# Supplementary material for: Transcriptome Analysis of Salicornia europaea under Saline Conditions Revealed the Adaptive Primary Metabolic Pathways as Early Events to Facilitate Salt Adaptation
Source: PLoS One. 2013 Nov 12;8(11):e80595. doi: 10.1371/journal.pone.0080595 (PMC3827210; doi:10.1371/journal.pone.0080595)
Supplement: Table S1 — Unigene annotation compared with non-redundant protein database at NCBI. (XLS) [file pone.0080595.s002.xls]

## Sheet: Table S1 Salicornia-Unigene.Nr
Table S1. Unigene annotation compared with non-redundant protein database at NCBI.
Query_id	Subject_id	Score	E_value	Subject_annotation
Unigene15914	gi|297811331|ref|XP_002873549.1|	159	3e-70	mechanosensitive ion channel domain-containing protein [Arabidopsis lyrata subsp. lyrata] >gi|297319386|gb|EFH49808.1| mechanosensitive ion channel domain-containing protein [Arabidopsis lyrata subsp. lyrata]
Unigene15915	gi|51997111|emb|CAH03736.1|	178	3e-44	Gtk16 protein [Gerbera hybrid cultivar]
Unigene15917	gi|115480007|ref|NP_001063597.1|	90.5	9e-18	Os09g0504800 [Oryza sativa Japonica Group] >gi|113631830|dbj|BAF25511.1| Os09g0504800 [Oryza sativa Japonica Group]
Unigene15918	gi|115453435|ref|NP_001050318.1|	566	1e-160	Os03g0401200 [Oryza sativa Japonica Group] >gi|108708671|gb|ABF96466.1| DnaJ domain containing protein, expressed [Oryza sativa (japonica cultivar-group)] >gi|113548789|dbj|BAF12232.1| Os03g0401200 [Oryza sativa Japonica Group]
Unigene15919	gi|115477611|ref|NP_001062401.1|	112	1e-23	Os08g0543500 [Oryza sativa Japonica Group] >gi|113624370|dbj|BAF24315.1| Os08g0543500 [Oryza sativa Japonica Group]
Unigene15920	gi|75100042|sp|O81027.2|HMGCL_ARATH	558	1e-157	RecName: Full=Hydroxymethylglutaryl-CoA lyase, mitochondrial; Short=HMG-CoA lyase; Short=HL; AltName: Full=3-hydroxy-3-methylglutarate-CoA lyase
Unigene15922	gi|115476978|ref|NP_001062085.1|	110	6e-24	Os08g0484800 [Oryza sativa Japonica Group] >gi|113624054|dbj|BAF23999.1| Os08g0484800 [Oryza sativa Japonica Group]
Unigene15923	gi|297793601|ref|XP_002864685.1|	203	7e-51	ATSIZ1/SIZ1 [Arabidopsis lyrata subsp. lyrata] >gi|297310520|gb|EFH40944.1| ATSIZ1/SIZ1 [Arabidopsis lyrata subsp. lyrata]
Unigene15924	gi|224115778|ref|XP_002317122.1|	125	1e-27	nbs-lrr resistance protein [Populus trichocarpa] >gi|222860187|gb|EEE97734.1| nbs-lrr resistance protein [Populus trichocarpa]
Unigene15925	gi|11072018|gb|AAG28897.1|AC008113_13	114	5e-44	F12A21.27 [Arabidopsis thaliana] >gi|89274151|gb|ABD65596.1| At1g67600 [Arabidopsis thaliana]
Unigene15927	gi|37693462|dbj|BAC99050.1|	404	1e-169	brassinosteroid receptor [Pisum sativum]
Unigene15928	gi|224130624|ref|XP_002320887.1|	359	2e-98	cytochrome P450 [Populus trichocarpa] >gi|222861660|gb|EEE99202.1| cytochrome P450 [Populus trichocarpa]
Unigene15929	gi|297799476|ref|XP_002867622.1|	216	4e-57	kinase family protein [Arabidopsis lyrata subsp. lyrata] >gi|297313458|gb|EFH43881.1| kinase family protein [Arabidopsis lyrata subsp. lyrata]
Unigene15930	gi|297832776|ref|XP_002884270.1|	456	1e-127	GHMP kinase family protein [Arabidopsis lyrata subsp. lyrata] >gi|297330110|gb|EFH60529.1| GHMP kinase family protein [Arabidopsis lyrata subsp. lyrata]
Unigene15931	gi|15227373|ref|NP_181681.1|	698	0	EMB2776; nucleotide binding [Arabidopsis thaliana] >gi|3123130|sp|O22212.1|PRP4_ARATH RecName: Full=U4/U6 small nuclear ribonucleoprotein PRP4-like protein; AltName: Full=Protein EMBRYO DEFECTIVE 2776 >gi|58652074|gb|AAW80862.1| At2g41500 [Arabidopsis thaliana]
Unigene15932	gi|188509938|gb|ACD56624.1|	237	3e-97	UNE1-like protein [Gossypium raimondii]
Unigene15933	gi|288558967|sp|B9SA89.1|U497E_RICCO	287	2e-76	RecName: Full=UPF0497 membrane protein 14
Unigene15934	gi|22854880|gb|AAN09798.1|	365	1e-100	benzoyl coenzyme A: benzyl alcohol benzoyl transferase [Nicotiana tabacum]
Unigene15935	gi|115455507|ref|NP_001051354.1|	227	2e-58	Os03g0761700 [Oryza sativa Japonica Group] >gi|108711216|gb|ABF99011.1| DnaJ domain containing protein, expressed [Oryza sativa (japonica cultivar-group)] >gi|113549825|dbj|BAF13268.1| Os03g0761700 [Oryza sativa Japonica Group]
Unigene15936	gi|15242739|ref|NP_195957.1|	136	1e-31	acylphosphatase family [Arabidopsis thaliana]
Unigene15937	gi|70779014|gb|AAZ08051.1|	127	5e-35	wax synthase [Petunia x hybrida]
Unigene15938	gi|115463725|ref|NP_001055462.1|	254	1e-134	Os05g0395300 [Oryza sativa Japonica Group] >gi|113579013|dbj|BAF17376.1| Os05g0395300 [Oryza sativa Japonica Group]
Unigene15939	gi|42567325|ref|NP_567888.2|	193	8e-88	phox (PX) domain-containing protein [Arabidopsis thaliana]
Unigene15940	gi|42562162|ref|NP_173344.2|	531	1e-150	ATP-binding region, ATPase-like domain-containing protein-related [Arabidopsis thaliana]
Unigene15941	gi|115478695|ref|NP_001062941.1|	212	2e-59	Os09g0346700 [Oryza sativa Japonica Group] >gi|113631174|dbj|BAF24855.1| Os09g0346700 [Oryza sativa Japonica Group]
Unigene15942	gi|297848966|ref|XP_002892364.1|	740	0	metalloendopeptidase [Arabidopsis lyrata subsp. lyrata] >gi|297338206|gb|EFH68623.1| metalloendopeptidase [Arabidopsis lyrata subsp. lyrata]
Unigene15943	gi|115472931|ref|NP_001060064.1|	306	1e-82	Os07g0573100 [Oryza sativa Japonica Group] >gi|113611600|dbj|BAF21978.1| Os07g0573100 [Oryza sativa Japonica Group]
Unigene15944	gi|297797749|ref|XP_002866759.1|	72.4	3e-12	ribosomal RNA adenine dimethylase family protein [Arabidopsis lyrata subsp. lyrata] >gi|297312594|gb|EFH43018.1| ribosomal RNA adenine dimethylase family protein [Arabidopsis lyrata subsp. lyrata]
Unigene15945	gi|7672732|gb|AAF66615.1|	669	0	LRR receptor-like protein kinase [Nicotiana tabacum]
Unigene15946	gi|124301072|gb|ABN04788.1|	275	5e-73	At5g11640 [Arabidopsis thaliana]
Unigene15947	gi|6273383|gb|AAF06346.1|AF195653_1	221	4e-57	SCUTL1 [Vitis vinifera]
Unigene15948	gi|300077149|gb|ADJ66851.1|	323	4e-87	O-methyltransferase [Vitis vinifera]
Unigene15950	gi|42567992|ref|NP_197554.2|	235	5e-61	ATBRXL4 (BREVIS RADIX-LIKE 4) [Arabidopsis thaliana] >gi|75151601|sp|Q8GZ92.1|BRXL4_ARATH RecName: Full=Protein Brevis radix-like 4; Short=AtBRXL4
Unigene15951	gi|116310805|emb|CAH67595.1|	51.2	6e-06	OSIGBa0092M08.7 [Oryza sativa (indica cultivar-group)]
Unigene15953	gi|297612178|ref|NP_001068267.2|	269	6e-71	Os11g0613900 [Oryza sativa Japonica Group] >gi|77552015|gb|ABA94812.1| hAT family dimerisation domain containing protein [Oryza sativa (japonica cultivar-group)] >gi|255680263|dbj|BAF28630.2| Os11g0613900 [Oryza sativa Japonica Group]
Unigene15954	gi|297797581|ref|XP_002866675.1|	77	9e-14	kinase family protein [Arabidopsis lyrata subsp. lyrata] >gi|297312510|gb|EFH42934.1| kinase family protein [Arabidopsis lyrata subsp. lyrata]
Unigene15955	gi|289540923|gb|ADD09595.1|	395	1e-109	bZIP transcription factor [Trifolium repens]
Unigene15956	gi|28558782|gb|AAO45753.1|	139	6e-39	RING/C3HC4/PHD zinc finger-like protein [Cucumis melo]
Unigene15957	gi|224083701|ref|XP_002307090.1|	753	0	peroxisomal membrane ABC transporter family, PMP family [Populus trichocarpa] >gi|222856539|gb|EEE94086.1| peroxisomal membrane ABC transporter family, PMP family [Populus trichocarpa]
Unigene15959	gi|222422957|dbj|BAH19463.1|	52.4	3e-06	AT1G29470 [Arabidopsis thaliana]
Unigene15960	gi|297838679|ref|XP_002887221.1|	85.5	2e-15	heat shock protein binding protein [Arabidopsis lyrata subsp. lyrata] >gi|297333062|gb|EFH63480.1| heat shock protein binding protein [Arabidopsis lyrata subsp. lyrata]
Unigene15961	gi|115480511|ref|NP_001063849.1|	442	1e-123	Os09g0547300 [Oryza sativa Japonica Group] >gi|113632082|dbj|BAF25763.1| Os09g0547300 [Oryza sativa Japonica Group]
Unigene15962	gi|115471013|ref|NP_001059105.1|	79.3	2e-13	Os07g0193200 [Oryza sativa Japonica Group] >gi|113610641|dbj|BAF21019.1| Os07g0193200 [Oryza sativa Japonica Group]
Unigene15964	gi|30678198|ref|NP_563639.2|	332	1e-140	SBTI1.1; serine-type endopeptidase [Arabidopsis thaliana]
Unigene15965	gi|224125956|ref|XP_002319719.1|	353	3e-96	SET domain protein [Populus trichocarpa] >gi|222858095|gb|EEE95642.1| SET domain protein [Populus trichocarpa]
Unigene15967	gi|34787206|emb|CAE46910.1|	207	1e-101	SUMO protease [Arabidopsis thaliana]
Unigene15968	gi|21593521|gb|AAM65488.1|	60.5	1e-08	membrane translocase-like protein [Arabidopsis thaliana]
Unigene15969	gi|84514139|gb|ABC59078.1|	342	1e-120	cytochrome P450 monooxygenase CYP72A59 [Medicago truncatula]
Unigene15971	gi|145323093|ref|NP_001031444.2|	656	0	VLN1 (VILLIN-LIKE 1); actin binding / actin filament binding [Arabidopsis thaliana]
Unigene15972	gi|297800334|ref|XP_002868051.1|	392	1e-108	zinc finger family protein [Arabidopsis lyrata subsp. lyrata] >gi|297313887|gb|EFH44310.1| zinc finger family protein [Arabidopsis lyrata subsp. lyrata]
Unigene15973	gi|224127816|ref|XP_002320171.1|	389	1e-107	f-box family protein [Populus trichocarpa] >gi|222860944|gb|EEE98486.1| f-box family protein [Populus trichocarpa]
Unigene15974	gi|115482726|ref|NP_001064956.1|	313	4e-84	Os10g0497000 [Oryza sativa Japonica Group] >gi|78708850|gb|ABB47825.1| expressed protein [Oryza sativa (japonica cultivar-group)] >gi|113639565|dbj|BAF26870.1| Os10g0497000 [Oryza sativa Japonica Group]
Unigene15975	gi|12229655|sp|Q9LK90.1|ALA8_ARATH	757	0	RecName: Full=Putative phospholipid-transporting ATPase 8; Short=AtALA8; AltName: Full=Aminophospholipid flippase 8 >gi|11994492|dbj|BAB02533.1| P-type transporting ATPase-like protein [Arabidopsis thaliana]
Unigene15976	gi|297847876|ref|XP_002891819.1|	166	5e-40	prenylated rab acceptor family protein [Arabidopsis lyrata subsp. lyrata] >gi|297337661|gb|EFH68078.1| prenylated rab acceptor family protein [Arabidopsis lyrata subsp. lyrata]
Unigene15977	gi|109509144|gb|ABG34281.1|	508	1e-143	pectin acetylesterase [Eucalyptus globulus subsp. globulus]
Unigene15978	gi|297825637|ref|XP_002880701.1|	884	0	binding protein [Arabidopsis lyrata subsp. lyrata] >gi|297326540|gb|EFH56960.1| binding protein [Arabidopsis lyrata subsp. lyrata]
Unigene15979	gi|18405766|ref|NP_565952.1|	70.1	1e-11	transferase, transferring glycosyl groups [Arabidopsis thaliana] >gi|13877689|gb|AAK43922.1|AF370603_1 Unknown protein [Arabidopsis thaliana] >gi|16930451|gb|AAL31911.1|AF419579_1 At2g41640/T32G6.16 [Arabidopsis thaliana] >gi|2618699|gb|AAB84346.1| expressed protein [Arabidopsis thaliana] >gi|27764926|gb|AAO23584.1| At2g41640/T32G6.16 [Arabidopsis thaliana]
Unigene15980	gi|297847594|ref|XP_002891678.1|	180	1e-44	proton-dependent oligopeptide transport family protein [Arabidopsis lyrata subsp. lyrata] >gi|297337520|gb|EFH67937.1| proton-dependent oligopeptide transport family protein [Arabidopsis lyrata subsp. lyrata]
Unigene15981	gi|297827979|ref|XP_002881872.1|	276	3e-73	peroxisomal membrane 22 kDa family protein [Arabidopsis lyrata subsp. lyrata] >gi|297327711|gb|EFH58131.1| peroxisomal membrane 22 kDa family protein [Arabidopsis lyrata subsp. lyrata]
Unigene15982	gi|224132248|ref|XP_002321292.1|	419	1e-116	SET domain protein [Populus trichocarpa] >gi|222862065|gb|EEE99607.1| SET domain protein [Populus trichocarpa]
Unigene15985	gi|2979546|gb|AAC06155.1|	192	4e-48	expressed protein [Arabidopsis thaliana]
Unigene15986	gi|226506296|ref|NP_001150199.1|	650	0	LOC100283829 [Zea mays] >gi|195637512|gb|ACG38224.1| psRT17-1 like protein [Zea mays]
Unigene15987	gi|30682982|ref|NP_193211.2|	253	6e-66	IQD19 (IQ-domain 19); calmodulin binding [Arabidopsis thaliana]
Unigene15989	gi|8778278|gb|AAF79287.1|AC068602_10	187	3e-53	F14D16.17 [Arabidopsis thaliana]
Unigene15990	gi|289065765|gb|ADC80920.1|	264	4e-70	delta-9 fatty acid desaturase [Vernicia fordii]
Unigene15991	gi|224126633|ref|XP_002329603.1|	742	0	SET domain protein [Populus trichocarpa] >gi|222870312|gb|EEF07443.1| SET domain protein [Populus trichocarpa]
Unigene15992	gi|18398454|ref|NP_565419.1|	378	1e-104	IRE1A; endoribonuclease/ kinase [Arabidopsis thaliana] >gi|13194578|gb|AAK15470.1|AF308596_1 endoribonuclease/protein kinase IRE1-like protein [Arabidopsis thaliana] >gi|15277139|dbj|BAB63367.1| Ire1 homolog-2 [Arabidopsis thaliana]
Unigene15993	gi|8778600|gb|AAF79608.1|AC027665_9	660	0	F5M15.13 [Arabidopsis thaliana]
Unigene15994	gi|18404337|ref|NP_564622.1|	247	1e-64	RNA-binding S4 domain-containing protein [Arabidopsis thaliana] >gi|16648939|gb|AAL24321.1| Unknown protein [Arabidopsis thaliana] >gi|24899783|gb|AAN65106.1| Unknown protein [Arabidopsis thaliana] >gi|27311617|gb|AAO00774.1| Unknown protein [Arabidopsis thaliana] >gi|30984534|gb|AAP42730.1| At1g53120 [Arabidopsis thaliana]
Unigene15995	gi|66841323|dbj|BAD99219.1|	112	7e-36	polypeptide with a gag-like domain [Petunia x hybrida]
Unigene15997	gi|156752161|gb|ABU93831.1|	214	3e-85	inositol phosphate kinase [Glycine max]
Unigene16001	gi|14149112|dbj|BAB55653.1|	561	1e-158	bg55 [Bruguiera gymnorhiza]
Unigene16002	gi|30690149|ref|NP_851079.1|	150	6e-36	NOL1/NOP2/sun family protein [Arabidopsis thaliana] >gi|30690152|ref|NP_197990.2| NOL1/NOP2/sun family protein [Arabidopsis thaliana]
Unigene16003	gi|297814884|ref|XP_002875325.1|	100	6e-21	armadillo/beta-catenin repeat family protein [Arabidopsis lyrata subsp. lyrata] >gi|297321163|gb|EFH51584.1| armadillo/beta-catenin repeat family protein [Arabidopsis lyrata subsp. lyrata]
Unigene16004	gi|297804088|ref|XP_002869928.1|	180	2e-50	pentatricopeptide repeat-containing protein [Arabidopsis lyrata subsp. lyrata] >gi|297315764|gb|EFH46187.1| pentatricopeptide repeat-containing protein [Arabidopsis lyrata subsp. lyrata]
Unigene16005	gi|297802822|ref|XP_002869295.1|	239	1e-97	neurochondrin family protein [Arabidopsis lyrata subsp. lyrata] >gi|297315131|gb|EFH45554.1| neurochondrin family protein [Arabidopsis lyrata subsp. lyrata]
Unigene16006	gi|47824985|gb|AAT38758.1|	234	4e-66	Putative gag-pol polyprotein, identical [Solanum demissum]
Unigene16007	gi|264664459|sp|C0LGJ1.1|Y1743_ARATH	717	0	RecName: Full=Probable LRR receptor-like serine/threonine-protein kinase At1g74360; Flags: Precursor >gi|224589485|gb|ACN59276.1| leucine-rich repeat receptor-like protein kinase [Arabidopsis thaliana]
Unigene16008	gi|18415421|ref|NP_567593.1|	112	1e-23	PTAC9 (PLASTID TRANSCRIPTIONALLY ACTIVE 9); single-stranded DNA binding [Arabidopsis thaliana] >gi|259517764|sp|Q8GXH3.2|OSB2_ARATH RecName: Full=Protein OSB2, chloroplastic; AltName: Full=Organellar single-stranded DNA-binding protein 2; AltName: Full=Protein FLORAL ABSCISSION ASSOCIATED; AltName: Full=Protein PLASTID TRANSCRIPTIONALLY ACTIVE 9; Flags: Precursor >gi|111074390|gb|ABH04568.1| At4g…
Unigene16009	gi|33329886|gb|AAQ10316.1|	391	1e-108	lecithine cholesterol acyltransferase-like protein [Medicago truncatula]
Unigene16010	gi|42572789|ref|NP_974491.1|	165	1e-39	methionine adenosyltransferase regulatory beta subunit-related [Arabidopsis thaliana]
Unigene16011	gi|149944401|gb|ABR46243.1|	143	1e-33	At4g06536 [Arabidopsis thaliana]
Unigene16012	gi|9755374|gb|AAF98181.1|AC000107_4	62.4	9e-13	F17F8.5 [Arabidopsis thaliana]
Unigene16013	gi|297807549|ref|XP_002871658.1|	192	1e-47	pentatricopeptide repeat-containing protein [Arabidopsis lyrata subsp. lyrata] >gi|297317495|gb|EFH47917.1| pentatricopeptide repeat-containing protein [Arabidopsis lyrata subsp. lyrata]
Unigene16014	gi|22330580|ref|NP_565032.2|	629	1e-179	deoxynucleoside kinase family [Arabidopsis thaliana] >gi|63003832|gb|AAY25445.1| At1g72040 [Arabidopsis thaliana]
Unigene16015	gi|30684540|ref|NP_193617.2|	373	1e-102	ATP binding / DNA binding / DNA-directed DNA polymerase/ nucleoside-triphosphatase/ nucleotide binding [Arabidopsis thaliana]
Unigene16019	gi|115468576|ref|NP_001057887.1|	97.4	3e-19	Os06g0565000 [Oryza sativa Japonica Group] >gi|113595927|dbj|BAF19801.1| Os06g0565000 [Oryza sativa Japonica Group]
Unigene16020	gi|115472885|ref|NP_001060041.1|	202	2e-51	Os07g0569800 [Oryza sativa Japonica Group] >gi|113611577|dbj|BAF21955.1| Os07g0569800 [Oryza sativa Japonica Group]
Unigene16021	gi|115480832|ref|NP_001064009.1|	575	1e-162	Os10g0100500 [Oryza sativa Japonica Group] >gi|110288512|gb|ABB46563.2| U-box domain containing protein, expressed [Oryza sativa (japonica cultivar-group)] >gi|113638618|dbj|BAF25923.1| Os10g0100500 [Oryza sativa Japonica Group]
Unigene16022	gi|15227541|ref|NP_178413.1|	142	1e-32	CAAX amino terminal protease family protein [Arabidopsis thaliana] >gi|3548816|gb|AAC34488.1| similar to late embryogenesis abundant proteins [Arabidopsis thaliana]
Unigene16023	gi|18409391|ref|NP_564979.1|	191	3e-48	proton-dependent oligopeptide transport (POT) family protein [Arabidopsis thaliana] >gi|19699104|gb|AAL90918.1| At1g69870/T17F3_10 [Arabidopsis thaliana] >gi|21928025|gb|AAM78041.1| At1g69870/T17F3_10 [Arabidopsis thaliana]
Unigene16024	gi|224093501|ref|XP_002309928.1|	367	1e-100	chromatin remodeling complex subunit [Populus trichocarpa] >gi|222852831|gb|EEE90378.1| chromatin remodeling complex subunit [Populus trichocarpa]
Unigene16025	gi|224123504|ref|XP_002319094.1|	278	3e-74	ethylene receptor 6 [Populus trichocarpa] >gi|222857470|gb|EEE95017.1| ethylene receptor 6 [Populus trichocarpa]
Unigene16026	gi|15238474|ref|NP_200769.1|	255	7e-67	DNAJ heat shock N-terminal domain-containing protein [Arabidopsis thaliana] >gi|124300972|gb|ABN04738.1| At5g59610 [Arabidopsis thaliana]
Unigene16027	gi|224106201|ref|XP_002314083.1|	374	1e-102	white-brown-complex ABC transporter family [Populus trichocarpa] >gi|222850491|gb|EEE88038.1| white-brown-complex ABC transporter family [Populus trichocarpa]
Unigene16028	gi|79512687|ref|NP_196834.3|	1073	0	SFC (SCARFACE); ARF GTPase activator/ phosphoinositide binding [Arabidopsis thaliana] >gi|75321812|sp|Q5W7F2.1|AGD3_ARATH RecName: Full=ADP-ribosylation factor GTPase-activating protein AGD3; Short=ARF GAP AGD3; AltName: Full=Protein ARF-GAP DOMAIN 3; Short=AtAGD3; AltName: Full=Protein VASCULAR NETWORK 3; AltName: Full=Protein SCARFACE >gi|55583334|dbj|BAD69588.1| ARF-GAP [Arabidopsis thaliana]
Unigene16029	gi|40949983|gb|AAR97604.1|	152	7e-36	flowering promoting factor-like 1 [Nicotiana tabacum]
Unigene16030	gi|115450511|ref|NP_001048856.1|	174	4e-43	Os03g0130700 [Oryza sativa Japonica Group] >gi|113547327|dbj|BAF10770.1| Os03g0130700 [Oryza sativa Japonica Group]
Unigene16031	gi|115436552|ref|NP_001043034.1|	226	2e-60	Os01g0363900 [Oryza sativa Japonica Group] >gi|113532565|dbj|BAF04948.1| Os01g0363900 [Oryza sativa Japonica Group]
Unigene16033	gi|145362223|ref|NP_973754.2|	742	0	targeting protein-related [Arabidopsis thaliana]
Unigene16034	gi|18419825|ref|NP_568002.1|	431	1e-158	ROT3 (ROTUNDIFOLIA 3); oxidoreductase, acting on paired donors, with incorporation or reduction of molecular oxygen, NADH or NADPH as one donor, and incorporation of one atom of oxygen / oxygen binding / steroid hydroxylase [Arabidopsis thaliana] >gi|150421525|sp|Q9M066.3|C90C1_ARATH RecName: Full=3-epi-6-deoxocathasterone 23-monooxygenase; AltName: Full=Cytochrome P450 90C1; AltName: Full=Protei…
Unigene16035	gi|15230808|ref|NP_189152.1|	141	4e-33	ER lumen protein retaining receptor family protein [Arabidopsis thaliana] >gi|56381977|gb|AAV85707.1| At3g25160 [Arabidopsis thaliana]
Unigene16036	gi|232282|sp|P30236.1|HSP41_SOYBN	223	8e-58	RecName: Full=22.0 kDa class IV heat shock protein; Flags: Precursor >gi|18661|emb|CAA44882.1| heat shock protein [Glycine max]
Unigene16037	gi|30686059|ref|NP_849425.1|	137	9e-32	CRK5 (CYSTEINE-RICH RLK5); kinase [Arabidopsis thaliana]
Unigene16038	gi|148362072|gb|ABQ59612.1|	431	1e-119	LYK4 [Glycine max]
Unigene16039	gi|28268678|dbj|BAC56864.1|	931	0	respiratory burst oxidase homolog [Nicotiana benthamiana]
Unigene16040	gi|30699349|ref|NP_565186.2|	138	7e-32	ATGGH2 (gamma-glutamyl hydrolase 2); omega peptidase [Arabidopsis thaliana] >gi|26454629|sp|O65355.2|GGH_ARATH RecName: Full=Gamma-glutamyl hydrolase; AltName: Full=Gamma-Glu-X carboxypeptidase; AltName: Full=Conjugase; AltName: Full=GH; Flags: Precursor
Unigene16041	gi|225348631|gb|ACN87277.1|	592	1e-168	with no lysine kinase [Glycine max]
Unigene16042	gi|7682800|gb|AAF67380.1|	131	4e-30	Hypothetical protein T15F17.l [Arabidopsis thaliana]
Unigene16043	gi|225456461|ref|XP_002284464.1|	246	8e-64	PREDICTED: similar to bHLH transcription factor Upa20 [Vitis vinifera]
Unigene16044	gi|10176916|dbj|BAB10160.1|	300	3e-80	GCN4-complementing protein homolog [Arabidopsis thaliana]
Unigene16045	gi|125630795|gb|ABN47005.1|	133	1e-30	early nodulin 93 protein [Populus alba x Populus tremula var. glandulosa]
Unigene16046	gi|124360457|gb|ABN08467.1|	264	2e-69	Haem peroxidase, plant/fungal/bacterial [Medicago truncatula]
Unigene16048	gi|30693663|ref|NP_851109.1|	621	1e-177	LHT1; amino acid transmembrane transporter [Arabidopsis thaliana] >gi|75262627|sp|Q9FKS8.1|LHT1_ARATH RecName: Full=Lysine histidine transporter 1 >gi|14194151|gb|AAK56270.1|AF367281_1 AT5g40780/K1B16_3 [Arabidopsis thaliana] >gi|10177957|dbj|BAB11340.1| amino acid permease [Arabidopsis thaliana] >gi|22137070|gb|AAM91380.1| At5g40780/K1B16_3 [Arabidopsis thaliana]
Unigene16049	gi|224167256|ref|XP_002339014.1|	52.4	3e-06	predicted protein [Populus trichocarpa] >gi|222874208|gb|EEF11339.1| predicted protein [Populus trichocarpa]
Unigene16050	gi|115440865|ref|NP_001044712.1|	103	1e-21	Os01g0833400 [Oryza sativa Japonica Group] >gi|113534243|dbj|BAF06626.1| Os01g0833400 [Oryza sativa Japonica Group]
Unigene16051	gi|224074843|ref|XP_002304466.1|	108	4e-40	AP2/ERF domain-containing transcription factor [Populus trichocarpa] >gi|222841898|gb|EEE79445.1| AP2/ERF domain-containing transcription factor [Populus trichocarpa]
Unigene16052	gi|157849752|gb|ABV89659.1|	756	0	dehydration-responsive protein-related [Brassica rapa]
Unigene16053	gi|30695166|ref|NP_191589.3|	308	1e-82	RWD domain-containing protein [Arabidopsis thaliana] >gi|66865936|gb|AAY57602.1| RING finger family protein [Arabidopsis thaliana]
Unigene16054	gi|79557632|ref|NP_179585.3|	207	7e-69	GC1 (Golgin Candidate 1) [Arabidopsis thaliana] >gi|85681038|sp|Q8S8N9.2|GOGC1_ARATH RecName: Full=Golgin candidate 1; Short=AtGC1; AltName: Full=Golgin-84 >gi|44917433|gb|AAS49041.1| At2g19950 [Arabidopsis thaliana]
Unigene16055	gi|15227112|ref|NP_182290.1|	261	4e-69	zinc finger (CCCH type) helicase family protein [Arabidopsis thaliana] >gi|75317978|sp|O22243.2|C3H31_ARATH RecName: Full=Zinc finger CCCH domain-containing protein 31; Short=AtC3H31
Unigene16056	gi|134035353|sp|Q9STL8.2|UFSP_ARATH	521	1e-147	RecName: Full=Probable Ufm1-specific protease; Short=UfSP
Unigene16057	gi|15238336|ref|NP_196102.1|	75.5	3e-24	OFP13 (ARABIDOPSIS THALIANA OVATE FAMILY PROTEIN 13) [Arabidopsis thaliana]
Unigene16059	gi|52839676|dbj|BAD52003.1|	149	2e-35	UDP-glucose:flavonoid 3-O-glucosyltransferase [Dianthus caryophyllus]
Unigene16060	gi|297810679|ref|XP_002873223.1|	399	1e-110	T-snare sed 5 [Arabidopsis lyrata subsp. lyrata] >gi|297319060|gb|EFH49482.1| T-snare sed 5 [Arabidopsis lyrata subsp. lyrata]
Unigene16061	gi|162279931|ref|NP_064078.2|	371	1e-102	ribosomal protein S3 [Beta vulgaris subsp. vulgaris] >gi|87248050|gb|ABD36079.1| ribosomal protein S3 [Beta vulgaris subsp. vulgaris] >gi|148491435|dbj|BAA99471.2| ribosomal protein S3 [Beta vulgaris subsp. vulgaris]
Unigene16062	gi|7259473|gb|AAF43781.1|AF116778_1	172	4e-45	cytochrome c oxidase subunit II [Tetraselmis aff. maculata]
Unigene16064	gi|297848532|ref|XP_002892147.1|	283	1e-113	kinase interacting family protein [Arabidopsis lyrata subsp. lyrata] >gi|297337989|gb|EFH68406.1| kinase interacting family protein [Arabidopsis lyrata subsp. lyrata]
Unigene16065	gi|297839869|ref|XP_002887816.1|	615	1e-175	transducin family protein [Arabidopsis lyrata subsp. lyrata] >gi|297333657|gb|EFH64075.1| transducin family protein [Arabidopsis lyrata subsp. lyrata]
Unigene16067	gi|9502375|gb|AAF88082.1|AC025417_10	53.1	2e-06	T12C24.19 [Arabidopsis thaliana]
Unigene16069	gi|297834748|ref|XP_002885256.1|	173	1e-79	tetratricopeptide repeat-containing protein [Arabidopsis lyrata subsp. lyrata] >gi|297331096|gb|EFH61515.1| tetratricopeptide repeat-containing protein [Arabidopsis lyrata subsp. lyrata]
Unigene16070	gi|115446525|ref|NP_001047042.1|	116	5e-25	Os02g0536100 [Oryza sativa Japonica Group] >gi|113536573|dbj|BAF08956.1| Os02g0536100 [Oryza sativa Japonica Group]
Unigene16071	gi|255581549|ref|XP_002531580.1|	571	0	ER glycerol-phosphate acyltransferase [Ricinus communis] >gi|223528810|gb|EEF30816.1| ER glycerol-phosphate acyltransferase [Ricinus communis]
Unigene16072	gi|9294686|dbj|BAB03052.1|	232	7e-64	mitochondrial carrier protein-like [Arabidopsis thaliana]
Unigene16073	gi|297835514|ref|XP_002885639.1|	345	6e-94	sec20 family protein [Arabidopsis lyrata subsp. lyrata] >gi|297331479|gb|EFH61898.1| sec20 family protein [Arabidopsis lyrata subsp. lyrata]
Unigene16074	gi|13605910|gb|AAK32940.1|AF367354_1	624	1e-177	AT3g55400/T22E16_60 [Arabidopsis thaliana] >gi|22137164|gb|AAM91427.1| AT3g55400/T22E16_60 [Arabidopsis thaliana]
Unigene16075	gi|48310199|gb|AAT41773.1|	189	2e-52	At5g24600 [Arabidopsis thaliana] >gi|50198891|gb|AAT70465.1| At5g24600 [Arabidopsis thaliana]
Unigene16076	gi|15227743|ref|NP_180599.1|	112	2e-24	OFP2 (OVATE FAMILY PROTEIN 2) [Arabidopsis thaliana]
Unigene16077	gi|90823307|gb|ABE01124.1|	570	1e-161	RNA-dependent RNA polymerase [Gossypium hirsutum]
Unigene16079	gi|124360865|gb|ABN08837.1|	94.7	6e-19	Helix-hairpin-helix motif, class 2 [Medicago truncatula]
Unigene16080	gi|115474509|ref|NP_001060851.1|	50.4	2e-10	Os08g0115200 [Oryza sativa Japonica Group] >gi|42409298|dbj|BAD10560.1| calmodulin-binding protein family-like [Oryza sativa Japonica Group] >gi|113622820|dbj|BAF22765.1| Os08g0115200 [Oryza sativa Japonica Group]
Unigene16081	gi|224146420|ref|XP_002326001.1|	151	5e-36	GRAS family transcription factor [Populus trichocarpa] >gi|222862876|gb|EEF00383.1| GRAS family transcription factor [Populus trichocarpa]
Unigene16082	gi|1732587|gb|AAB38796.1|	531	1e-150	farnesyltransferase beta subunit [Nicotiana glutinosa]
Unigene16083	gi|300261612|gb|EFJ45824.1|	52	4e-06	hypothetical protein VOLCADRAFT_63308 [Volvox carteri f. nagariensis]
Unigene16084	gi|56201391|dbj|BAD72949.1|	2315	0	myosin XI [Nicotiana tabacum]
Unigene16085	gi|13605690|gb|AAK32838.1|AF361826_1	837	0	At1g42440/F7F22_7 [Arabidopsis thaliana] >gi|22137072|gb|AAM91381.1| At1g42440/F7F22_7 [Arabidopsis thaliana]
Unigene16086	gi|133778858|gb|ABO38769.1|	687	0	At5g50420 [Arabidopsis thaliana]
Unigene16087	gi|300168191|gb|EFJ34795.1|	108	1e-33	ubiquitin-protein ligase, PUB43 [Selaginella moellendorffii]
Unigene16088	gi|297842697|ref|XP_002889230.1|	655	0	pentatricopeptide repeat-containing protein [Arabidopsis lyrata subsp. lyrata] >gi|297335071|gb|EFH65489.1| pentatricopeptide repeat-containing protein [Arabidopsis lyrata subsp. lyrata]
Unigene16089	gi|224144852|ref|XP_002325438.1|	260	1e-104	cationic amino acid transporter [Populus trichocarpa] >gi|222862313|gb|EEE99819.1| cationic amino acid transporter [Populus trichocarpa]
Unigene16090	gi|297818174|ref|XP_002876970.1|	202	5e-51	methyltransferase/ nucleic acid binding protein [Arabidopsis lyrata subsp. lyrata] >gi|297322808|gb|EFH53229.1| methyltransferase/ nucleic acid binding protein [Arabidopsis lyrata subsp. lyrata]
Unigene16091	gi|18033791|gb|AAL57240.1|AF374004_1	271	1e-98	betanidin 6-O-glucosyltransferase [Dorotheanthus bellidiformis]
Unigene16093	gi|15237870|ref|NP_197191.1|	704	0	exostosin family protein [Arabidopsis thaliana]
Unigene16094	gi|297817482|ref|XP_002876624.1|	770	0	BTB/POZ domain-containing protein [Arabidopsis lyrata subsp. lyrata] >gi|297322462|gb|EFH52883.1| BTB/POZ domain-containing protein [Arabidopsis lyrata subsp. lyrata]
Unigene16095	gi|15240751|ref|NP_196896.1|	68.9	7e-17	zinc knuckle (CCHC-type) family protein [Arabidopsis thaliana]
Unigene16096	gi|84453186|dbj|BAE71190.1|	150	8e-49	aminoacyl-tRNA synthetase [Trifolium pratense]
Unigene16097	gi|297841173|ref|XP_002888468.1|	203	4e-56	ABC1 family protein [Arabidopsis lyrata subsp. lyrata] >gi|297334309|gb|EFH64727.1| ABC1 family protein [Arabidopsis lyrata subsp. lyrata]
Unigene16098	gi|227202522|dbj|BAH56734.1|	112	7e-26	AT3G04890 [Arabidopsis thaliana]
Unigene16099	gi|115477338|ref|NP_001062265.1|	248	6e-79	Os08g0520100 [Oryza sativa Japonica Group] >gi|122234516|sp|Q0J4D4.1|PUS3_ORYSJ RecName: Full=RNA pseudourine synthase 3, mitochondrial; AltName: Full=RNA-uridine isomerase 3; AltName: Full=RNA pseudouridylate synthase 3; Flags: Precursor >gi|113624234|dbj|BAF24179.1| Os08g0520100 [Oryza sativa Japonica Group]
Unigene16100	gi|224058347|ref|XP_002299485.1|	402	1e-111	proline transporter [Populus trichocarpa] >gi|222846743|gb|EEE84290.1| proline transporter [Populus trichocarpa]
Unigene16101	gi|30696707|ref|NP_851199.1|	180	9e-45	WD-40 repeat family protein [Arabidopsis thaliana]
Unigene16102	gi|297612178|ref|NP_001068267.2|	103	1e-23	Os11g0613900 [Oryza sativa Japonica Group] >gi|77552015|gb|ABA94812.1| hAT family dimerisation domain containing protein [Oryza sativa (japonica cultivar-group)] >gi|255680263|dbj|BAF28630.2| Os11g0613900 [Oryza sativa Japonica Group]
Unigene16103	gi|115473257|ref|NP_001060227.1|	129	2e-29	Os07g0605800 [Oryza sativa Japonica Group] >gi|113611763|dbj|BAF22141.1| Os07g0605800 [Oryza sativa Japonica Group]
Unigene16104	gi|297797804|ref|XP_002866786.1|	791	0	guanine nucleotide exchange family protein [Arabidopsis lyrata subsp. lyrata] >gi|297312622|gb|EFH43045.1| guanine nucleotide exchange family protein [Arabidopsis lyrata subsp. lyrata]
Unigene16105	gi|115449013|ref|NP_001048286.1|	176	8e-79	Os02g0776700 [Oryza sativa Japonica Group] >gi|46805510|dbj|BAD16961.1| MYB transcription factor-like [Oryza sativa Japonica Group] >gi|46806152|dbj|BAD17382.1| MYB transcription factor-like [Oryza sativa Japonica Group] >gi|113537817|dbj|BAF10200.1| Os02g0776700 [Oryza sativa Japonica Group] >gi|284431788|gb|ADB84635.1| Myb transcription factor [Oryza sativa Japonica Group]
Unigene16106	gi|225462236|ref|XP_002270779.1|	592	1e-168	PREDICTED: similar to kinesin motor protein-related [Vitis vinifera]
Unigene16107	gi|115477827|ref|NP_001062509.1|	218	1e-55	Os08g0560600 [Oryza sativa Japonica Group] >gi|113624478|dbj|BAF24423.1| Os08g0560600 [Oryza sativa Japonica Group]
Unigene16109	gi|238479693|ref|NP_001154597.1|	556	1e-157	binding / protein transporter [Arabidopsis thaliana]
Unigene16111	gi|297597339|ref|NP_001043817.2|	171	6e-42	Os01g0668600 [Oryza sativa Japonica Group] >gi|18461303|dbj|BAB84498.1| S-receptor kinase PK3 precursor-like [Oryza sativa Japonica Group] >gi|20161595|dbj|BAB90516.1| S-receptor kinase PK3 precursor-like [Oryza sativa Japonica Group] >gi|255673536|dbj|BAF05731.2| Os01g0668600 [Oryza sativa Japonica Group]
Unigene16112	gi|15231434|ref|NP_190229.1|	300	4e-80	SEC14 cytosolic factor family protein / phosphoglyceride transfer family protein [Arabidopsis thaliana] >gi|20453104|gb|AAM19794.1| AT3g46450/F18L15_170 [Arabidopsis thaliana] >gi|21928017|gb|AAM78037.1| AT3g46450/F18L15_170 [Arabidopsis thaliana]
Unigene16113	gi|18396373|ref|NP_564288.1|	313	1e-158	glycoside hydrolase family 47 protein [Arabidopsis thaliana] >gi|5668763|gb|AAD45990.1|AC005916_2 Similar to gb|U04299 mannosyl-oligosaccharide alpha-1,2-mannosidase from Mus musculus. ESTs gb|R84145 and gb|AA394707 come from this gene [Arabidopsis thaliana] >gi|15912209|gb|AAL08238.1| At1g27520/T17H3_2 [Arabidopsis thaliana]
Unigene16114	gi|224115548|ref|XP_002317062.1|	570	1e-161	microtubule organization protein [Populus trichocarpa] >gi|222860127|gb|EEE97674.1| microtubule organization protein [Populus trichocarpa]
Unigene16115	gi|116309786|emb|CAH66826.1|	143	4e-33	OSIGBa0148A10.3 [Oryza sativa (indica cultivar-group)]
Unigene16116	gi|297819654|ref|XP_002877710.1|	150	4e-54	BTB/POZ domain-containing protein [Arabidopsis lyrata subsp. lyrata] >gi|297323548|gb|EFH53969.1| BTB/POZ domain-containing protein [Arabidopsis lyrata subsp. lyrata]
Unigene16117	gi|3435279|gb|AAC78477.1|	232	1e-66	protein kinase homolog [Arabidopsis thaliana]
Unigene16118	gi|30690436|ref|NP_182179.2|	52.8	2e-06	transducin family protein / WD-40 repeat family protein [Arabidopsis thaliana]
Unigene16121	gi|31711766|gb|AAP68239.1|	76.3	2e-13	At2g29510 [Arabidopsis thaliana]
Unigene16122	gi|15218447|ref|NP_172488.1|	575	1e-163	ATNFXL1 (ARABIDOPSIS THALIANA NF-X-LIKE 1); protein binding / transcription factor/ zinc ion binding [Arabidopsis thaliana] >gi|4914319|gb|AAD32867.1|AC005489_5 F14N23.5 [Arabidopsis thaliana]
Unigene16123	gi|224072174|ref|XP_002303637.1|	296	4e-79	proline transporter [Populus trichocarpa] >gi|222841069|gb|EEE78616.1| proline transporter [Populus trichocarpa]
Unigene16124	gi|51536572|gb|AAU05524.1|	355	5e-97	At3g26990 [Arabidopsis thaliana]
Unigene16125	gi|61677147|gb|AAX51974.1|	151	1e-61	transposase [Pisum sativum]
Unigene16126	gi|115475886|ref|NP_001061539.1|	506	1e-142	Os08g0322600 [Oryza sativa Japonica Group] >gi|109627622|dbj|BAE96574.1| p-hydroxybenzoate polyprenyltransferase [Oryza sativa Japonica Group] >gi|113623508|dbj|BAF23453.1| Os08g0322600 [Oryza sativa Japonica Group]
Unigene16127	gi|18410802|ref|NP_565105.1|	227	2e-58	HhH-GPD base excision DNA repair family protein [Arabidopsis thaliana]
Unigene16128	gi|115479367|ref|NP_001063277.1|	558	1e-158	Os09g0439700 [Oryza sativa Japonica Group] >gi|51091402|dbj|BAD36145.1| membrane protein PTM1-like [Oryza sativa Japonica Group] >gi|113631510|dbj|BAF25191.1| Os09g0439700 [Oryza sativa Japonica Group]
Unigene16130	gi|224099703|ref|XP_002311584.1|	423	0	nucleobase ascorbate transporter [Populus trichocarpa] >gi|222851404|gb|EEE88951.1| nucleobase ascorbate transporter [Populus trichocarpa]
Unigene16131	gi|297823807|ref|XP_002879786.1|	398	1e-109	pseudouridine synthase family protein [Arabidopsis lyrata subsp. lyrata] >gi|297325625|gb|EFH56045.1| pseudouridine synthase family protein [Arabidopsis lyrata subsp. lyrata]
Unigene16132	gi|87240460|gb|ABD32318.1|	206	1e-52	Mitochondrial import inner membrane translocase, subunit Tim17/22 [Medicago truncatula]
Unigene16133	gi|15220546|ref|NP_176947.1|	166	5e-40	SUFE2 (SULFUR E 2); enzyme activator [Arabidopsis thaliana] >gi|11072031|gb|AAG28910.1|AC008113_26 F12A21.6 [Arabidopsis thaliana] >gi|117958779|gb|ABK59690.1| At1g67810 [Arabidopsis thaliana]
Unigene16134	gi|225454979|ref|XP_002278113.1|	612	0	PREDICTED: similar to MIM (HYPERSENSITIVE TO MMS, IRRADIATION AND MMC); ATP binding [Vitis vinifera]
Unigene16135	gi|297798186|ref|XP_002866977.1|	206	2e-59	hydroxyproline-rich glycoprotein family protein [Arabidopsis lyrata subsp. lyrata] >gi|297312813|gb|EFH43236.1| hydroxyproline-rich glycoprotein family protein [Arabidopsis lyrata subsp. lyrata]
Unigene16136	gi|15235508|ref|NP_192191.1|	253	1e-150	pentatricopeptide (PPR) repeat-containing protein [Arabidopsis thaliana] >gi|75213327|sp|Q9SY07.1|PP302_ARATH RecName: Full=Pentatricopeptide repeat-containing protein At4g02820, mitochondrial; Flags: Precursor
Unigene16138	gi|115488128|ref|NP_001066551.1|	65.9	1e-09	Os12g0271600 [Oryza sativa Japonica Group] >gi|113649058|dbj|BAF29570.1| Os12g0271600 [Oryza sativa Japonica Group]
Unigene16139	gi|14190425|gb|AAK55693.1|AF378890_1	231	1e-59	At1g68400/T2E12_5 [Arabidopsis thaliana] >gi|20857353|gb|AAM26714.1| At1g68400/T2E12_5 [Arabidopsis thaliana]
Unigene16141	gi|166209891|gb|ABL89187.3|	150	6e-36	high affinity nitrate transporter [Spinacia oleracea]
Unigene16142	gi|75154211|sp|Q8L7R5.1|U497J_ARATH	120	1e-26	RecName: Full=UPF0497 membrane protein At3g23200 >gi|30102860|gb|AAP21348.1| At3g23220 [Arabidopsis thaliana]
Unigene16143	gi|115441477|ref|NP_001045018.1|	123	7e-27	Os01g0884500 [Oryza sativa Japonica Group] >gi|56784490|dbj|BAD82583.1| zinc finger (CCCH-type) protein-like [Oryza sativa Japonica Group] >gi|113534549|dbj|BAF06932.1| Os01g0884500 [Oryza sativa Japonica Group]
Unigene16144	gi|18406854|ref|NP_566051.1|	630	1e-179	calcineurin B subunit-related [Arabidopsis thaliana]
Unigene16146	gi|209863160|gb|ACI88738.1|	360	2e-98	At5g14550 [Arabidopsis thaliana]
Unigene16147	gi|113208238|dbj|BAF03523.1|	348	1e-130	CGS1 mRNA stability 1 [Arabidopsis thaliana]
Unigene16148	gi|15234955|ref|NP_192753.1|	98.6	6e-20	zinc finger (C3HC4-type RING finger) family protein [Arabidopsis thaliana] >gi|68565338|sp|Q9SN28.1|ATL4E_ARATH RecName: Full=RING-H2 finger protein ATL4E
Unigene16149	gi|297802682|ref|XP_002869225.1|	310	2e-83	peptidyl-prolyl cis-trans isomerase cyclophilin-type family protein [Arabidopsis lyrata subsp. lyrata] >gi|297315061|gb|EFH45484.1| peptidyl-prolyl cis-trans isomerase cyclophilin-type family protein [Arabidopsis lyrata subsp. lyrata]
Unigene16150	gi|15236164|ref|NP_194360.1|	476	1e-133	emb1027 (embryo defective 1027); ATP binding / aminoacyl-tRNA ligase/ arginine-tRNA ligase/ nucleotide binding [Arabidopsis thaliana] >gi|2632105|emb|CAB11468.1| arginyl-tRNA synthetase [Arabidopsis thaliana] >gi|4539426|emb|CAB38959.1| arginyl-tRNA synthetase [Arabidopsis thaliana] >gi|7269482|emb|CAB79485.1| arginyl-tRNA synthetase [Arabidopsis thaliana]
Unigene16151	gi|75127177|sp|Q6NQJ7.1|FRS4_ARATH	837	0	RecName: Full=Protein FAR1-RELATED SEQUENCE 4 >gi|34222080|gb|AAQ62876.1| At1g76320 [Arabidopsis thaliana]
Unigene16152	gi|224101445|ref|XP_002312283.1|	288	1e-76	magnesium transporter [Populus trichocarpa] >gi|222852103|gb|EEE89650.1| magnesium transporter [Populus trichocarpa]
Unigene16154	gi|224055195|ref|XP_002298432.1|	503	0	cellulose synthase [Populus trichocarpa] >gi|222845690|gb|EEE83237.1| cellulose synthase [Populus trichocarpa]
Unigene16155	gi|124360020|gb|ABN08036.1|	301	1e-115	Peptidase S1 and S6, chymotrypsin/Hap [Medicago truncatula]
Unigene16156	gi|15217540|ref|NP_174607.1|	90.1	1e-17	SAR1 (suppressor of auxin resistance1) [Arabidopsis thaliana]
Unigene16157	gi|160334208|gb|ABX24524.1|	303	8e-81	slow walker 2 [Arabidopsis thaliana]
Unigene16158	gi|115489320|ref|NP_001067147.1|	413	1e-170	Os12g0583500 [Oryza sativa Japonica Group] >gi|113649654|dbj|BAF30166.1| Os12g0583500 [Oryza sativa Japonica Group]
Unigene16159	gi|124359318|gb|ABN05805.1|	274	1e-129	ENSANGP00000022085, related [Medicago truncatula]
Unigene16160	gi|297842585|ref|XP_002889174.1|	560	1e-158	glycosyl hydrolase family 3 protein [Arabidopsis lyrata subsp. lyrata] >gi|297335015|gb|EFH65433.1| glycosyl hydrolase family 3 protein [Arabidopsis lyrata subsp. lyrata]
Unigene16161	gi|224137770|ref|XP_002322647.1|	215	2e-55	folylpolyglutamate synthase [Populus trichocarpa] >gi|222867277|gb|EEF04408.1| folylpolyglutamate synthase [Populus trichocarpa]
Unigene16162	gi|85001719|gb|ABC68413.1|	209	2e-53	cytochrome P450 monooxygenase CYP76E3 [Glycine max]
Unigene16163	gi|15230808|ref|NP_189152.1|	159	2e-38	ER lumen protein retaining receptor family protein [Arabidopsis thaliana] >gi|56381977|gb|AAV85707.1| At3g25160 [Arabidopsis thaliana]
Unigene16164	gi|15220455|ref|NP_176918.1|	564	0	leucine-rich repeat family protein [Arabidopsis thaliana] >gi|3176660|gb|AAC18784.1| Similar to ERECTA receptor protein kinase gb|U47029 from A. thaliana [Arabidopsis thaliana] >gi|224589465|gb|ACN59266.1| leucine-rich repeat receptor-like protein kinase [Arabidopsis thaliana]
Unigene16165	gi|22326821|ref|NP_197021.2|	263	1e-100	tyrosyl-DNA phosphodiesterase-related [Arabidopsis thaliana] >gi|226511716|gb|ACO60340.1| tyrosyl-DNA phosphodiesterase I [Arabidopsis thaliana]
Unigene16167	gi|15235527|ref|NP_194630.1|	616	1e-175	AIM1 (ABNORMAL INFLORESCENCE MERISTEM); enoyl-CoA hydratase [Arabidopsis thaliana] >gi|4337025|gb|AAD18041.1| AIM1 protein [Arabidopsis thaliana] >gi|4972047|emb|CAB43915.1| AIM1 protein [Arabidopsis thaliana] >gi|7269799|emb|CAB79659.1| AIM1 protein [Arabidopsis thaliana] >gi|16648891|gb|AAL24297.1| AIM1 protein [Arabidopsis thaliana]
Unigene16168	gi|15236212|ref|NP_192199.1|	494	1e-139	early-responsive to dehydration protein-related / ERD protein-related [Arabidopsis thaliana]
Unigene16170	gi|297845622|ref|XP_002890692.1|	273	1e-121	kinase family protein [Arabidopsis lyrata subsp. lyrata] >gi|297336534|gb|EFH66951.1| kinase family protein [Arabidopsis lyrata subsp. lyrata]
Unigene16171	gi|115435614|ref|NP_001042565.1|	85.5	3e-16	Os01g0243600 [Oryza sativa Japonica Group] >gi|113532096|dbj|BAF04479.1| Os01g0243600 [Oryza sativa Japonica Group]
Unigene16172	gi|115470825|ref|NP_001059011.1|	179	1e-44	Os07g0175100 [Oryza sativa Japonica Group] >gi|113610547|dbj|BAF20925.1| Os07g0175100 [Oryza sativa Japonica Group]
Unigene16173	gi|9295691|gb|AAF86997.1|AC005292_6	677	0	F26F24.8 [Arabidopsis thaliana]
Unigene16174	gi|18201934|gb|AAK92458.3|AF398149_1	239	5e-76	kinesin-like protein heavy chain [Arabidopsis thaliana]
Unigene16175	gi|71480741|gb|AAK85402.2|	288	1e-139	beta-1,3-glucanase [Camellia sinensis]
Unigene16176	gi|238481396|ref|NP_198107.2|	257	5e-68	ATP binding / microtubule motor [Arabidopsis thaliana]
Unigene16177	gi|115452649|ref|NP_001049925.1|	456	1e-127	Os03g0312600 [Oryza sativa Japonica Group] >gi|113548396|dbj|BAF11839.1| Os03g0312600 [Oryza sativa Japonica Group]
Unigene16178	gi|87240964|gb|ABD32822.1|	361	2e-98	Protein kinase; U box [Medicago truncatula]
Unigene16179	gi|126238204|gb|ABO07413.1|	221	5e-70	MLH1 [Solanum lycopersicum]
Unigene16180	gi|195645374|gb|ACG42155.1|	122	4e-27	ROS1 protein [Zea mays]
Unigene16181	gi|297845392|ref|XP_002890577.1|	174	1e-42	dynein light chain type 1 family protein [Arabidopsis lyrata subsp. lyrata] >gi|297336419|gb|EFH66836.1| dynein light chain type 1 family protein [Arabidopsis lyrata subsp. lyrata]
Unigene16183	gi|225429228|ref|XP_002263457.1|	285	4e-93	PREDICTED: similar to Heat shock 70 kDa protein, mitochondrial [Vitis vinifera]
Unigene16184	gi|30725614|gb|AAP37829.1|	476	1e-133	At5g12470 [Arabidopsis thaliana]
Unigene16185	gi|297826853|ref|XP_002881309.1|	160	5e-38	frigida-essential 1 [Arabidopsis lyrata subsp. lyrata] >gi|297327148|gb|EFH57568.1| frigida-essential 1 [Arabidopsis lyrata subsp. lyrata]
Unigene16186	gi|108708960|gb|ABF96755.1|	182	1e-44	jmjC domain containing protein, expressed [Oryza sativa (japonica cultivar-group)]
Unigene16187	gi|22330342|ref|NP_176256.2|	642	0	SWIM zinc finger family protein [Arabidopsis thaliana] >gi|19715655|gb|AAL91647.1| At1g60560/F8A5_10 [Arabidopsis thaliana] >gi|27363242|gb|AAO11540.1| At1g60560/F8A5_10 [Arabidopsis thaliana]
Unigene16188	gi|15239293|ref|NP_196214.1|	100	5e-20	MEE60 (maternal effect embryo arrest 60) [Arabidopsis thaliana] >gi|98960927|gb|ABF58947.1| At5g05950 [Arabidopsis thaliana]
Unigene16189	gi|15218888|ref|NP_171863.1|	171	2e-41	ankyrin repeat family protein [Arabidopsis thaliana]
Unigene16190	gi|115467272|ref|NP_001057235.1|	532	1e-150	Os06g0234100 [Oryza sativa Japonica Group] >gi|113595275|dbj|BAF19149.1| Os06g0234100 [Oryza sativa Japonica Group]
Unigene16191	gi|87241484|gb|ABD33342.1|	399	1e-110	WD40-like [Medicago truncatula]
Unigene16192	gi|29028998|gb|AAO64878.1|	139	5e-32	At5g37010 [Arabidopsis thaliana]
Unigene16193	gi|115452545|ref|NP_001049873.1|	132	3e-29	Os03g0302900 [Oryza sativa Japonica Group] >gi|108707707|gb|ABF95502.1| expressed protein [Oryza sativa (japonica cultivar-group)] >gi|113548344|dbj|BAF11787.1| Os03g0302900 [Oryza sativa Japonica Group]
Unigene16194	gi|19920126|gb|AAM08558.1|AC092749_11	148	4e-35	Hypothetical protein [Oryza sativa Japonica Group]
Unigene16195	gi|16648766|gb|AAL25574.1|	508	1e-143	AT5g47860/MCA23_20 [Arabidopsis thaliana] >gi|22655374|gb|AAM98279.1| At5g47860/MCA23_20 [Arabidopsis thaliana]
Unigene16196	gi|224062756|ref|XP_002300884.1|	54.3	1e-06	predicted protein [Populus trichocarpa] >gi|222842610|gb|EEE80157.1| predicted protein [Populus trichocarpa]
Unigene16197	gi|297838283|ref|XP_002887023.1|	174	1e-82	pentatricopeptide repeat-containing protein [Arabidopsis lyrata subsp. lyrata] >gi|297332864|gb|EFH63282.1| pentatricopeptide repeat-containing protein [Arabidopsis lyrata subsp. lyrata]
Unigene16198	gi|8843739|dbj|BAA97287.1|	60.5	1e-08	retroelement pol polyprotein-like [Arabidopsis thaliana]
Unigene16199	gi|297839591|ref|XP_002887677.1|	207	2e-52	MEI1 protein [Arabidopsis lyrata subsp. lyrata] >gi|297333518|gb|EFH63936.1| MEI1 protein [Arabidopsis lyrata subsp. lyrata]
Unigene16202	gi|297801778|ref|XP_002868773.1|	149	2e-35	ALG6, ALG8 glycosyltransferase family protein [Arabidopsis lyrata subsp. lyrata] >gi|297314609|gb|EFH45032.1| ALG6, ALG8 glycosyltransferase family protein [Arabidopsis lyrata subsp. lyrata]
Unigene16203	gi|57013006|sp|Q94IG7.1|PPOCM_SPIOL	830	0	RecName: Full=Protoporphyrinogen oxidase, chloroplastic/mitochondrial; Short=Protox II; AltName: Full=SO-POX2; Flags: Precursor >gi|14349153|dbj|BAB60710.1| protoporphyrinogen oxidase-II [Spinacia oleracea]
Unigene16204	gi|297822557|ref|XP_002879161.1|	1105	0	VHA-A1 [Arabidopsis lyrata subsp. lyrata] >gi|297325000|gb|EFH55420.1| VHA-A1 [Arabidopsis lyrata subsp. lyrata]
Unigene16205	gi|295913414|gb|ADG57959.1|	197	2e-49	transcription factor [Lycoris longituba]
Unigene16206	gi|6573743|gb|AAF17663.1|AC009398_12	132	7e-30	F20B24.22 [Arabidopsis thaliana]
Unigene16207	gi|238479695|ref|NP_001154598.1|	254	1e-133	binding / protein transporter [Arabidopsis thaliana]
Unigene16209	gi|224126017|ref|XP_002319735.1|	137	8e-38	f-box family protein [Populus trichocarpa] >gi|222858111|gb|EEE95658.1| f-box family protein [Populus trichocarpa]
Unigene16210	gi|12055493|emb|CAC20852.1|	309	1e-110	geranyl diphosphat synthase [Quercus robur]
Unigene16211	gi|222424656|dbj|BAH20282.1|	249	2e-65	AT5G23890 [Arabidopsis thaliana]
Unigene16212	gi|30689857|ref|NP_189653.2|	53.5	2e-07	nodulin MtN21 family protein [Arabidopsis thaliana] >gi|9294338|dbj|BAB02235.1| nodulin-like protein [Arabidopsis thaliana]
Unigene16213	gi|224141357|ref|XP_002324039.1|	137	5e-35	f-box family protein [Populus trichocarpa] >gi|222867041|gb|EEF04172.1| f-box family protein [Populus trichocarpa]
Unigene16214	gi|22854880|gb|AAN09798.1|	195	3e-95	benzoyl coenzyme A: benzyl alcohol benzoyl transferase [Nicotiana tabacum]
Unigene16215	gi|79313357|ref|NP_001030758.1|	572	1e-162	FAD binding / monooxygenase/ oxidoreductase/ oxidoreductase, acting on paired donors, with incorporation or reduction of molecular oxygen, NADH or NADPH as one donor, and incorporation of one atom of oxygen [Arabidopsis thaliana]
Unigene16216	gi|89953444|gb|ABD83317.1|	96.7	2e-19	Fgenesh protein 73 [Beta vulgaris]
Unigene16217	gi|297795501|ref|XP_002865635.1|	337	3e-91	oxidoreductase [Arabidopsis lyrata subsp. lyrata] >gi|297311470|gb|EFH41894.1| oxidoreductase [Arabidopsis lyrata subsp. lyrata]
Unigene16218	gi|224105109|ref|XP_002313690.1|	59.7	9e-08	f-box family protein [Populus trichocarpa] >gi|222850098|gb|EEE87645.1| f-box family protein [Populus trichocarpa]
Unigene16219	gi|116668554|gb|ABK15531.1|	94	1e-18	guanylyl cyclase [Solanum lycopersicum]
Unigene16220	gi|166164999|gb|ABY83850.1|	281	5e-75	cytochrome oxidase subunit 1 [Plantago tomentosa] >gi|166165001|gb|ABY83851.1| cytochrome oxidase subunit 1 [Plantago trinitatis]
Unigene16221	gi|520914|emb|CAA81747.1|	667	0	Amino cyclopropane carboxylate acid synthase [Solanum tuberosum]
Unigene16222	gi|30678989|ref|NP_192097.2|	210	3e-53	methyltransferase [Arabidopsis thaliana]
Unigene16223	gi|2895089|gb|AAC39356.1|	224	5e-58	Met2-type cytosine DNA-methyltransferase [Daucus carota]
Unigene16224	gi|126843144|gb|ABO27626.1|	104	8e-22	BRI1 protein [Solanum pimpinellifolium]
Unigene16225	gi|115489214|ref|NP_001067094.1|	144	6e-34	Os12g0573000 [Oryza sativa Japonica Group] >gi|113649601|dbj|BAF30113.1| Os12g0573000 [Oryza sativa Japonica Group]
Unigene16226	gi|15226452|ref|NP_182208.1|	265	1e-133	ATP binding / protein kinase/ protein tyrosine kinase [Arabidopsis thaliana] >gi|75330955|sp|Q8S8N4.1|Y2685_ARATH RecName: Full=Probably inactive receptor-like protein kinase At2g46850; Flags: Precursor
Unigene16227	gi|56382015|gb|AAV85726.1|	250	2e-65	At3g09180 [Arabidopsis thaliana]
Unigene16228	gi|297820792|ref|XP_002878279.1|	176	1e-43	diphthamide synthesis DPH2 family protein [Arabidopsis lyrata subsp. lyrata] >gi|297324117|gb|EFH54538.1| diphthamide synthesis DPH2 family protein [Arabidopsis lyrata subsp. lyrata]
Unigene16229	gi|87162915|gb|ABD28710.1|	66.6	7e-17	Polynucleotidyl transferase, Ribonuclease H fold [Medicago truncatula]
Unigene16230	gi|115447805|ref|NP_001047682.1|	173	3e-56	Os02g0667600 [Oryza sativa Japonica Group] >gi|113537213|dbj|BAF09596.1| Os02g0667600 [Oryza sativa Japonica Group]
Unigene16231	gi|297806115|ref|XP_002870941.1|	60.1	2e-08	pentatricopeptide repeat-containing protein [Arabidopsis lyrata subsp. lyrata] >gi|297316778|gb|EFH47200.1| pentatricopeptide repeat-containing protein [Arabidopsis lyrata subsp. lyrata]
Unigene16232	gi|145335397|ref|NP_172597.2|	147	8e-66	ATP binding / carbohydrate binding / kinase/ protein kinase/ protein serine/threonine kinase/ protein tyrosine kinase/ sugar binding [Arabidopsis thaliana]
Unigene16233	gi|15226402|ref|NP_180415.1|	397	1e-109	RNA binding [Arabidopsis thaliana] >gi|44917583|gb|AAS49116.1| At2g28480 [Arabidopsis thaliana]
Unigene16234	gi|6573766|gb|AAF17686.1|AC009243_13	194	7e-68	F28K19.23 [Arabidopsis thaliana]
Unigene16235	gi|6691123|gb|AAF24496.1|AF213695_1	241	1e-62	FH protein NFH1 [Nicotiana tabacum]
Unigene16236	gi|115479229|ref|NP_001063208.1|	290	4e-77	Os09g0422600 [Oryza sativa Japonica Group] >gi|50725885|dbj|BAD33413.1| streptococcal hemagglutinin-like protein [Oryza sativa Japonica Group] >gi|50726125|dbj|BAD33646.1| streptococcal hemagglutinin-like protein [Oryza sativa Japonica Group] >gi|113631441|dbj|BAF25122.1| Os09g0422600 [Oryza sativa Japonica Group]
Unigene16237	gi|88659682|gb|ABD47739.1|	192	3e-48	pectate lyase [Eucalyptus globulus subsp. globulus]
Unigene16238	gi|55793838|gb|AAV65493.1|	460	0	calmodulin-binding heat shock protein [Gossypium hirsutum]
Unigene16239	gi|297842717|ref|XP_002889240.1|	439	0	EMB1135 [Arabidopsis lyrata subsp. lyrata] >gi|297335081|gb|EFH65499.1| EMB1135 [Arabidopsis lyrata subsp. lyrata]
Unigene16240	gi|297799508|ref|XP_002867638.1|	320	1e-90	ATPAP24/PAP24 [Arabidopsis lyrata subsp. lyrata] >gi|297313474|gb|EFH43897.1| ATPAP24/PAP24 [Arabidopsis lyrata subsp. lyrata]
Unigene16241	gi|92882345|gb|ABE86676.1|	117	2e-49	Octicosapeptide/Phox/Bem1p; Protein kinase [Medicago truncatula]
Unigene16242	gi|12082326|dbj|BAB20817.1|	416	1e-115	beta-expansin [Atriplex lentiformis]
Unigene16243	gi|115468436|ref|NP_001057817.1|	120	1e-26	Os06g0545900 [Oryza sativa Japonica Group] >gi|113595857|dbj|BAF19731.1| Os06g0545900 [Oryza sativa Japonica Group]
Unigene16244	gi|42572603|ref|NP_974397.1|	117	6e-26	esterase/lipase/thioesterase family protein [Arabidopsis thaliana]
Unigene16245	gi|22330351|ref|NP_176286.2|	967	0	phosphatidylinositol-4-phosphate 5-kinase family protein [Arabidopsis thaliana] >gi|75158988|sp|Q8RY89.1|PI5K8_ARATH RecName: Full=Phosphatidylinositol-4-phosphate 5-kinase 8; Short=AtPIP5K8; AltName: Full=1-phosphatidylinositol-4-phosphate kinase 8; AltName: Full=PtdIns(4)P-5-kinase 8; AltName: Full=Diphosphoinositide kinase 8
Unigene16246	gi|239056198|emb|CAQ58636.1|	197	4e-56	Ethanolamine-phosphate cytidylyltransferase [Vitis vinifera]
Unigene16247	gi|30684470|ref|NP_180571.2|	425	1e-118	ubiquitin family protein [Arabidopsis thaliana]
Unigene16248	gi|75291915|sp|Q6S5G3.1|TOC90_ARATH	488	1e-136	RecName: Full=Translocase of chloroplast 90, chloroplastic; Short=AtToc90; AltName: Full=90 kDa chloroplast outer envelope protein; AltName: Full=Plastid protein import 4 >gi|42718957|gb|AAS38569.1| chloroplast import receptor Toc90 [Arabidopsis thaliana]
Unigene16249	gi|22326964|ref|NP_680196.1|	506	1e-142	RNA cyclase family protein [Arabidopsis thaliana] >gi|14285704|sp|Q9C578.1|RCL1_ARATH RecName: Full=Probable RNA 3'-terminal phosphate cyclase-like protein >gi|13374869|emb|CAC34503.1| RNA 3'-terminal phosphate cyclase-like protein [Arabidopsis thaliana] >gi|51971755|dbj|BAD44542.1| RNA 3'-terminal phosphate cyclase-like protein [Arabidopsis thaliana]
Unigene16251	gi|224124478|ref|XP_002330033.1|	432	1e-120	ferroportin protein family [Populus trichocarpa] >gi|222871458|gb|EEF08589.1| ferroportin protein family [Populus trichocarpa]
Unigene16252	gi|225454595|ref|XP_002267912.1|	1141	0	PREDICTED: similar to protein kinase family protein [Vitis vinifera]
Unigene16253	gi|297841613|ref|XP_002888688.1|	64.7	7e-10	hypothetical protein ARALYDRAFT_894668 [Arabidopsis lyrata subsp. lyrata] >gi|297334529|gb|EFH64947.1| hypothetical protein ARALYDRAFT_894668 [Arabidopsis lyrata subsp. lyrata]
Unigene16254	gi|224088332|ref|XP_002308413.1|	73.9	1e-12	predicted protein [Populus trichocarpa] >gi|222854389|gb|EEE91936.1| predicted protein [Populus trichocarpa]
Unigene16255	gi|297823811|ref|XP_002879788.1|	125	5e-28	pentatricopeptide repeat-containing protein [Arabidopsis lyrata subsp. lyrata] >gi|297325627|gb|EFH56047.1| pentatricopeptide repeat-containing protein [Arabidopsis lyrata subsp. lyrata]
Unigene16256	gi|15242530|ref|NP_198814.1|	592	1e-168	pentatricopeptide (PPR) repeat-containing protein [Arabidopsis thaliana] >gi|75171449|sp|Q9FLD8.1|PP408_ARATH RecName: Full=Pentatricopeptide repeat-containing protein At5g39980, chloroplastic; Flags: Precursor
Unigene16257	gi|297819878|ref|XP_002877822.1|	631	0	ethylene-overproduction protein 1 [Arabidopsis lyrata subsp. lyrata] >gi|297323660|gb|EFH54081.1| ethylene-overproduction protein 1 [Arabidopsis lyrata subsp. lyrata]
Unigene16258	gi|15232718|ref|NP_187569.1|	207	7e-53	amine oxidase family protein [Arabidopsis thaliana]
Unigene16260	gi|297742254|emb|CBI34403.3|	54.3	1e-06	unnamed protein product [Vitis vinifera]
Unigene16262	gi|15222010|ref|NP_175323.1|	85.9	3e-16	AtGH9C1 (Arabidopsis thaliana glycosyl hydrolase 9C1); catalytic/ hydrolase, hydrolyzing O-glycosyl compounds >gi|75186663|sp|Q9M995.1|GUN5_ARATH RecName: Full=Endoglucanase 5; AltName: Full=Endo-1,4-beta glucanase 5; Flags: Precursor >gi|7770337|gb|AAF69707.1|AC016041_12 F27J15.28 [Arabidopsis thaliana]
Unigene16263	gi|15229379|ref|NP_191868.1|	225	3e-58	ubiquitin thiolesterase [Arabidopsis thaliana]
Unigene16264	gi|11497550|ref|NP_054958.1|	221	4e-57	ribosomal protein L20 [Spinacia oleracea] >gi|19857921|sp|P28803.3|RK20_SPIOL RecName: Full=50S ribosomal protein L20, chloroplastic >gi|7636131|emb|CAB88751.1| ribosomal protein L20 [Spinacia oleracea]
Unigene16265	gi|56201938|dbj|BAD73388.1|	99.8	5e-20	RabGAP/TBC domain-containing protein-like [Oryza sativa Japonica Group]
Unigene16266	gi|22327146|ref|NP_198205.2|	384	1e-166	FRS10 (FAR1-related sequence 10); zinc ion binding [Arabidopsis thaliana] >gi|257051024|sp|Q9LKR4.2|FRS10_ARATH RecName: Full=Putative protein FAR1-RELATED SEQUENCE 10
Unigene16267	gi|224096718|ref|XP_002310710.1|	472	1e-132	2-oxoglutarate-dependent dioxygenase [Populus trichocarpa] >gi|222853613|gb|EEE91160.1| 2-oxoglutarate-dependent dioxygenase [Populus trichocarpa]
Unigene16268	gi|225430654|ref|XP_002268225.1|	565	0	PREDICTED: similar to KLK/PIR/PIR121/PIRP (KLUNKER, PIROGI) [Vitis vinifera]
Unigene16269	gi|5042406|gb|AAD38245.1|AC006193_1	110	6e-23	Hypothetical Protein [Arabidopsis thaliana] >gi|6633823|gb|AAF19682.1|AC009519_16 F1N19.26 [Arabidopsis thaliana]
Unigene16270	gi|2495180|sp|Q43082.1|HEM3_PEA	477	1e-133	RecName: Full=Porphobilinogen deaminase, chloroplastic; Short=PBG; AltName: Full=Pre-uroporphyrinogen synthase; AltName: Full=Hydroxymethylbilane synthase; Short=HMBS; Flags: Precursor >gi|313724|emb|CAA51820.1| hydroxymethylbilane synthase [Pisum sativum]
Unigene16271	gi|297823307|ref|XP_002879536.1|	396	1e-109	NPSN11 [Arabidopsis lyrata subsp. lyrata] >gi|297325375|gb|EFH55795.1| NPSN11 [Arabidopsis lyrata subsp. lyrata]
Unigene16272	gi|240255284|ref|NP_187186.5|	425	1e-118	aminopeptidase/ hydrolase [Arabidopsis thaliana] >gi|19310478|gb|AAL84973.1| AT3g05350/T12H1_32 [Arabidopsis thaliana] >gi|24111421|gb|AAN46861.1| At3g05350/T12H1_32 [Arabidopsis thaliana]
Unigene16273	gi|115448937|ref|NP_001048248.1|	153	5e-73	Os02g0770100 [Oryza sativa Japonica Group] >gi|113537779|dbj|BAF10162.1| Os02g0770100 [Oryza sativa Japonica Group]
Unigene16274	gi|2252851|gb|AAB62849.1|	420	1e-116	A_TM018A10.3 gene product [Arabidopsis thaliana] >gi|7267430|emb|CAB80900.1| AT4g00910 [Arabidopsis thaliana]
Unigene16275	gi|15217643|ref|NP_174637.1|	663	0	protein kinase family protein [Arabidopsis thaliana] >gi|9665093|gb|AAF97284.1|AC010164_6 Putative protein kinase [Arabidopsis thaliana]
Unigene16277	gi|27311757|gb|AAO00844.1|	266	1e-124	Unknown protein [Arabidopsis thaliana]
Unigene16278	gi|15233583|ref|NP_193859.1|	942	0	ATK1 (ARABIDOPSIS THALIANA KINESIN 1); microtubule motor/ minus-end-directed microtubule motor [Arabidopsis thaliana] >gi|1170619|sp|Q07970.1|ATK1_ARATH RecName: Full=Kinesin-1; AltName: Full=Kinesin-like protein A >gi|303502|dbj|BAA01972.1| kinesin-like motor protein heavy chain [Arabidopsis thaliana] >gi|2911084|emb|CAA17546.1| kinesin-related protein katA [Arabidopsis thaliana] >gi|7268924|emb…
Unigene16279	gi|18412421|ref|NP_565212.1|	654	0	FTSH12 (FTSH PROTEASE 12); ATP-dependent peptidase/ ATPase/ metallopeptidase [Arabidopsis thaliana] >gi|190359474|sp|Q9SAJ3.2|FTSHC_ARATH RecName: Full=Cell division protease ftsH homolog 12, chloroplastic; Short=AtFtsH12; Flags: Precursor >gi|222424637|dbj|BAH20273.1| AT1G79560 [Arabidopsis thaliana]
Unigene16281	gi|3540208|gb|AAC34358.1|	281	2e-74	Hypothetical protein [Arabidopsis thaliana]
Unigene16282	gi|297853232|ref|XP_002894497.1|	60.5	1e-08	kelch repeat-containing F-box family protein [Arabidopsis lyrata subsp. lyrata] >gi|297340339|gb|EFH70756.1| kelch repeat-containing F-box family protein [Arabidopsis lyrata subsp. lyrata]
Unigene16283	gi|87162913|gb|ABD28708.1|	276	9e-73	ELM2; AT-rich interaction region; Homeodomain-related [Medicago truncatula]
Unigene16284	gi|15219719|ref|NP_171934.1|	145	6e-38	protein binding [Arabidopsis thaliana]
Unigene16286	gi|224589493|gb|ACN59280.1|	761	0	leucine-rich repeat receptor-like protein kinase [Arabidopsis thaliana]
Unigene16287	gi|226500680|ref|NP_001150666.1|	354	1e-96	methylglutaconyl-CoA hydratase [Zea mays] >gi|195640938|gb|ACG39937.1| methylglutaconyl-CoA hydratase [Zea mays]
Unigene16288	gi|115464827|ref|NP_001056013.1|	322	7e-87	Os05g0511000 [Oryza sativa Japonica Group] >gi|113579564|dbj|BAF17927.1| Os05g0511000 [Oryza sativa Japonica Group]
Unigene16289	gi|89953444|gb|ABD83317.1|	73.6	8e-13	Fgenesh protein 73 [Beta vulgaris]
Unigene16290	gi|104294990|gb|ABF72006.1|	157	3e-37	leucine-rich repeat-containing protein kinase family protein [Musa acuminata]
Unigene16291	gi|115452921|ref|NP_001050061.1|	355	8e-97	Os03g0339700 [Oryza sativa Japonica Group] >gi|108708050|gb|ABF95845.1| expressed protein [Oryza sativa (japonica cultivar-group)] >gi|113548532|dbj|BAF11975.1| Os03g0339700 [Oryza sativa Japonica Group]
Unigene16292	gi|18402561|ref|NP_566657.1|	366	0	ATEHD1 (EPS15 HOMOLOGY DOMAIN 1); GTP binding / GTPase/ calcium ion binding [Arabidopsis thaliana] >gi|79313303|ref|NP_001030731.1| ATEHD1 (EPS15 HOMOLOGY DOMAIN 1); GTP binding / GTPase/ calcium ion binding [Arabidopsis thaliana] >gi|222424046|dbj|BAH19984.1| AT3G20290 [Arabidopsis thaliana]
Unigene16293	gi|240256055|ref|NP_194189.5|	155	1e-36	REN1 (ROP1 ENHANCER 1); Rho GTPase activator/ Rho GTPase binding / phosphoinositide binding [Arabidopsis thaliana]
Unigene16295	gi|7770334|gb|AAF69704.1|AC016041_9	72	5e-12	F27J15.21 [Arabidopsis thaliana] >gi|45476547|gb|AAS65939.1| At1g49000 [Arabidopsis thaliana] >gi|46359837|gb|AAS88782.1| At1g49000 [Arabidopsis thaliana]
Unigene16296	gi|31711766|gb|AAP68239.1|	122	4e-27	At2g29510 [Arabidopsis thaliana]
Unigene16297	gi|112732548|dbj|BAF03051.1|	509	1e-143	DNA ligase IV [Populus nigra]
Unigene16298	gi|15223050|ref|NP_172268.1|	205	3e-52	LBD1 (LOB DOMAIN-CONTAINING PROTEIN 1) [Arabidopsis thaliana] >gi|29428015|sp|Q9LQR0.1|LBD1_ARATH RecName: Full=LOB domain-containing protein 1; AltName: Full=ASYMMETRIC LEAVES 2-like protein 8; Short=AS2-like protein 8 >gi|8439879|gb|AAF75065.1|AC007583_1 F24B9.1 [Arabidopsis thaliana] >gi|219807092|dbj|BAH10552.1| ASYMMETRIC LEAVES2-like 8 protein [Arabidopsis thaliana]
Unigene16299	gi|18407498|ref|NP_566119.1|	849	0	SCC3 (SISTER-CHROMATID COHESION PROTEIN 3); binding [Arabidopsis thaliana] >gi|5123720|emb|CAB45374.1| stromalin protein [Arabidopsis thaliana]
Unigene16300	gi|87162753|gb|ABD28548.1|	340	2e-92	Protein kinase; Type I EGF [Medicago truncatula]
Unigene16301	gi|56201938|dbj|BAD73388.1|	600	1e-170	RabGAP/TBC domain-containing protein-like [Oryza sativa Japonica Group]
Unigene16302	gi|225464130|ref|XP_002264979.1|	367	1e-100	PREDICTED: similar to NFU4 (NFU domain protein 4) [Vitis vinifera]
Unigene16303	gi|38567727|emb|CAE76015.1|	278	9e-74	B1292H11.1 [Oryza sativa (japonica cultivar-group)]
Unigene16304	gi|8843739|dbj|BAA97287.1|	78.6	5e-14	retroelement pol polyprotein-like [Arabidopsis thaliana]
Unigene16305	gi|30686005|ref|NP_568338.2|	619	0	TOZ (TORMOZEMBRYO DEFECTIVE); nucleotide binding [Arabidopsis thaliana] >gi|9755727|emb|CAC01839.1| WD40-repeat protein [Arabidopsis thaliana]
Unigene16306	gi|115478793|ref|NP_001062990.1|	223	2e-57	Os09g0363100 [Oryza sativa Japonica Group] >gi|113631223|dbj|BAF24904.1| Os09g0363100 [Oryza sativa Japonica Group]
Unigene16307	gi|15238908|ref|NP_199628.1|	98.6	1e-22	SLY2 (SLEEPY2) [Arabidopsis thaliana] >gi|75264246|sp|Q9LUB6.1|SNE_ARATH RecName: Full=F-box protein SNE; AltName: Full=Protein SNEEZY; AltName: Full=Sleepy protein 2 >gi|45476553|gb|AAS65942.1| At5g48170 [Arabidopsis thaliana] >gi|46359835|gb|AAS88781.1| At5g48170 [Arabidopsis thaliana]
Unigene16308	gi|224098545|ref|XP_002311214.1|	276	1e-145	cytochrome P450 probable 6-deoxocathasterone to 6-deoxoteasterone or cathasterone to teasterone [Populus trichocarpa] >gi|222851034|gb|EEE88581.1| cytochrome P450 probable 6-deoxocathasterone to 6-deoxoteasterone or cathasterone to teasterone [Populus trichocarpa]
Unigene16309	gi|238478799|ref|NP_001154411.1|	422	0	helicase domain-containing protein [Arabidopsis thaliana]
Unigene16311	gi|9795613|gb|AAF98431.1|AC021044_10	614	1e-174	Unknown protein [Arabidopsis thaliana]
Unigene16312	gi|15241343|ref|NP_199915.1|	433	1e-120	CRL (CRUMPLED LEAF) [Arabidopsis thaliana] >gi|45504116|dbj|BAD12566.1| CRUMPLED LEAF [Arabidopsis thaliana]
Unigene16313	gi|15240762|ref|NP_201548.1|	261	2e-68	formin homology 2 domain-containing protein / FH2 domain-containing protein [Arabidopsis thaliana] >gi|75171125|sp|Q9FJX6.1|FH6_ARATH RecName: Full=Formin-like protein 6; Short=AtFH6; Short=AtFORMIN-6; Flags: Precursor >gi|9757868|dbj|BAB08455.1| formin-like protein [Arabidopsis thaliana] >gi|37694426|gb|AAQ99143.1| formin-like protein AtFH6 [Arabidopsis thaliana]
Unigene16314	gi|115483582|ref|NP_001065461.1|	119	4e-26	Os10g0572100 [Oryza sativa Japonica Group] >gi|31433620|gb|AAP55112.1| Uncharacterized protein family UPF0005 containing protein, expressed [Oryza sativa (japonica cultivar-group)] >gi|113639993|dbj|BAF27298.1| Os10g0572100 [Oryza sativa Japonica Group]
Unigene16315	gi|296085854|emb|CBI31178.3|	52.4	4e-06	unnamed protein product [Vitis vinifera]
Unigene16316	gi|115473105|ref|NP_001060151.1|	48.1	1e-10	Os07g0589600 [Oryza sativa Japonica Group] >gi|113611687|dbj|BAF22065.1| Os07g0589600 [Oryza sativa Japonica Group]
Unigene16317	gi|223452302|gb|ACM89479.1|	67.8	1e-10	cysteine-rich protein [Glycine max]
Unigene16318	gi|115484965|ref|NP_001067626.1|	89.7	8e-17	Os11g0251200 [Oryza sativa Japonica Group] >gi|113644848|dbj|BAF27989.1| Os11g0251200 [Oryza sativa Japonica Group]
Unigene16319	gi|16648953|gb|AAL24328.1|	134	5e-34	Unknown protein [Arabidopsis thaliana]
Unigene16320	gi|42567452|ref|NP_195348.2|	250	8e-66	ALDH3F1 (Aldehyde Dehydrogenase 3F1); 3-chloroallyl aldehyde dehydrogenase/ aldehyde dehydrogenase (NAD) [Arabidopsis thaliana] >gi|118595575|sp|Q70E96.2|AL3F1_ARATH RecName: Full=Aldehyde dehydrogenase family 3 member F1 >gi|133778906|gb|ABO38793.1| At4g36250 [Arabidopsis thaliana]
Unigene16321	gi|15242552|ref|NP_198818.1|	278	8e-74	pathogenesis-related thaumatin family protein [Arabidopsis thaliana] >gi|10176994|dbj|BAB10226.1| thaumatin-like protein [Arabidopsis thaliana] >gi|38603816|gb|AAR24653.1| At5g40020 [Arabidopsis thaliana] >gi|110736116|dbj|BAF00030.1| thaumatin-like protein [Arabidopsis thaliana]
Unigene16322	gi|297851436|ref|XP_002893599.1|	426	1e-118	kelch repeat-containing F-box family protein [Arabidopsis lyrata subsp. lyrata] >gi|297339441|gb|EFH69858.1| kelch repeat-containing F-box family protein [Arabidopsis lyrata subsp. lyrata]
Unigene16324	gi|42562121|ref|NP_173178.3|	372	1e-102	auxin-induced-related / indole-3-acetic acid induced-related [Arabidopsis thaliana] >gi|209572597|sp|Q9LQI7.2|CIA30_ARATH RecName: Full=Probable complex I intermediate-associated protein 30 >gi|117168231|gb|ABK32198.1| At1g17350 [Arabidopsis thaliana]
Unigene16325	gi|33186647|gb|AAP97493.1|	280	1e-74	UDP-Glc-4-epimerase [Solanum tuberosum]
Unigene16327	gi|15220442|ref|NP_172010.1|	322	1e-166	AXR1 (AUXIN RESISTANT 1); small protein activating enzyme [Arabidopsis thaliana] >gi|1168609|sp|P42744.1|ULA1_ARATH RecName: Full=NEDD8-activating enzyme E1 regulatory subunit; AltName: Full=Auxin-resistance protein AXR1 >gi|304104|gb|AAB59348.1| ubiquitin-activating enzyme E1 [Arabidopsis thaliana] >gi|2388579|gb|AAB71460.1| Match to Arabidopsis AXR1 (gb|ATHAXR1122) [Arabidopsis thaliana] >gi|15…
Unigene16328	gi|240256029|ref|NP_193884.6|	264	1e-69	nucleotide binding [Arabidopsis thaliana]
Unigene16329	gi|79534875|ref|NP_199967.2|	479	1e-134	metalloendopeptidase [Arabidopsis thaliana]
Unigene16330	gi|62533249|dbj|BAD95574.1|	191	2e-76	chromosoma associate protein subunit H2 [Arabidopsis thaliana]
Unigene16331	gi|297800558|ref|XP_002868163.1|	155	4e-37	lipase class 3 family protein [Arabidopsis lyrata subsp. lyrata] >gi|297313999|gb|EFH44422.1| lipase class 3 family protein [Arabidopsis lyrata subsp. lyrata]
Unigene16332	gi|3367537|gb|AAC28522.1|	638	0	Contains similarity to ANK repeat region of Fowlpox virus BamHI-orf7 protein homolog C18F10.7 gi|485107 from Caenorhabditis elegans cosmid gb|U00049. This gene is continued from unannotated gene on BAC F19K23 gb|AC000375 [Arabidopsis thaliana]
Unigene16333	gi|219718185|gb|ACL35341.1|	369	1e-161	receptor kinase [Gossypium barbadense]
Unigene16334	gi|224589551|gb|ACN59309.1|	544	0	leucine-rich repeat receptor-like protein kinase [Arabidopsis thaliana]
Unigene16336	gi|297804050|ref|XP_002869909.1|	253	4e-70	binding protein [Arabidopsis lyrata subsp. lyrata] >gi|297315745|gb|EFH46168.1| binding protein [Arabidopsis lyrata subsp. lyrata]
Unigene16337	gi|79313291|ref|NP_001030725.1|	215	4e-55	ARC6H [Arabidopsis thaliana]
Unigene16338	gi|18650652|gb|AAL75895.1|	568	1e-161	At2g14530/T13P21.9 [Arabidopsis thaliana] >gi|21700859|gb|AAM70553.1| At2g14530/T13P21.9 [Arabidopsis thaliana]
Unigene16340	gi|18404796|ref|NP_564650.1|	271	6e-72	CCX4 (CATION CALCIUM EXCHANGER 4); cation:cation antiporter [Arabidopsis thaliana] >gi|75213438|sp|Q9SYG9.1|CCX4_ARATH RecName: Full=Cation/calcium exchanger 4; Short=AtCCX4; AltName: Full=Protein CATION CALCIUM EXCHANGER 4 >gi|4587554|gb|AAD25785.1|AC006577_21 Similar to gb|AJ005701 Na/Ca,K-exchanger from Caenorhabditis elegans. ESTs gb|T04173 and gb|AA585918 come from this gene [Arabidopsis tha…
Unigene16341	gi|297812199|ref|XP_002873983.1|	517	1e-145	soul heme-binding family protein [Arabidopsis lyrata subsp. lyrata] >gi|297319820|gb|EFH50242.1| soul heme-binding family protein [Arabidopsis lyrata subsp. lyrata]
Unigene16342	gi|269316336|gb|ACZ37245.1|	764	0	alpha-glucosidase [Hordeum vulgare subsp. spontaneum]
Unigene16343	gi|73622719|gb|AAZ78398.1|	356	9e-98	elongation factor 1-alpha [Diaspidiotus sp. GEM-2005c] >gi|73622775|gb|AAZ78426.1| elongation factor 1-alpha [Hemiberlesia rapax] >gi|73622777|gb|AAZ78427.1| elongation factor 1-alpha [Hemiberlesia rapax] >gi|73622819|gb|AAZ78448.1| elongation factor 1-alpha [Octaspidiotus multipori] >gi|73622869|gb|AAZ78473.1| elongation factor 1-alpha [Targionia fabianae]
Unigene16344	gi|225426979|ref|XP_002265557.1|	295	3e-79	PREDICTED: similar to oxysterol-binding family protein [Vitis vinifera]
Unigene16345	gi|144925057|gb|ABP03855.1|	161	3e-38	BSD [Medicago truncatula]
Unigene16346	gi|297829786|ref|XP_002882775.1|	351	2e-95	F-box family protein [Arabidopsis lyrata subsp. lyrata] >gi|297328615|gb|EFH59034.1| F-box family protein [Arabidopsis lyrata subsp. lyrata]
Unigene16348	gi|18405755|ref|NP_564716.1|	142	1e-41	CwfJ-like family protein [Arabidopsis thaliana]
Unigene16350	gi|209572697|sp|O80813.2|YC20L_ARATH	214	7e-55	RecName: Full=Ycf20-like protein >gi|107738233|gb|ABF83666.1| At1g65420 [Arabidopsis thaliana]
Unigene16353	gi|4056461|gb|AAC98034.1|	276	4e-73	F5O8.34 [Arabidopsis thaliana] >gi|66792642|gb|AAY56423.1| At1g23790 [Arabidopsis thaliana]
Unigene16354	gi|145338423|ref|NP_566430.3|	204	1e-51	RNA binding / nucleic acid binding / nucleotide binding [Arabidopsis thaliana]
Unigene16355	gi|225423718|ref|XP_002276821.1|	125	3e-28	PREDICTED: similar to glycosyl transferase-related [Vitis vinifera]
Unigene16357	gi|133907524|gb|ABO42262.1|	100	1e-20	AT-hook DNA-binding protein [Gossypium hirsutum]
Unigene16358	gi|6049867|gb|AAF02782.1|AF195115_2	427	1e-118	Similar to transmembrane protein; coded for by A. thaliana cDNA H36862; coded for by A. thaliana cDNA H37637; coded for by A. thaliana cDNA T04371; coded for by A. thaliana cDNA T41850; coded for by A. thaliana cDNA R84071; coded for by A. thaliana cDNA T13717; coded for by A. thaliana cDNA T43049; coded for by A. thaliana cDNA T43789; coded for by A. thaliana cDNA N37205 [Arabidopsis thaliana] >…
Unigene16359	gi|46405141|gb|AAS93430.1|	140	5e-32	formin homology 2 domain-containing protein 5 [Arabidopsis thaliana] >gi|47716755|gb|AAT37554.1| formin homology 2 domain-containing protein 5 [Arabidopsis thaliana]
Unigene16362	gi|297832374|ref|XP_002884069.1|	97.1	4e-19	polynucleotide adenylyltransferase family protein [Arabidopsis lyrata subsp. lyrata] >gi|297329909|gb|EFH60328.1| polynucleotide adenylyltransferase family protein [Arabidopsis lyrata subsp. lyrata]
Unigene16363	gi|15222085|ref|NP_177637.1|	305	7e-82	GNS1/SUR4 membrane family protein [Arabidopsis thaliana] >gi|5882724|gb|AAD55277.1|AC008263_8 F25A4.4 [Arabidopsis thaliana]
Unigene16364	gi|124359769|gb|ABN06096.1|	97.4	1e-19	Prefoldin [Medicago truncatula]
Unigene16365	gi|90265237|emb|CAH67772.1|	104	2e-27	H0322F07.9 [Oryza sativa (indica cultivar-group)] >gi|90399190|emb|CAH68177.1| H0403D02.5 [Oryza sativa (indica cultivar-group)]
Unigene16366	gi|297833454|ref|XP_002884609.1|	128	6e-29	heat shock protein binding protein [Arabidopsis lyrata subsp. lyrata] >gi|297330449|gb|EFH60868.1| heat shock protein binding protein [Arabidopsis lyrata subsp. lyrata]
Unigene16367	gi|297799914|ref|XP_002867841.1|	573	1e-162	transducin family protein [Arabidopsis lyrata subsp. lyrata] >gi|297313677|gb|EFH44100.1| transducin family protein [Arabidopsis lyrata subsp. lyrata]
Unigene16368	gi|15233306|ref|NP_191117.1|	427	1e-118	regulator of chromosome condensation (RCC1) family protein [Arabidopsis thaliana] >gi|7076801|emb|CAB75916.1| Regulator of chromosome condensation-like protein [Arabidopsis thaliana]
Unigene16369	gi|15221470|ref|NP_177036.1|	588	1e-167	ATP binding / protein kinase/ protein serine/threonine kinase [Arabidopsis thaliana] >gi|5734709|gb|AAD49974.1|AC008075_7 Contains PF|00069 Eukaryotic protein kinase domain [Arabidopsis thaliana]
Unigene16370	gi|224082332|ref|XP_002306650.1|	226	2e-58	amino acid permease [Populus trichocarpa] >gi|222856099|gb|EEE93646.1| amino acid permease [Populus trichocarpa]
Unigene16371	gi|145334837|ref|NP_001078764.1|	502	1e-141	CPL4 (C-TERMINAL DOMAIN PHOSPHATASE-LIKE 4); phosphoprotein phosphatase [Arabidopsis thaliana] >gi|122154038|sp|Q00IB6.1|CPL4_ARATH RecName: Full=RNA polymerase II C-terminal domain phosphatase-like 4; Short=FCP-like 4; AltName: Full=Carboxyl-terminal phosphatase-like 4; Short=CTD phosphatase-like 4; Short=AtCPL4 >gi|95115186|gb|ABF55959.1| carboxyl-terminal phosphatase-like 4 [Arabidopsis thalia…
Unigene16372	gi|290793111|gb|ADD63989.1|	750	0	nitric oxide synthase-associated protein I [Solanum tuberosum]
Unigene16373	gi|79512687|ref|NP_196834.3|	118	5e-26	SFC (SCARFACE); ARF GTPase activator/ phosphoinositide binding [Arabidopsis thaliana] >gi|75321812|sp|Q5W7F2.1|AGD3_ARATH RecName: Full=ADP-ribosylation factor GTPase-activating protein AGD3; Short=ARF GAP AGD3; AltName: Full=Protein ARF-GAP DOMAIN 3; Short=AtAGD3; AltName: Full=Protein VASCULAR NETWORK 3; AltName: Full=Protein SCARFACE >gi|55583334|dbj|BAD69588.1| ARF-GAP [Arabidopsis thaliana]
Unigene16374	gi|194136583|gb|ACF33514.1|	368	1e-101	salicylic acid methyl transferase-like protein [Glycine max]
Unigene16375	gi|298570957|gb|ADI87602.1|	384	0	auxin response factor 19 [Solanum lycopersicum]
Unigene16376	gi|15231226|ref|NP_190160.1|	221	5e-57	hydrolase family protein / HAD-superfamily protein [Arabidopsis thaliana]
Unigene16377	gi|15230215|ref|NP_188515.1|	172	3e-42	LPAT5; acyltransferase [Arabidopsis thaliana] >gi|42572479|ref|NP_974335.1| LPAT5; acyltransferase [Arabidopsis thaliana] >gi|145322898|ref|NP_001030724.2| LPAT5; acyltransferase [Arabidopsis thaliana] >gi|145332635|ref|NP_001078183.1| LPAT5; acyltransferase [Arabidopsis thaliana] >gi|83287833|sp|Q9LHN4.1|LPAT5_ARATH RecName: Full=Probable 1-acyl-sn-glycerol-3-phosphate acyltransferase 5; AltName…
Unigene16378	gi|83853815|gb|ABC47848.1|	525	1e-148	N-hydroxycinnamoyl/benzoyltransferase 6 [Glycine max]
Unigene16379	gi|22329863|ref|NP_174340.2|	167	9e-41	AAE14 (Acyl-Activating Enzyme 14); AMP binding / o-succinylbenzoate-CoA ligase [Arabidopsis thaliana] >gi|17979487|gb|AAL50080.1| At1g30520/F26G16_3 [Arabidopsis thaliana] >gi|29893264|gb|AAP03026.1| acyl-activating enzyme 14 [Arabidopsis thaliana] >gi|34365547|gb|AAQ65085.1| At1g30520/F26G16_3 [Arabidopsis thaliana]
Unigene16380	gi|15222554|ref|NP_176570.1|	472	1e-132	PRLI-interacting factor-related [Arabidopsis thaliana]
Unigene16381	gi|222423862|dbj|BAH19895.1|	164	6e-40	AT1G27990 [Arabidopsis thaliana]
Unigene16382	gi|121308621|dbj|BAF43703.1|	267	9e-71	Chlorophyllase 1 [Glycine max]
Unigene16383	gi|21593470|gb|AAM65437.1|	469	1e-131	F-box protein ZEITLUPE/FKF/LKP/ADAGIO family [Arabidopsis thaliana]
Unigene16385	gi|37653251|emb|CAD79348.1|	192	2e-48	ferredoxin precursor [Digitalis lanata]
Unigene16386	gi|122236365|sp|Q0WVK7.1|PPR12_ARATH	152	4e-36	RecName: Full=Pentatricopeptide repeat-containing protein At1g05665, mitochondrial; Flags: Precursor
Unigene16387	gi|18391209|ref|NP_563879.1|	493	1e-138	sodium symporter-related [Arabidopsis thaliana] >gi|4874265|gb|AAD31330.1|AC007354_3 EST gb|F13926 comes from this gene [Arabidopsis thaliana]
Unigene16388	gi|297601151|ref|NP_001050439.2|	434	1e-120	Os03g0436300 [Oryza sativa Japonica Group] >gi|255674620|dbj|BAF12353.2| Os03g0436300 [Oryza sativa Japonica Group]
Unigene16389	gi|75338852|sp|Q9ZQE6.1|CML1_ARATH	130	1e-29	RecName: Full=Calmodulin-like protein 1 >gi|30102922|gb|AAP21379.1| At2g15680 [Arabidopsis thaliana]
Unigene16390	gi|18408532|ref|NP_564876.1|	395	1e-133	AAR2 protein family [Arabidopsis thaliana] >gi|30697360|ref|NP_849850.1| AAR2 protein family [Arabidopsis thaliana] >gi|15529200|gb|AAK97694.1| At1g66510/F28G11_5 [Arabidopsis thaliana] >gi|16974373|gb|AAL31112.1| At1g66510/F28G11_5 [Arabidopsis thaliana]
Unigene16391	gi|15225286|ref|NP_180201.1|	396	1e-109	ER (ERECTA); transmembrane receptor protein kinase [Arabidopsis thaliana] >gi|75319658|sp|Q42371.1|ERECT_ARATH RecName: Full=LRR receptor-like serine/threonine-protein kinase ERECTA; AltName: Full=Protein QUANTITATIVE RESISTANCE TO PLECTOSPHAERELLA 1; AltName: Full=Protein QUANTITATIVE RESISTANCE TO RALSTONIA SOLANACEARUM 1; AltName: Full=Protein TRANSPIRATION EFFICIENCY 1; Flags: Precursor >gi|1…
Unigene16392	gi|1491931|gb|AAC49393.1|	114	7e-25	kinesin-like protein [Nicotiana tabacum]
Unigene16393	gi|297819084|ref|XP_002877425.1|	510	1e-143	RNA recognition motif-containing protein [Arabidopsis lyrata subsp. lyrata] >gi|297323263|gb|EFH53684.1| RNA recognition motif-containing protein [Arabidopsis lyrata subsp. lyrata]
Unigene16394	gi|115456435|ref|NP_001051818.1|	236	1e-125	Os03g0835400 [Oryza sativa Japonica Group] >gi|75226450|sp|Q75LJ3.1|ETFA_ORYSJ RecName: Full=Electron transfer flavoprotein subunit alpha, mitochondrial; Short=Alpha-ETF; Flags: Precursor >gi|171769900|sp|A2XNR6.1|ETFA_ORYSI RecName: Full=Electron transfer flavoprotein subunit alpha, mitochondrial; Short=Alpha-ETF; Flags: Precursor >gi|108711951|gb|ABF99746.1| electron transfer flavoprotein, alph…
Unigene16395	gi|15225296|ref|NP_180206.1|	111	5e-24	disease resistance protein-related / LRR protein-related [Arabidopsis thaliana]
Unigene16396	gi|115463463|ref|NP_001055331.1|	335	5e-91	Os05g0366600 [Oryza sativa Japonica Group] >gi|75288633|sp|Q60DX8.1|BGL22_ORYSJ RecName: Full=Beta-glucosidase 22; Short=Os5bglu22; Flags: Precursor >gi|113578882|dbj|BAF17245.1| Os05g0366600 [Oryza sativa Japonica Group]
Unigene16397	gi|297845080|ref|XP_002890421.1|	164	4e-39	zinc-binding family protein [Arabidopsis lyrata subsp. lyrata] >gi|297336263|gb|EFH66680.1| zinc-binding family protein [Arabidopsis lyrata subsp. lyrata]
Unigene16398	gi|18411880|ref|NP_567111.1|	75.9	4e-13	BAP1 (BON ASSOCIATION PROTEIN 1); phospholipid binding / protein binding [Arabidopsis thaliana] >gi|15487384|gb|AAK98798.1| BON1-associated protein 1 [Arabidopsis thaliana] >gi|28372946|gb|AAO39955.1| At3g61190 [Arabidopsis thaliana]
Unigene16399	gi|77552351|gb|ABA95148.1|	58.2	8e-08	expressed protein [Oryza sativa (japonica cultivar-group)]
Unigene16400	gi|42566850|ref|NP_193292.3|	747	0	MAA3 (MAGATAMA 3) [Arabidopsis thaliana] >gi|209574484|gb|ACI63222.1| MAA3 [Arabidopsis thaliana]
Unigene16401	gi|18418385|ref|NP_568355.1|	325	8e-88	tRNA (guanine-N7-)-methyltransferase [Arabidopsis thaliana] >gi|30984522|gb|AAP42724.1| At5g17660 [Arabidopsis thaliana]
Unigene16402	gi|222422965|dbj|BAH19467.1|	255	1e-67	AT3G49590 [Arabidopsis thaliana]
Unigene16403	gi|15419985|gb|AAK97227.1|AF302013_1	646	0	CDK-activating kinase [Medicago sativa subsp. x varia]
Unigene16404	gi|297817238|ref|XP_002876502.1|	288	1e-145	kinase family protein [Arabidopsis lyrata subsp. lyrata] >gi|297322340|gb|EFH52761.1| kinase family protein [Arabidopsis lyrata subsp. lyrata]
Unigene16405	gi|39840783|emb|CAD20832.1|	759	0	sigma factor [Spinacia oleracea]
Unigene16406	gi|124359459|gb|ABD32255.2|	359	1e-133	Esterase/lipase/thioesterase [Medicago truncatula]
Unigene16407	gi|227343505|gb|ACP27605.1|	254	3e-80	remorin-like protein [Dimocarpus longan]
Unigene16409	gi|147771709|emb|CAN60470.1|	48.9	2e-06	hypothetical protein [Vitis vinifera]
Unigene16410	gi|297832096|ref|XP_002883930.1|	660	0	phox domain-containing protein [Arabidopsis lyrata subsp. lyrata] >gi|297329770|gb|EFH60189.1| phox domain-containing protein [Arabidopsis lyrata subsp. lyrata]
Unigene16411	gi|22331608|ref|NP_190090.2|	571	1e-161	phosphatidate cytidylyltransferase family protein [Arabidopsis thaliana]
Unigene16412	gi|297825503|ref|XP_002880634.1|	387	1e-141	zinc finger (CCCH-type) family protein [Arabidopsis lyrata subsp. lyrata] >gi|297326473|gb|EFH56893.1| zinc finger (CCCH-type) family protein [Arabidopsis lyrata subsp. lyrata]
Unigene16413	gi|18423496|ref|NP_568789.1|	230	3e-59	myosin heavy chain-related [Arabidopsis thaliana] >gi|13605555|gb|AAK32771.1|AF361603_1 AT5g53310/K19E1_11 [Arabidopsis thaliana] >gi|18491143|gb|AAL69540.1| AT5g53310/K19E1_11 [Arabidopsis thaliana]
Unigene16414	gi|297816238|ref|XP_002876002.1|	195	3e-49	glycosyl hydrolase family protein 43 [Arabidopsis lyrata subsp. lyrata] >gi|297321840|gb|EFH52261.1| glycosyl hydrolase family protein 43 [Arabidopsis lyrata subsp. lyrata]
Unigene16415	gi|15224105|ref|NP_180001.1|	404	1e-111	potassium channel tetramerisation domain-containing protein [Arabidopsis thaliana] >gi|56236038|gb|AAV84475.1| At2g24240 [Arabidopsis thaliana] >gi|56790194|gb|AAW30014.1| At2g24240 [Arabidopsis thaliana]
Unigene16416	gi|115466770|ref|NP_001056984.1|	370	1e-101	Os06g0182400 [Oryza sativa Japonica Group] >gi|55771368|dbj|BAD72535.1| Diadenosine tetraphosphatase and related serine/threonine protein phosphatases-like [Oryza sativa Japonica Group] >gi|113595024|dbj|BAF18898.1| Os06g0182400 [Oryza sativa Japonica Group]
Unigene16417	gi|22655010|gb|AAM98096.1|	481	1e-135	AT3g13690/MMM17_12 [Arabidopsis thaliana] >gi|27764964|gb|AAO23603.1| AT3g13690/MMM17_12 [Arabidopsis thaliana]
Unigene16418	gi|30696620|ref|NP_200367.2|	466	1e-130	protein kinase family protein [Arabidopsis thaliana] >gi|75323650|sp|Q6ICW6.1|WNK11_ARATH RecName: Full=Probable serine/threonine-protein kinase WNK11; Short=AtWNK11; AltName: Full=Protein kinase with no lysine 11 >gi|48596991|gb|AAT46036.1| At5g55560 [Arabidopsis thaliana] >gi|50198956|gb|AAT70481.1| At5g55560 [Arabidopsis thaliana]
Unigene16419	gi|156066385|gb|ABU43058.1|	216	2e-55	NDR1/HIN1-like protein [Vitis vinifera]
Unigene16420	gi|75335370|sp|Q9LRT1.1|Y3804_ARATH	339	1e-152	RecName: Full=Probably inactive leucine-rich repeat receptor-like protein kinase At3g28040; Flags: Precursor >gi|11994124|dbj|BAB01126.1| receptor protein kinase [Arabidopsis thaliana] >gi|224589581|gb|ACN59324.1| leucine-rich repeat receptor-like protein kinase [Arabidopsis thaliana]
Unigene16421	gi|15235410|ref|NP_192994.1|	524	0	UPL5 (UBIQUITIN PROTEIN LIGASE 5); acid-amino acid ligase/ binding / ubiquitin-protein ligase [Arabidopsis thaliana] >gi|75207797|sp|Q9SU29.1|UPL5_ARATH RecName: Full=E3 ubiquitin-protein ligase UPL5; Short=Ubiquitin-protein ligase 5 >gi|5823568|emb|CAB41727.2| polyubiquitin-like protein [Arabidopsis thaliana] >gi|7267959|emb|CAB78300.1| polyubiquitin-like protein [Arabidopsis thaliana] >gi|11073…
Unigene16423	gi|37202004|gb|AAQ89617.1|	201	2e-50	At3g10650 [Arabidopsis thaliana]
Unigene16424	gi|297837135|ref|XP_002886449.1|	268	1e-70	translation release factor [Arabidopsis lyrata subsp. lyrata] >gi|297332290|gb|EFH62708.1| translation release factor [Arabidopsis lyrata subsp. lyrata]
Unigene16425	gi|57232107|gb|AAW47739.1|	622	1e-177	beta-galactosidase [Prunus persica]
Unigene16426	gi|29029052|gb|AAO64905.1|	338	2e-91	At5g13950 [Arabidopsis thaliana]
Unigene16427	gi|222423247|dbj|BAH19600.1|	741	0	AT2G35610 [Arabidopsis thaliana]
Unigene16428	gi|296083256|emb|CBI22892.3|	69.7	3e-11	unnamed protein product [Vitis vinifera]
Unigene16429	gi|297838621|ref|XP_002887192.1|	574	1e-162	F24J5.16 [Arabidopsis lyrata subsp. lyrata] >gi|297333033|gb|EFH63451.1| F24J5.16 [Arabidopsis lyrata subsp. lyrata]
Unigene16430	gi|9758730|dbj|BAB09168.1|	735	0	replication protein A1-like [Arabidopsis thaliana]
Unigene16431	gi|92893902|gb|ABE91952.1|	124	2e-30	Zinc finger, CCHC-type [Medicago truncatula]
Unigene16432	gi|110741676|dbj|BAE98784.1|	449	1e-125	phospholipase - like protein [Arabidopsis thaliana]
Unigene16434	gi|42571181|ref|NP_973664.1|	607	1e-173	POLD2 (DNA POLYMERASE DELTA SMALL SUBUNIT); DNA binding / DNA-directed DNA polymerase [Arabidopsis thaliana] >gi|31376377|gb|AAP49515.1| At2g42120 [Arabidopsis thaliana] >gi|62320658|dbj|BAD95325.1| DNA polymerase delta small subunit like protein [Arabidopsis thaliana]
Unigene16435	gi|18394738|ref|NP_564084.1|	265	1e-118	dehydration-responsive protein-related [Arabidopsis thaliana] >gi|75174900|sp|Q9LN50.1|PMTS_ARATH RecName: Full=Probable methyltransferase PMT28 >gi|8778438|gb|AAF79446.1|AC025808_28 F18O14.20 [Arabidopsis thaliana]
Unigene16436	gi|3650028|gb|AAC61283.1|	298	4e-80	22 kDa peroxisomal membrane protein [Arabidopsis thaliana] >gi|124300964|gb|ABN04734.1| At2g14860 [Arabidopsis thaliana]
Unigene16438	gi|30688628|ref|NP_197668.2|	377	1e-103	PHD finger family protein [Arabidopsis thaliana]
Unigene16439	gi|14532502|gb|AAK63979.1|	448	1e-125	AT3g19970/MZE19_2 [Arabidopsis thaliana] >gi|30102458|gb|AAP21147.1| At3g19970/MZE19_2 [Arabidopsis thaliana]
Unigene16440	gi|4204261|gb|AAD10642.1|	216	7e-73	Hypothetical protein [Arabidopsis thaliana]
Unigene16441	gi|124360457|gb|ABN08467.1|	146	2e-34	Haem peroxidase, plant/fungal/bacterial [Medicago truncatula]
Unigene16442	gi|3258575|gb|AAC24385.1|	127	1e-36	Hypothetical protein [Arabidopsis thaliana] >gi|66792704|gb|AAY56454.1| At1g02260 [Arabidopsis thaliana]
Unigene16443	gi|115461054|ref|NP_001054127.1|	180	4e-44	Os04g0658100 [Oryza sativa Japonica Group] >gi|113565698|dbj|BAF16041.1| Os04g0658100 [Oryza sativa Japonica Group]
Unigene16444	gi|146233385|gb|ABQ14360.1|	295	1e-155	abscisic acid ABA receptor [Populus trichocarpa]
Unigene16445	gi|240256302|ref|NP_197227.4|	303	7e-81	catalytic/ transferase [Arabidopsis thaliana]
Unigene16447	gi|297811195|ref|XP_002873481.1|	153	2e-36	CBS domain-containing protein [Arabidopsis lyrata subsp. lyrata] >gi|297319318|gb|EFH49740.1| CBS domain-containing protein [Arabidopsis lyrata subsp. lyrata]
Unigene16448	gi|240254302|ref|NP_176378.4|	451	1e-125	galactolipase/ phospholipase [Arabidopsis thaliana]
Unigene16449	gi|42568179|ref|NP_198638.2|	521	1e-146	hydrolase [Arabidopsis thaliana] >gi|79329126|ref|NP_001031978.1| hydrolase [Arabidopsis thaliana]
Unigene16451	gi|18425050|ref|NP_569031.1|	392	1e-108	transducin family protein / WD-40 repeat family protein [Arabidopsis thaliana] >gi|19698941|gb|AAL91206.1| WD repeat protein-like [Arabidopsis thaliana] >gi|27311959|gb|AAO00945.1| WD repeat protein-like [Arabidopsis thaliana]
Unigene16452	gi|3335341|gb|AAC27143.1|AAC27143	157	8e-38	T8F5.10 [Arabidopsis thaliana]
Unigene16454	gi|224122746|ref|XP_002330462.1|	1057	0	p-type ATPase transporter [Populus trichocarpa] >gi|222871874|gb|EEF09005.1| p-type ATPase transporter [Populus trichocarpa]
Unigene16455	gi|18399435|ref|NP_564452.1|	98.6	5e-20	ATAPRL4 (APR-like 4) [Arabidopsis thaliana] >gi|5668777|gb|AAD46003.1|AC007894_1 Contains similarity to gi|729436 protein disulfide isomerase-related protein precursor from Rattus norvegicus [Arabidopsis thaliana] >gi|16649013|gb|AAL24358.1| Unknown protein [Arabidopsis thaliana]
Unigene16456	gi|60657604|gb|AAX33323.1|	573	1e-162	secondary cell wall-related glycosyltransferase family 14 [Populus tremula x Populus tremuloides]
Unigene16457	gi|66841323|dbj|BAD99219.1|	186	4e-46	polypeptide with a gag-like domain [Petunia x hybrida]
Unigene16458	gi|15231744|ref|NP_190877.1|	642	0	UPL7; ubiquitin-protein ligase [Arabidopsis thaliana] >gi|79314848|ref|NP_001030850.1| UPL7; ubiquitin-protein ligase [Arabidopsis thaliana] >gi|75265625|sp|Q9SCQ2.1|UPL7_ARATH RecName: Full=E3 ubiquitin-protein ligase UPL7; Short=Ubiquitin-protein ligase 7
Unigene16459	gi|115488936|ref|NP_001066955.1|	60.1	2e-08	Os12g0541400 [Oryza sativa Japonica Group] >gi|113649462|dbj|BAF29974.1| Os12g0541400 [Oryza sativa Japonica Group]
Unigene16460	gi|15220348|ref|NP_172600.1|	495	1e-139	S-locus lectin protein kinase family protein [Arabidopsis thaliana]
Unigene16461	gi|297724383|ref|NP_001174555.1|	112	5e-24	Os05g0597400 [Oryza sativa Japonica Group] >gi|255676631|dbj|BAH93283.1| Os05g0597400 [Oryza sativa Japonica Group]
Unigene16462	gi|115448499|ref|NP_001048029.1|	326	1e-88	Os02g0732700 [Oryza sativa Japonica Group] >gi|113537560|dbj|BAF09943.1| Os02g0732700 [Oryza sativa Japonica Group]
Unigene16463	gi|284449851|emb|CBJ19440.1|	253	2e-66	SLAC-homologous 1 protein [Citrus clementina]
Unigene16464	gi|297833690|ref|XP_002884727.1|	420	1e-116	zinc finger family protein [Arabidopsis lyrata subsp. lyrata] >gi|297330567|gb|EFH60986.1| zinc finger family protein [Arabidopsis lyrata subsp. lyrata]
Unigene16465	gi|297838865|ref|XP_002887314.1|	248	3e-65	F-box family protein [Arabidopsis lyrata subsp. lyrata] >gi|297333155|gb|EFH63573.1| F-box family protein [Arabidopsis lyrata subsp. lyrata]
Unigene16466	gi|115469790|ref|NP_001058494.1|	150	3e-39	Os06g0702800 [Oryza sativa Japonica Group] >gi|53791910|dbj|BAD54032.1| 3-phosphoinositide-dependent protein kinase-1-like [Oryza sativa Japonica Group] >gi|113596534|dbj|BAF20408.1| Os06g0702800 [Oryza sativa Japonica Group]
Unigene16467	gi|15238981|ref|NP_199656.1|	466	1e-130	sks3 (SKU5 Similar 3); copper ion binding / oxidoreductase [Arabidopsis thaliana]
Unigene16468	gi|225455748|ref|XP_002268894.1|	350	1e-95	PREDICTED: similar to SPPA (signal peptide peptidase); protease IV/ serine-type endopeptidase [Vitis vinifera]
Unigene16469	gi|15010676|gb|AAK73997.1|	369	1e-101	At1g64150/F22C12_10 [Arabidopsis thaliana] >gi|23505909|gb|AAN28814.1| At1g64150/F22C12_10 [Arabidopsis thaliana]
Unigene16470	gi|42562073|ref|NP_172963.3|	472	0	phosphatidyl serine synthase family protein [Arabidopsis thaliana]
Unigene16471	gi|1168896|sp|P46278.1|CCNB2_MEDVA	192	2e-48	RecName: Full=G2/mitotic-specific cyclin-2; AltName: Full=B-like cyclin; AltName: Full=CycMs2 >gi|914863|emb|CAA57560.1| cycMs2 [Medicago sativa subsp. x varia]
Unigene16472	gi|225435751|ref|XP_002283606.1|	57	2e-07	PREDICTED: hypothetical protein [Vitis vinifera] >gi|297746470|emb|CBI16526.3| unnamed protein product [Vitis vinifera]
Unigene16474	gi|30697827|ref|NP_177089.2|	662	0	pentatricopeptide (PPR) repeat-containing protein [Arabidopsis thaliana] >gi|193806277|sp|P0C7R4.1|PP110_ARATH RecName: Full=Pentatricopeptide repeat-containing protein At1g69290
Unigene16475	gi|297795447|ref|XP_002865608.1|	441	1e-122	binding protein [Arabidopsis lyrata subsp. lyrata] >gi|297311443|gb|EFH41867.1| binding protein [Arabidopsis lyrata subsp. lyrata]
Unigene16476	gi|15231461|ref|NP_187396.1|	472	1e-132	lipase class 3 family protein [Arabidopsis thaliana]
Unigene16478	gi|15235905|ref|NP_194034.1|	424	1e-117	MATE efflux protein-related [Arabidopsis thaliana]
Unigene16479	gi|30681653|ref|NP_187735.2|	159	3e-38	WOX5 (WUSCHEL RELATED HOMEOBOX 5); transcription factor [Arabidopsis thaliana] >gi|61217376|sp|Q8H1D2.1|WOX5_ARATH RecName: Full=WUSCHEL-related homeobox 5 >gi|24953995|gb|AAN64659.1| homeodomain transcription factor [Arabidopsis thaliana] >gi|37955172|gb|AAP37136.1| WOX5 protein [Arabidopsis thaliana]
Unigene16480	gi|15230837|ref|NP_189170.1|	350	3e-95	CAF1 family ribonuclease [Arabidopsis thaliana] >gi|75162449|sp|Q8W4C3.1|PARNL_ARATH RecName: Full=Poly(A)-specific ribonuclease PARN-like; AltName: Full=Polyadenylate-specific ribonuclease-like protein >gi|17065176|gb|AAL32742.1| Unknown protein [Arabidopsis thaliana] >gi|30725444|gb|AAP37744.1| At3g25430 [Arabidopsis thaliana]
Unigene16482	gi|115458018|ref|NP_001052609.1|	969	0	Os04g0382700 [Oryza sativa Japonica Group] >gi|38346644|emb|CAD40734.2| OSJNBa0072D21.14 [Oryza sativa (japonica cultivar-group)] >gi|113564180|dbj|BAF14523.1| Os04g0382700 [Oryza sativa Japonica Group]
Unigene16483	gi|115446345|ref|NP_001046952.1|	265	9e-70	Os02g0515000 [Oryza sativa Japonica Group] >gi|113536483|dbj|BAF08866.1| Os02g0515000 [Oryza sativa Japonica Group]
Unigene16484	gi|15224651|ref|NP_180688.1|	605	1e-172	ARPC1B (ACTIN-RELATED PROTEIN C1B); actin binding / nucleotide binding [Arabidopsis thaliana] >gi|16612305|gb|AAL27513.1|AF439845_1 At2g31300/F16D14.14 [Arabidopsis thaliana] >gi|23308333|gb|AAN18136.1| At2g31300/F16D14.14 [Arabidopsis thaliana]
Unigene16485	gi|79497359|ref|NP_195390.2|	203	5e-51	HVA22K (HVA22-LIKE PROTEIN K) [Arabidopsis thaliana] >gi|57012586|sp|Q6NLY8.1|HA22K_ARATH RecName: Full=HVA22-like protein k; Short=AtHVA22k >gi|45752772|gb|AAS76284.1| At4g36720 [Arabidopsis thaliana]
Unigene16486	gi|44681360|gb|AAS47620.1|	434	1e-120	At3g47630 [Arabidopsis thaliana] >gi|56381935|gb|AAV85686.1| At3g47630 [Arabidopsis thaliana]
Unigene16487	gi|238478494|ref|NP_001154343.1|	408	1e-170	phox (PX) domain-containing protein [Arabidopsis thaliana]
Unigene16488	gi|115435874|ref|NP_001042695.1|	89.4	4e-17	Os01g0268900 [Oryza sativa Japonica Group] >gi|113532226|dbj|BAF04609.1| Os01g0268900 [Oryza sativa Japonica Group]
Unigene16489	gi|87240518|gb|ABD32376.1|	574	1e-163	Lipolytic enzyme, G-D-S-L [Medicago truncatula] >gi|124361052|gb|ABN09024.1| Lipolytic enzyme, G-D-S-L [Medicago truncatula]
Unigene16490	gi|217426798|gb|ACK44506.1|	224	2e-61	AT5G10190-like protein [Arabidopsis arenosa]
Unigene16491	gi|115472151|ref|NP_001059674.1|	189	2e-47	Os07g0490400 [Oryza sativa Japonica Group] >gi|113611210|dbj|BAF21588.1| Os07g0490400 [Oryza sativa Japonica Group]
Unigene16493	gi|297808061|ref|XP_002871914.1|	719	0	ATSUG1 [Arabidopsis lyrata subsp. lyrata] >gi|297317751|gb|EFH48173.1| ATSUG1 [Arabidopsis lyrata subsp. lyrata]
Unigene16494	gi|42570865|ref|NP_973506.1|	629	1e-179	SAE2 (SUMO-ACTIVATING ENZYME 2); SUMO activating enzyme [Arabidopsis thaliana]
Unigene16495	gi|297827821|ref|XP_002881793.1|	157	1e-37	EMB2654 [Arabidopsis lyrata subsp. lyrata] >gi|297327632|gb|EFH58052.1| EMB2654 [Arabidopsis lyrata subsp. lyrata]
Unigene16496	gi|124360405|gb|ABN08418.1|	574	0	Phospholipase D/Transphosphatidylase; C2 calcium/lipid-binding region, CaLB [Medicago truncatula]
Unigene16497	gi|225466053|ref|XP_002263278.1|	160	9e-39	PREDICTED: ripening-related protein-like [Vitis vinifera]
Unigene16498	gi|297848218|ref|XP_002891990.1|	65.5	2e-09	expressed protein [Arabidopsis lyrata subsp. lyrata] >gi|297337832|gb|EFH68249.1| expressed protein [Arabidopsis lyrata subsp. lyrata]
Unigene16499	gi|239056183|emb|CAQ58618.1|	84	2e-15	calcium binding [Vitis vinifera]
Unigene16500	gi|42562960|ref|NP_176688.3|	286	1e-104	OXA1 family protein [Arabidopsis thaliana] >gi|38372237|sp|Q8L718.2|ALB32_ARATH RecName: Full=ALBINO3-like protein 2, chloroplastic; Short=Ath5; Flags: Precursor >gi|6227006|gb|AAF06042.1|AC009360_7 F16G16.8 [Arabidopsis thaliana]
Unigene16502	gi|50058090|dbj|BAD27391.1|	642	0	glutathione synthetase [Zinnia elegans]
Unigene16503	gi|226501514|ref|NP_001150630.1|	252	3e-66	pseudouridylate synthase/ transporter [Zea mays] >gi|195640714|gb|ACG39825.1| pseudouridylate synthase/ transporter [Zea mays]
Unigene16504	gi|115452667|ref|NP_001049934.1|	631	1e-180	Os03g0314500 [Oryza sativa Japonica Group] >gi|108707813|gb|ABF95608.1| WD40-like Beta Propeller Repeat family protein, expressed [Oryza sativa (japonica cultivar-group)] >gi|113548405|dbj|BAF11848.1| Os03g0314500 [Oryza sativa Japonica Group]
Unigene16505	gi|8569091|gb|AAF76436.1|AC015445_3	458	1e-149	Contains a legume lectins beta domain PF|00139 [Arabidopsis thaliana]
Unigene16506	gi|42567620|ref|NP_568122.2|	749	0	permease, cytosine/purines, uracil, thiamine, allantoin family protein [Arabidopsis thaliana] >gi|7378642|emb|CAB83318.1| uracil transporter-like protein [Arabidopsis thaliana]
Unigene16507	gi|109628383|gb|ABG34547.1|	369	0	cellulose synthase-like A1 [Pinus taeda]
Unigene16508	gi|293330417|dbj|BAJ04689.1|	247	3e-64	BEL1-type homeodomain protein [Triticum aestivum]
Unigene16509	gi|124359980|gb|ABN07996.1|	264	2e-69	Thioredoxin fold [Medicago truncatula]
Unigene16511	gi|16648883|gb|AAL24293.1|	268	1e-70	Unknown protein [Arabidopsis thaliana] >gi|58652116|gb|AAW80883.1| At5g42760 [Arabidopsis thaliana]
Unigene16512	gi|4006861|emb|CAB16779.1|	212	3e-61	tubulin-like protein [Arabidopsis thaliana] >gi|7270668|emb|CAB80385.1| tubulin-like protein [Arabidopsis thaliana] >gi|71143064|gb|AAZ23923.1| At4g37190 [Arabidopsis thaliana] >gi|194306666|gb|ACF41946.1| At4g37190 [Arabidopsis thaliana]
Unigene16513	gi|4510354|gb|AAD21443.1|	111	2e-23	expressed protein [Arabidopsis thaliana] >gi|15450733|gb|AAK96638.1| At2g36220/F2H17.17 [Arabidopsis thaliana] >gi|18491123|gb|AAL69530.1| At2g36220/F2H17.17 [Arabidopsis thaliana]
Unigene16514	gi|222424331|dbj|BAH20122.1|	291	1e-121	AT3G28760 [Arabidopsis thaliana]
Unigene16515	gi|297809371|ref|XP_002872569.1|	441	1e-122	transducin family protein [Arabidopsis lyrata subsp. lyrata] >gi|297318406|gb|EFH48828.1| transducin family protein [Arabidopsis lyrata subsp. lyrata]
Unigene16516	gi|110225672|ref|YP_665678.1|	116	2e-25	ATP synthase F0 subunit 6 [Nephroselmis olivacea] >gi|6066187|gb|AAF03205.1|AF110138_37 ATP synthase F0 subunit 6 [Nephroselmis olivacea]
Unigene16517	gi|15217540|ref|NP_174607.1|	184	1e-85	SAR1 (suppressor of auxin resistance1) [Arabidopsis thaliana]
Unigene16518	gi|115474287|ref|NP_001060742.1|	219	4e-94	Os07g0694800 [Oryza sativa Japonica Group] >gi|113612278|dbj|BAF22656.1| Os07g0694800 [Oryza sativa Japonica Group]
Unigene16519	gi|24286406|gb|AAN47009.1|	227	1e-58	urease accessory protein UreF [Glycine max]
Unigene16520	gi|297795447|ref|XP_002865608.1|	256	2e-67	binding protein [Arabidopsis lyrata subsp. lyrata] >gi|297311443|gb|EFH41867.1| binding protein [Arabidopsis lyrata subsp. lyrata]
Unigene16521	gi|42568083|ref|NP_197952.2|	691	0	exonuclease family protein [Arabidopsis thaliana] >gi|215274964|sp|Q8L7M4.2|SDN5_ARATH RecName: Full=Small RNA degrading nuclease 5
Unigene16522	gi|297832794|ref|XP_002884279.1|	295	1e-78	methyl-CpG-binding domain 9 [Arabidopsis lyrata subsp. lyrata] >gi|297330119|gb|EFH60538.1| methyl-CpG-binding domain 9 [Arabidopsis lyrata subsp. lyrata]
Unigene16523	gi|9294530|dbj|BAB02793.1|	302	1e-117	helicase-like protein [Arabidopsis thaliana]
Unigene16524	gi|30689066|ref|NP_194882.2|	399	1e-110	ATEXO70G1 (exocyst subunit EXO70 family protein G1); protein binding [Arabidopsis thaliana] >gi|32347268|gb|AAP31853.1| EXO70-G1 protein [Arabidopsis thaliana]
Unigene16525	gi|226739232|sp|Q9LMT1.2|P2C08_ARATH	298	1e-105	RecName: Full=Probable protein phosphatase 2C 8; Short=AtPP2C08 >gi|109946401|gb|ABG48379.1| At1g18030 [Arabidopsis thaliana]
Unigene16527	gi|15226955|ref|NP_178345.1|	444	1e-123	cinnamoyl-CoA reductase family [Arabidopsis thaliana]
Unigene16528	gi|15236949|ref|NP_194433.1|	312	1e-96	small conjugating protein ligase [Arabidopsis thaliana]
Unigene16529	gi|124360021|gb|ABN08037.1|	302	1e-80	PWWP [Medicago truncatula]
Unigene16530	gi|115472829|ref|NP_001060013.1|	309	1e-152	Os07g0565600 [Oryza sativa Japonica Group] >gi|113611549|dbj|BAF21927.1| Os07g0565600 [Oryza sativa Japonica Group]
Unigene16531	gi|18390462|ref|NP_563724.1|	208	1e-101	lipid-binding serum glycoprotein family protein [Arabidopsis thaliana] >gi|7211993|gb|AAF40464.1|AC004809_22 ESTs gb|T76367 and gb|AA404955 come from this gene [Arabidopsis thaliana]
Unigene16533	gi|31324528|gb|AAP47579.1|	225	3e-58	receptor kinase Lecrk [Gossypium hirsutum]
Unigene16534	gi|414977|gb|AAA91965.1|	117	1e-25	51 kDa seed maturation protein [Glycine max]
Unigene16535	gi|38603804|gb|AAR24647.1|	229	4e-59	At2g23330 [Arabidopsis thaliana]
Unigene16536	gi|225423893|ref|XP_002281668.1|	698	0	PREDICTED: similar to leucine-rich repeat protein-related [Vitis vinifera]
Unigene16537	gi|75213510|sp|Q9SYZ7.1|U496A_ARATH	370	1e-101	RecName: Full=UPF0496 protein At4g34320
Unigene16538	gi|18700113|gb|AAL77668.1|	241	9e-91	At2g32760/F24L7.10 [Arabidopsis thaliana] >gi|94442409|gb|ABF18992.1| At2g32760 [Arabidopsis thaliana]
Unigene16539	gi|297838515|ref|XP_002887139.1|	97.1	2e-19	F12A21.16 [Arabidopsis lyrata subsp. lyrata] >gi|297332980|gb|EFH63398.1| F12A21.16 [Arabidopsis lyrata subsp. lyrata]
Unigene16540	gi|223452400|gb|ACM89527.1|	102	4e-21	protein kinase-related protein [Glycine max]
Unigene16541	gi|296040811|gb|ADG85373.1|	374	1e-103	ATPase subunit 1 [Silene latifolia]
Unigene16542	gi|15242250|ref|NP_200014.1|	441	1e-122	zinc finger (C2H2 type) family protein [Arabidopsis thaliana] >gi|14517514|gb|AAK62647.1| AT5g52010/MSG15_9 [Arabidopsis thaliana] >gi|22136578|gb|AAM91075.1| AT5g52010/MSG15_9 [Arabidopsis thaliana]
Unigene16543	gi|225431711|ref|XP_002267516.1|	388	1e-113	PREDICTED: similar to HDA14 (histone deacetylase 14); histone deacetylase [Vitis vinifera]
Unigene16544	gi|15242814|ref|NP_195984.1|	52	5e-08	protein kinase family protein [Arabidopsis thaliana] >gi|7340649|emb|CAB82929.1| protein kinase-like protein [Arabidopsis thaliana]
Unigene16545	gi|297849236|ref|XP_002892499.1|	277	3e-73	agenet domain-containing protein [Arabidopsis lyrata subsp. lyrata] >gi|297338341|gb|EFH68758.1| agenet domain-containing protein [Arabidopsis lyrata subsp. lyrata]
Unigene16546	gi|115437972|ref|NP_001043426.1|	340	3e-92	Os01g0585600 [Oryza sativa Japonica Group] >gi|113532957|dbj|BAF05340.1| Os01g0585600 [Oryza sativa Japonica Group]
Unigene16548	gi|224120768|ref|XP_002318412.1|	797	0	SET domain protein [Populus trichocarpa] >gi|222859085|gb|EEE96632.1| SET domain protein [Populus trichocarpa]
Unigene16549	gi|297723845|ref|NP_001174286.1|	255	9e-70	Os05g0235100 [Oryza sativa Japonica Group] >gi|255676152|dbj|BAH93014.1| Os05g0235100 [Oryza sativa Japonica Group]
Unigene16550	gi|79325075|ref|NP_001031622.1|	543	1e-153	MHK; ATP binding / kinase/ protein kinase/ protein serine/threonine kinase [Arabidopsis thaliana]
Unigene16551	gi|15225633|ref|NP_181541.1|	567	1e-160	protein kinase family protein [Arabidopsis thaliana]
Unigene16552	gi|194306662|gb|ACF41944.1|	476	1e-133	At3g48860 [Arabidopsis thaliana]
Unigene16553	gi|115468142|ref|NP_001057670.1|	350	1e-98	Os06g0488200 [Oryza sativa Japonica Group] >gi|113595710|dbj|BAF19584.1| Os06g0488200 [Oryza sativa Japonica Group]
Unigene16555	gi|18415647|ref|NP_568185.1|	194	7e-49	mitochondrial transcription termination factor family protein / mTERF family protein [Arabidopsis thaliana]
Unigene16556	gi|224071435|ref|XP_002303458.1|	810	0	DNA methyltransferase [Populus trichocarpa] >gi|222840890|gb|EEE78437.1| DNA methyltransferase [Populus trichocarpa]
Unigene16557	gi|75217862|sp|Q56X72.1|RTNLS_ARATH	310	6e-83	RecName: Full=Reticulon-like protein B21; Short=AtRTNLB21
Unigene16558	gi|224073168|ref|XP_002304005.1|	221	5e-57	f-box family protein [Populus trichocarpa] >gi|222841437|gb|EEE78984.1| f-box family protein [Populus trichocarpa]
Unigene16559	gi|297839881|ref|XP_002887822.1|	527	1e-148	pentatricopeptide repeat-containing protein [Arabidopsis lyrata subsp. lyrata] >gi|297333663|gb|EFH64081.1| pentatricopeptide repeat-containing protein [Arabidopsis lyrata subsp. lyrata]
Unigene16560	gi|15240941|ref|NP_198669.1|	370	1e-147	tryptophan synthase-related [Arabidopsis thaliana] >gi|10176821|dbj|BAB10143.1| tryptophan synthase beta chain [Arabidopsis thaliana] >gi|19699005|gb|AAL91238.1| tryptophan synthase beta chain [Arabidopsis thaliana] >gi|23198094|gb|AAN15574.1| tryptophan synthase beta chain [Arabidopsis thaliana]
Unigene16561	gi|226499000|ref|NP_001147122.1|	264	7e-70	calcium binding atopy-related autoantigen 1 [Zea mays] >gi|195607438|gb|ACG25549.1| calcium binding atopy-related autoantigen 1 [Zea mays]
Unigene16562	gi|55956974|emb|CAI11451.1|	244	6e-64	alpha-1,6-xylosyltransferase [Gossypium raimondii]
Unigene16563	gi|75168345|sp|Q9AWS7.1|Y1407_ORYSJ	225	9e-58	RecName: Full=Putative AP2/ERF and B3 domain-containing protein Os01g0140700
Unigene16564	gi|115472289|ref|NP_001059743.1|	229	1e-58	Os07g0508200 [Oryza sativa Japonica Group] >gi|33146484|dbj|BAC79593.1| myosin-like protein [Oryza sativa Japonica Group] >gi|113611279|dbj|BAF21657.1| Os07g0508200 [Oryza sativa Japonica Group]
Unigene16565	gi|116222231|gb|ABJ80979.1|	449	1e-125	alpha tubulin [Porphyra yezoensis]
Unigene16566	gi|297807185|ref|XP_002871476.1|	392	1e-108	adaptin family protein [Arabidopsis lyrata subsp. lyrata] >gi|297317313|gb|EFH47735.1| adaptin family protein [Arabidopsis lyrata subsp. lyrata]
Unigene16568	gi|30694718|ref|NP_850716.1|	282	7e-75	OTU-like cysteine protease family protein [Arabidopsis thaliana] >gi|145332883|ref|NP_001078307.1| OTU-like cysteine protease family protein [Arabidopsis thaliana] >gi|109946583|gb|ABG48470.1| At3g57810 [Arabidopsis thaliana]
Unigene16569	gi|4835753|gb|AAD30220.1|AC007202_2	142	4e-33	Is a member of PF|00004 ATPases associated with various cellular activities (AAA) family. ESTs gb|T43031, gb|R64750, gb|AA394742 and gb|AI100347 come from this gene [Arabidopsis thaliana]
Unigene16571	gi|15451563|gb|AAK98687.1|AC021893_21	211	5e-54	Putative exonuclease [Oryza sativa Japonica Group]
Unigene16572	gi|115449753|ref|NP_001048544.1|	201	5e-51	Os02g0820600 [Oryza sativa Japonica Group] >gi|113538075|dbj|BAF10458.1| Os02g0820600 [Oryza sativa Japonica Group]
Unigene16573	gi|30685968|ref|NP_197170.2|	160	1e-50	PHD finger family protein [Arabidopsis thaliana]
Unigene16575	gi|297830654|ref|XP_002883209.1|	442	0	binding protein [Arabidopsis lyrata subsp. lyrata] >gi|297329049|gb|EFH59468.1| binding protein [Arabidopsis lyrata subsp. lyrata]
Unigene16576	gi|55419646|gb|AAV51936.1|	266	5e-70	bHLH transcription factor [Gossypium hirsutum]
Unigene16577	gi|30683693|ref|NP_563943.2|	409	1e-113	CAAX amino terminal protease family protein [Arabidopsis thaliana]
Unigene16578	gi|115469330|ref|NP_001058264.1|	89	6e-17	Os06g0659400 [Oryza sativa Japonica Group] >gi|51536173|dbj|BAD38346.1| lustrin A-like [Oryza sativa Japonica Group] >gi|52077362|dbj|BAD46402.1| lustrin A-like [Oryza sativa Japonica Group] >gi|113596304|dbj|BAF20178.1| Os06g0659400 [Oryza sativa Japonica Group]
Unigene16579	gi|90900944|gb|ABE01834.1|	461	1e-128	NAK-type protein kinase [Nicotiana tabacum]
Unigene16580	gi|297835172|ref|XP_002885468.1|	600	1e-170	SET domain-containing protein [Arabidopsis lyrata subsp. lyrata] >gi|297331308|gb|EFH61727.1| SET domain-containing protein [Arabidopsis lyrata subsp. lyrata]
Unigene16581	gi|225441351|ref|XP_002274714.1|	282	1e-144	PREDICTED: similar to apurinic endonuclease-redox protein [Vitis vinifera]
Unigene16582	gi|297843788|ref|XP_002889775.1|	340	8e-93	pentatricopeptide repeat-containing protein [Arabidopsis lyrata subsp. lyrata] >gi|297335617|gb|EFH66034.1| pentatricopeptide repeat-containing protein [Arabidopsis lyrata subsp. lyrata]
Unigene16584	gi|190886513|gb|ACE95179.1|	159	3e-38	At1g17730 [Arabidopsis thaliana]
Unigene16585	gi|62750823|emb|CAC80138.1|	971	0	DNA-dependent RNA polymerase [Spinacia oleracea]
Unigene16586	gi|255542378|ref|XP_002512252.1|	1168	0	5'->gi|223548213|gb|EEF49704.1| 5'-
Unigene16587	gi|227053577|gb|ACP18876.1|	543	0	subtilisin-like serine protease [Carica papaya]
Unigene16588	gi|124360532|gb|ABN08542.1|	462	1e-152	AAA ATPase, central region; L-lactate dehydrogenase [Medicago truncatula]
Unigene16589	gi|297742414|emb|CBI34563.3|	52.4	5e-06	unnamed protein product [Vitis vinifera]
Unigene16590	gi|225447947|ref|XP_002268972.1|	1111	0	PREDICTED: similar to EBS1 (EMS-MUTAGENIZED BRI1 SUPPRESSOR 1); UDP-glucose:glycoprotein glucosyltransferase/ transferase, transferring glycosyl groups / transferase, transferring hexosyl groups [Vitis vinifera]
Unigene16591	gi|115476688|ref|NP_001061940.1|	226	1e-118	Os08g0450100 [Oryza sativa Japonica Group] >gi|113623909|dbj|BAF23854.1| Os08g0450100 [Oryza sativa Japonica Group]
Unigene16592	gi|75333533|sp|Q9C8S9.1|RH48_ARATH	529	1e-149	RecName: Full=Probable DEAD-box ATP-dependent RNA helicase 48
Unigene16593	gi|68449752|gb|AAY97863.1|	279	5e-74	ACI13 [Solanum lycopersicum]
Unigene16594	gi|186911828|gb|ACC95129.1|	112	4e-24	COL1 [Beta vulgaris subsp. vulgaris]
Unigene16595	gi|297798256|ref|XP_002867012.1|	695	0	ATLCB1 [Arabidopsis lyrata subsp. lyrata] >gi|297312848|gb|EFH43271.1| ATLCB1 [Arabidopsis lyrata subsp. lyrata]
Unigene16596	gi|18379248|ref|NP_563702.1|	450	1e-125	tetratricopeptide repeat (TPR)-containing protein [Arabidopsis thaliana]
Unigene16597	gi|297811631|ref|XP_002873699.1|	431	0	golgi alpha-mannosidase ii [Arabidopsis lyrata subsp. lyrata] >gi|297319536|gb|EFH49958.1| golgi alpha-mannosidase ii [Arabidopsis lyrata subsp. lyrata]
Unigene16598	gi|224071832|ref|XP_002303580.1|	311	1e-140	heavy metal ATPase [Populus trichocarpa] >gi|222841012|gb|EEE78559.1| heavy metal ATPase [Populus trichocarpa]
Unigene16599	gi|22330231|ref|NP_175776.2|	333	1e-166	CYP59 (CYCLOPHILIN 59); RNA binding / nucleic acid binding / peptidyl-prolyl cis-trans isomerase [Arabidopsis thaliana] >gi|45680880|gb|AAS75309.1| multidomain cyclophilin type peptidyl-prolyl cis-trans isomerase [Arabidopsis thaliana]
Unigene16600	gi|297796669|ref|XP_002866219.1|	224	2e-57	calmodulin-binding protein [Arabidopsis lyrata subsp. lyrata] >gi|297312054|gb|EFH42478.1| calmodulin-binding protein [Arabidopsis lyrata subsp. lyrata]
Unigene16601	gi|115455585|ref|NP_001051393.1|	129	3e-29	Os03g0769000 [Oryza sativa Japonica Group] >gi|113549864|dbj|BAF13307.1| Os03g0769000 [Oryza sativa Japonica Group]
Unigene16602	gi|225450187|ref|XP_002263853.1|	171	6e-42	PREDICTED: similar to DRT100 [Vitis vinifera]
Unigene16603	gi|53749182|gb|AAU90076.1|	245	2e-78	At5g26760 [Arabidopsis thaliana]
Unigene16604	gi|15221164|ref|NP_177561.1|	320	1e-154	glycerophosphoryl diester phosphodiesterase family protein [Arabidopsis thaliana]
Unigene16606	gi|124360576|gb|ABN08575.1|	560	1e-158	Esterase/lipase/thioesterase; Lipase, active site [Medicago truncatula]
Unigene16607	gi|297808029|ref|XP_002871898.1|	645	0	exostosin family protein [Arabidopsis lyrata subsp. lyrata] >gi|297317735|gb|EFH48157.1| exostosin family protein [Arabidopsis lyrata subsp. lyrata]
Unigene16608	gi|219291116|gb|ACL13991.1|	267	2e-70	At2g33360 [Arabidopsis thaliana]
Unigene16609	gi|297802550|ref|XP_002869159.1|	307	1e-164	transducin family protein [Arabidopsis lyrata subsp. lyrata] >gi|297314995|gb|EFH45418.1| transducin family protein [Arabidopsis lyrata subsp. lyrata]
Unigene16610	gi|37993671|gb|AAR06921.1|	468	1e-130	UDP-glycosyltransferase 89B2 [Stevia rebaudiana]
Unigene16611	gi|297605421|ref|NP_001057191.2|	116	2e-29	Os06g0224700 [Oryza sativa Japonica Group] >gi|51536068|dbj|BAD38194.1| mitochondrial transcription termination factor-like [Oryza sativa Japonica Group] >gi|255676844|dbj|BAF19105.2| Os06g0224700 [Oryza sativa Japonica Group]
Unigene16612	gi|115444033|ref|NP_001045796.1|	171	2e-41	Os02g0132200 [Oryza sativa Japonica Group] >gi|113535327|dbj|BAF07710.1| Os02g0132200 [Oryza sativa Japonica Group]
Unigene16613	gi|30697493|ref|NP_200927.2|	235	1e-60	zinc finger protein-related [Arabidopsis thaliana]
Unigene16614	gi|115461504|ref|NP_001054352.1|	97.4	2e-19	Os04g0690500 [Oryza sativa Japonica Group] >gi|113565923|dbj|BAF16266.1| Os04g0690500 [Oryza sativa Japonica Group]
Unigene16615	gi|83272375|gb|ABC00767.1|	900	0	AIR9 protein [Arabidopsis thaliana]
Unigene16616	gi|30024604|dbj|BAC75674.1|	249	2e-65	transcription factor MYB101 [Glycine max]
Unigene16617	gi|18369697|emb|CAC81064.1|	345	1e-93	endoplasmic reticulum retrieval receptor 2 [Arabidopsis thaliana]
Unigene16618	gi|18407526|ref|NP_566124.1|	388	1e-107	exonuclease family protein [Arabidopsis thaliana] >gi|42571283|ref|NP_973715.1| exonuclease family protein [Arabidopsis thaliana] >gi|79324951|ref|NP_001031560.1| exonuclease family protein [Arabidopsis thaliana] >gi|20197555|gb|AAD13713.2| Expressed protein [Arabidopsis thaliana]
Unigene16619	gi|115478332|ref|NP_001062761.1|	652	0	Os09g0279600 [Oryza sativa Japonica Group] >gi|113630994|dbj|BAF24675.1| Os09g0279600 [Oryza sativa Japonica Group]
Unigene16620	gi|115477497|ref|NP_001062344.1|	317	1e-85	Os08g0532900 [Oryza sativa Japonica Group] >gi|42761389|dbj|BAD11657.1| coated vesicle membrane protein-like [Oryza sativa Japonica Group] >gi|113624313|dbj|BAF24258.1| Os08g0532900 [Oryza sativa Japonica Group]
Unigene16622	gi|108710112|gb|ABF97907.1|	711	0	expressed protein [Oryza sativa (japonica cultivar-group)]
Unigene16623	gi|2462931|emb|CAB06082.1|	161	7e-39	UDP-glucose:sterol glucosyltransferase [Arabidopsis thaliana]
Unigene16624	gi|42568360|ref|NP_199499.2|	240	7e-70	HB-7 (HOMEOBOX-7); DNA binding / transcription factor [Arabidopsis thaliana] >gi|187471156|sp|Q9FJS2.2|HDG5_ARATH RecName: Full=Homeobox-leucine zipper protein HDG5; AltName: Full=Homeodomain transcription factor HDG5; AltName: Full=HD-ZIP protein HDG5; AltName: Full=Protein HOMEODOMAIN GLABROUS 5; AltName: Full=Homeodomain GLABRA 2-like protein 5
Unigene16625	gi|297814175|ref|XP_002874971.1|	335	1e-111	pentatricopeptide repeat-containing protein [Arabidopsis lyrata subsp. lyrata] >gi|297320808|gb|EFH51230.1| pentatricopeptide repeat-containing protein [Arabidopsis lyrata subsp. lyrata]
Unigene16626	gi|124359479|gb|ABN05917.1|	404	1e-116	Engulfment and cell motility, ELM [Medicago truncatula]
Unigene16627	gi|15234659|ref|NP_192429.1|	143	2e-33	protein kinase family protein [Arabidopsis thaliana] >gi|75335771|sp|Q9M0X5.1|CRK25_ARATH RecName: Full=Cysteine-rich receptor-like protein kinase 25; Short=Cysteine-rich RLK25; Flags: Precursor >gi|7267280|emb|CAB81062.1| receptor protein kinase-like protein [Arabidopsis thaliana]
Unigene16628	gi|89953458|gb|ABD83326.1|	152	6e-36	Fgenesh protein 115 [Beta vulgaris]
Unigene16629	gi|5123703|emb|CAB45447.1|	749	0	invertase-like protein [Arabidopsis thaliana] >gi|7270437|emb|CAB80203.1| invertase-like protein [Arabidopsis thaliana] >gi|15215776|gb|AAK91433.1| AT4g34860/F11I11_100 [Arabidopsis thaliana] >gi|27363384|gb|AAO11611.1| At4g34860/F11I11_100 [Arabidopsis thaliana]
Unigene16630	gi|186489926|ref|NP_001117459.1|	412	1e-114	TOR (TARGET OF RAPAMYCIN); 1-phosphatidylinositol-3-kinase/ protein binding [Arabidopsis thaliana]
Unigene16631	gi|2196453|dbj|BAA20425.1|	506	1e-142	B-type cyclin [Nicotiana tabacum]
Unigene16632	gi|223997396|ref|XP_002288371.1|	132	4e-30	trypsin-like serine protease [Thalassiosira pseudonana CCMP1335] >gi|220975479|gb|EED93807.1| trypsin-like serine protease [Thalassiosira pseudonana CCMP1335]
Unigene16633	gi|75156737|sp|Q8LLE5.1|FPP_SOLLC	224	1e-95	RecName: Full=Filament-like plant protein; Short=LeFPP >gi|22652089|gb|AAN03605.1|AF405309_1 coiled-coil protein [Solanum lycopersicum]
Unigene16634	gi|115462683|ref|NP_001054941.1|	161	7e-39	Os05g0218400 [Oryza sativa Japonica Group] >gi|113578492|dbj|BAF16855.1| Os05g0218400 [Oryza sativa Japonica Group]
Unigene16635	gi|224109590|ref|XP_002315247.1|	238	6e-62	metal tolerance protein [Populus trichocarpa] >gi|145453064|gb|ABP68858.1| Mn-specific cation diffusion facilitator transporter [Populus trichocarpa] >gi|222864287|gb|EEF01418.1| metal tolerance protein [Populus trichocarpa]
Unigene16636	gi|15231701|ref|NP_191511.1|	453	1e-126	ATRBL13 (ARABIDOPSIS RHOMBOID-LIKE PROTEIN 13) [Arabidopsis thaliana]
Unigene16637	gi|297817472|ref|XP_002876619.1|	231	8e-60	peptidase family protein [Arabidopsis lyrata subsp. lyrata] >gi|297322457|gb|EFH52878.1| peptidase family protein [Arabidopsis lyrata subsp. lyrata]
Unigene16638	gi|22327641|ref|NP_199593.2|	667	0	FRA1 (FRAGILE FIBER 1); microtubule motor [Arabidopsis thaliana] >gi|30695302|ref|NP_851151.1| FRA1 (FRAGILE FIBER 1); microtubule motor [Arabidopsis thaliana] >gi|27260890|gb|AAN86114.1| kinesin-like protein [Arabidopsis thaliana] >gi|27260892|gb|AAN86115.1| kinesin-like protein [Arabidopsis thaliana]
Unigene16639	gi|15232342|ref|NP_191609.1|	455	1e-127	CER7 (ECERIFERUM 7); 3'-5'-exoribonuclease/ RNA binding [Arabidopsis thaliana] >gi|42572741|ref|NP_974466.1| CER7 (ECERIFERUM 7); 3'-5'-exoribonuclease/ RNA binding [Arabidopsis thaliana] >gi|7287998|emb|CAB81836.1| nucleolar autoantigen-like protein [Arabidopsis thaliana] >gi|113196170|gb|ABI31441.1| CER7 [Arabidopsis thaliana]
Unigene16640	gi|264664473|sp|C0LGK4.1|Y2165_ARATH	200	1e-50	RecName: Full=Probable LRR receptor-like serine/threonine-protein kinase At2g16250; Flags: Precursor >gi|224589511|gb|ACN59289.1| leucine-rich repeat receptor-like protein kinase [Arabidopsis thaliana]
Unigene16641	gi|7801691|emb|CAB91611.1|	354	1e-153	protein kinase like [Arabidopsis thaliana]
Unigene16642	gi|49659270|emb|CAE01428.1|	548	1e-154	origin recognition complex 4 subunit [Arabidopsis thaliana]
Unigene16643	gi|158934007|emb|CAJ40777.1|	296	1e-79	alpha galactosidase precursor [Coffea arabica]
Unigene16644	gi|127519339|gb|ABO28522.1|	107	1e-27	kinesin-related protein [Gossypium hirsutum]
Unigene16645	gi|225436069|ref|XP_002272311.1|	102	4e-21	PREDICTED: similar to Hsp20/alpha crystallin family protein [Vitis vinifera]
Unigene16648	gi|5734587|emb|CAB52797.1|	783	0	external rotenone-insensitive NADPH dehydrogenase [Solanum tuberosum]
Unigene16649	gi|9757996|dbj|BAB08418.1|	149	1e-42	DnaJ protein-like [Arabidopsis thaliana]
Unigene16650	gi|115467324|ref|NP_001057261.1|	288	1e-137	Os06g0239500 [Oryza sativa Japonica Group] >gi|113595301|dbj|BAF19175.1| Os06g0239500 [Oryza sativa Japonica Group]
Unigene16651	gi|30690154|ref|NP_182112.2|	88.2	1e-16	BAM7 (BETA-AMYLASE 7); beta-amylase/ catalytic/ cation binding [Arabidopsis thaliana] >gi|294956510|sp|O80831.2|BAM7_ARATH RecName: Full=Beta-amylase 7; AltName: Full=1,4-alpha-D-glucan maltohydrolase; AltName: Full=Beta-amylase 4
Unigene16652	gi|223452280|gb|ACM89468.1|	384	1e-106	ATP-binding/protein serine/threonine kinase [Glycine max]
Unigene16653	gi|297849756|ref|XP_002892759.1|	198	2e-49	F-box family protein [Arabidopsis lyrata subsp. lyrata] >gi|297338601|gb|EFH69018.1| F-box family protein [Arabidopsis lyrata subsp. lyrata]
Unigene16654	gi|15241463|ref|NP_196971.1|	310	2e-83	ATARFA1B (ADP-ribosylation factor A1B); GTP binding / phospholipase activator/ protein binding [Arabidopsis thaliana] >gi|7573316|emb|CAB87634.1| ADP-ribosylation factor-like protein [Arabidopsis thaliana]
Unigene16655	gi|115467228|ref|NP_001057213.1|	787	0	Os06g0229200 [Oryza sativa Japonica Group] >gi|113595253|dbj|BAF19127.1| Os06g0229200 [Oryza sativa Japonica Group]
Unigene16656	gi|27808566|gb|AAO24563.1|	259	3e-68	At5g14140 [Arabidopsis thaliana]
Unigene16657	gi|5902365|gb|AAD55467.1|AC009322_7	629	0	Putative splicing factor Prp8 [Arabidopsis thaliana]
Unigene16658	gi|301349383|gb|ADK74335.1|	509	1e-143	chromatin assembly factor-1 [Arabidopsis thaliana]
Unigene16659	gi|224006323|ref|XP_002292122.1|	107	2e-22	trypsin-like serine protease [Thalassiosira pseudonana CCMP1335] >gi|220972641|gb|EED90973.1| trypsin-like serine protease [Thalassiosira pseudonana CCMP1335]
Unigene16660	gi|115464309|ref|NP_001055754.1|	275	1e-77	Os05g0460000 [Oryza sativa Japonica Group] >gi|113579305|dbj|BAF17668.1| Os05g0460000 [Oryza sativa Japonica Group]
Unigene16661	gi|260600584|gb|ACX47024.1|	310	1e-83	NAP-like transcription factor [Vitis vinifera]
Unigene16662	gi|15217853|ref|NP_171773.1|	819	0	ATCSLD5; 1,4-beta-D-xylan synthase/ cellulose synthase [Arabidopsis thaliana] >gi|75207418|sp|Q9SRW9.1|CSLD5_ARATH RecName: Full=Cellulose synthase-like protein D5; Short=AtCslD5 >gi|6056428|gb|AAF02892.1|AC009525_26 Very similar to cellulose synthase catalytic subunit [Arabidopsis thaliana]
Unigene16663	gi|46396003|sp|Q9LRR5.1|DRL21_ARATH	58.9	6e-08	RecName: Full=Putative disease resistance protein At3g14460 >gi|11994216|dbj|BAB01338.1| disease resistance comples protein [Arabidopsis thaliana]
Unigene16664	gi|115467284|ref|NP_001057241.1|	530	1e-158	Os06g0235300 [Oryza sativa Japonica Group] >gi|51535126|dbj|BAD37789.1| zinc finger protein-like [Oryza sativa Japonica Group] >gi|51535846|dbj|BAD37930.1| zinc finger protein-like [Oryza sativa Japonica Group] >gi|113595281|dbj|BAF19155.1| Os06g0235300 [Oryza sativa Japonica Group]
Unigene16667	gi|37783285|gb|AAO43102.1|	242	4e-63	mutant cincinnata [Antirrhinum majus]
Unigene16668	gi|9945085|gb|AAG03122.1|AC004133_16	872	0	F5A9.21 [Arabidopsis thaliana]
Unigene16669	gi|22327842|ref|NP_200297.2|	650	0	integral membrane transporter family protein [Arabidopsis thaliana] >gi|20147215|gb|AAM10323.1| AT5g54860/MBG8_12 [Arabidopsis thaliana]
Unigene16670	gi|115438949|ref|NP_001043754.1|	260	1e-68	Os01g0656200 [Oryza sativa Japonica Group] >gi|75286811|sp|Q5SN75.1|P2C08_ORYSJ RecName: Full=Probable protein phosphatase 2C 8; Short=OsPP2C08 >gi|55773943|dbj|BAD72331.1| protein phosphatase 2C-like [Oryza sativa Japonica Group] >gi|113533285|dbj|BAF05668.1| Os01g0656200 [Oryza sativa Japonica Group]
Unigene16671	gi|225434642|ref|XP_002279786.1|	267	1e-139	PREDICTED: similar to binding [Vitis vinifera]
Unigene16672	gi|87241276|gb|ABD33134.1|	305	1e-81	Nucleic acid binding NABP [Medicago truncatula]
Unigene16673	gi|110738055|dbj|BAF00962.1|	555	1e-157	protein kinase like protein [Arabidopsis thaliana]
Unigene16674	gi|4115937|gb|AAD03447.1|	110	2e-23	contains similarity to human PCF11p homolog (GB:AF046935) [Arabidopsis thaliana]
Unigene16675	gi|224132268|ref|XP_002321297.1|	1535	0	multidrug resistance protein ABC transporter family [Populus trichocarpa] >gi|222862070|gb|EEE99612.1| multidrug resistance protein ABC transporter family [Populus trichocarpa]
Unigene16676	gi|297793965|ref|XP_002864867.1|	661	0	beta-galactosidase 6 [Arabidopsis lyrata subsp. lyrata] >gi|297310702|gb|EFH41126.1| beta-galactosidase 6 [Arabidopsis lyrata subsp. lyrata]
Unigene16677	gi|186510768|ref|NP_190388.2|	513	1e-144	DNA binding / protein binding / transcription regulator [Arabidopsis thaliana] >gi|186510770|ref|NP_850669.2| DNA binding / protein binding / transcription regulator [Arabidopsis thaliana]
Unigene16678	gi|50881450|gb|AAT85295.1|	407	1e-169	FYVE zinc finger containing protein [Oryza sativa Japonica Group] >gi|108710311|gb|ABF98106.1| FYVE zinc finger family protein, expressed [Oryza sativa (japonica cultivar-group)]
Unigene16679	gi|59896064|gb|AAX11392.1|	340	2e-92	bZIP transcription factor [Malus x domestica]
Unigene16680	gi|240255277|ref|NP_187084.6|	430	1e-169	emb2458 (embryo defective 2458); ATP binding / ATPase/ metalloendopeptidase/ nucleoside-triphosphatase/ nucleotide binding [Arabidopsis thaliana]
Unigene16681	gi|30690648|ref|NP_850472.1|	250	6e-65	flowering time control protein-related / FCA gamma-related [Arabidopsis thaliana] >gi|50897178|gb|AAT85728.1| At2g47310 [Arabidopsis thaliana] >gi|53793649|gb|AAU93571.1| At2g47310 [Arabidopsis thaliana]
Unigene16682	gi|115482600|ref|NP_001064893.1|	366	1e-100	Os10g0485000 [Oryza sativa Japonica Group] >gi|78708826|gb|ABB47801.1| FF domain containing protein, expressed [Oryza sativa (japonica cultivar-group)] >gi|113639502|dbj|BAF26807.1| Os10g0485000 [Oryza sativa Japonica Group]
Unigene16683	gi|2104683|emb|CAA66482.1|	426	1e-118	transcription factor [Vicia faba var. minor]
Unigene16684	gi|164564739|dbj|BAF98220.1|	74.3	2e-12	CM0216.380.nc [Lotus japonicus]
Unigene16685	gi|19979589|dbj|BAB88750.1|	57.8	2e-07	gag protein [Silene latifolia]
Unigene16686	gi|297836826|ref|XP_002886295.1|	211	7e-61	zinc finger family protein [Arabidopsis lyrata subsp. lyrata] >gi|297332135|gb|EFH62554.1| zinc finger family protein [Arabidopsis lyrata subsp. lyrata]
Unigene16687	gi|18405549|ref|NP_565944.1|	248	5e-65	UBP5 (UBIQUITIN-SPECIFIC PROTEASE 5); ubiquitin-specific protease [Arabidopsis thaliana] >gi|62901125|sp|O22207.2|UBP5_ARATH RecName: Full=Ubiquitin carboxyl-terminal hydrolase 5; AltName: Full=Ubiquitin thioesterase 5; AltName: Full=Ubiquitin-specific-processing protease 5; AltName: Full=Deubiquitinating enzyme 5; Short=AtUBP5 >gi|6648604|gb|AAF21246.1|AF048705_1 ubiquitin-specific protease [Ara…
Unigene16688	gi|225446195|ref|XP_002262878.1|	757	0	PREDICTED: similar to TIP1 (TIP GROWTH DEFECTIVE 1) [Vitis vinifera]
Unigene16689	gi|18379277|ref|NP_565274.1|	677	0	ankyrin repeat family protein [Arabidopsis thaliana] >gi|75315914|sp|Q9ZU96.1|Y2168_ARATH RecName: Full=Ankyrin repeat-containing protein At2g01680 >gi|4220480|gb|AAD12703.1| expressed protein [Arabidopsis thaliana]
Unigene16690	gi|16604352|gb|AAL24182.1|	100	3e-20	AT5g12010/F14F18_180 [Arabidopsis thaliana] >gi|25141199|gb|AAN73294.1| At5g12010/F14F18_180 [Arabidopsis thaliana]
Unigene16691	gi|13605863|gb|AAK32917.1|AF367330_1	124	2e-27	AT5g60580/muf9_230 [Arabidopsis thaliana] >gi|21700893|gb|AAM70570.1| AT5g60580/muf9_230 [Arabidopsis thaliana]
Unigene16692	gi|30679158|ref|NP_567238.2|	697	0	AAA-type ATPase family protein [Arabidopsis thaliana]
Unigene16693	gi|195627056|gb|ACG35358.1|	244	1e-63	HIT zinc finger family protein [Zea mays]
Unigene16694	gi|109676318|gb|ABG37641.1|	439	1e-122	auxin-regulated protein-like protein [Populus trichocarpa]
Unigene16695	gi|115439961|ref|NP_001044260.1|	426	1e-118	Os01g0751600 [Oryza sativa Japonica Group] >gi|15623855|dbj|BAB67914.1| lipase (class 3)-like protein [Oryza sativa Japonica Group] >gi|20160583|dbj|BAB89530.1| lipase (class 3)-like protein [Oryza sativa Japonica Group] >gi|113533791|dbj|BAF06174.1| Os01g0751600 [Oryza sativa Japonica Group]
Unigene16696	gi|224127987|ref|XP_002320213.1|	442	0	endoplasmic reticulum [ER]-type calcium ATPase [Populus trichocarpa] >gi|222860986|gb|EEE98528.1| endoplasmic reticulum [ER]-type calcium ATPase [Populus trichocarpa]
Unigene16697	gi|297842585|ref|XP_002889174.1|	624	1e-177	glycosyl hydrolase family 3 protein [Arabidopsis lyrata subsp. lyrata] >gi|297335015|gb|EFH65433.1| glycosyl hydrolase family 3 protein [Arabidopsis lyrata subsp. lyrata]
Unigene16698	gi|115443755|ref|NP_001045657.1|	97.4	2e-22	Os02g0111900 [Oryza sativa Japonica Group] >gi|113535188|dbj|BAF07571.1| Os02g0111900 [Oryza sativa Japonica Group]
Unigene16700	gi|297808091|ref|XP_002871929.1|	241	1e-62	zinc knuckle (CCHC-type) family protein [Arabidopsis lyrata subsp. lyrata] >gi|297317766|gb|EFH48188.1| zinc knuckle (CCHC-type) family protein [Arabidopsis lyrata subsp. lyrata]
Unigene16701	gi|115469258|ref|NP_001058228.1|	70.1	3e-11	Os06g0651300 [Oryza sativa Japonica Group] >gi|113596268|dbj|BAF20142.1| Os06g0651300 [Oryza sativa Japonica Group]
Unigene16703	gi|45773946|gb|AAS76777.1|	237	4e-61	At3g26750 [Arabidopsis thaliana]
Unigene16704	gi|115482544|ref|NP_001064865.1|	60.8	2e-08	Os10g0478900 [Oryza sativa Japonica Group] >gi|113639474|dbj|BAF26779.1| Os10g0478900 [Oryza sativa Japonica Group]
Unigene16706	gi|75214756|gb|ABA18106.1|	280	1e-125	hAT-like transposase [Capsella rubella]
Unigene16707	gi|116310281|emb|CAH67300.1|	462	1e-129	OSIGBa0102D10.3 [Oryza sativa (indica cultivar-group)]
Unigene16708	gi|186510163|ref|NP_001118648.1|	250	2e-65	UPL6 (UBIQUITIN PROTEIN LIGASE 6); ubiquitin-protein ligase [Arabidopsis thaliana]
Unigene16709	gi|195614386|gb|ACG29023.1|	358	4e-98	beta-amylase [Zea mays]
Unigene16710	gi|204022234|dbj|BAG71125.1|	336	2e-91	glucosyltransferase [Phytolacca americana] >gi|219566996|dbj|BAH05016.1| glucosyltransferase [Phytolacca americana]
Unigene16711	gi|15231294|ref|NP_187969.1|	312	7e-84	calmodulin-binding family protein [Arabidopsis thaliana]
Unigene16712	gi|225429894|ref|XP_002283626.1|	497	1e-139	PREDICTED: similar to Os02g0137600 [Vitis vinifera]
Unigene16713	gi|240254512|ref|NP_565540.4|	386	1e-106	transferase, transferring glycosyl groups [Arabidopsis thaliana] >gi|15450577|gb|AAK96560.1| At2g22590/T9I22.3 [Arabidopsis thaliana] >gi|17380626|gb|AAL36076.1| At2g22590/T9I22.3 [Arabidopsis thaliana]
Unigene16714	gi|30683442|ref|NP_850805.1|	333	2e-90	pre-mRNA cleavage complex-related [Arabidopsis thaliana] >gi|42573337|ref|NP_974765.1| pre-mRNA cleavage complex-related [Arabidopsis thaliana]
Unigene16715	gi|224137680|ref|XP_002327186.1|	292	3e-78	cytochrome P450 [Populus trichocarpa] >gi|222835501|gb|EEE73936.1| cytochrome P450 [Populus trichocarpa]
Unigene16716	gi|297851244|ref|XP_002893503.1|	144	2e-33	zinc finger (B-box type) family protein [Arabidopsis lyrata subsp. lyrata] >gi|297339345|gb|EFH69762.1| zinc finger (B-box type) family protein [Arabidopsis lyrata subsp. lyrata]
Unigene16718	gi|115465647|ref|NP_001056423.1|	136	4e-31	Os05g0579900 [Oryza sativa Japonica Group] >gi|113579974|dbj|BAF18337.1| Os05g0579900 [Oryza sativa Japonica Group]
Unigene16719	gi|110289344|gb|ABB47837.2|	328	1e-88	expressed protein [Oryza sativa (japonica cultivar-group)]
Unigene16720	gi|4558462|gb|AAD22612.1|	761	0	cell cycle switch protein [Medicago sativa subsp. x varia]
Unigene16721	gi|224089629|ref|XP_002308787.1|	89	7e-17	f-box family protein [Populus trichocarpa] >gi|222854763|gb|EEE92310.1| f-box family protein [Populus trichocarpa]
Unigene16722	gi|115521215|gb|ABJ09073.1|	328	1e-88	heat shock transcription factor 1 [Medicago sativa] >gi|115521221|gb|ABJ09076.1| heat shock transcription factor 1 [Medicago sativa]
Unigene16723	gi|15232195|ref|NP_189392.1|	389	1e-107	group II intron splicing factor CRS1-related [Arabidopsis thaliana]
Unigene16724	gi|226528455|ref|NP_001150976.1|	368	1e-100	LOC100284609 [Zea mays]
Unigene16725	gi|226502472|ref|NP_001148157.1|	94	6e-18	zinc finger C-x8-C-x5-C-x3-H type family protein [Zea mays] >gi|195616238|gb|ACG29949.1| zinc finger C-x8-C-x5-C-x3-H type family protein [Zea mays]
Unigene16726	gi|42572535|ref|NP_974363.1|	229	3e-59	catalytic/ pyridoxal phosphate binding [Arabidopsis thaliana]
Unigene16727	gi|115484393|ref|NP_001065858.1|	209	2e-73	Os11g0170200 [Oryza sativa Japonica Group] >gi|62701929|gb|AAX93002.1| coiled-coil protein [Oryza sativa Japonica Group] >gi|113644562|dbj|BAF27703.1| Os11g0170200 [Oryza sativa Japonica Group]
Unigene16728	gi|30685384|ref|NP_567623.2|	381	1e-105	HSA32 (HEAT-STRESS-ASSOCIATED 32); catalytic [Arabidopsis thaliana]
Unigene16729	gi|225439753|ref|XP_002273203.1|	667	0	PREDICTED: similar to UPL4 (ubiquitin-protein ligase 4) [Vitis vinifera]
Unigene16730	gi|152013350|sp|A3BMN9.1|ANM3_ORYSJ	285	1e-146	RecName: Full=Probable protein arginine N-methyltransferase 3
Unigene16731	gi|75328099|sp|Q84TG1.1|RH57_ARATH	186	4e-46	RecName: Full=DEAD-box ATP-dependent RNA helicase 57 >gi|29028778|gb|AAO64768.1| At3g09720 [Arabidopsis thaliana] >gi|110742885|dbj|BAE99340.1| RNA helicase like protein [Arabidopsis thaliana]
Unigene16732	gi|224098764|ref|XP_002311259.1|	532	1e-150	AP2 domain-containing transcription factor [Populus trichocarpa] >gi|222851079|gb|EEE88626.1| AP2 domain-containing transcription factor [Populus trichocarpa]
Unigene16733	gi|297597000|ref|NP_001043309.2|	480	1e-177	Os01g0551900 [Oryza sativa Japonica Group] >gi|57900487|dbj|BAD87976.1| transducin-like protein [Oryza sativa Japonica Group] >gi|255673353|dbj|BAF05223.2| Os01g0551900 [Oryza sativa Japonica Group]
Unigene16735	gi|10798750|dbj|BAB16427.1|	187	2e-46	NtEIG-E80 [Nicotiana tabacum]
Unigene16736	gi|297808305|ref|XP_002872036.1|	276	8e-77	zinc finger family protein [Arabidopsis lyrata subsp. lyrata] >gi|297317873|gb|EFH48295.1| zinc finger family protein [Arabidopsis lyrata subsp. lyrata]
Unigene16737	gi|27372527|gb|AAN87262.1|	119	5e-26	xyloglucan-specific fungal endoglucanase inhibitor protein precursor [Solanum lycopersicum]
Unigene16738	gi|115441287|ref|NP_001044923.1|	573	0	Os01g0869000 [Oryza sativa Japonica Group] >gi|113534454|dbj|BAF06837.1| Os01g0869000 [Oryza sativa Japonica Group]
Unigene16739	gi|240256168|ref|NP_195277.4|	262	3e-69	MLH3 (MUTL PROTEIN HOMOLOG 3); ATP binding / mismatched DNA binding [Arabidopsis thaliana]
Unigene16740	gi|13183177|gb|AAK15089.1|AF240006_1	261	6e-69	7S globulin [Sesamum indicum]
Unigene16741	gi|115443989|ref|NP_001045774.1|	115	7e-25	Os02g0129000 [Oryza sativa Japonica Group] >gi|113535305|dbj|BAF07688.1| Os02g0129000 [Oryza sativa Japonica Group]
Unigene16742	gi|224084364|ref|XP_002307273.1|	260	2e-68	SET domain protein [Populus trichocarpa] >gi|222856722|gb|EEE94269.1| SET domain protein [Populus trichocarpa]
Unigene16743	gi|8671847|gb|AAF78410.1|AC009273_16	402	0	ESTs gb|AI993141, gb|T44787 and gb|T44786 come from this gene [Arabidopsis thaliana]
Unigene16744	gi|297793507|ref|XP_002864638.1|	450	1e-125	protein-s-isoprenylcysteine O-methyltransferase [Arabidopsis lyrata subsp. lyrata] >gi|297310473|gb|EFH40897.1| protein-s-isoprenylcysteine O-methyltransferase [Arabidopsis lyrata subsp. lyrata]
Unigene16745	gi|297845020|ref|XP_002890391.1|	580	1e-164	transducin family protein [Arabidopsis lyrata subsp. lyrata] >gi|297336233|gb|EFH66650.1| transducin family protein [Arabidopsis lyrata subsp. lyrata]
Unigene16746	gi|224070883|ref|XP_002303279.1|	350	2e-95	sulfate/bicarbonate/oxalate exchanger and transporter sat-1 [Populus trichocarpa] >gi|222840711|gb|EEE78258.1| sulfate/bicarbonate/oxalate exchanger and transporter sat-1 [Populus trichocarpa]
Unigene16747	gi|115440237|ref|NP_001044398.1|	857	0	Os01g0773100 [Oryza sativa Japonica Group] >gi|113533929|dbj|BAF06312.1| Os01g0773100 [Oryza sativa Japonica Group]
Unigene16748	gi|297605950|ref|NP_001057778.2|	176	4e-43	Os06g0530300 [Oryza sativa Japonica Group] >gi|255677113|dbj|BAF19692.2| Os06g0530300 [Oryza sativa Japonica Group]
Unigene16749	gi|115471161|ref|NP_001059179.1|	135	3e-30	Os07g0212400 [Oryza sativa Japonica Group] >gi|113610715|dbj|BAF21093.1| Os07g0212400 [Oryza sativa Japonica Group]
Unigene16750	gi|38344894|emb|CAD41917.2|	81.6	3e-14	OSJNBa0033G05.18 [Oryza sativa (japonica cultivar-group)]
Unigene16751	gi|15237991|ref|NP_197262.1|	116	4e-25	zinc finger (C3HC4-type RING finger) family protein [Arabidopsis thaliana] >gi|68565306|sp|Q9LF64.1|ATL5G_ARATH RecName: Full=Probable RING-H2 finger protein ATL5G >gi|9755785|emb|CAC01904.1| RING-H2 zinc finger protein-like [Arabidopsis thaliana]
Unigene16752	gi|160198061|sp|Q8LE26.2|U497C_ARATH	185	6e-46	RecName: Full=UPF0497 membrane protein At2g38480 >gi|20197244|gb|AAM14993.1| expressed protein [Arabidopsis thaliana] >gi|20197397|gb|AAC67370.2| expressed protein [Arabidopsis thaliana]
Unigene16753	gi|20197854|gb|AAD21749.2|	197	1e-49	expressed protein [Arabidopsis thaliana]
Unigene16754	gi|115483971|ref|NP_001065647.1|	96.7	3e-19	Os11g0129800 [Oryza sativa Japonica Group] >gi|113644351|dbj|BAF27492.1| Os11g0129800 [Oryza sativa Japonica Group]
Unigene16755	gi|1621467|gb|AAB17194.1|	834	0	laccase [Liriodendron tulipifera]
Unigene16756	gi|186510672|ref|NP_190039.2|	354	7e-97	HIRA (Arabidopsis homolog of histone chaperone HIRA); nucleotide binding / protein binding [Arabidopsis thaliana]
Unigene16757	gi|297836784|ref|XP_002886274.1|	879	0	transducin family protein [Arabidopsis lyrata subsp. lyrata] >gi|297332114|gb|EFH62533.1| transducin family protein [Arabidopsis lyrata subsp. lyrata]
Unigene16758	gi|15232498|ref|NP_188130.1|	219	7e-56	AAA-type ATPase family protein [Arabidopsis thaliana]
Unigene16760	gi|297841461|ref|XP_002888612.1|	295	5e-79	DNA polymerase alpha subunit B family [Arabidopsis lyrata subsp. lyrata] >gi|297334453|gb|EFH64871.1| DNA polymerase alpha subunit B family [Arabidopsis lyrata subsp. lyrata]
Unigene16761	gi|297850364|ref|XP_002893063.1|	452	0	jacalin lectin family protein [Arabidopsis lyrata subsp. lyrata] >gi|297338905|gb|EFH69322.1| jacalin lectin family protein [Arabidopsis lyrata subsp. lyrata]
Unigene16762	gi|115455589|ref|NP_001051395.1|	329	1e-160	Os03g0769400 [Oryza sativa Japonica Group] >gi|40539077|gb|AAR87334.1| expressed protein [Oryza sativa Japonica Group] >gi|50872443|gb|AAT85043.1| expressed protein [Oryza sativa Japonica Group] >gi|113549866|dbj|BAF13309.1| Os03g0769400 [Oryza sativa Japonica Group]
Unigene16763	gi|87241443|gb|ABD33301.1|	524	1e-147	N-acetylglucosaminyl transferase component [Medicago truncatula]
Unigene16764	gi|42570561|ref|NP_850969.2|	605	1e-172	cell division cycle protein-related [Arabidopsis thaliana]
Unigene16765	gi|42602161|gb|AAS21681.1|	213	3e-54	receptor-like kinase [Arabidopsis thaliana]
Unigene16766	gi|8978342|dbj|BAA98195.1|	369	1e-101	short chain alcohol dehydrogenase-like [Arabidopsis thaliana]
Unigene16767	gi|47497095|dbj|BAD19146.1|	150	2e-35	ankyrin repeat protein-like [Oryza sativa Japonica Group]
Unigene16768	gi|15222796|ref|NP_175985.1|	197	1e-49	pentatricopeptide (PPR) repeat-containing protein [Arabidopsis thaliana] >gi|75174230|sp|Q9LG23.1|PPR82_ARATH RecName: Full=Pentatricopeptide repeat-containing protein At1g55890, mitochondrial; Flags: Precursor >gi|8778306|gb|AAF79315.1|AC002304_8 F14J16.14 [Arabidopsis thaliana] >gi|18650654|gb|AAL75896.1| At1g55890/F14J16_4 [Arabidopsis thaliana] >gi|53828645|gb|AAU94432.1| At1g55890 [Arabidops…
Unigene16769	gi|224482657|gb|ACN50185.1|	372	1e-102	syntaxin-71 [Annona cherimola]
Unigene16770	gi|238479660|ref|NP_001154592.1|	265	8e-70	calcium ion binding [Arabidopsis thaliana]
Unigene16771	gi|2194144|gb|AAB61119.1|	191	8e-48	F20P5.8 [Arabidopsis thaliana]
Unigene16772	gi|297596233|ref|NP_001042222.2|	387	1e-106	Os01g0182900 [Oryza sativa Japonica Group] >gi|255672945|dbj|BAF04136.2| Os01g0182900 [Oryza sativa Japonica Group]
Unigene16773	gi|195638478|gb|ACG38707.1|	314	1e-84	DNA repair protein recA [Zea mays]
Unigene16774	gi|297840689|ref|XP_002888226.1|	330	1e-150	helicase domain-containing protein [Arabidopsis lyrata subsp. lyrata] >gi|297334067|gb|EFH64485.1| helicase domain-containing protein [Arabidopsis lyrata subsp. lyrata]
Unigene16775	gi|20196995|gb|AAB91977.2|	223	3e-57	expressed protein [Arabidopsis thaliana]
Unigene16776	gi|42563113|ref|NP_177219.2|	335	1e-90	cyclin-related [Arabidopsis thaliana]
Unigene16777	gi|224129384|ref|XP_002320573.1|	304	9e-82	bile acid:Na+ symporter family protein [Populus trichocarpa] >gi|222861346|gb|EEE98888.1| bile acid:Na+ symporter family protein [Populus trichocarpa]
Unigene16778	gi|50313464|gb|AAT74602.1|	924	0	cyclopropane fatty acid synthase [Gossypium hirsutum]
Unigene16779	gi|238478527|ref|NP_001154349.1|	527	1e-148	ATP binding / kinase/ protein kinase/ protein serine/threonine kinase/ protein tyrosine kinase [Arabidopsis thaliana] >gi|259016409|sp|P0C5E2.2|Y1839_ARATH RecName: Full=Probable serine/threonine-protein kinase At1g18390; Flags: Precursor
Unigene16780	gi|22329202|ref|NP_195329.2|	158	8e-38	endonuclease/exonuclease/phosphatase family protein [Arabidopsis thaliana]
Unigene16781	gi|110741949|dbj|BAE98915.1|	499	1e-140	ubiquitin carboxyl-terminal hydrolase like protein [Arabidopsis thaliana]
Unigene16782	gi|75334108|sp|Q9FN92.1|Y5597_ARATH	286	1e-142	RecName: Full=Probable receptor-like protein kinase At5g59700; Flags: Precursor >gi|9758836|dbj|BAB09508.1| receptor-like protein kinase [Arabidopsis thaliana]
Unigene16783	gi|186523322|ref|NP_197122.2|	305	1e-158	CRS1 (ARABIDOPSIS ORTHOLOG OF MAIZE CHLOROPLAST SPLICING FACTOR CRS1); RNA splicing factor, transesterification mechanism [Arabidopsis thaliana]
Unigene16784	gi|115462779|ref|NP_001054989.1|	610	0	Os05g0235800 [Oryza sativa Japonica Group] >gi|113578540|dbj|BAF16903.1| Os05g0235800 [Oryza sativa Japonica Group]
Unigene16785	gi|187610414|gb|ACD13461.1|	1055	0	raffionse synthase 2 [Glycine max]
Unigene16786	gi|42569848|ref|NP_181714.3|	801	0	cyclin-related [Arabidopsis thaliana]
Unigene16787	gi|15238328|ref|NP_199039.1|	736	0	scpl42 (serine carboxypeptidase-like 42); serine-type carboxypeptidase [Arabidopsis thaliana] >gi|75170531|sp|Q9FH05.1|SCP42_ARATH RecName: Full=Serine carboxypeptidase-like 42; Flags: Precursor >gi|13605557|gb|AAK32772.1|AF361604_1 AT5g42240/K5J14_4 [Arabidopsis thaliana] >gi|10177009|dbj|BAB10197.1| serine carboxypeptidase II-like [Arabidopsis thaliana] >gi|23505957|gb|AAN28838.1| At5g42240/K5J…
Unigene16788	gi|38490651|gb|AAQ55288.2|	2004	0	phytocalpain [Nicotiana benthamiana]
Unigene16789	gi|31711790|gb|AAP68251.1|	615	1e-174	At2g36720 [Arabidopsis thaliana]
Unigene16790	gi|87240525|gb|ABD32383.1|	151	2e-41	Zinc finger, RING-type [Medicago truncatula]
Unigene16791	gi|30682540|ref|NP_680156.2|	333	1e-157	regulator of chromosome condensation (RCC1) family protein / UVB-resistance protein-related [Arabidopsis thaliana]
Unigene16792	gi|124360779|gb|ABN08751.1|	325	1e-169	Protein kinase [Medicago truncatula]
Unigene16793	gi|18403162|ref|NP_566691.1|	114	1e-24	zinc finger (CCCH-type) family protein [Arabidopsis thaliana] >gi|75249392|sp|Q93XW7.1|C3H40_ARATH RecName: Full=Zinc finger CCCH domain-containing protein 40; Short=AtC3H40 >gi|16649059|gb|AAL24381.1| Unknown protein [Arabidopsis thaliana]
Unigene16794	gi|205830837|sp|Q8L7E5.2|WIT1_ARATH	412	1e-114	RecName: Full=WPP domain-interacting tail-anchored protein 1
Unigene16795	gi|42561856|ref|NP_172403.3|	109	5e-23	agenet domain-containing protein [Arabidopsis thaliana] >gi|63147400|gb|AAY34173.1| At1g09320 [Arabidopsis thaliana]
Unigene16797	gi|223452422|gb|ACM89538.1|	365	1e-104	leucine-rich repeat transmembrane protein kinase [Glycine max]
Unigene16798	gi|223452398|gb|ACM89526.1|	424	1e-118	protein kinase [Glycine max]
Unigene16799	gi|15230880|ref|NP_191345.1|	134	2e-30	UVI4-LIKE (UV-B-INSENSITIVE 4-LIKE) [Arabidopsis thaliana]
Unigene16800	gi|75265922|sp|Q9SJ32.1|FDL15_ARATH	79.7	5e-14	RecName: Full=F-box/FBD/LRR-repeat protein At2g05300
Unigene16801	gi|224105109|ref|XP_002313690.1|	196	3e-49	f-box family protein [Populus trichocarpa] >gi|222850098|gb|EEE87645.1| f-box family protein [Populus trichocarpa]
Unigene16802	gi|71043507|dbj|BAE16174.1|	297	1e-79	polyamine oxidase [Nicotiana tabacum]
Unigene16803	gi|224109988|ref|XP_002315378.1|	618	1e-176	metal tolerance protein [Populus trichocarpa] >gi|222864418|gb|EEF01549.1| metal tolerance protein [Populus trichocarpa]
Unigene16804	gi|22331043|ref|NP_187924.2|	110	4e-23	NOL1/NOP2/sun family protein / antitermination NusB domain-containing protein [Arabidopsis thaliana]
Unigene16805	gi|224115768|ref|XP_002332052.1|	437	0	magnesium transporter [Populus trichocarpa] >gi|222831938|gb|EEE70415.1| magnesium transporter [Populus trichocarpa]
Unigene16806	gi|5281029|emb|CAB45965.1|	45.1	1e-06	putative reverse transcriptase [Arabidopsis thaliana] >gi|7267919|emb|CAB78261.1| putative reverse transcriptase [Arabidopsis thaliana]
Unigene16807	gi|225424454|ref|XP_002281633.1|	340	1e-92	PREDICTED: similar to anthranilate synthase beta subunit [Vitis vinifera]
Unigene16808	gi|224108163|ref|XP_002314744.1|	489	0	chromatin remodeling complex subunit [Populus trichocarpa] >gi|222863784|gb|EEF00915.1| chromatin remodeling complex subunit [Populus trichocarpa]
Unigene16809	gi|15242597|ref|NP_198832.1|	330	2e-89	EMB506 (embryo defective 506); protein binding [Arabidopsis thaliana] >gi|75313777|sp|Q9SQK3.1|EM506_ARATH RecName: Full=Ankyrin repeat domain-containing protein EMB506, chloroplastic; AltName: Full=Protein EMBRYO DEFECTIVE 506; Flags: Precursor >gi|5911312|gb|AAD55746.1|AF026167_1 ankyrin repeat protein EMB506 [Arabidopsis thaliana] >gi|10177503|dbj|BAB10897.1| ankyrin repeat protein EMB506 [Ara…
Unigene16810	gi|297817644|ref|XP_002876705.1|	98.6	3e-19	PWWP domain-containing protein [Arabidopsis lyrata subsp. lyrata] >gi|297322543|gb|EFH52964.1| PWWP domain-containing protein [Arabidopsis lyrata subsp. lyrata]
Unigene16811	gi|226490392|dbj|BAH56489.1|	406	1e-114	pectin methylesterase 1 [Prunus persica]
Unigene16812	gi|240255973|ref|NP_193464.5|	401	1e-110	ATG2484-1; RNA binding [Arabidopsis thaliana]
Unigene16813	gi|42563228|ref|NP_565108.2|	264	4e-69	zinc finger (CCCH-type) family protein [Arabidopsis thaliana] >gi|229621710|sp|Q9FWS3.2|C3H16_ARATH RecName: Full=Zinc finger CCCH domain-containing protein 16; Short=AtC3H16
Unigene16814	gi|2688828|gb|AAB88878.1|	285	6e-76	ethylene-forming-enzyme-like dioxygenase [Prunus armeniaca]
Unigene16815	gi|30696972|ref|NP_200601.3|	330	2e-89	APO2 (ACCUMULATION OF PHOTOSYSTEM ONE 2) [Arabidopsis thaliana]
Unigene16816	gi|229814830|gb|ACQ85264.1|	374	1e-105	pectin methylesterase [Musa acuminata AAA Group]
Unigene16817	gi|18423241|ref|NP_568752.1|	332	6e-90	methyltransferase [Arabidopsis thaliana] >gi|38566690|gb|AAR24235.1| At5g51130 [Arabidopsis thaliana] >gi|38604062|gb|AAR24774.1| At5g51130 [Arabidopsis thaliana]
Unigene16818	gi|157399682|gb|ABV53465.1|	133	2e-35	pseudo-response regulator 9 [Castanea sativa]
Unigene16819	gi|269791618|gb|ACN78877.2|	1512	0	minichromosome maintenance 2 protein [Pisum sativum]
Unigene16820	gi|225447045|ref|XP_002269303.1|	842	0	PREDICTED: similar to SNF2 domain-containing protein / helicase domain-containing protein / RING finger domain-containing protein [Vitis vinifera]
Unigene16821	gi|298362903|gb|ADI78885.1|	843	0	casein kinase I [Sesamum indicum]
Unigene16822	gi|15225046|ref|NP_178974.1|	1047	0	glucose-inhibited division family A protein [Arabidopsis thaliana] >gi|4733959|gb|AAD28643.1| similar to glucose inhibited division protein A from prokaryotes [Arabidopsis thaliana]
Unigene16823	gi|6468325|gb|AAF13299.1|AF181496_1	811	0	meiotic serine proteinase [Solanum lycopersicum]
Unigene16824	gi|38567865|emb|CAE03018.3|	104	2e-22	OSJNBa0091D06.3 [Oryza sativa (japonica cultivar-group)]
Unigene16825	gi|15233237|ref|NP_188215.1|	346	2e-94	glycosyl transferase family 1 protein [Arabidopsis thaliana] >gi|9294599|dbj|BAB02880.1| glycosyl transferases-like protein [Arabidopsis thaliana] >gi|20147191|gb|AAM10311.1| AT3g15940/MVC8_7 [Arabidopsis thaliana]
Unigene16826	gi|224106844|ref|XP_002333623.1|	285	1e-75	cc-nbs-lrr resistance protein [Populus trichocarpa] >gi|222837867|gb|EEE76232.1| cc-nbs-lrr resistance protein [Populus trichocarpa]
Unigene16827	gi|115484375|ref|NP_001065849.1|	816	0	Os11g0169100 [Oryza sativa Japonica Group] >gi|108864039|gb|ABA91601.2| expressed protein [Oryza sativa (japonica cultivar-group)] >gi|113644553|dbj|BAF27694.1| Os11g0169100 [Oryza sativa Japonica Group]
Unigene16828	gi|226499684|ref|NP_001147363.1|	257	1e-67	LOC100280971 [Zea mays] >gi|195610528|gb|ACG27094.1| nudix hydrolase 13 [Zea mays]
Unigene16829	gi|115447851|ref|NP_001047705.1|	244	1e-63	Os02g0672400 [Oryza sativa Japonica Group] >gi|113537236|dbj|BAF09619.1| Os02g0672400 [Oryza sativa Japonica Group]
Unigene16830	gi|222422965|dbj|BAH19467.1|	117	2e-25	AT3G49590 [Arabidopsis thaliana]
Unigene16831	gi|115444477|ref|NP_001046018.1|	120	3e-26	Os02g0168900 [Oryza sativa Japonica Group] >gi|113535549|dbj|BAF07932.1| Os02g0168900 [Oryza sativa Japonica Group]
Unigene16832	gi|47834703|gb|AAT39005.1|	904	0	AML1 [Solanum lycopersicum]
Unigene16833	gi|32478841|gb|AAP83637.1|	857	0	katanin [Gossypium hirsutum]
Unigene16834	gi|297816770|ref|XP_002876268.1|	298	8e-80	zinc finger family protein [Arabidopsis lyrata subsp. lyrata] >gi|297322106|gb|EFH52527.1| zinc finger family protein [Arabidopsis lyrata subsp. lyrata]
Unigene16835	gi|3769671|gb|AAC64606.1|	304	1e-81	Tic22 [Pisum sativum]
Unigene16837	gi|186478036|ref|NP_171681.3|	271	8e-72	RNA binding / adenosine deaminase [Arabidopsis thaliana]
Unigene16838	gi|224101205|ref|XP_002312184.1|	1063	0	chromatin remodeling complex subunit [Populus trichocarpa] >gi|222852004|gb|EEE89551.1| chromatin remodeling complex subunit [Populus trichocarpa]
Unigene16839	gi|297796557|ref|XP_002866163.1|	57	4e-07	peptidase M16 family protein [Arabidopsis lyrata subsp. lyrata] >gi|297311998|gb|EFH42422.1| peptidase M16 family protein [Arabidopsis lyrata subsp. lyrata]
Unigene16840	gi|297816196|ref|XP_002875981.1|	299	4e-80	transducin family protein [Arabidopsis lyrata subsp. lyrata] >gi|297321819|gb|EFH52240.1| transducin family protein [Arabidopsis lyrata subsp. lyrata]
Unigene16841	gi|227206412|dbj|BAH57261.1|	228	1e-58	AT3G14410 [Arabidopsis thaliana]
Unigene16842	gi|297847854|ref|XP_002891808.1|	1171	0	carbon-nitrogen hydrolase family protein [Arabidopsis lyrata subsp. lyrata] >gi|297337650|gb|EFH68067.1| carbon-nitrogen hydrolase family protein [Arabidopsis lyrata subsp. lyrata]
Unigene16843	gi|29028890|gb|AAO64824.1|	492	1e-138	At1g20410 [Arabidopsis thaliana]
Unigene16844	gi|224082796|ref|XP_002306842.1|	213	3e-54	AP2/ERF domain-containing transcription factor [Populus trichocarpa] >gi|222856291|gb|EEE93838.1| AP2/ERF domain-containing transcription factor [Populus trichocarpa]
Unigene16845	gi|297791831|ref|XP_002863800.1|	350	2e-95	zinc carboxypeptidase family protein [Arabidopsis lyrata subsp. lyrata] >gi|297309635|gb|EFH40059.1| zinc carboxypeptidase family protein [Arabidopsis lyrata subsp. lyrata]
Unigene16846	gi|18400660|ref|NP_566503.1|	512	1e-144	proteasome-related [Arabidopsis thaliana] >gi|30102760|gb|AAP21298.1| At3g15180 [Arabidopsis thaliana]
Unigene16847	gi|124301264|gb|ABC75363.2|	293	3e-78	GroEL-like chaperone, ATPase [Medicago truncatula]
Unigene16848	gi|15229641|ref|NP_188473.1|	157	2e-37	AtALMT9 (aluminum-activated malate transporter 9); anion channel [Arabidopsis thaliana]
Unigene16849	gi|42569790|ref|NP_181548.2|	434	1e-120	glycosyl transferase family 1 protein [Arabidopsis thaliana]
Unigene16850	gi|147787217|emb|CAN64638.1|	125	1e-27	hypothetical protein [Vitis vinifera]
Unigene16851	gi|75266082|sp|Q9SM44.1|MGDG_SPIOL	919	0	RecName: Full=Monogalactosyldiacylglycerol synthase, chloroplastic; Short=SoMGD1; AltName: Full=MGDG synthase type A; Flags: Precursor >gi|5912588|emb|CAB56218.1| MGDG synthase A [Spinacia oleracea]
Unigene16852	gi|42567620|ref|NP_568122.2|	775	0	permease, cytosine/purines, uracil, thiamine, allantoin family protein [Arabidopsis thaliana] >gi|7378642|emb|CAB83318.1| uracil transporter-like protein [Arabidopsis thaliana]
Unigene16853	gi|297793045|ref|XP_002864407.1|	396	1e-109	beta-amylase 6 [Arabidopsis lyrata subsp. lyrata] >gi|297310242|gb|EFH40666.1| beta-amylase 6 [Arabidopsis lyrata subsp. lyrata]
Unigene16854	gi|11497531|ref|NP_054939.1|	332	6e-90	NADH dehydrogenase subunit J [Spinacia oleracea] >gi|18203266|sp|Q9M3M1.1|NDHJ_SPIOL RecName: Full=NAD(P)H-quinone oxidoreductase subunit J, chloroplastic; AltName: Full=NAD(P)H dehydrogenase subunit J; AltName: Full=NADH-plastoquinone oxidoreductase subunit J >gi|7636112|emb|CAB88732.1| NADH dehydrogenase 19kDa subunit [Spinacia oleracea]
Unigene16855	gi|297825607|ref|XP_002880686.1|	400	1e-110	binding protein [Arabidopsis lyrata subsp. lyrata] >gi|297326525|gb|EFH56945.1| binding protein [Arabidopsis lyrata subsp. lyrata]
Unigene16856	gi|9758198|dbj|BAB08672.1|	436	0	receptor-like protein kinase [Arabidopsis thaliana] >gi|224589719|gb|ACN59391.1| leucine-rich repeat receptor-like protein kinase [Arabidopsis thaliana]
Unigene16857	gi|297844420|ref|XP_002890091.1|	598	1e-170	mate efflux family protein [Arabidopsis lyrata subsp. lyrata] >gi|297335933|gb|EFH66350.1| mate efflux family protein [Arabidopsis lyrata subsp. lyrata]
Unigene16858	gi|75180791|sp|Q9LX73.1|UFL1_ARATH	640	0	RecName: Full=E3 UFM1-protein ligase 1 homolog
Unigene16859	gi|83281193|dbj|BAD15110.2|	473	0	similar to CDK5 regulatory subunit-associated protein [Nicotiana tabacum]
Unigene16860	gi|240255269|ref|NP_186925.4|	228	1e-58	ATP binding / aminoacyl-tRNA ligase/ histidine-tRNA ligase/ nucleotide binding [Arabidopsis thaliana]
Unigene16861	gi|125995173|dbj|BAF47270.1|	431	1e-120	chitinase C [Ananas comosus]
Unigene16862	gi|297829288|ref|XP_002882526.1|	373	1e-102	lipase class 3 family protein [Arabidopsis lyrata subsp. lyrata] >gi|297328366|gb|EFH58785.1| lipase class 3 family protein [Arabidopsis lyrata subsp. lyrata]
Unigene16863	gi|297796713|ref|XP_002866241.1|	730	0	GTP-binding family protein [Arabidopsis lyrata subsp. lyrata] >gi|297312076|gb|EFH42500.1| GTP-binding family protein [Arabidopsis lyrata subsp. lyrata]
Unigene16864	gi|15228233|ref|NP_190354.1|	836	0	MAG2 (maigo2) [Arabidopsis thaliana]
Unigene16865	gi|229609815|gb|ACQ83523.1|	475	1e-133	CBL-interacting protein kinase 07 [Vitis vinifera]
Unigene16866	gi|15219848|ref|NP_176297.1|	980	0	CPSF73-I (CLEAVAGE AND POLYADENYLATION SPECIFICITY FACTOR 73-I); protein binding [Arabidopsis thaliana] >gi|30696512|ref|NP_849835.1| CPSF73-I (CLEAVAGE AND POLYADENYLATION SPECIFICITY FACTOR 73-I); protein binding [Arabidopsis thaliana] >gi|79320389|ref|NP_001031215.1| CPSF73-I (CLEAVAGE AND POLYADENYLATION SPECIFICITY FACTOR 73-I); protein binding [Arabidopsis thaliana] >gi|75262219|sp|Q9C952.1…
Unigene16867	gi|15241924|ref|NP_200484.1|	882	0	peptidase M16 family protein / insulinase family protein [Arabidopsis thaliana] >gi|10176777|dbj|BAB09891.1| zinc protease PQQL-like protein [Arabidopsis thaliana]
Unigene16868	gi|60652321|gb|AAX33233.1|	502	1e-141	plastid alpha-amylase [Actinidia chinensis]
Unigene16869	gi|18766642|gb|AAL79042.1|AF469649_1	733	0	NIMA-related protein kinase [Populus tremula x Populus alba]
Unigene16870	gi|18404423|ref|NP_566759.1|	189	4e-47	mitochondrial import inner membrane translocase subunit Tim17/Tim22/Tim23 family protein [Arabidopsis thaliana] >gi|89213243|gb|ABD64061.1| At3g25120 [Arabidopsis thaliana] >gi|208879524|gb|ACI31307.1| At2g45250 [Arabidopsis thaliana]
Unigene16871	gi|145408596|ref|YP_001152220.1|	134	2e-30	ORF107c [Pinus koraiensis] >gi|145048845|gb|ABP35461.1| ORF107c [Pinus koraiensis]
Unigene16872	gi|226495659|ref|NP_001148228.1|	306	2e-82	LOC100281836 [Zea mays] >gi|195616818|gb|ACG30239.1| HDDC2 protein [Zea mays]
Unigene16873	gi|224134032|ref|XP_002327739.1|	406	0	metal tolerance protein [Populus trichocarpa] >gi|222836824|gb|EEE75217.1| metal tolerance protein [Populus trichocarpa]
Unigene16874	gi|297851576|ref|XP_002893669.1|	458	1e-128	GTP-binding protein [Arabidopsis lyrata subsp. lyrata] >gi|297339511|gb|EFH69928.1| GTP-binding protein [Arabidopsis lyrata subsp. lyrata]
Unigene16875	gi|4530126|gb|AAD21872.1|	675	0	receptor-like protein kinase homolog RK20-1 [Phaseolus vulgaris]
Unigene16876	gi|115474393|ref|NP_001060793.1|	224	2e-57	Os08g0106900 [Oryza sativa Japonica Group] >gi|113622762|dbj|BAF22707.1| Os08g0106900 [Oryza sativa Japonica Group]
Unigene16877	gi|115470935|ref|NP_001059066.1|	298	1e-156	Os07g0185700 [Oryza sativa Japonica Group] >gi|113610602|dbj|BAF20980.1| Os07g0185700 [Oryza sativa Japonica Group]
Unigene16878	gi|115445391|ref|NP_001046475.1|	340	6e-92	Os02g0258300 [Oryza sativa Japonica Group] >gi|47497873|dbj|BAD20057.1| extra-large G-protein-like [Oryza sativa Japonica Group] >gi|113536006|dbj|BAF08389.1| Os02g0258300 [Oryza sativa Japonica Group]
Unigene16879	gi|297811435|ref|XP_002873601.1|	174	1e-42	ATEXO70C1 [Arabidopsis lyrata subsp. lyrata] >gi|297319438|gb|EFH49860.1| ATEXO70C1 [Arabidopsis lyrata subsp. lyrata]
Unigene16880	gi|297852630|ref|XP_002894196.1|	433	1e-120	nucleotide binding protein [Arabidopsis lyrata subsp. lyrata] >gi|297340038|gb|EFH70455.1| nucleotide binding protein [Arabidopsis lyrata subsp. lyrata]
Unigene16881	gi|297604594|ref|NP_001055694.2|	204	5e-51	Os05g0447500 [Oryza sativa Japonica Group] >gi|255676411|dbj|BAF17608.2| Os05g0447500 [Oryza sativa Japonica Group]
Unigene16882	gi|225428013|ref|XP_002278408.1|	1147	0	PREDICTED: similar to KAK (KAKTUS) isoform 1 [Vitis vinifera]
Unigene16883	gi|10120451|gb|AAG13076.1|AC023754_14	337	9e-91	Unknown protein - partial protein [Arabidopsis thaliana]
Unigene16884	gi|31879436|dbj|BAC77696.1|	378	1e-104	salt-induced protein [Atriplex nummularia]
Unigene16885	gi|51477399|gb|AAU04772.1|	961	0	WD40 [Cucumis melo]
Unigene16886	gi|42567681|ref|NP_196213.2|	427	1e-118	ROPGEF5 (ROP GUANINE NUCLEOTIDE EXCHANGE FACTOR 5); Rho guanyl-nucleotide exchange factor [Arabidopsis thaliana]
Unigene16887	gi|297821633|ref|XP_002878699.1|	792	0	nucleic acid binding protein [Arabidopsis lyrata subsp. lyrata] >gi|297324538|gb|EFH54958.1| nucleic acid binding protein [Arabidopsis lyrata subsp. lyrata]
Unigene16888	gi|224062137|ref|XP_002300773.1|	252	7e-66	jumonji domain protein [Populus trichocarpa] >gi|222842499|gb|EEE80046.1| jumonji domain protein [Populus trichocarpa]
Unigene16889	gi|297804088|ref|XP_002869928.1|	371	1e-102	pentatricopeptide repeat-containing protein [Arabidopsis lyrata subsp. lyrata] >gi|297315764|gb|EFH46187.1| pentatricopeptide repeat-containing protein [Arabidopsis lyrata subsp. lyrata]
Unigene16890	gi|4097585|gb|AAD09518.1|	228	9e-59	NTGP4 [Nicotiana tabacum]
Unigene16891	gi|20138392|sp|Q9M1S8.2|GCP2_ARATH	744	0	RecName: Full=Probable glutamate carboxypeptidase 2; AltName: Full=Probable glutamate carboxypeptidase II >gi|15624092|gb|AAL03993.1|AF357217_1 glutamate carboxypeptidase [Arabidopsis thaliana]
Unigene16892	gi|192338750|gb|ACF04280.1|	516	1e-145	myo-inositol oxygenase [Eucalyptus grandis]
Unigene16893	gi|222423343|dbj|BAH19646.1|	522	1e-147	AT2G38280 [Arabidopsis thaliana]
Unigene16894	gi|225432116|ref|XP_002274451.1|	482	1e-135	PREDICTED: similar to vacuolar protein sorting 13C protein-like [Vitis vinifera]
Unigene16895	gi|159461700|gb|ABW96889.1|	498	1e-140	CMT-type DNA-methyltransferase [Elaeis guineensis]
Unigene16896	gi|49533766|gb|AAT66765.1|	179	8e-44	Putative selenium-binding protein, related [Solanum demissum]
Unigene16897	gi|15450503|gb|AAK96544.1|	378	1e-104	AT5g04480/T32M21_80 [Arabidopsis thaliana] >gi|24111433|gb|AAN46867.1| At5g04480/T32M21_80 [Arabidopsis thaliana]
Unigene16898	gi|297793389|ref|XP_002864579.1|	181	1e-44	glutaredoxin family protein [Arabidopsis lyrata subsp. lyrata] >gi|297310414|gb|EFH40838.1| glutaredoxin family protein [Arabidopsis lyrata subsp. lyrata]
Unigene16899	gi|297821204|ref|XP_002878485.1|	257	6e-86	zinc ion binding protein [Arabidopsis lyrata subsp. lyrata] >gi|297324323|gb|EFH54744.1| zinc ion binding protein [Arabidopsis lyrata subsp. lyrata]
Unigene16900	gi|224106165|ref|XP_002314067.1|	699	0	xanthine dehydrogenase [Populus trichocarpa] >gi|222850475|gb|EEE88022.1| xanthine dehydrogenase [Populus trichocarpa]
Unigene16901	gi|157273652|gb|ABV27480.1|	412	1e-114	fasciclin-like arabinogalactan protein 9 [Gossypium hirsutum]
Unigene16902	gi|3319372|gb|AAC28221.1|	150	1e-52	similar to reverse transcriptases (PFam: rvt.hmm, score: 60.13) [Arabidopsis thaliana]
Unigene16903	gi|124360723|gb|ABN08700.1|	141	2e-32	Endonuclease/exonuclease/phosphatase [Medicago truncatula]
Unigene16904	gi|297807919|ref|XP_002871843.1|	441	1e-122	EMB3007 [Arabidopsis lyrata subsp. lyrata] >gi|297317680|gb|EFH48102.1| EMB3007 [Arabidopsis lyrata subsp. lyrata]
Unigene16905	gi|115466038|ref|NP_001056618.1|	160	4e-38	Os06g0116200 [Oryza sativa Japonica Group] >gi|51039839|tpg|DAA05209.1| TPA_exp: growth-regulating factor 5 [Oryza sativa (japonica cultivar-group)] >gi|113594658|dbj|BAF18532.1| Os06g0116200 [Oryza sativa Japonica Group]
Unigene16906	gi|4559351|gb|AAD23012.1|	366	1e-100	expressed protein [Arabidopsis thaliana] >gi|95147312|gb|ABF57291.1| At2g25010 [Arabidopsis thaliana]
Unigene16907	gi|145324891|ref|NP_001077692.1|	472	1e-132	FU (FUSED); protein serine/threonine kinase [Arabidopsis thaliana] >gi|72004129|gb|AAZ66048.1| fused [Arabidopsis thaliana]
Unigene16908	gi|224077154|ref|XP_002305157.1|	910	0	nadph-cytochrome P450 oxydoreductase [Populus trichocarpa] >gi|222848121|gb|EEE85668.1| nadph-cytochrome P450 oxydoreductase [Populus trichocarpa]
Unigene16909	gi|240254592|ref|NP_181219.4|	288	8e-77	binding [Arabidopsis thaliana]
Unigene16910	gi|297793389|ref|XP_002864579.1|	236	5e-61	glutaredoxin family protein [Arabidopsis lyrata subsp. lyrata] >gi|297310414|gb|EFH40838.1| glutaredoxin family protein [Arabidopsis lyrata subsp. lyrata]
Unigene16911	gi|38346207|emb|CAD39345.2|	474	1e-132	OSJNBa0094O15.14 [Oryza sativa (japonica cultivar-group)]
Unigene16912	gi|264664531|sp|C0LGG8.1|Y5343_ARATH	755	0	RecName: Full=Probable LRR receptor-like serine/threonine-protein kinase At1g53430; Flags: Precursor >gi|224589438|gb|ACN59253.1| leucine-rich repeat receptor-like protein kinase [Arabidopsis thaliana]
Unigene16913	gi|259496080|gb|ACW82829.1|	365	1e-100	F-box/kelch protein [Vitis vinifera]
Unigene16914	gi|224075092|ref|XP_002304554.1|	258	1e-67	AP2/ERF domain-containing transcription factor [Populus trichocarpa] >gi|222841986|gb|EEE79533.1| AP2/ERF domain-containing transcription factor [Populus trichocarpa]
Unigene16915	gi|13605579|gb|AAK32783.1|AF361615_1	313	3e-84	At1g07630/F24B9_25 [Arabidopsis thaliana] >gi|22137176|gb|AAM91433.1| At1g07630/F24B9_25 [Arabidopsis thaliana]
Unigene16917	gi|40823013|gb|AAR92253.1|	473	1e-132	At2g15730 [Arabidopsis thaliana] >gi|45752690|gb|AAS76243.1| At2g15730 [Arabidopsis thaliana]
Unigene16918	gi|9719716|gb|AAF97818.1|AC034107_1	486	1e-136	ESTs gb|AV518228, gb|AV519045, gb|AV524928, gb|AV530358, gb|AV559044 come from this gene [Arabidopsis thaliana] >gi|9719717|gb|AAF97819.1|AC034107_2 ESTs gb|AV518228, gb|AV519045, gb|AV524928, gb|AV530358, gb|AV559044 come from this gene [Arabidopsis thaliana] >gi|16323169|gb|AAL15319.1| At1g18010/T10F20_2 [Arabidopsis thaliana] >gi|25090089|gb|AAN72225.1| At1g18010/T10F20_2 [Arabidopsis thaliana…
Unigene16919	gi|5690095|emb|CAB51950.1|	141	1e-65	transposase related protein [Zea mays]
Unigene16920	gi|2286200|gb|AAC50039.1|	172	1e-44	polynucleotide phosphorylase [Pisum sativum]
Unigene16921	gi|146674827|gb|ABQ42349.1|	343	4e-94	trihelix transcription factor [Glycine max]
Unigene16922	gi|15240634|ref|NP_199832.1|	496	0	QS (QUINOLINATE SYNTHASE); 4 iron, 4 sulfur cluster binding / enzyme activator/ protein homodimerization/ quinolinate synthetase A [Arabidopsis thaliana]
Unigene16923	gi|224093154|ref|XP_002309811.1|	1215	0	bromodomain protein [Populus trichocarpa] >gi|222852714|gb|EEE90261.1| bromodomain protein [Populus trichocarpa]
Unigene16924	gi|225461642|ref|XP_002283081.1|	458	1e-128	PREDICTED: similar to galactosyltransferase family protein [Vitis vinifera]
Unigene16925	gi|18650602|gb|AAL75901.1|	441	1e-123	AT4g31410/F8F16_230 [Arabidopsis thaliana] >gi|20453261|gb|AAM19869.1| AT4g31410/F8F16_230 [Arabidopsis thaliana] >gi|222423192|dbj|BAH19573.1| AT4G31410 [Arabidopsis thaliana]
Unigene16926	gi|115449869|ref|NP_001048571.1|	179	5e-44	Os02g0823800 [Oryza sativa Japonica Group] >gi|113538102|dbj|BAF10485.1| Os02g0823800 [Oryza sativa Japonica Group]
Unigene16927	gi|6503280|gb|AAF14656.1|AC011713_4	357	2e-97	Identical to gi|1297187 nucleoprotein 98 homolog from Arabidopsis thaliana cosmid gb|U53501. EST gb|W43800 comes from this gene >gi|1297187|gb|AAA98914.1| Theoretical protein with similarity to protein encoded by GenBank Accession Number U41815, nucleoporin 98 [Arabidopsis thaliana]
Unigene16928	gi|115463765|ref|NP_001055482.1|	389	1e-107	Os05g0400600 [Oryza sativa Japonica Group] >gi|113579033|dbj|BAF17396.1| Os05g0400600 [Oryza sativa Japonica Group]
Unigene16929	gi|186499332|ref|NP_178535.2|	382	1e-105	transferase, transferring glycosyl groups [Arabidopsis thaliana]
Unigene16930	gi|297807523|ref|XP_002871645.1|	410	1e-113	pentatricopeptide repeat-containing protein [Arabidopsis lyrata subsp. lyrata] >gi|297317482|gb|EFH47904.1| pentatricopeptide repeat-containing protein [Arabidopsis lyrata subsp. lyrata]
Unigene16931	gi|57545061|gb|AAW51456.1|	570	1e-176	diacylglycerol acyltransferase [Lotus japonicus]
Unigene16932	gi|224140995|ref|XP_002323861.1|	483	1e-135	amino acid transporter [Populus trichocarpa] >gi|222866863|gb|EEF03994.1| amino acid transporter [Populus trichocarpa]
Unigene16933	gi|225446426|ref|XP_002276115.1|	1381	0	PREDICTED: similar to haloacid dehalogenase-like hydrolase family protein [Vitis vinifera]
Unigene16934	gi|115472873|ref|NP_001060035.1|	69.7	1e-10	Os07g0569000 [Oryza sativa Japonica Group] >gi|113611571|dbj|BAF21949.1| Os07g0569000 [Oryza sativa Japonica Group]
Unigene16935	gi|18402202|ref|NP_565689.1|	412	1e-113	heat shock protein-related [Arabidopsis thaliana] >gi|3420054|gb|AAC31855.1| expressed protein [Arabidopsis thaliana]
Unigene16936	gi|89953439|gb|ABD83313.1|	286	3e-76	Fgenesh protein 60 [Beta vulgaris]
Unigene16937	gi|18391394|ref|NP_563908.1|	1225	0	ARK3 (ARMADILLO REPEAT KINESIN 3); ATP binding / binding / microtubule motor [Arabidopsis thaliana] >gi|75173334|sp|Q9FZ06.1|ARK3_ARATH RecName: Full=Armadillo repeat-containing kinesin-like protein 3; AltName: Full=Phosphatidic acid kinase >gi|9954168|gb|AAG08965.1|AF159052_1 kinesin-like protein [Arabidopsis thaliana] >gi|162958327|dbj|BAF95587.1| armadillo repeat kinesin3 [Arabidopsis thaliana]
Unigene16938	gi|297606074|ref|NP_001057949.2|	466	1e-130	Os06g0585200 [Oryza sativa Japonica Group] >gi|255677176|dbj|BAF19863.2| Os06g0585200 [Oryza sativa Japonica Group]
Unigene16939	gi|297828211|ref|XP_002881988.1|	1271	0	armadillo/beta-catenin repeat family protein [Arabidopsis lyrata subsp. lyrata] >gi|297327827|gb|EFH58247.1| armadillo/beta-catenin repeat family protein [Arabidopsis lyrata subsp. lyrata]
Unigene16940	gi|297813551|ref|XP_002874659.1|	389	1e-107	lipase class 3 family protein [Arabidopsis lyrata subsp. lyrata] >gi|297320496|gb|EFH50918.1| lipase class 3 family protein [Arabidopsis lyrata subsp. lyrata]
Unigene16941	gi|15223175|ref|NP_172306.1|	332	6e-90	zinc finger (C2H2 type) protein (WIP3) [Arabidopsis thaliana] >gi|6579204|gb|AAF18247.1|AC011438_9 T23G18.15 [Arabidopsis thaliana] >gi|18027014|gb|AAL55723.1|AF254448_1 WIP3 protein [Arabidopsis thaliana]
Unigene16942	gi|76880152|dbj|BAE45851.1|	1152	0	DNA polymerase [Nicotiana tabacum]
Unigene16943	gi|15242124|ref|NP_197599.1|	700	0	B73; molybdenum ion binding [Arabidopsis thaliana] >gi|26454618|sp|Q39054.2|CNX1_ARATH RecName: Full=Molybdopterin biosynthesis protein CNX1; AltName: Full=Molybdenum cofactor biosynthesis enzyme CNX1; Includes: RecName: Full=Molybdopterin molybdenumtransferase; Short=MPT Mo-transferase; AltName: Full=Domain E; Includes: RecName: Full=Molybdopterin adenylyltransferase; Short=MPT adenylyltransfera…
Unigene16944	gi|115459218|ref|NP_001053209.1|	488	1e-137	Os04g0497900 [Oryza sativa Japonica Group] >gi|38345391|emb|CAD41245.2| OSJNBa0067K08.20 [Oryza sativa (japonica cultivar-group)] >gi|113564780|dbj|BAF15123.1| Os04g0497900 [Oryza sativa Japonica Group]
Unigene16945	gi|297720101|ref|NP_001172412.1|	324	5e-87	Os01g0550600 [Oryza sativa Japonica Group] >gi|255673350|dbj|BAH91142.1| Os01g0550600 [Oryza sativa Japonica Group]
Unigene16946	gi|30678541|ref|NP_191916.3|	294	2e-78	UNE10 (unfertilized embryo sac 10); DNA binding / transcription factor [Arabidopsis thaliana] >gi|75299638|sp|Q8GZ38.1|UNE10_ARATH RecName: Full=Transcription factor UNE10; AltName: Full=Protein UNFERTILIZED EMBRYO SAC 10; AltName: Full=Transcription factor EN 108; AltName: Full=bHLH transcription factor bHLH016; AltName: Full=Basic helix-loop-helix protein 16; Short=bHLH 16; Short=AtbHLH16 >gi|1…
Unigene16947	gi|15232517|ref|NP_188138.1|	466	1e-130	pentatricopeptide (PPR) repeat-containing protein [Arabidopsis thaliana] >gi|75273407|sp|Q9LIL5.1|PP233_ARATH RecName: Full=Putative pentatricopeptide repeat-containing protein At3g15200
Unigene16948	gi|15778696|gb|AAC72128.2|	1260	0	Contains similarity to gb|AB011110 KIAA0538 protein from Homo sapiens brain and to phospholipid-binding domain C2 PF|00168. ESTs gb|AA585988 and gb|T04384 come from this gene [Arabidopsis thaliana]
Unigene16949	gi|145358042|ref|NP_197006.2|	972	0	SNL2 (SIN3-LIKE 2) [Arabidopsis thaliana] >gi|296439819|sp|Q9LFQ3.2|SNL2_ARATH RecName: Full=Paired amphipathic helix protein Sin3-like 2
Unigene16950	gi|115465381|ref|NP_001056290.1|	347	3e-94	Os05g0557600 [Oryza sativa Japonica Group] >gi|113579841|dbj|BAF18204.1| Os05g0557600 [Oryza sativa Japonica Group]
Unigene16951	gi|24461854|gb|AAN62341.1|AF506028_8	205	2e-51	CTV.12 [Citrus trifoliata]
Unigene16952	gi|115468898|ref|NP_001058048.1|	191	3e-47	Os06g0609800 [Oryza sativa Japonica Group] >gi|113596088|dbj|BAF19962.1| Os06g0609800 [Oryza sativa Japonica Group]
Unigene16953	gi|297803852|ref|XP_002869810.1|	639	0	glycoprotease M22 family protein [Arabidopsis lyrata subsp. lyrata] >gi|297315646|gb|EFH46069.1| glycoprotease M22 family protein [Arabidopsis lyrata subsp. lyrata]
Unigene16954	gi|297843646|ref|XP_002889704.1|	606	1e-179	CLAVATA1 receptor kinase [Arabidopsis lyrata subsp. lyrata] >gi|297335546|gb|EFH65963.1| CLAVATA1 receptor kinase [Arabidopsis lyrata subsp. lyrata]
Unigene16955	gi|297797413|ref|XP_002866591.1|	677	0	phosphatidylinositol 4-kinase [Arabidopsis lyrata subsp. lyrata] >gi|297312426|gb|EFH42850.1| phosphatidylinositol 4-kinase [Arabidopsis lyrata subsp. lyrata]
Unigene16956	gi|15226583|ref|NP_179165.1|	507	1e-142	pentatricopeptide (PPR) repeat-containing protein [Arabidopsis thaliana] >gi|75216226|sp|Q9ZQF1.1|PP152_ARATH RecName: Full=Pentatricopeptide repeat-containing protein At2g15630, mitochondrial; Flags: Precursor
Unigene16957	gi|297806659|ref|XP_002871213.1|	410	0	binding protein [Arabidopsis lyrata subsp. lyrata] >gi|297317050|gb|EFH47472.1| binding protein [Arabidopsis lyrata subsp. lyrata]
Unigene16958	gi|9743334|gb|AAF97958.1|AC000103_8	187	4e-46	F21J9.12 [Arabidopsis thaliana]
Unigene16959	gi|24421095|dbj|BAC07504.2|	594	1e-168	receptor-like protein kinase [Nicotiana tabacum]
Unigene16960	gi|90265186|emb|CAH67657.1|	541	1e-153	H0410G08.12 [Oryza sativa (indica cultivar-group)]
Unigene16961	gi|145337741|ref|NP_178036.2|	544	1e-153	binding [Arabidopsis thaliana]
Unigene16962	gi|224092083|ref|XP_002309467.1|	1011	0	f-box family protein [Populus trichocarpa] >gi|222855443|gb|EEE92990.1| f-box family protein [Populus trichocarpa]
Unigene16963	gi|18650639|gb|AAL75889.1|	864	0	AT4g27020/F10M23_360 [Arabidopsis thaliana] >gi|23505979|gb|AAN28849.1| At4g27020/F10M23_360 [Arabidopsis thaliana]
Unigene16964	gi|15209172|gb|AAK91890.1|AC091627_3	506	1e-142	Amidase family protein [Solanum demissum]
Unigene16965	gi|122894108|gb|ABM67700.1|	514	1e-144	polygalacturonase [Citrus sinensis]
Unigene16966	gi|292660903|gb|ADE35085.1|	724	0	DREB2A [Salicornia brachiata]
Unigene16967	gi|290894627|gb|ADD70008.1|	278	2e-73	WRKY transcription factor [Vitis pseudoreticulata]
Unigene16968	gi|140053546|gb|ABO80473.1|	755	0	AUX/IAA protein; Transcriptional factor B3; Auxin response factor [Medicago truncatula]
Unigene16969	gi|27529728|dbj|BAC53893.1|	556	1e-157	cytochrome P450 [Petunia x hybrida]
Unigene16970	gi|240255922|ref|NP_193364.5|	459	1e-128	LDL3 (LSD1-LIKE3); amine oxidase/ electron carrier/ oxidoreductase [Arabidopsis thaliana]
Unigene16971	gi|158516798|gb|ABW70162.1|	525	1e-147	SINA4 [Medicago truncatula]
Unigene16972	gi|222424682|dbj|BAH20295.1|	582	1e-165	AT4G37250 [Arabidopsis thaliana]
Unigene16973	gi|224068729|ref|XP_002326185.1|	1323	0	EIN2 -like protein, nramp transporter [Populus trichocarpa] >gi|222833378|gb|EEE71855.1| EIN2 -like protein, nramp transporter [Populus trichocarpa]
Unigene16974	gi|297796301|ref|XP_002866035.1|	883	0	ATCNGC4 [Arabidopsis lyrata subsp. lyrata] >gi|297311870|gb|EFH42294.1| ATCNGC4 [Arabidopsis lyrata subsp. lyrata]
Unigene16975	gi|240256041|ref|NP_194031.5|	806	0	hydrolase/ protein serine/threonine phosphatase [Arabidopsis thaliana]
Unigene16976	gi|297598452|ref|NP_001045617.2|	513	1e-144	Os02g0105100 [Oryza sativa Japonica Group] >gi|255670534|dbj|BAF07531.2| Os02g0105100 [Oryza sativa Japonica Group]
Unigene16977	gi|124359484|gb|ABN05922.1|	279	1e-73	Smr protein/MutS2 C-terminal [Medicago truncatula]
Unigene16978	gi|297842143|ref|XP_002888953.1|	741	0	zinc finger family protein [Arabidopsis lyrata subsp. lyrata] >gi|297334794|gb|EFH65212.1| zinc finger family protein [Arabidopsis lyrata subsp. lyrata]
Unigene16979	gi|238478799|ref|NP_001154411.1|	624	1e-177	helicase domain-containing protein [Arabidopsis thaliana]
Unigene16980	gi|186479105|ref|NP_174461.3|	681	0	actin binding [Arabidopsis thaliana] >gi|166215071|sp|Q9C6S1.3|FH14_ARATH RecName: Full=Formin-like protein 14; Short=AtFH14
Unigene16981	gi|140052428|gb|ABE80123.2|	576	1e-163	Homeodomain-like; Uridylate kinase [Medicago truncatula]
Unigene16982	gi|297834278|ref|XP_002885021.1|	642	0	phosphoinositide phosphatase family protein [Arabidopsis lyrata subsp. lyrata] >gi|297330861|gb|EFH61280.1| phosphoinositide phosphatase family protein [Arabidopsis lyrata subsp. lyrata]
Unigene16983	gi|297842545|ref|XP_002889154.1|	732	0	ribonuclease II family protein [Arabidopsis lyrata subsp. lyrata] >gi|297334995|gb|EFH65413.1| ribonuclease II family protein [Arabidopsis lyrata subsp. lyrata]
Unigene16984	gi|115473125|ref|NP_001060161.1|	779	0	Os07g0592200 [Oryza sativa Japonica Group] >gi|113611697|dbj|BAF22075.1| Os07g0592200 [Oryza sativa Japonica Group]
Unigene16985	gi|115455957|ref|NP_001051579.1|	549	1e-155	Os03g0799700 [Oryza sativa Japonica Group] >gi|108711581|gb|ABF99376.1| GTP1/OBG family protein, expressed [Oryza sativa (japonica cultivar-group)] >gi|113550050|dbj|BAF13493.1| Os03g0799700 [Oryza sativa Japonica Group]
Unigene16986	gi|15240649|ref|NP_199839.1|	820	0	EMB1006 (embryo defective 1006) [Arabidopsis thaliana] >gi|75170477|sp|Q9FGR7.1|PP426_ARATH RecName: Full=Pentatricopeptide repeat-containing protein At5g50280, chloroplastic; AltName: Full=Protein EMBRYO DEFECTIVE 1006; Flags: Precursor
Unigene16987	gi|15239944|ref|NP_196799.1|	771	0	catalytic [Arabidopsis thaliana]
Unigene16988	gi|225445252|ref|XP_002284512.1|	816	0	PREDICTED: similar to BY-2 kinesin-like protein 10 [Vitis vinifera]
Unigene16989	gi|18402837|ref|NP_565733.1|	788	0	RAD50; ATP binding / nuclease/ zinc ion binding [Arabidopsis thaliana] >gi|57013013|sp|Q9SL02.2|RAD50_ARATH RecName: Full=DNA repair protein RAD50; Short=AtRAD50 >gi|7110148|gb|AAF36810.1|AF168748_1 DNA repair-recombination protein [Arabidopsis thaliana] >gi|22654997|gb|AAM98090.1| At2g31970/F22D22.28 [Arabidopsis thaliana] >gi|29028758|gb|AAO64758.1| At2g31970/F22D22.28 [Arabidopsis thaliana]
Unigene16990	gi|30678214|ref|NP_171697.3|	1090	0	armadillo/beta-catenin repeat family protein / kinesin motor family protein [Arabidopsis thaliana] >gi|193806751|sp|Q9LPC6.2|ARK2_ARATH RecName: Full=Armadillo repeat-containing kinesin-like protein 2 >gi|162958325|dbj|BAF95586.1| armadillo repeat kinesin2 [Arabidopsis thaliana]
Unigene16991	gi|15217969|ref|NP_175569.1|	453	1e-126	KH domain-containing protein [Arabidopsis thaliana] >gi|31711718|gb|AAP68215.1| At1g51580 [Arabidopsis thaliana]
Unigene16992	gi|186523129|ref|NP_197058.2|	1019	0	EMB2773 (EMBRYO DEFECTIVE 2773); binding / protein binding / zinc ion binding [Arabidopsis thaliana] >gi|146230097|gb|ABQ12620.1| sister chromatid cohesion 2 [Arabidopsis thaliana]
Unigene16993	gi|145358557|ref|NP_198470.3|	998	0	serine-type peptidase [Arabidopsis thaliana]
Unigene16994	gi|60459560|gb|AAX18166.2|	1014	0	CNGC2 [Gossypium hirsutum]
Unigene16995	gi|18400597|ref|NP_565576.1|	602	1e-171	UBP19 (UBIQUITIN-SPECIFIC PROTEASE 19); cysteine-type endopeptidase/ ubiquitin thiolesterase [Arabidopsis thaliana] >gi|75265927|sp|Q9SJA1.2|UBP19_ARATH RecName: Full=Ubiquitin carboxyl-terminal hydrolase 19; AltName: Full=Ubiquitin thioesterase 19; AltName: Full=Ubiquitin-specific-processing protease 19; AltName: Full=Deubiquitinating enzyme 19; Short=AtUBP19
Unigene16996	gi|17933427|gb|AAL48287.1|AF452495_1	917	0	aminoimidazole ribonucleotide carboxylase [Vigna unguiculata]
Unigene16997	gi|145338120|ref|NP_187133.3|	845	0	pseudouridine synthase [Arabidopsis thaliana]
Unigene16998	gi|222143560|dbj|BAH19309.1|	1321	0	urease [Morus alba]
Unigene16999	gi|225463288|ref|XP_002264021.1|	1606	0	PREDICTED: similar to helicase domain-containing protein [Vitis vinifera]
Unigene17000	gi|8778405|gb|AAF79413.1|AC068197_23	208	2e-52	F16A14.15 [Arabidopsis thaliana]
Unigene17001	gi|15220948|ref|NP_172851.1|	1589	0	GN (GNOM); GTP:GDP antiporter/ protein homodimerization [Arabidopsis thaliana] >gi|2498329|sp|Q42510.1|EMB30_ARATH RecName: Full=Pattern formation protein EMB30; AltName: Full=Protein EMBRYO DEFECTIVE 30 >gi|5080774|gb|AAD39284.1|AC007576_7 EMB30/GNOM gene product [Arabidopsis thaliana] >gi|8778395|gb|AAF79403.1|AC068197_13 F16A14.20 [Arabidopsis thaliana] >gi|1209633|gb|AAA91151.1| GNOM [Arabido…
Unigene17002	gi|224105407|ref|XP_002313800.1|	562	1e-159	chromatin remodeling complex subunit [Populus trichocarpa] >gi|222850208|gb|EEE87755.1| chromatin remodeling complex subunit [Populus trichocarpa]
Unigene17004	gi|195618292|gb|ACG30976.1|	119	1e-26	40S ribosomal protein S13 [Zea mays]
Unigene17006	gi|22325463|ref|NP_178511.2|	82.8	1e-15	magnesium transporter CorA-like protein-related [Arabidopsis thaliana] >gi|19310534|gb|AAL85000.1| At2g04305/T23O15.7 [Arabidopsis thaliana] >gi|27363404|gb|AAO11621.1| At2g04305/T23O15.7 [Arabidopsis thaliana]
Unigene17009	gi|297810727|ref|XP_002873247.1|	120	6e-27	carboxy-lyase [Arabidopsis lyrata subsp. lyrata] >gi|297319084|gb|EFH49506.1| carboxy-lyase [Arabidopsis lyrata subsp. lyrata]
Unigene17012	gi|145839451|gb|ABP96804.1|	59.3	1e-08	receptor-like protein kinase [Capsicum annuum]
Unigene17014	gi|240254494|ref|NP_179656.4|	58.2	3e-08	ATP binding / protein kinase/ protein serine/threonine kinase [Arabidopsis thaliana]
Unigene17019	gi|115468896|ref|NP_001058047.1|	108	2e-23	Os06g0609700 [Oryza sativa Japonica Group] >gi|113596087|dbj|BAF19961.1| Os06g0609700 [Oryza sativa Japonica Group]
Unigene17020	gi|20429011|emb|CAC79651.1|	114	3e-25	threonyl-tRNA synthetase [Oryza sativa (japonica cultivar-group)]
Unigene17021	gi|297599295|ref|NP_001046945.2|	46.2	7e-08	Os02g0513700 [Oryza sativa Japonica Group] >gi|255670935|dbj|BAF08859.2| Os02g0513700 [Oryza sativa Japonica Group]
Unigene17023	gi|76803519|gb|ABA55732.1|	62.8	1e-09	ABA 8'-hydroxylase CYP707A1 [Solanum tuberosum]
Unigene17024	gi|214028396|gb|ACJ63441.1|	128	2e-29	salt overly sensitive 1 [Salicornia brachiata]
Unigene17029	gi|115444109|ref|NP_001045834.1|	50.8	5e-06	Os02g0138000 [Oryza sativa Japonica Group] >gi|113535365|dbj|BAF07748.1| Os02g0138000 [Oryza sativa Japonica Group]
Unigene17033	gi|255550626|ref|XP_002516362.1|	71.2	3e-12	conserved hypothetical protein [Ricinus communis] >gi|223544460|gb|EEF45979.1| conserved hypothetical protein [Ricinus communis]
Unigene17035	gi|195611548|gb|ACG27604.1|	120	6e-27	hydrolase-like protein [Zea mays]
Unigene17042	gi|122939029|gb|ABM69111.1|	100	4e-21	phosphate transporter 5 [Medicago truncatula] >gi|188011577|gb|ACD45087.1| phosphate transporter 5 [Medicago truncatula]
Unigene17054	gi|224112177|ref|XP_002316108.1|	108	2e-23	argonaute protein group [Populus trichocarpa] >gi|222865148|gb|EEF02279.1| argonaute protein group [Populus trichocarpa]
Unigene17056	gi|186496022|ref|NP_177870.2|	91.3	3e-18	binding [Arabidopsis thaliana]
Unigene17058	gi|56562175|emb|CAH60890.1|	124	4e-28	carbonic anhydrase [Solanum lycopersicum]
Unigene17059	gi|255554306|ref|XP_002518193.1|	69.7	1e-11	conserved hypothetical protein [Ricinus communis] >gi|223542789|gb|EEF44326.1| conserved hypothetical protein [Ricinus communis]
Unigene17060	gi|225443039|ref|XP_002270754.1|	52	2e-06	PREDICTED: hypothetical protein [Vitis vinifera] >gi|297743570|emb|CBI36437.3| unnamed protein product [Vitis vinifera]
Unigene17063	gi|115489520|ref|NP_001067247.1|	95.9	1e-19	Os12g0610500 [Oryza sativa Japonica Group] >gi|77556570|gb|ABA99366.1| expressed protein [Oryza sativa (japonica cultivar-group)] >gi|113649754|dbj|BAF30266.1| Os12g0610500 [Oryza sativa Japonica Group]
Unigene17071	gi|2444180|gb|AAB71529.1|	111	3e-24	unconventional myosin [Helianthus annuus]
Unigene17074	gi|11119241|gb|AAG30576.1|AF314093_1	41.2	3e-06	nitrate reductase [Ricinus communis]
Unigene17080	gi|225438483|ref|XP_002278249.1|	105	1e-22	PREDICTED: similar to 26S proteasome subunit RPN5b [Vitis vinifera]
Unigene17081	gi|75099990|sp|O80920.1|PYL4_ARATH	94.7	3e-19	RecName: Full=Abscisic acid receptor PYL4; AltName: Full=PYR1-like protein 4; AltName: Full=ABI1-binding protein 2; AltName: Full=Regulatory components of ABA receptor 10 >gi|3395441|gb|AAC28773.1| expressed protein [Arabidopsis thaliana] >gi|14517502|gb|AAK62641.1| At2g38310/T19C21.20 [Arabidopsis thaliana] >gi|15809748|gb|AAL06802.1| At2g38310/T19C21.20 [Arabidopsis thaliana]
Unigene17082	gi|172045782|sp|Q9XI29.2|Y1540_ARATH	51.6	3e-06	RecName: Full=Uncharacterized protein At1g15400
Unigene17085	gi|66841323|dbj|BAD99219.1|	60.1	8e-09	polypeptide with a gag-like domain [Petunia x hybrida]
Unigene17087	gi|15234480|ref|NP_192395.1|	102	1e-21	DER2.2 (DERLIN-2.2) [Arabidopsis thaliana] >gi|75216465|sp|Q9ZS88.1|DER22_ARATH RecName: Full=Derlin-2.2; AltName: Full=AtDerlin2-2 >gi|14488073|gb|AAK63857.1|AF389284_1 AT4g04860/T4B21_2 [Arabidopsis thaliana] >gi|4115936|gb|AAD03446.1| T4B21.2 gene product [Arabidopsis thaliana] >gi|20147127|gb|AAM10280.1| AT4g04860/T4B21_2 [Arabidopsis thaliana]
Unigene17088	gi|70927645|gb|AAZ15705.1|	52	2e-06	endo-alpha-1,4-glucanase [Gossypium hirsutum]
Unigene17090	gi|242205330|gb|ACS88359.1|	130	6e-30	cellulose synthase catalytic subunit [Gossypium hirsutum]
Unigene17095	gi|14194878|sp|Q9SA34.1|IMDH2_ARATH	119	8e-27	RecName: Full=Probable inosine-5'-monophosphate dehydrogenase; Short=IMP dehydrogenase; Short=IMPDH; Short=IMPD >gi|4966356|gb|AAD34687.1|AC006341_15 Strong similarity to gb|L34684 inosine monophosphate dehydrogenase (IMPDH) from Arabidopsis thaliana and is a member of the PF|00478 IMP dehydrogenase family
Unigene17099	gi|115482766|ref|NP_001064976.1|	60.5	6e-09	Os10g0499600 [Oryza sativa Japonica Group] >gi|113639585|dbj|BAF26890.1| Os10g0499600 [Oryza sativa Japonica Group]
Unigene17103	gi|297734251|emb|CBI15498.3|	69.7	1e-11	unnamed protein product [Vitis vinifera]
Unigene17105	gi|192910708|gb|ACF06462.1|	93.6	6e-19	24 kDa seed maturation protein [Elaeis guineensis]
Unigene17106	gi|30141019|dbj|BAC75923.1|	57	6e-08	cysteine protease-1 [Helianthus annuus]
Unigene17109	gi|71726942|gb|AAZ39642.1|	114	4e-25	cytochrome P450 fatty acid omega-hydroxylase [Petunia x hybrida]
Unigene17110	gi|225442190|ref|XP_002274489.1|	63.5	7e-10	PREDICTED: similar to midasin-related [Vitis vinifera]
Unigene17111	gi|297840183|ref|XP_002887973.1|	65.5	2e-10	zinc finger family protein [Arabidopsis lyrata subsp. lyrata] >gi|297333814|gb|EFH64232.1| zinc finger family protein [Arabidopsis lyrata subsp. lyrata]
Unigene17119	gi|158828138|gb|ABW81017.1|	72	2e-12	gag-pol polymerase [Arabidopsis lyrata subsp. lyrata]
Unigene17128	gi|297806221|ref|XP_002870994.1|	84.3	4e-16	pentatricopeptide repeat-containing protein [Arabidopsis lyrata subsp. lyrata] >gi|297316831|gb|EFH47253.1| pentatricopeptide repeat-containing protein [Arabidopsis lyrata subsp. lyrata]
Unigene17131	gi|84468368|dbj|BAE71267.1|	51.2	4e-06	hypothetical protein [Trifolium pratense]
Unigene17134	gi|297805650|ref|XP_002870709.1|	84.7	3e-16	binding protein [Arabidopsis lyrata subsp. lyrata] >gi|297316545|gb|EFH46968.1| binding protein [Arabidopsis lyrata subsp. lyrata]
Unigene17138	gi|258406674|gb|ACV72060.1|	132	9e-31	RackK1 [Phaseolus vulgaris]
Unigene17141	gi|255554036|ref|XP_002518058.1|	59.7	1e-08	conserved hypothetical protein [Ricinus communis] >gi|223542654|gb|EEF44191.1| conserved hypothetical protein [Ricinus communis]
Unigene17142	gi|115434686|ref|NP_001042101.1|	95.9	1e-19	Os01g0164400 [Oryza sativa Japonica Group] >gi|113531632|dbj|BAF04015.1| Os01g0164400 [Oryza sativa Japonica Group]
Unigene17143	gi|297835856|ref|XP_002885810.1|	65.9	1e-10	pentatricopeptide repeat-containing protein [Arabidopsis lyrata subsp. lyrata] >gi|297331650|gb|EFH62069.1| pentatricopeptide repeat-containing protein [Arabidopsis lyrata subsp. lyrata]
Unigene17145	gi|7453855|gb|AAF63027.1|AF244924_1	53.9	5e-07	peroxidase prx15 precursor [Spinacia oleracea]
Unigene17150	gi|298710589|emb|CBJ32019.1|	77	6e-14	Clathrin heavy chain [Ectocarpus siliculosus]
Unigene17159	gi|206206077|gb|ACI05985.1|	110	6e-24	kinase-like protein pac.W.VtB.203 [Platanus x acerifolia]
Unigene17167	gi|116310106|emb|CAH67125.1|	63.5	7e-10	H0315E07.3 [Oryza sativa (indica cultivar-group)]
Unigene17173	gi|222424725|dbj|BAH20316.1|	104	3e-22	AT2G25520 [Arabidopsis thaliana]
Unigene17174	gi|4835787|gb|AAD30253.1|AC007296_14	72	2e-12	ESTs gb|R65381 and gb|T44635 come from this gene [Arabidopsis thaliana] >gi|27808534|gb|AAO24547.1| At1g11700 [Arabidopsis thaliana]
Unigene17183	gi|71534956|gb|AAZ32882.1|	53.1	9e-07	mini-chromosome maintenance protein [Medicago sativa]
Unigene17190	gi|115460290|ref|NP_001053745.1|	87.8	3e-17	Os04g0598800 [Oryza sativa Japonica Group] >gi|113565316|dbj|BAF15659.1| Os04g0598800 [Oryza sativa Japonica Group]
Unigene17195	gi|269838638|gb|ACZ48684.1|	124	3e-28	small heat shock protein 17.4 kDa [Vitis vinifera]
Unigene17196	gi|224118030|ref|XP_002331540.1|	77.8	4e-14	c4-dicarboxylate transporter/malic acid transport protein [Populus trichocarpa] >gi|222873764|gb|EEF10895.1| c4-dicarboxylate transporter/malic acid transport protein [Populus trichocarpa]
Unigene17197	gi|7800092|gb|AAF69806.1|	52.4	2e-06	pol protein [Picea abies]
Unigene17200	gi|15235186|ref|NP_195123.1|	65.5	2e-10	protein binding / structural constituent of cell wall [Arabidopsis thaliana] >gi|75318791|sp|O81765.1|PLRX4_ARATH RecName: Full=Pollen-specific leucine-rich repeat extensin-like protein 4; Short=Pollen-specific LRR/EXTENSIN4; Short=AtPEX4; AltName: Full=Cell wall hydroxyproline-rich glycoprotein; Flags: Precursor >gi|3297821|emb|CAA19879.1| extensin-like protein [Arabidopsis thaliana] >gi|7270346…
Unigene17203	gi|125537741|gb|EAY84136.1|	60.5	6e-09	hypothetical protein OsI_05518 [Oryza sativa Indica Group]
Unigene17208	gi|224071055|ref|XP_002303349.1|	115	1e-25	heavy metal ATPase [Populus trichocarpa] >gi|222840781|gb|EEE78328.1| heavy metal ATPase [Populus trichocarpa]
Unigene17211	gi|158828142|gb|ABW81021.1|	69.3	1e-11	transposase [Arabidopsis lyrata subsp. lyrata]
Unigene17212	gi|227434081|gb|ACP28875.1|	88.2	3e-17	glutathionine peroxidase 6 [Thellungiella halophila]
Unigene17214	gi|301154093|emb|CBW30171.1|	50.1	8e-06	Chlorophyll synthase [Musa balbisiana]
Unigene17217	gi|166159757|gb|ABY83271.1|	103	8e-22	alpha-mannosidase [Solanum lycopersicum]
Unigene17221	gi|224071864|ref|XP_002303585.1|	52.8	1e-06	jumonji domain protein [Populus trichocarpa] >gi|222841017|gb|EEE78564.1| jumonji domain protein [Populus trichocarpa]
Unigene17224	gi|115475688|ref|NP_001061440.1|	135	2e-31	Os08g0280100 [Oryza sativa Japonica Group] >gi|113623409|dbj|BAF23354.1| Os08g0280100 [Oryza sativa Japonica Group]
Unigene17228	gi|297610461|ref|NP_001064570.2|	99.8	9e-21	Os10g0407500 [Oryza sativa Japonica Group] >gi|255679392|dbj|BAF26484.2| Os10g0407500 [Oryza sativa Japonica Group]
Unigene17235	gi|294845998|gb|ADF43157.1|	76.6	8e-14	SAD1p [Chlamydomonas reinhardtii]
Unigene17238	gi|297822715|ref|XP_002879240.1|	95.9	1e-19	ATPDR3/PDR3 [Arabidopsis lyrata subsp. lyrata] >gi|297325079|gb|EFH55499.1| ATPDR3/PDR3 [Arabidopsis lyrata subsp. lyrata]
Unigene17239	gi|222424588|dbj|BAH20249.1|	105	2e-22	AT5G14740 [Arabidopsis thaliana]
Unigene17247	gi|224112617|ref|XP_002316242.1|	63.9	5e-10	proline transporter [Populus trichocarpa] >gi|222865282|gb|EEF02413.1| proline transporter [Populus trichocarpa]
Unigene17250	gi|297829236|ref|XP_002882500.1|	96.7	7e-20	pentatricopeptide repeat-containing protein [Arabidopsis lyrata subsp. lyrata] >gi|297328340|gb|EFH58759.1| pentatricopeptide repeat-containing protein [Arabidopsis lyrata subsp. lyrata]
Unigene17255	gi|163881526|gb|ABY47995.1|	104	3e-22	carotenoid cleavage dioxygenase 4 [Malus x domestica]
Unigene17256	gi|109631192|gb|ABG35772.1|	110	5e-24	CAD1 [Striga asiatica]
Unigene17265	gi|60543313|gb|AAX22254.1|	92.8	1e-18	At4g21890 [Arabidopsis thaliana] >gi|106879183|gb|ABF82621.1| At4g21890 [Arabidopsis thaliana]
Unigene17266	gi|296040739|gb|ADG85337.1|	141	2e-33	NADH dehydrogenase subunit 7 [Silene latifolia]
Unigene17267	gi|124359796|gb|ABD33026.2|	102	2e-21	Cyclin-like F-box; FAR1; Zinc finger, SWIM-type [Medicago truncatula]
Unigene17270	gi|15239132|ref|NP_199109.1|	73.2	9e-13	GYF domain-containing protein [Arabidopsis thaliana]
Unigene17271	gi|124360075|gb|ABN08091.1|	73.9	5e-13	Villin headpiece; Gelsolin region [Medicago truncatula]
Unigene17274	gi|224100709|ref|XP_002311983.1|	71.2	3e-12	NAC domain protein, IPR003441 [Populus trichocarpa] >gi|222851803|gb|EEE89350.1| NAC domain protein, IPR003441 [Populus trichocarpa]
Unigene17278	gi|102140004|gb|ABF70139.1|	54.3	4e-07	protein kinase family protein [Musa balbisiana]
Unigene17283	gi|296082526|emb|CBI21531.3|	111	2e-24	unnamed protein product [Vitis vinifera]
Unigene17284	gi|18397344|ref|NP_565359.1|	82.4	1e-15	ALD1 (AGD2-LIKE DEFENSE RESPONSE PROTEIN1); catalytic/ pyridoxal phosphate binding / transaminase/ transferase, transferring nitrogenous groups [Arabidopsis thaliana] >gi|15982838|gb|AAL09766.1| At2g13810/F13J11.16 [Arabidopsis thaliana] >gi|23505955|gb|AAN28837.1| At2g13810/F13J11.16 [Arabidopsis thaliana] >gi|41323505|gb|AAR99910.1| aminotransferase ALD1 [Arabidopsis thaliana]
Unigene17285	gi|12006272|gb|AAG44817.1|	75.9	1e-13	peroxisome biogenesis protein PEX1 [Arabidopsis thaliana]
Unigene17291	gi|224133922|ref|XP_002327712.1|	57	6e-08	predicted protein [Populus trichocarpa] >gi|222836797|gb|EEE75190.1| predicted protein [Populus trichocarpa]
Unigene17292	gi|225463179|ref|XP_002269851.1|	52.4	2e-06	PREDICTED: hypothetical protein [Vitis vinifera]
Unigene17293	gi|79319356|ref|NP_001031149.1|	110	6e-24	YbaK/prolyl-tRNA synthetase family protein [Arabidopsis thaliana]
Unigene17304	gi|18408863|ref|NP_564907.1|	115	1e-25	copine-related [Arabidopsis thaliana] >gi|42572019|ref|NP_974100.1| copine-related [Arabidopsis thaliana] >gi|145326680|ref|NP_001077787.1| copine-related [Arabidopsis thaliana] >gi|119935848|gb|ABM06011.1| At1g67800 [Arabidopsis thaliana]
Unigene17308	gi|40642817|emb|CAD59765.1|	50.4	6e-06	cp protein [Celosia cristata]
Unigene17309	gi|296084437|emb|CBI24996.3|	61.2	3e-09	unnamed protein product [Vitis vinifera]
Unigene17313	gi|115487832|ref|NP_001066403.1|	108	2e-23	Os12g0211400 [Oryza sativa Japonica Group] >gi|77553918|gb|ABA96714.1| A/G-specific adenine glycosylase family protein [Oryza sativa (japonica cultivar-group)] >gi|113648910|dbj|BAF29422.1| Os12g0211400 [Oryza sativa Japonica Group]
Unigene17319	gi|24899404|gb|AAN65004.1|	123	7e-28	Putative apyrase [Oryza sativa Japonica Group]
Unigene17323	gi|4584552|emb|CAA53544.1|	90.1	7e-18	chitinase [Beta vulgaris subsp. vulgaris]
Unigene17329	gi|225435576|ref|XP_002283178.1|	58.2	3e-08	PREDICTED: hypothetical protein [Vitis vinifera]
Unigene17340	gi|297814025|ref|XP_002874896.1|	113	8e-25	GTP-binding family protein [Arabidopsis lyrata subsp. lyrata] >gi|297320733|gb|EFH51155.1| GTP-binding family protein [Arabidopsis lyrata subsp. lyrata]
Unigene17345	gi|82749762|gb|ABB89765.1|	107	4e-23	At3g12480-like protein [Boechera stricta]
Unigene17347	gi|38346560|emb|CAE04721.2|	67	6e-11	OSJNBa0043L24.9 [Oryza sativa (japonica cultivar-group)] >gi|116310322|emb|CAH67338.1| OSIGBa0157A06.7 [Oryza sativa (indica cultivar-group)]
Unigene17350	gi|297807251|ref|XP_002871509.1|	55.1	2e-07	carbon-nitrogen hydrolase family protein [Arabidopsis lyrata subsp. lyrata] >gi|297317346|gb|EFH47768.1| carbon-nitrogen hydrolase family protein [Arabidopsis lyrata subsp. lyrata]
Unigene17351	gi|21326148|gb|AAM47602.1|AF513859_1	137	4e-32	ovule/fiber cell elongation protein Ghfe1 [Gossypium hirsutum] >gi|226358404|gb|ACO51065.1| fiber cell elongation protein [Gossypium hirsutum]
Unigene17354	gi|195638568|gb|ACG38752.1|	52.4	2e-06	isochorismatase hydrolase [Zea mays]
Unigene17362	gi|115455089|ref|NP_001051145.1|	86.3	1e-16	Os03g0728100 [Oryza sativa Japonica Group] >gi|108710873|gb|ABF98668.1| DnaJ domain containing protein, expressed [Oryza sativa (japonica cultivar-group)] >gi|113549616|dbj|BAF13059.1| Os03g0728100 [Oryza sativa Japonica Group]
Unigene17365	gi|115449609|ref|NP_001048508.1|	116	9e-26	Os02g0816000 [Oryza sativa Japonica Group] >gi|113538039|dbj|BAF10422.1| Os02g0816000 [Oryza sativa Japonica Group]
Unigene17369	gi|224127264|ref|XP_002320028.1|	60.5	6e-09	predicted protein [Populus trichocarpa] >gi|222860801|gb|EEE98343.1| predicted protein [Populus trichocarpa]
Unigene17370	gi|75265624|sp|Q9SCP4.1|PP279_ARATH	105	2e-22	RecName: Full=Pentatricopeptide repeat-containing protein At3g53170 >gi|6630737|emb|CAB64220.1| nodulin / glutamate-ammonia ligase-like protein [Arabidopsis thaliana]
Unigene17374	gi|240255538|ref|NP_190402.6|	102	2e-21	ATM (ATAXIA-TELANGIECTASIA MUTATED); 1-phosphatidylinositol-3-phosphate 5-kinase [Arabidopsis thaliana]
Unigene17375	gi|14190431|gb|AAK55696.1|AF378893_1	71.6	3e-12	AT5g02770/F9G14_80 [Arabidopsis thaliana] >gi|15215889|gb|AAK91488.1| AT5g02770/F9G14_80 [Arabidopsis thaliana]
Unigene17389	gi|124360461|gb|ABN08471.1|	83.2	8e-16	Haem peroxidase, plant/fungal/bacterial [Medicago truncatula]
Unigene17391	gi|19310519|gb|AAL84993.1|	94	5e-19	At1g61067/At1g61067 [Arabidopsis thaliana]
Unigene17392	gi|300264478|gb|EFJ48674.1|	70.5	6e-12	component of cytosolic 80S ribosome and 60S large subunit [Volvox carteri f. nagariensis]
Unigene17396	gi|38049268|gb|AAR10436.1|	52.8	1e-06	YDA [Arabidopsis thaliana]
Unigene17404	gi|224055759|ref|XP_002298639.1|	125	2e-28	oligopeptide transporter OPT family [Populus trichocarpa] >gi|222845897|gb|EEE83444.1| oligopeptide transporter OPT family [Populus trichocarpa]
Unigene17409	gi|262216815|gb|ACY37787.1|	81.6	2e-15	apocytochrome b [Phytophthora cinnamomi]
Unigene17411	gi|52139818|gb|AAU29199.1|	73.9	5e-13	cytosolic malate dehydrogenase [Solanum lycopersicum]
Unigene17412	gi|297811869|ref|XP_002873818.1|	67.8	4e-11	phosphatidylinositolglycan class O (PIG-O) family protein [Arabidopsis lyrata subsp. lyrata] >gi|297319655|gb|EFH50077.1| phosphatidylinositolglycan class O (PIG-O) family protein [Arabidopsis lyrata subsp. lyrata]
Unigene17418	gi|18401322|ref|NP_565635.1|	124	4e-28	SE (SERRATE); DNA binding / transcription factor [Arabidopsis thaliana] >gi|75339076|sp|Q9ZVD0.2|SRRT_ARATH RecName: Full=Serrate RNA effector molecule >gi|14486602|gb|AAK63206.1|AF311221_1 C2H2 zinc-finger protein SERRATE [Arabidopsis thaliana] >gi|16226331|gb|AAL16137.1|AF428305_1 At2g27100/T20P8.15 [Arabidopsis thaliana] >gi|20197420|gb|AAC77868.2| expressed protein [Arabidopsis thaliana] >gi|…
Unigene17419	gi|297806661|ref|XP_002871214.1|	67	6e-11	ribosomal protein S8e family protein [Arabidopsis lyrata subsp. lyrata] >gi|297317051|gb|EFH47473.1| ribosomal protein S8e family protein [Arabidopsis lyrata subsp. lyrata]
Unigene17422	gi|224134094|ref|XP_002327754.1|	52.4	2e-06	calcium dependent protein kinase 18 [Populus trichocarpa] >gi|222836839|gb|EEE75232.1| calcium dependent protein kinase 18 [Populus trichocarpa]
Unigene17434	gi|222822685|gb|ACM68455.1|	56.6	8e-08	stress-associated protein 5 [Solanum pennellii]
Unigene17435	gi|298706692|emb|CBJ34222.1|	46.6	4e-07	conserved unknown protein [Ectocarpus siliculosus] >gi|298713886|emb|CBJ33762.1| conserved unknown protein [Ectocarpus siliculosus]
Unigene17436	gi|226528208|ref|NP_001151258.1|	73.6	7e-13	LOC100284891 [Zea mays] >gi|195645370|gb|ACG42153.1| pre-mRNA processing factor [Zea mays]
Unigene17444	gi|224102623|ref|XP_002334156.1|	59.3	1e-08	cc-nbs-lrr resistance protein [Populus trichocarpa] >gi|222869855|gb|EEF06986.1| cc-nbs-lrr resistance protein [Populus trichocarpa]
Unigene17445	gi|226495303|ref|NP_001148057.1|	89.7	9e-18	transfactor [Zea mays] >gi|195615548|gb|ACG29604.1| transfactor [Zea mays]
Unigene17446	gi|951453|gb|AAA74724.1|	76.6	8e-14	initiation factor (iso)4f p82 subunit [Triticum aestivum]
Unigene17449	gi|297804628|ref|XP_002870198.1|	96.7	7e-20	AT4g15940/dl4011w [Arabidopsis lyrata subsp. lyrata] >gi|297316034|gb|EFH46457.1| AT4g15940/dl4011w [Arabidopsis lyrata subsp. lyrata]
Unigene17450	gi|121501699|gb|ABM55240.1|	66.6	8e-11	retrotransposon protein [Beta vulgaris]
Unigene17451	gi|2492519|sp|Q41365.1|PRS7_SPIOL	75.1	2e-13	RecName: Full=26S protease regulatory subunit 7; AltName: Full=26S proteasome subunit 7; AltName: Full=26S proteasome AAA-ATPase subunit RPT1; AltName: Full=Regulatory particle triple-A ATPase subunit 1 >gi|1395191|dbj|BAA13021.1| 26S proteasome ATPase subunit [Spinacia oleracea]
Unigene17454	gi|124361108|gb|ABN09080.1|	92.8	1e-18	Heat shock protein DnaJ [Medicago truncatula]
Unigene17455	gi|297821178|ref|XP_002878472.1|	120	4e-27	ATMRP10 [Arabidopsis lyrata subsp. lyrata] >gi|297324310|gb|EFH54731.1| ATMRP10 [Arabidopsis lyrata subsp. lyrata]
Unigene17456	gi|48209906|gb|AAT40500.1|	84.7	3e-16	Putative reverse transcriptase, identical [Solanum demissum]
Unigene17458	gi|226457615|gb|EEH54914.1|	50.8	5e-06	predicted protein [Micromonas pusilla CCMP1545]
Unigene17463	gi|297799888|ref|XP_002867828.1|	100	7e-21	pseudouridine synthase family protein [Arabidopsis lyrata subsp. lyrata] >gi|297313664|gb|EFH44087.1| pseudouridine synthase family protein [Arabidopsis lyrata subsp. lyrata]
Unigene17464	gi|121501697|gb|ABM55238.1|	46.2	4e-08	integrase [Beta vulgaris]
Unigene17467	gi|297836242|ref|XP_002886003.1|	114	3e-25	50S ribosomal protein L4 [Arabidopsis lyrata subsp. lyrata] >gi|297331843|gb|EFH62262.1| 50S ribosomal protein L4 [Arabidopsis lyrata subsp. lyrata]
Unigene17468	gi|30682553|ref|NP_683559.2|	65.5	2e-10	RNA recognition motif (RRM)-containing protein [Arabidopsis thaliana]
Unigene17469	gi|61651612|dbj|BAD91179.1|	50.1	8e-06	putative mitochondrial dicarboxylate transporter [Mesembryanthemum crystallinum]
Unigene17471	gi|222427673|gb|ACM49846.1|	124	4e-28	ethylene responsive transcription factor 2b [Prunus salicina]
Unigene17472	gi|8919731|emb|CAB96173.1|	113	8e-25	enolase [Spinacia oleracea]
Unigene17480	gi|7259219|emb|CAA76374.2|	63.9	5e-10	peroxidase [Spinacia oleracea]
Unigene17483	gi|42571665|ref|NP_973923.1|	78.2	3e-14	interferon-related developmental regulator family protein / IFRD protein family [Arabidopsis thaliana]
Unigene17492	gi|549000|sp|Q03411.1|SUT_SPIOL	60.1	8e-09	RecName: Full=Sucrose transport protein; AltName: Full=Sucrose permease; AltName: Full=Sucrose-proton symporter >gi|21319|emb|CAA47604.1| sucrose permease [Spinacia oleracea]
Unigene17494	gi|297733786|emb|CBI15033.3|	60.8	4e-09	unnamed protein product [Vitis vinifera]
Unigene17497	gi|269994009|dbj|BAI50641.1|	139	8e-33	NADP-dependent isocitrate dehydrogenase [Eucalyptus grandis x Eucalyptus urophylla]
Unigene17502	gi|13447449|gb|AAK21965.1|	53.5	7e-07	receptor protein kinase PERK1 [Brassica napus]
Unigene17503	gi|226529553|ref|NP_001151874.1|	134	2e-31	LOC100285510 [Zea mays] >gi|195650519|gb|ACG44727.1| virulence-related protein Nf314 [Zea mays]
Unigene17504	gi|115452001|ref|NP_001049601.1|	62	2e-09	Os03g0257000 [Oryza sativa Japonica Group] >gi|113548072|dbj|BAF11515.1| Os03g0257000 [Oryza sativa Japonica Group]
Unigene17508	gi|225465736|ref|XP_002264947.1|	65.1	2e-10	PREDICTED: hypothetical protein [Vitis vinifera]
Unigene17516	gi|19570249|dbj|BAB86284.1|	111	3e-24	kinesin-like protein NACK2 [Nicotiana tabacum]
Unigene17518	gi|54606710|dbj|BAD66733.1|	76.6	8e-14	orf136a [Beta vulgaris subsp. vulgaris] >gi|54606754|dbj|BAD66777.1| orf136a [Beta vulgaris subsp. vulgaris]
Unigene17519	gi|145335397|ref|NP_172597.2|	64.3	4e-10	ATP binding / carbohydrate binding / kinase/ protein kinase/ protein serine/threonine kinase/ protein tyrosine kinase/ sugar binding [Arabidopsis thaliana]
Unigene17522	gi|159895671|gb|ABX10446.1|	111	3e-24	ethanolamine-phosphate cytidylyltransferase 2 [Gossypium hirsutum]
Unigene17524	gi|77556960|gb|ABA99756.1|	57.8	4e-08	Helix-loop-helix DNA-binding domain containing protein [Oryza sativa (japonica cultivar-group)]
Unigene17526	gi|15236611|ref|NP_192621.1|	85.1	2e-16	SUB1; calcium ion binding [Arabidopsis thaliana] >gi|15912229|gb|AAL08248.1| AT4g08810/T32A17_120 [Arabidopsis thaliana] >gi|27363304|gb|AAO11571.1| At4g08810/T32A17_120 [Arabidopsis thaliana]
Unigene17528	gi|224143857|ref|XP_002336087.1|	100	7e-21	white-brown-complex ABC transporter family [Populus trichocarpa] >gi|222871834|gb|EEF08965.1| white-brown-complex ABC transporter family [Populus trichocarpa]
Unigene17531	gi|300121723|emb|CBK22298.2|	52	2e-06	unnamed protein product [Blastocystis hominis]
Unigene17532	gi|15230602|ref|NP_190093.1|	95.1	2e-19	sulfotransferase family protein [Arabidopsis thaliana] >gi|6911845|emb|CAB72145.1| sulfotransferase-like protein [Arabidopsis thaliana] >gi|44917543|gb|AAS49096.1| At3g45070 [Arabidopsis thaliana]
Unigene17537	gi|190895992|gb|ACE96509.1|	131	3e-30	NAC domain protein [Populus tremula] >gi|190896004|gb|ACE96515.1| NAC domain protein [Populus tremula] >gi|190896008|gb|ACE96517.1| NAC domain protein [Populus tremula] >gi|190896016|gb|ACE96521.1| NAC domain protein [Populus tremula] >gi|190896018|gb|ACE96522.1| NAC domain protein [Populus tremula] >gi|190896024|gb|ACE96525.1| NAC domain protein [Populus tremula] >gi|190896026|gb|ACE96526.1| NAC…
Unigene17538	gi|11132235|sp|P57108.1|GSTZ_EUPES	79	2e-14	RecName: Full=Glutathione S-transferase zeta class >gi|8099671|gb|AAF72197.1|AF263737_1 glutathione S-transferase [Euphorbia esula]
Unigene17542	gi|30102524|gb|AAP21180.1|	88.6	2e-17	At3g08610 [Arabidopsis thaliana]
Unigene17546	gi|195623360|gb|ACG33510.1|	127	4e-29	tonneau 1b [Zea mays]
Unigene17548	gi|108708625|gb|ABF96420.1|	90.5	5e-18	expressed protein [Oryza sativa (japonica cultivar-group)]
Unigene17551	gi|224063557|ref|XP_002301203.1|	51.6	3e-06	nbs-lrr resistance protein [Populus trichocarpa] >gi|222842929|gb|EEE80476.1| nbs-lrr resistance protein [Populus trichocarpa]
Unigene17559	gi|225441716|ref|XP_002283010.1|	104	3e-22	PREDICTED: similar to Protein kinase [Vitis vinifera]
Unigene17564	gi|12322008|gb|AAG51046.1|AC069473_8	51.6	3e-06	gypsy/Ty-3 retroelement polyprotein; 69905-74404 [Arabidopsis thaliana] >gi|10998138|dbj|BAB03109.1| retroelement pol polyprotein [Arabidopsis thaliana]
Unigene17568	gi|2688828|gb|AAB88878.1|	81.6	2e-15	ethylene-forming-enzyme-like dioxygenase [Prunus armeniaca]
Unigene17574	gi|147772382|emb|CAN65109.1|	53.9	5e-07	hypothetical protein [Vitis vinifera]
Unigene17576	gi|145337666|ref|NP_177856.2|	85.9	1e-16	MEI1 (meiosis defective 1); transcription coactivator [Arabidopsis thaliana]
Unigene17577	gi|148612407|gb|ABQ96119.1|	78.6	2e-14	alpha-gliadin [Aegilops tauschii]
Unigene17580	gi|5281029|emb|CAB45965.1|	49.3	1e-06	putative reverse transcriptase [Arabidopsis thaliana] >gi|7267919|emb|CAB78261.1| putative reverse transcriptase [Arabidopsis thaliana]
Unigene17583	gi|255560691|ref|XP_002521359.1|	67.4	5e-11	ankyrin repeat-containing protein, putative [Ricinus communis] >gi|223539437|gb|EEF41027.1| ankyrin repeat-containing protein, putative [Ricinus communis]
Unigene17588	gi|124359488|gb|ABN05926.1|	74.3	4e-13	RNA-binding region RNP-1 (RNA recognition motif) [Medicago truncatula]
Unigene17597	gi|11692854|gb|AAG40030.1|AF324679_1	135	1e-31	AT3g28710 [Arabidopsis thaliana]
Unigene17599	gi|225437054|ref|XP_002279023.1|	50.8	5e-06	PREDICTED: hypothetical protein [Vitis vinifera] >gi|296085215|emb|CBI28710.3| unnamed protein product [Vitis vinifera]
Unigene17600	gi|255567011|ref|XP_002524488.1|	61.2	3e-09	hypothetical protein RCOM_0223370 [Ricinus communis] >gi|223536276|gb|EEF37928.1| hypothetical protein RCOM_0223370 [Ricinus communis]
Unigene17604	gi|225427401|ref|XP_002263738.1|	82.4	1e-15	PREDICTED: similar to MCM9; ATP binding / DNA binding / DNA-dependent ATPase [Vitis vinifera]
Unigene17605	gi|115439315|ref|NP_001043937.1|	143	5e-34	Os01g0691700 [Oryza sativa Japonica Group] >gi|113533468|dbj|BAF05851.1| Os01g0691700 [Oryza sativa Japonica Group]
Unigene17611	gi|255561653|ref|XP_002521836.1|	68.2	3e-11	RNA-binding protein Nova-1, putative [Ricinus communis] >gi|223538874|gb|EEF40472.1| RNA-binding protein Nova-1, putative [Ricinus communis]
Unigene17623	gi|297793803|ref|XP_002864786.1|	51.2	4e-06	hypothetical protein ARALYDRAFT_496412 [Arabidopsis lyrata subsp. lyrata] >gi|297310621|gb|EFH41045.1| hypothetical protein ARALYDRAFT_496412 [Arabidopsis lyrata subsp. lyrata]
Unigene17626	gi|115482818|ref|NP_001065002.1|	95.5	2e-19	Os10g0504200 [Oryza sativa Japonica Group] >gi|31432933|gb|AAP54504.1| Cytochrome b561 family protein, expressed [Oryza sativa (japonica cultivar-group)] >gi|62733596|gb|AAX95713.1| Cytochrome b561 [Oryza sativa Japonica Group] >gi|113639611|dbj|BAF26916.1| Os10g0504200 [Oryza sativa Japonica Group]
Unigene17627	gi|121490202|emb|CAK55182.1|	135	1e-31	alpha-tubulin 3 [Quercus ilex] >gi|121490208|emb|CAK55185.1| alpha-tubulin 6 [Quercus ilex]
Unigene17636	gi|297740092|emb|CBI30274.3|	50.1	8e-06	unnamed protein product [Vitis vinifera]
Unigene17637	gi|209863158|gb|ACI88737.1|	112	1e-24	At5g01510 [Arabidopsis thaliana]
Unigene17639	gi|38605536|sp|Q9ZVK1.1|XTH10_ARATH	99.8	9e-21	RecName: Full=Probable xyloglucan endotransglucosylase/hydrolase protein 10; Short=At-XTH10; Short=XTH-10; Flags: Precursor
Unigene17640	gi|37993675|gb|AAR06923.1|	85.9	1e-16	UDP-glycosyltransferase 79A2 [Stevia rebaudiana]
Unigene17641	gi|297848730|ref|XP_002892246.1|	112	2e-24	ubiquitin-associated /TS-N domain-containing protein [Arabidopsis lyrata subsp. lyrata] >gi|297338088|gb|EFH68505.1| ubiquitin-associated /TS-N domain-containing protein [Arabidopsis lyrata subsp. lyrata]
Unigene17643	gi|301120388|ref|XP_002907921.1|	95.5	2e-19	polyadenylate-binding protein 1-B [Phytophthora infestans T30-4] >gi|262102952|gb|EEY61004.1| polyadenylate-binding protein 1-B [Phytophthora infestans T30-4]
Unigene17647	gi|300267444|gb|EFJ51627.1|	109	1e-23	component of cytosolic 80S ribosome and 40S small subunit [Volvox carteri f. nagariensis]
Unigene17653	gi|115442571|ref|NP_001045565.1|	67	6e-11	Os01g0976200 [Oryza sativa Japonica Group] >gi|113535096|dbj|BAF07479.1| Os01g0976200 [Oryza sativa Japonica Group]
Unigene17659	gi|145308221|gb|ABP57375.1|	115	2e-25	phosphoinositide-specific phospholipase C [Nicotiana tabacum]
Unigene17661	gi|223635613|sp|B3H672.1|PP317_ARATH	73.2	9e-13	RecName: Full=Pentatricopeptide repeat-containing protein At4g17616
Unigene17662	gi|192910806|gb|ACF06511.1|	122	2e-27	structural constituent of ribosome [Elaeis guineensis]
Unigene17664	gi|156138795|dbj|BAF75889.1|	75.5	2e-13	glucosyltransferase [Dianthus caryophyllus]
Unigene17667	gi|187372978|gb|ACD03223.1|	125	1e-28	xyloglucan endotransglucosylase/hydrolase 13 [Actinidia deliciosa]
Unigene17668	gi|255548485|ref|XP_002515299.1|	50.4	6e-06	conserved hypothetical protein [Ricinus communis] >gi|223545779|gb|EEF47283.1| conserved hypothetical protein [Ricinus communis]
Unigene17670	gi|147807720|emb|CAN66553.1|	51.2	9e-08	hypothetical protein [Vitis vinifera]
Unigene17675	gi|225465641|ref|XP_002270476.1|	60.8	4e-09	PREDICTED: hypothetical protein [Vitis vinifera]
Unigene17676	gi|53828151|gb|AAU94355.1|	103	8e-22	iron reductase [Pisum sativum]
Unigene17683	gi|11762174|gb|AAG40365.1|AF325013_1	60.5	6e-09	At1g17620 [Arabidopsis thaliana]
Unigene17700	gi|297829136|ref|XP_002882450.1|	101	2e-21	basic helix-loop-helix family protein [Arabidopsis lyrata subsp. lyrata] >gi|297328290|gb|EFH58709.1| basic helix-loop-helix family protein [Arabidopsis lyrata subsp. lyrata]
Unigene17703	gi|192913000|gb|ACF06608.1|	75.1	2e-13	ribosomal protein [Elaeis guineensis]
Unigene17708	gi|225457009|ref|XP_002282424.1|	103	5e-22	PREDICTED: similar to phosphate/phosphoenolpyruvate translocator [Vitis vinifera]
Unigene17711	gi|297792835|ref|XP_002864302.1|	112	2e-24	membrane-associated mannitol-induced [Arabidopsis lyrata subsp. lyrata] >gi|297310137|gb|EFH40561.1| membrane-associated mannitol-induced [Arabidopsis lyrata subsp. lyrata]
Unigene17714	gi|3021284|emb|CAA18479.1|	104	3e-22	serine/threonine kinase-like protein [Arabidopsis thaliana] >gi|3451057|emb|CAA20453.1| serine/threonine kinase-like protein [Arabidopsis thaliana] >gi|7269180|emb|CAB79287.1| serine/threonine kinase-like protein [Arabidopsis thaliana]
Unigene17715	gi|108706201|gb|ABF93996.1|	75.5	2e-13	Integral membrane protein DUF6 containing protein, expressed [Oryza sativa (japonica cultivar-group)]
Unigene17716	gi|284449851|emb|CBJ19440.1|	76.6	8e-14	SLAC-homologous 1 protein [Citrus clementina]
Unigene17718	gi|224127502|ref|XP_002320090.1|	117	3e-26	f-box family protein [Populus trichocarpa] >gi|222860863|gb|EEE98405.1| f-box family protein [Populus trichocarpa]
Unigene17721	gi|297817672|ref|XP_002876719.1|	70.5	6e-12	pentatricopeptide repeat-containing protein [Arabidopsis lyrata subsp. lyrata] >gi|297322557|gb|EFH52978.1| pentatricopeptide repeat-containing protein [Arabidopsis lyrata subsp. lyrata]
Unigene17722	gi|115464463|ref|NP_001055831.1|	128	2e-29	Os05g0475400 [Oryza sativa Japonica Group] >gi|113579382|dbj|BAF17745.1| Os05g0475400 [Oryza sativa Japonica Group]
Unigene17732	gi|296040787|gb|ADG85361.1|	129	8e-30	NADH dehydrogenase subunit 2 [Silene paradoxa] >gi|296040789|gb|ADG85362.1| NADH dehydrogenase subunit 2 [Silene vulgaris]
Unigene17743	gi|71905551|gb|AAZ52753.1|	106	7e-23	expressed protein [Arabidopsis thaliana]
Unigene17746	gi|115473693|ref|NP_001060445.1|	113	6e-25	Os07g0644000 [Oryza sativa Japonica Group] >gi|113611981|dbj|BAF22359.1| Os07g0644000 [Oryza sativa Japonica Group]
Unigene17747	gi|15221378|ref|NP_177003.1|	103	5e-22	zinc finger protein-related [Arabidopsis thaliana] >gi|117958743|gb|ABK59680.1| At1g68360 [Arabidopsis thaliana]
Unigene17753	gi|12407755|gb|AAG53638.1|AF291714_1	127	3e-29	initiation factor 3d [Arabidopsis thaliana]
Unigene17754	gi|145357815|ref|NP_196505.2|	75.1	2e-13	hydrolase [Arabidopsis thaliana] >gi|67633792|gb|AAY78820.1| hydrolase [Arabidopsis thaliana]
Unigene17755	gi|6094086|sp|O65353.1|RL5_HELAN	82.4	1e-15	RecName: Full=60S ribosomal protein L5 >gi|3153904|gb|AAC17448.1| RPL5A-related protein [Helianthus annuus]
Unigene17756	gi|224105377|ref|XP_002313789.1|	76.3	1e-13	phenylcoumaran benzylic ether reductase -like protein [Populus trichocarpa] >gi|222850197|gb|EEE87744.1| phenylcoumaran benzylic ether reductase -like protein [Populus trichocarpa]
Unigene17759	gi|15240688|ref|NP_196872.1|	47.4	1e-08	ABO1 (ABA-OVERLY SENSITIVE 1); transcription elongation regulator [Arabidopsis thaliana]
Unigene17760	gi|149208370|gb|ABR21759.1|	61.2	3e-09	calmodulin [Actinidia deliciosa var. chlorocarpa]
Unigene17769	gi|2244802|emb|CAB10225.1|	77.8	4e-14	retrovirus-related like polyprotein [Arabidopsis thaliana] >gi|7268152|emb|CAB78488.1| retrovirus-related like polyprotein [Arabidopsis thaliana]
Unigene17774	gi|302142080|emb|CBI19283.3|	81.3	3e-15	unnamed protein product [Vitis vinifera]
Unigene17776	gi|255564442|ref|XP_002523217.1|	63.5	7e-10	conserved hypothetical protein [Ricinus communis] >gi|223537513|gb|EEF39138.1| conserved hypothetical protein [Ricinus communis]
Unigene17779	gi|89953419|gb|ABD83299.1|	127	5e-29	GlimmerM protein 276 [Beta vulgaris]
Unigene17780	gi|260513722|gb|ACX42573.1|	50.4	6e-06	CONSTANS-like zinc finger protein [Glycine max]
Unigene17783	gi|297611272|ref|NP_001065797.2|	65.1	2e-10	Os11g0157000 [Oryza sativa Japonica Group] >gi|255679807|dbj|BAF27642.2| Os11g0157000 [Oryza sativa Japonica Group]
Unigene17789	gi|223452422|gb|ACM89538.1|	98.2	3e-20	leucine-rich repeat transmembrane protein kinase [Glycine max]
Unigene17790	gi|161778788|gb|ABX79345.1|	70.9	4e-12	thioredoxin h [Vitis vinifera] >gi|161778792|gb|ABX79347.1| thioredoxin h [Vitis vinifera]
Unigene17791	gi|38016521|gb|AAR07596.1|	68.6	2e-11	fiber protein Fb34 [Gossypium barbadense]
Unigene17792	gi|124359710|gb|ABN06064.1|	109	1e-23	RNA-directed DNA polymerase (Reverse transcriptase); Chromo; Zinc finger, CCHC-type; Peptidase aspartic, active site; Polynucleotidyl transferase, Ribonuclease H fold [Medicago truncatula]
Unigene17801	gi|222478417|gb|ACM62743.1|	94	5e-19	chalcone isomerase [Garcinia mangostana]
Unigene17802	gi|18417050|ref|NP_567785.1|	66.6	8e-11	rhodanese-like domain-containing protein [Arabidopsis thaliana] >gi|15215616|gb|AAK91353.1| AT4g27700/T29A15_190 [Arabidopsis thaliana] >gi|20334878|gb|AAM16195.1| AT4g27700/T29A15_190 [Arabidopsis thaliana]
Unigene17815	gi|15242248|ref|NP_197636.1|	94	5e-19	60S ribosomal protein L10A (RPL10aC) [Arabidopsis thaliana] >gi|145334533|ref|NP_001078612.1| 60S ribosomal protein L10A (RPL10aC) [Arabidopsis thaliana] >gi|27923990|sp|P59231.1|R10A3_ARATH RecName: Full=60S ribosomal protein L10a-3 >gi|9757825|dbj|BAB08343.1| 60S ribosomal protein L10A [Arabidopsis thaliana] >gi|14335148|gb|AAK59854.1| AT5g22440/MWD9_24 [Arabidopsis thaliana] >gi|18655359|gb|AA…
Unigene17819	gi|7528276|gb|AAF63205.1|AF245119_1	138	2e-32	AP2-related transcription factor [Mesembryanthemum crystallinum] >gi|32401273|gb|AAP80810.1| ethylene responsive protein [Mesembryanthemum crystallinum]
Unigene17820	gi|242083124|ref|XP_002441987.1|	58.2	3e-08	hypothetical protein SORBIDRAFT_08g006445 [Sorghum bicolor] >gi|241942680|gb|EES15825.1| hypothetical protein SORBIDRAFT_08g006445 [Sorghum bicolor]
Unigene17825	gi|223712780|gb|ACN22073.1|	52	2e-06	Rehd high-affinity nitrate transporter NRT2.5 [Malus hupehensis]
Unigene17829	gi|227438239|gb|ACP30609.1|	65.9	1e-10	disease resistance protein [Brassica rapa subsp. pekinensis]
Unigene17835	gi|164564744|dbj|BAF98225.1|	110	4e-24	CM0216.430.nc [Lotus japonicus]
Unigene17837	gi|297597772|ref|NP_001044498.2|	52	2e-06	Os01g0793500 [Oryza sativa Japonica Group] >gi|255673772|dbj|BAF06412.2| Os01g0793500 [Oryza sativa Japonica Group]
Unigene17838	gi|77551336|gb|ABA94133.1|	54.7	3e-07	expressed protein [Oryza sativa (japonica cultivar-group)]
Unigene17840	gi|226532265|ref|NP_001148767.1|	142	1e-33	NADH-ubiquinone oxidoreductase 51 kDa subunit [Zea mays] >gi|195621992|gb|ACG32826.1| NADH-ubiquinone oxidoreductase 51 kDa subunit [Zea mays]
Unigene17841	gi|297798304|ref|XP_002867036.1|	82.4	1e-15	FAT domain-containing protein [Arabidopsis lyrata subsp. lyrata] >gi|297312872|gb|EFH43295.1| FAT domain-containing protein [Arabidopsis lyrata subsp. lyrata]
Unigene17843	gi|2500517|sp|Q40471.1|IF4A9_TOBAC	135	2e-31	RecName: Full=Eukaryotic initiation factor 4A-9; Short=eIF-4A-9; AltName: Full=ATP-dependent RNA helicase eIF4A-9
Unigene17844	gi|6598589|gb|AAF18644.1|AC006228_15	52	2e-06	F5J5.11 [Arabidopsis thaliana]
Unigene17845	gi|66841324|dbj|BAD99220.1|	93.6	6e-19	polypeptide with an integrase domain [Petunia x hybrida]
Unigene17846	gi|124360874|gb|ABN08846.1|	105	1e-22	Homeodomain-related [Medicago truncatula]
Unigene17848	gi|225455324|ref|XP_002275994.1|	52.4	2e-06	PREDICTED: hypothetical protein [Vitis vinifera] >gi|302143933|emb|CBI23038.3| unnamed protein product [Vitis vinifera]
Unigene17851	gi|226494837|ref|NP_001151568.1|	107	5e-23	alpha-L-fucosidase 1 [Zea mays] >gi|195647806|gb|ACG43371.1| alpha-L-fucosidase 1 precursor [Zea mays]
Unigene17855	gi|13111324|dbj|BAB32793.1|	103	5e-22	110 kDa 4SNc-Tudor domain protein [Pisum sativum]
Unigene17861	gi|130718|sp|P27061.1|PPA1_SOLLC	103	5e-22	RecName: Full=Acid phosphatase 1; AltName: Full=Apase-1(1); Flags: Precursor >gi|170370|gb|AAA34134.1| acid phosphatase type 1 precursor [Solanum lycopersicum] >gi|170372|gb|AAA34135.1| acid phosphatase type 5 [Solanum lycopersicum] >gi|28375516|emb|CAA39370.1| acid phosphatase [Solanum lycopersicum] >gi|445121|prf||1908427A acid phosphatase 1
Unigene17869	gi|115448815|ref|NP_001048187.1|	87.8	3e-17	Os02g0760200 [Oryza sativa Japonica Group] >gi|113537718|dbj|BAF10101.1| Os02g0760200 [Oryza sativa Japonica Group]
Unigene17870	gi|3182922|sp|Q96361.3|ARF1_BRARP	134	2e-31	RecName: Full=ADP-ribosylation factor 1 >gi|1654142|gb|AAB17725.1| small GTP-binding protein ARF [Brassica rapa subsp. campestris]
Unigene17875	gi|297841575|ref|XP_002888669.1|	89	2e-17	zinc finger (B-box type) family protein [Arabidopsis lyrata subsp. lyrata] >gi|297334510|gb|EFH64928.1| zinc finger (B-box type) family protein [Arabidopsis lyrata subsp. lyrata]
Unigene17876	gi|166209891|gb|ABL89187.3|	94.4	4e-19	high affinity nitrate transporter [Spinacia oleracea]
Unigene17878	gi|2500517|sp|Q40471.1|IF4A9_TOBAC	130	6e-30	RecName: Full=Eukaryotic initiation factor 4A-9; Short=eIF-4A-9; AltName: Full=ATP-dependent RNA helicase eIF4A-9
Unigene17882	gi|22330379|ref|NP_176419.2|	101	2e-21	aspartyl protease family protein [Arabidopsis thaliana] >gi|79320483|ref|NP_001031219.1| aspartyl protease family protein [Arabidopsis thaliana] >gi|222424000|dbj|BAH19961.1| AT1G62290 [Arabidopsis thaliana]
Unigene17883	gi|224146400|ref|XP_002325994.1|	53.1	9e-07	predicted protein [Populus trichocarpa] >gi|222862869|gb|EEF00376.1| predicted protein [Populus trichocarpa]
Unigene17884	gi|136125|sp|P08770.2|TRA1_MAIZE	66.6	8e-11	RecName: Full=Putative AC transposase; AltName: Full=ORFA >gi|22113|emb|CAA29005.1| ORFa [Zea mays] >gi|81238235|gb|ABB59981.1| Ac transposase [Immobile Ac/T-DNA vector pKU352NA] >gi|81238241|gb|ABB59986.1| Ac transposase [Immobile Ac/T-DNA vector pNU400]
Unigene17888	gi|225459358|ref|XP_002284225.1|	85.5	2e-16	PREDICTED: similar to F28K19.26 [Vitis vinifera]
Unigene17889	gi|22655533|gb|AAN04095.1|	92.8	1e-18	S15 ribosomal protein [Dunaliella tertiolecta] >gi|22655535|gb|AAN04096.1| S15 ribosomal protein [Dunaliella tertiolecta]
Unigene17904	gi|255582753|ref|XP_002532153.1|	85.5	2e-16	proline-rich protein, putative [Ricinus communis] >gi|223528163|gb|EEF30227.1| proline-rich protein, putative [Ricinus communis]
Unigene17906	gi|4539656|gb|AAD22149.1|AF061282_2	83.6	6e-16	patatin-like protein [Sorghum bicolor]
Unigene17909	gi|42569166|ref|NP_179582.2|	68.2	3e-11	RNA-dependent RNA polymerase family protein [Arabidopsis thaliana]
Unigene17912	gi|18403316|ref|NP_565767.1|	82.8	1e-15	spindle checkpoint protein-related [Arabidopsis thaliana] >gi|20196848|gb|AAB80673.2| expressed protein [Arabidopsis thaliana]
Unigene17914	gi|297804050|ref|XP_002869909.1|	94	5e-19	binding protein [Arabidopsis lyrata subsp. lyrata] >gi|297315745|gb|EFH46168.1| binding protein [Arabidopsis lyrata subsp. lyrata]
Unigene17922	gi|255635674|gb|ACU18186.1|	57	6e-08	unknown [Glycine max]
Unigene17927	gi|80973284|gb|ABB53383.1|	61.6	3e-09	flavonoid-3'-hydroxylase [Antirrhinum majus]
Unigene17930	gi|225446819|ref|XP_002279329.1|	78.2	3e-14	PREDICTED: similar to Golgi transport complex protein-related [Vitis vinifera]
Unigene17936	gi|1838976|emb|CAA52015.1|	53.1	9e-07	vsf-1 [Solanum lycopersicum]
Unigene17941	gi|39725278|emb|CAC85228.1|	80.9	4e-15	salt tolerance protein 2 [Beta vulgaris]
Unigene17943	gi|302142164|emb|CBI19367.3|	55.5	2e-07	unnamed protein product [Vitis vinifera]
Unigene17944	gi|115441413|ref|NP_001044986.1|	69.3	1e-11	Os01g0879200 [Oryza sativa Japonica Group] >gi|113534517|dbj|BAF06900.1| Os01g0879200 [Oryza sativa Japonica Group]
Unigene17951	gi|297740671|emb|CBI30853.3|	56.2	1e-07	unnamed protein product [Vitis vinifera]
Unigene17952	gi|224142445|ref|XP_002324568.1|	54.7	3e-07	predicted protein [Populus trichocarpa] >gi|222866002|gb|EEF03133.1| predicted protein [Populus trichocarpa]
Unigene17954	gi|30697152|ref|NP_851217.1|	50.1	8e-06	GIL1 (GRAVITROPIC IN THE LIGHT) [Arabidopsis thaliana]
Unigene17958	gi|224081220|ref|XP_002306340.1|	74.3	4e-13	predicted protein [Populus trichocarpa] >gi|222855789|gb|EEE93336.1| predicted protein [Populus trichocarpa]
Unigene17962	gi|40233119|gb|AAR83343.1|	122	1e-27	cinnamyl alcohol dehydrogenase [Populus tomentosa] >gi|46850206|gb|AAT02536.1| cinnamyl alcohol dehydrogenases [Populus tomentosa]
Unigene17963	gi|9665063|gb|AAF97265.1|AC034106_8	101	2e-21	Contains a Rhodanese-like PF|00581 domain. ESTs gb|T45773, gb|AA394520 come from this gene [Arabidopsis thaliana]
Unigene17980	gi|224111028|ref|XP_002315722.1|	55.1	2e-07	predicted protein [Populus trichocarpa] >gi|222864762|gb|EEF01893.1| predicted protein [Populus trichocarpa]
Unigene17981	gi|297736526|emb|CBI25397.3|	59.3	1e-08	unnamed protein product [Vitis vinifera]
Unigene17988	gi|115438538|ref|NP_001043564.1|	113	8e-25	Os01g0613900 [Oryza sativa Japonica Group] >gi|113533095|dbj|BAF05478.1| Os01g0613900 [Oryza sativa Japonica Group]
Unigene17994	gi|75333830|sp|Q9FH04.1|ADHL7_ARATH	103	5e-22	RecName: Full=Alcohol dehydrogenase-like 7 >gi|10177010|dbj|BAB10198.1| alcohol dehydrogenase [Arabidopsis thaliana] >gi|19698971|gb|AAL91221.1| alcohol dehydrogenase [Arabidopsis thaliana] >gi|22136298|gb|AAM91227.1| alcohol dehydrogenase [Arabidopsis thaliana]
Unigene17995	gi|212717117|gb|ACJ37400.1|	88.6	2e-17	serine/threonine kinase-like protein [Glycine max]
Unigene17997	gi|86558916|gb|ABD03941.1|	107	3e-23	urate oxidase [Nicotiana tabacum]
Unigene18005	gi|152963463|gb|ABS50088.1|	50.8	5e-06	rpL41-like protein [Phytophthora sojae]
Unigene18010	gi|225438153|ref|XP_002278882.1|	77.4	5e-14	PREDICTED: actin depolymerizing factor isoform 1 [Vitis vinifera] >gi|32363121|sp|Q8SAG3.1|ADF_VITVI RecName: Full=Actin-depolymerizing factor; Short=ADF >gi|18874466|gb|AAL79826.1|AF440310_1 actin depolymerizing factor [Vitis vinifera]
Unigene18011	gi|124359710|gb|ABN06064.1|	50.8	5e-06	RNA-directed DNA polymerase (Reverse transcriptase); Chromo; Zinc finger, CCHC-type; Peptidase aspartic, active site; Polynucleotidyl transferase, Ribonuclease H fold [Medicago truncatula]
Unigene18017	gi|56554972|gb|AAV98051.1|	118	2e-26	heat shock protein 70 [Medicago sativa]
Unigene18019	gi|7799764|emb|CAA06832.1|	103	5e-22	DYW10 protein [Arabidopsis thaliana]
Unigene18021	gi|224133412|ref|XP_002321561.1|	80.5	5e-15	repressor, antagonist of e2f-dp complex [Populus trichocarpa] >gi|222868557|gb|EEF05688.1| repressor, antagonist of e2f-dp complex [Populus trichocarpa]
Unigene18023	gi|115479373|ref|NP_001063280.1|	94.4	4e-19	Os09g0440200 [Oryza sativa Japonica Group] >gi|113631513|dbj|BAF25194.1| Os09g0440200 [Oryza sativa Japonica Group]
Unigene18029	gi|124360490|gb|ABN08500.1|	66.2	1e-10	Protein kinase [Medicago truncatula]
Unigene18033	gi|255551695|ref|XP_002516893.1|	51.6	3e-06	always early, putative [Ricinus communis] >gi|223543981|gb|EEF45507.1| always early, putative [Ricinus communis]
Unigene18037	gi|297722557|ref|NP_001173642.1|	123	7e-28	Os03g0750200 [Oryza sativa Japonica Group] >gi|108711101|gb|ABF98896.1| Kinesin motor domain containing protein, expressed [Oryza sativa (japonica cultivar-group)] >gi|255674900|dbj|BAH92370.1| Os03g0750200 [Oryza sativa Japonica Group]
Unigene18046	gi|90399130|emb|CAJ86059.1|	52.4	2e-06	H0821G03.10 [Oryza sativa (indica cultivar-group)]
Unigene18048	gi|75191658|sp|Q9M9X9.1|PPR18_ARATH	97.8	3e-20	RecName: Full=Pentatricopeptide repeat-containing protein At1g06710, mitochondrial; Flags: Precursor >gi|7523709|gb|AAF63148.1|AC011001_18 Hypothetical protein [Arabidopsis thaliana]
Unigene18049	gi|115440509|ref|NP_001044534.1|	90.1	7e-18	Os01g0800500 [Oryza sativa Japonica Group] >gi|113534065|dbj|BAF06448.1| Os01g0800500 [Oryza sativa Japonica Group]
Unigene18052	gi|89953427|gb|ABD83303.1|	73.2	9e-13	Fgenesh protein 124 [Beta vulgaris]
Unigene18054	gi|183604855|gb|ACC64525.1|	66.2	1e-10	GAGA-binding transcriptional activator BBR/BPC1-like [Vitis vinifera] >gi|183604857|gb|ACC64526.1| GAGA-binding transcriptional activator BBR/BPC1-like [Vitis vinifera]
Unigene18060	gi|115439927|ref|NP_001044243.1|	92.4	1e-18	Os01g0748900 [Oryza sativa Japonica Group] >gi|113533774|dbj|BAF06157.1| Os01g0748900 [Oryza sativa Japonica Group]
Unigene18062	gi|115457006|ref|NP_001052103.1|	118	2e-26	Os04g0137100 [Oryza sativa Japonica Group] >gi|113563674|dbj|BAF14017.1| Os04g0137100 [Oryza sativa Japonica Group]
Unigene18063	gi|25992001|gb|AAN77002.1|	144	4e-34	lecithine cholesterol acyltransferase-like protein [Medicago truncatula]
Unigene18068	gi|4582789|emb|CAB40374.1|	120	5e-27	Starch synthase isoform SS III [Vigna unguiculata]
Unigene18069	gi|134142329|gb|ABO61508.1|	133	5e-31	beta tubulin [Chlorophyta sp. W-c]
Unigene18070	gi|15983801|gb|AAL10497.1|	105	2e-22	At3g07700/F17A17.4 [Arabidopsis thaliana]
Unigene18071	gi|2541876|dbj|BAA22813.1|	70.1	7e-12	CND41, chloroplast nucleoid DNA binding protein [Nicotiana tabacum]
Unigene18073	gi|302141968|emb|CBI19171.3|	54.7	3e-07	unnamed protein product [Vitis vinifera]
Unigene18074	gi|52548246|gb|AAU82110.1|	106	9e-23	chloroplast inositol phosphatase-like protein [Triticum aestivum]
Unigene18076	gi|79482708|ref|NP_194028.2|	59.3	1e-08	AESP (ARABIDOPSIS HOMOLOG OF SEPARASE); peptidase [Arabidopsis thaliana] >gi|57019012|gb|AAW32909.1| separase [Arabidopsis thaliana]
Unigene18077	gi|2500261|sp|P93099.1|RL13A_CYAPA	97.1	6e-20	RecName: Full=60S ribosomal protein L13a >gi|1743007|emb|CAA71090.1| ribosomal protein L13a [Cyanophora paradoxa]
Unigene18078	gi|37936226|emb|CAD26890.1|	130	6e-30	alpha-tubulin [Miscanthus sinensis var. condensatus]
Unigene18079	gi|238479695|ref|NP_001154598.1|	69.7	1e-11	binding / protein transporter [Arabidopsis thaliana]
Unigene18081	gi|297598761|ref|NP_001046176.2|	70.9	4e-12	Os02g0194200 [Oryza sativa Japonica Group] >gi|255670684|dbj|BAF08090.2| Os02g0194200 [Oryza sativa Japonica Group]
Unigene18087	gi|9954728|gb|AAG09081.1|AC026237_2	83.6	6e-16	Similar to tRNA-splicing endonuclease positive effector SEN1 [Arabidopsis thaliana]
Unigene18089	gi|3242789|gb|AAC39479.1|	68.2	3e-11	respiratory burst oxidase protein D [Arabidopsis thaliana]
Unigene18094	gi|15222966|ref|NP_172837.1|	100	4e-21	hydrolase, alpha/beta fold family protein [Arabidopsis thaliana] >gi|46518397|gb|AAS99680.1| At1g13820 [Arabidopsis thaliana] >gi|48310456|gb|AAT41824.1| At1g13820 [Arabidopsis thaliana]
Unigene18099	gi|15239859|ref|NP_196769.1|	84.7	3e-16	MSL10 (MECHANOSENSITIVE CHANNEL OF SMALL CONDUCTANCE-LIKE 10); mechanically-gated ion channel [Arabidopsis thaliana] >gi|30683939|ref|NP_850810.1| MSL10 (MECHANOSENSITIVE CHANNEL OF SMALL CONDUCTANCE-LIKE 10); mechanically-gated ion channel [Arabidopsis thaliana] >gi|186522320|ref|NP_001119212.1| MSL10 (MECHANOSENSITIVE CHANNEL OF SMALL CONDUCTANCE-LIKE 10); mechanically-gated ion channel [Arabid…
Unigene18107	gi|224159219|ref|XP_002338056.1|	43.9	2e-08	predicted protein [Populus trichocarpa] >gi|222870565|gb|EEF07696.1| predicted protein [Populus trichocarpa]
Unigene18109	gi|98960885|gb|ABF58926.1|	55.8	1e-07	At1g68430 [Arabidopsis thaliana]
Unigene18116	gi|297835104|ref|XP_002885434.1|	100	4e-21	RNA methyltransferase family protein [Arabidopsis lyrata subsp. lyrata] >gi|297331274|gb|EFH61693.1| RNA methyltransferase family protein [Arabidopsis lyrata subsp. lyrata]
Unigene18120	gi|238481236|ref|NP_001154705.1|	53.9	5e-07	ALF4 (ABERRANT LATERAL ROOT FORMATION 4) [Arabidopsis thaliana]
Unigene18121	gi|9294407|dbj|BAB02488.1|	114	3e-25	RCD1 [Arabidopsis thaliana]
Unigene18123	gi|227206234|dbj|BAH57172.1|	97.4	4e-20	AT5G09880 [Arabidopsis thaliana]
Unigene18124	gi|115484965|ref|NP_001067626.1|	66.6	8e-11	Os11g0251200 [Oryza sativa Japonica Group] >gi|113644848|dbj|BAF27989.1| Os11g0251200 [Oryza sativa Japonica Group]
Unigene18126	gi|6093671|sp|P22195.2|PER1_ARAHY	73.6	7e-13	RecName: Full=Cationic peroxidase 1; AltName: Full=PNPC1; Flags: Precursor >gi|1491776|gb|AAB06183.1| cationic peroxidase [Arachis hypogaea]
Unigene18127	gi|195609308|gb|ACG26484.1|	67.4	5e-11	universal stress protein [Zea mays] >gi|195636784|gb|ACG37860.1| universal stress protein [Zea mays]
Unigene18128	gi|92885112|gb|ABE87632.1|	62.8	1e-09	Disease resistance protein [Medicago truncatula]
Unigene18130	gi|224060417|ref|XP_002300189.1|	108	1e-23	white-brown-complex ABC transporter family [Populus trichocarpa] >gi|222847447|gb|EEE84994.1| white-brown-complex ABC transporter family [Populus trichocarpa]
Unigene18132	gi|115443699|ref|NP_001045629.1|	72	2e-12	Os02g0106700 [Oryza sativa Japonica Group] >gi|113535160|dbj|BAF07543.1| Os02g0106700 [Oryza sativa Japonica Group]
Unigene18136	gi|21326139|gb|AAM47598.1|	51.2	1e-06	NBS/LRR resistance protein-like protein [Capsicum annuum]
Unigene18147	gi|225425792|ref|XP_002264413.1|	53.5	7e-07	PREDICTED: hypothetical protein [Vitis vinifera]
Unigene18149	gi|12057152|emb|CAC19885.1|	118	2e-26	V-type H(+)-ATPase subunit E [Beta vulgaris subsp. vulgaris]
Unigene18151	gi|3695061|gb|AAC62625.1|	65.1	2e-10	rac GTPase activating protein 2 [Lotus japonicus]
Unigene18153	gi|3047092|gb|AAC13604.1|	66.6	8e-11	T26D22.2 gene product [Arabidopsis thaliana]
Unigene18158	gi|300257527|gb|EFJ41774.1|	119	8e-27	component of cytosolic 80S ribosome and 40S small subunit [Volvox carteri f. nagariensis]
Unigene18159	gi|224137016|ref|XP_002322473.1|	100	7e-21	acyl:coa ligase [Populus trichocarpa] >gi|222869469|gb|EEF06600.1| acyl:coa ligase [Populus trichocarpa]
Unigene18164	gi|886434|emb|CAA89858.1|	88.2	3e-17	ARP protein [Arabidopsis thaliana]
Unigene18165	gi|7339534|emb|CAB82852.1|	117	5e-26	protein kinase MK6 [Mesembryanthemum crystallinum]
Unigene18168	gi|15320419|dbj|BAB63925.1|	98.6	2e-20	monodehydroascorbate reductase [Spinacia oleracea]
Unigene18177	gi|224086345|ref|XP_002307856.1|	134	4e-31	autoinhibited H+ ATPase [Populus trichocarpa] >gi|222853832|gb|EEE91379.1| autoinhibited H+ ATPase [Populus trichocarpa]
Unigene18178	gi|168019626|ref|XP_001762345.1|	52	2e-06	predicted protein [Physcomitrella patens subsp. patens] >gi|162686423|gb|EDQ72812.1| predicted protein [Physcomitrella patens subsp. patens]
Unigene18186	gi|184097800|gb|ACC66316.1|	63.5	7e-10	transcriptional factor NAC35 [Glycine max]
Unigene18190	gi|15229641|ref|NP_188473.1|	107	5e-23	AtALMT9 (aluminum-activated malate transporter 9); anion channel [Arabidopsis thaliana]
Unigene18191	gi|164605010|dbj|BAF98301.1|	135	2e-31	farnesyl-diphosphate synthase [Hevea brasiliensis]
Unigene18202	gi|42569652|ref|NP_181120.2|	62	2e-09	scpl28 (serine carboxypeptidase-like 28); serine-type carboxypeptidase [Arabidopsis thaliana] >gi|125987778|sp|Q8S8K6.2|SCP28_ARATH RecName: Full=Serine carboxypeptidase-like 28; Flags: Precursor
Unigene18206	gi|226501390|ref|NP_001152518.1|	91.3	3e-18	10-deacetylbaccatin III 10-O-acetyltransferase [Zea mays] >gi|195657087|gb|ACG48011.1| 10-deacetylbaccatin III 10-O-acetyltransferase [Zea mays]
Unigene18209	gi|12006362|gb|AAG44843.1|AF281155_1	58.2	3e-08	cohesion family protein SYN3 [Arabidopsis thaliana]
Unigene18216	gi|225451585|ref|XP_002275581.1|	118	2e-26	PREDICTED: similar to Tetratricopeptide-like helical [Vitis vinifera]
Unigene18217	gi|57900294|dbj|BAD87127.1|	89.4	1e-17	receptor protein kinase-like [Oryza sativa Japonica Group]
Unigene18218	gi|56112362|gb|AAV71150.1|	128	2e-29	plasma membrane H+-ATPase [Triticum aestivum]
Unigene18222	gi|30686224|ref|NP_850238.1|	50.8	5e-06	MEE25 (maternal effect embryo arrest 25); UDP-glucose 4-epimerase/ binding / catalytic/ coenzyme binding [Arabidopsis thaliana] >gi|17979272|gb|AAL49952.1| At2g34850/F19I3.8 [Arabidopsis thaliana] >gi|20147163|gb|AAM10298.1| At2g34850/F19I3.8 [Arabidopsis thaliana]
Unigene18224	gi|44681474|gb|AAS47677.1|	76.6	8e-14	At3g09050 [Arabidopsis thaliana]
Unigene18234	gi|11071974|dbj|BAB17320.1|	90.5	5e-18	elicitor inducible beta-1,3-glucanase NtEIG-E76 [Nicotiana tabacum]
Unigene18236	gi|226502202|ref|NP_001148294.1|	138	2e-32	soluble inorganic pyrophosphatase [Zea mays] >gi|195617204|gb|ACG30432.1| soluble inorganic pyrophosphatase [Zea mays]
Unigene18243	gi|15222571|ref|NP_174490.1|	72.4	1e-12	PRR1 (PINORESINOL REDUCTASE 1); pinoresinol reductase [Arabidopsis thaliana]
Unigene18244	gi|124028605|gb|ABM89110.1|	103	6e-22	truncated hemoglobin [Populus tremula x Populus tremuloides]
Unigene18245	gi|90654904|gb|ABD96051.1|	59.3	1e-08	putative phosphofructokinase [Spinacia oleracea]
Unigene18250	gi|224074263|ref|XP_002304327.1|	132	2e-30	calcium dependent protein kinase 16 [Populus trichocarpa] >gi|222841759|gb|EEE79306.1| calcium dependent protein kinase 16 [Populus trichocarpa]
Unigene18257	gi|145332641|ref|NP_001078186.1|	110	6e-24	reticulon family protein (RTNLB11) [Arabidopsis thaliana]
Unigene18258	gi|225442485|ref|XP_002278313.1|	136	8e-32	PREDICTED: similar to PDR8/PEN3 (PLEIOTROPIC DRUG RESISTANCE8); ATPase, coupled to transmembrane movement of substances / cadmium ion transmembrane transporter [Vitis vinifera]
Unigene18262	gi|62526573|gb|AAX84672.1|	66.6	8e-11	aldo/keto reductase AKR [Manihot esculenta]
Unigene18265	gi|59939212|gb|AAX12374.1|	131	3e-30	DNA-directed RNA polymerase alpha subunit [Spinacia oleracea]
Unigene18271	gi|115461579|ref|NP_001054389.1|	127	4e-29	Os05g0102900 [Oryza sativa Japonica Group] >gi|113577940|dbj|BAF16303.1| Os05g0102900 [Oryza sativa Japonica Group]
Unigene18272	gi|46577790|gb|AAT01415.1|	113	6e-25	ferric reductase [Cucumis sativus]
Unigene18273	gi|21536954|gb|AAM61295.1|	89.7	9e-18	GDSL-motif lipase/hydrolase-like protein [Arabidopsis thaliana]
Unigene18274	gi|297808305|ref|XP_002872036.1|	98.2	3e-20	zinc finger family protein [Arabidopsis lyrata subsp. lyrata] >gi|297317873|gb|EFH48295.1| zinc finger family protein [Arabidopsis lyrata subsp. lyrata]
Unigene18275	gi|115481362|ref|NP_001064274.1|	55.8	1e-07	Os10g0190100 [Oryza sativa Japonica Group] >gi|113638883|dbj|BAF26188.1| Os10g0190100 [Oryza sativa Japonica Group]
Unigene18285	gi|297823747|ref|XP_002879756.1|	93.2	8e-19	acid phosphatase class B family protein [Arabidopsis lyrata subsp. lyrata] >gi|297325595|gb|EFH56015.1| acid phosphatase class B family protein [Arabidopsis lyrata subsp. lyrata]
Unigene18288	gi|300257566|gb|EFJ41813.1|	72.8	1e-12	extracellular matrix glycoprotein pherophorin-V30 [Volvox carteri f. nagariensis]
Unigene18290	gi|225423855|ref|XP_002281154.1|	100	5e-21	PREDICTED: similar to CHUP1 (CHLOROPLAST UNUSUAL POSITIONING 1) [Vitis vinifera]
Unigene18293	gi|255555031|ref|XP_002518553.1|	52.8	1e-06	ATP binding protein, putative [Ricinus communis] >gi|223542398|gb|EEF43940.1| ATP binding protein, putative [Ricinus communis]
Unigene18297	gi|115489362|ref|NP_001067168.1|	71.6	3e-12	Os12g0590900 [Oryza sativa Japonica Group] >gi|77556352|gb|ABA99148.1| expressed protein [Oryza sativa (japonica cultivar-group)] >gi|113649675|dbj|BAF30187.1| Os12g0590900 [Oryza sativa Japonica Group]
Unigene18300	gi|115481362|ref|NP_001064274.1|	50.1	8e-06	Os10g0190100 [Oryza sativa Japonica Group] >gi|113638883|dbj|BAF26188.1| Os10g0190100 [Oryza sativa Japonica Group]
Unigene18301	gi|117165712|dbj|BAF36056.1|	139	1e-32	calreticulin-1 [Glycine max]
Unigene18303	gi|46577790|gb|AAT01415.1|	112	2e-24	ferric reductase [Cucumis sativus]
Unigene18313	gi|223452438|gb|ACM89546.1|	132	9e-31	leucine-rich repeat receptor-like protein kinase [Glycine max]
Unigene18316	gi|297851884|ref|XP_002893823.1|	82.4	1e-15	EMB3003 [Arabidopsis lyrata subsp. lyrata] >gi|297339665|gb|EFH70082.1| EMB3003 [Arabidopsis lyrata subsp. lyrata]
Unigene18326	gi|225466161|ref|XP_002262775.1|	57.4	5e-08	PREDICTED: similar to DNA-binding protein [Vitis vinifera] >gi|183979106|emb|CAP08302.1| DNA-binding protein [Vitis thunbergii]
Unigene18327	gi|297838379|ref|XP_002887071.1|	58.9	2e-08	ATP dependent DNA ligase family protein [Arabidopsis lyrata subsp. lyrata] >gi|297332912|gb|EFH63330.1| ATP dependent DNA ligase family protein [Arabidopsis lyrata subsp. lyrata]
Unigene18328	gi|226498026|ref|NP_001148717.1|	82	2e-15	LOC100282333 [Zea mays] >gi|195621632|gb|ACG32646.1| PCI domain containing protein [Zea mays]
Unigene18332	gi|224055719|ref|XP_002298619.1|	58.2	3e-08	chromatin remodeling complex subunit [Populus trichocarpa] >gi|222845877|gb|EEE83424.1| chromatin remodeling complex subunit [Populus trichocarpa]
Unigene18335	gi|18398400|ref|NP_564397.1|	53.9	5e-07	TOM2B (TOBAMOVIRUS MULTIPLICATION 2B) [Arabidopsis thaliana]
Unigene18337	gi|42567734|ref|NP_196398.2|	94.7	3e-19	SNF2 domain-containing protein / helicase domain-containing protein / HNH endonuclease domain-containing protein [Arabidopsis thaliana]
Unigene18343	gi|10177558|dbj|BAB10837.1|	85.1	2e-16	retroelement pol polyprotein-like [Arabidopsis thaliana]
Unigene18349	gi|124359981|gb|ABN07997.1|	52.8	1e-06	contains similarity to reverse trancriptase , related [Medicago truncatula]
Unigene18356	gi|222424934|dbj|BAH20418.1|	120	4e-27	AT1G29900 [Arabidopsis thaliana]
Unigene18360	gi|11496133|gb|AAG36666.1|	115	2e-25	oxalate oxidase-like germin 171 [Beta vulgaris]
Unigene18361	gi|94442940|emb|CAJ91152.1|	60.5	6e-09	D-3-phosphoglycerate dehydrogenase [Platanus x acerifolia]
Unigene18362	gi|195614100|gb|ACG28880.1|	92	2e-18	hemolysin [Zea mays]
Unigene18364	gi|227204507|dbj|BAH57105.1|	132	2e-30	AT4G18710 [Arabidopsis thaliana]
Unigene18367	gi|125564307|gb|EAZ09687.1|	38.5	6e-07	hypothetical protein OsI_31969 [Oryza sativa Indica Group]
Unigene18370	gi|2570525|gb|AAB82147.1|	114	3e-25	inorganic phosphate transporter [Solanum lycopersicum]
Unigene18371	gi|223635613|sp|B3H672.1|PP317_ARATH	57.8	4e-08	RecName: Full=Pentatricopeptide repeat-containing protein At4g17616
Unigene18373	gi|32362295|gb|AAP80175.1|	55.8	1e-07	At3g55350 [Arabidopsis thaliana]
Unigene18374	gi|92870988|gb|ABE80149.1|	110	6e-24	Tetratricopeptide-like helical [Medicago truncatula]
Unigene18375	gi|255080614|ref|XP_002503880.1|	51.6	3e-06	predicted protein [Micromonas sp. RCC299] >gi|226519147|gb|ACO65138.1| predicted protein [Micromonas sp. RCC299]
Unigene18380	gi|75301808|sp|Q8LSN3.1|FYPP_PEA	147	4e-35	RecName: Full=Phytochrome-associated serine/threonine protein phosphatase; AltName: Full=PsFyPP >gi|20385063|gb|AAM21172.1|AF305635_1 serine/threonine protein phosphatase 2A [Pisum sativum]
Unigene18381	gi|99646754|emb|CAK22426.1|	135	2e-31	heat shock protein 83 [Beta vulgaris]
Unigene18384	gi|224096183|ref|XP_002310566.1|	70.5	6e-12	predicted protein [Populus trichocarpa] >gi|222853469|gb|EEE91016.1| predicted protein [Populus trichocarpa]
Unigene18387	gi|4139170|gb|AAD03711.1|	82.4	1e-15	elongation translation factor 1 alpha [Cyanophora paradoxa]
Unigene18390	gi|224013596|ref|XP_002296462.1|	59.7	1e-08	probable papain cyctein protease [Thalassiosira pseudonana CCMP1335] >gi|220968814|gb|EED87158.1| probable papain cyctein protease [Thalassiosira pseudonana CCMP1335]
Unigene18391	gi|18406885|ref|NP_566056.1|	120	5e-27	CPFTSY; 7S RNA binding / GTP binding / nucleoside-triphosphatase/ nucleotide binding [Arabidopsis thaliana] >gi|4583548|emb|CAB40382.1| chloroplast FtsY homolog [Arabidopsis thaliana]
Unigene18396	gi|297844308|ref|XP_002890035.1|	136	8e-32	kinase family protein [Arabidopsis lyrata subsp. lyrata] >gi|297335877|gb|EFH66294.1| kinase family protein [Arabidopsis lyrata subsp. lyrata]
Unigene18398	gi|223452373|gb|ACM89514.1|	110	5e-24	receptor-like protein kinase [Glycine max]
Unigene18400	gi|222424195|dbj|BAH20056.1|	52	2e-06	AT2G25670 [Arabidopsis thaliana]
Unigene18402	gi|195638060|gb|ACG38498.1|	108	1e-23	NADH-ubiquinone oxidoreductase 24 kDa subunit [Zea mays]
Unigene18414	gi|116310281|emb|CAH67300.1|	61.2	3e-09	OSIGBa0102D10.3 [Oryza sativa (indica cultivar-group)]
Unigene18415	gi|195605764|gb|ACG24712.1|	96.7	7e-20	60S ribosomal protein L17 [Zea mays] >gi|195618944|gb|ACG31302.1| 60S ribosomal protein L17 [Zea mays] >gi|195642172|gb|ACG40554.1| 60S ribosomal protein L17 [Zea mays]
Unigene18417	gi|56692178|dbj|BAD80839.1|	91.3	3e-18	2-Hydroxyisoflavanone dehydratase [Glycyrrhiza echinata]
Unigene18418	gi|18411903|ref|NP_565177.1|	85.5	2e-16	VQ motif-containing protein [Arabidopsis thaliana] >gi|8052537|gb|AAF71801.1|AC013430_10 F3F9.15 [Arabidopsis thaliana]
Unigene18423	gi|3023261|sp|O04931.1|AGLU_BETVU	98.2	3e-20	RecName: Full=Alpha-glucosidase; AltName: Full=Maltase; Flags: Precursor >gi|2190276|dbj|BAA20343.1| alpha-glucosidase [Beta vulgaris]
Unigene18424	gi|186495447|ref|NP_177615.2|	130	6e-30	protein binding / zinc ion binding [Arabidopsis thaliana]
Unigene18428	gi|31616513|gb|AAP55714.1|	132	2e-30	GDSL-lipase [Chenopodium rubrum]
Unigene18430	gi|61162206|dbj|BAD91084.1|	106	7e-23	beta-D-galactosidase [Pyrus pyrifolia]
Unigene18438	gi|195639104|gb|ACG39020.1|	76.3	1e-13	DNA binding protein [Zea mays]
Unigene18440	gi|115441959|ref|NP_001045259.1|	97.1	6e-20	Os01g0925800 [Oryza sativa Japonica Group] >gi|113534790|dbj|BAF07173.1| Os01g0925800 [Oryza sativa Japonica Group]
Unigene18442	gi|224094448|ref|XP_002310162.1|	130	6e-30	multicopper oxidase [Populus trichocarpa] >gi|222853065|gb|EEE90612.1| multicopper oxidase [Populus trichocarpa]
Unigene18443	gi|15240200|ref|NP_201511.1|	60.8	4e-09	ICU2 (INCURVATA2); DNA-directed DNA polymerase [Arabidopsis thaliana] >gi|75170581|sp|Q9FHA3.1|DPOLA_ARATH RecName: Full=DNA polymerase alpha catalytic subunit >gi|10177597|dbj|BAB10944.1| DNA polymerase alpha 1 [Arabidopsis thaliana]
Unigene18448	gi|121489763|emb|CAK18853.1|	108	1e-23	GDSL-motif lipase/acylhydrolase precursor [Phillyrea latifolia]
Unigene18450	gi|170660047|gb|ACB28472.1|	102	1e-21	polyprotein [Ananas comosus]
Unigene18452	gi|34452095|gb|AAQ72504.1|	105	2e-22	MADS-box protein 14 [Petunia x hybrida]
Unigene18460	gi|115483184|ref|NP_001065185.1|	98.6	2e-20	Os10g0540100 [Oryza sativa Japonica Group] >gi|113639794|dbj|BAF27099.1| Os10g0540100 [Oryza sativa Japonica Group]
Unigene18462	gi|227438239|gb|ACP30609.1|	121	3e-27	disease resistance protein [Brassica rapa subsp. pekinensis]
Unigene18463	gi|207367156|dbj|BAG72098.1|	122	1e-27	chloroplast cysteine synthase [Spinacia oleracea]
Unigene18464	gi|9757833|dbj|BAB08270.1|	55.5	2e-07	non-LTR retroelement reverse transcriptase-like protein [Arabidopsis thaliana]
Unigene18466	gi|15225262|ref|NP_179580.1|	125	2e-28	ATNADP-ME1 (NADP-malic enzyme 1); malate dehydrogenase (oxaloacetate-decarboxylating) (NADP+)/ malic enzyme/ oxidoreductase, acting on NADH or NADPH, NAD or NADP as acceptor [Arabidopsis thaliana] >gi|3687228|gb|AAC62126.1| malate oxidoreductase (malic enzyme) [Arabidopsis thaliana] >gi|17065316|gb|AAL32812.1| malate oxidoreductase (malic enzyme) [Arabidopsis thaliana] >gi|28059162|gb|AAO30034.1|…
Unigene18468	gi|212717139|gb|ACJ37411.1|	82	2e-15	receptor-like protein kinase [Glycine max]
Unigene18473	gi|224083831|ref|XP_002307139.1|	86.3	1e-16	predicted protein [Populus trichocarpa] >gi|222856588|gb|EEE94135.1| predicted protein [Populus trichocarpa]
Unigene18480	gi|3399777|gb|AAC32828.1|	71.2	3e-12	symbiotic ammonium transporter [Glycine max]
Unigene18488	gi|223452302|gb|ACM89479.1|	115	2e-25	cysteine-rich protein [Glycine max]
Unigene18489	gi|2500716|sp|Q41359.1|PR1_SAMNI	88.2	3e-17	RecName: Full=Pathogenesis-related protein PR-1 type; Flags: Precursor >gi|603886|emb|CAA87071.1| pathogenesis-related protein, PR-1 type [Sambucus nigra]
Unigene18490	gi|224071435|ref|XP_002303458.1|	92.4	1e-18	DNA methyltransferase [Populus trichocarpa] >gi|222840890|gb|EEE78437.1| DNA methyltransferase [Populus trichocarpa]
Unigene18493	gi|288300146|gb|ADC45376.1|	115	1e-25	actin [Cleistogenes songorica]
Unigene18499	gi|87240437|gb|ABD32295.1|	124	3e-28	WD40-like [Medicago truncatula]
Unigene18500	gi|104295003|gb|ABF72018.1|	104	4e-22	protein kinase family protein [Musa acuminata]
Unigene18501	gi|22329848|ref|NP_174230.2|	83.2	8e-16	kinase-related [Arabidopsis thaliana]
Unigene18502	gi|8778735|gb|AAF79743.1|AC009317_2	106	9e-23	T30E16.4 [Arabidopsis thaliana]
Unigene18509	gi|68052991|sp|O20250.1|TKTC_SPIOL	123	7e-28	RecName: Full=Transketolase, chloroplastic; Short=TK; Flags: Precursor >gi|2529342|gb|AAD10219.1| transketolase [Spinacia oleracea]
Unigene18517	gi|255583212|ref|XP_002532371.1|	55.1	2e-07	conserved hypothetical protein [Ricinus communis] >gi|223527927|gb|EEF30014.1| conserved hypothetical protein [Ricinus communis]
Unigene18519	gi|162459159|ref|NP_001105781.1|	51.6	3e-06	betaine aldehyde dehydrogenase [Zea mays] >gi|50086699|gb|AAT70230.1| betaine aldehyde dehydrogenase [Zea mays]
Unigene18523	gi|226088538|dbj|BAH37015.1|	129	8e-30	NtRab11D [Nicotiana tabacum]
Unigene18529	gi|162955786|gb|ABY25277.1|	144	2e-34	cellulose synthase [Eucalyptus grandis]
Unigene18538	gi|115441659|ref|NP_001045109.1|	130	5e-30	Os01g0901200 [Oryza sativa Japonica Group] >gi|113534640|dbj|BAF07023.1| Os01g0901200 [Oryza sativa Japonica Group]
Unigene18541	gi|145355105|ref|XP_001421809.1|	66.2	1e-10	Heat Shock Protein 90, endoplasmic reticulum [Ostreococcus lucimarinus CCE9901] >gi|144582048|gb|ABP00103.1| Heat Shock Protein 90, endoplasmic reticulum [Ostreococcus lucimarinus CCE9901]
Unigene18542	gi|300669658|sp|A7QEU4.2|PER5_VITVI	112	1e-24	RecName: Full=Peroxidase 5; Flags: Precursor
Unigene18544	gi|224134665|ref|XP_002321878.1|	111	2e-24	ABC transporter family protein [Populus trichocarpa] >gi|222868874|gb|EEF06005.1| ABC transporter family protein [Populus trichocarpa]
Unigene18547	gi|256538311|gb|ACU82515.1|	55.8	1e-07	pleiotropic drug resistance protein [Cucumis sativus]
Unigene18552	gi|296278608|gb|ADH04268.1|	116	9e-26	MYC1b transcription factor [Nicotiana tabacum]
Unigene18560	gi|79469221|ref|NP_192874.2|	72	2e-12	transferase, transferring glycosyl groups [Arabidopsis thaliana] >gi|209863156|gb|ACI88736.1| At4g11350 [Arabidopsis thaliana]
Unigene18561	gi|247421835|gb|ACS96445.1|	100	7e-21	S18.A ribosomal protein [Jatropha curcas]
Unigene18563	gi|108863948|gb|ABA91291.2|	78.6	2e-14	expressed protein [Oryza sativa (japonica cultivar-group)]
Unigene18564	gi|15223264|ref|NP_172335.1|	76.6	8e-14	CLAVATA1 receptor kinase (CLV1) [Arabidopsis thaliana] >gi|9802553|gb|AAF99755.1|AC003981_5 F22O13.7 [Arabidopsis thaliana] >gi|224589384|gb|ACN59226.1| leucine-rich repeat receptor-like protein kinase [Arabidopsis thaliana]
Unigene18568	gi|192910884|gb|ACF06550.1|	89	2e-17	beta-1,3-glucanase [Elaeis guineensis]
Unigene18569	gi|300077147|gb|ADJ66850.1|	59.7	1e-08	O-methyltransferase [Vitis vinifera]
Unigene18570	gi|297809533|ref|XP_002872650.1|	62	2e-09	AT4g12290/T4C9_130 [Arabidopsis lyrata subsp. lyrata] >gi|297318487|gb|EFH48909.1| AT4g12290/T4C9_130 [Arabidopsis lyrata subsp. lyrata]
Unigene18572	gi|300123728|emb|CBK25000.2|	87	6e-17	Ribosomal protein L18a [Blastocystis hominis] >gi|300175241|emb|CBK20552.2| Ribosomal protein L18a [Blastocystis hominis]
Unigene18581	gi|115464003|ref|NP_001055601.1|	81.3	3e-15	Os05g0426300 [Oryza sativa Japonica Group] >gi|113579152|dbj|BAF17515.1| Os05g0426300 [Oryza sativa Japonica Group]
Unigene18584	gi|297817502|ref|XP_002876634.1|	84.3	4e-16	nucleotidyltransferase [Arabidopsis lyrata subsp. lyrata] >gi|297322472|gb|EFH52893.1| nucleotidyltransferase [Arabidopsis lyrata subsp. lyrata]
Unigene18592	gi|22550341|ref|NP_689390.1|	68.6	2e-11	NADH dehydrogenase subunit 3 [Chaetosphaeridium globosum] >gi|22417007|gb|AAM96606.1|AF494279_11 NADH dehydrogenase subunit 3 [Chaetosphaeridium globosum]
Unigene18595	gi|2702270|gb|AAB91973.1|	51.6	3e-06	expressed protein [Arabidopsis thaliana]
Unigene18599	gi|11467917|ref|NP_057978.1|	64.7	3e-10	NADH dehydrogenase subunit 3 [Scenedesmus obliquus] >gi|8099200|gb|AAF72055.1|AF204057_10 NADH dehydrogenase subunit 3 [Scenedesmus obliquus] >gi|7271429|emb|CAB77707.1| NADH ubiquinone oxidoreductase subunit 3 [Scenedesmus obliquus] >gi|7711039|emb|CAB90363.1| NADH dehydrogenase subunit 3 [Scenedesmus obliquus]
Unigene18602	gi|222822689|gb|ACM68457.1|	80.9	4e-15	stress-associated protein 7 [Solanum pennellii]
Unigene18603	gi|255575916|ref|XP_002528855.1|	53.1	9e-07	conserved hypothetical protein [Ricinus communis] >gi|223531706|gb|EEF33529.1| conserved hypothetical protein [Ricinus communis]
Unigene18616	gi|297729067|ref|NP_001176897.1|	77	6e-14	Os12g0273900 [Oryza sativa Japonica Group] >gi|255670225|dbj|BAH95625.1| Os12g0273900 [Oryza sativa Japonica Group]
Unigene18619	gi|14484934|gb|AAK62819.1|	133	5e-31	ubiquitin conjugating enzyme 2 [Solanum lycopersicum]
Unigene18625	gi|224117452|ref|XP_002331716.1|	78.6	2e-14	Sec61 transport protein [Populus trichocarpa] >gi|222874322|gb|EEF11453.1| Sec61 transport protein [Populus trichocarpa]
Unigene18627	gi|37625523|gb|AAQ96375.1|	122	1e-27	60S ribosomal protein L13 [Solanum palustre]
Unigene18628	gi|22328779|ref|NP_193618.2|	89	2e-17	OFP5 (ARABIDOPSIS THALIANA OVATE FAMILY PROTEIN 5) [Arabidopsis thaliana]
Unigene18629	gi|290886207|gb|ADD69817.1|	64.7	3e-10	transverse filament [Oryza sativa Japonica Group]
Unigene18630	gi|225442063|ref|XP_002272363.1|	52.8	1e-06	PREDICTED: hypothetical protein [Vitis vinifera]
Unigene18639	gi|15237271|ref|NP_197718.1|	110	5e-24	STP11 (SUGAR TRANSPORTER 11); carbohydrate transmembrane transporter/ sugar:hydrogen symporter [Arabidopsis thaliana] >gi|75334088|sp|Q9FMX3.1|STP11_ARATH RecName: Full=Sugar transport protein 11; AltName: Full=Hexose transporter 11 >gi|10177816|dbj|BAB11182.1| monosaccharide transporter [Arabidopsis thaliana] >gi|15487260|emb|CAC69075.1| STP11 protein [Arabidopsis thaliana] >gi|51969922|dbj|BAD4…
Unigene18646	gi|115484965|ref|NP_001067626.1|	59.3	1e-08	Os11g0251200 [Oryza sativa Japonica Group] >gi|113644848|dbj|BAF27989.1| Os11g0251200 [Oryza sativa Japonica Group]
Unigene18648	gi|75154174|sp|Q8L7I1.1|Y4193_ARATH	86.7	8e-17	RecName: Full=Uncharacterized protein At4g10930
Unigene18650	gi|45504725|gb|AAS66906.1|	103	6e-22	dioxygenase RAMOSUS1 [Pisum sativum] >gi|45504727|gb|AAS66907.1| dioxygenase RAMOSUS1 [Pisum sativum]
Unigene18651	gi|16648783|gb|AAL25582.1|	51.2	4e-06	AT5g13100/T19L5_60 [Arabidopsis thaliana] >gi|56381999|gb|AAV85718.1| At5g13100 [Arabidopsis thaliana]
Unigene18653	gi|241865166|gb|ACS68661.1|	99.8	9e-21	SDR [Sonneratia alba] >gi|241865398|gb|ACS68731.1| SDR [Sonneratia alba]
Unigene18657	gi|46397044|sp|Q9M5L0.1|RL35_EUPES	106	7e-23	RecName: Full=60S ribosomal protein L35 >gi|6984224|gb|AAF34800.1|AF227980_1 60S ribosomal protein L35 [Euphorbia esula]
Unigene18658	gi|301091801|ref|XP_002896076.1|	91.7	2e-18	ras protein let-60 [Phytophthora infestans T30-4] >gi|301118482|ref|XP_002906969.1| ras protein let-60 [Phytophthora infestans T30-4] >gi|262094999|gb|EEY53051.1| ras protein let-60 [Phytophthora infestans T30-4] >gi|262108318|gb|EEY66370.1| ras protein let-60 [Phytophthora infestans T30-4]
Unigene18665	gi|158828138|gb|ABW81017.1|	80.9	4e-15	gag-pol polymerase [Arabidopsis lyrata subsp. lyrata]
Unigene18667	gi|255547954|ref|XP_002515034.1|	77.4	5e-14	photosystem II core complex proteins psbY, chloroplast precursor [Ricinus communis] >gi|223546085|gb|EEF47588.1| photosystem II core complex proteins psbY, chloroplast precursor [Ricinus communis]
Unigene18669	gi|90265119|emb|CAC09486.2|	131	2e-30	H0811E11.2 [Oryza sativa (indica cultivar-group)] >gi|116310480|emb|CAH67483.1| H0805A05.13 [Oryza sativa (indica cultivar-group)]
Unigene18673	gi|15221266|ref|NP_177592.1|	118	2e-26	ATHVA22A [Arabidopsis thaliana] >gi|57012625|sp|Q9S7V4.1|HA22A_ARATH RecName: Full=HVA22-like protein a; Short=AtHVA22a >gi|4884944|gb|AAD31885.1|AF141977_1 AtHVA22a [Arabidopsis thaliana] >gi|12324799|gb|AAG52361.1|AC011765_13 AtHVA22a; 65476-64429 [Arabidopsis thaliana] >gi|4884932|gb|AAD31879.1| AtHVA22a [Arabidopsis thaliana]
Unigene18677	gi|7689381|gb|AAF67757.1|AF255679_1	106	7e-23	eIF3e [Arabidopsis thaliana]
Unigene18679	gi|255661208|gb|ACU25773.1|	119	8e-27	pentatricopeptide repeat-containing protein [Stachytarpheta cayennensis]
Unigene18681	gi|37993671|gb|AAR06921.1|	89	2e-17	UDP-glycosyltransferase 89B2 [Stevia rebaudiana]
Unigene18691	gi|240254274|ref|NP_001031195.4|	76.6	8e-14	SR33; RNA binding / protein binding [Arabidopsis thaliana]
Unigene18693	gi|255582452|ref|XP_002532013.1|	55.8	1e-07	conserved hypothetical protein [Ricinus communis] >gi|223528325|gb|EEF30368.1| conserved hypothetical protein [Ricinus communis]
Unigene18699	gi|297725205|ref|NP_001174966.1|	50.8	5e-06	Os06g0687000 [Oryza sativa Japonica Group] >gi|255677338|dbj|BAH93694.1| Os06g0687000 [Oryza sativa Japonica Group]
Unigene18700	gi|145408591|ref|YP_001152215.1|	52	2e-06	ORF44l [Pinus koraiensis] >gi|145048840|gb|ABP35457.1| ORF44l [Pinus koraiensis]
Unigene18706	gi|115457482|ref|NP_001052341.1|	130	6e-30	Os04g0270100 [Oryza sativa Japonica Group] >gi|113563912|dbj|BAF14255.1| Os04g0270100 [Oryza sativa Japonica Group]
Unigene18707	gi|10176951|dbj|BAB10271.1|	121	2e-27	ankyrin-like protein [Arabidopsis thaliana]
Unigene18712	gi|209529797|gb|ACI49793.1|	115	2e-25	At4g11030 [Arabidopsis thaliana]
Unigene18720	gi|55168340|gb|AAV44205.1|	84.7	3e-16	unknow protein [Oryza sativa Japonica Group]
Unigene18721	gi|133711804|gb|ABO36622.1|	52.4	2e-06	copia LTR rider [Solanum lycopersicum] >gi|133711819|gb|ABO36636.1| copia LTR rider [Solanum lycopersicum]
Unigene18744	gi|108712095|gb|ABF99890.1|	85.5	2e-16	Ser/Thr protein phosphatase family protein, expressed [Oryza sativa (japonica cultivar-group)] >gi|108712097|gb|ABF99892.1| Ser/Thr protein phosphatase family protein, expressed [Oryza sativa (japonica cultivar-group)]
Unigene18747	gi|22330132|ref|NP_175368.2|	91.3	3e-18	LACS2 (LONG-CHAIN ACYL-COA SYNTHETASE 2); long-chain-fatty-acid-CoA ligase [Arabidopsis thaliana] >gi|5430757|gb|AAD43157.1|AC007504_12 Putative acyl CoA synthetase [Arabidopsis thaliana] >gi|20805865|gb|AAM28869.1|AF503752_1 long chain acyl-CoA synthetase 2 [Arabidopsis thaliana] >gi|20453102|gb|AAM19793.1| At1g49430/F13F21_14 [Arabidopsis thaliana]
Unigene18750	gi|301122321|ref|XP_002908887.1|	75.1	2e-13	40S ribosomal protein S10 [Phytophthora infestans T30-4] >gi|66270167|gb|AAY43413.1| ribosomal protein S10 [Phytophthora infestans] >gi|262099649|gb|EEY57701.1| 40S ribosomal protein S10 [Phytophthora infestans T30-4]
Unigene18752	gi|31616513|gb|AAP55714.1|	127	3e-29	GDSL-lipase [Chenopodium rubrum]
Unigene18754	gi|984207|emb|CAA62377.1|	87.4	4e-17	polyphenol oxidase [Spinacia oleracea]
Unigene18755	gi|15235223|ref|NP_192116.1|	112	2e-24	MSH6 (MUTS HOMOLOG 6); damaged DNA binding [Arabidopsis thaliana] >gi|6226648|sp|O04716.2|MSH6_ARATH RecName: Full=DNA mismatch repair protein Msh6-1; Short=AtMsh6-1 >gi|3912921|gb|AAC78699.1| G/T DNA mismatch repair enzyme [Arabidopsis thaliana] >gi|5763966|emb|CAB53337.1| mismatch repair protein msh6-1 [Arabidopsis thaliana] >gi|7268591|emb|CAB80700.1| G/T DNA mismatch repair enzyme [Arabidopsi…
Unigene18757	gi|45477151|sp|Q8RXA8.1|NDK4_SPIOL	97.1	6e-20	RecName: Full=Nucleoside diphosphate kinase 4, chloroplastic; AltName: Full=Nucleoside diphosphate kinase IV; Short=NDP kinase IV; Short=NDPK IV; Short=NDK IV; AltName: Full=Nucleoside diphosphate kinase III; Flags: Precursor >gi|19699051|gb|AAL91136.1| nucleoside diphosphate kinase III [Spinacia oleracea]
Unigene18765	gi|12585308|sp|P93262.1|PGMC_MESCR	55.5	2e-07	RecName: Full=Phosphoglucomutase, cytoplasmic; Short=PGM; AltName: Full=Glucose phosphomutase >gi|1814401|gb|AAB41895.1| phosphoglucomutase [Mesembryanthemum crystallinum]
Unigene18767	gi|125568|sp|P15792.1|KPK1_PHAVU	130	6e-30	RecName: Full=Protein kinase PVPK-1 >gi|169361|gb|AAA33772.1| PVPK-1 protein [Phaseolus vulgaris]
Unigene18768	gi|151564285|gb|ABS17593.1|	88.6	2e-17	AUX/IAA [Humulus lupulus]
Unigene18770	gi|297721793|ref|NP_001173260.1|	110	4e-24	Os03g0141000 [Oryza sativa Japonica Group] >gi|255674192|dbj|BAH91988.1| Os03g0141000 [Oryza sativa Japonica Group]
Unigene18771	gi|87162824|gb|ABD28619.1|	57	6e-08	Endonuclease/exonuclease/phosphatase [Medicago truncatula]
Unigene18772	gi|124359510|gb|ABD28627.2|	52.4	2e-06	RNA-directed DNA polymerase (Reverse transcriptase); Ribonuclease H [Medicago truncatula]
Unigene18774	gi|297743101|emb|CBI35968.3|	50.4	6e-06	unnamed protein product [Vitis vinifera]
Unigene18776	gi|683502|emb|CAA57528.1|	122	2e-27	protein phosphatase 2A 65 kDa regulatory subunit [Arabidopsis thaliana]
Unigene18777	gi|297815530|ref|XP_002875648.1|	103	5e-22	harpin-induced family protein [Arabidopsis lyrata subsp. lyrata] >gi|297321486|gb|EFH51907.1| harpin-induced family protein [Arabidopsis lyrata subsp. lyrata]
Unigene18782	gi|192910878|gb|ACF06547.1|	137	4e-32	Mob1 [Elaeis guineensis]
Unigene18783	gi|56236070|gb|AAV84491.1|	82.4	1e-15	At5g12920 [Arabidopsis thaliana] >gi|56790198|gb|AAW30016.1| At5g12920 [Arabidopsis thaliana]
Unigene18785	gi|5903103|gb|AAD55661.1|AC008017_34	104	4e-22	Hypothetical protein [Arabidopsis thaliana]
Unigene18786	gi|157086545|gb|ABV21217.1|	89	2e-17	At4g21410 [Arabidopsis thaliana]
Unigene18791	gi|297822715|ref|XP_002879240.1|	109	1e-23	ATPDR3/PDR3 [Arabidopsis lyrata subsp. lyrata] >gi|297325079|gb|EFH55499.1| ATPDR3/PDR3 [Arabidopsis lyrata subsp. lyrata]
Unigene18794	gi|225432534|ref|XP_002277654.1|	56.6	8e-08	PREDICTED: hypothetical protein [Vitis vinifera]
Unigene18796	gi|18399513|ref|NP_565491.1|	126	7e-29	PSB29 [Arabidopsis thaliana] >gi|75206547|sp|Q9SKT0.1|THF1_ARATH RecName: Full=Protein THYLAKOID FORMATION 1, chloroplastic; Flags: Precursor >gi|4454459|gb|AAD20906.1| expressed protein [Arabidopsis thaliana] >gi|17065446|gb|AAL32877.1| Unknown protein [Arabidopsis thaliana]
Unigene18800	gi|297828387|ref|XP_002882076.1|	90.5	5e-18	transducin family protein [Arabidopsis lyrata subsp. lyrata] >gi|297327915|gb|EFH58335.1| transducin family protein [Arabidopsis lyrata subsp. lyrata]
Unigene18801	gi|4049410|emb|CAA71274.1|	140	6e-33	L-ascorbate oxidase [Cucumis melo]
Unigene18818	gi|115445455|ref|NP_001046507.1|	89	2e-17	Os02g0266800 [Oryza sativa Japonica Group] >gi|556409|gb|AAC37418.1| transcriptional activator protein [Oryza sativa] >gi|113536038|dbj|BAF08421.1| Os02g0266800 [Oryza sativa Japonica Group]
Unigene18821	gi|195605000|gb|ACG24330.1|	68.9	2e-11	phi-1-like phosphate-induced protein [Zea mays]
Unigene18822	gi|1707922|sp|P55233.1|GLGL1_BETVU	143	5e-34	RecName: Full=Glucose-1-phosphate adenylyltransferase large subunit, chloroplastic/amyloplastic; AltName: Full=Alpha-D-glucose-1-phosphate adenyl transferase; AltName: Full=ADP-glucose pyrophosphorylase; AltName: Full=AGPase S; AltName: Full=ADP-glucose synthase; Flags: Precursor >gi|556624|emb|CAA55516.1| ADP-glucose pyrophosphorylase; glucose-1-phosphate adenylyltransferase [Beta vulgaris subsp…
Unigene18823	gi|224105479|ref|XP_002313825.1|	92.8	1e-18	cytochrome P450 [Populus trichocarpa] >gi|222850233|gb|EEE87780.1| cytochrome P450 [Populus trichocarpa]
Unigene18825	gi|116222125|gb|ABJ80933.1|	136	8e-32	actin [Leucocryptos marina]
Unigene18826	gi|240255269|ref|NP_186925.4|	64.3	4e-10	ATP binding / aminoacyl-tRNA ligase/ histidine-tRNA ligase/ nucleotide binding [Arabidopsis thaliana]
Unigene18829	gi|195605000|gb|ACG24330.1|	65.5	2e-10	phi-1-like phosphate-induced protein [Zea mays]
Unigene18834	gi|115454287|ref|NP_001050744.1|	104	4e-22	Os03g0640400 [Oryza sativa Japonica Group] >gi|108710031|gb|ABF97826.1| expressed protein [Oryza sativa (japonica cultivar-group)] >gi|113549215|dbj|BAF12658.1| Os03g0640400 [Oryza sativa Japonica Group]
Unigene18835	gi|81022813|gb|ABB55257.1|	96.3	1e-19	AP2 transcription factor [Brassica carinata]
Unigene18843	gi|50261304|ref|YP_052912.1|	76.6	8e-14	cytochrome c oxidase subunit 3 [Saprolegnia ferax] >gi|48237617|gb|AAT40666.1| cytochrome c oxidase subunit 3 [Saprolegnia ferax]
Unigene18844	gi|20339364|gb|AAM19355.1|AF369888_1	75.1	2e-13	UOS1 [Pisum sativum]
Unigene18845	gi|223452408|gb|ACM89531.1|	60.5	6e-09	serine/threonine protein kinase [Glycine max]
Unigene18855	gi|260516678|gb|ACX43965.1|	107	3e-23	cysteine protease 1 [Brachiaria hybrid cultivar]
Unigene18857	gi|224139692|ref|XP_002323230.1|	67	6e-11	predicted protein [Populus trichocarpa] >gi|222867860|gb|EEF04991.1| predicted protein [Populus trichocarpa]
Unigene18860	gi|33942049|gb|AAQ55277.1|	123	7e-28	At4g25660 [Arabidopsis thaliana]
Unigene18864	gi|157057198|gb|ABN71591.2|	99	1e-20	Na+/H+ antiporter [Chrysanthemum x morifolium]
Unigene18865	gi|21553535|gb|AAM62628.1|	103	8e-22	ras-GTPase-activating protein SH3-domain binding protein-like [Arabidopsis thaliana]
Unigene18867	gi|229609875|gb|ACQ83553.1|	111	2e-24	calcineurin B-like protein 03 [Sorghum bicolor]
Unigene18868	gi|15235668|ref|NP_193070.1|	112	1e-24	leucine-rich repeat family protein / extensin family protein [Arabidopsis thaliana] >gi|75337952|sp|Q9T0K5.1|LRX3_ARATH RecName: Full=Leucine-rich repeat extensin-like protein 3; Short=LRR/EXTENSIN3; Short=AtLRX3; AltName: Full=Cell wall hydroxyproline-rich glycoprotein; Flags: Precursor >gi|4584539|emb|CAB40769.1| extensin-like protein [Arabidopsis thaliana] >gi|7268037|emb|CAB78376.1| extensin-…
Unigene18870	gi|159472591|ref|XP_001694428.1|	115	1e-25	ribosomal protein L10, component of cytosolic 80S ribosome and 60S large subunit [Chlamydomonas reinhardtii] >gi|158276652|gb|EDP02423.1| ribosomal protein L10 [Chlamydomonas reinhardtii]
Unigene18874	gi|223452532|gb|ACM89593.1|	110	6e-24	leucine-rich repeat transmembrane protein kinase [Glycine max]
Unigene18875	gi|115469970|ref|NP_001058584.1|	73.6	7e-13	Os06g0715400 [Oryza sativa Japonica Group] >gi|53791782|dbj|BAD53576.1| calcium-dependent protein kinase CPK1 adapter protein 2-like [Oryza sativa Japonica Group] >gi|113596624|dbj|BAF20498.1| Os06g0715400 [Oryza sativa Japonica Group]
Unigene18877	gi|195605000|gb|ACG24330.1|	72.4	1e-12	phi-1-like phosphate-induced protein [Zea mays]
Unigene18879	gi|224088063|ref|XP_002308312.1|	92.4	1e-18	cytochrome P450 [Populus trichocarpa] >gi|222854288|gb|EEE91835.1| cytochrome P450 [Populus trichocarpa]
Unigene18883	gi|634093|emb|CAA58803.1|	53.9	5e-07	pullulanase [Spinacia oleracea]
Unigene18885	gi|227204305|dbj|BAH57004.1|	71.2	3e-12	AT3G15980 [Arabidopsis thaliana]
Unigene18890	gi|75099907|sp|O80760.1|Y639_ARATH	69.3	1e-11	RecName: Full=Probable polygalacturonase non-catalytic subunit At1g60390; AltName: Full=Aromatic-rich glycoprotein At1g60390; Flags: Precursor >gi|3249081|gb|AAC24065.1| Strong similarity to AR0GP2 gene gb|1762634 from Lycopersicon esculentum [Arabidopsis thaliana]
Unigene18904	gi|115476004|ref|NP_001061598.1|	110	6e-24	Os08g0344600 [Oryza sativa Japonica Group] >gi|113623567|dbj|BAF23512.1| Os08g0344600 [Oryza sativa Japonica Group]
Unigene18905	gi|240256365|ref|NP_680299.4|	97.8	3e-20	protein dimerization [Arabidopsis thaliana]
Unigene18909	gi|148912139|gb|ABR18598.1|	67.8	4e-11	MPF1-like protein [Physalis coztomatl]
Unigene18911	gi|295646769|gb|ADG23123.1|	50.8	5e-06	xyloglucan specific endoglucanase inhibitor [Solanum melongena]
Unigene18912	gi|133711804|gb|ABO36622.1|	48.5	1e-07	copia LTR rider [Solanum lycopersicum] >gi|133711819|gb|ABO36636.1| copia LTR rider [Solanum lycopersicum]
Unigene18913	gi|156138799|dbj|BAF75891.1|	82.8	1e-15	glucosyltransferase [Dianthus caryophyllus]
Unigene18917	gi|21553731|gb|AAM62824.1|	64.3	4e-10	cytochrome b561 [Arabidopsis thaliana]
Unigene18921	gi|115487826|ref|NP_001066400.1|	98.2	3e-20	Os12g0210400 [Oryza sativa Japonica Group] >gi|77553907|gb|ABA96703.1| Leucine Rich Repeat family protein, expressed [Oryza sativa (japonica cultivar-group)] >gi|113648907|dbj|BAF29419.1| Os12g0210400 [Oryza sativa Japonica Group]
Unigene18922	gi|206584345|gb|ACI15345.1|	138	2e-32	NAC domain protein NAC4 [Gossypium hirsutum] >gi|206584355|gb|ACI15350.1| NAC domain protein NAC4 [Gossypium hirsutum]
Unigene18923	gi|13646986|dbj|BAB41080.1|	79.7	9e-15	DNA-binding protein DF1 [Pisum sativum]
Unigene18926	gi|22329194|ref|NP_195303.2|	100	7e-21	protein kinase family protein [Arabidopsis thaliana]
Unigene18927	gi|6094086|sp|O65353.1|RL5_HELAN	120	6e-27	RecName: Full=60S ribosomal protein L5 >gi|3153904|gb|AAC17448.1| RPL5A-related protein [Helianthus annuus]
Unigene18929	gi|112363404|gb|ABI16026.1|	55.8	1e-07	Dof24 [Glycine max]
Unigene18930	gi|297600719|ref|NP_001049719.2|	60.5	6e-09	Os03g0277300 [Oryza sativa Japonica Group] >gi|255674402|dbj|BAF11633.2| Os03g0277300 [Oryza sativa Japonica Group]
Unigene18931	gi|40641238|emb|CAE47489.1|	97.8	3e-20	cytochrome P450 [Triticum aestivum]
Unigene18933	gi|227204271|dbj|BAH56987.1|	67.8	4e-11	AT1G13580 [Arabidopsis thaliana]
Unigene18935	gi|253757982|ref|XP_002488870.1|	63.9	5e-10	hypothetical protein SORBIDRAFT_3036s002010 [Sorghum bicolor] >gi|241947312|gb|EES20457.1| hypothetical protein SORBIDRAFT_3036s002010 [Sorghum bicolor]
Unigene18939	gi|48209906|gb|AAT40500.1|	37.4	8e-08	Putative reverse transcriptase, identical [Solanum demissum]
Unigene18940	gi|15230248|ref|NP_189142.1|	77.4	5e-14	pentatricopeptide (PPR) repeat-containing protein [Arabidopsis thaliana] >gi|75273633|sp|Q9LJR6.1|PP253_ARATH RecName: Full=Putative pentatricopeptide repeat-containing protein At3g25060, mitochondrial; Flags: Precursor
Unigene18946	gi|115480741|ref|NP_001063964.1|	69.3	1e-11	Os09g0567700 [Oryza sativa Japonica Group] >gi|75322277|sp|Q652L2.1|HIRA_ORYSJ RecName: Full=Protein HIRA; AltName: Full=Histone regulator protein >gi|113632197|dbj|BAF25878.1| Os09g0567700 [Oryza sativa Japonica Group]
Unigene18947	gi|115481716|ref|NP_001064451.1|	110	4e-24	Os10g0369000 [Oryza sativa Japonica Group] >gi|20043025|gb|AAM08833.1|AC113335_13 Putative glutamyl-tRNA synthetase [Oryza sativa Japonica Group] >gi|31431616|gb|AAP53367.1| glutamyl-tRNA synthetase family protein, expressed [Oryza sativa (japonica cultivar-group)] >gi|113639060|dbj|BAF26365.1| Os10g0369000 [Oryza sativa Japonica Group]
Unigene18951	gi|300175904|emb|CBK21900.2|	98.2	3e-20	Ribosomal protein L18e [Blastocystis hominis]
Unigene18953	gi|15223367|ref|NP_171636.1|	70.1	7e-12	CNX3 (COFACTOR OF NITRATE REDUCTASE AND XANTHINE DEHYDROGENASE 3); catalytic [Arabidopsis thaliana] >gi|238478311|ref|NP_001154299.1| CNX3 (COFACTOR OF NITRATE REDUCTASE AND XANTHINE DEHYDROGENASE 3); catalytic [Arabidopsis thaliana] >gi|2497964|sp|Q39056.1|CNX3_ARATH RecName: Full=Molybdopterin biosynthesis protein CNX3; AltName: Full=Molybdenum cofactor biosynthesis enzyme CNX3 >gi|9665143|gb|A…
Unigene18965	gi|2499488|sp|Q41140.1|PFPA_RICCO	69.3	1e-11	RecName: Full=Pyrophosphate--fructose 6-phosphate 1-phosphotransferase subunit alpha; Short=PFP; AltName: Full=6-phosphofructokinase, pyrophosphate dependent; AltName: Full=Pyrophosphate-dependent 6-phosphofructose-1-kinase; AltName: Full=PPi-PFK >gi|483547|emb|CAA83682.1| pyrophosphate-dependent phosphofructokinase alpha subunit [Ricinus communis]
Unigene18983	gi|15225686|ref|NP_180804.1|	86.7	8e-17	calcium-binding EF hand family protein [Arabidopsis thaliana] >gi|75160474|sp|Q8S8L9.1|Y2245_ARATH RecName: Full=Uncharacterized TPR repeat-containing protein At2g32450
Unigene18989	gi|255085060|ref|XP_002504961.1|	50.1	8e-06	COMPASS/Set1C complex protein [Micromonas sp. RCC299] >gi|226520230|gb|ACO66219.1| COMPASS/Set1C complex protein [Micromonas sp. RCC299]
Unigene18991	gi|115488792|ref|NP_001066883.1|	87	6e-17	Os12g0514600 [Oryza sativa Japonica Group] >gi|108862741|gb|ABG22031.1| expressed protein [Oryza sativa (japonica cultivar-group)] >gi|113649390|dbj|BAF29902.1| Os12g0514600 [Oryza sativa Japonica Group]
Unigene18996	gi|227204229|dbj|BAH56966.1|	86.7	8e-17	AT4G36850 [Arabidopsis thaliana]
Unigene18997	gi|42567138|ref|NP_194246.2|	113	6e-25	protein kinase family protein [Arabidopsis thaliana] >gi|172044784|sp|Q9SW11.2|PUB35_ARATH RecName: Full=U-box domain-containing protein 35; AltName: Full=Plant U-box protein 35; Includes: RecName: Full=E3 ubiquitin ligase; Includes: RecName: Full=Serine/threonine-protein kinase
Unigene19001	gi|10720220|sp|Q41249.1|PORA_CUCSA	63.9	5e-10	RecName: Full=Protochlorophyllide reductase, chloroplastic; Short=PCR; AltName: Full=NADPH-protochlorophyllide oxidoreductase; Short=POR; Flags: Precursor >gi|2244614|dbj|BAA21089.1| NADPH-protochlorophyllide oxidoreductase [Cucumis sativus]
Unigene19002	gi|17367861|sp|Q9ZT56.1|RS8_GRIJA	106	7e-23	RecName: Full=40S ribosomal protein S8 >gi|3777552|gb|AAC64931.1| 40S ribosomal protein S8 [Griffithsia japonica]
Unigene19006	gi|9954736|gb|AAG09089.1|AC026237_10	62.4	2e-09	Hypothetical protein [Arabidopsis thaliana]
Unigene19008	gi|223712780|gb|ACN22073.1|	97.8	3e-20	Rehd high-affinity nitrate transporter NRT2.5 [Malus hupehensis]
Unigene19009	gi|229554825|gb|ACQ76787.1|	79.3	1e-14	lipoxygenase [Camellia sinensis]
Unigene19010	gi|226509811|ref|NP_001147421.1|	75.1	2e-13	60 ribosomal protein L14 [Zea mays] >gi|195611252|gb|ACG27456.1| 60 ribosomal protein L14 [Zea mays]
Unigene19012	gi|225459056|ref|XP_002285638.1|	91.7	2e-18	PREDICTED: similar to SAB [Vitis vinifera]
Unigene19013	gi|3047086|gb|AAC13599.1|	50.1	8e-06	similar to reverse transcriptase (Pfam: transcript_fact.hmm, score: 72.31) [Arabidopsis thaliana]
Unigene19025	gi|225447735|ref|XP_002262698.1|	128	2e-29	PREDICTED: similar to somatic embryogenesis receptor-like kinase 3 [Vitis vinifera]
Unigene19026	gi|297723421|ref|NP_001174074.1|	76.6	8e-14	Os04g0590366 [Oryza sativa Japonica Group] >gi|255675737|dbj|BAH92802.1| Os04g0590366 [Oryza sativa Japonica Group]
Unigene19034	gi|116310011|emb|CAH67037.1|	72.4	1e-12	OSIGBa0139P06.10 [Oryza sativa (indica cultivar-group)] >gi|116310269|emb|CAH67274.1| OSIGBa0111L12.1 [Oryza sativa (indica cultivar-group)]
Unigene19037	gi|20269881|gb|AAM18084.1|	90.5	5e-18	flavanone 3-hydroxylase [Pyrus communis]
Unigene19038	gi|225466671|ref|XP_002279010.1|	90.1	7e-18	PREDICTED: similar to TNP2, partial [Vitis vinifera]
Unigene19046	gi|87240917|gb|ABD32775.1|	102	2e-21	Protein kinase [Medicago truncatula]
Unigene19050	gi|40287508|gb|AAR83868.1|	114	4e-25	60S ribosomal protein L12 [Capsicum annuum]
Unigene19052	gi|301105230|ref|XP_002901699.1|	111	3e-24	40S ribosomal protein S11 [Phytophthora infestans T30-4] >gi|262100703|gb|EEY58755.1| 40S ribosomal protein S11 [Phytophthora infestans T30-4]
Unigene19055	gi|124359738|gb|ABN06080.1|	118	2e-26	GTP-binding signal recognition particle SRP54, G-domain [Medicago truncatula]
Unigene19057	gi|9838387|ref|NP_063999.1|	50.1	8e-06	orf100a [Beta vulgaris subsp. vulgaris] >gi|9049301|dbj|BAA99311.1| orf100a [Beta vulgaris subsp. vulgaris]
Unigene19059	gi|226498304|ref|NP_001147852.1|	99	1e-20	kelch motif family protein [Zea mays] >gi|195614132|gb|ACG28896.1| kelch motif family protein [Zea mays]
Unigene19063	gi|62732776|gb|AAX94895.1|	58.9	2e-08	Similar to receptor-like protein kinase [Oryza sativa Japonica Group]
Unigene19079	gi|18086347|gb|AAL57636.1|	109	8e-24	At1g34630/F12K21.3 [Arabidopsis thaliana] >gi|22655322|gb|AAM98253.1| At1g34630/F12K21.3 [Arabidopsis thaliana]
Unigene19086	gi|30694458|ref|NP_191207.2|	83.2	8e-16	myosin heavy chain-related [Arabidopsis thaliana] >gi|29028898|gb|AAO64828.1| At3g56480 [Arabidopsis thaliana]
Unigene19087	gi|255539963|ref|XP_002511046.1|	53.5	7e-07	pentatricopeptide repeat-containing protein, putative [Ricinus communis] >gi|223550161|gb|EEF51648.1| pentatricopeptide repeat-containing protein, putative [Ricinus communis]
Unigene19088	gi|30725678|gb|AAP37861.1|	78.6	2e-14	At2g21080 [Arabidopsis thaliana]
Unigene19090	gi|290486893|gb|ADD29831.1|	142	9e-34	NADH-plastoquinone oxidoreductase subunit 4 protein [Trochodendron aralioides]
Unigene19092	gi|297838071|ref|XP_002886917.1|	76.3	1e-13	ATNAP11 [Arabidopsis lyrata subsp. lyrata] >gi|297332758|gb|EFH63176.1| ATNAP11 [Arabidopsis lyrata subsp. lyrata]
Unigene19095	gi|18407264|ref|NP_566095.1|	70.1	7e-12	UBQ6; protein binding [Arabidopsis thaliana] >gi|14030651|gb|AAK53000.1|AF375416_1 At2g47110/F14M4.6 [Arabidopsis thaliana] >gi|166936|gb|AAA32907.1| ubiquitin extension protein (UBQ6) [Arabidopsis thaliana] >gi|3522953|gb|AAC34235.1| ubiquitin extension protein (UBQ6) [Arabidopsis thaliana] >gi|21593980|gb|AAM65909.1| ubiquitin extension protein (UBQ6) [Arabidopsis thaliana] >gi|22655410|gb|AAM9…
Unigene19096	gi|21322711|emb|CAD22154.1|	121	3e-27	pherophorin-dz1 protein [Volvox carteri f. nagariensis]
Unigene19099	gi|297851014|ref|XP_002893388.1|	89.7	9e-18	v-SNARE AtVTI1b [Arabidopsis lyrata subsp. lyrata] >gi|297339230|gb|EFH69647.1| v-SNARE AtVTI1b [Arabidopsis lyrata subsp. lyrata]
Unigene19104	gi|15228165|ref|NP_188246.1|	98.6	2e-20	NDF4 (NDH-DEPENDENT CYCLIC ELECTRON FLOW 1); electron carrier/ iron-sulfur cluster binding [Arabidopsis thaliana] >gi|14596159|gb|AAK68807.1| Unknown protein [Arabidopsis thaliana] >gi|30023670|gb|AAP13368.1| At3g16240 [Arabidopsis thaliana]
Unigene19117	gi|255558478|ref|XP_002520264.1|	75.1	2e-13	pentatricopeptide repeat-containing protein, putative [Ricinus communis] >gi|223540483|gb|EEF42050.1| pentatricopeptide repeat-containing protein, putative [Ricinus communis]
Unigene19120	gi|224132762|ref|XP_002327874.1|	63.2	9e-10	predicted protein [Populus trichocarpa] >gi|222837283|gb|EEE75662.1| predicted protein [Populus trichocarpa]
Unigene19124	gi|115462055|ref|NP_001054627.1|	138	2e-32	Os05g0144800 [Oryza sativa Japonica Group] >gi|113578178|dbj|BAF16541.1| Os05g0144800 [Oryza sativa Japonica Group]
Unigene19126	gi|297833924|ref|XP_002884844.1|	95.9	1e-19	AHG3/ATPP2CA [Arabidopsis lyrata subsp. lyrata] >gi|297330684|gb|EFH61103.1| AHG3/ATPP2CA [Arabidopsis lyrata subsp. lyrata]
Unigene19131	gi|108864616|gb|ABA94971.2|	94.7	3e-19	expressed protein [Oryza sativa (japonica cultivar-group)]
Unigene19132	gi|297791461|ref|XP_002863615.1|	85.9	1e-16	anaphase promoting complex subunit 11 [Arabidopsis lyrata subsp. lyrata] >gi|297309450|gb|EFH39874.1| anaphase promoting complex subunit 11 [Arabidopsis lyrata subsp. lyrata]
Unigene19133	gi|170660047|gb|ACB28472.1|	118	2e-26	polyprotein [Ananas comosus]
Unigene19135	gi|4049410|emb|CAA71274.1|	111	2e-24	L-ascorbate oxidase [Cucumis melo]
Unigene19141	gi|224138140|ref|XP_002326528.1|	50.8	5e-06	predicted protein [Populus trichocarpa] >gi|222833850|gb|EEE72327.1| predicted protein [Populus trichocarpa]
Unigene19142	gi|109676372|gb|ABG37668.1|	109	8e-24	gag protein [Populus trichocarpa]
Unigene19146	gi|115460722|ref|NP_001053961.1|	62.4	2e-09	Os04g0628600 [Oryza sativa Japonica Group] >gi|113565532|dbj|BAF15875.1| Os04g0628600 [Oryza sativa Japonica Group]
Unigene19147	gi|60592660|dbj|BAD90926.1|	100	4e-21	phospholipase A2 [Nicotiana tabacum]
Unigene19152	gi|1402881|emb|CAA66812.1|	63.5	7e-10	non-ltr retrotransposon reverse transcriptase-like protein [Arabidopsis thaliana]
Unigene19164	gi|89257650|gb|ABD65137.1|	108	2e-23	60S ribosomal protein L15 [Brassica oleracea]
Unigene19165	gi|14030737|gb|AAK53043.1|AF375459_1	97.8	3e-20	At2g26500 [Arabidopsis thaliana] >gi|16974525|gb|AAL31172.1| At2g26500/T9J22.17 [Arabidopsis thaliana] >gi|20196942|gb|AAM14841.1| expressed protein [Arabidopsis thaliana]
Unigene19166	gi|55168340|gb|AAV44205.1|	64.3	4e-10	unknow protein [Oryza sativa Japonica Group]
Unigene19167	gi|124359246|gb|ABN05751.1|	102	2e-21	Esterase/lipase/thioesterase [Medicago truncatula]
Unigene19168	gi|14495543|gb|AAG52992.2|	87	6e-17	receptor-like protein kinase INRPK1a [Ipomoea nil]
Unigene19172	gi|297745779|emb|CBI15835.3|	60.1	8e-09	unnamed protein product [Vitis vinifera]
Unigene19174	gi|77563563|gb|ABB00038.1|	66.2	1e-10	reverse transcriptase family member [Glycine max]
Unigene19176	gi|122890312|emb|CAJ73364.1|	99.4	1e-20	Sec61 protein [Guillardia theta]
Unigene19177	gi|94442924|emb|CAJ91136.1|	129	8e-30	beta-xylosidase [Platanus x acerifolia]
Unigene19178	gi|297825001|ref|XP_002880383.1|	67	6e-11	kinase family protein [Arabidopsis lyrata subsp. lyrata] >gi|297326222|gb|EFH56642.1| kinase family protein [Arabidopsis lyrata subsp. lyrata]
Unigene19183	gi|145332761|ref|NP_001078246.1|	112	2e-24	integral membrane family protein / nodulin MtN21-related [Arabidopsis thaliana]
Unigene19193	gi|28565534|gb|AAO43000.1|	87.8	3e-17	early tobacco anther 1 [Nicotiana tabacum]
Unigene19203	gi|115434700|ref|NP_001042108.1|	54.3	4e-07	Os01g0165100 [Oryza sativa Japonica Group] >gi|113531639|dbj|BAF04022.1| Os01g0165100 [Oryza sativa Japonica Group]
Unigene19219	gi|15240032|ref|NP_196258.1|	51.6	3e-06	pentatricopeptide (PPR) repeat-containing protein [Arabidopsis thaliana] >gi|75171850|sp|Q9FNG8.1|PP366_ARATH RecName: Full=Putative pentatricopeptide repeat-containing protein At5g06400, mitochondrial; Flags: Precursor
Unigene19224	gi|115488392|ref|NP_001066683.1|	62.8	1e-09	Os12g0433500 [Oryza sativa Japonica Group] >gi|77554895|gb|ABA97691.1| Protein kinase domain containing protein, expressed [Oryza sativa (japonica cultivar-group)] >gi|113649190|dbj|BAF29702.1| Os12g0433500 [Oryza sativa Japonica Group]
Unigene19225	gi|224139662|ref|XP_002323217.1|	51.6	3e-06	predicted protein [Populus trichocarpa] >gi|222867847|gb|EEF04978.1| predicted protein [Populus trichocarpa]
Unigene19227	gi|531379|emb|CAA52238.1|	108	2e-23	RCI1B [Arabidopsis thaliana]
Unigene19230	gi|115468994|ref|NP_001058096.1|	103	8e-22	Os06g0622000 [Oryza sativa Japonica Group] >gi|51090841|dbj|BAD35369.1| Zinc finger CW-type coiled-coil domain protein 3-like [Oryza sativa Japonica Group] >gi|113596136|dbj|BAF20010.1| Os06g0622000 [Oryza sativa Japonica Group]
Unigene19233	gi|226235313|dbj|BAH47612.1|	132	1e-30	auxin influx carrier protein [Zinnia violacea]
Unigene19237	gi|15219274|ref|NP_175740.1|	79	2e-14	pentatricopeptide (PPR) repeat-containing protein [Arabidopsis thaliana] >gi|75192173|sp|Q9MAG8.1|PPR79_ARATH RecName: Full=Putative pentatricopeptide repeat-containing protein At1g53330 >gi|7769859|gb|AAF69537.1|AC008007_12 F12M16.23 [Arabidopsis thaliana]
Unigene19239	gi|225432116|ref|XP_002274451.1|	105	2e-22	PREDICTED: similar to vacuolar protein sorting 13C protein-like [Vitis vinifera]
Unigene19247	gi|75225297|sp|Q6Z2G9.1|TLP5_ORYSJ	95.5	2e-19	RecName: Full=Tubby-like F-box protein 5; Short=OsTLP5; AltName: Full=Tubby-like F-box protein 8; Short=OsTLP8
Unigene19249	gi|255536811|ref|XP_002509472.1|	50.8	5e-06	Dehydration-responsive protein RD22 precursor, putative [Ricinus communis] >gi|223549371|gb|EEF50859.1| Dehydration-responsive protein RD22 precursor, putative [Ricinus communis]
Unigene19250	gi|68685648|gb|AAY99338.1|	57	6e-08	gag [Silene latifolia]
Unigene19251	gi|225456894|ref|XP_002277480.1|	72.8	1e-12	PREDICTED: similar to ubiquitin-associated protein [Vitis vinifera]
Unigene19255	gi|186510768|ref|NP_190388.2|	65.1	2e-10	DNA binding / protein binding / transcription regulator [Arabidopsis thaliana] >gi|186510770|ref|NP_850669.2| DNA binding / protein binding / transcription regulator [Arabidopsis thaliana]
Unigene19258	gi|5080762|gb|AAD39272.1|AC007203_4	52.8	6e-10	Similar to retrotransposon polyprotein [Arabidopsis thaliana]
Unigene19262	gi|15241593|ref|NP_196448.1|	87	6e-17	pentatricopeptide (PPR) repeat-containing protein [Arabidopsis thaliana]
Unigene19264	gi|15235382|ref|NP_194591.1|	127	3e-29	ATM2 (ABC TRANSPORTER OF THE MITOCHONDRION 2); ATPase, coupled to transmembrane movement of substances / transporter [Arabidopsis thaliana] >gi|75335755|sp|Q9M0G9.1|AB24B_ARATH RecName: Full=ABC transporter B family member 24, mitochondrial; Short=ABC transporter ABCB.24; Short=AtABCB24; AltName: Full=Protein STARIK 3; AltName: Full=ABC transporter of the mitochondrion 2; Short=Iron-sulfur cluste…
Unigene19266	gi|162461247|ref|NP_001105215.1|	77	6e-14	nucleosome/chromatin assembly factor group A [Zea mays] >gi|29569109|gb|AAO84021.1| nucleosome/chromatin assembly factor group A [Zea mays]
Unigene19268	gi|302144218|emb|CBI23401.3|	51.6	3e-06	unnamed protein product [Vitis vinifera]
Unigene19273	gi|295065772|ref|YP_003587712.1|	139	1e-32	NADH dehydrogenase subunit 2 [Anomochloa marantoidea] >gi|295065789|ref|YP_003587729.1| NADH dehydrogenase subunit 2 [Anomochloa marantoidea] >gi|251765296|gb|ACT15450.1| NADH dehydrogenase subunit 2 [Anomochloa marantoidea] >gi|251765313|gb|ACT15467.1| NADH dehydrogenase subunit 2 [Anomochloa marantoidea]
Unigene19274	gi|224112939|ref|XP_002332682.1|	102	1e-21	cytochrome P450 [Populus trichocarpa] >gi|222838808|gb|EEE77159.1| cytochrome P450 [Populus trichocarpa]
Unigene19280	gi|115474639|ref|NP_001060916.1|	68.6	2e-11	Os08g0129600 [Oryza sativa Japonica Group] >gi|29467527|dbj|BAC66716.1| proline-rich protein family-like [Oryza sativa Japonica Group] >gi|113622885|dbj|BAF22830.1| Os08g0129600 [Oryza sativa Japonica Group]
Unigene19282	gi|73759789|dbj|BAE20169.1|	104	4e-22	peroxidase [Panax ginseng]
Unigene19284	gi|7387726|sp|O22582.3|H2B_GOSHI	77	6e-14	RecName: Full=Histone H2B >gi|2558962|gb|AAB97163.1| histone H2B1 [Gossypium hirsutum]
Unigene19286	gi|115444011|ref|NP_001045785.1|	118	2e-26	Os02g0130600 [Oryza sativa Japonica Group] >gi|113535316|dbj|BAF07699.1| Os02g0130600 [Oryza sativa Japonica Group]
Unigene19291	gi|297798788|ref|XP_002867278.1|	116	7e-26	enoyl-CoA hydratase/isomerase family protein [Arabidopsis lyrata subsp. lyrata] >gi|297313114|gb|EFH43537.1| enoyl-CoA hydratase/isomerase family protein [Arabidopsis lyrata subsp. lyrata]
Unigene19298	gi|297832904|ref|XP_002884334.1|	89	2e-17	NC domain-containing protein [Arabidopsis lyrata subsp. lyrata] >gi|297330174|gb|EFH60593.1| NC domain-containing protein [Arabidopsis lyrata subsp. lyrata]
Unigene19304	gi|296034483|gb|ADG85113.1|	101	2e-21	mismatch repair protein [Solanum lycopersicum]
Unigene19306	gi|115459446|ref|NP_001053323.1|	119	8e-27	Os04g0518000 [Oryza sativa Japonica Group] >gi|113564894|dbj|BAF15237.1| Os04g0518000 [Oryza sativa Japonica Group] >gi|116310218|emb|CAH67228.1| OSIGBa0145M07.10 [Oryza sativa (indica cultivar-group)]
Unigene19311	gi|18408550|ref|NP_564878.1|	89	2e-17	60S ribosomal protein L10 (RPL10C) [Arabidopsis thaliana] >gi|297838747|ref|XP_002887255.1| 60S ribosomal protein L10 [Arabidopsis lyrata subsp. lyrata] >gi|75249285|sp|Q93W22.1|RL103_ARATH RecName: Full=60S ribosomal protein L10-3 >gi|14194141|gb|AAK56265.1|AF367276_1 At1g66580/T12I7_3 [Arabidopsis thaliana] >gi|15777885|gb|AAL05903.1| At1g66580/T12I7_3 [Arabidopsis thaliana] >gi|297333096|gb|EF…
Unigene19313	gi|297851614|ref|XP_002893688.1|	69.3	1e-11	acyl-CoA-binding protein [Arabidopsis lyrata subsp. lyrata] >gi|297339530|gb|EFH69947.1| acyl-CoA-binding protein [Arabidopsis lyrata subsp. lyrata]
Unigene19316	gi|15231750|ref|NP_190880.1|	94.7	3e-19	VPS37-1 [Arabidopsis thaliana] >gi|75202732|sp|Q9SCP9.1|VP371_ARATH RecName: Full=Vacuolar protein-sorting-associated protein 37 homolog 1; Short=AtVPS37-1; AltName: Full=ESCRT-I complex subunit VPS37 homolog 1
Unigene19321	gi|1781326|emb|CAA71490.1|	116	7e-26	peroxidase [Spinacia oleracea]
Unigene19325	gi|6094086|sp|O65353.1|RL5_HELAN	75.9	1e-13	RecName: Full=60S ribosomal protein L5 >gi|3153904|gb|AAC17448.1| RPL5A-related protein [Helianthus annuus]
Unigene19326	gi|7595348|gb|AAF64423.1|AF206627_1	60.1	8e-09	globulin-like protein [Cucumis melo]
Unigene19330	gi|224088551|ref|XP_002308470.1|	82.8	1e-15	ABC transporter family, retinal flippase subfamily [Populus trichocarpa] >gi|222854446|gb|EEE91993.1| ABC transporter family, retinal flippase subfamily [Populus trichocarpa]
Unigene19333	gi|115463595|ref|NP_001055397.1|	51.6	3e-06	Os05g0380900 [Oryza sativa Japonica Group] >gi|75324247|sp|Q6L4D4.1|CML15_ORYSJ RecName: Full=Probable calcium-binding protein CML15; AltName: Full=Calmodulin-like protein 15 >gi|113578948|dbj|BAF17311.1| Os05g0380900 [Oryza sativa Japonica Group]
Unigene19337	gi|297826801|ref|XP_002881283.1|	99.4	1e-20	rop-interactive crib motif-containing protein 1 [Arabidopsis lyrata subsp. lyrata] >gi|297327122|gb|EFH57542.1| rop-interactive crib motif-containing protein 1 [Arabidopsis lyrata subsp. lyrata]
Unigene19341	gi|48310243|gb|AAT41782.1|	73.6	7e-13	At4g32785 [Arabidopsis thaliana] >gi|52627123|gb|AAU84688.1| At4g32785 [Arabidopsis thaliana]
Unigene19343	gi|224122178|ref|XP_002330559.1|	64.3	4e-10	predicted protein [Populus trichocarpa] >gi|222872117|gb|EEF09248.1| predicted protein [Populus trichocarpa]
Unigene19347	gi|2623783|gb|AAB86541.1|	79.7	9e-15	glucanase [Oryza sativa Indica Group]
Unigene19349	gi|115482750|ref|NP_001064968.1|	87	6e-17	Os10g0498500 [Oryza sativa Japonica Group] >gi|31432879|gb|AAP54455.1| hydrolase, alpha/beta fold family protein, expressed [Oryza sativa (japonica cultivar-group)] >gi|113639577|dbj|BAF26882.1| Os10g0498500 [Oryza sativa Japonica Group]
Unigene19359	gi|22329206|ref|NP_680770.1|	131	3e-30	FAT domain-containing protein / phosphatidylinositol 3- and 4-kinase family protein [Arabidopsis thaliana]
Unigene19362	gi|297598841|ref|NP_001046313.2|	59.3	1e-08	Os02g0219700 [Oryza sativa Japonica Group] >gi|255670724|dbj|BAF08227.2| Os02g0219700 [Oryza sativa Japonica Group]
Unigene19364	gi|145334281|ref|NP_001078522.1|	55.8	1e-07	CPUORF47 (CONSERVED PEPTIDE UPSTREAM OPEN READING FRAME 47) [Arabidopsis thaliana]
Unigene19368	gi|225348918|gb|ACN87372.1|	68.6	2e-11	NBS-containing resistance-like protein [Corylus avellana]
Unigene19377	gi|21322711|emb|CAD22154.1|	64.7	3e-10	pherophorin-dz1 protein [Volvox carteri f. nagariensis]
Unigene19379	gi|290361322|dbj|BAI79257.1|	135	1e-31	zeaxanthin epoxidase [Citrus unshiu]
Unigene19381	gi|115473321|ref|NP_001060259.1|	84.3	4e-16	Os07g0613900 [Oryza sativa Japonica Group] >gi|113611795|dbj|BAF22173.1| Os07g0613900 [Oryza sativa Japonica Group]
Unigene19392	gi|6958202|gb|AAF32491.1|AF091837_1	77	6e-14	DNA-binding protein [Triticum aestivum]
Unigene19395	gi|79472727|ref|NP_193055.2|	79.7	9e-15	ATP binding / kinase/ protein kinase/ protein serine/threonine kinase [Arabidopsis thaliana] >gi|91806670|gb|ABE66062.1| protein kinase family protein [Arabidopsis thaliana]
Unigene19398	gi|3603456|gb|AAC35858.1|	136	6e-32	polyubiquitin [Capsicum chinense]
Unigene19399	gi|146261208|gb|ABQ14831.1|	80.5	5e-15	Ycf2 [Hamamelis japonica]
Unigene19407	gi|124359291|gb|ABD28426.2|	53.5	7e-07	RNA-directed DNA polymerase (Reverse transcriptase) [Medicago truncatula]
Unigene19413	gi|75306321|sp|Q94A94.1|DCDA2_ARATH	50.8	5e-06	RecName: Full=Diaminopimelate decarboxylase 2, chloroplastic; Short=DAP decarboxylase 2; Flags: Precursor >gi|15146250|gb|AAK83608.1| AT5g11880/F14F18_50 [Arabidopsis thaliana] >gi|22655428|gb|AAM98306.1| At5g11880/F14F18_50 [Arabidopsis thaliana]
Unigene19416	gi|11934677|gb|AAG41777.1|AF212991_1	110	4e-24	ent-kaurenoic acid oxidase [Cucurbita maxima]
Unigene19422	gi|255538898|ref|XP_002510514.1|	131	3e-30	5'->gi|223551215|gb|EEF52701.1| 5'-
Unigene19424	gi|4375829|emb|CAA09894.1|	103	6e-22	RNA-directed RNA polymerase [Arabidopsis thaliana]
Unigene19425	gi|7578905|gb|AAF64179.1|AF242496_1	75.9	1e-13	phenylcoumaran benzylic ether reductase homolog TH4 [Tsuga heterophylla]
Unigene19430	gi|3024386|sp|Q39786.1|PGLR_GOSHI	72.8	1e-12	RecName: Full=Polygalacturonase; Short=PG; AltName: Full=Pectinase; Flags: Precursor >gi|606650|gb|AAA82167.1| polygalacturonase [Gossypium hirsutum]
Unigene19431	gi|159490006|ref|XP_001702980.1|	77.8	4e-14	ribosomal protein S11, component of cytosolic 80S ribosome and 40S small subunit [Chlamydomonas reinhardtii] >gi|158270887|gb|EDO96718.1| ribosomal protein S11 [Chlamydomonas reinhardtii]
Unigene19436	gi|24461867|gb|AAN62354.1|AF506028_23	68.2	3e-11	CTV.22 [Citrus trifoliata]
Unigene19447	gi|33589698|gb|AAQ22615.1|	98.6	2e-20	At1g78930 [Arabidopsis thaliana]
Unigene19449	gi|42573770|ref|NP_974981.1|	64.7	3e-10	SRO5 (SIMILAR TO RCD ONE 5); NAD+ ADP-ribosyltransferase [Arabidopsis thaliana]
Unigene19453	gi|15718687|ref|NP_000996.2|	60.1	8e-09	40S ribosomal protein S3 [Homo sapiens] >gi|77404290|ref|NP_001029219.1| 40S ribosomal protein S3 [Bos taurus] >gi|113205854|ref|NP_001038066.1| 40S ribosomal protein S3 [Sus scrofa] >gi|109107963|ref|XP_001086020.1| PREDICTED: 40S ribosomal protein S3 [Macaca mulatta] >gi|417719|sp|P23396.2|RS3_HUMAN RecName: Full=40S ribosomal protein S3 >gi|91207641|sp|Q3T169.1|RS3_BOVIN RecName: Full=40S ribo…
Unigene19465	gi|12229923|sp|Q9M4T8.1|PSA5_SOYBN	132	1e-30	RecName: Full=Proteasome subunit alpha type-5; AltName: Full=20S proteasome alpha subunit E; AltName: Full=20S proteasome subunit alpha-5 >gi|7839485|gb|AAF70292.1|AF255338_1 20S proteasome subunit [Glycine max]
Unigene19466	gi|89000921|gb|ABD59050.1|	89	2e-17	At2g04360 [Arabidopsis thaliana]
Unigene19471	gi|3170230|gb|AAC18055.1|	70.5	6e-12	fructose-6-phosphate 2-kinase /fructose-2,6-bisphosphatase [Spinacia oleracea]
Unigene19472	gi|115476924|ref|NP_001062058.1|	62	2e-09	Os08g0480200 [Oryza sativa Japonica Group] >gi|113624027|dbj|BAF23972.1| Os08g0480200 [Oryza sativa Japonica Group]
Unigene19476	gi|15239293|ref|NP_196214.1|	74.3	4e-13	MEE60 (maternal effect embryo arrest 60) [Arabidopsis thaliana] >gi|98960927|gb|ABF58947.1| At5g05950 [Arabidopsis thaliana]
Unigene19479	gi|297599992|ref|NP_001048291.2|	97.1	6e-20	Os02g0777700 [Oryza sativa Japonica Group] >gi|255671286|dbj|BAF10205.2| Os02g0777700 [Oryza sativa Japonica Group]
Unigene19480	gi|171921103|gb|ACB59201.1|	128	2e-29	protein kinase family protein [Brassica oleracea]
Unigene19483	gi|297798538|ref|XP_002867153.1|	71.6	3e-12	glycosyl hydrolase family 10 protein [Arabidopsis lyrata subsp. lyrata] >gi|297312989|gb|EFH43412.1| glycosyl hydrolase family 10 protein [Arabidopsis lyrata subsp. lyrata]
Unigene19487	gi|297813549|ref|XP_002874658.1|	121	2e-27	GDSL-motif lipase/hydrolase family protein [Arabidopsis lyrata subsp. lyrata] >gi|297320495|gb|EFH50917.1| GDSL-motif lipase/hydrolase family protein [Arabidopsis lyrata subsp. lyrata]
Unigene19488	gi|300266840|gb|EFJ51026.1|	66.6	8e-11	component of cytosolic 80S ribosome and 40S small subunit [Volvox carteri f. nagariensis]
Unigene19490	gi|87241402|gb|ABD33260.1|	62.8	1e-09	non-LTR retroelement reverse transcriptase-like protein, related [Medicago truncatula]
Unigene19491	gi|224122178|ref|XP_002330559.1|	53.5	7e-07	predicted protein [Populus trichocarpa] >gi|222872117|gb|EEF09248.1| predicted protein [Populus trichocarpa]
Unigene19501	gi|115451769|ref|NP_001049485.1|	100	4e-21	Os03g0235200 [Oryza sativa Japonica Group] >gi|113547956|dbj|BAF11399.1| Os03g0235200 [Oryza sativa Japonica Group]
Unigene19506	gi|56544480|gb|AAV92905.1|	78.6	2e-14	Avr9/Cf-9 rapidly elicited protein 256 [Nicotiana tabacum]
Unigene19508	gi|297737172|emb|CBI26373.3|	52.8	1e-06	unnamed protein product [Vitis vinifera]
Unigene19510	gi|297828884|ref|XP_002882324.1|	107	3e-23	esterase/lipase/thioesterase family protein [Arabidopsis lyrata subsp. lyrata] >gi|297328164|gb|EFH58583.1| esterase/lipase/thioesterase family protein [Arabidopsis lyrata subsp. lyrata]
Unigene19511	gi|9989054|gb|AAG10817.1|AC011808_5	51.6	3e-06	Putative retroelement polyprotein [Arabidopsis thaliana]
Unigene19514	gi|110289187|gb|ABB47755.2|	68.2	3e-11	expressed protein [Oryza sativa (japonica cultivar-group)]
Unigene19518	gi|156138787|dbj|BAF75885.1|	82	2e-15	glucosyltransferase [Dianthus caryophyllus]
Unigene19519	gi|297849938|ref|XP_002892850.1|	121	2e-27	hydroxyproline-rich glycoprotein family protein [Arabidopsis lyrata subsp. lyrata] >gi|297338692|gb|EFH69109.1| hydroxyproline-rich glycoprotein family protein [Arabidopsis lyrata subsp. lyrata]
Unigene19520	gi|4501883|ref|NP_001604.1|	146	8e-35	actin, aortic smooth muscle [Homo sapiens] >gi|6671507|ref|NP_031418.1| actin, aortic smooth muscle [Mus musculus] >gi|78045238|ref|NP_001029674.1| actin, aortic smooth muscle [Bos taurus] >gi|110625958|ref|NP_112266.1| actin, aortic smooth muscle [Rattus norvegicus] >gi|156119362|ref|NP_001095152.1| actin, aortic smooth muscle [Oryctolagus cuniculus] >gi|197097944|ref|NP_001126814.1| actin, aort…
Unigene19525	gi|145323798|ref|NP_001077488.1|	70.9	4e-12	esterase/lipase/thioesterase family protein [Arabidopsis thaliana]
Unigene19526	gi|297810453|ref|XP_002873110.1|	70.1	7e-12	AT-HSFA3 [Arabidopsis lyrata subsp. lyrata] >gi|297318947|gb|EFH49369.1| AT-HSFA3 [Arabidopsis lyrata subsp. lyrata]
Unigene19527	gi|255579645|ref|XP_002530663.1|	63.9	5e-10	retinoblastoma-binding protein, putative [Ricinus communis] >gi|223529796|gb|EEF31732.1| retinoblastoma-binding protein, putative [Ricinus communis]
Unigene19529	gi|212717141|gb|ACJ37412.1|	115	1e-25	protein kinase [Glycine max]
Unigene19532	gi|18405476|ref|NP_565939.1|	95.1	2e-19	GLY1; glycerol-3-phosphate dehydrogenase (NAD+) [Arabidopsis thaliana]
Unigene19533	gi|62082815|gb|AAX62235.1|	120	4e-27	reverse transcriptase [Peperomia caperata] >gi|62082819|gb|AAX62237.1| reverse transcriptase [Peperomia caperata]
Unigene19536	gi|109676346|gb|ABG37655.1|	85.9	1e-16	integrase [Populus trichocarpa]
Unigene19539	gi|240254498|ref|NP_973504.4|	103	6e-22	antiporter/ drug transporter [Arabidopsis thaliana]
Unigene19548	gi|13430400|gb|AAK25822.1|AF350505_1	113	6e-25	bZip transcription factor [Phaseolus vulgaris]
Unigene19549	gi|11386886|sp|Q9SEK3.1|HXK1_SPIOL	125	1e-28	RecName: Full=Hexokinase-1; AltName: Full=SoHxK1 >gi|6594672|gb|AAF18584.1|AF118132_1 chloroplast outer envelope hexokinase 1 [Spinacia oleracea]
Unigene19554	gi|15217654|ref|NP_176626.1|	62.8	1e-09	proline-rich family protein [Arabidopsis thaliana] >gi|6633834|gb|AAF19693.1|AC009519_27 F1N19.3 [Arabidopsis thaliana] >gi|34365707|gb|AAQ65165.1| At1g64450 [Arabidopsis thaliana]
Unigene19555	gi|87241152|gb|ABD33010.1|	109	1e-23	Fumarylacetoacetase [Medicago truncatula]
Unigene19557	gi|18396577|ref|NP_566206.1|	143	5e-34	NPC4 (NONSPECIFIC PHOSPHOLIPASE C4); hydrolase, acting on ester bonds / phospholipase C [Arabidopsis thaliana] >gi|14335156|gb|AAK59858.1| AT3g03530/T21P5_5 [Arabidopsis thaliana] >gi|23506053|gb|AAN28886.1| At3g03530/T21P5_5 [Arabidopsis thaliana] >gi|24417131|dbj|BAC22508.1| phosphatidylglycerol specific phospholipase C [Arabidopsis thaliana]
Unigene19565	gi|68146580|emb|CAI91288.1|	130	3e-30	deoxyhypusine synthase [Crotalaria juncea]
Unigene19567	gi|225438177|ref|XP_002262886.1|	50.8	5e-06	PREDICTED: hypothetical protein [Vitis vinifera]
Unigene19568	gi|240254592|ref|NP_181219.4|	106	9e-23	binding [Arabidopsis thaliana]
Unigene19570	gi|15236416|ref|NP_194048.1|	54.3	4e-07	EP1; protein kinase [Arabidopsis thaliana] >gi|75099448|sp|O65469.1|CRK9_ARATH RecName: Full=Putative cysteine-rich receptor-like protein kinase 9; Short=Cysteine-rich RLK9; Flags: Precursor >gi|30023748|gb|AAP13407.1| At4g23170 [Arabidopsis thaliana]
Unigene19571	gi|22711564|gb|AAM01179.2|AC113336_31	55.5	4e-08	Putative retroelement [Oryza sativa Japonica Group]
Unigene19572	gi|34811740|gb|AAQ82703.1|	57.4	5e-08	potyviral capsid protein interacting protein 2b [Nicotiana tabacum]
Unigene19574	gi|297737464|emb|CBI26665.3|	65.5	2e-10	unnamed protein product [Vitis vinifera]
Unigene19579	gi|9757833|dbj|BAB08270.1|	50.4	6e-06	non-LTR retroelement reverse transcriptase-like protein [Arabidopsis thaliana]
Unigene19581	gi|300159368|gb|EFJ25988.1|	42.4	7e-06	EPF-type Cis2-His2 zinc finger transcription factor [Selaginella moellendorffii]
Unigene19583	gi|260516654|gb|ACX43954.1|	103	6e-22	cysteine protease 1 [Brachiaria hybrid cultivar] >gi|260516656|gb|ACX43955.1| cysteine protease 1 [Brachiaria hybrid cultivar] >gi|260516658|gb|ACX43956.1| cysteine protease 1 [Brachiaria hybrid cultivar] >gi|260516660|gb|ACX43957.1| cysteine protease 1 [Brachiaria hybrid cultivar] >gi|260516662|gb|ACX43958.1| cysteine protease 2 [Brachiaria hybrid cultivar] >gi|260516664|gb|ACX43959.1| cysteine …
Unigene19586	gi|75261833|sp|Q9AV47.1|ARFV_ORYSJ	124	2e-28	RecName: Full=Auxin response factor 22
Unigene19587	gi|33149681|gb|AAP96920.1|	128	2e-29	pyruvate decarboxylase [Dianthus caryophyllus]
Unigene19598	gi|115479119|ref|NP_001063153.1|	119	8e-27	Os09g0411700 [Oryza sativa Japonica Group] >gi|113631386|dbj|BAF25067.1| Os09g0411700 [Oryza sativa Japonica Group]
Unigene19602	gi|239056180|emb|CAQ58615.1|	119	8e-27	ATP binding / kinase/ protein serine / threonine kinase [Vitis vinifera]
Unigene19604	gi|160346973|gb|ABX26124.1|	70.5	6e-12	bypass1 [Nicotiana benthamiana]
Unigene19606	gi|115449999|ref|NP_001048603.1|	117	5e-26	Os02g0828900 [Oryza sativa Japonica Group] >gi|113538134|dbj|BAF10517.1| Os02g0828900 [Oryza sativa Japonica Group]
Unigene19610	gi|225461945|ref|XP_002268896.1|	114	3e-25	PREDICTED: similar to E3 ubiquitin-protein ligase UPL1 [Vitis vinifera]
Unigene19615	gi|297802430|ref|XP_002869099.1|	54.7	3e-07	carrier [Arabidopsis lyrata subsp. lyrata] >gi|297314935|gb|EFH45358.1| carrier [Arabidopsis lyrata subsp. lyrata]
Unigene19616	gi|205364122|gb|ACI04518.1|	65.1	2e-10	translationally controlled tumor protein [Hevea brasiliensis]
Unigene19622	gi|169589|gb|AAA33847.1|	65.5	2e-10	spliceosomal protein [Solanum tuberosum]
Unigene19626	gi|224124050|ref|XP_002330092.1|	110	6e-24	ABC transporter family, cholesterol/phospholipid flippase [Populus trichocarpa] >gi|222871226|gb|EEF08357.1| ABC transporter family, cholesterol/phospholipid flippase [Populus trichocarpa]
Unigene19629	gi|115467598|ref|NP_001057398.1|	120	6e-27	Os06g0284200 [Oryza sativa Japonica Group] >gi|113595438|dbj|BAF19312.1| Os06g0284200 [Oryza sativa Japonica Group]
Unigene19630	gi|116337|sp|P29061.1|CHIB_TOBAC	113	6e-25	RecName: Full=Basic endochitinase; Flags: Precursor >gi|19803|emb|CAA77657.1| basic chitinase III [Nicotiana tabacum]
Unigene19634	gi|45861201|gb|AAS78477.1|	80.9	4e-15	CCAAT-box transcription factor complex WHAP3 [Triticum aestivum]
Unigene19637	gi|61677145|gb|AAX51973.1|	64.7	3e-10	transposase [Pisum sativum]
Unigene19641	gi|94502665|ref|YP_588403.1|	62.8	1e-09	hypothetical protein ZeamMp158 [Zea mays subsp. mays] >gi|40795104|gb|AAR91148.1| hypothetical protein [Zea mays]
Unigene19648	gi|37901017|gb|AAP46148.1|	134	2e-31	actin 2 [Pseudo-nitzschia multiseries] >gi|37935564|gb|AAP46147.1| actin 1 [Pseudo-nitzschia multiseries]
Unigene19651	gi|9759493|dbj|BAB10743.1|	89.7	9e-18	retroelement pol polyprotein-like [Arabidopsis thaliana]
Unigene19655	gi|92870995|gb|ABE80156.1|	63.2	9e-10	Ribonuclease H [Medicago truncatula]
Unigene19659	gi|110738869|dbj|BAF01357.1|	52.8	1e-06	folylpolyglutamate synthase-like protein [Arabidopsis thaliana]
Unigene19660	gi|162279919|ref|NP_064042.2|	149	9e-36	apocytochrome B [Beta vulgaris subsp. vulgaris] >gi|87248021|gb|ABD36065.1| apocytochrome b [Beta vulgaris subsp. vulgaris] >gi|148491422|dbj|BAA99352.2| apocytochrome B [Beta vulgaris subsp. vulgaris]
Unigene19662	gi|9838367|ref|NP_063979.1|	62.4	2e-09	orf315 [Beta vulgaris subsp. vulgaris] >gi|9049281|dbj|BAA99291.1| orf315 [Beta vulgaris subsp. vulgaris]
Unigene19666	gi|225445120|ref|XP_002280513.1|	61.6	3e-09	PREDICTED: hypothetical protein [Vitis vinifera] >gi|297738768|emb|CBI28013.3| unnamed protein product [Vitis vinifera]
Unigene19671	gi|171854669|dbj|BAG16524.1|	116	9e-26	C2 domain-containing protein [Capsicum chinense]
Unigene19675	gi|297738947|emb|CBI28192.3|	91.3	3e-18	unnamed protein product [Vitis vinifera]
Unigene19677	gi|300266597|gb|EFJ50784.1|	57	6e-08	metalloproteinase, extracellular matrix glycoprotein VMP3 [Volvox carteri f. nagariensis]
Unigene19681	gi|38603804|gb|AAR24647.1|	77	6e-14	At2g23330 [Arabidopsis thaliana]
Unigene19692	gi|15983378|gb|AAL11557.1|AF424563_1	104	3e-22	AT5g01890/T20L15_160 [Arabidopsis thaliana] >gi|28416471|gb|AAO42766.1| At5g01890/T20L15_160 [Arabidopsis thaliana] >gi|224589655|gb|ACN59360.1| leucine-rich repeat receptor-like protein kinase [Arabidopsis thaliana]
Unigene19697	gi|208609049|dbj|BAG72147.1|	50.8	5e-06	hypothetical protein [Lotus japonicus] >gi|208609053|dbj|BAG72149.1| hypothetical protein [Lotus japonicus]
Unigene19700	gi|300264134|gb|EFJ48331.1|	108	2e-23	component of cytosolic 80S ribosome and 60S large subunit [Volvox carteri f. nagariensis]
Unigene19703	gi|296087803|emb|CBI35059.3|	50.1	8e-06	unnamed protein product [Vitis vinifera]
Unigene19707	gi|7019653|emb|CAB75754.1|	117	4e-26	spliceosomal-like protein [Arabidopsis thaliana] >gi|7019655|emb|CAB75756.1| spliceosomal-like protein [Arabidopsis thaliana]
Unigene19708	gi|240254302|ref|NP_176378.4|	114	4e-25	galactolipase/ phospholipase [Arabidopsis thaliana]
Unigene19710	gi|222424490|dbj|BAH20200.1|	97.8	3e-20	AT1G05710 [Arabidopsis thaliana]
Unigene19711	gi|255647094|gb|ACU24015.1|	50.1	8e-06	unknown [Glycine max]
Unigene19714	gi|18407481|ref|NP_566113.1|	117	5e-26	CRR6 (chlororespiratory reduction 6) [Arabidopsis thaliana] >gi|11692910|gb|AAG40058.1|AF324707_1 At2g47910 [Arabidopsis thaliana] >gi|3738303|gb|AAC63645.1| expressed protein [Arabidopsis thaliana] >gi|15010782|gb|AAK74050.1| T9J23.7/T9J23.7 [Arabidopsis thaliana] >gi|15809758|gb|AAL06807.1| At2g47910/T9J23.7 [Arabidopsis thaliana] >gi|20197562|gb|AAM15131.1| expressed protein [Arabidopsis thali…
Unigene19719	gi|15217294|gb|AAK92638.1|AC079633_18	82.4	1e-15	Putative 40S Ribosomal protein [Oryza sativa Japonica Group] >gi|213959144|gb|ACJ54906.1| 40S ribosomal protein [Oryza sativa Japonica Group]
Unigene19722	gi|110289306|gb|AAP54387.2|	82	2e-15	hAT family dimerisation domain containing protein [Oryza sativa (japonica cultivar-group)]
Unigene19727	gi|226462478|gb|EEH59770.1|	58.9	2e-08	glutamyl-tRNA synthetase [Micromonas pusilla CCMP1545]
Unigene19729	gi|297719995|ref|NP_001172359.1|	69.7	1e-11	Os01g0388566 [Oryza sativa Japonica Group] >gi|255673262|dbj|BAH91089.1| Os01g0388566 [Oryza sativa Japonica Group]
Unigene19735	gi|15233593|ref|NP_192371.1|	115	2e-25	ATG8B (autophagy 8b); microtubule binding [Arabidopsis thaliana] >gi|30679822|ref|NP_849298.1| ATG8B (autophagy 8b); microtubule binding [Arabidopsis thaliana] >gi|75214614|sp|Q9XEB5.1|ATG8B_ARATH RecName: Full=Autophagy-related protein 8b; AltName: Full=Autophagy-related ubiquitin-like modifier ATG8b; Short=Protein autophagy 8b; Short=AtAPG8b; Flags: Precursor >gi|19912153|dbj|BAB88388.1| autoph…
Unigene19740	gi|297735395|emb|CBI17835.3|	53.5	7e-07	unnamed protein product [Vitis vinifera]
Unigene19742	gi|18409089|ref|NP_564938.1|	78.2	3e-14	myb family transcription factor [Arabidopsis thaliana]
Unigene19743	gi|225433483|ref|XP_002264429.1|	65.1	2e-10	PREDICTED: hypothetical protein [Vitis vinifera]
Unigene19757	gi|146760217|emb|CAM58984.1|	139	7e-33	beta tubulin 6 [Hordeum vulgare subsp. vulgare]
Unigene19761	gi|260505494|gb|ACX42226.1|	92.4	1e-18	heat shock protein 90 [Ipomoea nil]
Unigene19766	gi|115471953|ref|NP_001059575.1|	108	2e-23	Os07g0459400 [Oryza sativa Japonica Group] >gi|113611111|dbj|BAF21489.1| Os07g0459400 [Oryza sativa Japonica Group]
Unigene19771	gi|30685100|ref|NP_196993.2|	65.5	2e-10	NHL repeat-containing protein [Arabidopsis thaliana]
Unigene19772	gi|160331448|ref|XP_001712431.1|	119	1e-26	rpl10 [Hemiselmis andersenii] >gi|159765879|gb|ABW98106.1| rpl10 [Hemiselmis andersenii]
Unigene19776	gi|297848536|ref|XP_002892149.1|	79	2e-14	splicing factor Prp18 family protein [Arabidopsis lyrata subsp. lyrata] >gi|297337991|gb|EFH68408.1| splicing factor Prp18 family protein [Arabidopsis lyrata subsp. lyrata]
Unigene19777	gi|28466863|gb|AAO44040.1|	107	3e-23	At4g31130 [Arabidopsis thaliana]
Unigene19778	gi|115479853|ref|NP_001063520.1|	80.5	5e-15	Os09g0485900 [Oryza sativa Japonica Group] >gi|109940148|sp|P49210.3|RL9_ORYSJ RecName: Full=60S ribosomal protein L9 >gi|33087067|gb|AAP92747.1| ribosomal L9-like protein [Oryza sativa Japonica Group] >gi|113631753|dbj|BAF25434.1| Os09g0485900 [Oryza sativa Japonica Group] >gi|149392689|gb|ABR26147.1| 60S ribosomal protein l9 [Oryza sativa Indica Group]
Unigene19781	gi|161015879|gb|ABX55938.1|	116	7e-26	isochorismate synthase [Nicotiana benthamiana]
Unigene19786	gi|225435690|ref|XP_002283424.1|	51.2	4e-06	PREDICTED: hypothetical protein [Vitis vinifera]
Unigene19792	gi|960289|gb|AAA74900.1|	135	1e-31	anthranilate synthase alpha subunit [Ruta graveolens]
Unigene19794	gi|225459056|ref|XP_002285638.1|	100	5e-21	PREDICTED: similar to SAB [Vitis vinifera]
Unigene19795	gi|297843648|ref|XP_002889705.1|	82.8	1e-15	ATRX/CHR20 [Arabidopsis lyrata subsp. lyrata] >gi|297335547|gb|EFH65964.1| ATRX/CHR20 [Arabidopsis lyrata subsp. lyrata]
Unigene19799	gi|301093175|ref|XP_002997436.1|	85.5	2e-16	60S ribosomal protein L10 [Phytophthora infestans T30-4] >gi|262110692|gb|EEY68744.1| 60S ribosomal protein L10 [Phytophthora infestans T30-4]
Unigene19802	gi|295687237|gb|ADG27844.1|	109	1e-23	RNA helicase-like protein [Gossypium hirsutum]
Unigene19804	gi|110430670|gb|ABG73460.1|	95.9	1e-19	membrane protein [Oryza brachyantha]
Unigene19805	gi|297793711|ref|XP_002864740.1|	110	6e-24	kinase family protein [Arabidopsis lyrata subsp. lyrata] >gi|297310575|gb|EFH40999.1| kinase family protein [Arabidopsis lyrata subsp. lyrata]
Unigene19815	gi|3914998|sp|O04996.3|SODC_SOLCS	91.7	2e-18	RecName: Full=Superoxide dismutase [Cu-Zn] >gi|1944324|dbj|BAA19674.1| copper/zinc-superoxide dismutase [Solidago canadensis var. scabra]
Unigene19817	gi|224096137|ref|XP_002310546.1|	105	1e-22	magnesium transporter [Populus trichocarpa] >gi|222853449|gb|EEE90996.1| magnesium transporter [Populus trichocarpa]
Unigene19818	gi|21805934|gb|AAM76788.1|	51.2	4e-06	disease resistant protein [Elaeis oleifera]
Unigene19819	gi|3342798|gb|AAC27745.1|	102	1e-21	glutamine cyclotransferase precursor [Carica papaya]
Unigene19821	gi|5734778|gb|AAD50043.1|AC007980_8	64.7	3e-10	Hypothetical protein [Arabidopsis thaliana]
Unigene19829	gi|225445364|ref|XP_002284885.1|	72	2e-12	PREDICTED: similar to ATPDR4/PDR4 (PLEIOTROPIC DRUG RESISTANCE 4); ATPase, coupled to transmembrane movement of substances [Vitis vinifera]
Unigene19831	gi|1864017|dbj|BAA09709.1|	107	4e-23	elongation factor-1 alpha [Nicotiana tabacum]
Unigene19832	gi|18416824|ref|NP_567758.1|	82.4	1e-15	GDSL-motif lipase/hydrolase family protein [Arabidopsis thaliana] >gi|30687361|ref|NP_849451.1| GDSL-motif lipase/hydrolase family protein [Arabidopsis thaliana] >gi|75161442|sp|Q8VY93.1|GDL66_ARATH RecName: Full=GDSL esterase/lipase At4g26790; AltName: Full=Extracellular lipase At4g26790; Flags: Precursor
Unigene19837	gi|115439843|ref|NP_001044201.1|	100	7e-21	Os01g0740400 [Oryza sativa Japonica Group] >gi|113533732|dbj|BAF06115.1| Os01g0740400 [Oryza sativa Japonica Group]
Unigene19841	gi|297797581|ref|XP_002866675.1|	88.6	2e-17	kinase family protein [Arabidopsis lyrata subsp. lyrata] >gi|297312510|gb|EFH42934.1| kinase family protein [Arabidopsis lyrata subsp. lyrata]
Unigene19842	gi|224063497|ref|XP_002301173.1|	55.8	1e-07	predicted protein [Populus trichocarpa] >gi|222842899|gb|EEE80446.1| predicted protein [Populus trichocarpa]
Unigene19843	gi|124359679|gb|ABN06047.1|	52.4	2e-06	Zinc finger, RING-type; Transcription factor jumonji, jmjC; Zinc finger, C2H2-type [Medicago truncatula]
Unigene19845	gi|115466768|ref|NP_001056983.1|	102	1e-21	Os06g0182300 [Oryza sativa Japonica Group] >gi|113595023|dbj|BAF18897.1| Os06g0182300 [Oryza sativa Japonica Group]
Unigene19848	gi|7682799|gb|AAF67379.1|	94.4	4e-19	Hypothetical protein T15F17.k [Arabidopsis thaliana]
Unigene19850	gi|167859793|gb|ACA04850.1|	103	8e-22	senescence-associated protein [Picea abies]
Unigene19851	gi|164551334|gb|ABY60886.1|	64.7	2e-17	carotenoid cleavage dioxygenase 4 [Rosa x damascena]
Unigene19852	gi|225431806|ref|XP_002272864.1|	144	4e-34	PREDICTED: similar to PLDP1 (PHOSPHOLIPASE D ZETA1); phospholipase D [Vitis vinifera]
Unigene19856	gi|15227184|ref|NP_182320.1|	58.2	3e-08	SWA1 (SLOW WALKER1); nucleotide binding [Arabidopsis thaliana]
Unigene19857	gi|225455352|ref|XP_002277097.1|	118	2e-26	PREDICTED: similar to ABIL3 (ABL INTERACTOR-LIKE PROTEIN 3) [Vitis vinifera]
Unigene19858	gi|3064039|gb|AAC14179.1|	66.6	8e-11	major latex protein homolog [Mesembryanthemum crystallinum]
Unigene19862	gi|195640656|gb|ACG39796.1|	105	2e-22	non-imprinted in Prader-Willi/Angelman syndrome region protein 1 [Zea mays]
Unigene19863	gi|92886086|gb|ABE88096.1|	67.8	4e-11	Integrase, catalytic region [Medicago truncatula]
Unigene19865	gi|297610216|ref|NP_001064287.2|	60.1	8e-09	Os10g0195100 [Oryza sativa Japonica Group] >gi|255679268|dbj|BAF26201.2| Os10g0195100 [Oryza sativa Japonica Group]
Unigene19866	gi|145355030|ref|XP_001421774.1|	51.2	4e-06	predicted protein [Ostreococcus lucimarinus CCE9901] >gi|144582012|gb|ABP00068.1| predicted protein [Ostreococcus lucimarinus CCE9901]
Unigene19867	gi|15217948|ref|NP_176133.1|	124	4e-28	RXF12; endo-1,4-beta-xylanase/ hydrolase, hydrolyzing O-glycosyl compounds [Arabidopsis thaliana] >gi|8979937|gb|AAF82251.1|AC008051_2 Identical to gene RXF12 from Arabidopsis thaliana gb|AB008015 and contains three Cellulose binding PF|02018 domains and is a member of Glycosyl hydrolase PF|00331 family >gi|6566263|dbj|BAA88262.1| RXF12 [Arabidopsis thaliana] >gi|18181931|dbj|BAB83869.1| xylan en…
Unigene19868	gi|165971819|emb|CAP69837.1|	136	8e-32	cyclophilin [Ricinus communis]
Unigene19870	gi|15242422|ref|NP_196508.1|	57.4	5e-08	transcription factor/ transcription regulator [Arabidopsis thaliana] >gi|75173194|sp|Q9FY69.1|BH143_ARATH RecName: Full=Transcription factor bHLH143; AltName: Full=Transcription factor EN 129; AltName: Full=bHLH transcription factor bHLH143; AltName: Full=Basic helix-loop-helix protein 143; Short=bHLH 143; Short=AtbHLH143
Unigene19872	gi|297826945|ref|XP_002881355.1|	50.4	6e-06	RNA polymerase I specific transcription initiation factor RRN3 family protein [Arabidopsis lyrata subsp. lyrata] >gi|297327194|gb|EFH57614.1| RNA polymerase I specific transcription initiation factor RRN3 family protein [Arabidopsis lyrata subsp. lyrata]
Unigene19875	gi|297735862|emb|CBI18616.3|	62.4	2e-09	unnamed protein product [Vitis vinifera]
Unigene19878	gi|294845998|gb|ADF43157.1|	55.5	2e-07	SAD1p [Chlamydomonas reinhardtii]
Unigene19880	gi|19310420|gb|AAL84947.1|	73.2	9e-13	AT4g31110/F6E21_30 [Arabidopsis thaliana] >gi|21436035|gb|AAM51595.1| AT4g31110/F6E21_30 [Arabidopsis thaliana]
Unigene19884	gi|152926164|gb|ABS32235.1|	80.1	7e-15	protein kinase [Carica papaya]
Unigene19885	gi|15231578|ref|NP_189292.1|	65.5	2e-10	ARO4 (ARMADILLO REPEAT ONLY 4); binding [Arabidopsis thaliana] >gi|1495247|emb|CAA66220.1| orf 05 [Arabidopsis thaliana] >gi|209414538|gb|ACI46509.1| At3g26600 [Arabidopsis thaliana]
Unigene19886	gi|297833286|ref|XP_002884525.1|	54.3	4e-07	EMB2016 [Arabidopsis lyrata subsp. lyrata] >gi|297330365|gb|EFH60784.1| EMB2016 [Arabidopsis lyrata subsp. lyrata]
Unigene19891	gi|1015370|gb|AAA79045.1|	112	2e-24	24 kDa RNA binding protein [Spinacia oleracea]
Unigene19892	gi|15218823|ref|NP_171850.1|	90.5	5e-18	pentatricopeptide (PPR) repeat-containing protein [Arabidopsis thaliana] >gi|75180302|sp|Q9LR72.1|PPR7_ARATH RecName: Full=Putative pentatricopeptide repeat-containing protein At1g03510 >gi|9280666|gb|AAF86535.1|AC002560_28 F21B7.13 [Arabidopsis thaliana]
Unigene19898	gi|225459758|ref|XP_002285900.1|	130	5e-30	PREDICTED: similar to NRPB1 (RNA POLYMERASE II LARGE SUBUNIT); DNA binding / DNA-directed RNA polymerase [Vitis vinifera]
Unigene19899	gi|28866038|emb|CAD26971.1|	103	6e-22	Rab-related small GTP-binding protein [Simmondsia chinensis]
Unigene19902	gi|115473321|ref|NP_001060259.1|	67	6e-11	Os07g0613900 [Oryza sativa Japonica Group] >gi|113611795|dbj|BAF22173.1| Os07g0613900 [Oryza sativa Japonica Group]
Unigene19905	gi|6456434|dbj|BAA86930.1|	117	5e-26	lupeol synthase [Olea europaea]
Unigene19909	gi|15230120|ref|NP_189091.1|	68.9	2e-11	leucine-rich repeat family protein / extensin family protein [Arabidopsis thaliana] >gi|75334999|sp|Q9LHF1.1|LRX4_ARATH RecName: Full=Leucine-rich repeat extensin-like protein 4; Short=LRR/EXTENSIN4; Short=AtLRX4; AltName: Full=Cell wall hydroxyproline-rich glycoprotein; Flags: Precursor >gi|9294099|dbj|BAB01951.1| extensin-like protein [Arabidopsis thaliana]
Unigene19912	gi|195613566|gb|ACG28613.1|	71.2	3e-12	carbonic anhydrase precursor [Zea mays]
Unigene19914	gi|115488588|ref|NP_001066781.1|	91.7	2e-18	Os12g0485400 [Oryza sativa Japonica Group] >gi|122248588|sp|Q2QQS5.1|CCT14_ORYSJ RecName: Full=Cyclin-T1-4; Short=CycT1;4 >gi|113649288|dbj|BAF29800.1| Os12g0485400 [Oryza sativa Japonica Group]
Unigene19920	gi|297806847|ref|XP_002871307.1|	84.3	4e-16	SYP132 [Arabidopsis lyrata subsp. lyrata] >gi|297317144|gb|EFH47566.1| SYP132 [Arabidopsis lyrata subsp. lyrata]
Unigene19921	gi|1326165|gb|AAB03108.1|	128	2e-29	aspartic protease [Brassica napus]
Unigene19923	gi|159483401|ref|XP_001699749.1|	81.3	3e-15	peptidyl-prolyl cis-trans isomerase, cyclophilin-type [Chlamydomonas reinhardtii] >gi|158281691|gb|EDP07445.1| peptidyl-prolyl cis-trans isomerase, cyclophilin-type [Chlamydomonas reinhardtii]
Unigene19927	gi|184191045|gb|ACC76754.1|	127	5e-29	CHS2 [Polygonum cuspidatum]
Unigene19930	gi|4755200|gb|AAD29067.1|	113	6e-25	expressed protein [Arabidopsis thaliana]
Unigene19932	gi|22726221|gb|AAN05083.1|	139	7e-33	major antigen-like protein [Salsola kali]
Unigene19937	gi|22331043|ref|NP_187924.2|	103	8e-22	NOL1/NOP2/sun family protein / antitermination NusB domain-containing protein [Arabidopsis thaliana]
Unigene19939	gi|226506278|ref|NP_001148112.1|	82.8	1e-15	C-terminal zinc-finger [Zea mays] >gi|195615870|gb|ACG29765.1| C-terminal zinc-finger [Zea mays]
Unigene19940	gi|226506278|ref|NP_001148112.1|	79	2e-14	C-terminal zinc-finger [Zea mays] >gi|195615870|gb|ACG29765.1| C-terminal zinc-finger [Zea mays]
Unigene19941	gi|5706704|gb|AAD47346.1|AF112440_1	108	2e-23	ribosomal protein S26 [Pisum sativum]
Unigene19943	gi|3913786|sp|Q42434.1|BIP_SPIOL	113	8e-25	RecName: Full=Luminal-binding protein; Short=BiP; AltName: Full=78 kDa glucose-regulated protein homolog; Short=GRP-78; Flags: Precursor >gi|388065|gb|AAA21808.1| ER-lumenal protein [Spinacia oleracea] >gi|551305|gb|AAA21806.1| ER-lumenal protein [Spinacia oleracea]
Unigene19945	gi|113205198|gb|ABI34293.1|	52.8	1e-06	Integrase core domain containing protein [Solanum demissum]
Unigene19947	gi|40645470|dbj|BAD06580.1|	50.8	5e-06	histidine-rich protein [Oryza sativa Japonica Group]
Unigene19950	gi|224120508|ref|XP_002331065.1|	109	1e-23	plant synaptotagmin [Populus trichocarpa] >gi|222872995|gb|EEF10126.1| plant synaptotagmin [Populus trichocarpa]
Unigene19958	gi|159482715|ref|XP_001699413.1|	52	2e-06	flagellar associated protein [Chlamydomonas reinhardtii] >gi|158272864|gb|EDO98659.1| flagellar associated protein [Chlamydomonas reinhardtii]
Unigene19960	gi|32251039|gb|AAP74365.1|	133	5e-31	glyoxysomal malate dehydrogenase [Triticum aestivum]
Unigene19964	gi|211953957|gb|ACJ14140.1|	115	2e-25	RNA polymerase I [Viscaria asterias] >gi|211953971|gb|ACJ14147.1| RNA polymerase I [Viscaria vulgaris]
Unigene19968	gi|296012006|gb|ADG65641.1|	69.3	1e-11	glycosyltransferase [Withania somnifera]
Unigene19973	gi|115473801|ref|NP_001060499.1|	52.4	2e-06	Os07g0655800 [Oryza sativa Japonica Group] >gi|113612035|dbj|BAF22413.1| Os07g0655800 [Oryza sativa Japonica Group]
Unigene19974	gi|226505318|ref|NP_001150331.1|	86.7	8e-17	LOC100283961 [Zea mays] >gi|195638410|gb|ACG38673.1| kynurenine--oxoglutarate transaminase 1 [Zea mays]
Unigene19977	gi|224133630|ref|XP_002321622.1|	122	1e-27	high affinity nitrate transporter [Populus trichocarpa] >gi|222868618|gb|EEF05749.1| high affinity nitrate transporter [Populus trichocarpa]
Unigene19978	gi|224129586|ref|XP_002328753.1|	72.8	1e-12	predicted protein [Populus trichocarpa] >gi|222839051|gb|EEE77402.1| predicted protein [Populus trichocarpa]
Unigene19979	gi|157165820|gb|ABV24999.1|	130	5e-30	polygalacturonase 2 [Oncidium Gower Ramsey]
Unigene19981	gi|1752724|dbj|BAA08234.1|	57.4	5e-08	polyphenol oxidase [Phytolacca americana]
Unigene19985	gi|10047457|gb|AAG12252.1|AF205131_1	109	8e-24	guanylate kinase [Lilium longiflorum]
Unigene19986	gi|297811945|ref|XP_002873856.1|	63.2	9e-10	peroxidase 57 [Arabidopsis lyrata subsp. lyrata] >gi|297319693|gb|EFH50115.1| peroxidase 57 [Arabidopsis lyrata subsp. lyrata]
Unigene19987	gi|115473245|ref|NP_001060221.1|	117	3e-26	Os07g0604500 [Oryza sativa Japonica Group] >gi|34394571|dbj|BAC83874.1| translocase inner membrane-like protein [Oryza sativa Japonica Group] >gi|113611757|dbj|BAF22135.1| Os07g0604500 [Oryza sativa Japonica Group]
Unigene19988	gi|299471625|emb|CBN76847.1|	130	3e-30	RAC, RHO family GTPase [Ectocarpus siliculosus]
Unigene19989	gi|76160933|gb|ABA40430.1|	115	1e-25	ribosomal protein L27a-like protein [Solanum tuberosum] >gi|76160998|gb|ABA40462.1| ribosomal protein L27a-like protein [Solanum tuberosum]
Unigene19990	gi|297823651|ref|XP_002879708.1|	99.8	9e-21	oxidoreductase [Arabidopsis lyrata subsp. lyrata] >gi|297325547|gb|EFH55967.1| oxidoreductase [Arabidopsis lyrata subsp. lyrata]
Unigene19992	gi|225572518|gb|ACN93834.1|	105	1e-22	metal ion transporter ZIP8 [Hordeum vulgare]
Unigene19996	gi|115465705|ref|NP_001056452.1|	85.9	1e-16	Os05g0584600 [Oryza sativa Japonica Group] >gi|113580003|dbj|BAF18366.1| Os05g0584600 [Oryza sativa Japonica Group]
Unigene19998	gi|226497940|ref|NP_001148927.1|	71.2	3e-12	60S ribosomal protein L33-B [Zea mays] >gi|195623358|gb|ACG33509.1| 60S ribosomal protein L33-B [Zea mays]
Unigene20000	gi|301601258|dbj|BAJ13301.1|	75.9	1e-13	autophagy 8 [Ipomoea nil]
Unigene20001	gi|1840116|gb|AAC49943.1|	83.2	8e-16	ADP-glucose pyrophosphorylase large subunit [Solanum lycopersicum]
Unigene20002	gi|15221970|ref|NP_175900.1|	105	2e-22	LOX1; lipoxygenase [Arabidopsis thaliana] >gi|547867|sp|Q06327.1|LOX1_ARATH RecName: Full=Lipoxygenase 1; Short=AtLOX1 >gi|289203|gb|AAA32827.1| lipoxygenase [Arabidopsis thaliana] >gi|436920|gb|AAA17036.1| lipoxygenase 1 [Arabidopsis thaliana] >gi|34098837|gb|AAQ56801.1| At1g55020 [Arabidopsis thaliana]
Unigene20004	gi|78708721|gb|ABB47696.1|	63.2	9e-10	splicing factor, CC1-like family protein, expressed [Oryza sativa (japonica cultivar-group)]
Unigene20011	gi|115481476|ref|NP_001064331.1|	46.6	1e-10	Os10g0317000 [Oryza sativa Japonica Group] >gi|15217201|gb|AAK92545.1|AC051624_3 Putative retroelement [Oryza sativa Japonica Group] >gi|113638940|dbj|BAF26245.1| Os10g0317000 [Oryza sativa Japonica Group]
Unigene20012	gi|60417424|emb|CAI47559.1|	133	5e-31	alpha galactosidase [Coffea arabica]
Unigene20015	gi|240255294|ref|NP_187305.4|	69.3	1e-11	binding [Arabidopsis thaliana]
Unigene20021	gi|170660047|gb|ACB28472.1|	77	6e-14	polyprotein [Ananas comosus]
Unigene20023	gi|297793839|ref|XP_002864804.1|	69.7	1e-11	galactosyltransferase family protein [Arabidopsis lyrata subsp. lyrata] >gi|297310639|gb|EFH41063.1| galactosyltransferase family protein [Arabidopsis lyrata subsp. lyrata]
Unigene20024	gi|115434658|ref|NP_001042087.1|	56.2	1e-07	Os01g0159800 [Oryza sativa Japonica Group] >gi|113531618|dbj|BAF04001.1| Os01g0159800 [Oryza sativa Japonica Group]
Unigene20030	gi|297812763|ref|XP_002874265.1|	50.4	6e-06	DNA methyltransferase-2 [Arabidopsis lyrata subsp. lyrata] >gi|297320102|gb|EFH50524.1| DNA methyltransferase-2 [Arabidopsis lyrata subsp. lyrata]
Unigene20033	gi|19715622|gb|AAL91632.1|	108	2e-23	AT4g37080/C7A10_280 [Arabidopsis thaliana] >gi|23463049|gb|AAN33194.1| At4g37080/C7A10_280 [Arabidopsis thaliana]
Unigene20035	gi|108755403|emb|CAI77920.1|	69.3	1e-11	cyclophilin B [Guillardia theta]
Unigene20036	gi|5734502|emb|CAB52708.1|	138	2e-32	glucose-6-phosphate 1-dehydrogenase [Solanum tuberosum]
Unigene20037	gi|240255729|ref|NP_680566.5|	98.2	3e-20	binding [Arabidopsis thaliana]
Unigene20038	gi|62086403|dbj|BAD91804.1|	127	5e-29	cyclo-DOPA 5-O-glucosyltransferase [Celosia cristata]
Unigene20042	gi|242129046|gb|ACS83602.1|	132	1e-30	ATP synthase beta subunit 1 [Gossypium hirsutum]
Unigene20048	gi|67078858|gb|AAY64453.1|	64.3	4e-10	small GTPase rab11-3 [Gracilaria lemaneiformis]
Unigene20049	gi|76161000|gb|ABA40463.1|	105	1e-22	elongation factor-like protein [Solanum tuberosum]
Unigene20051	gi|297826503|ref|XP_002881134.1|	105	2e-22	gibberellin-regulated family protein [Arabidopsis lyrata subsp. lyrata] >gi|297326973|gb|EFH57393.1| gibberellin-regulated family protein [Arabidopsis lyrata subsp. lyrata]
Unigene20052	gi|15226866|ref|NP_178316.1|	91.3	3e-18	AtIDD5 (Arabidopsis thaliana Indeterminate(ID)-Domain 5); nucleic acid binding / transcription factor/ zinc ion binding >gi|41059987|emb|CAF18564.1| ID1-like zinc finger protein 2 [Arabidopsis thaliana]
Unigene20057	gi|2827516|emb|CAA16524.1|	114	3e-25	DNA topoisomerase like-protein [Arabidopsis thaliana] >gi|7270023|emb|CAB79839.1| DNA topoisomerase like-protein [Arabidopsis thaliana]
Unigene20062	gi|116871382|gb|ABK30787.1|	152	1e-36	xyloglucan endotransglycosylase 2 [Litchi chinensis]
Unigene20072	gi|15241097|ref|NP_200406.1|	92.8	1e-18	transporter-related [Arabidopsis thaliana] >gi|91807050|gb|ABE66252.1| transporter-like [Arabidopsis thaliana]
Unigene20073	gi|145335397|ref|NP_172597.2|	70.1	7e-12	ATP binding / carbohydrate binding / kinase/ protein kinase/ protein serine/threonine kinase/ protein tyrosine kinase/ sugar binding [Arabidopsis thaliana]
Unigene20075	gi|222423063|dbj|BAH19513.1|	125	1e-28	AT3G04240 [Arabidopsis thaliana]
Unigene20076	gi|8978273|dbj|BAA98164.1|	68.2	3e-11	receptor protein kinase-like [Arabidopsis thaliana]
Unigene20079	gi|115447703|ref|NP_001047631.1|	73.2	9e-13	Os02g0657700 [Oryza sativa Japonica Group] >gi|113537162|dbj|BAF09545.1| Os02g0657700 [Oryza sativa Japonica Group]
Unigene20083	gi|297597442|ref|NP_001043985.2|	68.6	2e-11	Os01g0700500 [Oryza sativa Japonica Group] >gi|56784721|dbj|BAD81870.1| flavonoid 3'-hydroxylase-like [Oryza sativa Japonica Group] >gi|56785286|dbj|BAD82212.1| flavonoid 3'-hydroxylase-like [Oryza sativa Japonica Group] >gi|255673593|dbj|BAF05899.2| Os01g0700500 [Oryza sativa Japonica Group]
Unigene20085	gi|224137500|ref|XP_002322573.1|	116	9e-26	cinnamyl alcohol dehydrogenase-like protein [Populus trichocarpa] >gi|222867203|gb|EEF04334.1| cinnamyl alcohol dehydrogenase-like protein [Populus trichocarpa]
Unigene20086	gi|115465039|ref|NP_001056119.1|	131	2e-30	Os05g0529000 [Oryza sativa Japonica Group] >gi|113579670|dbj|BAF18033.1| Os05g0529000 [Oryza sativa Japonica Group]
Unigene20087	gi|3169719|gb|AAC17938.1|	89.4	1e-17	similar to yeast dcp1 [Arabidopsis thaliana]
Unigene20091	gi|15231288|ref|NP_187967.1|	113	6e-25	60S ribosomal protein L7 (RPL7D) [Arabidopsis thaliana] >gi|42572417|ref|NP_974304.1| 60S ribosomal protein L7 (RPL7D) [Arabidopsis thaliana] >gi|42572419|ref|NP_974305.1| 60S ribosomal protein L7 (RPL7D) [Arabidopsis thaliana] >gi|38503370|sp|Q9LHP1.1|RL74_ARATH RecName: Full=60S ribosomal protein L7-4 >gi|11994560|dbj|BAB02600.1| 60S ribosomal protein L7 [Arabidopsis thaliana] >gi|14532552|gb|A…
Unigene20092	gi|297835288|ref|XP_002885526.1|	53.5	7e-07	early light-inducable protein [Arabidopsis lyrata subsp. lyrata] >gi|297331366|gb|EFH61785.1| early light-inducable protein [Arabidopsis lyrata subsp. lyrata]
Unigene20096	gi|297841763|ref|XP_002888763.1|	115	2e-25	NHL repeat-containing protein [Arabidopsis lyrata subsp. lyrata] >gi|297334604|gb|EFH65022.1| NHL repeat-containing protein [Arabidopsis lyrata subsp. lyrata]
Unigene20097	gi|84514185|gb|ABC59101.1|	110	5e-24	cytochrome P450 monooxygenase CYP84A17 [Medicago truncatula]
Unigene20098	gi|115461575|ref|NP_001054387.1|	60.8	4e-09	Os05g0102600 [Oryza sativa Japonica Group] >gi|113577938|dbj|BAF16301.1| Os05g0102600 [Oryza sativa Japonica Group]
Unigene20105	gi|297845280|ref|XP_002890521.1|	79	2e-14	C2 domain-containing protein [Arabidopsis lyrata subsp. lyrata] >gi|297336363|gb|EFH66780.1| C2 domain-containing protein [Arabidopsis lyrata subsp. lyrata]
Unigene20110	gi|115447889|ref|NP_001047724.1|	114	3e-25	Os02g0676400 [Oryza sativa Japonica Group] >gi|50253264|dbj|BAD29535.1| membrane protein-like [Oryza sativa Japonica Group] >gi|113537255|dbj|BAF09638.1| Os02g0676400 [Oryza sativa Japonica Group]
Unigene20111	gi|53370655|gb|AAU89150.1|	76.6	2e-14	integrase core domain containing protein [Oryza sativa Japonica Group]
Unigene20113	gi|226529743|ref|NP_001148775.1|	134	3e-31	LOC100282392 [Zea mays] >gi|195622070|gb|ACG32865.1| S-glutathione dehydrogenase/class III alcohol dehydrogenase [Zea mays]
Unigene20117	gi|297820564|ref|XP_002878165.1|	87.8	3e-17	exostosin family protein [Arabidopsis lyrata subsp. lyrata] >gi|297324003|gb|EFH54424.1| exostosin family protein [Arabidopsis lyrata subsp. lyrata]
Unigene20118	gi|3914430|sp|O24361.1|PSB5_SPIOL	125	1e-28	RecName: Full=Proteasome subunit beta type-5; AltName: Full=20S proteasome subunit E; AltName: Full=Proteasome epsilon chain; Flags: Precursor >gi|2285800|dbj|BAA21650.1| 26S proteasome beta subunit [Spinacia oleracea]
Unigene20129	gi|16226874|gb|AAL16287.1|AF428357_1	100	7e-21	At1g74450/F1M20_13 [Arabidopsis thaliana]
Unigene20130	gi|297609517|ref|NP_001063234.2|	65.9	1e-10	Os09g0429400 [Oryza sativa Japonica Group] >gi|255678918|dbj|BAF25148.2| Os09g0429400 [Oryza sativa Japonica Group]
Unigene20137	gi|37788355|gb|AAO91809.1|	52	2e-06	drought-induced protein 1 [Glycine latifolia]
Unigene20138	gi|297812707|ref|XP_002874237.1|	110	4e-24	RNA recognition motif-containing protein [Arabidopsis lyrata subsp. lyrata] >gi|297320074|gb|EFH50496.1| RNA recognition motif-containing protein [Arabidopsis lyrata subsp. lyrata]
Unigene20140	gi|297817882|ref|XP_002876824.1|	54.7	3e-07	nucleic acid binding protein [Arabidopsis lyrata subsp. lyrata] >gi|297322662|gb|EFH53083.1| nucleic acid binding protein [Arabidopsis lyrata subsp. lyrata]
Unigene20142	gi|224589761|gb|ACN59436.1|	62	2e-09	YAB2-3 [Dimocarpus longan]
Unigene20145	gi|21553402|gb|AAM62495.1|	120	6e-27	protein kinase [Arabidopsis thaliana]
Unigene20149	gi|297723759|ref|NP_001174243.1|	62.4	2e-09	Os05g0178300 [Oryza sativa Japonica Group] >gi|255676077|dbj|BAH92971.1| Os05g0178300 [Oryza sativa Japonica Group]
Unigene20151	gi|297805312|ref|XP_002870540.1|	89.4	1e-17	pentatricopeptide repeat-containing protein [Arabidopsis lyrata subsp. lyrata] >gi|297316376|gb|EFH46799.1| pentatricopeptide repeat-containing protein [Arabidopsis lyrata subsp. lyrata]
Unigene20155	gi|115459590|ref|NP_001053395.1|	122	2e-27	Os04g0531300 [Oryza sativa Japonica Group] >gi|38346764|emb|CAD41143.2| OSJNBa0081C01.15 [Oryza sativa (japonica cultivar-group)] >gi|113564966|dbj|BAF15309.1| Os04g0531300 [Oryza sativa Japonica Group] >gi|116312037|emb|CAJ86402.1| OSIGBa0125M19.5 [Oryza sativa (indica cultivar-group)]
Unigene20157	gi|297843778|ref|XP_002889770.1|	130	3e-30	ATP phosphoribosyl transferase [Arabidopsis lyrata subsp. lyrata] >gi|297335612|gb|EFH66029.1| ATP phosphoribosyl transferase [Arabidopsis lyrata subsp. lyrata]
Unigene20160	gi|300122144|emb|CBK22718.2|	61.6	3e-09	unnamed protein product [Blastocystis hominis]
Unigene20164	gi|109676362|gb|ABG37663.1|	56.2	1e-07	CCHC-type integrase [Populus trichocarpa]
Unigene20167	gi|297791069|ref|XP_002863419.1|	70.9	4e-12	KH domain-containing protein [Arabidopsis lyrata subsp. lyrata] >gi|297309254|gb|EFH39678.1| KH domain-containing protein [Arabidopsis lyrata subsp. lyrata]
Unigene20168	gi|2582822|emb|CAA71103.1|	126	9e-29	CDSP32 protein (Chloroplast Drought-induced Stress Protein of 32kDa) [Solanum tuberosum]
Unigene20172	gi|60657592|gb|AAX33317.1|	126	9e-29	secondary cell wall-related glycosyltransferase family 8 [Populus tremula x Populus tremuloides]
Unigene20174	gi|61661324|gb|AAX51268.1|	105	1e-22	FLK [Arabidopsis thaliana] >gi|61661326|gb|AAX51269.1| FLK [Arabidopsis thaliana]
Unigene20175	gi|257286215|dbj|BAI23204.1|	144	3e-34	acetylcholinesterase [Salicornia europaea]
Unigene20183	gi|162279929|ref|NP_064074.2|	81.3	3e-15	NADH dehydrogenase subunit 3 [Beta vulgaris subsp. vulgaris] >gi|87248035|gb|ABD36072.1| NADH dehydrogenase subunit 3 [Beta vulgaris subsp. vulgaris] >gi|148491433|dbj|BAA99467.2| NADH dehydrogenase subunit 3 [Beta vulgaris subsp. vulgaris] >gi|296040777|gb|ADG85356.1| NADH dehydrogenase subunit 3 [Silene latifolia]
Unigene20185	gi|79332590|ref|NP_001032157.1|	90.9	4e-18	Expressed protein [Arabidopsis thaliana] >gi|48310273|gb|AAT41788.1| At5g66005 [Arabidopsis thaliana] >gi|52218814|gb|AAU29477.1| At5g66005 [Arabidopsis thaliana]
Unigene20196	gi|222424733|dbj|BAH20320.1|	127	5e-29	AT2G46500 [Arabidopsis thaliana]
Unigene20198	gi|297812821|ref|XP_002874294.1|	89	2e-17	phosphatase 2C-like protein [Arabidopsis lyrata subsp. lyrata] >gi|297320131|gb|EFH50553.1| phosphatase 2C-like protein [Arabidopsis lyrata subsp. lyrata]
Unigene20200	gi|297807597|ref|XP_002871682.1|	124	3e-28	RNA-binding S4 domain-containing protein [Arabidopsis lyrata subsp. lyrata] >gi|297317519|gb|EFH47941.1| RNA-binding S4 domain-containing protein [Arabidopsis lyrata subsp. lyrata]
Unigene20202	gi|115469688|ref|NP_001058443.1|	130	3e-30	Os06g0694500 [Oryza sativa Japonica Group] >gi|113596483|dbj|BAF20357.1| Os06g0694500 [Oryza sativa Japonica Group]
Unigene20205	gi|18408744|ref|NP_566913.1|	114	3e-25	copper-binding family protein [Arabidopsis thaliana]
Unigene20210	gi|38567889|emb|CAE03644.2|	82	2e-15	OSJNBa0060N03.9 [Oryza sativa (japonica cultivar-group)]
Unigene20212	gi|23193174|gb|AAN14410.1|	83.2	8e-16	bifunctional lysine-ketoglutarate reductase/saccharopine dehydrogenase [Gossypium hirsutum]
Unigene20213	gi|224057048|ref|XP_002299117.1|	97.1	6e-20	neutral amino acid transport protein [Populus trichocarpa] >gi|222846375|gb|EEE83922.1| neutral amino acid transport protein [Populus trichocarpa]
Unigene20216	gi|15215713|gb|AAK91402.1|	96.7	7e-20	At1g27930/F13K9_4 [Arabidopsis thaliana] >gi|21700811|gb|AAM70529.1| At1g27930/F13K9_4 [Arabidopsis thaliana]
Unigene20217	gi|89213525|gb|AAX51637.1|	125	1e-28	chloroplast stearoyl/oleoyl specific acyl-acyl carrier protein thioesterase precursor [Madhuca longifolia var. latifolia]
Unigene20221	gi|18416592|ref|NP_567725.1|	111	3e-24	ACD1-LIKE (ACD1-LIKE); 2 iron, 2 sulfur cluster binding / electron carrier/ oxidoreductase [Arabidopsis thaliana] >gi|15983402|gb|AAL11569.1|AF424575_1 AT4g25650/L73G19_30 [Arabidopsis thaliana] >gi|37962888|gb|AAR05798.1| LLS1-like protein [Arabidopsis thaliana]
Unigene20222	gi|47132406|gb|AAT11798.1|	87.4	4e-17	salt and low temperature response protein [Brassica rapa subsp. pekinensis]
Unigene20223	gi|79494795|ref|NP_195004.2|	62.4	2e-09	phosphoinositide binding [Arabidopsis thaliana]
Unigene20225	gi|12003392|gb|AAG43553.1|AF211535_1	56.2	1e-07	Avr9/Cf-9 rapidly elicited protein 194 [Nicotiana tabacum]
Unigene20229	gi|255576729|ref|XP_002529252.1|	55.8	1e-07	conserved hypothetical protein [Ricinus communis] >gi|223531288|gb|EEF33130.1| conserved hypothetical protein [Ricinus communis]
Unigene20235	gi|222423986|dbj|BAH19954.1|	112	1e-24	AT1G50010 [Arabidopsis thaliana]
Unigene20237	gi|297834278|ref|XP_002885021.1|	107	3e-23	phosphoinositide phosphatase family protein [Arabidopsis lyrata subsp. lyrata] >gi|297330861|gb|EFH61280.1| phosphoinositide phosphatase family protein [Arabidopsis lyrata subsp. lyrata]
Unigene20239	gi|73624747|gb|AAZ79231.1|	88.2	3e-17	cellulose synthase-like protein CslG [Nicotiana tabacum]
Unigene20246	gi|9294523|dbj|BAB02785.1|	127	5e-29	protein transport protein Sec23 [Arabidopsis thaliana]
Unigene20248	gi|15233464|ref|NP_194645.1|	129	1e-29	SNF7.1 [Arabidopsis thaliana] >gi|145334175|ref|NP_001078468.1| SNF7.1 [Arabidopsis thaliana] >gi|75213588|sp|Q9SZE4.1|VP322_ARATH RecName: Full=Vacuolar protein sorting-associated protein 32 homolog 2; Short=AtVPS32-2; AltName: Full=Charged multivesicular body protein 4 homolog 2; AltName: Full=ESCRT-III complex subunit VPS32 homolog 2
Unigene20250	gi|42569202|ref|NP_179694.2|	55.8	1e-07	MCM10 [Arabidopsis thaliana]
Unigene20251	gi|13539545|emb|CAC35729.1|	124	4e-28	membrane transporter [Lotus japonicus]
Unigene20256	gi|73811195|gb|AAZ86534.1|	139	7e-33	pyruvate kinase [Capsicum annuum]
Unigene20258	gi|300608168|emb|CAZ86694.1|	80.9	4e-15	epoxide hydrolase 3 [Prunus persica]
Unigene20261	gi|242080863|ref|XP_002445200.1|	52	2e-06	hypothetical protein SORBIDRAFT_07g005790 [Sorghum bicolor] >gi|241941550|gb|EES14695.1| hypothetical protein SORBIDRAFT_07g005790 [Sorghum bicolor]
Unigene20262	gi|18379259|ref|NP_565266.1|	57.8	4e-08	CRR3 (CHLORORESPIRATORY REDUCTION 3) [Arabidopsis thaliana] >gi|3785988|gb|AAC67335.1| expressed protein [Arabidopsis thaliana]
Unigene20266	gi|18422366|ref|NP_568628.1|	106	9e-23	phosphotransferase-related [Arabidopsis thaliana] >gi|15450498|gb|AAK96542.1| AT5g02940/F9G14_250 [Arabidopsis thaliana] >gi|16974323|gb|AAL31146.1| AT5g02940/F9G14_250 [Arabidopsis thaliana]
Unigene20267	gi|226509396|ref|NP_001150632.1|	133	5e-31	eukaryotic translation initiation factor 3 subunit 6 [Zea mays] >gi|195640736|gb|ACG39836.1| eukaryotic translation initiation factor 3 subunit 6 [Zea mays]
Unigene20269	gi|9294249|dbj|BAB02151.1|	94.4	4e-19	MAP kinase [Arabidopsis thaliana] >gi|22316560|emb|CAD44272.1| map 4 kinase alpha2 [Arabidopsis thaliana]
Unigene20272	gi|28950935|gb|AAO63391.1|	69.7	1e-11	At5g24230 [Arabidopsis thaliana]
Unigene20273	gi|165987249|gb|ABY77054.1|	97.4	4e-20	cytochrome oxidase subunit I [Hypnea sp. asiatica]
Unigene20281	gi|225445364|ref|XP_002284885.1|	99.4	1e-20	PREDICTED: similar to ATPDR4/PDR4 (PLEIOTROPIC DRUG RESISTANCE 4); ATPase, coupled to transmembrane movement of substances [Vitis vinifera]
Unigene20286	gi|297724457|ref|NP_001174592.1|	57	6e-08	Os06g0140000 [Oryza sativa Japonica Group] >gi|255676700|dbj|BAH93320.1| Os06g0140000 [Oryza sativa Japonica Group]
Unigene20287	gi|297596423|ref|NP_001042554.2|	90.5	5e-18	Os01g0242300 [Oryza sativa Japonica Group] >gi|255673049|dbj|BAF04468.2| Os01g0242300 [Oryza sativa Japonica Group]
Unigene20290	gi|256857790|gb|ACV31209.1|	140	6e-33	auxin/indole-3-acetic acid 3 [Solanum tuberosum]
Unigene20291	gi|53748485|emb|CAH59428.1|	117	5e-26	cysteine protease 2 [Plantago major]
Unigene20292	gi|159473469|ref|XP_001694856.1|	70.1	7e-12	acidic ribosomal protein P2 [Chlamydomonas reinhardtii] >gi|158276235|gb|EDP02008.1| acidic ribosomal protein P2 [Chlamydomonas reinhardtii]
Unigene20294	gi|42567801|ref|NP_568258.2|	117	4e-26	dihydropyrimidinase / DHPase / dihydropyrimidine amidohydrolase / hydantoinase (PYD2) [Arabidopsis thaliana] >gi|28194047|gb|AAO33381.1|AF465755_1 dihydropyrimidine amidohydrolase [Arabidopsis thaliana] >gi|9759387|dbj|BAB10038.1| dihydropyrimidinase [Arabidopsis thaliana]
Unigene20295	gi|113367264|gb|ABI34689.1|	118	2e-26	bZIP transcription factor bZIP79 [Glycine max]
Unigene20303	gi|54606728|dbj|BAD66751.1|	117	5e-26	orf764 [Beta vulgaris subsp. vulgaris]
Unigene20308	gi|115478100|ref|NP_001062645.1|	100	4e-21	Os09g0241100 [Oryza sativa Japonica Group] >gi|113630878|dbj|BAF24559.1| Os09g0241100 [Oryza sativa Japonica Group]
Unigene20310	gi|4996622|dbj|BAA78563.1|	109	1e-23	germin-like protein [Atriplex lentiformis]
Unigene20314	gi|297817502|ref|XP_002876634.1|	140	6e-33	nucleotidyltransferase [Arabidopsis lyrata subsp. lyrata] >gi|297322472|gb|EFH52893.1| nucleotidyltransferase [Arabidopsis lyrata subsp. lyrata]
Unigene20315	gi|164564749|dbj|BAF98229.1|	87.4	4e-17	CM0545.590.nc [Lotus japonicus]
Unigene20316	gi|1781328|emb|CAA71491.1|	103	6e-22	peroxidase [Spinacia oleracea]
Unigene20330	gi|156138797|dbj|BAF75890.1|	128	2e-29	tetrahydroxychalcone glucosyltransferase [Dianthus caryophyllus]
Unigene20335	gi|28139918|gb|AAO26311.1|	96.3	9e-20	receptor-like protein kinase [Elaeis guineensis]
Unigene20342	gi|150421697|sp|Q9M2Q4.2|U202B_ARATH	124	3e-28	RecName: Full=UPF0202 protein At3g57940
Unigene20346	gi|297810361|ref|XP_002873064.1|	76.6	8e-14	hypothetical protein ARALYDRAFT_487043 [Arabidopsis lyrata subsp. lyrata] >gi|297318901|gb|EFH49323.1| hypothetical protein ARALYDRAFT_487043 [Arabidopsis lyrata subsp. lyrata]
Unigene20356	gi|32401041|gb|AAP80726.1|	124	3e-28	26S proteasome subunit [Griffithsia japonica]
Unigene20358	gi|225444547|ref|XP_002269568.1|	90.5	5e-18	PREDICTED: similar to intron maturase, type II family protein [Vitis vinifera]
Unigene20359	gi|226509811|ref|NP_001147421.1|	70.9	4e-12	60 ribosomal protein L14 [Zea mays] >gi|195611252|gb|ACG27456.1| 60 ribosomal protein L14 [Zea mays]
Unigene20361	gi|109659818|dbj|BAE96756.1|	136	8e-32	homolog of mammalian PITSLRE alpha protein kinase [Nicotiana tabacum]
Unigene20364	gi|93007323|gb|ABE97165.1|	78.2	3e-14	protein prenyltransferase alpha subunit-related [Arabidopsis thaliana]
Unigene20365	gi|297851466|ref|XP_002893614.1|	70.1	7e-12	lipase class 3 family protein [Arabidopsis lyrata subsp. lyrata] >gi|297339456|gb|EFH69873.1| lipase class 3 family protein [Arabidopsis lyrata subsp. lyrata]
Unigene20369	gi|297839259|ref|XP_002887511.1|	95.5	2e-19	zinc finger (B-box type) family protein [Arabidopsis lyrata subsp. lyrata] >gi|297333352|gb|EFH63770.1| zinc finger (B-box type) family protein [Arabidopsis lyrata subsp. lyrata]
Unigene20372	gi|7682800|gb|AAF67380.1|	65.9	1e-15	Hypothetical protein T15F17.l [Arabidopsis thaliana]
Unigene20373	gi|19548059|gb|AAL87393.1|	67.4	5e-11	AT5g41810/K16L22_9 [Arabidopsis thaliana]
Unigene20377	gi|107738091|gb|ABF83633.1|	71.6	3e-12	At1g67620 [Arabidopsis thaliana]
Unigene20384	gi|283970968|gb|ADB54810.1|	86.7	7e-17	universal stress protein 23267 [Hordeum vulgare subsp. vulgare]
Unigene20389	gi|297838459|ref|XP_002887111.1|	53.9	5e-07	proline-rich spliceosome-associated family protein [Arabidopsis lyrata subsp. lyrata] >gi|297332952|gb|EFH63370.1| proline-rich spliceosome-associated family protein [Arabidopsis lyrata subsp. lyrata]
Unigene20393	gi|134142119|gb|ABO61403.1|	75.9	1e-13	alpha tubulin [Mallomonas papillosa]
Unigene20394	gi|115469704|ref|NP_001058451.1|	73.9	5e-13	Os06g0695600 [Oryza sativa Japonica Group] >gi|113596491|dbj|BAF20365.1| Os06g0695600 [Oryza sativa Japonica Group]
Unigene20399	gi|15238315|ref|NP_201302.1|	71.2	3e-12	mitochondrial substrate carrier family protein [Arabidopsis thaliana] >gi|8843761|dbj|BAA97309.1| mitochondrial carrier protein-like [Arabidopsis thaliana] >gi|53749186|gb|AAU90078.1| At5g64970 [Arabidopsis thaliana] >gi|110737070|dbj|BAF00488.1| mitochondrial carrier protein-like [Arabidopsis thaliana]
Unigene20400	gi|300265098|gb|EFJ49291.1|	85.9	1e-16	extracellular matrix glycoprotein pherophorin-V32 [Volvox carteri f. nagariensis]
Unigene20402	gi|17063161|gb|AAL32977.1|	86.3	1e-16	AT5g51450/MFG13_16 [Arabidopsis thaliana]
Unigene20405	gi|87241159|gb|ABD33017.1|	63.9	5e-10	Blue (type 1) copper domain [Medicago truncatula]
Unigene20412	gi|224057703|ref|XP_002299298.1|	103	8e-22	cytochrome P450 [Populus trichocarpa] >gi|222846556|gb|EEE84103.1| cytochrome P450 [Populus trichocarpa]
Unigene20414	gi|115472361|ref|NP_001059779.1|	93.2	8e-19	Os07g0516000 [Oryza sativa Japonica Group] >gi|34393670|dbj|BAC83370.1| alpha-rhamnosidase-like protein [Oryza sativa Japonica Group] >gi|50508733|dbj|BAD31309.1| alpha-rhamnosidase-like protein [Oryza sativa Japonica Group] >gi|113611315|dbj|BAF21693.1| Os07g0516000 [Oryza sativa Japonica Group]
Unigene20420	gi|45476565|gb|AAS65948.1|	127	3e-29	At5g11600 [Arabidopsis thaliana] >gi|46359849|gb|AAS88788.1| At5g11600 [Arabidopsis thaliana]
Unigene20424	gi|225432300|ref|XP_002276128.1|	70.9	4e-12	PREDICTED: hypothetical protein [Vitis vinifera]
Unigene20430	gi|30687725|ref|NP_850306.1|	107	3e-23	zinc finger (C3HC4-type RING finger) family protein [Arabidopsis thaliana]
[truncated: 30,650 more rows]
