# Supplementary material for: Transcriptome Analysis of Salicornia europaea under Saline Conditions Revealed the Adaptive Primary Metabolic Pathways as Early Events to Facilitate Salt Adaptation
Source: PLoS One. 2013 Nov 12;8(11):e80595. doi: 10.1371/journal.pone.0080595 (PMC3827210; doi:10.1371/journal.pone.0080595)
Supplement: Table S2 — Unigene annotation compared with Swissprot protein database. (XLS) [file pone.0080595.s003.xls]

## Sheet: Salicornia-Unigene.Swissprot
Table S2. Unigene annotation compared with Swissprot protein database.
Query_id	Subject_id	E_value	Score	Subject_annotation
Unigene15914	sp|Q9LYG9|Y5208_ARATH	3e-69	160	Uncharacterized protein At5g12080 OS=Arabidopsis thaliana GN=At5g12080 PE=1 SV=1
Unigene15915	sp|Q8L586|Y4958_ARATH	2e-30	131	Uncharacterized membrane protein At4g09580 OS=Arabidopsis thaliana GN=At4g09580 PE=1 SV=1
Unigene15918	sp|Q7ZXQ8|DJB14_XENLA	2e-12	75.9	DnaJ homolog subfamily B member 14 OS=Xenopus laevis GN=dnajb14 PE=2 SV=1
Unigene15919	sp|Q7XBQ9|RGA2_SOLBU	8e-19	95.5	Disease resistance protein RGA2 OS=Solanum bulbocastanum GN=RGA2 PE=1 SV=1
Unigene15920	sp|O81027|HMGCL_ARATH	5e-158	558	Hydroxymethylglutaryl-CoA lyase, mitochondrial OS=Arabidopsis thaliana GN=HMGCL PE=1 SV=2
Unigene15923	sp|Q680Q4|SIZ1_ARATH	4e-49	197	E3 SUMO-protein ligase SIZ1 OS=Arabidopsis thaliana GN=SIZ1 PE=1 SV=2
Unigene15924	sp|Q7XBQ9|RGA2_SOLBU	9e-11	68.6	Disease resistance protein RGA2 OS=Solanum bulbocastanum GN=RGA2 PE=1 SV=1
Unigene15925	sp|O32107|YUID_BACSU	1e-19	68.2	Uncharacterized membrane protein yuiD OS=Bacillus subtilis GN=yuiD PE=4 SV=1
Unigene15927	sp|Q8L899|BRI1_SOLPE	8e-167	389	Systemin receptor SR160 OS=Solanum peruvianum PE=1 SV=1
Unigene15928	sp|O48927|C78A3_SOYBN	1e-88	326	Cytochrome P450 78A3 OS=Glycine max GN=CYP78A3 PE=2 SV=1
Unigene15929	sp|Q9SW11|PUB35_ARATH	7e-57	211	U-box domain-containing protein 35 OS=Arabidopsis thaliana GN=PUB35 PE=1 SV=2
Unigene15931	sp|O22212|PRP4_ARATH	0	698	U4/U6 small nuclear ribonucleoprotein PRP4-like protein OS=Arabidopsis thaliana GN=EMB2776 PE=2 SV=1
Unigene15933	sp|B9SA89|U497E_RICCO	9e-77	287	UPF0497 membrane protein 14 OS=Ricinus communis GN=RCOM_0864260 PE=2 SV=1
Unigene15934	sp|Q94CD1|HHT1_ARATH	1e-39	164	Omega-hydroxypalmitate O-feruloyl transferase OS=Arabidopsis thaliana GN=HHT1 PE=1 SV=1
Unigene15936	sp|A5VFP2|ACYP_SPHWW	1e-18	92.4	Acylphosphatase OS=Sphingomonas wittichii (strain RW1 / DSM 6014 / JCM 10273) GN=acyP PE=3 SV=1
Unigene15937	sp|Q93ZR6|WSD1_ARATH	2e-18	77.8	O-acyltransferase WSD1 OS=Arabidopsis thaliana GN=WSD1 PE=2 SV=1
Unigene15938	sp|Q12296|MAM3_YEAST	7e-33	117	Protein MAM3 OS=Saccharomyces cerevisiae GN=MAM3 PE=1 SV=1
Unigene15940	sp|Q14149|MORC3_HUMAN	2e-44	180	MORC family CW-type zinc finger protein 3 OS=Homo sapiens GN=MORC3 PE=1 SV=3
Unigene15942	sp|P47245|NRDC_RAT	4e-87	322	Nardilysin OS=Rattus norvegicus GN=Nrd1 PE=2 SV=1
Unigene15943	sp|Q43295|KAP1_ARATH	5e-79	293	Adenylyl-sulfate kinase 1, chloroplastic OS=Arabidopsis thaliana GN=AKN1 PE=2 SV=1
Unigene15945	sp|P43298|TMK1_ARATH	0	622	Probable receptor protein kinase TMK1 OS=Arabidopsis thaliana GN=TMK1 PE=1 SV=1
Unigene15946	sp|Q6DFS0|TMX2_XENTR	1e-16	87.4	Thioredoxin-related transmembrane protein 2 OS=Xenopus tropicalis GN=tmx2 PE=2 SV=1
Unigene15947	sp|P83336|TP1B_MALDO	4e-38	157	Thaumatin-like protein 1b (Fragment) OS=Malus domestica PE=2 SV=1
Unigene15948	sp|Q9LEL5|4OMT_COPJA	3e-56	219	3'-hydroxy-N-methyl-(S)-coclaurine 4'-O-methyltransferase OS=Coptis japonica PE=1 SV=1
Unigene15950	sp|Q8GZ92|BRXL4_ARATH	3e-61	235	Protein Brevis radix-like 4 OS=Arabidopsis thaliana GN=BRXL4 PE=2 SV=1
Unigene15953	sp|O75132|ZBED4_HUMAN	1e-11	71.6	Zinc finger BED domain-containing protein 4 OS=Homo sapiens GN=ZBED4 PE=1 SV=1
Unigene15954	sp|Q9FGD7|PUB50_ARATH	3e-13	74.3	Putative U-box domain-containing protein 50 OS=Arabidopsis thaliana GN=PUB50 PE=3 SV=1
Unigene15955	sp|Q96HR8|NAF1_HUMAN	3e-06	41.2	H/ACA ribonucleoprotein complex non-core subunit NAF1 OS=Homo sapiens GN=NAF1 PE=1 SV=1
Unigene15956	sp|Q8LGA5|ATL5H_ARATH	1e-31	137	RING-H2 finger protein ATL5H OS=Arabidopsis thaliana GN=ATL5H PE=2 SV=2
Unigene15957	sp|Q94FB9|AB1D_ARATH	0	754	ABC transporter D family member 1 OS=Arabidopsis thaliana GN=ABCC1 PE=1 SV=1
Unigene15959	sp|Q6NPR7|PMTO_ARATH	1e-06	52.4	Probable methyltransferase PMT24 OS=Arabidopsis thaliana GN=At1g29470 PE=1 SV=1
Unigene15961	sp|P04929|HRPX_PLALO	1e-13	79.3	Histidine-rich glycoprotein OS=Plasmodium lophurae PE=4 SV=1
Unigene15962	sp|Q9C7A2|Y3236_ARATH	4e-06	54.3	Ankyrin repeat-containing protein At3g12360 OS=Arabidopsis thaliana GN=At3g12360 PE=2 SV=1
Unigene15964	sp|O65351|SUBL_ARATH	7e-119	282	Subtilisin-like protease OS=Arabidopsis thaliana GN=ARA12 PE=1 SV=1
Unigene15965	sp|Q9SRV2|SUVR3_ARATH	5e-83	308	Histone-lysine N-methyltransferase SUVR3 OS=Arabidopsis thaliana GN=SUVR3 PE=2 SV=3
Unigene15967	sp|P59110|SENP1_MOUSE	4e-38	117	Sentrin-specific protease 1 OS=Mus musculus GN=Senp1 PE=2 SV=1
Unigene15968	sp|Q9SP35|TIM17_ARATH	1e-06	53.1	Mitochondrial import inner membrane translocase subunit Tim17 OS=Arabidopsis thaliana GN=TIM17 PE=2 SV=2
Unigene15969	sp|Q05047|C72A1_CATRO	3e-101	296	Secologanin synthase OS=Catharanthus roseus GN=CYP72A1 PE=2 SV=1
Unigene15971	sp|O81643|VILI1_ARATH	0	656	Villin-1 OS=Arabidopsis thaliana GN=VLN1 PE=2 SV=2
Unigene15972	sp|Q8W4H1|GAT26_ARATH	3e-107	389	GATA transcription factor 26 OS=Arabidopsis thaliana GN=GATA26 PE=2 SV=1
Unigene15973	sp|Q9M310|FBK77_ARATH	5e-105	382	F-box/kelch-repeat protein At3g61590 OS=Arabidopsis thaliana GN=At3g61590 PE=1 SV=1
Unigene15974	sp|Q7Z5K2|WAPL_HUMAN	4e-11	70.5	Wings apart-like protein homolog OS=Homo sapiens GN=WAPAL PE=1 SV=1
Unigene15975	sp|Q9LI83|ALA10_ARATH	0	654	Phospholipid-transporting ATPase 10 OS=Arabidopsis thaliana GN=ALA10 PE=1 SV=1
Unigene15976	sp|Q9C889|PR1F2_ARATH	3e-40	166	PRA1 family protein F2 OS=Arabidopsis thaliana GN=PRA1F2 PE=1 SV=1
Unigene15977	sp|Q6P988|NOTUM_HUMAN	7e-17	88.6	Protein notum homolog OS=Homo sapiens GN=NOTUM PE=2 SV=2
Unigene15978	sp|Q551A3|Y6689_DICDI	1e-35	152	Leucine-rich repeat-containing protein DDB_G0276689 OS=Dictyostelium discoideum GN=DDB_G0276689 PE=4 SV=1
Unigene15980	sp|Q9M817|PTR2X_ARATH	4e-44	177	Probable peptide transporter At1g52190 OS=Arabidopsis thaliana GN=At1g52190 PE=1 SV=1
Unigene15981	sp|Q4P9K6|SYM1_USTMA	2e-15	84	Protein SYM1 OS=Ustilago maydis GN=SYM1 PE=3 SV=1
Unigene15982	sp|Q8W595|SUVR4_ARATH	4e-106	385	Histone-lysine N-methyltransferase SUVR4 OS=Arabidopsis thaliana GN=SUVR4 PE=2 SV=2
Unigene15985	sp|Q55FI4|NOP58_DICDI	1e-05	51.2	Nucleolar protein 58 OS=Dictyostelium discoideum GN=nop58 PE=3 SV=1
Unigene15986	sp|Q8W486|Y1491_ARATH	1e-65	251	DUF246 domain-containing protein At1g04910 OS=Arabidopsis thaliana GN=At1g04910 PE=1 SV=1
Unigene15987	sp|Q8LPG9|IQD14_ARATH	6e-15	82.8	Protein IQ-DOMAIN 14 OS=Arabidopsis thaliana GN=IQD14 PE=1 SV=1
Unigene15990	sp|Q949X0|ADS3_ARATH	4e-63	240	Palmitoyl-monogalactosyldiacylglycerol delta-7 desaturase, chloroplastic OS=Arabidopsis thaliana GN=ADS3 PE=2 SV=2
Unigene15991	sp|Q8VZ17|SUVH6_ARATH	1e-180	634	Histone-lysine N-methyltransferase, H3 lysine-9 specific SUVH6 OS=Arabidopsis thaliana GN=SUVH6 PE=2 SV=2
Unigene15992	sp|Q09499|IRE1_CAEEL	1e-50	200	Serine/threonine-protein kinase/endoribonuclease ire-1 OS=Caenorhabditis elegans GN=ire-1 PE=2 SV=2
Unigene15993	sp|Q8W486|Y1491_ARATH	3e-67	257	DUF246 domain-containing protein At1g04910 OS=Arabidopsis thaliana GN=At1g04910 PE=1 SV=1
Unigene15994	sp|P71020|YLMH_BACSU	3e-06	52.8	Putative RNA-binding protein ylmH OS=Bacillus subtilis GN=ylmH PE=4 SV=1
Unigene15997	sp|Q84Y01|ITPK1_MAIZE	1e-80	206	Inositol-tetrakisphosphate 1-kinase 1 OS=Zea mays GN=ITPK1 PE=2 SV=1
Unigene16001	sp|O23225|PUB5_ARATH	2e-88	328	U-box domain-containing protein 5 OS=Arabidopsis thaliana GN=PUB5 PE=2 SV=2
Unigene16002	sp|Q96P11|NSUN5_HUMAN	2e-06	52	Putative methyltransferase NSUN5 OS=Homo sapiens GN=NSUN5 PE=1 SV=2
Unigene16004	sp|Q9SVH3|PP328_ARATH	2e-50	179	Pentatricopeptide repeat-containing protein At4g20740 OS=Arabidopsis thaliana GN=At4g20740 PE=2 SV=1
Unigene16006	sp|P10978|POLX_TOBAC	2e-38	158	Retrovirus-related Pol polyprotein from transposon TNT 1-94 OS=Nicotiana tabacum PE=2 SV=1
Unigene16007	sp|C0LGJ1|Y1743_ARATH	0	717	Probable LRR receptor-like serine/threonine-protein kinase At1g74360 OS=Arabidopsis thaliana GN=At1g74360 PE=1 SV=1
Unigene16008	sp|Q8GXH3|OSB2_ARATH	6e-24	112	Protein OSB2, chloroplastic OS=Arabidopsis thaliana GN=OSB2 PE=1 SV=2
Unigene16009	sp|P18424|LCAT_RAT	3e-43	175	Phosphatidylcholine-sterol acyltransferase OS=Rattus norvegicus GN=Lcat PE=2 SV=1
Unigene16013	sp|Q9LXF4|PP384_ARATH	2e-47	190	Pentatricopeptide repeat-containing protein At5g15280 OS=Arabidopsis thaliana GN=At5g15280 PE=2 SV=1
Unigene16014	sp|P27707|DCK_HUMAN	7e-30	133	Deoxycytidine kinase OS=Homo sapiens GN=DCK PE=1 SV=1
Unigene16015	sp|P09122|DPO3X_BACSU	1e-15	85.1	DNA polymerase III subunit gamma/tau OS=Bacillus subtilis GN=dnaX PE=3 SV=3
Unigene16019	sp|Q9FIX3|PP407_ARATH	2e-16	87	Pentatricopeptide repeat-containing protein At5g39710 OS=Arabidopsis thaliana GN=EMB2745 PE=2 SV=1
Unigene16020	sp|Q9M020|LRKA2_ARATH	3e-38	157	Lectin-domain containing receptor kinase A4.2 OS=Arabidopsis thaliana GN=LECRKA4.2 PE=2 SV=1
Unigene16021	sp|Q8GUH1|PUB33_ARATH	7e-128	459	U-box domain-containing protein 33 OS=Arabidopsis thaliana GN=PUB33 PE=2 SV=2
Unigene16023	sp|Q9LFB8|PTR5_ARATH	2e-32	138	Peptide transporter PTR5 OS=Arabidopsis thaliana GN=PTR5 PE=2 SV=1
Unigene16024	sp|A6QQR4|ERC6L_BOVIN	6e-44	178	DNA excision repair protein ERCC-6-like OS=Bos taurus GN=ERCC6L PE=2 SV=1
Unigene16025	sp|Q9ZTP3|EIN4_ARATH	2e-69	261	Protein EIN4 OS=Arabidopsis thaliana GN=EIN4 PE=1 SV=1
Unigene16026	sp|Q8CXD3|DNAJ_OCEIH	1e-16	88.2	Chaperone protein dnaJ OS=Oceanobacillus iheyensis GN=dnaJ PE=3 SV=1
Unigene16027	sp|Q9C8K2|AB12G_ARATH	1e-101	370	ABC transporter G family member 12 OS=Arabidopsis thaliana GN=ABCG12 PE=1 SV=1
Unigene16028	sp|Q5W7F2|AGD3_ARATH	0	1073	ADP-ribosylation factor GTPase-activating protein AGD3 OS=Arabidopsis thaliana GN=AGD3 PE=1 SV=1
Unigene16030	sp|O67322|NTPTH_AQUAE	2e-11	68.6	Nucleoside-triphosphatase THEP1 OS=Aquifex aeolicus GN=aq_1292 PE=1 SV=1
Unigene16033	sp|Q5RAF2|TPX2_PONAB	2e-26	121	Targeting protein for Xklp2 OS=Pongo abelii GN=TPX2 PE=2 SV=1
Unigene16034	sp|Q9M066|C90C1_ARATH	6e-159	431	Cytochrome P450 90C1 OS=Arabidopsis thaliana GN=ROT3 PE=2 SV=3
Unigene16035	sp|O76767|ERD2_DROME	3e-09	62	ER lumen protein retaining receptor OS=Drosophila melanogaster GN=KdelR PE=2 SV=1
Unigene16036	sp|P30236|HSP41_SOYBN	5e-58	223	22.0 kDa class IV heat shock protein OS=Glycine max GN=HSP22.0 PE=3 SV=1
Unigene16037	sp|Q9C5S8|CRK5_ARATH	5e-32	137	Cysteine-rich receptor-like protein kinase 5 OS=Arabidopsis thaliana GN=CRK5 PE=1 SV=1
Unigene16038	sp|Q9M092|WAKLM_ARATH	9e-45	181	Wall-associated receptor kinase-like 17 OS=Arabidopsis thaliana GN=WAKL17 PE=2 SV=2
Unigene16039	sp|Q948U0|RBOHA_SOLTU	0	912	Respiratory burst oxidase homolog protein A OS=Solanum tuberosum GN=RBOHA PE=1 SV=1
Unigene16040	sp|O65355|GGH_ARATH	4e-32	138	Gamma-glutamyl hydrolase OS=Arabidopsis thaliana GN=GGH PE=1 SV=2
Unigene16041	sp|Q0D598|WNK1_ORYSJ	1e-162	573	Probable serine/threonine-protein kinase WNK1 OS=Oryza sativa subsp. japonica GN=WNK1 PE=2 SV=1
Unigene16042	sp|P10978|POLX_TOBAC	3e-06	51.6	Retrovirus-related Pol polyprotein from transposon TNT 1-94 OS=Nicotiana tabacum PE=2 SV=1
Unigene16043	sp|Q93W88|BH137_ARATH	8e-44	178	Transcription factor bHLH137 OS=Arabidopsis thaliana GN=BHLH137 PE=2 SV=1
Unigene16044	sp|Q9FIT8|AGD1_ARATH	2e-80	300	ADP-ribosylation factor GTPase-activating protein AGD1 OS=Arabidopsis thaliana GN=AGD1 PE=2 SV=2
Unigene16045	sp|Q02921|NO93_SOYBN	1e-28	126	Early nodulin-93 OS=Glycine max PE=2 SV=1
Unigene16046	sp|Q9SS67|PER28_ARATH	9e-69	261	Peroxidase 28 OS=Arabidopsis thaliana GN=PER28 PE=2 SV=1
Unigene16048	sp|Q9FKS8|LHT1_ARATH	4e-177	621	Lysine histidine transporter 1 OS=Arabidopsis thaliana GN=LHT1 PE=1 SV=1
Unigene16049	sp|Q9Y6V0|PCLO_HUMAN	2e-06	52	Protein piccolo OS=Homo sapiens GN=PCLO PE=1 SV=3
Unigene16050	sp|Q9STN5|Y4833_ARATH	1e-21	103	Uncharacterized protein At4g08330, chloroplastic OS=Arabidopsis thaliana GN=At4g08330 PE=1 SV=1
Unigene16051	sp|Q9FJ90|ERF25_ARATH	4e-35	88.6	Ethylene-responsive transcription factor ERF025 OS=Arabidopsis thaliana GN=ERF025 PE=2 SV=1
Unigene16052	sp|Q9C9Q8|PMTT_ARATH	0	747	Probable pectin methyltransferase QUA2 OS=Arabidopsis thaliana GN=QUA2 PE=1 SV=2
Unigene16053	sp|Q9QZR0|RNF25_MOUSE	1e-22	108	E3 ubiquitin-protein ligase RNF25 OS=Mus musculus GN=Rnf25 PE=1 SV=2
Unigene16054	sp|Q8S8N9|GOGC1_ARATH	4e-69	207	Golgin candidate 1 OS=Arabidopsis thaliana GN=GC1 PE=2 SV=2
Unigene16055	sp|O22243|C3H31_ARATH	2e-69	261	Zinc finger CCCH domain-containing protein 31 OS=Arabidopsis thaliana GN=At2g47680 PE=2 SV=2
Unigene16056	sp|Q9STL8|UFSP_ARATH	2e-147	521	Probable Ufm1-specific protease OS=Arabidopsis thaliana GN=At3g48380 PE=1 SV=2
Unigene16057	sp|Q8MP30|Y7791_DICDI	3e-09	63.2	Uncharacterized histidine-rich protein DDB_G0274557 OS=Dictyostelium discoideum GN=DDB_G0274557 PE=4 SV=1
Unigene16059	sp|P51094|UFOG_VITVI	8e-32	136	Anthocyanidin 3-O-glucosyltransferase 2 OS=Vitis vinifera GN=UFGT PE=1 SV=2
Unigene16060	sp|Q9FFK1|SYP31_ARATH	1e-104	380	Syntaxin-31 OS=Arabidopsis thaliana GN=SYP31 PE=1 SV=1
Unigene16061	sp|Q04716|RT03_PETHY	5e-97	338	Ribosomal protein S3, mitochondrial OS=Petunia hybrida GN=YRPS3 PE=2 SV=1
Unigene16062	sp|P29880|COX2_SYMST	3e-64	232	Cytochrome c oxidase subunit 2 OS=Sympetrum striolatum GN=COII PE=3 SV=1
Unigene16064	sp|O08638|MYH11_MOUSE	1e-19	79	Myosin-11 OS=Mus musculus GN=Myh11 PE=1 SV=1
Unigene16065	sp|Q38942|RAE1L_ARATH	4e-174	611	Rae1-like protein At1g80670 OS=Arabidopsis thaliana GN=At1g80670 PE=2 SV=2
Unigene16071	sp|Q9CAY3|GPAT5_ARATH	0	550	Glycerol-3-phosphate acyltransferase 5 OS=Arabidopsis thaliana GN=GPAT5 PE=1 SV=1
Unigene16072	sp|Q5IS35|TPC_MACFA	1e-20	99	Mitochondrial thiamine pyrophosphate carrier OS=Macaca fascicularis GN=SLC25A19 PE=2 SV=1
Unigene16073	sp|Q6QD59|SEC20_MOUSE	3e-15	83.2	Vesicle transport protein SEC20 OS=Mus musculus GN=Bnip1 PE=2 SV=1
Unigene16074	sp|Q55729|SYM_SYNY3	8e-112	404	Methionyl-tRNA synthetase OS=Synechocystis sp. (strain PCC 6803) GN=metG PE=3 SV=1
Unigene16077	sp|Q7XM31|RDR2_ORYSJ	2e-74	280	Probable RNA-dependent RNA polymerase 2 OS=Oryza sativa subsp. japonica GN=RDR2 PE=2 SV=1
Unigene16079	sp|Q64MA3|GENL1_ORYSJ	1e-14	79.7	Flap endonuclease GEN-like 1 OS=Oryza sativa subsp. japonica GN=RAD PE=2 SV=1
Unigene16081	sp|Q9AVK4|SCR_PEA	8e-07	53.5	Protein SCARECROW OS=Pisum sativum GN=SCR PE=2 SV=1
Unigene16082	sp|Q04903|FNTB_PEA	5e-147	521	Protein farnesyltransferase subunit beta OS=Pisum sativum GN=FTB PE=2 SV=1
Unigene16083	sp|P41479|Y091_NPVAC	7e-06	45.4	Uncharacterized 24.1 kDa protein in LEF4-P33 intergenic region OS=Autographa californica nuclear polyhedrosis virus PE=4 SV=1
Unigene16084	sp|P54697|MYOJ_DICDI	0	719	Myosin-J heavy chain OS=Dictyostelium discoideum GN=myoJ PE=4 SV=2
Unigene16085	sp|Q5XGY1|TSR1_XENLA	2e-127	456	Pre-rRNA-processing protein TSR1 homolog OS=Xenopus laevis GN=tsr1 PE=2 SV=1
Unigene16087	sp|Q9LM76|PUB44_ARATH	2e-07	57.8	U-box domain-containing protein 44 OS=Arabidopsis thaliana GN=PUB44 PE=2 SV=1
Unigene16088	sp|A3KPF8|PP131_ARATH	0	649	Pentatricopeptide repeat-containing protein At1g79080, chloroplastic OS=Arabidopsis thaliana GN=At1g79080 PE=2 SV=1
Unigene16089	sp|Q09143|CTR1_MOUSE	3e-44	107	High affinity cationic amino acid transporter 1 OS=Mus musculus GN=Slc7a1 PE=2 SV=1
Unigene16090	sp|Q9CWH5|TRM11_MOUSE	2e-22	106	tRNA guanosine-2'-O-methyltransferase TRM11 homolog OS=Mus musculus GN=Trmt11 PE=2 SV=1
Unigene16091	sp|Q40284|UFOG1_MANES	7e-61	206	Anthocyanidin 3-O-glucosyltransferase 1 OS=Manihot esculenta GN=GT1 PE=2 SV=1
Unigene16093	sp|Q9FFN2|GLYT3_ARATH	3e-13	77.4	Probable glycosyltransferase At5g03795 OS=Arabidopsis thaliana GN=At5g03795 PE=3 SV=2
Unigene16094	sp|Q8NFY9|KBTB8_HUMAN	4e-12	73.9	Kelch repeat and BTB domain-containing protein 8 OS=Homo sapiens GN=KBTBD8 PE=2 SV=2
Unigene16097	sp|Q54TR5|ABKB_DICDI	6e-31	133	Probable serine/threonine-protein kinase abkB OS=Dictyostelium discoideum GN=abkB PE=3 SV=1
Unigene16099	sp|Q0J4D4|PUS3_ORYSJ	4e-79	248	RNA pseudourine synthase 3, mitochondrial OS=Oryza sativa subsp. japonica GN=Os08g0520100 PE=2 SV=1
Unigene16100	sp|Q9SR44|LHTL2_ARATH	8e-21	101	Lysine histidine transporter-like 2 OS=Arabidopsis thaliana GN=At1g67640 PE=2 SV=1
Unigene16101	sp|Q9Y7K5|YGI3_SCHPO	8e-14	76.6	Uncharacterized WD repeat-containing protein C2A9.03 OS=Schizosaccharomyces pombe GN=SPBC2A9.03 PE=2 SV=2
Unigene16102	sp|P08770|TRA1_MAIZE	7e-16	83.6	Putative AC transposase OS=Zea mays PE=2 SV=2
Unigene16103	sp|P52839|FSTL_ARATH	2e-29	129	Flavonol sulfotransferase-like OS=Arabidopsis thaliana GN=At2g03760 PE=1 SV=2
Unigene16104	sp|Q9Y6D5|BIG2_HUMAN	3e-67	257	Brefeldin A-inhibited guanine nucleotide-exchange protein 2 OS=Homo sapiens GN=ARFGEF2 PE=1 SV=3
Unigene16105	sp|Q9LL45|TBP1_ORYSJ	2e-09	65.1	Telomere-binding protein 1 OS=Oryza sativa subsp. japonica GN=TBP1 PE=1 SV=2
Unigene16106	sp|O35231|KIFC3_MOUSE	6e-49	195	Kinesin-like protein KIFC3 OS=Mus musculus GN=Kifc3 PE=1 SV=4
Unigene16107	sp|Q8VCE1|DJC28_MOUSE	1e-12	74.3	DnaJ homolog subfamily C member 28 OS=Mus musculus GN=Dnajc28 PE=2 SV=2
Unigene16109	sp|P70168|IMB1_MOUSE	8e-64	244	Importin subunit beta-1 OS=Mus musculus GN=Kpnb1 PE=1 SV=1
Unigene16111	sp|C0LGU5|Y5457_ARATH	3e-16	85.1	Probable LRR receptor-like serine/threonine-protein kinase At5g45780 OS=Arabidopsis thaliana GN=At5g45780 PE=2 SV=1
Unigene16112	sp|Q10137|SEC14_SCHPO	3e-07	57	Sec14 cytosolic factor OS=Schizosaccharomyces pombe GN=sec14 PE=2 SV=1
Unigene16113	sp|Q925U4|EDEM1_MOUSE	3e-69	166	ER degradation-enhancing alpha-mannosidase-like 1 OS=Mus musculus GN=Edem1 PE=2 SV=1
Unigene16114	sp|A2AGT5|CKAP5_MOUSE	1e-43	177	Cytoskeleton-associated protein 5 OS=Mus musculus GN=Ckap5 PE=2 SV=1
Unigene16116	sp|Q5KS50|NPH3_ORYSJ	4e-08	59.7	Coleoptile phototropism protein 1 OS=Oryza sativa subsp. japonica GN=CPT1 PE=2 SV=1
Unigene16117	sp|Q0DCT8|G11A_ORYSJ	3e-41	157	Protein kinase G11A OS=Oryza sativa subsp. japonica GN=Os06g0291600 PE=2 SV=1
Unigene16122	sp|Q12986|NFX1_HUMAN	9e-87	321	Transcriptional repressor NF-X1 OS=Homo sapiens GN=NFX1 PE=1 SV=2
Unigene16123	sp|Q9C733|LHTL1_ARATH	5e-15	82.4	Lysine histidine transporter-like 1 OS=Arabidopsis thaliana GN=At1g48640 PE=3 SV=2
Unigene16124	sp|Q9CSU0|RPR1B_MOUSE	7e-25	115	Regulation of nuclear pre-mRNA domain-containing protein 1B OS=Mus musculus GN=Rprd1b PE=2 SV=2
Unigene16126	sp|Q499N4|COQ2_RAT	6e-100	365	Para-hydroxybenzoate--polyprenyltransferase, mitochondrial OS=Rattus norvegicus GN=Coq2 PE=2 SV=1
Unigene16127	sp|Q92383|MAG1_SCHPO	7e-13	75.1	DNA-3-methyladenine glycosylase 1 OS=Schizosaccharomyces pombe GN=mag1 PE=2 SV=1
Unigene16128	sp|Q28EW0|TM87A_XENTR	3e-45	183	Transmembrane protein 87A OS=Xenopus tropicalis GN=tmem87a PE=2 SV=1
Unigene16130	sp|Q0WPE9|NAT7_ARATH	0	430	Nucleobase-ascorbate transporter 7 OS=Arabidopsis thaliana GN=NAT7 PE=2 SV=2
Unigene16131	sp|O67444|Y1464_AQUAE	5e-28	126	Uncharacterized RNA pseudouridine synthase aq_1464 OS=Aquifex aeolicus GN=aq_1464 PE=3 SV=1
Unigene16133	sp|Q84W65|SUFE_ARATH	1e-10	68.2	SufE-like protein, chloroplastic OS=Arabidopsis thaliana GN=EMB1374 PE=1 SV=2
Unigene16134	sp|Q6P9I7|SMC6_XENLA	7e-42	135	Structural maintenance of chromosomes protein 6 OS=Xenopus laevis GN=smc6 PE=2 SV=1
Unigene16135	sp|P84752|PERA_ALOVR	2e-06	53.5	Peroxidase A (Fragments) OS=Aloe vera PE=1 SV=1
Unigene16136	sp|Q9SY07|PP302_ARATH	3e-150	253	Pentatricopeptide repeat-containing protein At4g02820, mitochondrial OS=Arabidopsis thaliana GN=At4g02820 PE=2 SV=1
Unigene16139	sp|O48788|Y2267_ARATH	5e-47	125	Probable inactive receptor kinase At2g26730 OS=Arabidopsis thaliana GN=At2g26730 PE=1 SV=1
Unigene16142	sp|Q8L7R5|U497J_ARATH	5e-27	120	UPF0497 membrane protein At3g23200 OS=Arabidopsis thaliana GN=At3g23200 PE=2 SV=1
Unigene16143	sp|Q9FT92|Y5843_ARATH	7e-27	122	Uncharacterized protein At5g08430 OS=Arabidopsis thaliana GN=At5g08430 PE=1 SV=2
Unigene16144	sp|Q0KHU5|PCAT1_DROME	1e-42	175	1-acylglycerophosphocholine O-acyltransferase 1 OS=Drosophila melanogaster GN=CG32699 PE=2 SV=1
Unigene16148	sp|Q9SN28|ATL4E_ARATH	3e-20	98.6	RING-H2 finger protein ATL4E OS=Arabidopsis thaliana GN=ATL4E PE=2 SV=1
Unigene16149	sp|Q6GLX7|SDC10_XENLA	7e-20	98.6	Peptidyl-prolyl cis-trans isomerase SDCCAG10 OS=Xenopus laevis GN=sdccag10 PE=2 SV=1
Unigene16150	sp|Q9VXN4|SYRC_DROME	3e-69	262	Probable arginyl-tRNA synthetase, cytoplasmic OS=Drosophila melanogaster GN=Aats-arg PE=2 SV=1
Unigene16151	sp|Q6NQJ7|FRS4_ARATH	0	837	Protein FAR1-RELATED SEQUENCE 4 OS=Arabidopsis thaliana GN=FRS4 PE=2 SV=1
Unigene16154	sp|Q941L0|CESA3_ARATH	0	475	Cellulose synthase A catalytic subunit 3 [UDP-forming] OS=Arabidopsis thaliana GN=CESA3 PE=1 SV=2
Unigene16155	sp|O43464|HTRA2_HUMAN	1e-49	159	Serine protease HTRA2, mitochondrial OS=Homo sapiens GN=HTRA2 PE=1 SV=2
Unigene16157	sp|P53569|CEBPZ_MOUSE	1e-15	85.5	CCAAT/enhancer-binding protein zeta OS=Mus musculus GN=Cebpz PE=2 SV=2
Unigene16158	sp|Q5KS50|NPH3_ORYSJ	4e-89	248	Coleoptile phototropism protein 1 OS=Oryza sativa subsp. japonica GN=CPT1 PE=2 SV=1
Unigene16159	sp|Q54GS1|CL16A_DICDI	5e-59	159	Protein CLEC16A homolog OS=Dictyostelium discoideum GN=DDB_G0289943 PE=3 SV=1
Unigene16160	sp|Q9SGZ5|BXL7_ARATH	1e-158	560	Probable beta-D-xylosidase 7 OS=Arabidopsis thaliana GN=BXL7 PE=2 SV=2
Unigene16161	sp|A6H751|FOLC_BOVIN	2e-22	105	Folylpolyglutamate synthase, mitochondrial OS=Bos taurus GN=FPGS PE=2 SV=1
Unigene16162	sp|O64635|C76C4_ARATH	8e-51	199	Cytochrome P450 76C4 OS=Arabidopsis thaliana GN=CYP76C4 PE=2 SV=1
Unigene16163	sp|P35402|ERD2_ARATH	4e-08	55.8	ER lumen protein retaining receptor OS=Arabidopsis thaliana GN=ERD2 PE=2 SV=1
Unigene16164	sp|C0LGS3|Y4372_ARATH	1e-79	260	Probable LRR receptor-like serine/threonine-protein kinase At4g37250 OS=Arabidopsis thaliana GN=At4g37250 PE=2 SV=1
Unigene16165	sp|Q9NUW8|TYDP1_HUMAN	2e-40	125	Tyrosyl-DNA phosphodiesterase 1 OS=Homo sapiens GN=TDP1 PE=1 SV=2
Unigene16167	sp|Q8W1L6|MFP_ORYSJ	5e-169	594	Peroxisomal fatty acid beta-oxidation multifunctional protein OS=Oryza sativa subsp. japonica GN=MFP PE=1 SV=2
Unigene16168	sp|Q09809|YAB9_SCHPO	7e-23	108	Uncharacterized membrane protein C2G11.09 OS=Schizosaccharomyces pombe GN=SPAC2G11.09 PE=2 SV=1
Unigene16170	sp|P0C5E2|Y1839_ARATH	3e-102	213	Probable serine/threonine-protein kinase At1g18390 OS=Arabidopsis thaliana GN=At1g18390 PE=1 SV=2
Unigene16174	sp|O81635|ATK4_ARATH	4e-46	186	Kinesin-4 OS=Arabidopsis thaliana GN=ATK4 PE=1 SV=2
Unigene16175	sp|Q9ZU91|E133_ARATH	1e-131	291	Glucan endo-1,3-beta-glucosidase 3 OS=Arabidopsis thaliana GN=At2g01630 PE=1 SV=2
Unigene16176	sp|O81635|ATK4_ARATH	3e-19	94.7	Kinesin-4 OS=Arabidopsis thaliana GN=ATK4 PE=1 SV=2
Unigene16177	sp|Q54C25|GPN1_DICDI	4e-95	348	GPN-loop GTPase 1 homolog OS=Dictyostelium discoideum GN=xab1 PE=3 SV=1
Unigene16178	sp|Q8GUH1|PUB33_ARATH	1e-89	330	U-box domain-containing protein 33 OS=Arabidopsis thaliana GN=PUB33 PE=2 SV=2
Unigene16179	sp|P40692|MLH1_HUMAN	2e-46	159	DNA mismatch repair protein Mlh1 OS=Homo sapiens GN=MLH1 PE=1 SV=1
Unigene16181	sp|O02414|DYL1_ANTCR	3e-13	76.6	Dynein light chain LC6, flagellar outer arm OS=Anthocidaris crassispina PE=3 SV=1
Unigene16183	sp|Q08276|HSP7M_SOLTU	8e-91	271	Heat shock 70 kDa protein, mitochondrial OS=Solanum tuberosum GN=HSP68 PE=2 SV=1
Unigene16185	sp|Q84VG7|C3H27_ARATH	7e-38	159	Zinc finger CCCH domain-containing protein 27 OS=Arabidopsis thaliana GN=FES1 PE=2 SV=2
Unigene16186	sp|Q8T6B4|ABCF4_DICDI	5e-11	70.1	ABC transporter F family member 4 OS=Dictyostelium discoideum GN=abcF4 PE=3 SV=1
Unigene16189	sp|P16157|ANK1_HUMAN	8e-16	85.5	Ankyrin-1 OS=Homo sapiens GN=ANK1 PE=1 SV=3
Unigene16190	sp|Q9FL12|DEGP9_ARATH	5e-150	530	Protease Do-like 9 OS=Arabidopsis thaliana GN=DEGP9 PE=2 SV=1
Unigene16191	sp|Q3SZD4|WDR18_BOVIN	3e-33	142	WD repeat-containing protein 18 OS=Bos taurus GN=WDR18 PE=2 SV=1
Unigene16192	sp|Q55BQ3|SCY2_DICDI	5e-06	52.8	Probable inactive serine/threonine-protein kinase scy2 OS=Dictyostelium discoideum GN=scy2 PE=3 SV=1
Unigene16196	sp|O76329|ACTNB_DICDI	4e-08	58.2	Interaptin OS=Dictyostelium discoideum GN=abpD PE=1 SV=1
Unigene16197	sp|Q3ECH5|PP107_ARATH	9e-79	164	Pentatricopeptide repeat-containing protein At1g66345, mitochondrial OS=Arabidopsis thaliana GN=At1g66345 PE=2 SV=1
Unigene16199	sp|P32372|RAD4_SCHPO	3e-07	56.6	S-M checkpoint control protein rad4 OS=Schizosaccharomyces pombe GN=rad4 PE=1 SV=2
Unigene16202	sp|Q9FF17|ALG6_ARATH	3e-35	147	Probable dolichyl pyrophosphate Man9GlcNAc2 alpha-1,3-glucosyltransferase OS=Arabidopsis thaliana GN=At5g38460 PE=2 SV=1
Unigene16203	sp|Q94IG7|PPOCM_SPIOL	0	830	Protoporphyrinogen oxidase, chloroplastic/mitochondrial OS=Spinacia oleracea GN=POX2 PE=1 SV=1
Unigene16204	sp|Q9Z1G4|VPP1_MOUSE	2e-177	550	V-type proton ATPase 116 kDa subunit a isoform 1 OS=Mus musculus GN=Atp6v0a1 PE=1 SV=2
Unigene16205	sp|Q54I36|PYK3_DICDI	2e-06	53.9	Dual specificity protein kinase pyk3 OS=Dictyostelium discoideum GN=pyk3 PE=1 SV=1
Unigene16207	sp|P70168|IMB1_MOUSE	6e-68	152	Importin subunit beta-1 OS=Mus musculus GN=Kpnb1 PE=1 SV=1
Unigene16209	sp|Q9CAZ0|SKI24_ARATH	4e-32	118	F-box protein SKIP24 OS=Arabidopsis thaliana GN=SKIP24 PE=1 SV=2
Unigene16210	sp|Q33DR2|DPS1_MOUSE	5e-48	176	Decaprenyl-diphosphate synthase subunit 1 OS=Mus musculus GN=Pdss1 PE=1 SV=1
Unigene16214	sp|Q94CD1|HHT1_ARATH	7e-23	71.6	Omega-hydroxypalmitate O-feruloyl transferase OS=Arabidopsis thaliana GN=HHT1 PE=1 SV=1
Unigene16215	sp|Q8R1S0|COQ6_MOUSE	1e-61	238	Ubiquinone biosynthesis monooxygenase COQ6 OS=Mus musculus GN=Coq6 PE=2 SV=2
Unigene16217	sp|P33642|Y4548_PSEAE	2e-14	80.9	Probable D-amino acid oxidase PA4548 OS=Pseudomonas aeruginosa GN=PA4548 PE=3 SV=3
Unigene16220	sp|Q34941|COX1_LUMTE	2e-90	331	Cytochrome c oxidase subunit 1 OS=Lumbricus terrestris GN=COI PE=3 SV=1
Unigene16221	sp|P37821|1A1C_MALDO	0	644	1-aminocyclopropane-1-carboxylate synthase OS=Malus domestica GN=ACS-1 PE=1 SV=2
Unigene16222	sp|Q8BYH3|TRM13_MOUSE	1e-18	94.7	tRNA guanosine-2'-O-methyltransferase TRM13 homolog OS=Mus musculus GN=Ccdc76 PE=2 SV=1
Unigene16223	sp|B1Q3J6|DNM1B_ORYSJ	1e-50	199	DNA (cytosine-5)-methyltransferase 1B OS=Oryza sativa subsp. japonica GN=MET1B PE=2 SV=1
Unigene16224	sp|Q8L899|BRI1_SOLPE	5e-22	104	Systemin receptor SR160 OS=Solanum peruvianum PE=1 SV=1
Unigene16226	sp|Q8S8N4|Y2685_ARATH	2e-133	265	Probably inactive receptor-like protein kinase At2g46850 OS=Arabidopsis thaliana GN=At2g46850 PE=2 SV=1
Unigene16227	sp|Q55BX7|MED27_DICDI	7e-06	52	Putative mediator of RNA polymerase II transcription subunit 27 OS=Dictyostelium discoideum GN=med27 PE=3 SV=1
Unigene16228	sp|A4QN59|DPH2_DANRE	5e-17	87.8	Diphthamide biosynthesis protein 2 OS=Danio rerio GN=dph2 PE=2 SV=1
Unigene16231	sp|Q9LFC5|PP360_ARATH	3e-07	55.1	Pentatricopeptide repeat-containing protein At5g01110 OS=Arabidopsis thaliana GN=At5g01110 PE=2 SV=1
Unigene16232	sp|P17840|SLSG3_BRAOL	1e-46	110	S-locus-specific glycoprotein S13 OS=Brassica oleracea GN=SLSG PE=2 SV=2
Unigene16233	sp|Q67XL4|Y3544_ARATH	1e-39	164	Uncharacterized CRM domain-containing protein At3g25440, chloroplastic OS=Arabidopsis thaliana GN=At3g25440 PE=2 SV=1
Unigene16234	sp|B8HSJ3|MNME_CYAP4	3e-47	136	tRNA modification GTPase mnmE OS=Cyanothece sp. (strain PCC 7425 / ATCC 29141) GN=mnmE PE=3 SV=1
Unigene16235	sp|Q9SE97|FH1_ARATH	2e-60	233	Formin-like protein 1 OS=Arabidopsis thaliana GN=FH1 PE=1 SV=1
Unigene16236	sp|P08640|MUC1_YEAST	4e-12	73.9	Flocculation protein FLO11 OS=Saccharomyces cerevisiae GN=MUC1 PE=1 SV=2
Unigene16237	sp|Q93Z04|PEL13_ARATH	1e-35	149	Probable pectate lyase 13 OS=Arabidopsis thaliana GN=PMR6 PE=1 SV=1
Unigene16238	sp|Q91WC9|DGLB_MOUSE	2e-07	52.4	Sn1-specific diacylglycerol lipase beta OS=Mus musculus GN=Daglb PE=1 SV=2
Unigene16239	sp|A3KN83|SBNO1_HUMAN	2e-77	236	Protein strawberry notch homolog 1 OS=Homo sapiens GN=SBNO1 PE=1 SV=1
Unigene16240	sp|Q8H1R2|PPA24_ARATH	8e-91	320	Probable inactive purple acid phosphatase 24 OS=Arabidopsis thaliana GN=PAP24 PE=2 SV=1
Unigene16242	sp|Q7XT40|EXB15_ORYSJ	2e-71	270	Expansin-B15 OS=Oryza sativa subsp. japonica GN=EXPB15 PE=3 SV=2
Unigene16243	sp|Q8W486|Y1491_ARATH	2e-10	65.9	DUF246 domain-containing protein At1g04910 OS=Arabidopsis thaliana GN=At1g04910 PE=1 SV=1
Unigene16245	sp|Q8RY89|PI5K8_ARATH	0	967	Phosphatidylinositol-4-phosphate 5-kinase 8 OS=Arabidopsis thaliana GN=PIP5K8 PE=2 SV=1
Unigene16246	sp|Q55BZ4|PCY2_DICDI	5e-25	114	Ethanolamine-phosphate cytidylyltransferase OS=Dictyostelium discoideum GN=pctA PE=1 SV=1
Unigene16247	sp|P0C895|Y2010_ARATH	4e-118	425	LRR repeats and ubiquitin-like domain-containing protein At2g30105 OS=Arabidopsis thaliana GN=At2g30105 PE=1 SV=1
Unigene16248	sp|Q6S5G3|TOC90_ARATH	5e-137	488	Translocase of chloroplast 90, chloroplastic OS=Arabidopsis thaliana GN=TOC90 PE=1 SV=1
Unigene16249	sp|Q9C578|RCL1_ARATH	2e-142	506	Probable RNA 3'-terminal phosphate cyclase-like protein OS=Arabidopsis thaliana GN=At5g22100 PE=2 SV=1
Unigene16252	sp|Q54QV3|YAKA_DICDI	1e-115	418	Probable serine/threonine-protein kinase yakA OS=Dictyostelium discoideum GN=yakA PE=1 SV=1
Unigene16255	sp|O80958|PP194_ARATH	8e-28	123	Pentatricopeptide repeat-containing protein At2g39230, mitochondrial OS=Arabidopsis thaliana GN=LOJ PE=1 SV=1
Unigene16256	sp|Q9FLD8|PP408_ARATH	2e-168	592	Pentatricopeptide repeat-containing protein At5g39980, chloroplastic OS=Arabidopsis thaliana GN=At5g39980 PE=2 SV=1
Unigene16257	sp|O65020|ETO1_ARATH	0	629	Ethylene-overproduction protein 1 OS=Arabidopsis thaliana GN=ETO1 PE=1 SV=2
Unigene16262	sp|Q9M995|GUN5_ARATH	2e-16	85.9	Endoglucanase 5 OS=Arabidopsis thaliana GN=At1g48930 PE=2 SV=1
Unigene16264	sp|P28803|RK20_SPIOL	2e-57	221	50S ribosomal protein L20, chloroplastic OS=Spinacia oleracea GN=rpl20 PE=1 SV=3
Unigene16266	sp|Q9SY66|FRS11_ARATH	2e-85	171	Protein FAR1-RELATED SEQUENCE 11 OS=Arabidopsis thaliana GN=FRS11 PE=2 SV=1
Unigene16267	sp|A6BM06|ACCO1_DICMU	1e-43	177	1-aminocyclopropane-1-carboxylate oxidase OS=Dictyostelium mucoroides GN=aco PE=3 SV=1
Unigene16268	sp|Q5S2C3|PIR_ARATH	0	555	Protein PIR OS=Arabidopsis thaliana GN=PIR PE=1 SV=1
Unigene16269	sp|Q66GQ2|Y5162_ARATH	9e-06	52.4	Uncharacterized protein At5g41620 OS=Arabidopsis thaliana GN=At5g41620 PE=1 SV=1
Unigene16270	sp|Q43082|HEM3_PEA	5e-134	477	Porphobilinogen deaminase, chloroplastic OS=Pisum sativum GN=HEMC PE=1 SV=1
Unigene16271	sp|Q944A9|NPS11_ARATH	7e-108	391	Novel plant SNARE 11 OS=Arabidopsis thaliana GN=NPSN11 PE=1 SV=1
Unigene16272	sp|Q09795|YAA1_SCHPO	2e-53	210	Uncharacterized peptidase C22G7.01c OS=Schizosaccharomyces pombe GN=SPAC22G7.01c PE=2 SV=4
Unigene16273	sp|Q9LV85|CPR5_ARATH	2e-67	168	Protein CPR-5 OS=Arabidopsis thaliana GN=CPR5 PE=1 SV=1
Unigene16275	sp|Q9ZVM9|Y1461_ARATH	1e-151	537	Probable serine/threonine-protein kinase At1g54610 OS=Arabidopsis thaliana GN=At1g54610 PE=1 SV=1
Unigene16278	sp|Q07970|ATK1_ARATH	0	942	Kinesin-1 OS=Arabidopsis thaliana GN=ATK1 PE=2 SV=1
Unigene16279	sp|Q9SAJ3|FTSHC_ARATH	0	654	Cell division protease ftsH homolog 12, chloroplastic OS=Arabidopsis thaliana GN=FTSH12 PE=2 SV=2
Unigene16281	sp|Q2LAE1|ASHH2_ARATH	6e-74	278	Histone-lysine N-methyltransferase ASHH2 OS=Arabidopsis thaliana GN=ASHH2 PE=2 SV=1
Unigene16282	sp|Q93W93|FBK22_ARATH	8e-09	60.5	F-box/kelch-repeat protein At1g55270 OS=Arabidopsis thaliana GN=At1g55270 PE=2 SV=1
Unigene16286	sp|C0LGS3|Y4372_ARATH	7e-105	381	Probable LRR receptor-like serine/threonine-protein kinase At4g37250 OS=Arabidopsis thaliana GN=At4g37250 PE=2 SV=1
Unigene16287	sp|Q54HG7|AUHM_DICDI	3e-66	252	Methylglutaconyl-CoA hydratase, mitochondrial OS=Dictyostelium discoideum GN=auh PE=3 SV=1
Unigene16288	sp|Q8CGF5|TMM56_MOUSE	4e-25	115	Transmembrane protein 56 OS=Mus musculus GN=Tmem56 PE=2 SV=1
Unigene16290	sp|Q9S7I6|RPK2_ARATH	1e-35	151	LRR receptor-like serine/threonine-protein kinase RPK2 OS=Arabidopsis thaliana GN=RPK2 PE=1 SV=1
Unigene16291	sp|Q9UKX3|MYH13_HUMAN	2e-14	81.3	Myosin-13 OS=Homo sapiens GN=MYH13 PE=1 SV=1
Unigene16292	sp|Q5E9R3|EHD1_BOVIN	1e-118	230	EH domain-containing protein 1 OS=Bos taurus GN=EHD1 PE=2 SV=1
Unigene16293	sp|Q54J55|MYBX_DICDI	2e-07	57	Myb-like protein X OS=Dictyostelium discoideum GN=mybX PE=3 SV=1
Unigene16297	sp|Q9LL84|DNLI4_ARATH	4e-127	456	DNA ligase 4 OS=Arabidopsis thaliana GN=LIG4 PE=1 SV=1
Unigene16298	sp|Q9LQR0|LBD1_ARATH	2e-52	205	LOB domain-containing protein 1 OS=Arabidopsis thaliana GN=LBD1 PE=2 SV=1
Unigene16299	sp|Q9D3E6|STAG1_MOUSE	1e-64	248	Cohesin subunit SA-1 OS=Mus musculus GN=Stag1 PE=1 SV=2
Unigene16300	sp|Q9LMN6|WAK4_ARATH	5e-83	308	Wall-associated receptor kinase 4 OS=Arabidopsis thaliana GN=WAK4 PE=2 SV=1
Unigene16301	sp|Q3UYK3|TBCD9_MOUSE	1e-32	141	TBC1 domain family member 9 OS=Mus musculus GN=Tbc1d9 PE=2 SV=2
Unigene16302	sp|Q9LIG6|NIFU4_ARATH	2e-95	350	NifU-like protein 4, mitochondrial OS=Arabidopsis thaliana GN=NIFU4 PE=2 SV=1
Unigene16303	sp|C0LGP4|Y3475_ARATH	5e-61	235	Probable LRR receptor-like serine/threonine-protein kinase At3g47570 OS=Arabidopsis thaliana GN=At3g47570 PE=1 SV=1
Unigene16304	sp|P92519|M810_ARATH	2e-06	52.8	Uncharacterized mitochondrial protein AtMg00810 OS=Arabidopsis thaliana GN=AtMg00810 PE=4 SV=1
Unigene16305	sp|Q2KJJ5|TBL3_BOVIN	2e-92	340	Transducin beta-like protein 3 OS=Bos taurus GN=TBL3 PE=2 SV=1
Unigene16306	sp|Q9FYT6|CRS1_MAIZE	1e-42	172	Chloroplastic group IIA intron splicing facilitator CRS1, chloroplastic OS=Zea mays GN=CRS1 PE=1 SV=1
Unigene16307	sp|Q9LUB6|SNE_ARATH	8e-23	98.6	F-box protein SNE OS=Arabidopsis thaliana GN=SNE PE=1 SV=1
Unigene16308	sp|Q42569|C90A1_ARATH	1e-136	261	Cytochrome P450 90A1 OS=Arabidopsis thaliana GN=CYP90A1 PE=2 SV=1
Unigene16309	sp|Q8VHK9|DHX36_MOUSE	7e-98	214	Probable ATP-dependent RNA helicase DHX36 OS=Mus musculus GN=Dhx36 PE=2 SV=1
Unigene16313	sp|Q9FJX6|FH6_ARATH	8e-69	261	Formin-like protein 6 OS=Arabidopsis thaliana GN=FH6 PE=1 SV=1
Unigene16317	sp|Q9M0X5|CRK25_ARATH	5e-11	67.8	Cysteine-rich receptor-like protein kinase 25 OS=Arabidopsis thaliana GN=CRK25 PE=2 SV=1
Unigene16318	sp|Q9C7A2|Y3236_ARATH	4e-10	66.6	Ankyrin repeat-containing protein At3g12360 OS=Arabidopsis thaliana GN=At3g12360 PE=2 SV=1
Unigene16320	sp|Q70E96|AL3F1_ARATH	4e-66	250	Aldehyde dehydrogenase family 3 member F1 OS=Arabidopsis thaliana GN=ALDH3F1 PE=1 SV=2
Unigene16321	sp|Q41350|OLP1_SOLLC	5e-57	222	Osmotin-like protein OS=Solanum lycopersicum PE=1 SV=1
Unigene16322	sp|Q9C6Z0|FBK17_ARATH	2e-118	426	F-box/kelch-repeat protein At1g30090 OS=Arabidopsis thaliana GN=At1g30090 PE=2 SV=1
Unigene16324	sp|Q9LQI7|CIA30_ARATH	4e-102	372	Probable complex I intermediate-associated protein 30 OS=Arabidopsis thaliana GN=At1g17350 PE=1 SV=2
Unigene16325	sp|Q42605|GALE1_ARATH	4e-71	267	UDP-glucose 4-epimerase 1 OS=Arabidopsis thaliana GN=At1g12780 PE=1 SV=2
Unigene16327	sp|P42744|ULA1_ARATH	7e-167	322	NEDD8-activating enzyme E1 regulatory subunit OS=Arabidopsis thaliana GN=AXR1 PE=1 SV=1
Unigene16329	sp|Q5RF14|MIPEP_PONAB	3e-60	233	Mitochondrial intermediate peptidase OS=Pongo abelii GN=MIPEP PE=2 SV=1
Unigene16330	sp|Q6IBW4|CNDH2_HUMAN	3e-09	63.9	Condensin-2 complex subunit H2 OS=Homo sapiens GN=NCAPH2 PE=1 SV=1
Unigene16332	sp|Q6NRD0|A13CA_XENLA	8e-46	185	Ankyrin repeat domain-containing protein 13C-A OS=Xenopus laevis GN=ankrd13c-a PE=2 SV=1
Unigene16333	sp|Q9C7S5|PSYR1_ARATH	1e-148	336	Tyrosine-sulfated glycopeptide receptor 1 OS=Arabidopsis thaliana GN=PSYR1 PE=2 SV=1
Unigene16334	sp|Q9FIZ3|GSO2_ARATH	2e-60	158	LRR receptor-like serine/threonine-protein kinase GSO2 OS=Arabidopsis thaliana GN=GSO2 PE=2 SV=2
Unigene16336	sp|A8MQA3|PP330_ARATH	9e-70	253	Pentatricopeptide repeat-containing protein At4g21065 OS=Arabidopsis thaliana GN=PCMP-H28 PE=2 SV=2
Unigene16339	sp|P04929|HRPX_PLALO	3e-08	40.4	Histidine-rich glycoprotein OS=Plasmodium lophurae PE=4 SV=1
Unigene16340	sp|Q9SYG9|CCX4_ARATH	3e-72	271	Cation/calcium exchanger 4 OS=Arabidopsis thaliana GN=CCX4 PE=2 SV=1
Unigene16341	sp|Q9SR77|HBPL1_ARATH	1e-15	85.5	Heme-binding-like protein At3g10130, chloroplastic OS=Arabidopsis thaliana GN=At3g10130 PE=1 SV=1
Unigene16342	sp|O04893|AGLU_SPIOL	0	921	Alpha-glucosidase OS=Spinacia oleracea PE=1 SV=1
Unigene16343	sp|P08736|EF1A1_DROME	2e-110	397	Elongation factor 1-alpha 1 OS=Drosophila melanogaster GN=Ef1alpha48D PE=1 SV=2
Unigene16344	sp|Q9BZF2|OSBL7_HUMAN	4e-36	150	Oxysterol-binding protein-related protein 7 OS=Homo sapiens GN=OSBPL7 PE=2 SV=1
Unigene16346	sp|Q84WW1|FB140_ARATH	1e-94	347	F-box protein At3g12350 OS=Arabidopsis thaliana GN=At3g12350 PE=1 SV=1
Unigene16348	sp|Q8BG79|C19L2_MOUSE	2e-15	82.8	CWF19-like protein 2 OS=Mus musculus GN=Cwf19l2 PE=2 SV=1
Unigene16350	sp|O80813|YC20L_ARATH	4e-55	214	Ycf20-like protein OS=Arabidopsis thaliana GN=At1g65420 PE=2 SV=2
Unigene16353	sp|Q7A362|SRAP_STAAN	5e-06	53.1	Serine-rich adhesin for platelets OS=Staphylococcus aureus (strain N315) GN=sraP PE=1 SV=1
Unigene16355	sp|P0C8Q4|Y4990_ARATH	1e-17	90.1	Uncharacterized protein At4g19900 OS=Arabidopsis thaliana GN=At4g19900 PE=2 SV=1
Unigene16358	sp|Q39196|PIP14_ARATH	2e-117	422	Probable aquaporin PIP1-4 OS=Arabidopsis thaliana GN=PIP1.4 PE=1 SV=1
Unigene16359	sp|Q94B77|FH5_ARATH	1e-31	138	Formin-like protein 5 OS=Arabidopsis thaliana GN=FH5 PE=2 SV=2
Unigene16363	sp|P21997|SSGP_VOLCA	3e-12	73.2	Sulfated surface glycoprotein 185 OS=Volvox carteri PE=1 SV=1
Unigene16366	sp|Q8TQR1|DNAJ_METAC	2e-08	59.3	Chaperone protein dnaJ OS=Methanosarcina acetivorans GN=dnaJ PE=3 SV=1
Unigene16367	sp|Q60525|WAP53_MESAU	3e-76	286	Telomerase Cajal body protein 1 OS=Mesocricetus auratus GN=Wrap53 PE=2 SV=1
Unigene16368	sp|P28745|RCC1_SCHPO	1e-11	71.6	Protein pim1 OS=Schizosaccharomyces pombe GN=pim1 PE=1 SV=2
Unigene16369	sp|Q3EDL4|Y1154_ARATH	2e-76	287	Probable serine/threonine-protein kinase At1g01540 OS=Arabidopsis thaliana GN=At1g01540 PE=1 SV=2
Unigene16370	sp|Q39134|AAP3_ARATH	9e-54	209	Amino acid permease 3 OS=Arabidopsis thaliana GN=AAP3 PE=1 SV=2
Unigene16371	sp|Q00IB6|CPL4_ARATH	3e-141	502	RNA polymerase II C-terminal domain phosphatase-like 4 OS=Arabidopsis thaliana GN=CPL4 PE=1 SV=1
Unigene16372	sp|Q66GP9|NOS1_ARATH	0	696	Nitric oxide synthase 1 OS=Arabidopsis thaliana GN=NOS1 PE=1 SV=1
Unigene16373	sp|Q5W7F2|AGD3_ARATH	3e-26	118	ADP-ribosylation factor GTPase-activating protein AGD3 OS=Arabidopsis thaliana GN=AGD3 PE=1 SV=1
Unigene16374	sp|Q9AR07|JMT_ARATH	3e-68	259	Jasmonate O-methyltransferase OS=Arabidopsis thaliana GN=JMT PE=1 SV=2
Unigene16375	sp|Q0D9R7|ARFS_ORYSJ	9e-178	328	Auxin response factor 19 OS=Oryza sativa subsp. japonica GN=ARF19 PE=2 SV=2
Unigene16376	sp|P36151|YK50_YEAST	6e-21	100	Uncharacterized protein YKR070W OS=Saccharomyces cerevisiae GN=YKR070W PE=1 SV=1
Unigene16377	sp|Q9LHN4|LPAT5_ARATH	2e-42	172	Probable 1-acyl-sn-glycerol-3-phosphate acyltransferase 5 OS=Arabidopsis thaliana GN=LPAT5 PE=2 SV=1
Unigene16378	sp|Q9SND9|Y3028_ARATH	2e-65	250	Uncharacterized acetyltransferase At3g50280 OS=Arabidopsis thaliana GN=At3g50280 PE=1 SV=1
Unigene16379	sp|Q499N5|ACSF2_RAT	9e-14	77	Acyl-CoA synthetase family member 2, mitochondrial OS=Rattus norvegicus GN=Acsf2 PE=2 SV=1
Unigene16380	sp|Q9S740|AGP19_ARATH	8e-07	55.8	Lysine-rich arabinogalactan protein 19 OS=Arabidopsis thaliana GN=AGP19 PE=2 SV=1
Unigene16382	sp|Q9M7I7|CLH2_ARATH	2e-69	262	Chlorophyllase-2, chloroplastic OS=Arabidopsis thaliana GN=CLH2 PE=1 SV=1
Unigene16383	sp|Q9C8K7|FBK21_ARATH	4e-131	468	F-box/kelch-repeat protein At1g51550 OS=Arabidopsis thaliana GN=At1g51550 PE=2 SV=1
Unigene16385	sp|Q9AKH1|FER2_RICRI	5e-32	137	2Fe-2S ferredoxin OS=Rickettsia rickettsii GN=fdxB PE=3 SV=1
Unigene16386	sp|Q0WVK7|PPR12_ARATH	2e-36	152	Pentatricopeptide repeat-containing protein At1g05665, mitochondrial OS=Arabidopsis thaliana GN=At1g05665 PE=2 SV=1
Unigene16389	sp|Q9ZQE6|CML1_ARATH	6e-30	130	Calmodulin-like protein 1 OS=Arabidopsis thaliana GN=CML1 PE=2 SV=1
Unigene16390	sp|Q4R7D0|CT004_MACFA	1e-33	144	Uncharacterized protein C20orf4 homolog OS=Macaca fascicularis GN=QtsA-15573 PE=2 SV=1
Unigene16391	sp|Q42371|ERECT_ARATH	1e-109	396	LRR receptor-like serine/threonine-protein kinase ERECTA OS=Arabidopsis thaliana GN=ERECTA PE=1 SV=1
Unigene16393	sp|P34909|NOT4_YEAST	3e-54	213	General negative regulator of transcription subunit 4 OS=Saccharomyces cerevisiae GN=NOT4 PE=1 SV=1
Unigene16394	sp|Q75LJ3|ETFA_ORYSJ	1e-125	236	Electron transfer flavoprotein subunit alpha, mitochondrial OS=Oryza sativa subsp. japonica GN=ETFA PE=3 SV=1
Unigene16395	sp|A7PW81|PGIP_VITVI	1e-19	96.3	Polygalacturonase inhibitor OS=Vitis vinifera GN=pgip PE=1 SV=1
Unigene16396	sp|Q60DX8|BGL22_ORYSJ	3e-91	335	Beta-glucosidase 22 OS=Oryza sativa subsp. japonica GN=BGLU22 PE=2 SV=1
Unigene16397	sp|P32323|AGA1_YEAST	6e-06	53.9	A-agglutinin anchorage subunit OS=Saccharomyces cerevisiae GN=AGA1 PE=1 SV=1
Unigene16400	sp|Q86AS0|Y4399_DICDI	6e-108	390	Probable helicase DDB_G0274399 OS=Dictyostelium discoideum GN=DDB_G0274399 PE=3 SV=1
Unigene16401	sp|Q2JJQ0|TRMB_SYNJB	1e-38	160	tRNA (guanine-N(7)-)-methyltransferase OS=Synechococcus sp. GN=trmB PE=3 SV=1
Unigene16403	sp|P29620|CDKD1_ORYSJ	2e-173	609	Cyclin-dependent kinase D-1 OS=Oryza sativa subsp. japonica GN=CDKD-1 PE=1 SV=1
Unigene16404	sp|Q9LX30|GCN2_ARATH	1e-144	290	Probable serine/threonine-protein kinase GCN2 OS=Arabidopsis thaliana GN=GCN2 PE=2 SV=2
Unigene16405	sp|P26683|RPOD_ANASP	5e-44	179	RNA polymerase sigma factor rpoD OS=Anabaena sp. (strain PCC 7120) GN=rpoD PE=3 SV=1
Unigene16406	sp|Q7ZVZ7|F108C_DANRE	6e-60	204	Abhydrolase domain-containing protein FAM108C1 OS=Danio rerio GN=fam108c1 PE=2 SV=1
Unigene16410	sp|Q8C080|SNX16_MOUSE	3e-08	62	Sorting nexin-16 OS=Mus musculus GN=Snx16 PE=2 SV=1
Unigene16411	sp|Q9UPQ8|DOLK_HUMAN	2e-41	170	Dolichol kinase OS=Homo sapiens GN=DOLK PE=1 SV=1
Unigene16412	sp|Q6K687|C3H18_ORYSJ	4e-140	382	Zinc finger CCCH domain-containing protein 18 OS=Oryza sativa subsp. japonica GN=Os02g0793000 PE=2 SV=1
Unigene16413	sp|P34092|MYOB_DICDI	1e-13	78.2	Myosin IB heavy chain OS=Dictyostelium discoideum GN=myoB PE=1 SV=2
Unigene16415	sp|P0C5J9|SHKB1_RAT	4e-07	57	SH3KBP1-binding protein 1 OS=Rattus norvegicus GN=Shkbp1 PE=1 SV=1
Unigene16417	sp|Q9LQQ8|RLCK7_ARATH	1e-55	217	Probable serine/threonine-protein kinase RLCKVII OS=Arabidopsis thaliana GN=At1g07870 PE=2 SV=1
Unigene16418	sp|Q6ICW6|WNK11_ARATH	2e-130	466	Probable serine/threonine-protein kinase WNK11 OS=Arabidopsis thaliana GN=WNK11 PE=2 SV=1
Unigene16420	sp|Q9LRT1|Y3804_ARATH	1e-152	339	Probably inactive leucine-rich repeat receptor-like protein kinase At3g28040 OS=Arabidopsis thaliana GN=At3g28040 PE=2 SV=1
Unigene16421	sp|Q9SU29|UPL5_ARATH	0	524	E3 ubiquitin-protein ligase UPL5 OS=Arabidopsis thaliana GN=UPL5 PE=2 SV=1
Unigene16424	sp|Q8R035|ICT1_MOUSE	3e-22	106	Immature colon carcinoma transcript 1 protein OS=Mus musculus GN=Ict1 PE=1 SV=1
Unigene16425	sp|Q9SCV9|BGAL3_ARATH	1e-175	615	Beta-galactosidase 3 OS=Arabidopsis thaliana GN=BGAL3 PE=1 SV=1
Unigene16426	sp|Q9NZW4|DSPP_HUMAN	1e-10	69.3	Dentin sialophosphoprotein OS=Homo sapiens GN=DSPP PE=1 SV=2
Unigene16430	sp|Q6NY74|RFA1_DANRE	5e-92	340	Replication protein A 70 kDa DNA-binding subunit OS=Danio rerio GN=rpa1 PE=1 SV=1
Unigene16432	sp|P0C872|JMJD7_MOUSE	2e-63	243	JmjC domain-containing protein 7 OS=Mus musculus GN=Jmjd7 PE=2 SV=1
Unigene16434	sp|O48520|DPOD2_ARATH	1e-168	593	DNA polymerase delta small subunit OS=Arabidopsis thaliana GN=POLD2 PE=2 SV=1
Unigene16435	sp|Q9LN50|PMTS_ARATH	2e-118	265	Probable methyltransferase PMT28 OS=Arabidopsis thaliana GN=At1g19430 PE=1 SV=1
Unigene16436	sp|Q54FR4|PX24D_DICDI	2e-21	102	PXMP2/4 family protein 4 OS=Dictyostelium discoideum GN=DDB_G0290631 PE=3 SV=1
Unigene16439	sp|Q6DJC8|TM53B_XENLA	6e-20	99	Transmembrane protein 53-B OS=Xenopus laevis GN=tmem53-b PE=2 SV=1
Unigene16441	sp|Q43729|PER57_ARATH	4e-32	138	Peroxidase 57 OS=Arabidopsis thaliana GN=PER57 PE=1 SV=1
Unigene16444	sp|Q9JJK2|LANC2_MOUSE	2e-68	154	LanC-like protein 2 OS=Mus musculus GN=Lancl2 PE=1 SV=1
Unigene16445	sp|O13663|GPI13_SCHPO	1e-05	39.3	GPI ethanolamine phosphate transferase 3 OS=Schizosaccharomyces pombe GN=gpi13 PE=2 SV=1
Unigene16447	sp|Q9LEV3|UMP3_ARATH	4e-36	151	Uncharacterized protein At5g10860, mitochondrial OS=Arabidopsis thaliana GN=At5g10860 PE=1 SV=1
Unigene16449	sp|Q6DEY3|F108B_XENTR	4e-65	249	Abhydrolase domain-containing protein FAM108B1 OS=Xenopus tropicalis GN=fam108b1 PE=2 SV=1
Unigene16451	sp|Q58E77|WD82B_XENLA	2e-48	193	WD repeat-containing protein 82-B OS=Xenopus laevis GN=wdr82-b PE=2 SV=1
Unigene16454	sp|Q9HD20|AT131_HUMAN	5e-149	528	Probable cation-transporting ATPase 13A1 OS=Homo sapiens GN=ATP13A1 PE=1 SV=2
Unigene16456	sp|Q5QQ56|XYLT1_CANFA	3e-22	107	Xylosyltransferase 1 OS=Canis familiaris GN=XYLT1 PE=2 SV=1
Unigene16457	sp|P04146|COPIA_DROME	3e-09	63.5	Copia protein OS=Drosophila melanogaster GN=GIP PE=1 SV=3
Unigene16458	sp|Q9SCQ2|UPL7_ARATH	0	642	E3 ubiquitin-protein ligase UPL7 OS=Arabidopsis thaliana GN=UPL7 PE=2 SV=1
Unigene16460	sp|P07761|SLSG6_BRAOL	2e-51	204	S-locus-specific glycoprotein S6 OS=Brassica oleracea GN=SLSG PE=2 SV=2
Unigene16463	sp|P25396|TEHA_ECOLI	7e-08	57.8	Tellurite resistance protein tehA OS=Escherichia coli (strain K12) GN=tehA PE=1 SV=1
Unigene16464	sp|Q93VV0|ZDHC6_ARATH	3e-116	419	Probable S-acyltransferase At3g09320 OS=Arabidopsis thaliana GN=At3g09320 PE=2 SV=1
Unigene16465	sp|Q94C27|FB84_ARATH	2e-65	248	F-box protein At1g70590 OS=Arabidopsis thaliana GN=At1g70590 PE=2 SV=1
Unigene16467	sp|Q9SU40|SKU5_ARATH	2e-114	413	Monocopper oxidase-like protein SKU5 OS=Arabidopsis thaliana GN=SKU5 PE=1 SV=1
Unigene16468	sp|P73689|SPPA_SYNY3	9e-13	73.9	Protease 4 homolog OS=Synechocystis sp. (strain PCC 6803) GN=sppA PE=3 SV=1
Unigene16469	sp|P52876|Y615_SYNY3	3e-31	136	UPF0016 membrane protein sll0615 OS=Synechocystis sp. (strain PCC 6803) GN=sll0615 PE=3 SV=1
Unigene16470	sp|Q9BVG9|PTSS2_HUMAN	1e-72	201	Phosphatidylserine synthase 2 OS=Homo sapiens GN=PTDSS2 PE=1 SV=1
Unigene16471	sp|P46278|CCNB2_MEDVA	1e-48	192	G2/mitotic-specific cyclin-2 OS=Medicago varia PE=2 SV=1
Unigene16474	sp|P0C7R4|PP110_ARATH	0	662	Pentatricopeptide repeat-containing protein At1g69290 OS=Arabidopsis thaliana GN=At1g69290 PE=2 SV=1
Unigene16475	sp|Q9D071|MMS19_MOUSE	2e-18	94.7	MMS19 nucleotide excision repair protein homolog OS=Mus musculus GN=Mms19 PE=1 SV=1
Unigene16478	sp|Q3V050|S47A2_MOUSE	1e-57	224	Multidrug and toxin extrusion protein 2 OS=Mus musculus GN=Slc47a2 PE=1 SV=1
Unigene16479	sp|Q8H1D2|WOX5_ARATH	2e-38	159	WUSCHEL-related homeobox 5 OS=Arabidopsis thaliana GN=WOX5 PE=2 SV=1
Unigene16480	sp|Q8W4C3|PARNL_ARATH	2e-95	350	Poly(A)-specific ribonuclease PARN-like OS=Arabidopsis thaliana GN=At3g25430 PE=2 SV=1
Unigene16482	sp|Q91W86|VPS11_MOUSE	8e-122	438	Vacuolar protein sorting-associated protein 11 homolog OS=Mus musculus GN=Vps11 PE=1 SV=2
Unigene16484	sp|O96622|ARPC1_DICDI	2e-86	320	Actin-related protein 2/3 complex subunit 1 OS=Dictyostelium discoideum GN=arcA PE=1 SV=1
Unigene16485	sp|Q6NLY8|HA22K_ARATH	3e-51	203	HVA22-like protein k OS=Arabidopsis thaliana GN=HVA22K PE=2 SV=1
Unigene16486	sp|Q32L81|MMP37_BOVIN	1e-44	181	MMP37-like protein, mitochondrial OS=Bos taurus PE=2 SV=1
Unigene16487	sp|Q5R6Q7|SNX16_PONAB	4e-07	57.8	Sorting nexin-16 OS=Pongo abelii GN=SNX16 PE=2 SV=1
Unigene16489	sp|Q3ECP6|GDL22_ARATH	2e-147	522	GDSL esterase/lipase At1g54790 OS=Arabidopsis thaliana GN=At1g54790 PE=2 SV=1
Unigene16491	sp|Q0WRJ7|FKBP6_ARATH	1e-44	180	FKBP-type peptidyl-prolyl cis-trans isomerase 6, chloroplastic OS=Arabidopsis thaliana GN=At3g60370 PE=1 SV=1
Unigene16492	sp|Q4P209|VID21_USTMA	3e-06	52.4	Chromatin modification-related protein VID21 OS=Ustilago maydis GN=VID21 PE=3 SV=1
Unigene16493	sp|Q9C5U3|PRS8A_ARATH	0	719	26S protease regulatory subunit 8 homolog A OS=Arabidopsis thaliana GN=RPT6A PE=2 SV=1
Unigene16494	sp|Q54L40|SAE2_DICDI	9e-92	337	SUMO-activating enzyme subunit 2 OS=Dictyostelium discoideum GN=uba2 PE=3 SV=1
Unigene16495	sp|Q8RWS8|PP199_ARATH	2e-37	155	Pentatricopeptide repeat-containing protein At2g41720 OS=Arabidopsis thaliana GN=EMB2654 PE=2 SV=1
Unigene16496	sp|Q9C888|PLDE1_ARATH	0	498	Phospholipase D epsilon OS=Arabidopsis thaliana GN=PLDEPSILON PE=2 SV=1
Unigene16497	sp|P17407|21KD_DAUCA	3e-33	141	21 kDa protein OS=Daucus carota PE=2 SV=1
Unigene16498	sp|P13816|GARP_PLAFF	8e-08	58.9	Glutamic acid-rich protein OS=Plasmodium falciparum (isolate FC27 / Papua New Guinea) GN=GARP PE=4 SV=1
Unigene16499	sp|Q9FI19|CML43_ARATH	1e-15	83.6	Probable calcium-binding protein CML43 OS=Arabidopsis thaliana GN=CML43 PE=2 SV=1
Unigene16500	sp|Q8L718|ALB32_ARATH	2e-104	286	ALBINO3-like protein 2, chloroplastic OS=Arabidopsis thaliana GN=ALB3L2 PE=2 SV=2
Unigene16502	sp|O22494|GSHB_SOLLC	3e-179	628	Glutathione synthetase, chloroplastic OS=Solanum lycopersicum GN=GSH2 PE=2 SV=1
Unigene16503	sp|Q9RB36|TRUB_FLAJ1	1e-24	113	tRNA pseudouridine synthase B OS=Flavobacterium johnsoniae (strain ATCC 17061 / DSM 2064 / UW101) GN=truB PE=3 SV=1
Unigene16504	sp|Q0AC40|TOLB_ALHEH	3e-09	64.3	Protein tolB OS=Alkalilimnicola ehrlichei (strain MLHE-1) GN=tolB PE=3 SV=1
Unigene16506	sp|P94575|ALLP_BACSU	3e-86	320	Probable allantoin permease OS=Bacillus subtilis GN=pucI PE=2 SV=1
Unigene16507	sp|Q9LZR3|CSLA9_ARATH	0	365	Glucomannan 4-beta-mannosyltransferase 9 OS=Arabidopsis thaliana GN=CSLA9 PE=2 SV=1
Unigene16508	sp|Q9LZM8|BLH9_ARATH	2e-60	233	BEL1-like homeodomain protein 9 OS=Arabidopsis thaliana GN=BLH9 PE=1 SV=1
Unigene16509	sp|Q9LH89|Y3885_ARATH	1e-40	161	Uncharacterized protein At3g28850 OS=Arabidopsis thaliana GN=At3g28850 PE=1 SV=1
Unigene16511	sp|Q9CBG0|Y2020_MYCLE	1e-10	68.2	Putative S-adenosyl-L-methionine-dependent methyltransferase ML2020 OS=Mycobacterium leprae GN=ML2020 PE=3 SV=2
Unigene16512	sp|Q4R681|MSTO1_MACFA	1e-08	51.2	Protein misato homolog 1 OS=Macaca fascicularis GN=MSTO1 PE=2 SV=2
Unigene16514	sp|Q2NI00|DHQS_METST	1e-60	192	3-dehydroquinate synthase OS=Methanosphaera stadtmanae (strain DSM 3091) GN=Msp_0090 PE=3 SV=1
Unigene16516	sp|P00846|ATP6_HUMAN	8e-79	293	ATP synthase subunit a OS=Homo sapiens GN=MT-ATP6 PE=1 SV=1
Unigene16517	sp|Q12769|NU160_HUMAN	1e-11	55.1	Nuclear pore complex protein Nup160 OS=Homo sapiens GN=NUP160 PE=1 SV=3
Unigene16518	sp|O74446|SIF2_SCHPO	6e-08	59.3	Sad1-interacting factor 2 OS=Schizosaccharomyces pombe GN=sif2 PE=1 SV=2
Unigene16520	sp|Q54J88|MMS19_DICDI	4e-20	98.6	MMS19 nucleotide excision repair protein homolog OS=Dictyostelium discoideum GN=mms19 PE=3 SV=2
Unigene16521	sp|Q8L7M4|SDN5_ARATH	0	691	Small RNA degrading nuclease 5 OS=Arabidopsis thaliana GN=SDN5 PE=2 SV=2
Unigene16525	sp|Q9LMT1|P2C08_ARATH	6e-106	298	Probable protein phosphatase 2C 8 OS=Arabidopsis thaliana GN=At1g18030 PE=2 SV=2
Unigene16527	sp|P51110|DFRA_VITVI	5e-45	182	Dihydroflavonol-4-reductase OS=Vitis vinifera GN=DFR PE=1 SV=1
Unigene16528	sp|A6QLM0|TM189_BOVIN	1e-14	80.5	Transmembrane protein 189 OS=Bos taurus GN=TMEM189 PE=2 SV=1
Unigene16529	sp|Q6C1L3|PXR1_YARLI	6e-06	53.9	Protein PXR1 OS=Yarrowia lipolytica GN=PXR1 PE=3 SV=1
Unigene16530	sp|P82869|CYP37_ARATH	3e-152	296	Peptidyl-prolyl cis-trans isomerase CYP37, chloroplastic OS=Arabidopsis thaliana GN=CYP37 PE=1 SV=3
Unigene16531	sp|Q2TBI0|LBP_BOVIN	6e-22	64.3	Lipopolysaccharide-binding protein OS=Bos taurus GN=LBP PE=2 SV=1
Unigene16533	sp|Q9M021|LRKA1_ARATH	1e-49	196	Lectin-domain containing receptor kinase A4.1 OS=Arabidopsis thaliana GN=LECRKA4.1 PE=2 SV=1
Unigene16534	sp|P13940|LEA29_GOSHI	9e-24	110	Late embryogenesis abundant protein D-29 OS=Gossypium hirsutum PE=3 SV=1
Unigene16535	sp|P04146|COPIA_DROME	2e-31	137	Copia protein OS=Drosophila melanogaster GN=GIP PE=1 SV=3
Unigene16536	sp|Q9LIG2|RLK6_ARATH	3e-24	114	Receptor-like protein kinase At3g21340 OS=Arabidopsis thaliana GN=At3g21340 PE=1 SV=1
Unigene16537	sp|Q9SYZ7|U496A_ARATH	1e-101	370	UPF0496 protein At4g34320 OS=Arabidopsis thaliana GN=At4g34320 PE=1 SV=1
Unigene16538	sp|Q9P2Y5|UVRAG_HUMAN	9e-10	65.5	UV radiation resistance-associated gene protein OS=Homo sapiens GN=UVRAG PE=1 SV=1
Unigene16539	sp|P42676|NEUL_RAT	1e-07	57	Neurolysin, mitochondrial OS=Rattus norvegicus GN=Nln PE=1 SV=1
Unigene16540	sp|Q9LZM4|WAKLQ_ARATH	6e-16	84.3	Wall-associated receptor kinase-like 20 OS=Arabidopsis thaliana GN=WAKL20 PE=2 SV=1
Unigene16541	sp|Q06735|ATPAM_BETVU	4e-103	374	ATP synthase subunit alpha, mitochondrial OS=Beta vulgaris GN=ATPA PE=3 SV=1
Unigene16542	sp|Q8MP30|Y7791_DICDI	2e-13	78.2	Uncharacterized histidine-rich protein DDB_G0274557 OS=Dictyostelium discoideum GN=DDB_G0274557 PE=4 SV=1
Unigene16543	sp|Q941D6|HDA14_ARATH	1e-108	376	Histone deacetylase 14 OS=Arabidopsis thaliana GN=HDA14 PE=2 SV=1
Unigene16548	sp|Q8GZ42|ATX5_ARATH	0	752	Histone-lysine N-methyltransferase ATX5 OS=Arabidopsis thaliana GN=ATX5 PE=2 SV=1
Unigene16549	sp|P04146|COPIA_DROME	2e-40	155	Copia protein OS=Drosophila melanogaster GN=GIP PE=1 SV=3
Unigene16550	sp|P43294|MHK_ARATH	2e-153	542	Serine/threonine-protein kinase MHK OS=Arabidopsis thaliana GN=MHK PE=1 SV=2
Unigene16551	sp|Q54BC9|DYRK2_DICDI	4e-55	216	Probable serine/threonine-protein kinase dyrk2 OS=Dictyostelium discoideum GN=dyrk2 PE=3 SV=1
Unigene16552	sp|P59797|SELV_HUMAN	2e-09	64.7	Selenoprotein V OS=Homo sapiens GN=SELV PE=2 SV=2
Unigene16556	sp|Q94F87|CMT2_ARATH	0	772	DNA (cytosine-5)-methyltransferase CMT2 OS=Arabidopsis thaliana GN=CMT2 PE=2 SV=2
Unigene16557	sp|Q56X72|RTNLS_ARATH	3e-83	310	Reticulon-like protein B21 OS=Arabidopsis thaliana GN=RTNLB21 PE=2 SV=1
Unigene16558	sp|O80582|FBK46_ARATH	1e-27	123	F-box/kelch-repeat protein At2g44130 OS=Arabidopsis thaliana GN=At2g44130 PE=2 SV=2
Unigene16559	sp|Q9M8M3|PP136_ARATH	1e-147	524	Pentatricopeptide repeat-containing protein At1g80550, mitochondrial OS=Arabidopsis thaliana GN=At1g80550 PE=2 SV=1
Unigene16560	sp|Q8Q001|TRPB2_METMA	2e-103	278	Tryptophan synthase beta chain 2 OS=Methanosarcina mazei GN=trpB2 PE=3 SV=1
Unigene16561	sp|Q9CTY5|EFHA2_MOUSE	8e-18	90.9	EF-hand domain-containing family member A2 OS=Mus musculus GN=Efha2 PE=2 SV=2
Unigene16562	sp|Q9LZJ3|XT1_ARATH	4e-59	228	Xyloglucan 6-xylosyltransferase OS=Arabidopsis thaliana GN=XT1 PE=1 SV=1
Unigene16563	sp|Q9AWS0|Y1410_ORYSJ	2e-57	223	AP2/ERF and B3 domain-containing protein Os01g0141000 OS=Oryza sativa subsp. japonica GN=Os01g0141000 PE=2 SV=1
Unigene16564	sp|P50469|M22_STRPY	3e-07	57.4	M protein, serotype 2.2 OS=Streptococcus pyogenes GN=emmL2.2 PE=3 SV=1
Unigene16565	sp|P06603|TBA1_DROME	9e-141	499	Tubulin alpha-1 chain OS=Drosophila melanogaster GN=alphaTub84B PE=2 SV=1
Unigene16566	sp|Q54R84|AP4B_DICDI	2e-78	169	AP-4 complex subunit beta OS=Dictyostelium discoideum GN=ap4b1 PE=3 SV=1
Unigene16568	sp|Q6GM06|OTU6B_XENLA	8e-09	62.4	OTU domain-containing protein 6B OS=Xenopus laevis GN=otud6b PE=2 SV=1
Unigene16569	sp|Q9SAJ3|FTSHC_ARATH	2e-33	142	Cell division protease ftsH homolog 12, chloroplastic OS=Arabidopsis thaliana GN=FTSH12 PE=2 SV=2
Unigene16573	sp|Q9NRL2|BAZ1A_HUMAN	6e-08	59.7	Bromodomain adjacent to zinc finger domain protein 1A OS=Homo sapiens GN=BAZ1A PE=1 SV=2
Unigene16576	sp|Q9LV17|BH079_ARATH	3e-67	256	Transcription factor bHLH79 OS=Arabidopsis thaliana GN=BHLH79 PE=2 SV=1
Unigene16577	sp|O05525|YDIL_BACSU	4e-06	53.5	Putative membrane peptidase ydiL OS=Bacillus subtilis GN=ydiL PE=3 SV=1
Unigene16579	sp|Q9LTC0|Y5707_ARATH	4e-109	395	Probable receptor-like protein kinase At5g47070 OS=Arabidopsis thaliana GN=At5g47070 PE=1 SV=1
Unigene16580	sp|Q5PP37|ATXR2_ARATH	3e-168	592	Histone-lysine N-methyltransferase ATXR2 OS=Arabidopsis thaliana GN=ATXR2 PE=2 SV=1
Unigene16581	sp|P45951|ARP_ARATH	9e-142	286	Apurinic endonuclease-redox protein OS=Arabidopsis thaliana GN=ARP PE=2 SV=2
Unigene16582	sp|Q3EDF8|PPR28_ARATH	6e-92	337	Pentatricopeptide repeat-containing protein At1g09900 OS=Arabidopsis thaliana GN=At1g09900 PE=2 SV=1
Unigene16585	sp|Q8VWF8|RPOT2_NICSY	0	930	DNA-directed RNA polymerase 2, chloroplastic/mitochondrial OS=Nicotiana sylvestris GN=RPOT2 PE=2 SV=2
Unigene16586	sp|Q9FQ04|XRN4_ARATH	0	1138	5'-3' exoribonuclease 4 OS=Arabidopsis thaliana GN=XRN4 PE=2 SV=1
Unigene16587	sp|O65351|SUBL_ARATH	2e-140	397	Subtilisin-like protease OS=Arabidopsis thaliana GN=ARA12 PE=1 SV=1
Unigene16588	sp|Q54CS8|PEX6_DICDI	2e-43	177	Peroxisomal biogenesis factor 6 OS=Dictyostelium discoideum GN=pex6 PE=3 SV=1
Unigene16590	sp|Q6P5E4|UGGG1_MOUSE	7e-67	256	UDP-glucose:glycoprotein glucosyltransferase 1 OS=Mus musculus GN=Uggt1 PE=1 SV=3
Unigene16591	sp|Q9FK05|PME61_ARATH	1e-101	200	Probable pectinesterase/pectinesterase inhibitor 61 OS=Arabidopsis thaliana GN=PME61 PE=1 SV=1
Unigene16592	sp|Q9C8S9|RH48_ARATH	2e-149	529	Probable DEAD-box ATP-dependent RNA helicase 48 OS=Arabidopsis thaliana GN=RH48 PE=3 SV=1
Unigene16594	sp|Q96502|COL2_ARATH	8e-19	94.4	Zinc finger protein CONSTANS-LIKE 2 OS=Arabidopsis thaliana GN=COL2 PE=1 SV=1
Unigene16595	sp|Q5R9T5|SPTC1_PONAB	1e-104	381	Serine palmitoyltransferase 1 OS=Pongo abelii GN=SPTLC1 PE=2 SV=1
Unigene16596	sp|Q54M20|TTC4_DICDI	7e-40	165	Tetratricopeptide repeat protein 4 homolog OS=Dictyostelium discoideum GN=ttc4 PE=3 SV=1
Unigene16597	sp|Q16706|MA2A1_HUMAN	8e-141	307	Alpha-mannosidase 2 OS=Homo sapiens GN=MAN2A1 PE=1 SV=2
Unigene16598	sp|Q9S7J8|AHM5_ARATH	8e-58	134	Copper-transporting ATPase RAN1 OS=Arabidopsis thaliana GN=RAN1 PE=1 SV=1
Unigene16599	sp|Q9CXG3|PPIL4_MOUSE	1e-105	217	Peptidyl-prolyl cis-trans isomerase-like 4 OS=Mus musculus GN=Ppil4 PE=2 SV=2
Unigene16602	sp|Q00874|DR100_ARATH	4e-37	154	DNA-damage-repair/toleration protein DRT100 OS=Arabidopsis thaliana GN=DRT100 PE=2 SV=2
Unigene16603	sp|Q5I0E6|RPAP2_RAT	3e-07	58.5	RNA polymerase II subunit B1 CTD phosphatase Rpap2 OS=Rattus norvegicus GN=Rpap2 PE=2 SV=1
Unigene16604	sp|P09394|GLPQ_ECOLI	2e-26	85.9	Glycerophosphoryl diester phosphodiesterase OS=Escherichia coli (strain K12) GN=glpQ PE=1 SV=2
Unigene16607	sp|Q9FFN2|GLYT3_ARATH	1e-90	335	Probable glycosyltransferase At5g03795 OS=Arabidopsis thaliana GN=At5g03795 PE=3 SV=2
Unigene16610	sp|Q8H0F2|ANGT_GENTR	2e-51	204	Anthocyanin 3'-O-beta-glucosyltransferase OS=Gentiana triflora PE=1 SV=1
Unigene16613	sp|Q8BJ34|LKAP_MOUSE	3e-08	60.5	Limkain-b1 OS=Mus musculus GN=Lkap PE=1 SV=2
Unigene16616	sp|Q8GWP0|MYB39_ARATH	2e-52	205	Transcription factor MYB39 OS=Arabidopsis thaliana GN=MYB39 PE=2 SV=1
Unigene16617	sp|Q9ZTN2|ERD2_PETHY	7e-91	335	ER lumen protein retaining receptor OS=Petunia hybrida GN=ERD2 PE=2 SV=1
Unigene16618	sp|Q08237|REXO4_YEAST	8e-25	115	RNA exonuclease 4 OS=Saccharomyces cerevisiae GN=REX4 PE=1 SV=1
Unigene16619	sp|Q9C5V6|TOP6B_ARATH	0	651	DNA topoisomerase 6 subunit B OS=Arabidopsis thaliana GN=TOP6B PE=1 SV=1
Unigene16620	sp|A7SXK3|TMED_NEMVE	3e-15	82.8	Transmembrane emp24 domain-containing protein OS=Nematostella vectensis GN=v1g194562 PE=3 SV=1
Unigene16623	sp|Q7S1I0|ATG26_NEUCR	6e-11	68.2	Sterol 3-beta-glucosyltransferase OS=Neurospora crassa GN=atg-26 PE=3 SV=1
Unigene16624	sp|Q9FJS2|HDG5_ARATH	4e-70	240	Homeobox-leucine zipper protein HDG5 OS=Arabidopsis thaliana GN=HDG5 PE=2 SV=2
Unigene16625	sp|Q8VZE4|PP299_ARATH	1e-110	330	Pentatricopeptide repeat-containing protein At4g01570 OS=Arabidopsis thaliana GN=At4g01570 PE=2 SV=1
Unigene16626	sp|Q54YW1|ELMOA_DICDI	2e-23	110	ELMO domain-containing protein A OS=Dictyostelium discoideum GN=elmoA PE=1 SV=1
Unigene16627	sp|Q9M0X5|CRK25_ARATH	1e-33	143	Cysteine-rich receptor-like protein kinase 25 OS=Arabidopsis thaliana GN=CRK25 PE=2 SV=1
Unigene16628	sp|Q9LIR8|FBK67_ARATH	5e-12	71.6	F-box/kelch-repeat protein At3g23880 OS=Arabidopsis thaliana GN=At3g23880 PE=2 SV=1
Unigene16630	sp|Q86C65|TOR_DICDI	1e-43	176	Target of rapamycin OS=Dictyostelium discoideum GN=tor PE=1 SV=1
Unigene16631	sp|P25011|CCNB1_SOYBN	2e-132	473	G2/mitotic-specific cyclin S13-6 OS=Glycine max PE=2 SV=1
Unigene16632	sp|P35044|TRYA4_LUCCU	2e-107	363	Trypsin alpha-4 OS=Lucilia cuprina PE=3 SV=1
Unigene16633	sp|Q8LLE5|FPP_SOLLC	8e-96	224	Filament-like plant protein (Fragment) OS=Solanum lycopersicum GN=FPP PE=1 SV=1
Unigene16634	sp|C0LGE0|Y1765_ARATH	6e-06	51.6	Probable LRR receptor-like serine/threonine-protein kinase At1g07650 OS=Arabidopsis thaliana GN=At1g07650 PE=1 SV=1
Unigene16635	sp|Q57891|Y449_METJA	7e-07	54.7	Uncharacterized transporter MJ0449 OS=Methanocaldococcus jannaschii GN=MJ0449 PE=3 SV=1
Unigene16636	sp|O74926|RBD2_SCHPO	1e-11	72.4	Rhomboid protein 2 OS=Schizosaccharomyces pombe GN=rbd2 PE=2 SV=1
Unigene16637	sp|P46547|PIP_AERSO	7e-28	124	Proline iminopeptidase OS=Aeromonas sobria GN=pip PE=1 SV=3
Unigene16638	sp|Q91784|KIF4_XENLA	3e-98	359	Chromosome-associated kinesin KIF4 OS=Xenopus laevis GN=kif4 PE=2 SV=1
Unigene16639	sp|Q4QR75|EXOS9_RAT	2e-64	247	Exosome complex exonuclease RRP45 OS=Rattus norvegicus GN=Exosc9 PE=2 SV=1
Unigene16640	sp|C0LGK4|Y2165_ARATH	8e-51	200	Probable LRR receptor-like serine/threonine-protein kinase At2g16250 OS=Arabidopsis thaliana GN=At2g16250 PE=1 SV=1
Unigene16641	sp|Q9LX30|GCN2_ARATH	5e-153	354	Probable serine/threonine-protein kinase GCN2 OS=Arabidopsis thaliana GN=GCN2 PE=2 SV=2
Unigene16642	sp|O93479|ORC4_XENLA	8e-46	185	Origin recognition complex subunit 4 OS=Xenopus laevis GN=orc4l PE=2 SV=1
Unigene16644	sp|O81635|ATK4_ARATH	1e-11	56.6	Kinesin-4 OS=Arabidopsis thaliana GN=ATK4 PE=1 SV=2
Unigene16645	sp|P30221|HSP11_SOLLC	1e-07	57.4	17.8 kDa class I heat shock protein OS=Solanum lycopersicum PE=2 SV=1
Unigene16648	sp|P40215|NDH1_YEAST	1e-72	275	External NADH-ubiquinone oxidoreductase 1, mitochondrial OS=Saccharomyces cerevisiae GN=NDE1 PE=1 SV=1
Unigene16649	sp|A0AIS3|DNAJ_LISW6	1e-09	65.1	Chaperone protein dnaJ OS=Listeria welshimeri serovar 6b (strain ATCC 35897 / DSM 20650 / SLCC5334) GN=dnaJ PE=3 SV=1
Unigene16650	sp|Q9M390|PTR1_ARATH	2e-74	152	Peptide transporter PTR1 OS=Arabidopsis thaliana GN=PTR1 PE=2 SV=1
Unigene16651	sp|O80831|BAM7_ARATH	6e-17	88.2	Beta-amylase 7 OS=Arabidopsis thaliana GN=BAM7 PE=2 SV=2
Unigene16652	sp|Q9ZPS9|BRL2_ARATH	2e-104	378	Serine/threonine-protein kinase BRI1-like 2 OS=Arabidopsis thaliana GN=BRL1 PE=1 SV=1
Unigene16653	sp|Q9FZ70|FDL1_ARATH	8e-48	192	F-box/FBD/LRR-repeat protein At1g13570 OS=Arabidopsis thaliana GN=At1g13570 PE=2 SV=1
Unigene16654	sp|O48649|ARF1_SALBA	9e-84	310	ADP-ribosylation factor 1 OS=Salix bakko GN=ARF1 PE=2 SV=3
Unigene16655	sp|Q8L7F9|B3GTF_ARATH	0	774	Beta-1,3-galactosyltransferase 15 OS=Arabidopsis thaliana GN=B3GALT15 PE=2 SV=1
Unigene16656	sp|Q7ZZ00|ZN511_DANRE	1e-25	117	Zinc finger protein 511 OS=Danio rerio GN=znf511 PE=2 SV=1
Unigene16657	sp|Q99PV0|PRP8_MOUSE	0	528	Pre-mRNA-processing-splicing factor 8 OS=Mus musculus GN=Prpf8 PE=1 SV=2
Unigene16658	sp|Q9QWF0|CAF1A_MOUSE	5e-36	152	Chromatin assembly factor 1 subunit A OS=Mus musculus GN=Chaf1a PE=1 SV=1
Unigene16659	sp|P17205|SER1_DROME	1e-48	193	Serine proteases 1/2 OS=Drosophila melanogaster GN=Jon99Cii PE=1 SV=2
Unigene16660	sp|P09189|HSP7C_PETHY	3e-77	272	Heat shock cognate 70 kDa protein OS=Petunia hybrida GN=HSP70 PE=2 SV=1
Unigene16661	sp|O49255|NAC29_ARATH	4e-71	268	NAC domain-containing protein 29 OS=Arabidopsis thaliana GN=NAC029 PE=2 SV=1
Unigene16662	sp|Q9SRW9|CSLD5_ARATH	0	819	Cellulose synthase-like protein D5 OS=Arabidopsis thaliana GN=CSLD5 PE=2 SV=1
Unigene16663	sp|Q9LRR5|DRL21_ARATH	4e-08	58.9	Putative disease resistance protein At3g14460 OS=Arabidopsis thaliana GN=At3g14460 PE=2 SV=1
Unigene16664	sp|Q9BY12|SCAPE_HUMAN	2e-31	137	S phase cyclin A-associated protein in the endoplasmic reticulum OS=Homo sapiens GN=SCAPER PE=1 SV=1
Unigene16667	sp|Q8LT07|PCF5_ORYSJ	3e-57	221	Transcription factor PCF5 OS=Oryza sativa subsp. japonica GN=PCF5 PE=2 SV=1
Unigene16668	sp|B1MTK1|THOC2_CALMO	1e-87	324	THO complex subunit 2 OS=Callicebus moloch GN=THOC2 PE=3 SV=1
Unigene16670	sp|Q5SN75|P2C08_ORYSJ	8e-69	260	Probable protein phosphatase 2C 8 OS=Oryza sativa subsp. japonica GN=Os01g0656200 PE=2 SV=1
Unigene16672	sp|P34127|MYBA_DICDI	6e-13	76.3	Myb-like protein A OS=Dictyostelium discoideum GN=mybA PE=4 SV=2
Unigene16673	sp|Q9FE20|PBS1_ARATH	3e-55	216	Serine/threonine-protein kinase PBS1 OS=Arabidopsis thaliana GN=PBS1 PE=1 SV=1
Unigene16675	sp|Q7GB25|AB5C_ARATH	0	1495	ABC transporter C family member 5 OS=Arabidopsis thaliana GN=ABCC5 PE=2 SV=2
Unigene16676	sp|Q9FFN4|BGAL6_ARATH	0	653	Beta-galactosidase 6 OS=Arabidopsis thaliana GN=BGAL6 PE=2 SV=1
Unigene16677	sp|P32583|SRP40_YEAST	2e-07	57.8	Suppressor protein SRP40 OS=Saccharomyces cerevisiae GN=SRP40 PE=1 SV=2
Unigene16678	sp|P07197|NFM_HUMAN	8e-09	63.5	Neurofilament medium polypeptide OS=Homo sapiens GN=NEFM PE=1 SV=3
Unigene16679	sp|Q9LES3|AI5L2_ARATH	6e-80	298	ABSCISIC ACID-INSENSITIVE 5-like protein 2 OS=Arabidopsis thaliana GN=DPBF3 PE=1 SV=1
Unigene16681	sp|O04425|FCA_ARATH	2e-51	204	Flowering time control protein FCA OS=Arabidopsis thaliana GN=FCA PE=1 SV=1
Unigene16682	sp|Q9R1C7|PR40A_MOUSE	1e-25	118	Pre-mRNA-processing factor 40 homolog A OS=Mus musculus GN=Prpf40a PE=1 SV=1
Unigene16683	sp|O94451|PLI1_SCHPO	3e-16	87.8	E3 SUMO-protein ligase pli1 OS=Schizosaccharomyces pombe GN=pli1 PE=1 SV=3
Unigene16687	sp|O22207|UBP5_ARATH	3e-65	248	Ubiquitin carboxyl-terminal hydrolase 5 OS=Arabidopsis thaliana GN=UBP5 PE=1 SV=2
Unigene16688	sp|Q52T38|ZDH22_ARATH	0	714	S-acyltransferase TIP1 OS=Arabidopsis thaliana GN=TIP1 PE=2 SV=1
Unigene16689	sp|Q9ZU96|Y2168_ARATH	0	677	Ankyrin repeat-containing protein At2g01680 OS=Arabidopsis thaliana GN=At2g01680 PE=1 SV=1
Unigene16692	sp|Q7ZZ25|ATD1A_DANRE	2e-61	238	ATPase family AAA domain-containing protein 1-A OS=Danio rerio GN=atad1a PE=2 SV=2
Unigene16693	sp|Q2TBW5|ZNHI2_BOVIN	1e-07	57	Zinc finger HIT domain-containing protein 2 OS=Bos taurus GN=ZNHIT2 PE=2 SV=1
Unigene16694	sp|Q6UB98|ANR12_HUMAN	3e-13	77	Ankyrin repeat domain-containing protein 12 OS=Homo sapiens GN=ANKRD12 PE=1 SV=3
Unigene16695	sp|Q680C0|GDL62_ARATH	2e-30	134	GDSL esterase/lipase At4g10955 OS=Arabidopsis thaliana GN=At4g10955 PE=2 SV=1
Unigene16696	sp|Q42883|ECAP_SOLLC	0	403	Calcium-transporting ATPase, endoplasmic reticulum-type OS=Solanum lycopersicum GN=LCA1 PE=2 SV=1
Unigene16697	sp|Q9SGZ5|BXL7_ARATH	8e-178	624	Probable beta-D-xylosidase 7 OS=Arabidopsis thaliana GN=BXL7 PE=2 SV=2
Unigene16706	sp|O96006|ZBED1_HUMAN	3e-06	54.3	Zinc finger BED domain-containing protein 1 OS=Homo sapiens GN=ZBED1 PE=1 SV=1
Unigene16707	sp|Q6S001|KIF11_DICDI	2e-73	275	Kinesin-related protein 11 OS=Dictyostelium discoideum GN=kif11 PE=3 SV=1
Unigene16708	sp|Q8RWB8|UPL6_ARATH	1e-65	250	E3 ubiquitin-protein ligase UPL6 OS=Arabidopsis thaliana GN=UPL6 PE=2 SV=1
Unigene16709	sp|O65258|BAM2_ARATH	8e-97	353	Beta-amylase 2, chloroplastic OS=Arabidopsis thaliana GN=BAM2 PE=1 SV=2
Unigene16710	sp|Q9AR73|HQGT_RAUSE	1e-78	293	Hydroquinone glucosyltransferase OS=Rauvolfia serpentina GN=AS PE=1 SV=1
Unigene16712	sp|Q8GE08|MRAW_HELMO	3e-51	203	S-adenosyl-L-methionine-dependent methyltransferase mraW (Fragment) OS=Heliobacillus mobilis GN=mraW PE=3 SV=1
Unigene16713	sp|Q43716|UFOG_PETHY	7e-59	228	Anthocyanidin 3-O-glucosyltransferase OS=Petunia hybrida GN=RT PE=2 SV=1
Unigene16714	sp|Q5SY16|NOL9_HUMAN	3e-23	109	Nucleolar protein 9 OS=Homo sapiens GN=NOL9 PE=1 SV=1
Unigene16715	sp|P93147|C81E1_GLYEC	5e-64	244	Isoflavone 2'-hydroxylase OS=Glycyrrhiza echinata GN=CYP81E1 PE=1 SV=2
Unigene16716	sp|O22800|COL14_ARATH	3e-33	142	Zinc finger protein CONSTANS-LIKE 14 OS=Arabidopsis thaliana GN=COL14 PE=2 SV=2
Unigene16718	sp|O13773|UCP7_SCHPO	1e-06	54.3	UBA domain-containing protein 7 OS=Schizosaccharomyces pombe GN=ucp7 PE=2 SV=1
Unigene16720	sp|Q8L3Z8|FZR2_ARATH	0	712	Protein FIZZY-RELATED 2 OS=Arabidopsis thaliana GN=FZR2 PE=1 SV=1
Unigene16721	sp|Q9SU30|FB233_ARATH	1e-14	80.5	F-box protein At4g12560 OS=Arabidopsis thaliana GN=At4g12560 PE=2 SV=2
Unigene16722	sp|Q84T61|HSFA1_ORYSJ	8e-87	321	Heat stress transcription factor A-1 OS=Oryza sativa subsp. japonica GN=HSFA1 PE=2 SV=1
Unigene16723	sp|Q67XL4|Y3544_ARATH	2e-25	118	Uncharacterized CRM domain-containing protein At3g25440, chloroplastic OS=Arabidopsis thaliana GN=At3g25440 PE=2 SV=1
Unigene16724	sp|Q49AM1|MTER3_HUMAN	2e-09	64.7	mTERF domain-containing protein 3, mitochondrial OS=Homo sapiens GN=MTERFD3 PE=1 SV=2
Unigene16725	sp|Q94C33|C3H45_ARATH	2e-12	74.7	Zinc finger CCCH domain-containing protein 45 OS=Arabidopsis thaliana GN=At3g51180 PE=2 SV=1
Unigene16726	sp|Q9WY68|1A1D_THEMA	1e-06	53.9	Putative 1-aminocyclopropane-1-carboxylate deaminase OS=Thermotoga maritima GN=TM_0225 PE=3 SV=1
Unigene16727	sp|Q9MA92|FPP3_ARATH	2e-61	238	Filament-like plant protein 3 OS=Arabidopsis thaliana GN=FPP3 PE=2 SV=2
Unigene16728	sp|O27710|PSLS_METTH	2e-09	63.2	Phosphosulfolactate synthase OS=Methanobacterium thermoautotrophicum GN=comA PE=3 SV=1
Unigene16729	sp|Q9LYZ7|UPL4_ARATH	2e-155	549	E3 ubiquitin-protein ligase UPL4 OS=Arabidopsis thaliana GN=UPL4 PE=2 SV=1
Unigene16730	sp|A3BMN9|ANM3_ORYSJ	1e-146	285	Probable protein arginine N-methyltransferase 3 OS=Oryza sativa subsp. japonica GN=PRMT3 PE=2 SV=1
Unigene16731	sp|Q84TG1|RH57_ARATH	2e-46	186	DEAD-box ATP-dependent RNA helicase 57 OS=Arabidopsis thaliana GN=RH57 PE=2 SV=1
Unigene16732	sp|Q5YGP8|PLET1_ARATH	2e-113	410	AP2-like ethylene-responsive transcription factor PLT1 OS=Arabidopsis thaliana GN=PLT1 PE=2 SV=1
Unigene16733	sp|Q6PNC0|DMXL1_MOUSE	1e-20	102	DmX-like protein 1 OS=Mus musculus GN=Dmxl1 PE=1 SV=1
Unigene16737	sp|P13917|7SB1_SOYBN	2e-09	63.5	Basic 7S globulin OS=Glycine max GN=BG PE=1 SV=2
Unigene16739	sp|Q12083|MLH3_YEAST	2e-10	67	DNA mismatch repair protein MLH3 OS=Saccharomyces cerevisiae GN=MLH3 PE=1 SV=1
Unigene16740	sp|Q9SPL4|AMP22_MACIN	4e-65	248	Vicilin-like antimicrobial peptides 2-2 OS=Macadamia integrifolia GN=AMP2-2 PE=2 SV=1
Unigene16742	sp|P93831|CLF_ARATH	2e-53	209	Histone-lysine N-methyltransferase CLF OS=Arabidopsis thaliana GN=CLF PE=1 SV=2
Unigene16745	sp|Q3KPT3|TSSC1_XENLA	2e-52	207	Protein TSSC1 OS=Xenopus laevis GN=tssc1 PE=2 SV=1
Unigene16746	sp|Q9LW86|SUT34_ARATH	6e-93	340	Probable sulfate transporter 3.4 OS=Arabidopsis thaliana GN=SULTR3;4 PE=2 SV=1
Unigene16747	sp|Q7RTS9|DYM_HUMAN	2e-83	311	Dymeclin OS=Homo sapiens GN=DYM PE=1 SV=1
Unigene16748	sp|O32107|YUID_BACSU	2e-12	73.6	Uncharacterized membrane protein yuiD OS=Bacillus subtilis GN=yuiD PE=4 SV=1
Unigene16751	sp|Q9LF64|ATL5G_ARATH	2e-25	116	Probable RING-H2 finger protein ATL5G OS=Arabidopsis thaliana GN=ATL5G PE=2 SV=1
Unigene16752	sp|Q8LE26|U497C_ARATH	3e-46	185	UPF0497 membrane protein At2g38480 OS=Arabidopsis thaliana GN=At2g38480 PE=1 SV=2
Unigene16755	sp|Q9FJD5|LAC17_ARATH	0	805	Laccase-17 OS=Arabidopsis thaliana GN=LAC17 PE=2 SV=1
Unigene16756	sp|Q9LXN4|HIRA_ARATH	4e-97	354	Protein HIRA OS=Arabidopsis thaliana GN=HIRA PE=1 SV=1
Unigene16757	sp|Q5EB92|WDR70_RAT	1e-111	404	WD repeat-containing protein 70 OS=Rattus norvegicus GN=Wdr70 PE=2 SV=1
Unigene16761	sp|P82859|LECA_CASCR	3e-57	223	Agglutinin OS=Castanea crenata PE=1 SV=1
Unigene16763	sp|Q9QYT7|PIGQ_MOUSE	3e-34	147	Phosphatidylinositol N-acetylglucosaminyltransferase subunit Q OS=Mus musculus GN=Pigq PE=2 SV=3
Unigene16764	sp|Q8CHJ1|PIGU_RAT	1e-52	208	Phosphatidylinositol glycan anchor biosynthesis class U protein OS=Rattus norvegicus GN=Pigu PE=1 SV=3
Unigene16765	sp|C0LGK9|Y2242_ARATH	2e-36	153	Probable LRR receptor-like serine/threonine-protein kinase At2g24230 OS=Arabidopsis thaliana GN=At2g24230 PE=2 SV=1
Unigene16766	sp|Q9ASX2|TRNH1_ARATH	3e-83	308	Tropinone reductase homolog At1g07440 OS=Arabidopsis thaliana GN=At1g07440 PE=1 SV=1
Unigene16768	sp|Q9LG23|PPR82_ARATH	8e-50	197	Pentatricopeptide repeat-containing protein At1g55890, mitochondrial OS=Arabidopsis thaliana GN=At1g55890 PE=1 SV=1
Unigene16769	sp|Q94KK6|SYP72_ARATH	1e-96	353	Syntaxin-72 OS=Arabidopsis thaliana GN=SYP72 PE=2 SV=1
Unigene16770	sp|P82538|PPL1_ARATH	4e-10	65.9	PsbP-like protein 1, chloroplastic OS=Arabidopsis thaliana GN=PPL1 PE=1 SV=1
Unigene16771	sp|O42970|YB95_SCHPO	8e-08	58.2	Uncharacterized serine-rich protein C1E8.05 OS=Schizosaccharomyces pombe GN=SPBC1E8.05 PE=2 SV=1
Unigene16772	sp|Q55GD2|Y8328_DICDI	5e-23	110	Leucine-rich repeat-containing protein DDB_G0268328 OS=Dictyostelium discoideum GN=DDB_G0268328 PE=4 SV=1
Unigene16773	sp|Q9ZUP2|RECA3_ARATH	2e-81	302	DNA repair protein recA homolog 3, mitochondrial OS=Arabidopsis thaliana GN=At2g19490 PE=2 SV=2
Unigene16774	sp|Q6PGC1|DHX29_MOUSE	2e-48	194	ATP-dependent RNA helicase Dhx29 OS=Mus musculus GN=Dhx29 PE=2 SV=1
Unigene16775	sp|O48626|ZW10_ARATH	2e-57	223	Centromere/kinetochore protein zw10 homolog OS=Arabidopsis thaliana GN=ZW10 PE=2 SV=1
Unigene16776	sp|Q9C6S1|FH14_ARATH	6e-22	106	Formin-like protein 14 OS=Arabidopsis thaliana GN=FH14 PE=2 SV=3
Unigene16777	sp|O34524|YOCS_BACSU	1e-13	77.8	Uncharacterized sodium-dependent transporter yocS OS=Bacillus subtilis GN=yocS PE=3 SV=1
Unigene16778	sp|P0A9H7|CFA_ECOLI	5e-40	166	Cyclopropane-fatty-acyl-phospholipid synthase OS=Escherichia coli (strain K12) GN=cfa PE=1 SV=2
Unigene16779	sp|P0C5E2|Y1839_ARATH	1e-148	527	Probable serine/threonine-protein kinase At1g18390 OS=Arabidopsis thaliana GN=At1g18390 PE=1 SV=2
Unigene16780	sp|Q5E9N9|APEX2_BOVIN	1e-15	84.3	DNA-(apurinic or apyrimidinic site) lyase 2 OS=Bos taurus GN=APEX2 PE=2 SV=1
Unigene16781	sp|Q84WU2|UBP13_ARATH	1e-140	499	Ubiquitin carboxyl-terminal hydrolase 13 OS=Arabidopsis thaliana GN=UBP13 PE=1 SV=1
Unigene16782	sp|Q9FN92|Y5597_ARATH	3e-142	286	Probable receptor-like protein kinase At5g59700 OS=Arabidopsis thaliana GN=At5g59700 PE=2 SV=1
Unigene16783	sp|Q9LF10|CRS1_ARATH	1e-156	305	Chloroplastic group IIA intron splicing facilitator CRS1, chloroplastic OS=Arabidopsis thaliana GN=At5g16180 PE=3 SV=1
Unigene16784	sp|P49731|MCM6_SCHPO	2e-178	396	DNA replication licensing factor mcm6 OS=Schizosaccharomyces pombe GN=mcm6 PE=1 SV=2
Unigene16785	sp|Q8VWN6|RFS_PEA	0	1012	Galactinol--sucrose galactosyltransferase OS=Pisum sativum GN=RFS PE=1 SV=1
Unigene16787	sp|Q9FH05|SCP42_ARATH	0	736	Serine carboxypeptidase-like 42 OS=Arabidopsis thaliana GN=SCPL42 PE=2 SV=1
Unigene16788	sp|Q92177|CAN3_CHICK	5e-61	237	Calpain-3 OS=Gallus gallus GN=CAPN3 PE=2 SV=1
Unigene16789	sp|Q14839|CHD4_HUMAN	2e-13	79	Chromodomain-helicase-DNA-binding protein 4 OS=Homo sapiens GN=CHD4 PE=1 SV=1
Unigene16790	sp|Q8RXX9|ATL3B_ARATH	8e-39	152	RING-H2 finger protein ATL3B OS=Arabidopsis thaliana GN=ATL3B PE=1 SV=2
Unigene16791	sp|Q5PQN1|HERC4_RAT	8e-36	124	Probable E3 ubiquitin-protein ligase HERC4 OS=Rattus norvegicus GN=Herc4 PE=2 SV=1
Unigene16792	sp|Q9FE20|PBS1_ARATH	7e-70	184	Serine/threonine-protein kinase PBS1 OS=Arabidopsis thaliana GN=PBS1 PE=1 SV=1
Unigene16793	sp|Q93XW7|C3H40_ARATH	7e-25	114	Zinc finger CCCH domain-containing protein 40 OS=Arabidopsis thaliana GN=At3g21810 PE=1 SV=1
Unigene16794	sp|Q8L7E5|WIT1_ARATH	4e-114	412	WPP domain-interacting tail-anchored protein 1 OS=Arabidopsis thaliana GN=WIT1 PE=1 SV=2
Unigene16797	sp|Q9FII5|Y5148_ARATH	8e-65	247	Probable leucine-rich repeat receptor-like protein kinase At5g61480 OS=Arabidopsis thaliana GN=At5g61480 PE=1 SV=1
Unigene16798	sp|Q9LX66|HERK_ARATH	1e-105	383	Receptor-like protein kinase HERK 1 OS=Arabidopsis thaliana GN=HERK1 PE=1 SV=1
Unigene16800	sp|Q9SJ32|FDL15_ARATH	3e-14	79.7	F-box/FBD/LRR-repeat protein At2g05300 OS=Arabidopsis thaliana GN=At2g05300 PE=2 SV=1
Unigene16801	sp|Q3EBZ2|SKI23_ARATH	1e-40	167	F-box protein SKIP23 OS=Arabidopsis thaliana GN=SKIP23 PE=1 SV=1
Unigene16802	sp|Q9FNA2|PAO1_ARATH	6e-65	248	Polyamine oxidase 1 OS=Arabidopsis thaliana GN=PAO1 PE=1 SV=1
Unigene16803	sp|Q8H1G3|MTPC4_ARATH	9e-173	607	Metal tolerance protein C4 OS=Arabidopsis thaliana GN=MTPC4 PE=2 SV=1
Unigene16805	sp|P87149|MRS2_SCHPO	3e-12	73.9	Mitochondrial inner membrane magnesium transporter mrs2 OS=Schizosaccharomyces pombe GN=mrs2 PE=2 SV=1
Unigene16807	sp|P48261|TRPG_CYAPA	2e-57	223	Anthranilate synthase component II OS=Cyanophora paradoxa GN=trpG PE=3 SV=1
Unigene16808	sp|Q9H4L7|SMRCD_HUMAN	1e-62	162	SWI/SNF-related matrix-associated actin-dependent regulator of chromatin subfamily A containing DEAD/H box 1 OS=Homo sapiens GN=SMARCAD1 PE=1 SV=1
Unigene16809	sp|Q9SQK3|EM506_ARATH	1e-89	330	Ankyrin repeat domain-containing protein EMB506, chloroplastic OS=Arabidopsis thaliana GN=EMB506 PE=1 SV=1
Unigene16811	sp|O48711|PME12_ARATH	2e-109	388	Probable pectinesterase/pectinesterase inhibitor 12 OS=Arabidopsis thaliana GN=PME12 PE=2 SV=1
Unigene16812	sp|Q9C105|YKT4_SCHPO	2e-12	75.9	Chitinase-like protein PB1E7.04c OS=Schizosaccharomyces pombe GN=SPAPB1E7.04c PE=2 SV=1
Unigene16813	sp|Q9FWS3|C3H16_ARATH	2e-69	264	Zinc finger CCCH domain-containing protein 16 OS=Arabidopsis thaliana GN=At1g75340 PE=2 SV=2
Unigene16814	sp|Q39224|SRG1_ARATH	2e-41	169	Protein SRG1 OS=Arabidopsis thaliana GN=SRG1 PE=2 SV=1
Unigene16815	sp|Q8W4A5|APO2_ARATH	1e-89	330	APO protein 2, chloroplastic OS=Arabidopsis thaliana GN=APO2 PE=2 SV=1
Unigene16816	sp|P85076|PME_ACTDE	4e-90	331	Pectinesterase OS=Actinidia deliciosa PE=1 SV=1
Unigene16817	sp|Q9U2R0|BIN3D_CAEEL	2e-43	176	Probable methyltransferase Y17G7B.18 OS=Caenorhabditis elegans GN=Y17G7B.18 PE=2 SV=1
Unigene16818	sp|Q689G6|PRR95_ORYSJ	1e-16	70.5	Two-component response regulator-like PRR95 OS=Oryza sativa subsp. japonica GN=PRR95 PE=2 SV=1
Unigene16819	sp|Q6DIH3|MCM2_XENTR	0	852	DNA replication licensing factor mcm2 OS=Xenopus tropicalis GN=mcm2 PE=2 SV=1
Unigene16820	sp|P79051|RHP16_SCHPO	2e-125	450	ATP-dependent helicase rhp16 OS=Schizosaccharomyces pombe GN=rhp16 PE=2 SV=2
Unigene16821	sp|Q6QNM1|KC1_TOXGO	4e-46	187	Casein kinase I OS=Toxoplasma gondii PE=2 SV=1
Unigene16822	sp|Q55694|MNMG_SYNY3	0	815	tRNA uridine 5-carboxymethylaminomethyl modification enzyme mnmG OS=Synechocystis sp. (strain PCC 6803) GN=mnmG PE=3 SV=1
Unigene16823	sp|O65351|SUBL_ARATH	3e-67	257	Subtilisin-like protease OS=Arabidopsis thaliana GN=ARA12 PE=1 SV=1
Unigene16825	sp|O06423|MGTA_MYCTU	3e-07	56.6	GDP-mannose-dependent alpha-mannosyltransferase OS=Mycobacterium tuberculosis GN=mgtA PE=1 SV=1
Unigene16826	sp|Q7XBQ9|RGA2_SOLBU	5e-35	149	Disease resistance protein RGA2 OS=Solanum bulbocastanum GN=RGA2 PE=1 SV=1
Unigene16827	sp|Q8WU76|SCFD2_HUMAN	4e-18	94.4	Sec1 family domain-containing protein 2 OS=Homo sapiens GN=SCFD2 PE=1 SV=2
Unigene16828	sp|Q9LHK1|NUD16_ARATH	2e-66	253	Nudix hydrolase 16, mitochondrial OS=Arabidopsis thaliana GN=NUDT16 PE=2 SV=1
Unigene16831	sp|Q9CQ18|RNH2C_MOUSE	2e-06	53.5	Ribonuclease H2 subunit C OS=Mus musculus GN=Rnaseh2c PE=1 SV=1
Unigene16832	sp|P08965|MEI2_SCHPO	2e-33	145	Meiosis protein mei2 OS=Schizosaccharomyces pombe GN=mei2 PE=1 SV=1
Unigene16833	sp|Q9SEX2|KTNA1_ARATH	0	841	Katanin p60 ATPase-containing subunit OS=Arabidopsis thaliana GN=AAA1 PE=1 SV=1
Unigene16837	sp|Q28FE8|ADAT1_XENTR	1e-19	97.4	tRNA-specific adenosine deaminase 1 OS=Xenopus tropicalis GN=adat1 PE=2 SV=1
Unigene16838	sp|Q92698|RAD54_HUMAN	3e-32	141	DNA repair and recombination protein RAD54-like OS=Homo sapiens GN=RAD54L PE=1 SV=2
Unigene16840	sp|Q498M4|WDR5_RAT	1e-74	280	WD repeat-containing protein 5 OS=Rattus norvegicus GN=Wdr5 PE=2 SV=1
Unigene16841	sp|Q8RXL8|Y1689_ARATH	2e-07	57.4	Uncharacterized membrane protein At1g06890 OS=Arabidopsis thaliana GN=At1g06890 PE=1 SV=1
Unigene16842	sp|Q54ML1|NADE_DICDI	0	768	Glutamine-dependent NAD(+) synthetase OS=Dictyostelium discoideum GN=nadsyn1 PE=3 SV=1
Unigene16843	sp|Q60346|Y041_METJA	4e-29	130	Uncharacterized protein MJ0041 OS=Methanocaldococcus jannaschii GN=MJ0041 PE=4 SV=1
Unigene16844	sp|Q8VYM0|ERF93_ARATH	4e-43	175	Ethylene-responsive transcription factor 15 OS=Arabidopsis thaliana GN=ERF15 PE=2 SV=1
Unigene16845	sp|P39041|CBPS_STRCP	4e-08	59.3	Zinc carboxypeptidase OS=Streptomyces capreolus PE=3 SV=1
Unigene16846	sp|Q0P5A6|PSMD5_BOVIN	2e-08	62	26S proteasome non-ATPase regulatory subunit 5 OS=Bos taurus GN=PSMD5 PE=2 SV=1
Unigene16847	sp|P21238|RUBA_ARATH	2e-65	249	RuBisCO large subunit-binding protein subunit alpha, chloroplastic OS=Arabidopsis thaliana GN=At2g28000 PE=1 SV=2
Unigene16849	sp|Q3TZM9|ALG11_MOUSE	4e-68	258	Asparagine-linked glycosylation protein 11 homolog OS=Mus musculus GN=Alg11 PE=2 SV=1
Unigene16851	sp|Q9SM44|MGDG_SPIOL	0	919	Monogalactosyldiacylglycerol synthase, chloroplastic OS=Spinacia oleracea GN=MGD A PE=1 SV=1
Unigene16852	sp|P94575|ALLP_BACSU	2e-83	311	Probable allantoin permease OS=Bacillus subtilis GN=pucI PE=2 SV=1
Unigene16853	sp|Q9FM68|BAM4_ARATH	3e-109	395	Inactive beta-amylase 4, chloroplastic OS=Arabidopsis thaliana GN=BAM4 PE=2 SV=1
Unigene16854	sp|Q9M3M1|NDHJ_SPIOL	3e-90	332	NAD(P)H-quinone oxidoreductase subunit J, chloroplastic OS=Spinacia oleracea GN=ndhJ PE=3 SV=1
Unigene16856	sp|Q9FIZ3|GSO2_ARATH	1e-52	122	LRR receptor-like serine/threonine-protein kinase GSO2 OS=Arabidopsis thaliana GN=GSO2 PE=2 SV=2
Unigene16857	sp|Q9LYT3|TT12_ARATH	3e-80	300	Protein TRANSPARENT TESTA 12 OS=Arabidopsis thaliana GN=TT12 PE=2 SV=1
Unigene16858	sp|Q9LX73|UFL1_ARATH	0	640	E3 UFM1-protein ligase 1 homolog OS=Arabidopsis thaliana GN=At3g46220 PE=3 SV=1
Unigene16859	sp|Q8H0V1|CK5P1_ARATH	2e-126	454	CDK5RAP1-like protein OS=Arabidopsis thaliana GN=At4g36390 PE=2 SV=1
Unigene16860	sp|P93422|SYH_ORYSJ	1e-20	100	Histidyl-tRNA synthetase OS=Oryza sativa subsp. japonica GN=Os05g0150900 PE=2 SV=2
Unigene16861	sp|P08252|CHI1_TOBAC	3e-112	405	Endochitinase A OS=Nicotiana tabacum GN=CHN48 PE=1 SV=2
Unigene16863	sp|P25519|HFLX_ECOLI	1e-80	301	GTP-binding protein hflX OS=Escherichia coli (strain K12) GN=hflX PE=1 SV=3
Unigene16864	sp|Q8BZ36|RINT1_MOUSE	2e-18	95.1	RAD50-interacting protein 1 OS=Mus musculus GN=Rint1 PE=2 SV=2
Unigene16865	sp|Q5W736|CIPKI_ORYSJ	3e-123	441	CBL-interacting protein kinase 18 OS=Oryza sativa subsp. japonica GN=CIPK18 PE=2 SV=1
Unigene16866	sp|Q9C952|CPSF3_ARATH	0	980	Cleavage and polyadenylation specificity factor subunit 3-I OS=Arabidopsis thaliana GN=CPSF73-I PE=1 SV=1
Unigene16867	sp|P45181|PQQL_HAEIN	6e-14	80.1	Probable zinc protease pqqL OS=Haemophilus influenzae GN=pqqL PE=3 SV=1
Unigene16868	sp|P27932|AMY3A_ORYSJ	6e-42	171	Alpha-amylase isozyme 3A OS=Oryza sativa subsp. japonica GN=AMY1.2 PE=2 SV=2
Unigene16869	sp|Q9CAU7|NEK2_ARATH	0	654	Serine/threonine-protein kinase Nek2 OS=Arabidopsis thaliana GN=NEK2 PE=2 SV=1
Unigene16872	sp|Q1LUI2|HDDC2_DANRE	8e-43	174	HD domain-containing protein 2 OS=Danio rerio GN=hddc2 PE=2 SV=1
Unigene16873	sp|Q54T06|Y8206_DICDI	1e-49	137	Probable zinc transporter protein DDB_G0282067 OS=Dictyostelium discoideum GN=DDB_G0282067 PE=2 SV=1
Unigene16874	sp|O82626|ERG_ANTMA	6e-128	457	GTP-binding protein ERG OS=Antirrhinum majus GN=ERG PE=2 SV=1
Unigene16875	sp|Q8GYA4|CRK10_ARATH	1e-164	580	Cysteine-rich receptor-like protein kinase 10 OS=Arabidopsis thaliana GN=CRK10 PE=1 SV=2
Unigene16876	sp|B0BN95|HARB1_RAT	2e-06	54.3	Putative nuclease HARBI1 OS=Rattus norvegicus GN=Harbi1 PE=2 SV=1
Unigene16877	sp|Q68CZ6|HAUS3_HUMAN	1e-20	75.9	HAUS augmin-like complex subunit 3 OS=Homo sapiens GN=HAUS3 PE=1 SV=1
Unigene16878	sp|Q9FHK4|Y5519_ARATH	1e-06	55.8	Uncharacterized protein At5g05190 OS=Arabidopsis thaliana GN=Y-1 PE=1 SV=1
Unigene16880	sp|Q5EBD9|ELP2_XENTR	1e-48	194	Elongator complex protein 2 OS=Xenopus tropicalis GN=elp2 PE=2 SV=1
Unigene16881	sp|Q54S20|MED13_DICDI	4e-21	104	Mediator of RNA polymerase II transcription subunit 13 OS=Dictyostelium discoideum GN=amiB PE=2 SV=1
Unigene16882	sp|Q6WWW4|UPL3_ARATH	0	1066	E3 ubiquitin-protein ligase UPL3 OS=Arabidopsis thaliana GN=UPL3 PE=1 SV=1
Unigene16883	sp|Q4L9P0|SRAP_STAHJ	5e-20	101	Serine-rich adhesin for platelets OS=Staphylococcus haemolyticus (strain JCSC1435) GN=sraP PE=3 SV=1
Unigene16884	sp|Q39224|SRG1_ARATH	8e-53	207	Protein SRG1 OS=Arabidopsis thaliana GN=SRG1 PE=2 SV=1
Unigene16885	sp|A8ID74|BOP1_CHLRE	2e-169	596	Ribosome biogenesis protein BOP1 homolog OS=Chlamydomonas reinhardtii GN=CHLREDRAFT_111274 PE=3 SV=2
Unigene16886	sp|Q93ZY2|ROGF1_ARATH	7e-84	311	Rop guanine nucleotide exchange factor 1 OS=Arabidopsis thaliana GN=ROPGEF1 PE=1 SV=2
Unigene16887	sp|O64827|SUVR5_ARATH	0	785	Histone-lysine N-methyltransferase SUVR5 OS=Arabidopsis thaliana GN=SUVR5 PE=1 SV=2
Unigene16888	sp|Q3UXZ9|KDM5A_MOUSE	7e-20	98.6	Lysine-specific demethylase 5A OS=Mus musculus GN=Kdm5a PE=1 SV=2
Unigene16889	sp|Q9SVH3|PP328_ARATH	6e-100	364	Pentatricopeptide repeat-containing protein At4g20740 OS=Arabidopsis thaliana GN=At4g20740 PE=2 SV=1
Unigene16890	sp|P54120|AIG1_ARATH	5e-47	188	Protein AIG1 OS=Arabidopsis thaliana GN=AIG1 PE=2 SV=1
Unigene16891	sp|Q9M1S8|GCP2_ARATH	0	744	Probable glutamate carboxypeptidase 2 OS=Arabidopsis thaliana GN=AMP1 PE=1 SV=2
Unigene16892	sp|Q8L799|MIOX1_ARATH	1e-139	496	Inositol oxygenase 1 OS=Arabidopsis thaliana GN=MIOX1 PE=2 SV=1
Unigene16893	sp|O80452|AMPD_ARATH	2e-147	522	AMP deaminase OS=Arabidopsis thaliana GN=AMPD PE=1 SV=2
Unigene16895	sp|Q9AXT8|CMT1_MAIZE	6e-134	477	DNA (cytosine-5)-methyltransferase 1 OS=Zea mays GN=MET2A PE=1 SV=1
Unigene16896	sp|Q9SUU7|PP346_ARATH	4e-34	145	Pentatricopeptide repeat-containing protein At4g32450, mitochondrial OS=Arabidopsis thaliana GN=PCMP-H63 PE=2 SV=1
Unigene16898	sp|Q9FLE8|Y5986_ARATH	1e-29	131	Uncharacterized protein At5g39865 OS=Arabidopsis thaliana GN=At5g39865 PE=1 SV=1
Unigene16899	sp|Q75JC9|Y8484_DICDI	8e-07	56.6	Uncharacterized protein DDB_G0271670 OS=Dictyostelium discoideum GN=DDB_G0271670 PE=4 SV=1
Unigene16900	sp|P47990|XDH_CHICK	3e-175	375	Xanthine dehydrogenase/oxidase OS=Gallus gallus GN=XDH PE=1 SV=1
Unigene16901	sp|Q9SNC3|FLA4_ARATH	2e-95	350	Fasciclin-like arabinogalactan protein 4 OS=Arabidopsis thaliana GN=FLA4 PE=1 SV=1
Unigene16902	sp|P08548|LIN1_NYCCO	1e-09	56.2	LINE-1 reverse transcriptase homolog OS=Nycticebus coucang PE=1 SV=1
Unigene16904	sp|P08823|RUBA_WHEAT	2e-109	396	RuBisCO large subunit-binding protein subunit alpha, chloroplastic (Fragment) OS=Triticum aestivum PE=1 SV=1
Unigene16905	sp|Q75JC9|Y8484_DICDI	3e-06	53.5	Uncharacterized protein DDB_G0271670 OS=Dictyostelium discoideum GN=DDB_G0271670 PE=4 SV=1
Unigene16906	sp|Q9LNG5|PPP7L_ARATH	4e-51	202	Serine/threonine-protein phosphatase 7 long form homolog OS=Arabidopsis thaliana GN=At1g48120 PE=2 SV=1
Unigene16907	sp|Q55FT4|TSUA_DICDI	8e-33	141	Probable serine/threonine-protein kinase tsuA OS=Dictyostelium discoideum GN=tsuA PE=1 SV=1
Unigene16908	sp|Q6PFP6|NDOR1_DANRE	9e-115	415	NADPH-dependent diflavin oxidoreductase 1 OS=Danio rerio GN=ndor1 PE=2 SV=1
Unigene16909	sp|Q54F23|HTR7A_DICDI	1e-24	114	HEAT repeat-containing protein 7A homolog OS=Dictyostelium discoideum GN=heatr7a PE=4 SV=1
Unigene16910	sp|Q9FLE8|Y5986_ARATH	4e-32	139	Uncharacterized protein At5g39865 OS=Arabidopsis thaliana GN=At5g39865 PE=1 SV=1
Unigene16911	sp|Q8L7S3|C3H24_ARATH	2e-129	462	Zinc finger CCCH domain-containing protein 24 OS=Arabidopsis thaliana GN=At2g28450 PE=2 SV=1
Unigene16912	sp|C0LGG8|Y5343_ARATH	0	755	Probable LRR receptor-like serine/threonine-protein kinase At1g53430 OS=Arabidopsis thaliana GN=At1g53430 PE=1 SV=1
Unigene16913	sp|Q9LDE3|FBK9_ARATH	5e-71	268	F-box/kelch-repeat protein At1g23390 OS=Arabidopsis thaliana GN=At1g23390 PE=2 SV=1
Unigene16914	sp|Q9C7W2|ERF61_ARATH	7e-57	221	Ethylene-responsive transcription factor ERF061 OS=Arabidopsis thaliana GN=ERF061 PE=2 SV=1
Unigene16915	sp|Q9LQN6|P2C04_ARATH	2e-84	313	Probable protein phosphatase 2C 4 OS=Arabidopsis thaliana GN=PLL5 PE=1 SV=1
Unigene16918	sp|Q9URX1|YLX5_SCHPO	5e-70	265	UNC93-like protein C922.05c OS=Schizosaccharomyces pombe GN=SPAC922.05c PE=2 SV=1
Unigene16920	sp|A8MFB4|PNP_ALKOO	5e-17	89.4	Polyribonucleotide nucleotidyltransferase OS=Alkaliphilus oremlandii (strain OhILAs) GN=pnp PE=3 SV=1
Unigene16922	sp|Q7V7S6|NADA_PROMM	5e-13	57.4	Quinolinate synthase A OS=Prochlorococcus marinus (strain MIT 9313) GN=nadA PE=3 SV=1
Unigene16923	sp|Q9ULI0|ATD2B_HUMAN	8e-154	545	ATPase family AAA domain-containing protein 2B OS=Homo sapiens GN=ATAD2B PE=1 SV=2
Unigene16924	sp|Q8L7M1|B3GTE_ARATH	8e-127	454	Probable beta-1,3-galactosyltransferase 14 OS=Arabidopsis thaliana GN=B3GALT14 PE=2 SV=1
Unigene16927	sp|P49793|NUP98_RAT	8e-23	108	Nuclear pore complex protein Nup98 OS=Rattus norvegicus GN=Nup98 PE=1 SV=1
Unigene16928	sp|Q944H2|AB12I_ARATH	5e-105	381	Protein ABCI12, chloroplastic OS=Arabidopsis thaliana GN=ABCI12 PE=1 SV=1
Unigene16929	sp|B6IST7|LPXB_RHOCS	6e-56	218	Lipid-A-disaccharide synthase OS=Rhodospirillum centenum (strain ATCC 51521 / SW) GN=lpxB PE=3 SV=1
Unigene16930	sp|Q9LFQ4|PP383_ARATH	9e-111	400	Pentatricopeptide repeat-containing protein At5g15010, mitochondrial OS=Arabidopsis thaliana GN=At5g15010 PE=2 SV=2
Unigene16931	sp|Q55BH9|DGAT1_DICDI	2e-74	280	Diacylglycerol O-acyltransferase 1 OS=Dictyostelium discoideum GN=dgat1 PE=3 SV=2
Unigene16932	sp|P47082|AVT1_YEAST	5e-36	152	Vacuolar amino acid transporter 1 OS=Saccharomyces cerevisiae GN=AVT1 PE=1 SV=1
Unigene16933	sp|P70704|AT8A1_MOUSE	2e-120	434	Probable phospholipid-transporting ATPase IA OS=Mus musculus GN=Atp8a1 PE=1 SV=1
Unigene16934	sp|Q8VQ99|SRAP_STAAU	2e-08	61.2	Serine-rich adhesin for platelets OS=Staphylococcus aureus GN=sraP PE=3 SV=1
Unigene16935	sp|Q8EW28|CLPB_MYCPE	1e-09	66.6	Chaperone protein clpB OS=Mycoplasma penetrans GN=clpB PE=3 SV=1
Unigene16936	sp|Q9SD53|Y3720_ARATH	3e-48	193	UPF0481 protein At3g47200 OS=Arabidopsis thaliana GN=At3g47200 PE=1 SV=1
Unigene16937	sp|Q9FZ06|ARK3_ARATH	0	1225	Armadillo repeat-containing kinesin-like protein 3 OS=Arabidopsis thaliana GN=ARK3 PE=1 SV=1
Unigene16939	sp|O22161|ADLO1_ARATH	0	1268	Protein ARABIDILLO 1 OS=Arabidopsis thaliana GN=FBX5 PE=1 SV=1
Unigene16940	sp|Q680C0|GDL62_ARATH	3e-105	382	GDSL esterase/lipase At4g10955 OS=Arabidopsis thaliana GN=At4g10955 PE=2 SV=1
Unigene16941	sp|Q8VWG3|TT1_ARATH	1e-74	281	Protein TRANSPARENT TESTA 1 OS=Arabidopsis thaliana GN=TT1 PE=2 SV=1
Unigene16942	sp|Q9S1G2|DPO1_RHILE	4e-45	184	DNA polymerase I OS=Rhizobium leguminosarum GN=polA PE=3 SV=1
Unigene16943	sp|Q39054|CNX1_ARATH	0	700	Molybdopterin biosynthesis protein CNX1 OS=Arabidopsis thaliana GN=CNX1 PE=1 SV=2
Unigene16944	sp|Q8MP30|Y7791_DICDI	6e-20	99.4	Uncharacterized histidine-rich protein DDB_G0274557 OS=Dictyostelium discoideum GN=DDB_G0274557 PE=4 SV=1
Unigene16945	sp|O76329|ACTNB_DICDI	5e-17	90.9	Interaptin OS=Dictyostelium discoideum GN=abpD PE=1 SV=1
Unigene16946	sp|Q8GZ38|UNE10_ARATH	1e-78	294	Transcription factor UNE10 OS=Arabidopsis thaliana GN=UNE10 PE=2 SV=1
Unigene16947	sp|Q9LFQ4|PP383_ARATH	1e-70	267	Pentatricopeptide repeat-containing protein At5g15010, mitochondrial OS=Arabidopsis thaliana GN=At5g15010 PE=2 SV=2
Unigene16948	sp|Q54Y08|NGAP_DICDI	1e-12	76.3	Probable Ras GTPase-activating-like protein ngap OS=Dictyostelium discoideum GN=ngap PE=2 SV=1
Unigene16949	sp|O48686|SIN3_ARATH	0	779	Paired amphipathic helix protein Sin3 OS=Arabidopsis thaliana GN=SIN3 PE=1 SV=2
Unigene16950	sp|Q8GY87|UBC26_ARATH	1e-88	327	Probable ubiquitin carrier protein E2 26 OS=Arabidopsis thaliana GN=UBC26 PE=2 SV=2
Unigene16951	sp|Q6P0I6|ZN830_DANRE	7e-08	59.3	Zinc finger protein 830 OS=Danio rerio GN=znf830 PE=2 SV=1
Unigene16953	sp|A7SXZ6|OSGEP_NEMVE	4e-139	495	Probable O-sialoglycoprotein endopeptidase OS=Nematostella vectensis GN=osgep PE=3 SV=1
Unigene16954	sp|Q9FII5|Y5148_ARATH	2e-115	404	Probable leucine-rich repeat receptor-like protein kinase At5g61480 OS=Arabidopsis thaliana GN=At5g61480 PE=1 SV=1
Unigene16955	sp|P54677|PI4K_DICDI	3e-84	314	Phosphatidylinositol 4-kinase OS=Dictyostelium discoideum GN=pikD PE=3 SV=3
Unigene16956	sp|Q9ZQF1|PP152_ARATH	1e-142	507	Pentatricopeptide repeat-containing protein At2g15630, mitochondrial OS=Arabidopsis thaliana GN=At2g15630 PE=2 SV=1
Unigene16957	sp|Q9NXF1|TEX10_HUMAN	7e-21	103	Testis-expressed sequence 10 protein OS=Homo sapiens GN=TEX10 PE=1 SV=2
Unigene16958	sp|O67124|RAD50_AQUAE	1e-12	75.1	Probable DNA double-strand break repair rad50 ATPase OS=Aquifex aeolicus GN=rad50 PE=3 SV=1
Unigene16959	sp|Q9LJF3|BRL3_ARATH	3e-56	220	Receptor-like protein kinase BRI1-like 3 OS=Arabidopsis thaliana GN=BRL3 PE=1 SV=1
Unigene16960	sp|Q8VDM6|HNRL1_MOUSE	3e-71	270	Heterogeneous nuclear ribonucleoprotein U-like protein 1 OS=Mus musculus GN=Hnrnpul1 PE=1 SV=1
Unigene16961	sp|Q8WTT2|NOC3L_HUMAN	2e-36	154	Nucleolar complex protein 3 homolog OS=Homo sapiens GN=NOC3L PE=1 SV=1
Unigene16962	sp|Q9SMY8|FBL15_ARATH	0	1114	F-box/LRR-repeat protein 15 OS=Arabidopsis thaliana GN=FBL15 PE=1 SV=2
Unigene16964	sp|B8G974|GATA_CHLAD	2e-44	181	Glutamyl-tRNA(Gln) amidotransferase subunit A OS=Chloroflexus aggregans (strain MD-66 / DSM 9485) GN=gatA PE=3 SV=1
Unigene16965	sp|Q94AJ5|PGLR5_ARATH	4e-139	495	Probable polygalacturonase At1g80170 OS=Arabidopsis thaliana GN=At1g80170 PE=2 SV=1
Unigene16966	sp|Q8LFR2|DRE2C_ARATH	3e-45	183	Dehydration-responsive element-binding protein 2C OS=Arabidopsis thaliana GN=DREB2C PE=2 SV=2
Unigene16967	sp|P59583|WRK32_ARATH	9e-61	235	Probable WRKY transcription factor 32 OS=Arabidopsis thaliana GN=WRKY32 PE=2 SV=1
Unigene16968	sp|Q8L7G0|ARFA_ARATH	0	710	Auxin response factor 1 OS=Arabidopsis thaliana GN=ARF1 PE=1 SV=2
Unigene16969	sp|O64635|C76C4_ARATH	3e-134	479	Cytochrome P450 76C4 OS=Arabidopsis thaliana GN=CYP76C4 PE=2 SV=1
Unigene16971	sp|Q84JL3|SINA3_ARATH	1e-142	507	E3 ubiquitin-protein ligase SINAT3 OS=Arabidopsis thaliana GN=SINAT3 PE=2 SV=1
Unigene16972	sp|C0LGS3|Y4372_ARATH	4e-165	582	Probable LRR receptor-like serine/threonine-protein kinase At4g37250 OS=Arabidopsis thaliana GN=At4g37250 PE=2 SV=1
Unigene16973	sp|Q9S814|EIN2_ARATH	0	1130	Ethylene-insensitive protein 2 OS=Arabidopsis thaliana GN=EIN2 PE=1 SV=1
Unigene16974	sp|Q94AS9|CNGC4_ARATH	0	881	Cyclic nucleotide-gated ion channel 4 OS=Arabidopsis thaliana GN=CNGC4 PE=2 SV=2
Unigene16976	sp|Q6BCB4|SC16B_RABIT	9e-27	123	Protein transport protein Sec16B OS=Oryctolagus cuniculus GN=SEC16B PE=2 SV=1
Unigene16978	sp|Q5BKL8|XIAP_XENTR	2e-09	64.7	Baculoviral IAP repeat-containing protein 4 OS=Xenopus tropicalis GN=xiap PE=2 SV=1
Unigene16979	sp|Q8VHK9|DHX36_MOUSE	1e-52	208	Probable ATP-dependent RNA helicase DHX36 OS=Mus musculus GN=Dhx36 PE=2 SV=1
Unigene16980	sp|Q9C6S1|FH14_ARATH	0	681	Formin-like protein 14 OS=Arabidopsis thaliana GN=FH14 PE=2 SV=3
Unigene16981	sp|Q2JS42|PYRH_SYNJA	2e-59	231	Uridylate kinase OS=Synechococcus sp. (strain JA-3-3Ab) GN=pyrH PE=3 SV=1
Unigene16982	sp|Q91WF7|FIG4_MOUSE	1e-82	308	Polyphosphoinositide phosphatase OS=Mus musculus GN=Fig4 PE=1 SV=1
Unigene16983	sp|Q0V9R3|DI3L2_XENTR	4e-96	353	DIS3-like exonuclease 2 OS=Xenopus tropicalis GN=dis3l2 PE=2 SV=1
Unigene16984	sp|Q9S9K4|ASPL2_ARATH	1e-29	132	Aspartic proteinase-like protein 2 OS=Arabidopsis thaliana GN=At1g65240 PE=1 SV=2
Unigene16985	sp|A4J7I9|OBG_DESRM	4e-59	230	GTPase obg OS=Desulfotomaculum reducens (strain MI-1) GN=obg PE=3 SV=1
Unigene16986	sp|Q9FGR7|PP426_ARATH	0	820	Pentatricopeptide repeat-containing protein At5g50280, chloroplastic OS=Arabidopsis thaliana GN=EMB1006 PE=2 SV=1
Unigene16988	sp|Q6S004|KIF6_DICDI	1e-96	355	Kinesin-related protein 6 OS=Dictyostelium discoideum GN=kif6 PE=2 SV=1
Unigene16989	sp|Q9SL02|RAD50_ARATH	0	788	DNA repair protein RAD50 OS=Arabidopsis thaliana GN=RAD50 PE=1 SV=2
Unigene16990	sp|Q9LPC6|ARK2_ARATH	0	1090	Armadillo repeat-containing kinesin-like protein 2 OS=Arabidopsis thaliana GN=ARK2 PE=1 SV=2
Unigene16991	sp|P58223|Y4837_ARATH	5e-47	190	KH domain-containing protein At4g18375 OS=Arabidopsis thaliana GN=At4g18375 PE=2 SV=1
Unigene16992	sp|Q6KC79|NIPBL_HUMAN	4e-121	251	Nipped-B-like protein OS=Homo sapiens GN=NIPBL PE=1 SV=2
Unigene16993	sp|P34422|DPF6_CAEEL	7e-20	100	Dipeptidyl peptidase family member 6 OS=Caenorhabditis elegans GN=dpf-6 PE=2 SV=2
Unigene16994	sp|O65718|CNGC2_ARATH	0	956	Cyclic nucleotide-gated ion channel 2 OS=Arabidopsis thaliana GN=CNGC2 PE=1 SV=1
Unigene16995	sp|Q9SJA1|UBP19_ARATH	4e-171	602	Ubiquitin carboxyl-terminal hydrolase 19 OS=Arabidopsis thaliana GN=UBP19 PE=2 SV=2
Unigene16996	sp|P55195|PUR6_VIGAC	0	802	Phosphoribosylaminoimidazole carboxylase, chloroplastic (Fragment) OS=Vigna aconitifolia GN=PURKE PE=2 SV=1
Unigene16997	sp|Q08647|PUS7_YEAST	3e-96	353	Multisubstrate pseudouridine synthase 7 OS=Saccharomyces cerevisiae GN=PUS7 PE=1 SV=1
Unigene16998	sp|P07374|UREA_CANEN	0	1238	Urease OS=Canavalia ensiformis PE=1 SV=3
Unigene16999	sp|Q9H2U1|DHX36_HUMAN	0	704	Probable ATP-dependent RNA helicase DHX36 OS=Homo sapiens GN=DHX36 PE=1 SV=1
Unigene17001	sp|Q42510|EMB30_ARATH	0	1589	Pattern formation protein EMB30 OS=Arabidopsis thaliana GN=EMB30 PE=1 SV=1
Unigene17002	sp|Q8VY05|SWI3D_ARATH	3e-137	490	SWI/SNF complex subunit SWI3D OS=Arabidopsis thaliana GN=SWI3D PE=1 SV=3
Unigene17004	sp|O77303|RS13_LUMRU	5e-29	126	40S ribosomal protein S13 OS=Lumbricus rubellus GN=RPS13 PE=2 SV=3
Unigene17009	sp|Q84MC2|Y5195_ARATH	2e-21	101	UPF0717 protein At5g11950 OS=Arabidopsis thaliana GN=At5g11950 PE=1 SV=1
Unigene17012	sp|Q9FID6|Y5392_ARATH	2e-07	54.3	Probable receptor-like protein kinase At5g39020 OS=Arabidopsis thaliana GN=At5g39020 PE=2 SV=1
Unigene17020	sp|O04630|SYTM_ARATH	9e-25	112	Threonyl-tRNA synthetase, mitochondrial OS=Arabidopsis thaliana GN=THRRS PE=2 SV=3
Unigene17023	sp|Q9FH76|ABAH3_ARATH	4e-07	53.5	Abscisic acid 8'-hydroxylase 3 OS=Arabidopsis thaliana GN=CYP707A3 PE=1 SV=1
Unigene17024	sp|Q9LKW9|NHX7_ARATH	6e-18	89.4	Sodium/hydrogen exchanger 7 OS=Arabidopsis thaliana GN=NHX7 PE=1 SV=1
Unigene17035	sp|P53750|YN93_YEAST	9e-09	58.9	Uncharacterized hydrolase YNR064C OS=Saccharomyces cerevisiae GN=YNR064C PE=2 SV=1
Unigene17038	sp|P07188|LCP3_DROME	2e-17	87.4	Larval cuticle protein 3 OS=Drosophila melanogaster GN=Lcp3 PE=1 SV=1
Unigene17042	sp|Q96303|PHT14_ARATH	3e-19	94	Inorganic phosphate transporter 1-4 OS=Arabidopsis thaliana GN=PHT1-4 PE=1 SV=1
Unigene17054	sp|Q75HC2|AGO7_ORYSJ	1e-14	78.6	Protein argonaute 7 OS=Oryza sativa subsp. japonica GN=AGO7 PE=2 SV=2
Unigene17058	sp|P46513|CAH2_FLALI	3e-27	120	Carbonic anhydrase 2 (Fragment) OS=Flaveria linearis PE=2 SV=1
Unigene17071	sp|Q04439|MYO5_YEAST	2e-17	87.4	Myosin-5 OS=Saccharomyces cerevisiae GN=MYO5 PE=1 SV=1
Unigene17074	sp|P43101|NIA_CICIN	2e-06	43.1	Nitrate reductase [NADH] OS=Cichorium intybus GN=NIA PE=2 SV=1
Unigene17080	sp|Q54UJ0|PSD12_DICDI	3e-09	60.5	26S proteasome non-ATPase regulatory subunit 12 OS=Dictyostelium discoideum GN=psmD12 PE=2 SV=1
Unigene17081	sp|O80920|PYL4_ARATH	2e-19	94.7	Abscisic acid receptor PYL4 OS=Arabidopsis thaliana GN=PYL4 PE=1 SV=1
Unigene17082	sp|Q9XI29|Y1540_ARATH	1e-06	51.6	Uncharacterized protein At1g15400 OS=Arabidopsis thaliana GN=At1g15400 PE=1 SV=2
Unigene17087	sp|Q9ZS88|DER22_ARATH	6e-22	102	Derlin-2.2 OS=Arabidopsis thaliana GN=DER2.2 PE=2 SV=1
Unigene17090	sp|Q9AV71|CESA7_ORYSJ	1e-29	128	Cellulose synthase A catalytic subunit 7 [UDP-forming] OS=Oryza sativa subsp. japonica GN=CESA7 PE=2 SV=1
Unigene17095	sp|Q9SA34|IMDH2_ARATH	4e-27	119	Probable inosine-5'-monophosphate dehydrogenase OS=Arabidopsis thaliana GN=At1g16350 PE=2 SV=1
Unigene17104	sp|P13418|POLG_CRPV	9e-12	68.9	Genome polyprotein (Fragment) OS=Cricket paralysis virus PE=1 SV=2
Unigene17105	sp|Q9SUT9|RTNLB_ARATH	2e-15	81.3	Reticulon-like protein B2 OS=Arabidopsis thaliana GN=RTNLB2 PE=1 SV=1
Unigene17106	sp|O46427|CATH_PIG	1e-09	62	Cathepsin H OS=Sus scrofa GN=CTSH PE=1 SV=1
Unigene17109	sp|O23066|C86A2_ARATH	3e-24	110	Cytochrome P450 86A2 OS=Arabidopsis thaliana GN=CYP86A2 PE=2 SV=1
Unigene17111	sp|Q93Z92|RING4_ARATH	1e-10	65.5	E3 ubiquitin-protein ligase At4g11680 OS=Arabidopsis thaliana GN=At4g11680 PE=2 SV=1
Unigene17128	sp|Q9LYZ9|PP362_ARATH	3e-16	84	Pentatricopeptide repeat-containing protein At5g02860 OS=Arabidopsis thaliana GN=At5g02860 PE=2 SV=1
Unigene17131	sp|O15417|TNC18_HUMAN	3e-07	53.9	Trinucleotide repeat-containing gene 18 protein OS=Homo sapiens GN=TNRC18 PE=1 SV=3
Unigene17134	sp|Q9FND8|PP409_ARATH	2e-16	84.7	Pentatricopeptide repeat-containing protein At5g40400 OS=Arabidopsis thaliana GN=At5g40400 PE=2 SV=1
Unigene17138	sp|Q39836|GBLP_SOYBN	5e-31	132	Guanine nucleotide-binding protein subunit beta-like protein OS=Glycine max PE=2 SV=1
Unigene17143	sp|Q9ZUE9|PP149_ARATH	1e-10	65.5	Pentatricopeptide repeat-containing protein At2g06000 OS=Arabidopsis thaliana GN=At2g06000 PE=2 SV=1
Unigene17150	sp|P34574|CLH_CAEEL	1e-13	75.5	Probable clathrin heavy chain 1 OS=Caenorhabditis elegans GN=chc-1 PE=1 SV=1
Unigene17159	sp|Q9S9M3|WAKLC_ARATH	4e-23	106	Wall-associated receptor kinase-like 3 OS=Arabidopsis thaliana GN=WAKL3 PE=2 SV=2
Unigene17167	sp|Q9C9I6|PP116_ARATH	5e-08	56.6	Pentatricopeptide repeat-containing protein At1g71490 OS=Arabidopsis thaliana GN=PCMP-E67 PE=2 SV=1
Unigene17190	sp|Q9C9L5|WAKLH_ARATH	2e-15	81.3	Wall-associated receptor kinase-like 9 OS=Arabidopsis thaliana GN=WAKL9 PE=2 SV=1
Unigene17195	sp|O82013|HSP21_SOLPE	2e-26	117	17.3 kDa class II heat shock protein OS=Solanum peruvianum PE=2 SV=1
Unigene17200	sp|P08012|PRP1_SOYBN	2e-09	61.2	Repetitive proline-rich cell wall protein 1 OS=Glycine max GN=PRP1 PE=3 SV=1
Unigene17208	sp|Q9S7J8|AHM5_ARATH	9e-25	112	Copper-transporting ATPase RAN1 OS=Arabidopsis thaliana GN=RAN1 PE=1 SV=1
Unigene17212	sp|O24031|GPX4_SOLLC	7e-17	85.9	Probable phospholipid hydroperoxide glutathione peroxidase OS=Solanum lycopersicum GN=GPXle-1 PE=2 SV=1
Unigene17217	sp|Q8VHC8|MA2B1_CAVPO	8e-10	62.4	Lysosomal alpha-mannosidase OS=Cavia porcellus GN=MAN2B1 PE=1 SV=1
Unigene17224	sp|Q6TPH1|PPA23_ARATH	3e-30	130	Purple acid phosphatase 23 OS=Arabidopsis thaliana GN=PAP23 PE=1 SV=2
Unigene17235	sp|Q9FPQ6|GP1_CHLRE	8e-11	65.9	Vegetative cell wall protein gp1 OS=Chlamydomonas reinhardtii GN=GP1 PE=2 SV=1
Unigene17238	sp|Q7PC88|AB31G_ARATH	7e-20	95.9	ABC transporter G family member 31 OS=Arabidopsis thaliana GN=ABCG31 PE=2 SV=1
Unigene17239	sp|P42737|CAH2_ARATH	1e-22	105	Carbonic anhydrase 2 OS=Arabidopsis thaliana GN=CA2 PE=1 SV=2
Unigene17250	sp|Q9M907|PP217_ARATH	9e-20	95.5	Pentatricopeptide repeat-containing protein At3g06920 OS=Arabidopsis thaliana GN=At3g06920 PE=2 SV=1
Unigene17255	sp|O49675|CCD4_ARATH	1e-18	92	Probable carotenoid cleavage dioxygenase 4, chloroplastic OS=Arabidopsis thaliana GN=CCD4 PE=1 SV=1
Unigene17256	sp|Q2KNL5|CADH1_OCIBA	3e-22	103	Cinnamyl alcohol dehydrogenase 1 OS=Ocimum basilicum GN=CAD1 PE=1 SV=1
Unigene17266	sp|P93306|NDUS2_ARATH	3e-33	140	NADH-ubiquinone oxidoreductase 49 kDa subunit OS=Arabidopsis thaliana GN=NAD7 PE=1 SV=2
Unigene17267	sp|Q9S793|FRS8_ARATH	3e-14	77	Protein FAR1-RELATED SEQUENCE 8 OS=Arabidopsis thaliana GN=FRS8 PE=2 SV=1
Unigene17271	sp|O65570|VILI4_ARATH	2e-12	70.9	Villin-4 OS=Arabidopsis thaliana GN=VLN4 PE=1 SV=1
Unigene17274	sp|Q84K00|NAC78_ARATH	2e-11	68.2	NAC domain-containing protein 78 OS=Arabidopsis thaliana GN=NAC078 PE=2 SV=2
Unigene17278	sp|Q9FPQ6|GP1_CHLRE	6e-06	49.7	Vegetative cell wall protein gp1 OS=Chlamydomonas reinhardtii GN=GP1 PE=2 SV=1
Unigene17284	sp|Q93ZN9|DAPAT_ARATH	5e-13	73.2	LL-diaminopimelate aminotransferase, chloroplastic OS=Arabidopsis thaliana GN=DAP PE=1 SV=1
Unigene17298	sp|Q24251|ATP5H_DROME	4e-22	103	ATP synthase subunit d, mitochondrial OS=Drosophila melanogaster GN=ATPsyn-d PE=1 SV=2
Unigene17304	sp|Q9LY87|RGLG2_ARATH	5e-24	109	E3 ubiquitin-protein ligase RGLG2 OS=Arabidopsis thaliana GN=RGLG2 PE=1 SV=1
Unigene17313	sp|Q8R5G2|MUTYH_RAT	5e-24	109	A/G-specific adenine DNA glycosylase OS=Rattus norvegicus GN=Mutyh PE=2 SV=1
Unigene17319	sp|P52914|NTPA_PEA	1e-22	105	Nucleoside-triphosphatase OS=Pisum sativum PE=2 SV=1
Unigene17323	sp|P27054|CHI4_PHAVU	3e-12	70.5	Endochitinase PR4 OS=Phaseolus vulgaris GN=CHI4 PE=2 SV=1
Unigene17345	sp|A0JPP1|NC2A_RAT	6e-13	72.8	Dr1-associated corepressor OS=Rattus norvegicus GN=Drap1 PE=2 SV=1
Unigene17351	sp|P93472|DIM_PEA	1e-28	125	Cell elongation protein diminuto OS=Pisum sativum GN=DIM PE=2 SV=1
Unigene17362	sp|P25686|DNJB2_HUMAN	1e-08	58.5	DnaJ homolog subfamily B member 2 OS=Homo sapiens GN=DNAJB2 PE=2 SV=3
Unigene17370	sp|Q9SCP4|PP279_ARATH	9e-23	105	Pentatricopeptide repeat-containing protein At3g53170 OS=Arabidopsis thaliana GN=At3g53170 PE=2 SV=1
Unigene17374	sp|Q9M3G7|ATM_ARATH	1e-21	102	Serine/threonine-protein kinase ATM OS=Arabidopsis thaliana GN=ATM PE=2 SV=1
Unigene17389	sp|Q9SS67|PER28_ARATH	1e-13	75.1	Peroxidase 28 OS=Arabidopsis thaliana GN=PER28 PE=2 SV=1
Unigene17392	sp|P05747|RL29_YEAST	1e-20	98.6	60S ribosomal protein L29 OS=Saccharomyces cerevisiae GN=RPL29 PE=1 SV=3
Unigene17404	sp|Q6R3K6|YSL6_ARATH	4e-28	123	Probable metal-nicotianamine transporter YSL6 OS=Arabidopsis thaliana GN=YSL6 PE=2 SV=2
Unigene17406	sp|P03905|NU4M_HUMAN	4e-28	123	NADH-ubiquinone oxidoreductase chain 4 OS=Homo sapiens GN=MT-ND4 PE=1 SV=1
Unigene17409	sp|Q34945|CYB_LUMTE	6e-21	99.4	Cytochrome b OS=Lumbricus terrestris GN=MT-CYB PE=3 SV=1
Unigene17411	sp|O24047|MDHC_MESCR	4e-11	66.6	Malate dehydrogenase, cytoplasmic OS=Mesembryanthemum crystallinum GN=MDH PE=2 SV=1
Unigene17418	sp|Q9ZVD0|SRRT_ARATH	2e-28	124	Serrate RNA effector molecule OS=Arabidopsis thaliana GN=SE PE=1 SV=2
Unigene17419	sp|Q9QYU7|NSA2_RAT	1e-09	62	Ribosome biogenesis protein NSA2 homolog OS=Rattus norvegicus GN=Tinp1 PE=2 SV=2
Unigene17434	sp|A3BDI8|SAP8_ORYSJ	2e-07	54.7	Zinc finger A20 and AN1 domain-containing stress-associated protein 8 OS=Oryza sativa subsp. japonica GN=SAP8 PE=2 SV=1
Unigene17436	sp|Q5RDD2|PR38A_PONAB	9e-07	52.4	Pre-mRNA-splicing factor 38A OS=Pongo abelii GN=PRPF38A PE=2 SV=1
Unigene17441	sp|P02218|GLB2_LUMTE	2e-09	61.2	Extracellular globin-2 OS=Lumbricus terrestris PE=1 SV=2
Unigene17446	sp|Q03387|IF41_WHEAT	4e-14	76.6	Eukaryotic initiation factor iso-4F subunit p82-34 OS=Triticum aestivum PE=1 SV=2
Unigene17449	sp|Q2HJ98|FAHD1_BOVIN	1e-14	78.6	Fumarylacetoacetate hydrolase domain-containing protein 1 OS=Bos taurus GN=FAHD1 PE=2 SV=1
Unigene17451	sp|Q41365|PRS7_SPIOL	1e-13	75.1	26S protease regulatory subunit 7 OS=Spinacia oleracea GN=RPT1 PE=2 SV=1
Unigene17455	sp|Q9LZJ5|AB14C_ARATH	2e-27	120	ABC transporter C family member 14 OS=Arabidopsis thaliana GN=ABCC14 PE=1 SV=1
Unigene17462	sp|P05661|MYSA_DROME	3e-24	110	Myosin heavy chain, muscle OS=Drosophila melanogaster GN=Mhc PE=1 SV=4
Unigene17463	sp|Q9SVS0|PUS6_ARATH	4e-21	100	RNA pseudourine synthase 6, chloroplastic OS=Arabidopsis thaliana GN=At4g21770 PE=2 SV=1
Unigene17467	sp|P61061|RL4_BDEBA	2e-09	60.8	50S ribosomal protein L4 OS=Bdellovibrio bacteriovorus GN=rplD PE=3 SV=1
Unigene17468	sp|P51989|RO21_XENLA	9e-07	52.4	Heterogeneous nuclear ribonucleoprotein A2 homolog 1 OS=Xenopus laevis PE=2 SV=1
Unigene17471	sp|Q6K7E6|ERF1_ORYSJ	3e-24	110	Ethylene-responsive transcription factor 1 OS=Oryza sativa subsp. japonica GN=EREBP1 PE=1 SV=1
Unigene17472	sp|Q43130|ENO_MESCR	5e-25	112	Enolase OS=Mesembryanthemum crystallinum GN=PGH1 PE=2 SV=1
Unigene17480	sp|O23044|PER3_ARATH	2e-08	58.2	Peroxidase 3 OS=Arabidopsis thaliana GN=PER3 PE=1 SV=1
Unigene17492	sp|Q03411|SUT_SPIOL	4e-09	60.1	Sucrose transport protein OS=Spinacia oleracea PE=2 SV=1
Unigene17497	sp|P50218|IDHC_TOBAC	4e-33	139	Isocitrate dehydrogenase [NADP] OS=Nicotiana tabacum PE=2 SV=1
Unigene17502	sp|Q84ZL0|FH5_ORYSJ	2e-06	51.2	Formin-like protein 5 OS=Oryza sativa subsp. japonica GN=FH5 PE=2 SV=2
Unigene17503	sp|Q9SFB5|SCP27_ARATH	2e-31	134	Serine carboxypeptidase-like 27 OS=Arabidopsis thaliana GN=SCPL27 PE=2 SV=1
Unigene17516	sp|Q02224|CENPE_HUMAN	2e-13	74.3	Centromere-associated protein E OS=Homo sapiens GN=CENPE PE=1 SV=2
Unigene17518	sp|P92519|M810_ARATH	4e-09	60.1	Uncharacterized mitochondrial protein AtMg00810 OS=Arabidopsis thaliana GN=AtMg00810 PE=4 SV=1
Unigene17519	sp|O23081|CRK41_ARATH	6e-08	56.2	Cysteine-rich receptor-like protein kinase 41 OS=Arabidopsis thaliana GN=CRK41 PE=2 SV=2
Unigene17522	sp|Q99447|PCY2_HUMAN	7e-09	59.3	Ethanolamine-phosphate cytidylyltransferase OS=Homo sapiens GN=PCYT2 PE=1 SV=1
Unigene17524	sp|Q8LEG1|BH054_ARATH	1e-07	55.5	Transcription factor bHLH54 OS=Arabidopsis thaliana GN=BHLH54 PE=2 SV=1
Unigene17528	sp|Q8RXN0|AB11G_ARATH	4e-11	66.6	ABC transporter G family member 11 OS=Arabidopsis thaliana GN=ABCG11 PE=1 SV=1
Unigene17531	sp|P54399|PDI_DROME	9e-12	68.9	Protein disulfide-isomerase OS=Drosophila melanogaster GN=Pdi PE=2 SV=1
Unigene17532	sp|P52836|F3ST_FLACH	7e-14	75.9	Flavonol 3-sulfotransferase OS=Flaveria chlorifolia PE=1 SV=2
Unigene17537	sp|Q8BG32|PSD11_MOUSE	1e-20	98.2	26S proteasome non-ATPase regulatory subunit 11 OS=Mus musculus GN=Psmd11 PE=1 SV=3
Unigene17538	sp|P57108|GSTZ_EUPES	9e-15	79	Glutathione S-transferase zeta class OS=Euphorbia esula PE=2 SV=1
Unigene17559	sp|Q9FL51|Y5694_ARATH	6e-19	92.8	Probably inactive leucine-rich repeat receptor-like protein kinase At5g06940 OS=Arabidopsis thaliana GN=At5g06940 PE=3 SV=1
Unigene17568	sp|P24397|HY6H_HYONI	6e-06	49.7	Hyoscyamine 6-dioxygenase OS=Hyoscyamus niger GN=H6H PE=1 SV=1
Unigene17576	sp|Q92547|TOPB1_HUMAN	7e-06	49.3	DNA topoisomerase 2-binding protein 1 OS=Homo sapiens GN=TOPBP1 PE=1 SV=2
Unigene17577	sp|Q54UW4|Y0777_DICDI	3e-17	87	Bromodomain-containing protein DDB_G0280777 OS=Dictyostelium discoideum GN=DDB_G0280777 PE=4 SV=1
Unigene17588	sp|O15417|TNC18_HUMAN	5e-09	59.7	Trinucleotide repeat-containing gene 18 protein OS=Homo sapiens GN=TNRC18 PE=1 SV=3
Unigene17597	sp|Q9LHA4|VA0D2_ARATH	8e-32	135	V-type proton ATPase subunit d2 OS=Arabidopsis thaliana GN=VHA-D2 PE=2 SV=1
Unigene17604	sp|Q6NRM6|MCM9_XENLA	1e-05	48.9	DNA replication licensing factor MCM9 OS=Xenopus laevis GN=mcm9 PE=2 SV=1
Unigene17605	sp|Q8LSN3|FYPP_PEA	1e-33	141	Phytochrome-associated serine/threonine protein phosphatase OS=Pisum sativum GN=FYPP PE=1 SV=1
Unigene17626	sp|Q6P1H1|CYAC3_MOUSE	2e-09	60.8	Cytochrome b ascorbate-dependent protein 3 OS=Mus musculus GN=Cybasc3 PE=1 SV=1
Unigene17627	sp|P20363|TBA3_ARATH	1e-31	135	Tubulin alpha-3/alpha-5 chain OS=Arabidopsis thaliana GN=TUBA3 PE=2 SV=1
Unigene17633	sp|Q02817|MUC2_HUMAN	4e-06	50.1	Mucin-2 OS=Homo sapiens GN=MUC2 PE=1 SV=2
Unigene17639	sp|Q9ZVK1|XTH10_ARATH	5e-21	99.8	Probable xyloglucan endotransglucosylase/hydrolase protein 10 OS=Arabidopsis thaliana GN=XTH10 PE=2 SV=1
Unigene17640	sp|Q43716|UFOG_PETHY	4e-14	76.6	Anthocyanidin 3-O-glucosyltransferase OS=Petunia hybrida GN=RT PE=2 SV=1
Unigene17641	sp|Q9BZV1|UBXN6_HUMAN	9e-09	58.9	UBX domain-containing protein 6 OS=Homo sapiens GN=UBXN6 PE=1 SV=1
Unigene17643	sp|P31209|PABP_SCHPO	5e-18	89.7	Polyadenylate-binding protein, cytoplasmic and nuclear OS=Schizosaccharomyces pombe GN=pab1 PE=1 SV=2
Unigene17647	sp|A8IB25|RSSA_CHLRE	6e-24	109	40S ribosomal protein SA OS=Chlamydomonas reinhardtii GN=CHLREDRAFT_126059 PE=3 SV=1
Unigene17653	sp|P02858|GLYG4_SOYBN	2e-07	54.3	Glycinin G4 OS=Glycine max GN=GY4 PE=1 SV=1
Unigene17659	sp|Q944C1|PLCD4_ARATH	2e-20	97.4	Phosphoinositide phospholipase C 4 OS=Arabidopsis thaliana GN=PLC4 PE=2 SV=2
Unigene17661	sp|B3H672|PP317_ARATH	5e-13	73.2	Pentatricopeptide repeat-containing protein At4g17616 OS=Arabidopsis thaliana GN=At4g17616 PE=2 SV=1
Unigene17662	sp|P49200|RS201_ARATH	2e-26	117	40S ribosomal protein S20-1 OS=Arabidopsis thaliana GN=RPS20A PE=1 SV=2
Unigene17667	sp|Q38909|XTH28_ARATH	1e-26	118	Probable xyloglucan endotransglucosylase/hydrolase protein 28 OS=Arabidopsis thaliana GN=XTH28 PE=2 SV=1
Unigene17676	sp|Q9XYS3|NOXA_DICDI	8e-08	55.8	Superoxide-generating NADPH oxidase heavy chain subunit A OS=Dictyostelium discoideum GN=noxA PE=2 SV=1
Unigene17677	sp|Q5VYV0|FOXB2_HUMAN	1e-05	48.9	Forkhead box protein B2 OS=Homo sapiens GN=FOXB2 PE=2 SV=1
Unigene17700	sp|Q9M8K6|MUTE_ARATH	1e-21	101	Transcription factor MUTE OS=Arabidopsis thaliana GN=MUTE PE=2 SV=1
Unigene17703	sp|P49214|RS9_TOBAC	6e-13	72.8	40S ribosomal protein S9 (Fragment) OS=Nicotiana tabacum GN=RPS9 PE=3 SV=1
Unigene17708	sp|P52178|TPT2_BRAOB	6e-21	99.4	Triose phosphate/phosphate translocator, non-green plastid, chloroplastic OS=Brassica oleracea var. botrytis GN=NGTPT PE=2 SV=1
Unigene17714	sp|O65483|CRK24_ARATH	1e-22	104	Cysteine-rich receptor-like protein kinase 24 OS=Arabidopsis thaliana GN=CRK24 PE=2 SV=2
Unigene17715	sp|Q6J163|5NG4_PINTA	3e-08	57.4	Auxin-induced protein 5NG4 OS=Pinus taeda PE=2 SV=1
Unigene17718	sp|Q9LEX0|P2A13_ARATH	1e-24	111	F-box protein PP2-A13 OS=Arabidopsis thaliana GN=PP2A13 PE=1 SV=1
Unigene17721	sp|Q9M1V3|PP296_ARATH	1e-10	65.1	Pentatricopeptide repeat-containing protein At3g63370 OS=Arabidopsis thaliana GN=PCMP-H83 PE=2 SV=2
Unigene17722	sp|Q94AL9|AGT22_ARATH	2e-26	117	Alanine--glyoxylate aminotransferase 2 homolog 2, mitochondrial OS=Arabidopsis thaliana GN=AGT3 PE=2 SV=2
Unigene17732	sp|O05000|NU2M_ARATH	2e-29	127	NADH-ubiquinone oxidoreductase chain 2 OS=Arabidopsis thaliana GN=ND2 PE=2 SV=2
Unigene17747	sp|Q39265|ZFP6_ARATH	4e-15	80.1	Zinc finger protein 6 OS=Arabidopsis thaliana GN=ZFP6 PE=2 SV=1
Unigene17753	sp|P56820|EIF3D_ARATH	2e-29	127	Eukaryotic translation initiation factor 3 subunit D OS=Arabidopsis thaliana GN=TIF3D1 PE=1 SV=1
Unigene17755	sp|Q6JWW5|RL5_OIKDI	1e-18	91.7	60S ribosomal protein L5 OS=Oikopleura dioica GN=RPL5 PE=3 SV=1
Unigene17756	sp|P52577|IFRH_ARATH	2e-11	68.2	Isoflavone reductase homolog P3 OS=Arabidopsis thaliana GN=At1g75280 PE=1 SV=1
Unigene17760	sp|P18061|CALM_TRYCR	2e-09	60.8	Calmodulin OS=Trypanosoma cruzi GN=CALA2 PE=3 SV=2
Unigene17769	sp|P92519|M810_ARATH	6e-08	56.2	Uncharacterized mitochondrial protein AtMg00810 OS=Arabidopsis thaliana GN=AtMg00810 PE=4 SV=1
Unigene17779	sp|Q5Z987|ATR_ORYSJ	1e-18	92	Serine/threonine-protein kinase ATR OS=Oryza sativa subsp. japonica GN=Os06g0724700 PE=2 SV=1
Unigene17789	sp|O49318|Y2317_ARATH	7e-09	59.3	Probable leucine-rich repeat receptor-like protein kinase At2g33170 OS=Arabidopsis thaliana GN=At2g33170 PE=2 SV=1
Unigene17790	sp|Q8LDI5|TRXL4_ARATH	5e-08	56.6	Thioredoxin-like 4 OS=Arabidopsis thaliana GN=At1g11530 PE=2 SV=2
Unigene17792	sp|Q7LHG5|YI31B_YEAST	3e-09	60.5	Transposon Ty3-I Gag-Pol polyprotein OS=Saccharomyces cerevisiae GN=TY3B-I PE=3 SV=2
Unigene17801	sp|Q9M5B3|CFI3_PETHY	5e-07	53.1	Chalcone--flavonone isomerase C OS=Petunia hybrida GN=CHI3 PE=2 SV=1
Unigene17815	sp|Q7RZS0|RL10A_NEUCR	4e-27	119	60S ribosomal protein L10a OS=Neurospora crassa GN=rpl-10a PE=3 SV=1
Unigene17819	sp|O80337|EF100_ARATH	2e-31	134	Ethylene-responsive transcription factor 1A OS=Arabidopsis thaliana GN=ERF1A PE=1 SV=2
Unigene17826	sp|Q6Q311|RS25_SHEEP	3e-06	50.8	40S ribosomal protein S25 OS=Ovis aries GN=RPS25 PE=2 SV=1
Unigene17840	sp|Q54I90|NDUV1_DICDI	1e-27	121	NADH dehydrogenase [ubiquinone] flavoprotein 1, mitochondrial OS=Dictyostelium discoideum GN=ndufv1 PE=2 SV=1
Unigene17843	sp|Q40471|IF4A9_TOBAC	1e-31	135	Eukaryotic initiation factor 4A-9 OS=Nicotiana tabacum PE=2 SV=1
Unigene17845	sp|P10978|POLX_TOBAC	9e-07	52.4	Retrovirus-related Pol polyprotein from transposon TNT 1-94 OS=Nicotiana tabacum PE=2 SV=1
Unigene17846	sp|Q9SAK5|APL_ARATH	7e-07	52.8	Myb family transcription factor APL OS=Arabidopsis thaliana GN=APL PE=2 SV=2
Unigene17851	sp|Q8GW72|FUCO1_ARATH	3e-21	100	Alpha-L-fucosidase 1 OS=Arabidopsis thaliana GN=FUC1 PE=1 SV=1
Unigene17861	sp|P27061|PPA1_SOLLC	2e-22	103	Acid phosphatase 1 OS=Solanum lycopersicum GN=APS1 PE=2 SV=1
Unigene17870	sp|Q96361|ARF1_BRARP	1e-31	134	ADP-ribosylation factor 1 OS=Brassica rapa subsp. pekinensis GN=ARF1 PE=2 SV=3
Unigene17875	sp|Q8LG76|COL6_ARATH	8e-18	89	Zinc finger protein CONSTANS-LIKE 6 OS=Arabidopsis thaliana GN=COL6 PE=2 SV=2
Unigene17878	sp|Q40471|IF4A9_TOBAC	3e-30	130	Eukaryotic initiation factor 4A-9 OS=Nicotiana tabacum PE=2 SV=1
Unigene17882	sp|O04057|ASPR_CUCPE	8e-19	92.4	Aspartic proteinase OS=Cucurbita pepo PE=2 SV=1
Unigene17884	sp|P03010|TRAC9_MAIZE	4e-11	66.6	Putative AC9 transposase OS=Zea mays PE=4 SV=1
Unigene17888	sp|Q8H6L7|PHLB_PHLPR	9e-09	58.9	Pollen allergen Phl p 11 OS=Phleum pratense PE=1 SV=1
Unigene17889	sp|Q945U1|RS15_ELAOL	2e-18	91.3	40S ribosomal protein S15 OS=Elaeis oleifera GN=RPS15 PE=2 SV=1
Unigene17909	sp|Q5QMN4|RDR4_ORYSJ	2e-09	60.8	Probable RNA-dependent RNA polymerase 4 OS=Oryza sativa subsp. japonica GN=RDR4 PE=2 SV=2
Unigene17914	sp|A8MQA3|PP330_ARATH	3e-19	94	Pentatricopeptide repeat-containing protein At4g21065 OS=Arabidopsis thaliana GN=PCMP-H28 PE=2 SV=2
Unigene17927	sp|O64635|C76C4_ARATH	8e-08	55.8	Cytochrome P450 76C4 OS=Arabidopsis thaliana GN=CYP76C4 PE=2 SV=1
Unigene17962	sp|P31657|CADH_POPDE	7e-28	122	Probable cinnamyl alcohol dehydrogenase OS=Populus deltoides PE=2 SV=2
Unigene17963	sp|Q824X8|Y010_CHLCV	2e-08	58.2	UPF0176 protein CCA_00010 OS=Chlamydophila caviae GN=CCA_00010 PE=3 SV=1
Unigene17988	sp|P53980|YNB1_YEAST	7e-07	52.8	Uncharacterized protein YNL011C OS=Saccharomyces cerevisiae GN=YNL011C PE=1 SV=1
Unigene17994	sp|Q9FH04|ADHL7_ARATH	2e-22	103	Alcohol dehydrogenase-like 7 OS=Arabidopsis thaliana GN=At5g42250 PE=2 SV=1
Unigene17995	sp|Q8L710|CRK17_ARATH	2e-17	87.8	Cysteine-rich receptor-like protein kinase 17 OS=Arabidopsis thaliana GN=CRK17 PE=2 SV=2
Unigene17997	sp|P34799|URIC2_CANLI	2e-23	107	Uricase-2 isozyme 2 OS=Canavalia lineata PE=2 SV=1
Unigene18005	sp|Q7KF89|RL41_SPOFR	9e-07	52.4	60S ribosomal protein L41 OS=Spodoptera frugiperda GN=RpL41 PE=3 SV=1
Unigene18010	sp|Q8SAG3|ADF_VITVI	3e-14	77.4	Actin-depolymerizing factor OS=Vitis vinifera PE=2 SV=1
Unigene18017	sp|P11147|HSP7D_DROME	7e-31	132	Heat shock 70 kDa protein cognate 4 OS=Drosophila melanogaster GN=Hsc70-4 PE=1 SV=3
Unigene18019	sp|Q9M4P3|PP316_ARATH	9e-22	102	Pentatricopeptide repeat-containing protein At4g16835, mitochondrial OS=Arabidopsis thaliana GN=DYW10 PE=2 SV=2
Unigene18029	sp|C0LGT6|EFR_ARATH	2e-09	60.8	LRR receptor-like serine/threonine-protein kinase EFR OS=Arabidopsis thaliana GN=EFR PE=1 SV=1
Unigene18037	sp|Q9GYZ0|KIF15_STRPU	3e-14	77.4	Kinesin-like protein KIF15 OS=Strongylocentrotus purpuratus GN=KIF15 PE=1 SV=1
Unigene18048	sp|Q9M9X9|PPR18_ARATH	2e-20	97.8	Pentatricopeptide repeat-containing protein At1g06710, mitochondrial OS=Arabidopsis thaliana GN=At1g06710 PE=2 SV=1
Unigene18062	sp|Q940Q1|PEL1_ARATH	1e-25	115	Probable pectate lyase 1 OS=Arabidopsis thaliana GN=At1g04680 PE=2 SV=2
Unigene18068	sp|Q43846|SSY3_SOLTU	4e-27	119	Soluble starch synthase 3, chloroplastic/amyloplastic OS=Solanum tuberosum GN=SS3 PE=1 SV=1
Unigene18069	sp|P22852|TBB_POLAG	3e-31	133	Tubulin beta chain OS=Polytomella agilis GN=TUBB1 PE=3 SV=1
Unigene18074	sp|Q84PB7|THF1_ORYSJ	7e-22	102	Protein THYLAKOID FORMATION1, chloroplastic OS=Oryza sativa subsp. japonica GN=THF1 PE=2 SV=1
Unigene18077	sp|P93099|RL13A_CYAPA	3e-20	97.1	60S ribosomal protein L13a OS=Cyanophora paradoxa PE=2 SV=1
Unigene18078	sp|P33627|TBA6_MAIZE	4e-30	129	Tubulin alpha-6 chain OS=Zea mays GN=TUBA6 PE=2 SV=1
Unigene18079	sp|O13864|IMB1_SCHPO	3e-13	73.9	Importin subunit beta-1 OS=Schizosaccharomyces pombe GN=kap95 PE=2 SV=1
Unigene18081	sp|Q7F8R0|C3H14_ORYSJ	2e-12	70.9	Zinc finger CCCH domain-containing protein 14 OS=Oryza sativa subsp. japonica GN=Os02g0194200 PE=2 SV=1
Unigene18089	sp|Q9FIJ0|RBOHD_ARATH	2e-11	68.2	Respiratory burst oxidase homolog protein D OS=Arabidopsis thaliana GN=RBOHD PE=1 SV=1
Unigene18099	sp|Q9LYG9|Y5208_ARATH	2e-16	84.7	Uncharacterized protein At5g12080 OS=Arabidopsis thaliana GN=At5g12080 PE=1 SV=1
Unigene18116	sp|Q8KGF9|Y009_CHLTE	7e-06	49.3	Uncharacterized RNA methyltransferase CT0009 OS=Chlorobium tepidum GN=CT0009 PE=3 SV=1
Unigene18120	sp|Q84VX3|ALF4_ARATH	3e-07	53.9	Aberrant root formation protein 4 OS=Arabidopsis thaliana GN=ALF4 PE=2 SV=2
Unigene18121	sp|Q6P819|RCD1_XENTR	5e-16	83.2	Cell differentiation protein RCD1 homolog OS=Xenopus tropicalis GN=rqcd1 PE=2 SV=1
Unigene18123	sp|Q5RC80|RBM39_PONAB	8e-11	65.9	RNA-binding protein 39 OS=Pongo abelii GN=RBM39 PE=2 SV=1
Unigene18124	sp|Q9C7A2|Y3236_ARATH	6e-06	49.7	Ankyrin repeat-containing protein At3g12360 OS=Arabidopsis thaliana GN=At3g12360 PE=2 SV=1
Unigene18126	sp|P22195|PER1_ARAHY	4e-13	73.6	Cationic peroxidase 1 OS=Arachis hypogaea GN=PNC1 PE=1 SV=2
Unigene18130	sp|Q8RXN0|AB11G_ARATH	5e-17	86.3	ABC transporter G family member 11 OS=Arabidopsis thaliana GN=ABCG11 PE=1 SV=1
Unigene18132	sp|Q96AP4|ZUFSP_HUMAN	3e-06	50.4	Zinc finger with UFM1-specific peptidase domain protein OS=Homo sapiens GN=ZUFSP PE=1 SV=1
Unigene18149	sp|Q41396|VATE_SPIOL	7e-25	112	V-type proton ATPase subunit E OS=Spinacia oleracea GN=VATE PE=2 SV=1
Unigene18158	sp|P48150|RS14_CAEEL	3e-27	120	40S ribosomal protein S14 OS=Caenorhabditis elegans GN=rps-14 PE=2 SV=1
Unigene18159	sp|O74976|FAT2_SCHPO	4e-06	50.1	Putative peroxisomal-coenzyme A synthetase OS=Schizosaccharomyces pombe GN=SPCC1827.03c PE=1 SV=1
Unigene18177	sp|Q9SH76|PMA6_ARATH	5e-31	132	ATPase 6, plasma membrane-type OS=Arabidopsis thaliana GN=AHA6 PE=2 SV=1
Unigene18191	sp|O24241|FPPS1_PARAR	2e-31	134	Farnesyl pyrophosphate synthase 1 OS=Parthenium argentatum GN=FPS1 PE=2 SV=1
Unigene18202	sp|Q8S8K6|SCP28_ARATH	1e-09	62	Serine carboxypeptidase-like 28 OS=Arabidopsis thaliana GN=SCPL28 PE=2 SV=2
Unigene18206	sp|Q94CD1|HHT1_ARATH	1e-09	62	Omega-hydroxypalmitate O-feruloyl transferase OS=Arabidopsis thaliana GN=HHT1 PE=1 SV=1
Unigene18209	sp|Q9FQ19|SCC13_ARATH	2e-08	58.2	Sister chromatid cohesion 1 protein 3 OS=Arabidopsis thaliana GN=SYN3 PE=2 SV=2
Unigene18216	sp|Q9LW32|PP258_ARATH	1e-20	98.2	Pentatricopeptide repeat-containing protein At3g26782, mitochondrial OS=Arabidopsis thaliana GN=PCMP-H34 PE=2 SV=1
Unigene18217	sp|C0LGU1|Y5374_ARATH	8e-18	89	Probable LRR receptor-like serine/threonine-protein kinase At5g37450 OS=Arabidopsis thaliana GN=At5g37450 PE=2 SV=1
Unigene18218	sp|P83970|PMA1_WHEAT	9e-30	128	Plasma membrane ATPase OS=Triticum aestivum GN=ha1 PE=2 SV=1
Unigene18222	sp|O64749|ARAE2_ARATH	3e-06	50.8	Putative UDP-arabinose 4-epimerase 2 OS=Arabidopsis thaliana GN=At2g34850 PE=2 SV=3
Unigene18234	sp|Q8VYE5|E1312_ARATH	1e-09	61.6	Glucan endo-1,3-beta-glucosidase 12 OS=Arabidopsis thaliana GN=At4g29360 PE=1 SV=1
Unigene18236	sp|Q0DYB1|IPYR_ORYSJ	2e-32	137	Soluble inorganic pyrophosphatase OS=Oryza sativa subsp. japonica GN=IPP PE=2 SV=1
Unigene18243	sp|P52581|IFRH_LUPAL	3e-11	67.4	Isoflavone reductase homolog OS=Lupinus albus PE=2 SV=1
Unigene18250	sp|Q1PE17|CDPKI_ARATH	3e-28	123	Calcium-dependent protein kinase 18 OS=Arabidopsis thaliana GN=CPK18 PE=2 SV=1
Unigene18257	sp|Q9LT71|RTNLK_ARATH	3e-24	110	Reticulon-like protein B11 OS=Arabidopsis thaliana GN=RTNLB11 PE=2 SV=1
Unigene18258	sp|Q5Z9S8|PDR12_ORYSJ	2e-30	130	Pleiotropic drug resistance protein 12 OS=Oryza sativa subsp. japonica GN=PDR12 PE=2 SV=1
Unigene18265	sp|Q7T6X5|RPO1_MIMIV	5e-07	53.1	DNA-directed RNA polymerase subunit 1 OS=Acanthamoeba polyphaga mimivirus GN=RPO1 PE=1 SV=2
Unigene18271	sp|Q7T339|CHMP5_DANRE	3e-19	93.6	Charged multivesicular body protein 5 OS=Danio rerio GN=chmp5 PE=2 SV=1
Unigene18273	sp|Q9FJ40|GDL86_ARATH	5e-18	89.7	GDSL esterase/lipase At5g45960 OS=Arabidopsis thaliana GN=At5g45960 PE=2 SV=1
Unigene18285	sp|P27061|PPA1_SOLLC	5e-07	53.1	Acid phosphatase 1 OS=Solanum lycopersicum GN=APS1 PE=2 SV=1
Unigene18288	sp|O95104|SFR15_HUMAN	9e-14	75.5	Splicing factor, arginine/serine-rich 15 OS=Homo sapiens GN=SFRS15 PE=1 SV=3
Unigene18290	sp|Q9LI74|CHUP1_ARATH	4e-17	86.7	Protein CHUP1, chloroplastic OS=Arabidopsis thaliana GN=CHUP1 PE=1 SV=1
Unigene18301	sp|O81919|CALR_BETVU	7e-33	139	Calreticulin OS=Beta vulgaris PE=2 SV=1
Unigene18313	sp|Q9SGP2|HSL1_ARATH	1e-28	125	Receptor-like protein kinase HSL1 OS=Arabidopsis thaliana GN=HSL1 PE=2 SV=1
Unigene18316	sp|Q9R9N3|ODP2_RHIME	9e-09	58.9	Dihydrolipoyllysine-residue acetyltransferase component of pyruvate dehydrogenase complex OS=Rhizobium meliloti GN=pdhC PE=3 SV=1
Unigene18320	sp|Q44037|FER1_AFIFE	3e-10	63.9	Ferredoxin-1 (Fragment) OS=Afipia felis GN=fdxA PE=4 SV=1
Unigene18337	sp|Q6NZP1|ZRAB3_MOUSE	4e-06	50.1	Zinc finger Ran-binding domain-containing protein 3 OS=Mus musculus GN=Zranb3 PE=1 SV=1
Unigene18343	sp|P10978|POLX_TOBAC	6e-06	49.7	Retrovirus-related Pol polyprotein from transposon TNT 1-94 OS=Nicotiana tabacum PE=2 SV=1
Unigene18356	sp|Q9HP43|CARB_HALSA	2e-19	94.4	Carbamoyl-phosphate synthase large chain OS=Halobacterium salinarium GN=carB PE=3 SV=1
Unigene18360	sp|O04012|AB19B_PRUPE	8e-11	65.9	Auxin-binding protein ABP19b OS=Prunus persica GN=ABP19B PE=3 SV=1
Unigene18361	sp|O04130|SERA_ARATH	9e-09	58.9	D-3-phosphoglycerate dehydrogenase, chloroplastic OS=Arabidopsis thaliana GN=At1g17745 PE=1 SV=2
Unigene18364	sp|Q39011|KSG7_ARATH	9e-31	132	Shaggy-related protein kinase eta OS=Arabidopsis thaliana GN=ASK7 PE=1 SV=2
Unigene18370	sp|Q96243|PHT12_ARATH	5e-23	106	Probable inorganic phosphate transporter 1-2 OS=Arabidopsis thaliana GN=PHT1-2 PE=1 SV=2
Unigene18371	sp|B3H672|PP317_ARATH	2e-08	57.8	Pentatricopeptide repeat-containing protein At4g17616 OS=Arabidopsis thaliana GN=At4g17616 PE=2 SV=1
Unigene18374	sp|Q9SY02|PP301_ARATH	5e-21	99.8	Pentatricopeptide repeat-containing protein At4g02750 OS=Arabidopsis thaliana GN=PCMP-H24 PE=2 SV=1
Unigene18375	sp|Q5VYV0|FOXB2_HUMAN	7e-06	49.3	Forkhead box protein B2 OS=Homo sapiens GN=FOXB2 PE=2 SV=1
Unigene18380	sp|Q8LSN3|FYPP_PEA	2e-35	147	Phytochrome-associated serine/threonine protein phosphatase OS=Pisum sativum GN=FYPP PE=1 SV=1
Unigene18381	sp|P51819|HSP83_IPONI	2e-31	134	Heat shock protein 83 OS=Ipomoea nil GN=HSP83A PE=2 SV=1
Unigene18387	sp|P34825|EF1A_TRIRE	5e-18	89.7	Elongation factor 1-alpha OS=Trichoderma reesei GN=tef1 PE=3 SV=1
Unigene18390	sp|P14658|CYSP_TRYBB	2e-11	68.2	Cysteine proteinase OS=Trypanosoma brucei brucei PE=1 SV=1
Unigene18391	sp|O67066|FTSY_AQUAE	3e-16	83.6	Cell division protein ftsY homolog OS=Aquifex aeolicus GN=ftsY PE=3 SV=1
Unigene18392	sp|P20065|TYB4_MOUSE	4e-07	53.5	Thymosin beta-4 OS=Mus musculus GN=Tmsb4x PE=1 SV=1
Unigene18396	sp|Q9FKG5|PUB51_ARATH	1e-09	62	U-box domain-containing protein 51 OS=Arabidopsis thaliana GN=PUB51 PE=2 SV=2
Unigene18398	sp|Q9C5S8|CRK5_ARATH	3e-24	110	Cysteine-rich receptor-like protein kinase 5 OS=Arabidopsis thaliana GN=CRK5 PE=1 SV=1
Unigene18402	sp|O22769|NDUV2_ARATH	1e-22	104	NADH-ubiquinone oxidoreductase 24 kDa subunit, mitochondrial OS=Arabidopsis thaliana GN=At4g02580 PE=1 SV=3
Unigene18415	sp|Q4GXH7|RL17_AGRLI	1e-29	128	60S ribosomal protein L17 OS=Agriotes lineatus GN=RpL17 PE=2 SV=1
Unigene18417	sp|Q9LYC1|GI1L2_ARATH	7e-07	52.8	Probable gibberellin receptor GID1L2 OS=Arabidopsis thaliana GN=GID1L2 PE=1 SV=1
Unigene18423	sp|O04931|AGLU_BETVU	1e-20	98.2	Alpha-glucosidase OS=Beta vulgaris PE=1 SV=1
Unigene18424	sp|Q96PM5|ZN363_HUMAN	2e-13	74.7	RING finger and CHY zinc finger domain-containing protein 1 OS=Homo sapiens GN=RCHY1 PE=1 SV=1
Unigene18428	sp|Q7XA74|GDL21_ARATH	4e-10	63.5	GDSL esterase/lipase At1g54030 OS=Arabidopsis thaliana GN=At1g54030 PE=2 SV=1
Unigene18430	sp|Q9MAJ7|BGAL5_ARATH	3e-21	100	Beta-galactosidase 5 OS=Arabidopsis thaliana GN=BGAL5 PE=2 SV=1
Unigene18436	sp|Q58A42|DD3_DICDI	3e-06	50.4	Protein DD3-3 OS=Dictyostelium discoideum GN=DD3-3 PE=2 SV=1
Unigene18440	sp|Q9FI61|UBC27_ARATH	3e-16	84	Ubiquitin carrier protein E2 27 OS=Arabidopsis thaliana GN=UBC27 PE=2 SV=1
Unigene18442	sp|P29162|ASOL_TOBAC	2e-24	110	L-ascorbate oxidase homolog OS=Nicotiana tabacum PE=2 SV=1
Unigene18443	sp|Q9FHA3|DPOLA_ARATH	2e-09	60.8	DNA polymerase alpha catalytic subunit OS=Arabidopsis thaliana GN=POLA PE=3 SV=1
Unigene18448	sp|Q8LB81|GDL79_ARATH	9e-23	105	GDSL esterase/lipase At5g33370 OS=Arabidopsis thaliana GN=At5g33370 PE=2 SV=1
Unigene18450	sp|Q7LHG5|YI31B_YEAST	2e-08	58.2	Transposon Ty3-I Gag-Pol polyprotein OS=Saccharomyces cerevisiae GN=TY3B-I PE=3 SV=2
Unigene18452	sp|Q6VAM4|MAD23_ORYSJ	1e-21	101	MADS-box transcription factor 23 OS=Oryza sativa subsp. japonica GN=MADS23 PE=2 SV=1
Unigene18460	sp|P0C7R1|PPR74_ARATH	2e-15	80.9	Pentatricopeptide repeat-containing protein At1g47580, chloroplastic OS=Arabidopsis thaliana GN=PCMP-H50 PE=2 SV=1
Unigene18462	sp|P31843|RRPO_OENBE	9e-15	79	RNA-directed DNA polymerase homolog OS=Oenothera bertiana PE=4 SV=1
Unigene18463	sp|P32260|CYSKP_SPIOL	7e-28	122	Cysteine synthase, chloroplastic/chromoplastic OS=Spinacia oleracea GN=CYSK PE=1 SV=2
Unigene18466	sp|P12628|MAOX_PHAVU	3e-28	123	NADP-dependent malic enzyme OS=Phaseolus vulgaris GN=ME1 PE=2 SV=1
Unigene18468	sp|C0LGF5|Y1341_ARATH	2e-11	68.2	Probable LRR receptor-like serine/threonine-protein kinase At1g34110 OS=Arabidopsis thaliana GN=At1g34110 PE=2 SV=2
Unigene18480	sp|Q8S3F1|BH020_ARATH	5e-12	69.7	Transcription factor NAI1 OS=Arabidopsis thaliana GN=NAI1 PE=2 SV=1
Unigene18488	sp|Q9C5S8|CRK5_ARATH	7e-25	112	Cysteine-rich receptor-like protein kinase 5 OS=Arabidopsis thaliana GN=CRK5 PE=1 SV=1
Unigene18489	sp|Q41359|PR1_SAMNI	1e-17	88.2	Pathogenesis-related protein PR-1 type OS=Sambucus nigra PE=2 SV=1
Unigene18490	sp|Q9AXT8|CMT1_MAIZE	4e-09	60.1	DNA (cytosine-5)-methyltransferase 1 OS=Zea mays GN=MET2A PE=1 SV=1
Unigene18493	sp|P45887|ACT5_BACDO	3e-29	127	Actin-5, muscle-specific OS=Bactrocera dorsalis PE=2 SV=1
Unigene18499	sp|Q9FMU5|UTP18_ARATH	2e-24	111	U3 small nucleolar RNA-associated protein 18 homolog OS=Arabidopsis thaliana GN=At5g14050 PE=1 SV=1
Unigene18509	sp|O20250|TKTC_SPIOL	4e-28	123	Transketolase, chloroplastic OS=Spinacia oleracea PE=1 SV=1
Unigene18519	sp|Q9STS1|BADH2_ARATH	6e-06	49.7	Betaine aldehyde dehydrogenase 2, mitochondrial OS=Arabidopsis thaliana GN=ALDH10A9 PE=2 SV=1
Unigene18523	sp|Q40520|RB11C_TOBAC	9e-30	128	Ras-related protein Rab11C OS=Nicotiana tabacum GN=RAB11C PE=2 SV=1
Unigene18529	sp|Q84M43|CESA2_ORYSJ	2e-34	144	Probable cellulose synthase A catalytic subunit 2 [UDP-forming] OS=Oryza sativa subsp. japonica GN=CESA2 PE=2 SV=1
Unigene18538	sp|Q9ZUP2|RECA3_ARATH	3e-27	120	DNA repair protein recA homolog 3, mitochondrial OS=Arabidopsis thaliana GN=At2g19490 PE=2 SV=2
Unigene18541	sp|P40292|HSP90_ASPFU	6e-11	66.2	Heat shock protein 90 OS=Aspergillus fumigatus GN=hsp90 PE=1 SV=3
Unigene18542	sp|A7QEU4|PER5_VITVI	7e-25	112	Peroxidase 5 OS=Vitis vinifera GN=GSVIVT00037159001 PE=1 SV=1
Unigene18544	sp|Q8LPQ6|AB28B_ARATH	1e-21	101	ABC transporter B family member 28 OS=Arabidopsis thaliana GN=ABCB28 PE=2 SV=1
Unigene18552	sp|O49687|BH004_ARATH	1e-22	104	Transcription factor MYC4 OS=Arabidopsis thaliana GN=BHLH4 PE=2 SV=1
Unigene18561	sp|P62271|RS18_RAT	6e-26	115	40S ribosomal protein S18 OS=Rattus norvegicus GN=Rps18 PE=1 SV=3
Unigene18564	sp|Q9FII5|Y5148_ARATH	8e-08	55.8	Probable leucine-rich repeat receptor-like protein kinase At5g61480 OS=Arabidopsis thaliana GN=At5g61480 PE=1 SV=1
Unigene18568	sp|P33157|E13A_ARATH	1e-15	81.6	Glucan endo-1,3-beta-glucosidase, acidic isoform OS=Arabidopsis thaliana GN=BG2 PE=1 SV=2
Unigene18569	sp|O04385|IEMT_CLABR	1e-07	55.5	(Iso)eugenol O-methyltransferase OS=Clarkia breweri GN=IEMT1 PE=1 SV=2
Unigene18572	sp|P0C2I0|RL20_YEAST	1e-22	104	60S ribosomal protein L20 OS=Saccharomyces cerevisiae GN=RPL20A PE=1 SV=2
Unigene18592	sp|P03897|NU3M_HUMAN	2e-28	124	NADH-ubiquinone oxidoreductase chain 3 OS=Homo sapiens GN=MT-ND3 PE=1 SV=1
Unigene18599	sp|Q34950|NU3M_LUMTE	1e-16	85.1	NADH-ubiquinone oxidoreductase chain 3 OS=Lumbricus terrestris GN=ND3 PE=3 SV=1
Unigene18602	sp|Q9SJM6|SAP4_ARATH	9e-15	79	Zinc finger A20 and AN1 domain-containing stress-associated protein 4 OS=Arabidopsis thaliana GN=SAP4 PE=1 SV=1
Unigene18616	sp|P25779|CYSP_TRYCR	1e-14	78.6	Cruzipain OS=Trypanosoma cruzi PE=1 SV=1
Unigene18619	sp|Q9SHI7|UBC34_ARATH	7e-31	132	Ubiquitin carrier protein E2 34 OS=Arabidopsis thaliana GN=UBC34 PE=2 SV=1
Unigene18625	sp|Q54XK2|SC61A_DICDI	6e-10	62.8	Protein transport protein Sec61 subunit alpha OS=Dictyostelium discoideum GN=sec61a PE=3 SV=1
Unigene18627	sp|Q9FF90|RL133_ARATH	2e-26	117	60S ribosomal protein L13-3 OS=Arabidopsis thaliana GN=RPL13D PE=2 SV=1
Unigene18639	sp|Q9FMX3|STP11_ARATH	3e-24	110	Sugar transport protein 11 OS=Arabidopsis thaliana GN=STP11 PE=1 SV=1
Unigene18648	sp|Q8L7I1|Y4193_ARATH	4e-17	86.7	Uncharacterized protein At4g10930 OS=Arabidopsis thaliana GN=At4g10930 PE=2 SV=1
Unigene18650	sp|Q8VY26|CCD8_ARATH	3e-20	97.1	Carotenoid cleavage dioxygenase 8, chloroplastic OS=Arabidopsis thaliana GN=CCD8 PE=2 SV=1
Unigene18657	sp|Q9M5L0|RL35_EUPES	4e-23	106	60S ribosomal protein L35 OS=Euphorbia esula GN=RPL35 PE=2 SV=1
Unigene18658	sp|P08645|RAS3_DROME	8e-32	135	Ras-like protein 3 OS=Drosophila melanogaster GN=R PE=2 SV=2
Unigene18667	sp|P80470|PSBY_SPIOL	3e-11	67.4	Photosystem II core complex proteins psbY, chloroplastic OS=Spinacia oleracea GN=PSBY PE=1 SV=2
Unigene18669	sp|Q93Y35|PSMD6_ARATH	7e-30	129	Probable 26S proteasome non-ATPase regulatory subunit 6 OS=Arabidopsis thaliana GN=At4g24820 PE=2 SV=1
Unigene18673	sp|Q9S7V4|HA22A_ARATH	1e-26	118	HVA22-like protein a OS=Arabidopsis thaliana GN=HVA22A PE=2 SV=1
Unigene18677	sp|O94513|EIF3E_SCHPO	3e-07	53.9	Eukaryotic translation initiation factor 3 subunit E OS=Schizosaccharomyces pombe GN=int6 PE=1 SV=1
Unigene18679	sp|Q9FLD8|PP408_ARATH	1e-26	118	Pentatricopeptide repeat-containing protein At5g39980, chloroplastic OS=Arabidopsis thaliana GN=At5g39980 PE=2 SV=1
Unigene18688	sp|Q4WLV6|FKB1A_ASPFU	1e-05	48.9	FK506-binding protein 1A OS=Aspergillus fumigatus GN=fpr1A PE=3 SV=1
Unigene18706	sp|Q8R050|ERF3A_MOUSE	9e-25	112	Eukaryotic peptide chain release factor GTP-binding subunit ERF3A OS=Mus musculus GN=Gspt1 PE=1 SV=1
Unigene18707	sp|Q8L7V3|PMTQ_ARATH	1e-27	121	Probable methyltransferase PMT26 OS=Arabidopsis thaliana GN=At5g64030 PE=1 SV=1
Unigene18712	sp|Q9JID6|ACSL1_CAVPO	9e-07	52.4	Long-chain-fatty-acid--CoA ligase 1 OS=Cavia porcellus GN=ACSL1 PE=2 SV=1
Unigene18744	sp|Q9K9K5|SPEA_BACHD	1e-06	52	Arginine decarboxylase OS=Bacillus halodurans GN=speA PE=3 SV=1
Unigene18750	sp|Q962R9|RS10_SPOFR	7e-15	79.3	40S ribosomal protein S10 OS=Spodoptera frugiperda GN=RpS10 PE=2 SV=1
Unigene18752	sp|Q9SSA7|GLIP5_ARATH	7e-09	59.3	GDSL esterase/lipase 5 OS=Arabidopsis thaliana GN=GLIP5 PE=2 SV=2
Unigene18754	sp|P43310|PPO_SPIOL	2e-17	87.4	Polyphenol oxidase, chloroplastic OS=Spinacia oleracea PE=2 SV=1
Unigene18755	sp|O04716|MSH6_ARATH	9e-25	112	DNA mismatch repair protein Msh6-1 OS=Arabidopsis thaliana GN=MSH6-1 PE=2 SV=2
Unigene18757	sp|Q8RXA8|NDK4_SPIOL	3e-20	97.1	Nucleoside diphosphate kinase 4, chloroplastic OS=Spinacia oleracea GN=NDK4 PE=1 SV=1
Unigene18765	sp|P93262|PGMC_MESCR	1e-07	55.5	Phosphoglucomutase, cytoplasmic OS=Mesembryanthemum crystallinum GN=PGM1 PE=2 SV=1
Unigene18767	sp|P15792|KPK1_PHAVU	3e-30	130	Protein kinase PVPK-1 OS=Phaseolus vulgaris PE=2 SV=1
Unigene18768	sp|Q38826|IAA8_ARATH	5e-17	86.3	Auxin-responsive protein IAA8 OS=Arabidopsis thaliana GN=IAA8 PE=2 SV=1
Unigene18770	sp|Q9FDZ9|RL212_ARATH	5e-23	106	60S ribosomal protein L21-2 OS=Arabidopsis thaliana GN=RPL21E PE=2 SV=1
Unigene18772	sp|P0C2F6|RNHX1_ARATH	6e-06	49.7	Putative ribonuclease H protein At1g65750 OS=Arabidopsis thaliana GN=At1g65750 PE=3 SV=1
Unigene18776	sp|Q38950|2AAB_ARATH	9e-28	122	Serine/threonine-protein phosphatase 2A 65 kDa regulatory subunit A beta isoform OS=Arabidopsis thaliana GN=PP2AA2 PE=1 SV=2
Unigene18782	sp|Q8GYX0|MOB1_ARATH	1e-30	131	Mps one binder kinase activator-like 1 OS=Arabidopsis thaliana GN=At4g19045 PE=2 SV=1
Unigene18786	sp|Q8S9L6|CRK29_ARATH	8e-18	89	Cysteine-rich receptor-like protein kinase 29 OS=Arabidopsis thaliana GN=CRK29 PE=2 SV=1
Unigene18791	sp|Q7PC88|AB31G_ARATH	8e-24	108	ABC transporter G family member 31 OS=Arabidopsis thaliana GN=ABCG31 PE=2 SV=1
Unigene18796	sp|Q9SKT0|THF1_ARATH	4e-29	126	Protein THYLAKOID FORMATION 1, chloroplastic OS=Arabidopsis thaliana GN=THF1 PE=1 SV=1
Unigene18801	sp|P14133|ASO_CUCSA	9e-25	112	L-ascorbate oxidase OS=Cucumis sativus PE=1 SV=1
Unigene18813	sp|P50401|GUXA_CELFI	7e-14	75.9	Exoglucanase A OS=Cellulomonas fimi GN=cbhA PE=1 SV=1
Unigene18818	sp|Q99090|CPRF2_PETCR	3e-13	73.9	Light-inducible protein CPRF2 OS=Petroselinum crispum GN=CPRF2 PE=2 SV=2
Unigene18822	sp|P55233|GLGL1_BETVU	3e-34	143	Glucose-1-phosphate adenylyltransferase large subunit, chloroplastic/amyloplastic OS=Beta vulgaris GN=AGPS1 PE=2 SV=1
Unigene18823	sp|P48417|CP74_LINUS	8e-13	72.4	Allene oxide synthase, chloroplastic OS=Linum usitatissimum GN=CYP74A PE=1 SV=1
Unigene18825	sp|O16808|ACT_MAYDE	3e-32	136	Actin OS=Mayetiola destructor PE=2 SV=1
Unigene18826	sp|P93422|SYH_ORYSJ	1e-07	55.5	Histidyl-tRNA synthetase OS=Oryza sativa subsp. japonica GN=Os05g0150900 PE=2 SV=2
Unigene18835	sp|Q9XI33|WIN1_ARATH	5e-20	96.3	Ethylene-responsive transcription factor WIN1 OS=Arabidopsis thaliana GN=WIN1 PE=2 SV=1
Unigene18843	sp|O79676|COX3_PELSU	3e-22	103	Cytochrome c oxidase subunit 3 OS=Pelomedusa subrufa GN=MT-CO3 PE=3 SV=1
Unigene18855	sp|P43297|RD21A_ARATH	1e-20	98.2	Cysteine proteinase RD21a OS=Arabidopsis thaliana GN=RD21A PE=1 SV=1
Unigene18864	sp|Q56XP4|NHX2_ARATH	3e-19	93.6	Sodium/hydrogen exchanger 2 OS=Arabidopsis thaliana GN=NHX2 PE=1 SV=2
Unigene18867	sp|Q3HRP5|CNBL2_ORYSJ	2e-24	111	Calcineurin B-like protein 2 OS=Oryza sativa subsp. japonica GN=CBL2 PE=2 SV=1
Unigene18868	sp|Q9LYN8|EXS_ARATH	3e-08	57	Leucine-rich repeat receptor protein kinase EXS OS=Arabidopsis thaliana GN=EXS PE=1 SV=1
Unigene18870	sp|Q9P769|RL10B_SCHPO	2e-28	124	60S ribosomal protein L10-B OS=Schizosaccharomyces pombe GN=rpl10b PE=2 SV=1
Unigene18874	sp|C0LGF5|Y1341_ARATH	5e-21	99.8	Probable LRR receptor-like serine/threonine-protein kinase At1g34110 OS=Arabidopsis thaliana GN=At1g34110 PE=2 SV=2
Unigene18883	sp|Q8GTR4|PULA1_ARATH	9e-07	52.4	Pullulanase 1, chloroplastic OS=Arabidopsis thaliana GN=PU1 PE=1 SV=1
Unigene18885	sp|Q8L828|COB23_ARATH	2e-12	71.2	Coatomer subunit beta'-3 OS=Arabidopsis thaliana GN=At3g15980 PE=2 SV=1
Unigene18890	sp|O80760|Y639_ARATH	7e-12	69.3	Probable polygalacturonase non-catalytic subunit At1g60390 OS=Arabidopsis thaliana GN=At1g60390 PE=2 SV=1
Unigene18904	sp|P52178|TPT2_BRAOB	2e-22	103	Triose phosphate/phosphate translocator, non-green plastid, chloroplastic OS=Brassica oleracea var. botrytis GN=NGTPT PE=2 SV=1
Unigene18909	sp|O82794|AGL24_ARATH	2e-08	58.2	MADS-box protein AGL24 OS=Arabidopsis thaliana GN=AGL24 PE=1 SV=1
Unigene18913	sp|Q43716|UFOG_PETHY	9e-06	48.9	Anthocyanidin 3-O-glucosyltransferase OS=Petunia hybrida GN=RT PE=2 SV=1
Unigene18921	sp|Q9LT96|Y5977_ARATH	1e-14	78.6	Probable leucine-rich repeat receptor-like protein kinase At5g49770 OS=Arabidopsis thaliana GN=At5g49770 PE=2 SV=1
Unigene18922	sp|Q93VY3|NAC72_ARATH	2e-31	134	NAC domain-containing protein 72 OS=Arabidopsis thaliana GN=NAC072 PE=2 SV=1
Unigene18926	sp|Q8MVR1|GBPC_DICDI	1e-06	52	Cyclic GMP-binding protein C OS=Dictyostelium discoideum GN=gbpC PE=1 SV=1
Unigene18927	sp|Q9W5R8|RL5_DROME	7e-33	139	60S ribosomal protein L5 OS=Drosophila melanogaster GN=RpL5 PE=1 SV=2
Unigene18930	sp|P22954|HSP72_ARATH	2e-08	57.8	Heat shock cognate 70 kDa protein 2 OS=Arabidopsis thaliana GN=HSC70-2 PE=2 SV=2
Unigene18931	sp|O48956|C98A1_SORBI	6e-19	92.8	Cytochrome P450 98A1 OS=Sorghum bicolor GN=CYP98A1 PE=2 SV=1
Unigene18933	sp|Q6NQI8|LAG13_ARATH	2e-11	67.8	LAG1 longevity assurance homolog 3 OS=Arabidopsis thaliana GN=At1g13580 PE=2 SV=2
Unigene18940	sp|Q9SJG6|PP200_ARATH	7e-07	52.8	Pentatricopeptide repeat-containing protein At2g42920, chloroplastic OS=Arabidopsis thaliana GN=PCMP-E75 PE=2 SV=1
Unigene18946	sp|Q652L2|HIRA_ORYSJ	7e-12	69.3	Protein HIRA OS=Oryza sativa subsp. japonica GN=Os09g0567700 PE=2 SV=1
Unigene18947	sp|Q8CGC7|SYEP_MOUSE	3e-16	83.6	Bifunctional aminoacyl-tRNA synthetase OS=Mus musculus GN=Eprs PE=2 SV=3
Unigene18951	sp|Q10192|RL18A_SCHPO	3e-21	100	60S ribosomal protein L18-A OS=Schizosaccharomyces pombe GN=rpl18a PE=1 SV=1
Unigene18953	sp|Q39056|CNX3_ARATH	4e-12	70.1	Molybdopterin biosynthesis protein CNX3 OS=Arabidopsis thaliana GN=CNX3 PE=2 SV=1
Unigene18965	sp|Q41140|PFPA_RICCO	7e-12	69.3	Pyrophosphate--fructose 6-phosphate 1-phosphotransferase subunit alpha OS=Ricinus communis GN=PFP-ALPHA PE=3 SV=1
Unigene18983	sp|Q8S8L9|Y2245_ARATH	4e-17	86.7	Uncharacterized TPR repeat-containing protein At2g32450 OS=Arabidopsis thaliana GN=At2g32450 PE=1 SV=1
Unigene18989	sp|Q75JC9|Y8484_DICDI	5e-07	53.1	Uncharacterized protein DDB_G0271670 OS=Dictyostelium discoideum GN=DDB_G0271670 PE=4 SV=1
Unigene18997	sp|Q9SW11|PUB35_ARATH	3e-25	113	U-box domain-containing protein 35 OS=Arabidopsis thaliana GN=PUB35 PE=1 SV=2
Unigene19001	sp|Q41249|PORA_CUCSA	3e-10	63.9	Protochlorophyllide reductase, chloroplastic OS=Cucumis sativus GN=PORA PE=2 SV=1
Unigene19002	sp|O76756|RS8_APIME	7e-25	112	40S ribosomal protein S8 OS=Apis mellifera GN=RpS8 PE=2 SV=2
Unigene19009	sp|Q84YK8|LOXC2_ORYSJ	1e-09	61.6	Probable lipoxygenase 8, chloroplastic OS=Oryza sativa subsp. japonica GN=CM-LOX2 PE=2 SV=1
Unigene19010	sp|Q63507|RL14_RAT	3e-19	94	60S ribosomal protein L14 OS=Rattus norvegicus GN=Rpl14 PE=1 SV=3
Unigene19025	sp|Q94F62|BAK1_ARATH	1e-26	118	BRASSINOSTEROID INSENSITIVE 1-associated receptor kinase 1 OS=Arabidopsis thaliana GN=BAK1 PE=1 SV=2
Unigene19037	sp|Q06942|FL3H_MALDO	1e-17	88.2	Naringenin,2-oxoglutarate 3-dioxygenase OS=Malus domestica PE=2 SV=1
Unigene19045	sp|P04841|ALOX_PICAN	2e-14	77.8	Alcohol oxidase OS=Pichia angusta GN=MOX PE=3 SV=1
Unigene19046	sp|P43298|TMK1_ARATH	2e-06	51.2	Probable receptor protein kinase TMK1 OS=Arabidopsis thaliana GN=TMK1 PE=1 SV=1
Unigene19050	sp|O50003|RL12_PRUAR	5e-23	106	60S ribosomal protein L12 OS=Prunus armeniaca GN=RPL12 PE=2 SV=1
Unigene19052	sp|P79013|RS11_SCHPO	1e-23	108	40S ribosomal protein S11 OS=Schizosaccharomyces pombe GN=rps11a PE=2 SV=2
Unigene19053	sp|P22464|ANXB9_DROME	3e-19	94	Annexin-B9 OS=Drosophila melanogaster GN=AnnIX PE=1 SV=2
Unigene19055	sp|P37107|SR54C_ARATH	1e-25	114	Signal recognition particle 54 kDa protein, chloroplastic OS=Arabidopsis thaliana GN=FFC PE=1 SV=1
Unigene19059	sp|Q5EA50|RABEK_BOVIN	1e-08	58.5	Rab9 effector protein with kelch motifs OS=Bos taurus GN=RABEPK PE=2 SV=1
Unigene19061	sp|Q34951|NU2M_LUMTE	2e-08	57.8	NADH-ubiquinone oxidoreductase chain 2 OS=Lumbricus terrestris GN=ND2 PE=3 SV=1
Unigene19090	sp|Q0ZIW8|NU4C_VITVI	5e-34	142	NAD(P)H-quinone oxidoreductase chain 4, chloroplastic OS=Vitis vinifera GN=ndhD PE=3 SV=1
Unigene19092	sp|Q9AT00|AB13I_ARATH	4e-13	73.6	Protein TRIGALACTOSYLDIACYLGLYCEROL 3, chloroplastic OS=Arabidopsis thaliana GN=TGD3 PE=1 SV=1
Unigene19095	sp|P79781|RS27A_CHICK	1e-13	75.1	40S ribosomal protein S27a OS=Gallus gallus GN=RPS27A PE=3 SV=2
Unigene19096	sp|P21997|SSGP_VOLCA	5e-23	106	Sulfated surface glycoprotein 185 OS=Volvox carteri PE=1 SV=1
Unigene19099	sp|Q9SEL5|VTI12_ARATH	6e-18	89.4	Vesicle transport v-SNARE 12 OS=Arabidopsis thaliana GN=VTI12 PE=1 SV=3
Unigene19124	sp|Q8W4M7|ERCC2_ARATH	2e-30	130	DNA repair helicase UVH6 OS=Arabidopsis thaliana GN=UVH6 PE=1 SV=1
Unigene19126	sp|P49598|P2C37_ARATH	3e-19	93.6	Protein phosphatase 2C 37 OS=Arabidopsis thaliana GN=PP2CA PE=1 SV=1
Unigene19131	sp|Q70Z53|F10C1_HUMAN	1e-11	68.6	Protein FRA10AC1 OS=Homo sapiens GN=FRA10AC1 PE=1 SV=2
Unigene19132	sp|Q9CPX9|APC11_MOUSE	6e-14	76.3	Anaphase-promoting complex subunit 11 OS=Mus musculus GN=Anapc11 PE=2 SV=1
Unigene19133	sp|Q9UR07|RTF23_SCHPO	2e-11	68.2	Retrotransposable element Tf2 155 kDa protein type 3 OS=Schizosaccharomyces pombe GN=Tf2-11 PE=4 SV=1
Unigene19135	sp|P37064|ASO_CUCPM	1e-18	91.7	L-ascorbate oxidase OS=Cucurbita pepo var. melopepo PE=1 SV=1
Unigene19142	sp|A1Z651|POL_XMRV6	6e-08	56.2	Gag-Pol polyprotein OS=Xenotropic MuLV-related virus (isolate VP62) GN=gag-pol PE=3 SV=1
Unigene19147	sp|Q9XG80|PLA21_ORYSJ	1e-16	85.1	Probable phospholipase A2 homolog 1 OS=Oryza sativa subsp. japonica GN=PLA2-I PE=2 SV=1
Unigene19164	sp|Q8VYF1|RL152_ARATH	4e-23	106	60S ribosomal protein L15-2 OS=Arabidopsis thaliana GN=RPL15B PE=2 SV=1
Unigene19165	sp|P80883|PETM_SPIOL	4e-11	66.6	Cytochrome b6-f complex subunit 7 (Fragment) OS=Spinacia oleracea GN=petM PE=1 SV=1
Unigene19168	sp|P93194|RPK1_IPONI	3e-17	87	Receptor-like protein kinase OS=Ipomoea nil GN=INRPK1 PE=2 SV=2
Unigene19176	sp|Q870W0|SC61A_NEUCR	1e-25	115	Protein transport protein SEC61 subunit alpha OS=Neurospora crassa GN=sec-61 PE=3 SV=1
Unigene19177	sp|Q9FGY1|BXL1_ARATH	2e-28	124	Beta-D-xylosidase 1 OS=Arabidopsis thaliana GN=BXL1 PE=1 SV=1
Unigene19178	sp|Q9SJT0|Y2214_ARATH	3e-11	67	Probable receptor-like protein kinase At2g21480 OS=Arabidopsis thaliana GN=At2g21480 PE=2 SV=1
Unigene19183	sp|Q6J163|5NG4_PINTA	3e-08	57.4	Auxin-induced protein 5NG4 OS=Pinus taeda PE=2 SV=1
Unigene19193	sp|Q9LV66|Y5848_ARATH	2e-11	68.2	Uncharacterized protein At5g48480 OS=Arabidopsis thaliana GN=At5g48480 PE=1 SV=1
Unigene19219	sp|Q9FNG8|PP366_ARATH	1e-06	51.6	Putative pentatricopeptide repeat-containing protein At5g06400, mitochondrial OS=Arabidopsis thaliana GN=At5g06400 PE=3 SV=1
Unigene19224	sp|Q5RAJ5|STK36_PONAB	7e-06	49.3	Serine/threonine-protein kinase 36 OS=Pongo abelii GN=STK36 PE=2 SV=1
Unigene19225	sp|Q940A2|P2C31_ARATH	9e-06	48.9	Protein kinase and PP2C-like domain-containing protein OS=Arabidopsis thaliana GN=At2g40860/At2g40870 PE=2 SV=1
Unigene19227	sp|P48349|14336_ARATH	1e-23	108	14-3-3-like protein GF14 lambda OS=Arabidopsis thaliana GN=GRF6 PE=1 SV=1
Unigene19233	sp|Q8L884|LAX4_MEDTR	4e-29	126	Auxin transporter-like protein 4 OS=Medicago truncatula GN=LAX4 PE=2 SV=1
Unigene19237	sp|Q9FMF6|PP444_ARATH	4e-11	66.6	Pentatricopeptide repeat-containing protein At5g64320, mitochondrial OS=Arabidopsis thaliana GN=At5g64320 PE=2 SV=1
Unigene19247	sp|Q6Z2G9|TLP5_ORYSJ	9e-20	95.5	Tubby-like F-box protein 5 OS=Oryza sativa subsp. japonica GN=TULP5 PE=2 SV=1
Unigene19262	sp|P0C8Q7|PP369_ARATH	3e-17	87	Pentatricopeptide repeat-containing protein At5g08305 OS=Arabidopsis thaliana GN=PCMP-E105 PE=2 SV=1
Unigene19264	sp|Q9M0G9|AB24B_ARATH	2e-29	127	ABC transporter B family member 24, mitochondrial OS=Arabidopsis thaliana GN=ABCB24 PE=1 SV=1
Unigene19273	sp|Q589A5|NU2C_SILLA	7e-33	139	NAD(P)H-quinone oxidoreductase subunit 2, chloroplastic OS=Silene latifolia GN=ndhB PE=3 SV=2
Unigene19274	sp|O49858|C82A3_SOYBN	1e-15	82	Cytochrome P450 82A3 OS=Glycine max GN=CYP82A3 PE=2 SV=1
Unigene19280	sp|Q9LI74|CHUP1_ARATH	8e-10	62.4	Protein CHUP1, chloroplastic OS=Arabidopsis thaliana GN=CHUP1 PE=1 SV=1
Unigene19282	sp|Q96520|PER12_ARATH	1e-14	78.2	Peroxidase 12 OS=Arabidopsis thaliana GN=PER12 PE=1 SV=1
Unigene19284	sp|O22582|H2B_GOSHI	3e-14	77	Histone H2B OS=Gossypium hirsutum GN=HIS2B PE=2 SV=3
Unigene19291	sp|Q8RXN4|HIBC5_ARATH	4e-26	116	3-hydroxyisobutyryl-CoA hydrolase-like protein 2, mitochondrial OS=Arabidopsis thaliana GN=At4g31810 PE=2 SV=1
Unigene19304	sp|Q9SMV7|MSH7_ARATH	1e-20	98.6	DNA mismatch repair protein Msh6-2 OS=Arabidopsis thaliana GN=MSH6-2 PE=2 SV=1
Unigene19306	sp|Q9LZG0|ADK2_ARATH	3e-24	110	Adenosine kinase 2 OS=Arabidopsis thaliana GN=ADK2 PE=1 SV=1
Unigene19311	sp|Q93W22|RL103_ARATH	8e-18	89	60S ribosomal protein L10-3 OS=Arabidopsis thaliana GN=RPL10C PE=2 SV=1
Unigene19313	sp|P42281|ACBP_DROME	3e-20	97.1	Acyl-CoA-binding protein homolog OS=Drosophila melanogaster GN=Dbi PE=2 SV=1
Unigene19316	sp|Q9SCP9|VP371_ARATH	2e-19	94.7	Vacuolar protein-sorting-associated protein 37 homolog 1 OS=Arabidopsis thaliana GN=VPS37-1 PE=1 SV=1
Unigene19321	sp|Q96520|PER12_ARATH	1e-20	98.2	Peroxidase 12 OS=Arabidopsis thaliana GN=PER12 PE=1 SV=1
Unigene19325	sp|Q9W5R8|RL5_DROME	3e-24	110	60S ribosomal protein L5 OS=Drosophila melanogaster GN=RpL5 PE=1 SV=2
Unigene19330	sp|Q9LZB8|AB29B_ARATH	1e-14	78.6	ABC transporter B family member 29 OS=Arabidopsis thaliana GN=ABCB29 PE=2 SV=1
Unigene19333	sp|Q6L4D4|CML15_ORYSJ	1e-06	51.6	Probable calcium-binding protein CML15 OS=Oryza sativa subsp. japonica GN=CML15 PE=2 SV=1
Unigene19347	sp|P15737|E13B_HORVU	3e-12	70.5	Glucan endo-1,3-beta-glucosidase GII OS=Hordeum vulgare PE=1 SV=1
Unigene19349	sp|Q6IE26|EPHX4_MOUSE	7e-07	52.8	Epoxide hydrolase 4 OS=Mus musculus GN=Ephx4 PE=2 SV=1
Unigene19359	sp|Q80YV3|TRRAP_MOUSE	1e-06	51.6	Transformation/transcription domain-associated protein OS=Mus musculus GN=Trrap PE=1 SV=2
Unigene19368	sp|Q7XBQ9|RGA2_SOLBU	9e-06	48.9	Disease resistance protein RGA2 OS=Solanum bulbocastanum GN=RGA2 PE=1 SV=1
Unigene19377	sp|Q9S8M0|LECT_SOLTU	1e-10	65.5	Chitin-binding lectin 1 OS=Solanum tuberosum PE=1 SV=2
Unigene19379	sp|O81360|ABA2_PRUAR	1e-31	134	Zeaxanthin epoxidase, chloroplastic OS=Prunus armeniaca PE=2 SV=1
Unigene19381	sp|P11369|POL2_MOUSE	1e-06	52	Retrovirus-related Pol polyprotein LINE-1 OS=Mus musculus GN=Pol PE=1 SV=2
Unigene19392	sp|Q9C977|PP135_ARATH	2e-11	67.8	Pentatricopeptide repeat-containing protein At1g80270, mitochondrial OS=Arabidopsis thaliana GN=At1g80270 PE=1 SV=1
Unigene19395	sp|Q9LQQ8|RLCK7_ARATH	6e-11	66.2	Probable serine/threonine-protein kinase RLCKVII OS=Arabidopsis thaliana GN=At1g07870 PE=2 SV=1
Unigene19398	sp|P61864|UBIQ_YEAST	2e-18	90.9	Ubiquitin OS=Saccharomyces cerevisiae GN=UBI1 PE=1 SV=1
Unigene19399	sp|Q0ZIV6|YCF2_VITVI	3e-15	80.5	Protein ycf2 OS=Vitis vinifera GN=ycf2-A PE=3 SV=1
Unigene19413	sp|Q94A94|DCDA2_ARATH	2e-06	50.8	Diaminopimelate decarboxylase 2, chloroplastic OS=Arabidopsis thaliana GN=LYSA2 PE=2 SV=1
Unigene19416	sp|Q9AXH9|KAO1_HORVU	1e-21	101	Ent-kaurenoic acid oxidase 1 OS=Hordeum vulgare GN=KAO1 PE=1 SV=1
Unigene19422	sp|Q9FQ03|XRN3_ARATH	3e-27	120	5'-3' exoribonuclease 3 OS=Arabidopsis thaliana GN=XRN3 PE=2 SV=1
Unigene19424	sp|Q0DXS3|RDR1_ORYSJ	6e-16	82.8	Probable RNA-dependent RNA polymerase 1 OS=Oryza sativa subsp. japonica GN=RDR1 PE=2 SV=2
Unigene19425	sp|P52579|IFRH_TOBAC	1e-12	71.6	Isoflavone reductase homolog A622 OS=Nicotiana tabacum PE=2 SV=1
Unigene19430	sp|Q39786|PGLR_GOSHI	6e-13	72.8	Polygalacturonase OS=Gossypium hirsutum GN=G9 PE=2 SV=1
Unigene19431	sp|Q292D0|RS11_DROPS	5e-25	112	40S ribosomal protein S11 OS=Drosophila pseudoobscura pseudoobscura GN=RpS11 PE=3 SV=2
Unigene19436	sp|Q55F68|CYAD_DICDI	4e-09	60.1	Adenylate cyclase, terminal-differentiation specific OS=Dictyostelium discoideum GN=acrA PE=1 SV=1
Unigene19443	sp|Q66X93|SND1_RAT	3e-10	63.9	Staphylococcal nuclease domain-containing protein 1 OS=Rattus norvegicus GN=Snd1 PE=2 SV=1
Unigene19453	sp|P79891|RS3_AMBME	1e-09	61.6	40S ribosomal protein S3 OS=Ambystoma mexicanum GN=RPS3 PE=2 SV=1
Unigene19465	sp|Q9M4T8|PSA5_SOYBN	7e-31	132	Proteasome subunit alpha type-5 OS=Glycine max GN=PAE1 PE=2 SV=1
Unigene19480	sp|C0LGD7|Y1684_ARATH	2e-13	74.7	Probable LRR receptor-like serine/threonine-protein kinase At1g06840 OS=Arabidopsis thaliana GN=At1g06840 PE=1 SV=2
Unigene19487	sp|Q9FNP2|GDL75_ARATH	6e-11	66.2	GDSL esterase/lipase At5g08460 OS=Arabidopsis thaliana GN=At5g08460 PE=2 SV=1
Unigene19488	sp|P62085|RS7_DROYA	2e-27	121	40S ribosomal protein S7 OS=Drosophila yakuba GN=RpS7 PE=2 SV=1
Unigene19501	sp|O23169|PP353_ARATH	1e-20	98.6	Pentatricopeptide repeat-containing protein At4g37170 OS=Arabidopsis thaliana GN=PCMP-H5 PE=2 SV=1
Unigene19520	sp|P00544|FGR_FSVGR	1e-35	147	Tyrosine-protein kinase transforming protein Fgr OS=Feline sarcoma virus (strain Gardner-Rasheed) GN=V-FGR PE=3 SV=1
Unigene19526	sp|Q8GYY1|HSFA3_ARATH	4e-12	70.1	Heat stress transcription factor A-3 OS=Arabidopsis thaliana GN=HSFA3 PE=2 SV=2
Unigene19529	sp|Q9FL51|Y5694_ARATH	7e-23	105	Probably inactive leucine-rich repeat receptor-like protein kinase At5g06940 OS=Arabidopsis thaliana GN=At5g06940 PE=3 SV=1
Unigene19533	sp|P31843|RRPO_OENBE	1e-15	82	RNA-directed DNA polymerase homolog OS=Oenothera bertiana PE=4 SV=1
Unigene19539	sp|Q945F0|EDS5_ARATH	2e-19	94.4	Enhanced disease susceptibility 5 OS=Arabidopsis thaliana GN=EDS5 PE=2 SV=1
Unigene19548	sp|P24068|OCS1_MAIZE	4e-07	53.5	Ocs element-binding factor 1 OS=Zea mays GN=OBF1 PE=2 SV=2
Unigene19549	sp|Q9SEK3|HXK1_SPIOL	6e-29	125	Hexokinase-1 OS=Spinacia oleracea GN=HXK1 PE=2 SV=1
Unigene19555	sp|A5PKH3|FAAA_BOVIN	5e-12	69.7	Fumarylacetoacetase OS=Bos taurus GN=FAH PE=2 SV=1
Unigene19557	sp|P95245|PHLC_MYCTU	7e-06	49.3	Phospholipase C 3 OS=Mycobacterium tuberculosis GN=plcC PE=3 SV=2
Unigene19565	sp|Q9SC80|DHYS_TOBAC	1e-29	128	Deoxyhypusine synthase OS=Nicotiana tabacum GN=DHS1 PE=2 SV=1
Unigene19570	sp|Q8GYA4|CRK10_ARATH	5e-07	53.1	Cysteine-rich receptor-like protein kinase 10 OS=Arabidopsis thaliana GN=CRK10 PE=1 SV=2
Unigene19581	sp|Q8MP30|Y7791_DICDI	1e-06	43.9	Uncharacterized histidine-rich protein DDB_G0274557 OS=Dictyostelium discoideum GN=DDB_G0274557 PE=4 SV=1
Unigene19583	sp|P25776|ORYA_ORYSJ	1e-15	82	Oryzain alpha chain OS=Oryza sativa subsp. japonica GN=Os04g0650000 PE=1 SV=2
Unigene19586	sp|Q9AV47|ARFV_ORYSJ	1e-28	124	Auxin response factor 22 OS=Oryza sativa subsp. japonica GN=ARF22 PE=2 SV=1
Unigene19587	sp|Q10MW3|PDC2_ORYSJ	1e-26	118	Pyruvate decarboxylase isozyme 2 OS=Oryza sativa subsp. japonica GN=PDC2 PE=2 SV=1
Unigene19602	sp|Q9LT96|Y5977_ARATH	2e-25	114	Probable leucine-rich repeat receptor-like protein kinase At5g49770 OS=Arabidopsis thaliana GN=At5g49770 PE=2 SV=1
Unigene19604	sp|Q337C0|U496D_ORYSJ	2e-08	58.2	UPF0496 protein 4 OS=Oryza sativa subsp. japonica GN=Os10g0513300 PE=2 SV=1
Unigene19606	sp|Q5ZIX8|KDM3A_CHICK	9e-12	68.9	Lysine-specific demethylase 3A OS=Gallus gallus GN=KDM3A PE=2 SV=1
Unigene19610	sp|Q8GY23|UPL1_ARATH	6e-24	109	E3 ubiquitin-protein ligase UPL1 OS=Arabidopsis thaliana GN=UPL1 PE=1 SV=3
Unigene19616	sp|Q9ZRX0|TCTP_PSEMZ	1e-10	65.1	Translationally-controlled tumor protein homolog OS=Pseudotsuga menziesii GN=TCTP PE=2 SV=1
Unigene19626	sp|Q9STT5|AB7A_ARATH	4e-23	106	ABC transporter A family member 7 OS=Arabidopsis thaliana GN=ABCA7 PE=1 SV=2
Unigene19629	sp|Q8W486|Y1491_ARATH	5e-09	59.7	DUF246 domain-containing protein At1g04910 OS=Arabidopsis thaliana GN=At1g04910 PE=1 SV=1
Unigene19630	sp|P29061|CHIB_TOBAC	3e-25	113	Basic endochitinase OS=Nicotiana tabacum PE=2 SV=1
Unigene19634	sp|Q9SYH4|NFYA5_ARATH	1e-14	78.6	Nuclear transcription factor Y subunit A-5 OS=Arabidopsis thaliana GN=NFYA5 PE=2 SV=1
Unigene19648	sp|P02576|ACTA_PHYPO	2e-32	137	Actin, plasmodial isoform OS=Physarum polycephalum GN=ARDA PE=1 SV=2
Unigene19651	sp|P10978|POLX_TOBAC	4e-06	50.1	Retrovirus-related Pol polyprotein from transposon TNT 1-94 OS=Nicotiana tabacum PE=2 SV=1
Unigene19655	sp|P0C2F6|RNHX1_ARATH	9e-06	48.9	Putative ribonuclease H protein At1g65750 OS=Arabidopsis thaliana GN=At1g65750 PE=3 SV=1
Unigene19660	sp|P29757|CYB_SOLTU	3e-35	147	Cytochrome b OS=Solanum tuberosum GN=MT-CYB PE=1 SV=4
Unigene19677	sp|Q8MP30|Y7791_DICDI	1e-09	61.6	Uncharacterized histidine-rich protein DDB_G0274557 OS=Dictyostelium discoideum GN=DDB_G0274557 PE=4 SV=1
Unigene19681	sp|P10978|POLX_TOBAC	2e-10	64.7	Retrovirus-related Pol polyprotein from transposon TNT 1-94 OS=Nicotiana tabacum PE=2 SV=1
Unigene19692	sp|Q9C7S5|PSYR1_ARATH	4e-14	76.6	Tyrosine-sulfated glycopeptide receptor 1 OS=Arabidopsis thaliana GN=PSYR1 PE=2 SV=1
Unigene19700	sp|Q9SW75|RL10A_CHLRE	1e-22	104	60S ribosomal protein L10a OS=Chlamydomonas reinhardtii GN=RPL10A PE=2 SV=1
Unigene19707	sp|Q5RBI5|SF3B3_PONAB	2e-22	104	Splicing factor 3B subunit 3 OS=Pongo abelii GN=SF3B3 PE=2 SV=1
Unigene19710	sp|Q94JL3|BH112_ARATH	4e-15	80.1	Transcription factor bHLH112 OS=Arabidopsis thaliana GN=BHLH112 PE=2 SV=1
Unigene19719	sp|O80377|RSSA_DAUCA	4e-15	80.1	40S ribosomal protein SA OS=Daucus carota GN=179B PE=2 SV=1
Unigene19722	sp|P03010|TRAC9_MAIZE	3e-09	60.5	Putative AC9 transposase OS=Zea mays PE=4 SV=1
Unigene19727	sp|P46655|SYEC_YEAST	3e-08	57.4	Glutamyl-tRNA synthetase, cytoplasmic OS=Saccharomyces cerevisiae GN=GUS1 PE=1 SV=3
Unigene19735	sp|Q9XEB5|ATG8B_ARATH	8e-26	115	Autophagy-related protein 8b OS=Arabidopsis thaliana GN=ATG8B PE=2 SV=1
Unigene19736	sp|Q54Z40|MYBH_DICDI	2e-06	51.2	Myb-like protein H OS=Dictyostelium discoideum GN=mybH PE=3 SV=1
Unigene19757	sp|Q9ZRA8|TBB5_WHEAT	4e-33	139	Tubulin beta-5 chain OS=Triticum aestivum GN=TUBB5 PE=2 SV=1
Unigene19764	sp|P09491|TPM2_DROME	3e-24	110	Tropomyosin-2 OS=Drosophila melanogaster GN=Tm2 PE=1 SV=1
Unigene19772	sp|O61231|RL10_DROME	1e-35	147	60S ribosomal protein L10 OS=Drosophila melanogaster GN=Qm PE=2 SV=1
Unigene19778	sp|P49210|RL9_ORYSJ	3e-15	80.5	60S ribosomal protein L9 OS=Oryza sativa subsp. japonica GN=RPL9 PE=2 SV=3
Unigene19781	sp|Q9ZPC0|ICS_CATRO	1e-21	101	Isochorismate synthase, chloroplastic OS=Catharanthus roseus PE=1 SV=1
Unigene19792	sp|P32069|TRPX_ARATH	2e-27	121	Anthranilate synthase component I-2, chloroplastic OS=Arabidopsis thaliana GN=ASA2 PE=2 SV=1
Unigene19799	sp|O61231|RL10_DROME	2e-32	137	60S ribosomal protein L10 OS=Drosophila melanogaster GN=Qm PE=2 SV=1
Unigene19802	sp|Q93ZG7|RH38_ARATH	3e-20	97.1	DEAD-box ATP-dependent RNA helicase 38 OS=Arabidopsis thaliana GN=RH38 PE=2 SV=2
Unigene19805	sp|Q9FKG5|PUB51_ARATH	8e-24	108	U-box domain-containing protein 51 OS=Arabidopsis thaliana GN=PUB51 PE=2 SV=2
Unigene19815	sp|O04996|SODC_SOLCS	1e-18	91.7	Superoxide dismutase [Cu-Zn] OS=Solidago canadensis var. scabra GN=SODCC PE=2 SV=3
Unigene19819	sp|Q84WV9|QPCT_ARATH	6e-21	99.4	Glutaminyl-peptide cyclotransferase OS=Arabidopsis thaliana GN=QCT PE=1 SV=1
Unigene19829	sp|O81016|AB32G_ARATH	5e-12	69.7	ABC transporter G family member 32 OS=Arabidopsis thaliana GN=ABCG32 PE=1 SV=1
Unigene19831	sp|Q2HJN8|EF1A2_OSCTI	2e-28	124	Elongation factor 1-alpha 2 OS=Oscheius tipulae GN=eft-2 PE=3 SV=1
Unigene19832	sp|Q8VY93|GDL66_ARATH	8e-16	82.4	GDSL esterase/lipase At4g26790 OS=Arabidopsis thaliana GN=At4g26790 PE=2 SV=1
Unigene19841	sp|Q94A51|PUB32_ARATH	2e-13	74.3	U-box domain-containing protein 32 OS=Arabidopsis thaliana GN=PUB32 PE=2 SV=1
Unigene19845	sp|Q3B724|CALS5_ARATH	3e-21	100	Callose synthase 5 OS=Arabidopsis thaliana GN=CALS5 PE=1 SV=1
Unigene19850	sp|Q3E811|YL62A_YEAST	5e-09	59.7	Uncharacterized protein YLR162W-A OS=Saccharomyces cerevisiae GN=YLR162W-A PE=2 SV=1
Unigene19851	sp|O49675|CCD4_ARATH	1e-13	55.8	Probable carotenoid cleavage dioxygenase 4, chloroplastic OS=Arabidopsis thaliana GN=CCD4 PE=1 SV=1
Unigene19852	sp|Q9M9W8|PLDP2_ARATH	3e-33	140	Phospholipase D p2 OS=Arabidopsis thaliana GN=PLDP2 PE=2 SV=2
Unigene19857	sp|Q9M3A3|ABIL2_ARATH	5e-26	116	Protein ABIL2 OS=Arabidopsis thaliana GN=ABIL2 PE=1 SV=1
Unigene19858	sp|Q9SSK5|MLP43_ARATH	3e-10	63.9	MLP-like protein 43 OS=Arabidopsis thaliana GN=MLP43 PE=2 SV=1
Unigene19862	sp|Q8BMW7|NIPA3_MOUSE	2e-12	70.9	Magnesium transporter NIPA3 OS=Mus musculus GN=Nipal1 PE=1 SV=2
Unigene19867	sp|O69231|XYNB_PAEBA	2e-07	54.3	Endo-1,4-beta-xylanase B OS=Paenibacillus barcinonensis GN=xynB PE=1 SV=1
Unigene19868	sp|Q8LDP4|CP19D_ARATH	7e-30	129	Peptidyl-prolyl cis-trans isomerase CYP19-4 OS=Arabidopsis thaliana GN=CYP19-4 PE=1 SV=2
Unigene19870	sp|Q9FY69|BH143_ARATH	3e-08	57.4	Transcription factor bHLH143 OS=Arabidopsis thaliana GN=BHLH143 PE=2 SV=1
Unigene19878	sp|Q9Y3S1|WNK2_HUMAN	2e-10	64.3	Serine/threonine-protein kinase WNK2 OS=Homo sapiens GN=WNK2 PE=1 SV=4
Unigene19891	sp|Q43349|ROC2_ARATH	7e-19	92.4	29 kDa ribonucleoprotein, chloroplastic OS=Arabidopsis thaliana GN=RBP29 PE=1 SV=2
Unigene19892	sp|Q9FM64|PP431_ARATH	6e-10	62.8	Pentatricopeptide repeat-containing protein At5g55740, chloroplastic OS=Arabidopsis thaliana GN=CRR21 PE=2 SV=1
Unigene19898	sp|P18616|RPB1_ARATH	7e-28	122	DNA-directed RNA polymerase II subunit RPB1 OS=Arabidopsis thaliana GN=RPB205 PE=1 SV=2
Unigene19899	sp|P31583|RHN1_NICPL	7e-20	95.9	Ras-related protein RHN1 OS=Nicotiana plumbaginifolia GN=RHN1 PE=2 SV=1
Unigene19905	sp|Q1G1A4|LAS1_ARATH	5e-21	99.8	Lanosterol synthase OS=Arabidopsis thaliana GN=LAS1 PE=2 SV=1
Unigene19909	sp|Q9FLQ7|FH20_ARATH	1e-07	55.1	Formin-like protein 20 OS=Arabidopsis thaliana GN=FH20 PE=2 SV=2
Unigene19912	sp|Q9MZ30|CAH12_RABIT	3e-08	57.4	Carbonic anhydrase 12 OS=Oryctolagus cuniculus GN=CA12 PE=2 SV=2
Unigene19914	sp|Q2QQS5|CCT14_ORYSJ	1e-18	91.7	Cyclin-T1-4 OS=Oryza sativa subsp. japonica GN=CYCT1-1 PE=2 SV=1
Unigene19920	sp|Q8VZU2|SY132_ARATH	2e-16	84.3	Syntaxin-132 OS=Arabidopsis thaliana GN=SYP132 PE=1 SV=1
Unigene19921	sp|P40782|CYPR1_CYNCA	2e-28	124	Cyprosin (Fragment) OS=Cynara cardunculus GN=CYPRO1 PE=1 SV=2
Unigene19923	sp|Q09928|PPIL2_SCHPO	9e-14	75.5	Peptidyl-prolyl cis-trans isomerase cyp8 OS=Schizosaccharomyces pombe GN=cyp8 PE=2 SV=3
Unigene19927	sp|Q9LKP7|CHSY_DIAMO	5e-29	126	Chalcone synthase OS=Dianthus monspessulanus GN=CHS PE=2 SV=1
Unigene19932	sp|Q8S8S7|PUB34_ARATH	2e-18	90.9	U-box domain-containing protein 34 OS=Arabidopsis thaliana GN=PUB34 PE=2 SV=1
Unigene19939	sp|Q8BGI1|RNF24_MOUSE	3e-09	60.5	RING finger protein 24 OS=Mus musculus GN=Rnf24 PE=2 SV=1
Unigene19940	sp|Q8BGI1|RNF24_MOUSE	5e-09	59.7	RING finger protein 24 OS=Mus musculus GN=Rnf24 PE=2 SV=1
Unigene19941	sp|Q9UTG4|RS26B_SCHPO	3e-25	113	40S ribosomal protein S26-B OS=Schizosaccharomyces pombe GN=rps26b PE=2 SV=1
Unigene19943	sp|Q42434|BIP_SPIOL	4e-25	113	Luminal-binding protein OS=Spinacia oleracea GN=HSC70 PE=2 SV=1
Unigene19947	sp|Q8MP30|Y7791_DICDI	7e-07	52.8	Uncharacterized histidine-rich protein DDB_G0274557 OS=Dictyostelium discoideum GN=DDB_G0274557 PE=4 SV=1
Unigene19958	sp|O53475|Y2030_MYCTU	5e-08	56.6	Uncharacterized protein Rv2030c/MT2089 OS=Mycobacterium tuberculosis GN=Rv2030c PE=2 SV=1
Unigene19960	sp|P46488|MDHG_CUCSA	3e-31	133	Malate dehydrogenase, glyoxysomal OS=Cucumis sativus GN=MDHG PE=2 SV=1
Unigene19964	sp|P20028|RPA2_DROME	9e-09	58.9	DNA-directed RNA polymerase I subunit RPA2 OS=Drosophila melanogaster GN=RpI135 PE=2 SV=2
Unigene19968	sp|Q9SK82|COGT2_ARATH	1e-09	61.6	Cytokinin-O-glucosyltransferase 2 OS=Arabidopsis thaliana GN=UGT85A1 PE=1 SV=1
Unigene19972	sp|Q00649|HSPB1_CHICK	1e-08	58.5	Heat shock protein beta-1 OS=Gallus gallus GN=HSPB1 PE=2 SV=1
Unigene19973	sp|Q08438|VHS3_YEAST	5e-07	53.1	Protein VHS3 OS=Saccharomyces cerevisiae GN=VHS3 PE=1 SV=1
Unigene19977	sp|P22152|CRNA_EMENI	2e-08	58.2	Nitrate transporter OS=Emericella nidulans GN=crnA PE=2 SV=2
Unigene19979	sp|Q949Z1|PGLR4_ARATH	6e-14	76.3	Polygalacturonase At1g48100 OS=Arabidopsis thaliana GN=At1g48100 PE=2 SV=1
Unigene19985	sp|Q64520|KGUA_MOUSE	2e-12	71.2	Guanylate kinase OS=Mus musculus GN=Guk1 PE=1 SV=2
Unigene19986	sp|Q43729|PER57_ARATH	6e-10	62.8	Peroxidase 57 OS=Arabidopsis thaliana GN=PER57 PE=1 SV=1
Unigene19987	sp|Q9SP35|TIM17_ARATH	3e-26	117	Mitochondrial import inner membrane translocase subunit Tim17 OS=Arabidopsis thaliana GN=TIM17 PE=2 SV=2
Unigene19988	sp|P34148|RACB_DICDI	2e-31	134	Rho-related protein racB OS=Dictyostelium discoideum GN=racB PE=1 SV=1
Unigene19989	sp|P49637|R27A3_ARATH	2e-25	114	60S ribosomal protein L27a-3 OS=Arabidopsis thaliana GN=RPL27AC PE=2 SV=2
Unigene19990	sp|P23901|ALDR_HORVU	1e-11	68.6	Aldose reductase OS=Hordeum vulgare PE=1 SV=1
Unigene19992	sp|O81123|ZIP1_ARATH	2e-18	90.9	Zinc transporter 1 OS=Arabidopsis thaliana GN=ZIP1 PE=2 SV=1
Unigene19998	sp|P04646|RL35A_RAT	1e-15	81.6	60S ribosomal protein L35a OS=Rattus norvegicus GN=Rpl35a PE=3 SV=1
Unigene20000	sp|Q9SL04|ATG8D_ARATH	1e-13	75.1	Autophagy-related protein 8d OS=Arabidopsis thaliana GN=ATG8D PE=1 SV=1
Unigene20001	sp|P55229|GLGL1_ARATH	4e-15	80.1	Glucose-1-phosphate adenylyltransferase large subunit 1, chloroplastic OS=Arabidopsis thaliana GN=ADG2 PE=1 SV=3
Unigene20002	sp|Q06327|LOX1_ARATH	9e-23	105	Lipoxygenase 1 OS=Arabidopsis thaliana GN=LOX1 PE=1 SV=1
Unigene20011	sp|P92523|M860_ARATH	5e-07	53.1	Uncharacterized mitochondrial protein AtMg00860 OS=Arabidopsis thaliana GN=AtMg00860 PE=4 SV=1
Unigene20012	sp|Q42656|AGAL_COFAR	3e-31	133	Alpha-galactosidase OS=Coffea arabica PE=1 SV=1
Unigene20015	sp|Q9C8Z4|HEAT1_ARATH	7e-12	69.3	Uncharacterized protein At3g06530 OS=Arabidopsis thaliana GN=At3g06530 PE=2 SV=2
Unigene20023	sp|Q9LV16|B3GTJ_ARATH	5e-12	69.7	Probable beta-1,3-galactosyltransferase 19 OS=Arabidopsis thaliana GN=B3GALT19 PE=2 SV=2
Unigene20035	sp|Q4I5R9|PPIB_GIBZE	4e-21	100	Peptidyl-prolyl cis-trans isomerase B OS=Gibberella zeae GN=CPR2 PE=3 SV=1
Unigene20036	sp|Q43793|G6PDC_TOBAC	8e-32	135	Glucose-6-phosphate 1-dehydrogenase, chloroplastic OS=Nicotiana tabacum PE=2 SV=1
Unigene20037	sp|Q54W11|MCFL_DICDI	5e-07	53.1	Mitochondrial substrate carrier family protein L OS=Dictyostelium discoideum GN=mcfL PE=3 SV=1
Unigene20038	sp|Q8H0F2|ANGT_GENTR	1e-18	92	Anthocyanin 3'-O-beta-glucosyltransferase OS=Gentiana triflora PE=1 SV=1
Unigene20042	sp|P10719|ATPB_RAT	4e-33	139	ATP synthase subunit beta, mitochondrial OS=Rattus norvegicus GN=Atp5b PE=1 SV=2
Unigene20048	sp|P22129|RB11B_DISOM	5e-09	59.7	Ras-related protein Rab-11B OS=Discopyge ommata PE=2 SV=1
Unigene20049	sp|Q9SCX3|EF1B2_ARATH	1e-22	104	Elongation factor 1-beta 2 OS=Arabidopsis thaliana GN=At5g19510 PE=1 SV=1
Unigene20051	sp|P27057|GAST1_SOLLC	2e-18	90.9	Protein GAST1 OS=Solanum lycopersicum GN=GAST1 PE=2 SV=1
Unigene20052	sp|Q9ZWA6|MGP_ARATH	2e-10	64.7	Zinc finger protein MAGPIE OS=Arabidopsis thaliana GN=MGP PE=1 SV=1
Unigene20057	sp|Q9X3X7|TOP1_ZYMMO	6e-14	76.3	DNA topoisomerase 1 OS=Zymomonas mobilis GN=topA PE=3 SV=3
Unigene20062	sp|Q8LDW9|XTH9_ARATH	2e-30	130	Xyloglucan endotransglucosylase/hydrolase protein 9 OS=Arabidopsis thaliana GN=XTH9 PE=2 SV=2
Unigene20073	sp|P17840|SLSG3_BRAOL	2e-07	54.3	S-locus-specific glycoprotein S13 OS=Brassica oleracea GN=SLSG PE=2 SV=2
Unigene20075	sp|Q9M8Y0|SEC_ARATH	6e-29	125	Probable UDP-N-acetylglucosamine--peptide N-acetylglucosaminyltransferase SEC OS=Arabidopsis thaliana GN=SEC PE=2 SV=1
Unigene20076	sp|Q9LT96|Y5977_ARATH	7e-09	59.3	Probable leucine-rich repeat receptor-like protein kinase At5g49770 OS=Arabidopsis thaliana GN=At5g49770 PE=2 SV=1
Unigene20082	sp|Q54W36|DHKH_DICDI	1e-06	51.6	Hybrid signal transduction histidine kinase H OS=Dictyostelium discoideum GN=dhkH PE=3 SV=1
Unigene20083	sp|O04773|C75A6_CAMME	9e-07	52.4	Flavonoid 3',5'-hydroxylase OS=Campanula medium GN=CYP75A6 PE=2 SV=1
Unigene20085	sp|Q8H859|CADH1_ORYSJ	2e-25	114	Probable cinnamyl alcohol dehydrogenase 1 OS=Oryza sativa subsp. japonica GN=CAD1 PE=2 SV=1
Unigene20087	sp|Q9SJF3|DCP1_ARATH	6e-18	89.4	mRNA-decapping enzyme-like protein OS=Arabidopsis thaliana GN=At1g08370 PE=2 SV=2
Unigene20091	sp|P32100|RL7_DROME	9e-33	138	60S ribosomal protein L7 OS=Drosophila melanogaster GN=RpL7 PE=2 SV=2
Unigene20097	sp|Q42600|C84A1_ARATH	1e-19	95.1	Cytochrome P450 84A1 OS=Arabidopsis thaliana GN=CYP84A1 PE=2 SV=1
Unigene20110	sp|A1L1P9|S47A1_DANRE	9e-06	48.9	Multidrug and toxin extrusion protein 1 OS=Danio rerio GN=slc47a1 PE=2 SV=1
Unigene20111	sp|P10978|POLX_TOBAC	4e-12	68.2	Retrovirus-related Pol polyprotein from transposon TNT 1-94 OS=Nicotiana tabacum PE=2 SV=1
Unigene20118	sp|O24361|PSB5_SPIOL	6e-29	125	Proteasome subunit beta type-5 OS=Spinacia oleracea PE=2 SV=1
Unigene20130	sp|O81776|GLR24_ARATH	6e-08	56.2	Glutamate receptor 2.4 OS=Arabidopsis thaliana GN=GLR2.4 PE=2 SV=2
Unigene20138	sp|Q5R7X2|SR140_PONAB	2e-06	51.2	U2-associated protein SR140 OS=Pongo abelii GN=SR140 PE=2 SV=1
Unigene20142	sp|Q9LDT3|YAB4_ARATH	2e-09	60.8	Axial regulator YABBY 4 OS=Arabidopsis thaliana GN=YAB4 PE=1 SV=2
Unigene20151	sp|O80488|PPR23_ARATH	6e-14	76.3	Pentatricopeptide repeat-containing protein At1g09190 OS=Arabidopsis thaliana GN=PCMP-E70 PE=2 SV=1
Unigene20155	sp|Q9NX74|DUS2L_HUMAN	1e-09	62	tRNA-dihydrouridine synthase 2-like OS=Homo sapiens GN=DUS2L PE=1 SV=1
Unigene20157	sp|Q64RE6|HIS1_BACFR	8e-10	62.4	ATP phosphoribosyltransferase OS=Bacteroides fragilis GN=hisG PE=3 SV=1
Unigene20160	sp|Q28987|CYTA8_PIG	2e-11	67.8	Cystatin-A8 OS=Sus scrofa PE=3 SV=1
Unigene20167	sp|P58223|Y4837_ARATH	3e-06	50.4	KH domain-containing protein At4g18375 OS=Arabidopsis thaliana GN=At4g18375 PE=2 SV=1
Unigene20175	sp|Q9LY84|GDL76_ARATH	2e-16	84.7	GDSL esterase/lipase At5g14450 OS=Arabidopsis thaliana GN=At5g14450 PE=2 SV=1
Unigene20183	sp|P60160|NU3M_WHEAT	1e-14	78.6	NADH-ubiquinone oxidoreductase chain 3 OS=Triticum aestivum GN=ND3 PE=2 SV=1
Unigene20185	sp|Q9CQA9|CA057_MOUSE	1e-10	65.5	Nucleoside-triphosphatase C1orf57 homolog OS=Mus musculus PE=2 SV=1
Unigene20198	sp|Q9XGZ9|P2C72_ARATH	8e-18	89	Probable protein phosphatase 2C 72 OS=Arabidopsis thaliana GN=At5g26010 PE=2 SV=2
Unigene20200	sp|Q9NV31|IMP3_HUMAN	3e-21	100	U3 small nucleolar ribonucleoprotein protein IMP3 OS=Homo sapiens GN=IMP3 PE=1 SV=1
Unigene20202	sp|Q84RQ7|NIFU3_ARATH	2e-28	124	NifU-like protein 3, chloroplastic OS=Arabidopsis thaliana GN=NIFU3 PE=2 SV=1
Unigene20210	sp|P10978|POLX_TOBAC	4e-12	70.1	Retrovirus-related Pol polyprotein from transposon TNT 1-94 OS=Nicotiana tabacum PE=2 SV=1
Unigene20212	sp|Q9SMZ4|AASS_ARATH	1e-14	78.6	Alpha-aminoadipic semialdehyde synthase OS=Arabidopsis thaliana GN=LKR/SDH PE=1 SV=1
Unigene20217	sp|Q39513|FATB_CUPHO	1e-26	118	Myristoyl-acyl carrier protein thioesterase, chloroplastic OS=Cuphea hookeriana GN=FATB1 PE=2 SV=1
Unigene20222	sp|Q9M095|RC23_ARATH	2e-17	87.4	UPF0057 membrane protein At4g30650 OS=Arabidopsis thaliana GN=At4g30650 PE=2 SV=1
Unigene20235	sp|P30436|TBA_ONCKE	4e-29	126	Tubulin alpha chain OS=Oncorhynchus keta PE=2 SV=1
Unigene20237	sp|Q91WF7|FIG4_MOUSE	2e-08	58.2	Polyphosphoinositide phosphatase OS=Mus musculus GN=Fig4 PE=1 SV=1
Unigene20239	sp|Q8VYR4|CSLG2_ARATH	3e-17	87	Cellulose synthase-like protein G2 OS=Arabidopsis thaliana GN=CSLG2 PE=2 SV=1
Unigene20246	sp|Q05AS9|SC23A_XENTR	3e-19	94	Protein transport protein Sec23A OS=Xenopus tropicalis GN=sec23a PE=2 SV=1
Unigene20248	sp|Q9SZE4|VP322_ARATH	7e-30	129	Vacuolar protein sorting-associated protein 32 homolog 2 OS=Arabidopsis thaliana GN=VPS32.2 PE=2 SV=1
Unigene20251	sp|P22152|CRNA_EMENI	9e-06	48.9	Nitrate transporter OS=Emericella nidulans GN=crnA PE=2 SV=2
Unigene20256	sp|Q42806|KPYC_SOYBN	6e-32	135	Pyruvate kinase, cytosolic isozyme OS=Glycine max PE=2 SV=1
Unigene20267	sp|Q1E170|EIF3E_COCIM	2e-18	90.9	Eukaryotic translation initiation factor 3 subunit E OS=Coccidioides immitis GN=INT6 PE=3 SV=1
Unigene20272	sp|Q680C0|GDL62_ARATH	2e-09	61.2	GDSL esterase/lipase At4g10955 OS=Arabidopsis thaliana GN=At4g10955 PE=2 SV=1
Unigene20273	sp|Q34941|COX1_LUMTE	1e-28	124	Cytochrome c oxidase subunit 1 OS=Lumbricus terrestris GN=COI PE=3 SV=1
Unigene20281	sp|O81016|AB32G_ARATH	2e-20	97.8	ABC transporter G family member 32 OS=Arabidopsis thaliana GN=ABCG32 PE=1 SV=1
Unigene20290	sp|O24407|IAA16_ARATH	3e-31	133	Auxin-responsive protein IAA16 OS=Arabidopsis thaliana GN=IAA16 PE=2 SV=1
Unigene20291	sp|P25804|CYSP_PEA	5e-23	106	Cysteine proteinase 15A OS=Pisum sativum PE=2 SV=1
Unigene20292	sp|P99027|RLA2_MOUSE	7e-12	69.3	60S acidic ribosomal protein P2 OS=Mus musculus GN=Rplp2 PE=1 SV=3
Unigene20294	sp|Q21773|DHP1_CAEEL	3e-11	67	Dihydropyrimidinase 1 OS=Caenorhabditis elegans GN=dhp-1 PE=1 SV=2
Unigene20310	sp|P45852|GLP1_MESCR	8e-21	99	Germin-like protein OS=Mesembryanthemum crystallinum PE=2 SV=1
Unigene20316	sp|A5H452|PER70_MAIZE	2e-20	97.4	Peroxidase 70 OS=Zea mays GN=PER70 PE=1 SV=1
Unigene20330	sp|Q8H0F2|ANGT_GENTR	1e-22	104	Anthocyanin 3'-O-beta-glucosyltransferase OS=Gentiana triflora PE=1 SV=1
Unigene20335	sp|Q9LRT1|Y3804_ARATH	9e-14	75.5	Probably inactive leucine-rich repeat receptor-like protein kinase At3g28040 OS=Arabidopsis thaliana GN=At3g28040 PE=2 SV=1
Unigene20342	sp|Q9M2Q4|U202B_ARATH	2e-28	124	UPF0202 protein At3g57940 OS=Arabidopsis thaliana GN=At3g57940 PE=2 SV=2
Unigene20356	sp|P40327|PRS4_YEAST	9e-33	138	26S protease regulatory subunit 4 homolog OS=Saccharomyces cerevisiae GN=RPT2 PE=1 SV=3
Unigene20359	sp|Q95ZE8|RL14_DROVI	3e-30	130	60S ribosomal protein L14 OS=Drosophila virilis GN=RpL14 PE=3 SV=1
Unigene20361	sp|Q7XUF4|CDKG2_ORYSJ	8e-26	115	Cyclin-dependent kinase G-2 OS=Oryza sativa subsp. japonica GN=CDKG-2 PE=2 SV=2
Unigene20369	sp|Q9C9A9|COL7_ARATH	9e-20	95.5	Zinc finger protein CONSTANS-LIKE 7 OS=Arabidopsis thaliana GN=COL7 PE=2 SV=1
Unigene20384	sp|Q8LGG8|USPAL_ARATH	2e-09	60.8	Universal stress protein A-like protein OS=Arabidopsis thaliana GN=At3g01520 PE=1 SV=2
Unigene20393	sp|P50719|TBA_HAECO	2e-13	74.7	Tubulin alpha chain OS=Haemonchus contortus PE=2 SV=1
Unigene20394	sp|Q93Z92|RING4_ARATH	3e-07	53.9	E3 ubiquitin-protein ligase At4g11680 OS=Arabidopsis thaliana GN=At4g11680 PE=2 SV=1
Unigene20395	sp|Q58A42|DD3_DICDI	3e-11	67.4	Protein DD3-3 OS=Dictyostelium discoideum GN=DD3-3 PE=2 SV=1
Unigene20400	sp|Q05860|FMN1_MOUSE	1e-13	75.1	Formin-1 OS=Mus musculus GN=Fmn1 PE=1 SV=2
Unigene20412	sp|O48927|C78A3_SOYBN	7e-17	85.9	Cytochrome P450 78A3 OS=Glycine max GN=CYP78A3 PE=2 SV=1
Unigene20435	sp|O49377|VA711_ARATH	3e-07	53.9	Vesicle-associated membrane protein 711 OS=Arabidopsis thaliana GN=VAMP711 PE=2 SV=2
Unigene20439	sp|Q9LS72|PP261_ARATH	2e-18	90.9	Pentatricopeptide repeat-containing protein At3g29230 OS=Arabidopsis thaliana GN=PCMP-E27 PE=2 SV=1
Unigene20451	sp|O66946|MRP_AQUAE	4e-12	70.1	Protein mrp homolog OS=Aquifex aeolicus GN=mrp PE=3 SV=1
Unigene20452	sp|Q9FL28|FLS2_ARATH	3e-11	67.4	LRR receptor-like serine/threonine-protein kinase FLS2 OS=Arabidopsis thaliana GN=FLS2 PE=1 SV=1
Unigene20468	sp|Q9SU94|ANM11_ARATH	7e-25	112	Probable protein arginine N-methyltransferase 1.1 OS=Arabidopsis thaliana GN=PRMT1.1 PE=1 SV=1
Unigene20477	sp|Q9LZ19|PP364_ARATH	3e-25	113	Pentatricopeptide repeat-containing protein At5g04780 OS=Arabidopsis thaliana GN=PCMP-H16 PE=2 SV=2
Unigene20484	sp|P10981|ACT5_DROME	1e-29	128	Actin-87E OS=Drosophila melanogaster GN=Act87E PE=1 SV=1
Unigene20492	sp|P0C7Q8|Y1927_ARATH	5e-18	89.7	LIM and UIM domain-containing At1g19270 OS=Arabidopsis thaliana GN=At1g19270 PE=2 SV=1
Unigene20493	sp|Q17RH7|TPRXL_HUMAN	6e-06	49.7	Putative protein TPRXL OS=Homo sapiens GN=TPRXL PE=5 SV=2
Unigene20497	sp|Q6BHV8|RL39_DEBHA	2e-21	101	60S ribosomal protein L39 OS=Debaryomyces hansenii GN=RPL39 PE=3 SV=1
Unigene20501	sp|Q9C5Y2|KAO2_ARATH	9e-25	112	Ent-kaurenoic acid oxidase 2 OS=Arabidopsis thaliana GN=KAO2 PE=2 SV=2
Unigene20503	sp|Q6ZCX3|FH6_ORYSJ	3e-18	90.5	Formin-like protein 6 OS=Oryza sativa subsp. japonica GN=FH6 PE=2 SV=2
Unigene20505	sp|Q38950|2AAB_ARATH	6e-26	115	Serine/threonine-protein phosphatase 2A 65 kDa regulatory subunit A beta isoform OS=Arabidopsis thaliana GN=PP2AA2 PE=1 SV=2
Unigene20509	sp|P04929|HRPX_PLALO	1e-07	55.5	Histidine-rich glycoprotein OS=Plasmodium lophurae PE=4 SV=1
Unigene20515	sp|Q62635|MUC2_RAT	1e-06	52	Mucin-2 (Fragment) OS=Rattus norvegicus GN=Muc2 PE=1 SV=1
Unigene20516	sp|Q39635|Y38K_CORSE	3e-20	97.1	Uncharacterized 38.1 kDa protein OS=Corydalis sempervirens PE=2 SV=1
Unigene20523	sp|Q9C6I8|NOG1_ARATH	5e-15	79.7	Probable nucleolar GTP-binding protein 1 OS=Arabidopsis thaliana GN=At1g50920 PE=2 SV=1
Unigene20527	sp|P23312|NIA_SPIOL	2e-28	124	Nitrate reductase [NADH] OS=Spinacia oleracea GN=NIA PE=1 SV=1
Unigene20536	sp|Q09134|GRPA_MEDFA	1e-15	82	Abscisic acid and environmental stress-inducible protein OS=Medicago falcata PE=2 SV=1
Unigene20541	sp|Q9NS87|KIF15_HUMAN	8e-13	72.4	Kinesin-like protein KIF15 OS=Homo sapiens GN=KIF15 PE=1 SV=1
Unigene20544	sp|Q9FNG8|PP366_ARATH	9e-12	68.9	Putative pentatricopeptide repeat-containing protein At5g06400, mitochondrial OS=Arabidopsis thaliana GN=At5g06400 PE=3 SV=1
Unigene20554	sp|Q9XEE8|P2C30_ARATH	7e-15	79.3	Probable protein phosphatase 2C 30 OS=Arabidopsis thaliana GN=PP2C5 PE=2 SV=1
Unigene20561	sp|A3B9A0|ARFP_ORYSJ	3e-11	67	Auxin response factor 16 OS=Oryza sativa subsp. japonica GN=ARF16 PE=2 SV=1
Unigene20574	sp|P80022|RNLE_SOLLC	2e-11	67.8	Extracellular ribonuclease LE OS=Solanum lycopersicum PE=1 SV=2
Unigene20577	sp|P19023|ATPBM_MAIZE	8e-23	105	ATP synthase subunit beta, mitochondrial OS=Zea mays GN=ATPB PE=2 SV=1
Unigene20578	sp|Q9FRI5|PPR57_ARATH	7e-15	79.3	Pentatricopeptide repeat-containing protein At1g25360 OS=Arabidopsis thaliana GN=PCMP-H74 PE=2 SV=1
Unigene20584	sp|Q94A52|RH2_ARATH	2e-31	134	DEAD-box ATP-dependent RNA helicase 2 OS=Arabidopsis thaliana GN=RH2 PE=2 SV=2
Unigene20585	sp|P46222|RL11_DROME	2e-22	103	60S ribosomal protein L11 OS=Drosophila melanogaster GN=RpL11 PE=1 SV=2
Unigene20597	sp|P46266|1433_PEA	2e-09	60.8	14-3-3-like protein OS=Pisum sativum PE=2 SV=1
Unigene20611	sp|Q9RFD5|BCHH_RHOS4	2e-06	50.8	Magnesium-chelatase subunit H OS=Rhodobacter sphaeroides (strain ATCC 17023 / 2.4.1 / NCIB 8253 / DSM 158) GN=bchH PE=3 SV=1
Unigene20615	sp|Q9C5S9|CRK6_ARATH	1e-18	91.7	Cysteine-rich receptor-like protein kinase 6 OS=Arabidopsis thaliana GN=CRK6 PE=1 SV=1
Unigene20619	sp|Q9M354|AGD6_ARATH	3e-06	50.4	Probable ADP-ribosylation factor GTPase-activating protein AGD6 OS=Arabidopsis thaliana GN=AGD6 PE=1 SV=1
Unigene20620	sp|P0C2F6|RNHX1_ARATH	2e-06	50.8	Putative ribonuclease H protein At1g65750 OS=Arabidopsis thaliana GN=At1g65750 PE=3 SV=1
Unigene20622	sp|Q9FUY2|LEUNG_ARATH	5e-12	69.7	Transcriptional corepressor LEUNIG OS=Arabidopsis thaliana GN=LUG PE=1 SV=2
Unigene20626	sp|Q9LZJ5|AB14C_ARATH	7e-19	92.4	ABC transporter C family member 14 OS=Arabidopsis thaliana GN=ABCC14 PE=1 SV=1
Unigene20627	sp|Q9SKD7|CNGC3_ARATH	1e-12	72	Probable cyclic nucleotide-gated ion channel 3 OS=Arabidopsis thaliana GN=CNGC3 PE=2 SV=2
Unigene20631	sp|Q42961|PGKH_TOBAC	2e-32	137	Phosphoglycerate kinase, chloroplastic OS=Nicotiana tabacum PE=2 SV=1
Unigene20634	sp|Q9SNB8|SCL30_ARATH	6e-19	92.8	Scarecrow-like protein 30 OS=Arabidopsis thaliana GN=SCL30 PE=2 SV=1
Unigene20636	sp|Q6Z4K6|RH52B_ORYSJ	4e-06	50.1	DEAD-box ATP-dependent RNA helicase 52B OS=Oryza sativa subsp. japonica GN=PL10B PE=2 SV=1
Unigene20648	sp|Q6BLK0|RL44_DEBHA	9e-28	122	60S ribosomal protein L44 OS=Debaryomyces hansenii GN=RPL44 PE=3 SV=3
Unigene20649	sp|Q942D4|BURP3_ORYSJ	5e-13	73.2	BURP domain-containing protein 3 OS=Oryza sativa subsp. japonica GN=BURP3 PE=2 SV=1
Unigene20656	sp|Q43033|TCMO_PETCR	1e-28	120	Trans-cinnamate 4-monooxygenase OS=Petroselinum crispum GN=CYP73A10 PE=2 SV=1
Unigene20657	sp|P55115|NAS15_CAEEL	1e-13	75.1	Zinc metalloproteinase nas-15 OS=Caenorhabditis elegans GN=nas-15 PE=2 SV=2
Unigene20659	sp|Q9C5X8|MOCOS_ARATH	6e-26	115	Molybdenum cofactor sulfurase OS=Arabidopsis thaliana GN=ABA3 PE=1 SV=1
Unigene20661	sp|P51614|CHIT3_VITVI	3e-24	110	Acidic endochitinase OS=Vitis vinifera GN=CHIT3 PE=2 SV=1
Unigene20673	sp|Q8LFH5|RPG1_ARATH	8e-08	55.8	Protein RUPTURED POLLEN GRAIN 1 OS=Arabidopsis thaliana GN=RPG1 PE=2 SV=1
Unigene20678	sp|P34091|RL6_MESCR	1e-14	78.6	60S ribosomal protein L6 OS=Mesembryanthemum crystallinum GN=RPL6 PE=2 SV=1
Unigene20709	sp|Q7XKA8|SAPK5_ORYSJ	1e-33	141	Serine/threonine-protein kinase SAPK5 OS=Oryza sativa subsp. japonica GN=SAPK5 PE=2 SV=1
Unigene20713	sp|Q652J4|HAK13_ORYSJ	5e-20	96.3	Probable potassium transporter 13 OS=Oryza sativa subsp. japonica GN=HAK13 PE=2 SV=1
Unigene20722	sp|C0LGS2|Y4361_ARATH	6e-13	72.8	Probable LRR receptor-like serine/threonine-protein kinase At4g36180 OS=Arabidopsis thaliana GN=At4g36180 PE=1 SV=1
Unigene20724	sp|Q54IF9|MYBG_DICDI	1e-24	111	Myb-like protein G OS=Dictyostelium discoideum GN=mybG PE=3 SV=1
Unigene20731	sp|Q42262|RS3A2_ARATH	3e-22	103	40S ribosomal protein S3a-2 OS=Arabidopsis thaliana GN=RPS3AB PE=2 SV=3
Unigene20732	sp|Q94A94|DCDA2_ARATH	6e-08	56.2	Diaminopimelate decarboxylase 2, chloroplastic OS=Arabidopsis thaliana GN=LYSA2 PE=2 SV=1
Unigene20734	sp|P41129|RL132_BRANA	7e-19	92.4	60S ribosomal protein L13-2 OS=Brassica napus PE=2 SV=1
Unigene20741	sp|Q9ASV6|RR20_ARATH	1e-17	88.2	30S ribosomal protein S20, chloroplastic OS=Arabidopsis thaliana GN=RPS20 PE=1 SV=1
Unigene20747	sp|Q9SJA8|WRK17_ARATH	2e-11	67.8	Probable WRKY transcription factor 17 OS=Arabidopsis thaliana GN=WRKY17 PE=1 SV=2
Unigene20750	sp|Q9ZT84|G3OX2_ARATH	3e-20	97.1	Gibberellin 3-beta-dioxygenase 2 OS=Arabidopsis thaliana GN=GA4H PE=1 SV=2
Unigene20754	sp|P29308|1433_SPIOL	5e-29	126	14-3-3-like protein (Fragment) OS=Spinacia oleracea PE=2 SV=1
Unigene20757	sp|Q9ZNS1|RS7_AVIMR	4e-27	119	40S ribosomal protein S7 OS=Avicennia marina GN=RPS7 PE=2 SV=1
Unigene20766	sp|Q02817|MUC2_HUMAN	7e-07	52.8	Mucin-2 OS=Homo sapiens GN=MUC2 PE=1 SV=2
Unigene20767	sp|Q54X82|AP1B_DICDI	7e-17	85.9	AP-1 complex subunit beta OS=Dictyostelium discoideum GN=ap1b1 PE=3 SV=1
Unigene20772	sp|Q7XD96|DCL3B_ORYSJ	5e-07	53.1	Endoribonuclease Dicer homolog 3b OS=Oryza sativa subsp. japonica GN=DCL3B PE=2 SV=2
Unigene20782	sp|Q6NRM6|MCM9_XENLA	3e-13	73.9	DNA replication licensing factor MCM9 OS=Xenopus laevis GN=mcm9 PE=2 SV=1
Unigene20789	sp|Q6C7C9|CG121_YARLI	9e-06	48.9	Protein CGI121 OS=Yarrowia lipolytica GN=CGI121 PE=3 SV=1
Unigene20793	sp|Q9LYV6|GEML5_ARATH	2e-19	94.4	GEM-like protein 5 OS=Arabidopsis thaliana GN=At5g13200 PE=1 SV=1
Unigene20806	sp|Q54RY6|SRFB_DICDI	1e-07	55.1	Serum response factor homolog B OS=Dictyostelium discoideum GN=srfB PE=3 SV=1
Unigene20815	sp|Q3ABA6|PNP_CARHZ	2e-18	91.3	Polyribonucleotide nucleotidyltransferase OS=Carboxydothermus hydrogenoformans (strain Z-2901 / DSM 6008) GN=pnp PE=3 SV=1
Unigene20819	sp|Q9LT96|Y5977_ARATH	8e-16	82.4	Probable leucine-rich repeat receptor-like protein kinase At5g49770 OS=Arabidopsis thaliana GN=At5g49770 PE=2 SV=1
Unigene20822	sp|Q40588|ASO_TOBAC	4e-17	86.7	L-ascorbate oxidase OS=Nicotiana tabacum GN=AAO PE=2 SV=1
Unigene20836	sp|Q8LG10|GAT15_ARATH	2e-12	70.9	GATA transcription factor 15 OS=Arabidopsis thaliana GN=GATA15 PE=2 SV=2
Unigene20837	sp|Q01899|HSP7M_PHAVU	2e-32	137	Heat shock 70 kDa protein, mitochondrial OS=Phaseolus vulgaris PE=2 SV=1
Unigene20839	sp|P90522|ALG1_DICDI	1e-06	51.6	Chitobiosyldiphosphodolichol beta-mannosyltransferase OS=Dictyostelium discoideum GN=alg1 PE=2 SV=1
Unigene20853	sp|O73590|ZFHX4_CHICK	4e-13	73.6	Zinc finger homeobox protein 4 OS=Gallus gallus GN=ZFHX4 PE=2 SV=2
Unigene20854	sp|P28237|BADH_BETVU	6e-08	56.2	Betaine aldehyde dehydrogenase, chloroplastic OS=Beta vulgaris PE=2 SV=1
Unigene20857	sp|P39953|YEA6_YEAST	8e-13	72.4	Probable mitochondrial carrier YEL006W OS=Saccharomyces cerevisiae GN=YEL006W PE=1 SV=1
Unigene20873	sp|Q4PMB3|RS4_IXOSC	4e-27	119	40S ribosomal protein S4 OS=Ixodes scapularis GN=RpS4 PE=2 SV=1
Unigene20881	sp|Q94AG2|SERK1_ARATH	8e-15	79	Somatic embryogenesis receptor kinase 1 OS=Arabidopsis thaliana GN=SERK1 PE=1 SV=2
Unigene20885	sp|O82256|COL13_ARATH	7e-15	79.3	Zinc finger protein CONSTANS-LIKE 13 OS=Arabidopsis thaliana GN=COL13 PE=2 SV=1
Unigene20901	sp|Q9FVR6|Y1222_ARATH	2e-23	107	Uncharacterized protein At1g32220, chloroplastic OS=Arabidopsis thaliana GN=At1g32220 PE=1 SV=1
Unigene20909	sp|P27323|HSP81_ARATH	2e-16	84.7	Heat shock protein 81-1 OS=Arabidopsis thaliana GN=HSP81-1 PE=1 SV=3
Unigene20911	sp|Q9SD61|C3H42_ARATH	3e-16	83.6	Zinc finger CCCH domain-containing protein 42 OS=Arabidopsis thaliana GN=At3g47120 PE=2 SV=1
Unigene20915	sp|Q5N167|ENGA_SYNP6	3e-15	80.5	GTP-binding protein engA OS=Synechococcus sp. (strain ATCC 27144 / PCC 6301 / SAUG 1402/1) GN=engA PE=3 SV=1
Unigene20918	sp|Q6PDU1|SFRS2_RAT	5e-16	83.2	Splicing factor, arginine/serine-rich 2 OS=Rattus norvegicus GN=Sfrs2 PE=1 SV=3
Unigene20928	sp|Q9FIZ3|GSO2_ARATH	2e-07	54.7	LRR receptor-like serine/threonine-protein kinase GSO2 OS=Arabidopsis thaliana GN=GSO2 PE=2 SV=2
Unigene20946	sp|Q2RU37|NUOD_RHORT	6e-10	62.8	NADH-quinone oxidoreductase subunit D OS=Rhodospirillum rubrum (strain ATCC 11170 / NCIB 8255) GN=nuoD PE=3 SV=1
Unigene20950	sp|Q8GYA4|CRK10_ARATH	3e-24	110	Cysteine-rich receptor-like protein kinase 10 OS=Arabidopsis thaliana GN=CRK10 PE=1 SV=2
Unigene20951	sp|Q9SQT8|DHQSD_ARATH	3e-18	90.5	Bifunctional 3-dehydroquinate dehydratase/shikimate dehydrogenase, chloroplastic OS=Arabidopsis thaliana GN=EMB3004 PE=1 SV=1
Unigene20957	sp|Q6K9N6|SUCB_ORYSJ	4e-06	50.1	Succinyl-CoA ligase [GDP-forming] subunit beta, mitochondrial OS=Oryza sativa subsp. japonica GN=Os02g0621700 PE=1 SV=1
Unigene20961	sp|P0CB26|Y1089_ARATH	1e-08	58.5	Uncharacterised protein At1g10890 OS=Arabidopsis thaliana GN=At1g10890 PE=2 SV=1
Unigene20972	sp|Q54CN8|TAF13_DICDI	2e-15	80.9	Transcription initiation factor TFIID subunit 13 OS=Dictyostelium discoideum GN=taf13 PE=3 SV=1
Unigene20974	sp|Q8R4C2|RUFY2_MOUSE	3e-09	60.5	RUN and FYVE domain-containing protein 2 OS=Mus musculus GN=Rufy2 PE=1 SV=2
Unigene20977	sp|Q6ZPY7|KDM3B_MOUSE	3e-06	50.4	Lysine-specific demethylase 3B OS=Mus musculus GN=Kdm3b PE=1 SV=2
Unigene20997	sp|Q8W4E1|RH47_ARATH	6e-16	82.8	DEAD-box ATP-dependent RNA helicase 47 OS=Arabidopsis thaliana GN=RH47 PE=2 SV=2
Unigene21004	sp|P87216|VIPI_SCHPO	3e-08	57	Protein vip1 OS=Schizosaccharomyces pombe GN=vip1 PE=1 SV=1
Unigene21008	sp|Q6Q595|SCS22_YEAST	8e-08	55.8	Vesicle-associated membrane protein-associated protein SCS22 OS=Saccharomyces cerevisiae GN=SCS22 PE=1 SV=2
Unigene21015	sp|Q180E8|CLPX_CLOD6	2e-15	80.9	ATP-dependent Clp protease ATP-binding subunit clpX OS=Clostridium difficile (strain 630) GN=clpX PE=3 SV=1
Unigene21028	sp|P59234|YIPL_SOLTU	3e-14	77	Protein yippee-like OS=Solanum tuberosum PE=2 SV=1
Unigene21029	sp|O04249|STP7_ARATH	1e-06	51.6	Sugar transport protein 7 OS=Arabidopsis thaliana GN=STP7 PE=2 SV=1
Unigene21036	sp|Q9B506|CYB_TETBI	5e-25	112	Cytochrome b OS=Tetrodontophora bielanensis GN=MT-CYB PE=3 SV=1
Unigene21046	sp|Q948T9|RBOHB_SOLTU	6e-10	62.8	Respiratory burst oxidase homolog protein B OS=Solanum tuberosum GN=RBOHB PE=1 SV=1
Unigene21047	sp|P54771|TYDC5_PAPSO	5e-23	106	Tyrosine/DOPA decarboxylase 5 OS=Papaver somniferum GN=TYDC5 PE=2 SV=1
Unigene21056	sp|Q9LMN8|WAK3_ARATH	2e-11	67.8	Wall-associated receptor kinase 3 OS=Arabidopsis thaliana GN=WAK3 PE=1 SV=2
Unigene21057	sp|Q9LNU6|PPR53_ARATH	3e-23	107	Pentatricopeptide repeat-containing protein At1g20230 OS=Arabidopsis thaliana GN=PCMP-H21 PE=2 SV=2
Unigene21058	sp|Q10251|IF2P_SCHPO	1e-14	78.6	Eukaryotic translation initiation factor 5B OS=Schizosaccharomyces pombe GN=SPAC56F8.03 PE=1 SV=1
Unigene21079	sp|Q39547|CUCM1_CUCME	7e-07	52.8	Cucumisin OS=Cucumis melo PE=1 SV=1
Unigene21097	sp|Q93VY3|NAC72_ARATH	4e-18	90.1	NAC domain-containing protein 72 OS=Arabidopsis thaliana GN=NAC072 PE=2 SV=1
Unigene21103	sp|Q9LSN7|BH147_ARATH	2e-09	61.2	Transcription factor bHLH147 OS=Arabidopsis thaliana GN=BHLH147 PE=2 SV=1
Unigene21104	sp|Q5J309|MATK_FROFL	2e-28	124	Maturase K OS=Froelichia floridana GN=matK PE=3 SV=1
Unigene21124	sp|Q9STF3|PP265_ARATH	5e-21	99.8	Pentatricopeptide repeat-containing protein At3g46790, chloroplastic OS=Arabidopsis thaliana GN=CRR2 PE=2 SV=1
Unigene21125	sp|Q9LUD6|PP230_ARATH	2e-17	87.4	Pentatricopeptide repeat-containing protein At3g14580, mitochondrial OS=Arabidopsis thaliana GN=At3g14580 PE=2 SV=1
Unigene21127	sp|Q90805|CNG1_CHICK	2e-07	54.7	Cyclic nucleotide-gated channel cone photoreceptor subunit alpha OS=Gallus gallus PE=2 SV=1
Unigene21132	sp|P05754|RS8_YEAST	2e-18	90.9	40S ribosomal protein S8 OS=Saccharomyces cerevisiae GN=RPS8A PE=1 SV=3
Unigene21136	sp|Q9CLV5|MENB_PASMU	9e-28	122	Naphthoate synthase OS=Pasteurella multocida GN=menB PE=3 SV=1
Unigene21137	sp|P27486|1A1C_DIACA	1e-24	111	1-aminocyclopropane-1-carboxylate synthase OS=Dianthus caryophyllus GN=ACS2 PE=2 SV=1
Unigene21138	sp|P31414|AVP1_ARATH	2e-23	107	Pyrophosphate-energized vacuolar membrane proton pump 1 OS=Arabidopsis thaliana GN=AVP1 PE=1 SV=1
Unigene21140	sp|Q9LR69|PPR8_ARATH	4e-21	100	Pentatricopeptide repeat-containing protein At1g03540 OS=Arabidopsis thaliana GN=PCMP-E4 PE=2 SV=1
Unigene21142	sp|P30825|CTR1_HUMAN	6e-14	76.3	High affinity cationic amino acid transporter 1 OS=Homo sapiens GN=SLC7A1 PE=1 SV=1
Unigene21148	sp|P17840|SLSG3_BRAOL	5e-18	89.7	S-locus-specific glycoprotein S13 OS=Brassica oleracea GN=SLSG PE=2 SV=2
Unigene21151	sp|Q56YU0|AL2C4_ARATH	9e-28	122	Aldehyde dehydrogenase family 2 member C4 OS=Arabidopsis thaliana GN=ALDH2C4 PE=1 SV=2
Unigene21156	sp|P00417|COX3_DROME	2e-23	107	Cytochrome c oxidase subunit 3 OS=Drosophila melanogaster GN=mt:CoIII PE=3 SV=1
Unigene21158	sp|Q9SW34|S61G1_ARATH	7e-25	112	Protein transport protein Sec61 subunit gamma-1 OS=Arabidopsis thaliana GN=SEC61G1 PE=2 SV=1
Unigene21169	sp|Q8VYZ2|PPA8_ARATH	4e-26	116	Purple acid phosphatase 8 OS=Arabidopsis thaliana GN=PAP8 PE=2 SV=1
Unigene21174	sp|Q1HRT4|RL38_AEDAE	2e-13	74.3	60S ribosomal protein L38 OS=Aedes aegypti GN=RpL38 PE=3 SV=1
Unigene21181	sp|Q8W4J2|MPK16_ARATH	3e-16	84	Mitogen-activated protein kinase 16 OS=Arabidopsis thaliana GN=MPK16 PE=2 SV=2
Unigene21184	sp|O04059|DHBK_SOLLC	2e-25	114	Putative 3,4-dihydroxy-2-butanone kinase OS=Solanum lycopersicum GN=DHBK PE=2 SV=1
Unigene21193	sp|Q9ZR72|AB1B_ARATH	3e-30	130	ABC transporter B family member 1 OS=Arabidopsis thaliana GN=ABCB1 PE=1 SV=1
Unigene21197	sp|O23760|COMT1_CLABR	1e-18	92	Caffeic acid 3-O-methyltransferase OS=Clarkia breweri GN=COMT PE=1 SV=1
Unigene21199	sp|P49361|GCSPA_FLAPR	9e-36	148	Glycine dehydrogenase [decarboxylating] A, mitochondrial OS=Flaveria pringlei GN=GDCSPA PE=2 SV=1
Unigene21208	sp|P02635|SCPB_PENSP	3e-14	77	Sarcoplasmic calcium-binding protein, beta chain OS=Penaeus sp. PE=1 SV=1
Unigene21213	sp|Q8TFH1|RL18B_SCHPO	8e-15	79	60S ribosomal protein L18-B OS=Schizosaccharomyces pombe GN=rpl18b PE=1 SV=1
Unigene21221	sp|Q8VZ42|SAP11_ARATH	5e-17	86.3	Zinc finger AN1 and C2H2 domain-containing stress-associated protein 11 OS=Arabidopsis thaliana GN=SAP11 PE=2 SV=1
Unigene21226	sp|Q32P76|SERF1_BOVIN	1e-09	62	Small EDRK-rich factor 1 OS=Bos taurus GN=SERF1 PE=3 SV=1
Unigene21227	sp|Q9SEE5|GALK1_ARATH	3e-08	41.6	Galactokinase OS=Arabidopsis thaliana GN=GAL1 PE=2 SV=2
Unigene21228	sp|P80683|CUA3A_TENMO	2e-20	97.8	Larval cuticle protein A3A OS=Tenebrio molitor PE=1 SV=1
Unigene21230	sp|Q96519|PER11_ARATH	3e-16	84	Peroxidase 11 OS=Arabidopsis thaliana GN=PER11 PE=1 SV=1
Unigene21233	sp|Q9C2P2|RS29_NEUCR	8e-21	99	40S ribosomal protein S29 OS=Neurospora crassa GN=rps-29 PE=3 SV=1
Unigene21237	sp|Q9SMZ4|AASS_ARATH	5e-21	99.8	Alpha-aminoadipic semialdehyde synthase OS=Arabidopsis thaliana GN=LKR/SDH PE=1 SV=1
Unigene21239	sp|Q52RG7|SGPL_ORYSJ	8e-13	72.4	Sphingosine-1-phosphate lyase OS=Oryza sativa subsp. japonica GN=SPL PE=2 SV=2
Unigene21240	sp|Q41382|RH7_SPIOL	3e-15	80.5	DEAD-box ATP-dependent RNA helicase 7 OS=Spinacia oleracea GN=RH7 PE=2 SV=1
Unigene21242	sp|A7RWP6|EIF3E_NEMVE	4e-20	96.7	Eukaryotic translation initiation factor 3 subunit E OS=Nematostella vectensis GN=v1g163572 PE=3 SV=1
Unigene21243	sp|Q9MA63|Y3550_ARATH	9e-22	102	REF/SRPP-like protein At3g05500 OS=Arabidopsis thaliana GN=At3g05500 PE=2 SV=1
Unigene21247	sp|Q9ZPS9|BRL2_ARATH	6e-11	66.2	Serine/threonine-protein kinase BRI1-like 2 OS=Arabidopsis thaliana GN=BRL1 PE=1 SV=1
Unigene21252	sp|Q75W16|AROG_ORYSJ	5e-21	99.8	Phospho-2-dehydro-3-deoxyheptonate aldolase 2, chloroplastic OS=Oryza sativa subsp. japonica GN=DAHPS2 PE=2 SV=1
Unigene21256	sp|P92973|CCA1_ARATH	7e-30	129	Protein CCA1 OS=Arabidopsis thaliana GN=CCA1 PE=1 SV=1
Unigene21258	sp|Q8H0F2|ANGT_GENTR	2e-12	70.9	Anthocyanin 3'-O-beta-glucosyltransferase OS=Gentiana triflora PE=1 SV=1
Unigene21262	sp|P12357|PSAG_SPIOL	1e-17	88.6	Photosystem I reaction center subunit V, chloroplastic OS=Spinacia oleracea GN=PSAG PE=1 SV=1
Unigene21266	sp|Q8LFV3|DOF33_ARATH	5e-26	116	Dof zinc finger protein DOF3.3 OS=Arabidopsis thaliana GN=DOF3.3 PE=1 SV=2
Unigene21274	sp|Q9FFN2|GLYT3_ARATH	6e-06	49.7	Probable glycosyltransferase At5g03795 OS=Arabidopsis thaliana GN=At5g03795 PE=3 SV=2
Unigene21276	sp|A2RRP1|NBAS_HUMAN	2e-08	58.2	Neuroblastoma-amplified sequence OS=Homo sapiens GN=NBAS PE=1 SV=2
Unigene21277	sp|P28188|RBD2A_ARATH	4e-06	50.1	Ras-related protein RABD2A OS=Arabidopsis thaliana GN=RABD2A PE=1 SV=3
Unigene21278	sp|Q8GYA4|CRK10_ARATH	2e-07	54.7	Cysteine-rich receptor-like protein kinase 10 OS=Arabidopsis thaliana GN=CRK10 PE=1 SV=2
Unigene21281	sp|Q41328|PTI1_SOLLC	1e-17	88.2	Pto-interacting protein 1 OS=Solanum lycopersicum GN=PTI1 PE=1 SV=2
Unigene21290	sp|C5D6U5|MENE_GEOSW	2e-10	64.7	2-succinylbenzoate--CoA ligase OS=Geobacillus sp. (strain WCH70) GN=menE PE=3 SV=1
Unigene21292	sp|O22307|C71DB_LOTJA	2e-21	101	Cytochrome P450 71D11 (Fragment) OS=Lotus japonicus GN=CYP71D11 PE=2 SV=1
Unigene21300	sp|P84173|PHB_CHICK	6e-08	56.2	Prohibitin OS=Gallus gallus GN=PHB PE=1 SV=1
Unigene21301	sp|Q5BLF0|NMD3_DANRE	7e-20	95.9	60S ribosomal export protein NMD3 OS=Danio rerio GN=nmd3 PE=2 SV=1
Unigene21311	sp|Q69R21|ALDO4_ORYSJ	1e-17	88.2	Probable aldehyde oxidase 4 OS=Oryza sativa subsp. japonica GN=Os07g0282300 PE=2 SV=1
Unigene21313	sp|Q9C8G4|PEL4_ARATH	2e-12	70.9	Probable pectate lyase 4 OS=Arabidopsis thaliana GN=At1g30350 PE=2 SV=1
Unigene21316	sp|Q9SAJ5|PP133_ARATH	2e-15	80.9	Pentatricopeptide repeat-containing protein At1g79540 OS=Arabidopsis thaliana GN=At1g79540 PE=2 SV=1
Unigene21319	sp|Q9SV96|PP358_ARATH	4e-35	146	Pentatricopeptide repeat-containing protein At4g39620, chloroplastic OS=Arabidopsis thaliana GN=EMB2453 PE=2 SV=1
Unigene21321	sp|C0LGD7|Y1684_ARATH	3e-06	50.4	Probable LRR receptor-like serine/threonine-protein kinase At1g06840 OS=Arabidopsis thaliana GN=At1g06840 PE=1 SV=2
Unigene21323	sp|Q9SDG8|AGO4A_ORYSJ	3e-24	110	Protein argonaute 4A OS=Oryza sativa subsp. japonica GN=AGO4A PE=2 SV=1
Unigene21324	sp|P93101|CDC2_CHERU	3e-36	150	Cell division control protein 2 homolog OS=Chenopodium rubrum GN=CDC2 PE=2 SV=1
Unigene21332	sp|P82715|PPD5_ARATH	2e-23	107	PsbP domain-containing protein 5, chloroplastic OS=Arabidopsis thaliana GN=PPD5 PE=1 SV=3
Unigene21339	sp|O65468|CRK8_ARATH	1e-27	121	Cysteine-rich receptor-like protein kinase 8 OS=Arabidopsis thaliana GN=CRK8 PE=2 SV=2
Unigene21345	sp|P82861|ADRO_SALFO	3e-06	50.4	NADPH:adrenodoxin oxidoreductase, mitochondrial OS=Salvelinus fontinalis GN=fdxr PE=2 SV=1
Unigene21347	sp|Q9LQU4|Y1487_ARATH	3e-12	70.5	Uncharacterized protein At1g14870 OS=Arabidopsis thaliana GN=At1g14870 PE=1 SV=1
Unigene21356	sp|Q0DWQ7|CCB12_ORYSJ	3e-10	63.9	Cyclin-B1-2 OS=Oryza sativa subsp. japonica GN=CYCB1-2 PE=3 SV=1
Unigene21358	sp|Q9M571|PEAMT_SPIOL	3e-08	57	Phosphoethanolamine N-methyltransferase OS=Spinacia oleracea GN=PEAMT PE=1 SV=1
Unigene21368	sp|Q54GH2|BZPR_DICDI	5e-09	59.7	Probable basic-leucine zipper transcription factor R OS=Dictyostelium discoideum GN=bzpR PE=3 SV=1
Unigene21370	sp|P10978|POLX_TOBAC	9e-20	95.5	Retrovirus-related Pol polyprotein from transposon TNT 1-94 OS=Nicotiana tabacum PE=2 SV=1
Unigene21381	sp|Q42502|PT2K3_SOLTU	3e-18	90.5	Patatin-2-Kuras 3 OS=Solanum tuberosum GN=pat2-k3 PE=1 SV=1
Unigene21382	sp|P25166|EF1A_STYLE	2e-33	140	Elongation factor 1-alpha OS=Stylonychia lemnae GN=EFAA PE=3 SV=1
Unigene21397	sp|Q9FMF6|PP444_ARATH	5e-22	102	Pentatricopeptide repeat-containing protein At5g64320, mitochondrial OS=Arabidopsis thaliana GN=At5g64320 PE=2 SV=1
Unigene21400	sp|Q9M9Y5|GAUT6_ARATH	8e-10	62.4	Probable galacturonosyltransferase 6 OS=Arabidopsis thaliana GN=GAUT6 PE=2 SV=1
Unigene21402	sp|Q9SU64|CNG16_ARATH	1e-12	72	Probable cyclic nucleotide-gated ion channel 16 OS=Arabidopsis thaliana GN=CNGC16 PE=2 SV=1
Unigene21403	sp|Q9M4Y3|RR10_MESCR	4e-35	146	30S ribosomal protein S10, chloroplastic OS=Mesembryanthemum crystallinum GN=RPS10 PE=2 SV=1
Unigene21408	sp|P92942|CLCB_ARATH	1e-23	108	Chloride channel protein CLC-b OS=Arabidopsis thaliana GN=CLC-B PE=1 SV=1
Unigene21418	sp|Q9LY87|RGLG2_ARATH	7e-30	129	E3 ubiquitin-protein ligase RGLG2 OS=Arabidopsis thaliana GN=RGLG2 PE=1 SV=1
Unigene21420	sp|Q69NF5|GUN23_ORYSJ	2e-17	87.8	Endoglucanase 23 OS=Oryza sativa subsp. japonica GN=GLU12 PE=2 SV=1
Unigene21427	sp|Q9FX35|PP117_ARATH	2e-23	107	Pentatricopeptide repeat-containing protein At1g73400, mitochondrial OS=Arabidopsis thaliana GN=At1g73400 PE=2 SV=2
Unigene21433	sp|Q6Q4D0|BRU1_ARATH	2e-17	87.8	Protein BRUSHY 1 OS=Arabidopsis thaliana GN=BRU1 PE=1 SV=2
Unigene21435	sp|A8CAG3|RL17_PHLPP	2e-32	137	60S ribosomal protein L17 OS=Phlebotomus papatasi GN=RpL17 PE=2 SV=1
Unigene21452	sp|Q93YF5|SUVH1_TOBAC	6e-13	72.8	Histone-lysine N-methyltransferase, H3 lysine-9 specific SUVH1 OS=Nicotiana tabacum GN=SUVH1 PE=1 SV=1
Unigene21464	sp|Q9M2E2|SDR1_ARATH	3e-20	97.1	(+)-neomenthol dehydrogenase OS=Arabidopsis thaliana GN=SDR1 PE=1 SV=1
Unigene21477	sp|P20825|POL2_DROME	7e-12	69.3	Retrovirus-related Pol polyprotein from transposon 297 OS=Drosophila melanogaster GN=pol PE=4 SV=1
Unigene21487	sp|Q9XJ27|RR9_ARATH	7e-30	129	30S ribosomal protein S9, chloroplastic OS=Arabidopsis thaliana GN=RPS9 PE=2 SV=1
Unigene21492	sp|Q9ZSK5|ZOG_PHALU	2e-17	87.4	Zeatin O-glucosyltransferase OS=Phaseolus lunatus GN=ZOG1 PE=2 SV=1
Unigene21502	sp|P03010|TRAC9_MAIZE	1e-06	51.6	Putative AC9 transposase OS=Zea mays PE=4 SV=1
Unigene21507	sp|Q43716|UFOG_PETHY	1e-17	88.6	Anthocyanidin 3-O-glucosyltransferase OS=Petunia hybrida GN=RT PE=2 SV=1
Unigene21508	sp|P49726|SPE1_SOLLC	2e-26	117	Arginine decarboxylase OS=Solanum lycopersicum PE=2 SV=1
Unigene21517	sp|Q41276|AP1_SINAL	1e-07	55.1	Floral homeotic protein APETALA 1 OS=Sinapis alba GN=AP1 PE=2 SV=1
Unigene21518	sp|Q8I8U7|TRA1_DROME	4e-11	66.6	Transcription-associated protein 1 OS=Drosophila melanogaster GN=Nipped-A PE=1 SV=3
Unigene21549	sp|P27080|ADT_CHLRE	1e-33	141	ADP,ATP carrier protein OS=Chlamydomonas reinhardtii GN=ABT PE=2 SV=1
Unigene21558	sp|Q942X8|HAK2_ORYSJ	3e-16	83.6	Probable potassium transporter 2 OS=Oryza sativa subsp. japonica GN=HAK2 PE=2 SV=1
Unigene21563	sp|Q8L7V3|PMTQ_ARATH	7e-30	129	Probable methyltransferase PMT26 OS=Arabidopsis thaliana GN=At5g64030 PE=1 SV=1
Unigene21564	sp|Q8LBM4|ISAM1_ARATH	4e-21	100	Iron-sulfur assembly protein IscA-like 1, mitochondrial OS=Arabidopsis thaliana GN=At2g16710 PE=2 SV=2
Unigene21566	sp|Q9SJ81|FLA7_ARATH	5e-15	79.7	Fasciclin-like arabinogalactan protein 7 OS=Arabidopsis thaliana GN=FLA7 PE=1 SV=1
Unigene21579	sp|Q9HFU4|MPI_CRYNE	2e-06	51.2	Mannose-6-phosphate isomerase OS=Cryptococcus neoformans GN=MAN1 PE=3 SV=2
Unigene21580	sp|Q9FKT4|QKIL2_ARATH	5e-15	79.7	KH domain-containing protein At5g56140 OS=Arabidopsis thaliana GN=At5g56140 PE=2 SV=1
Unigene21581	sp|Q682S0|RPT2_ARATH	3e-13	73.9	Root phototropism protein 2 OS=Arabidopsis thaliana GN=RPT2 PE=1 SV=2
Unigene21586	sp|Q8GTR4|PULA1_ARATH	8e-24	108	Pullulanase 1, chloroplastic OS=Arabidopsis thaliana GN=PU1 PE=1 SV=1
Unigene21589	sp|P92519|M810_ARATH	1e-12	71.6	Uncharacterized mitochondrial protein AtMg00810 OS=Arabidopsis thaliana GN=AtMg00810 PE=4 SV=1
Unigene21605	sp|Q54EH2|RPAB1_DICDI	1e-17	88.6	DNA-directed RNA polymerases I, II, and III subunit rpabc1 OS=Dictyostelium discoideum GN=polr2e PE=3 SV=2
Unigene21606	sp|Q39199|RECAC_ARATH	6e-29	125	DNA repair protein recA homolog 1, chloroplastic OS=Arabidopsis thaliana GN=RECA PE=2 SV=1
Unigene21619	sp|Q7LHG5|YI31B_YEAST	2e-08	58.2	Transposon Ty3-I Gag-Pol polyprotein OS=Saccharomyces cerevisiae GN=TY3B-I PE=3 SV=2
Unigene21624	sp|P35381|ATPA_DROME	2e-34	144	ATP synthase subunit alpha, mitochondrial OS=Drosophila melanogaster GN=blw PE=1 SV=2
Unigene21628	sp|Q66GR0|FLA17_ARATH	5e-14	76.3	Fasciclin-like arabinogalactan protein 17 OS=Arabidopsis thaliana GN=FLA17 PE=2 SV=1
Unigene21637	sp|Q9FH04|ADHL7_ARATH	5e-25	112	Alcohol dehydrogenase-like 7 OS=Arabidopsis thaliana GN=At5g42250 PE=2 SV=1
Unigene21638	sp|Q9S9K7|H2AXB_ARATH	1e-08	58.5	Probable histone H2AXb OS=Arabidopsis thaliana GN=At1g54690 PE=1 SV=1
Unigene21640	sp|Q9T0J1|CRK26_ARATH	8e-07	52.4	Cysteine-rich receptor-like protein kinase 26 OS=Arabidopsis thaliana GN=CRK26 PE=2 SV=1
Unigene21641	sp|Q8W4D8|DDL_ARATH	1e-22	105	FHA domain-containing protein DDL OS=Arabidopsis thaliana GN=DDL PE=1 SV=1
Unigene21648	sp|P35130|UBC2_MEDSA	3e-18	90.5	Ubiquitin-conjugating enzyme E2 2 OS=Medicago sativa GN=UBC2 PE=2 SV=1
Unigene21654	sp|Q8VZU2|SY132_ARATH	1e-30	131	Syntaxin-132 OS=Arabidopsis thaliana GN=SYP132 PE=1 SV=1
Unigene21656	sp|Q7SIC9|TKTC_MAIZE	3e-32	137	Transketolase, chloroplastic OS=Zea mays PE=1 SV=1
Unigene21659	sp|Q8VYR2|NUDT9_ARATH	2e-14	77.8	Nudix hydrolase 9 OS=Arabidopsis thaliana GN=NUDT9 PE=2 SV=1
Unigene21665	sp|Q851R2|MEL1_ORYSJ	3e-19	94	Protein argonaute MEL1 OS=Oryza sativa subsp. japonica GN=MEL1 PE=2 SV=1
Unigene21667	sp|Q94AG2|SERK1_ARATH	8e-16	82.4	Somatic embryogenesis receptor kinase 1 OS=Arabidopsis thaliana GN=SERK1 PE=1 SV=2
Unigene21669	sp|P93295|M310_ARATH	5e-15	79.7	Uncharacterized mitochondrial protein AtMg00310 OS=Arabidopsis thaliana GN=AtMg00310 PE=4 SV=1
Unigene21673	sp|P16017|EF1A_CANAL	6e-31	132	Elongation factor 1-alpha OS=Candida albicans GN=TEF1 PE=1 SV=1
Unigene21676	sp|P43311|PPO_VITVI	3e-29	127	Polyphenol oxidase, chloroplastic OS=Vitis vinifera PE=1 SV=1
Unigene21678	sp|Q40089|ATP4_IPOBA	4e-20	96.7	ATP synthase subunit delta', mitochondrial OS=Ipomoea batatas PE=1 SV=1
Unigene21687	sp|Q9M1V3|PP296_ARATH	5e-14	76.3	Pentatricopeptide repeat-containing protein At3g63370 OS=Arabidopsis thaliana GN=PCMP-H83 PE=2 SV=2
Unigene21691	sp|Q8RVH5|7SBG2_SOYBN	2e-09	60.8	Basic 7S globulin 2 OS=Glycine max PE=1 SV=1
Unigene21701	sp|Q8H0X6|CYT6_ARATH	3e-12	70.5	Cysteine proteinase inhibitor 6 OS=Arabidopsis thaliana GN=CYS6 PE=1 SV=2
Unigene21709	sp|P92519|M810_ARATH	6e-11	66.2	Uncharacterized mitochondrial protein AtMg00810 OS=Arabidopsis thaliana GN=AtMg00810 PE=4 SV=1
Unigene21710	sp|Q04522|GSTF_SILCU	4e-22	103	Glutathione S-transferase OS=Silene cucubalus GN=GST PE=1 SV=3
Unigene21716	sp|P46154|FADH_PSEPU	6e-06	49.7	Glutathione-independent formaldehyde dehydrogenase OS=Pseudomonas putida GN=fdhA PE=1 SV=3
Unigene21717	sp|Q8MP30|Y7791_DICDI	4e-07	53.5	Uncharacterized histidine-rich protein DDB_G0274557 OS=Dictyostelium discoideum GN=DDB_G0274557 PE=4 SV=1
Unigene21721	sp|Q7XYB0|RS29_GRIJA	3e-17	87	40S ribosomal protein S29 OS=Griffithsia japonica GN=RPS29 PE=3 SV=1
Unigene21725	sp|Q9SMC4|DAD1_SOLLC	6e-34	142	Defender against cell death 1 OS=Solanum lycopersicum GN=DAD1 PE=3 SV=1
Unigene21731	sp|Q94DM8|UFM1_ORYSJ	7e-28	122	Ubiquitin-fold modifier 1 OS=Oryza sativa subsp. japonica GN=Os01g0962400 PE=3 SV=1
Unigene21740	sp|P93290|M240_ARATH	1e-09	62	Uncharacterized mitochondrial protein AtMg00240 OS=Arabidopsis thaliana GN=AtMg00240 PE=4 SV=1
Unigene21749	sp|O33513|CBBY_RHOCA	4e-07	53.5	Protein cbbY OS=Rhodobacter capsulatus GN=cbbY PE=3 SV=1
Unigene21751	sp|Q5VNM3|RH2_ORYSJ	2e-13	74.3	DEAD-box ATP-dependent RNA helicase 2 OS=Oryza sativa subsp. japonica GN=Os01g0639100 PE=2 SV=1
Unigene21760	sp|Q3E9N1|PP359_ARATH	7e-09	59.3	Pentatricopeptide repeat-containing protein At4g39952, mitochondrial OS=Arabidopsis thaliana GN=PCMP-E98 PE=2 SV=2
Unigene21761	sp|Q9SL03|CALS2_ARATH	2e-14	77.8	Callose synthase 2 OS=Arabidopsis thaliana GN=CALS2 PE=2 SV=2
Unigene21762	sp|Q8S3D1|BH068_ARATH	2e-08	58.2	Transcription factor bHLH68 OS=Arabidopsis thaliana GN=BHLH68 PE=2 SV=2
Unigene21765	sp|P24068|OCS1_MAIZE	3e-08	57.4	Ocs element-binding factor 1 OS=Zea mays GN=OBF1 PE=2 SV=2
Unigene21770	sp|O43390|HNRPR_HUMAN	4e-15	80.1	Heterogeneous nuclear ribonucleoprotein R OS=Homo sapiens GN=HNRNPR PE=1 SV=1
Unigene21774	sp|Q9LVJ7|NFYA6_ARATH	1e-07	55.5	Nuclear transcription factor Y subunit A-6 OS=Arabidopsis thaliana GN=NFYA6 PE=2 SV=1
Unigene21777	sp|Q8RXK7|PME41_ARATH	2e-09	61.2	Probable pectinesterase/pectinesterase inhibitor 41 OS=Arabidopsis thaliana GN=PME41 PE=2 SV=2
Unigene21780	sp|Q43681|NLTP_VIGUN	1e-15	82	Probable non-specific lipid-transfer protein AKCS9 OS=Vigna unguiculata PE=2 SV=1
Unigene21785	sp|Q9C9C5|RL63_ARATH	1e-06	52	60S ribosomal protein L6-3 OS=Arabidopsis thaliana GN=RPL6C PE=1 SV=1
Unigene21788	sp|Q9SX68|RK18_ARATH	1e-23	108	50S ribosomal protein L18, chloroplastic OS=Arabidopsis thaliana GN=RPL18 PE=1 SV=1
Unigene21803	sp|B8DZX0|NFI_DICTD	3e-08	57	Endonuclease V OS=Dictyoglomus turgidum (strain Z-1310 / DSM 6724) GN=nfi PE=3 SV=1
Unigene21807	sp|P26356|TBP1_WHEAT	7e-33	139	TATA-box-binding protein 1 OS=Triticum aestivum GN=TBP1 PE=2 SV=1
Unigene21808	sp|Q9XI23|BOR4_ARATH	2e-25	114	Boron transporter 4 OS=Arabidopsis thaliana GN=BOR4 PE=2 SV=1
Unigene21817	sp|Q10CQ8|PHYC_ORYSJ	5e-26	116	Phytochrome C OS=Oryza sativa subsp. japonica GN=PHYC PE=2 SV=1
Unigene21823	sp|Q9HF88|RL44_CRYNE	1e-06	51.6	60S ribosomal protein L44 OS=Cryptococcus neoformans GN=RPL44 PE=3 SV=3
Unigene21831	sp|Q9FZ22|GPAT2_ARATH	3e-08	57	Probable glycerol-3-phosphate acyltransferase 2 OS=Arabidopsis thaliana GN=GPAT2 PE=2 SV=1
Unigene21838	sp|Q6IBW4|CNDH2_HUMAN	2e-07	54.7	Condensin-2 complex subunit H2 OS=Homo sapiens GN=NCAPH2 PE=1 SV=1
Unigene21840	sp|P43297|RD21A_ARATH	3e-35	147	Cysteine proteinase RD21a OS=Arabidopsis thaliana GN=RD21A PE=1 SV=1
Unigene21842	sp|Q40518|MSK1_TOBAC	3e-08	57.4	Shaggy-related protein kinase NtK-1 OS=Nicotiana tabacum GN=NTK-1 PE=2 SV=1
Unigene21844	sp|P42534|HYDL_STRCO	7e-06	49.3	Putative polyketide hydroxylase OS=Streptomyces coelicolor GN=SCO5321 PE=3 SV=2
Unigene21845	sp|Q96520|PER12_ARATH	5e-07	53.1	Peroxidase 12 OS=Arabidopsis thaliana GN=PER12 PE=1 SV=1
Unigene21856	sp|Q7Z1E6|CALR_BOMMO	2e-25	114	Calreticulin OS=Bombyx mori GN=crt PE=1 SV=1
Unigene21864	sp|Q9M891|PP208_ARATH	2e-13	74.7	Pentatricopeptide repeat-containing protein At3g02490, mitochondrial OS=Arabidopsis thaliana GN=At3g02490 PE=2 SV=1
Unigene21867	sp|Q8L6Y4|EMF2_ARATH	1e-12	72	Polycomb group protein EMBRYONIC FLOWER 2 OS=Arabidopsis thaliana GN=EMF2 PE=1 SV=2
Unigene21868	sp|Q8GYC7|PGL1B_ARATH	3e-28	123	PGR5-like protein 1B, chloroplastic OS=Arabidopsis thaliana GN=PGRL1B PE=1 SV=1
Unigene21873	sp|P82266|K125_ARATH	6e-10	62.8	Probable 125 kDa kinesin-related protein OS=Arabidopsis thaliana GN=At2g36200 PE=2 SV=1
Unigene21876	sp|Q9M3G7|ATM_ARATH	6e-15	79.3	Serine/threonine-protein kinase ATM OS=Arabidopsis thaliana GN=ATM PE=2 SV=1
Unigene21880	sp|Q94CC0|Y5994_ARATH	4e-22	103	Uncharacterized protein At5g49945 OS=Arabidopsis thaliana GN=At5g49945 PE=1 SV=1
Unigene21891	sp|Q08623|HDD1A_HUMAN	4e-11	66.6	Haloacid dehalogenase-like hydrolase domain-containing protein 1A OS=Homo sapiens GN=HDHD1A PE=1 SV=3
Unigene21893	sp|P93194|RPK1_IPONI	9e-14	75.5	Receptor-like protein kinase OS=Ipomoea nil GN=INRPK1 PE=2 SV=2
Unigene21895	sp|Q9LZT5|EXLA3_ARATH	1e-06	52	Expansin-like A3 OS=Arabidopsis thaliana GN=EXLA3 PE=2 SV=1
Unigene21899	sp|P0C2F1|UBIM_PONAB	3e-08	57.4	Ubiquitin-like protein FUBI OS=Pongo abelii GN=FAU PE=3 SV=1
Unigene21901	sp|Q9QZI7|TSAP1_RAT	7e-09	59.3	tRNA selenocysteine 1-associated protein 1 OS=Rattus norvegicus GN=Trnau1ap PE=1 SV=1
Unigene21906	sp|Q42961|PGKH_TOBAC	8e-32	135	Phosphoglycerate kinase, chloroplastic OS=Nicotiana tabacum PE=2 SV=1
Unigene21909	sp|P93051|ERDL7_ARATH	2e-08	58.2	Sugar transporter ERD6-like 7 OS=Arabidopsis thaliana GN=At2g48020 PE=2 SV=2
Unigene21916	sp|Q86U10|LPP60_HUMAN	6e-06	49.7	60 kDa lysophospholipase OS=Homo sapiens GN=ASPG PE=2 SV=2
Unigene21919	sp|P19954|RR30_SPIOL	7e-06	49.3	30S ribosomal protein 1, chloroplastic OS=Spinacia oleracea GN=RPS30 PE=1 SV=2
Unigene21924	sp|Q9SSR4|PPR77_ARATH	2e-15	81.3	Pentatricopeptide repeat-containing protein At1g52620 OS=Arabidopsis thaliana GN=At1g52620 PE=2 SV=1
Unigene21926	sp|P45852|GLP1_MESCR	1e-06	52	Germin-like protein OS=Mesembryanthemum crystallinum PE=2 SV=1
Unigene21944	sp|P38312|ERV15_YEAST	3e-08	57.4	ER-derived vesicles protein ERV15 OS=Saccharomyces cerevisiae GN=ERV15 PE=1 SV=1
Unigene21946	sp|Q61T02|KDM5_CAEBR	1e-06	51.6	Lysine-specific demethylase rbr-2 OS=Caenorhabditis briggsae GN=rbr-2 PE=3 SV=2
Unigene21947	sp|P52877|SERC_SPIOL	8e-15	79	Phosphoserine aminotransferase, chloroplastic OS=Spinacia oleracea PE=2 SV=1
Unigene21948	sp|B2RZ78|VPS29_RAT	6e-18	89.4	Vacuolar protein sorting-associated protein 29 OS=Rattus norvegicus GN=Vps29 PE=1 SV=2
Unigene21952	sp|Q3B724|CALS5_ARATH	2e-27	120	Callose synthase 5 OS=Arabidopsis thaliana GN=CALS5 PE=1 SV=1
Unigene21960	sp|Q9LKA3|MDHM2_ARATH	1e-20	98.6	Malate dehydrogenase 2, mitochondrial OS=Arabidopsis thaliana GN=At3g15020 PE=1 SV=1
Unigene21962	sp|Q9AYP4|RS10_ORYSJ	1e-28	125	40S ribosomal protein S10 OS=Oryza sativa subsp. japonica GN=RPS10 PE=2 SV=2
Unigene21963	sp|O23174|SLU7B_ARATH	2e-30	130	Pre-mRNA-splicing factor SLU7-B OS=Arabidopsis thaliana GN=At4g37120 PE=2 SV=3
Unigene21976	sp|P25873|RK15_ARATH	8e-23	105	50S ribosomal protein L15, chloroplastic OS=Arabidopsis thaliana GN=RPL15 PE=1 SV=2
Unigene21994	sp|Q99089|CPRF1_PETCR	1e-10	65.1	Common plant regulatory factor 1 OS=Petroselinum crispum GN=CPRF1 PE=2 SV=1
Unigene22003	sp|P05746|RL41_YEAST	1e-06	51.6	60S ribosomal protein L41 OS=Saccharomyces cerevisiae GN=RPL41A PE=1 SV=1
Unigene22011	sp|P11147|HSP7D_DROME	2e-35	147	Heat shock 70 kDa protein cognate 4 OS=Drosophila melanogaster GN=Hsc70-4 PE=1 SV=3
Unigene22018	sp|Q9ZW96|LBD40_ARATH	4e-31	133	LOB domain-containing protein 40 OS=Arabidopsis thaliana GN=LBD40 PE=2 SV=1
Unigene22027	sp|Q2M0G4|RL18_DROPS	2e-33	140	60S ribosomal protein L18 OS=Drosophila pseudoobscura pseudoobscura GN=RpL18 PE=3 SV=2
Unigene22029	sp|P93262|PGMC_MESCR	4e-21	100	Phosphoglucomutase, cytoplasmic OS=Mesembryanthemum crystallinum GN=PGM1 PE=2 SV=1
Unigene22033	sp|O24364|BAS1_SPIOL	2e-33	140	2-Cys peroxiredoxin BAS1, chloroplastic OS=Spinacia oleracea GN=BAS1 PE=2 SV=1
Unigene22037	sp|P20825|POL2_DROME	1e-08	58.5	Retrovirus-related Pol polyprotein from transposon 297 OS=Drosophila melanogaster GN=pol PE=4 SV=1
Unigene22058	sp|P93293|M300_ARATH	6e-10	62.8	Uncharacterized mitochondrial protein AtMg00300 OS=Arabidopsis thaliana GN=AtMg00300 PE=4 SV=1
Unigene22063	sp|Q3YJS9|PT3K1_SOLTU	6e-08	56.2	Patatin-3-Kuras 1 OS=Solanum tuberosum GN=pat3-k1 PE=1 SV=1
Unigene22064	sp|Q84WP6|NAC43_ARATH	1e-34	144	NAC domain-containing protein 43 OS=Arabidopsis thaliana GN=NAC043 PE=2 SV=2
Unigene22067	sp|Q9ZRD6|YKT61_ARATH	6e-31	132	VAMP-like protein YKT61 OS=Arabidopsis thaliana GN=YKT61 PE=2 SV=1
Unigene22076	sp|P50079|HSV2_YEAST	5e-06	49.7	SVP1-like protein 2 OS=Saccharomyces cerevisiae GN=HSV2 PE=1 SV=1
Unigene22078	sp|Q2V0W1|PPD_RAPSA	3e-10	63.9	Pheophorbidase OS=Raphanus sativus GN=PPD PE=1 SV=1
Unigene22083	sp|P0CE10|Y4102_ARATH	4e-14	76.6	Putative uncharacterized protein At4g01020, chloroplastic OS=Arabidopsis thaliana GN=At4g01020 PE=4 SV=1
Unigene22091	sp|P04146|COPIA_DROME	2e-07	54.7	Copia protein OS=Drosophila melanogaster GN=GIP PE=1 SV=3
Unigene22093	sp|P0CE10|Y4102_ARATH	1e-13	75.1	Putative uncharacterized protein At4g01020, chloroplastic OS=Arabidopsis thaliana GN=At4g01020 PE=4 SV=1
Unigene22095	sp|P30436|TBA_ONCKE	4e-36	149	Tubulin alpha chain OS=Oncorhynchus keta PE=2 SV=1
Unigene22099	sp|Q9FUP0|OPR3_ARATH	3e-19	93.6	12-oxophytodienoate reductase 3 OS=Arabidopsis thaliana GN=OPR3 PE=1 SV=2
Unigene22104	sp|Q9LVM1|AB25B_ARATH	1e-31	135	ABC transporter B family member 25, mitochondrial OS=Arabidopsis thaliana GN=ABCB25 PE=1 SV=1
Unigene22106	sp|O82197|VP321_ARATH	1e-26	118	Vacuolar protein sorting-associated protein 32 homolog 1 OS=Arabidopsis thaliana GN=VPS32.1 PE=2 SV=1
Unigene22113	sp|O04567|Y1719_ARATH	2e-22	104	Probable inactive receptor kinase At1g27190 OS=Arabidopsis thaliana GN=At1g27190 PE=1 SV=1
Unigene22114	sp|Q2QN36|P2C78_ORYSJ	6e-18	89.4	Probable protein phosphatase 2C 78 OS=Oryza sativa subsp. japonica GN=Os12g0580900 PE=2 SV=1
Unigene22123	sp|Q7XU74|PX114_ORYSJ	2e-24	111	Peroxisomal membrane protein 11-4 OS=Oryza sativa subsp. japonica GN=PEX11-4 PE=2 SV=2
Unigene22128	sp|Q42806|KPYC_SOYBN	3e-08	57.4	Pyruvate kinase, cytosolic isozyme OS=Glycine max PE=2 SV=1
Unigene22129	sp|Q7TQ16|QCR8_RAT	7e-14	75.9	Cytochrome b-c1 complex subunit 8 OS=Rattus norvegicus GN=Uqcrq PE=2 SV=1
Unigene22137	sp|Q9SRC3|ARF2_ARATH	2e-16	84.7	ADP-ribosylation factor 2 OS=Arabidopsis thaliana GN=ARF2-A PE=2 SV=3
Unigene22150	sp|Q8L716|U2A2B_ARATH	4e-18	90.1	Splicing factor U2af large subunit B OS=Arabidopsis thaliana GN=U2AF65B PE=2 SV=2
Unigene22170	sp|Q9LR67|PPR9_ARATH	1e-19	95.1	Pentatricopeptide repeat-containing protein At1g03560, mitochondrial OS=Arabidopsis thaliana GN=At1g03560 PE=2 SV=1
Unigene22173	sp|P24792|ASO_CUCMA	3e-12	70.5	L-ascorbate oxidase OS=Cucurbita maxima GN=AAO PE=1 SV=2
Unigene22185	sp|O74310|YOG5_SCHPO	6e-19	92.8	COBW domain-containing protein C15D4.05 OS=Schizosaccharomyces pombe GN=SPBC15D4.05 PE=2 SV=1
Unigene22189	sp|Q9FFE3|PP388_ARATH	5e-14	76.3	Pentatricopeptide repeat-containing protein At5g16420, mitochondrial OS=Arabidopsis thaliana GN=At5g16420 PE=2 SV=1
Unigene22192	sp|Q9S836|LAX2_ARATH	3e-35	146	Auxin transporter-like protein 2 OS=Arabidopsis thaliana GN=LAX2 PE=2 SV=1
Unigene22200	sp|Q05047|C72A1_CATRO	8e-13	72.4	Secologanin synthase OS=Catharanthus roseus GN=CYP72A1 PE=2 SV=1
Unigene22201	sp|Q9ZNW0|MOCS3_ARATH	2e-25	114	Adenylyltransferase and sulfurtransferase MOCS3 OS=Arabidopsis thaliana GN=MOCS3 PE=2 SV=1
Unigene22204	sp|C0LGH3|Y5614_ARATH	1e-17	88.6	Probable LRR receptor-like serine/threonine-protein kinase At1g56140 OS=Arabidopsis thaliana GN=At1g56140 PE=1 SV=2
Unigene22216	sp|Q9FPQ6|GP1_CHLRE	2e-11	67.8	Vegetative cell wall protein gp1 OS=Chlamydomonas reinhardtii GN=GP1 PE=2 SV=1
Unigene22218	sp|Q42517|PERN_ARMRU	3e-21	100	Peroxidase N OS=Armoracia rusticana GN=HRPN PE=2 SV=1
Unigene22220	sp|P36029|TPO5_YEAST	9e-07	52.4	Polyamine transporter TPO5 OS=Saccharomyces cerevisiae GN=TPO5 PE=1 SV=1
Unigene22221	sp|Q39262|ZFP3_ARATH	9e-17	85.5	Zinc finger protein 3 OS=Arabidopsis thaliana GN=ZFP3 PE=2 SV=1
Unigene22223	sp|P0C015|RL40_SCHPO	1e-19	95.1	60S ribosomal protein L40 OS=Schizosaccharomyces pombe GN=ubi1 PE=3 SV=1
Unigene22224	sp|Q4PSN0|PME29_ARATH	9e-09	58.9	Probable pectinesterase 29 OS=Arabidopsis thaliana GN=PME29 PE=2 SV=1
Unigene22232	sp|O81716|P2C21_ARATH	4e-22	103	Probable protein phosphatase 2C 21 OS=Arabidopsis thaliana GN=PPC4-2 PE=2 SV=1
Unigene22238	sp|Q0ILZ4|RH9_ORYSJ	6e-19	92.8	DEAD-box ATP-dependent RNA helicase 9 OS=Oryza sativa subsp. japonica GN=Os12g0611200 PE=3 SV=1
Unigene22242	sp|Q8H1R2|PPA24_ARATH	1e-30	131	Probable inactive purple acid phosphatase 24 OS=Arabidopsis thaliana GN=PAP24 PE=2 SV=1
Unigene22243	sp|O44001|HSP90_EIMTE	1e-18	92	Heat shock protein 90 OS=Eimeria tenella GN=HSP90 PE=2 SV=1
Unigene22244	sp|Q9LQU4|Y1487_ARATH	1e-10	65.5	Uncharacterized protein At1g14870 OS=Arabidopsis thaliana GN=At1g14870 PE=1 SV=1
Unigene22246	sp|Q9SVE5|EXLA2_ARATH	2e-13	74.3	Expansin-like A2 OS=Arabidopsis thaliana GN=EXLA2 PE=2 SV=1
Unigene22264	sp|P0CB22|ATX2_ARATH	4e-07	53.5	Histone-lysine N-methyltransferase ATX2 OS=Arabidopsis thaliana GN=ATX2 PE=2 SV=1
Unigene22265	sp|Q9M4A1|SPO12_ARATH	6e-27	119	Meiotic recombination protein SPO11-2 OS=Arabidopsis thaliana GN=SPO11-2 PE=1 SV=1
Unigene22270	sp|Q8W5S1|CCH11_ARATH	1e-10	65.1	Cyclin-H1-1 OS=Arabidopsis thaliana GN=CYCH1-1 PE=1 SV=1
Unigene22279	sp|P51414|RL261_ARATH	2e-24	111	60S ribosomal protein L26-1 OS=Arabidopsis thaliana GN=RPL26A PE=2 SV=2
Unigene22283	sp|Q9LI83|ALA10_ARATH	8e-19	92.4	Phospholipid-transporting ATPase 10 OS=Arabidopsis thaliana GN=ALA10 PE=1 SV=1
Unigene22284	sp|Q9LSD8|MUB4_ARATH	4e-16	83.2	Membrane-anchored ubiquitin-fold protein 4 OS=Arabidopsis thaliana GN=MUB4 PE=1 SV=1
Unigene22285	sp|Q9LFB8|PTR5_ARATH	2e-10	64.3	Peptide transporter PTR5 OS=Arabidopsis thaliana GN=PTR5 PE=2 SV=1
Unigene22292	sp|O82491|SPT16_ARATH	6e-16	82.8	FACT complex subunit SPT16 OS=Arabidopsis thaliana GN=SPT16 PE=1 SV=1
Unigene22293	sp|Q56Y11|DDPS2_ARATH	3e-23	107	Dehydrodolichyl diphosphate synthase 2 OS=Arabidopsis thaliana GN=At5g58770 PE=2 SV=2
Unigene22296	sp|Q54KJ8|T2EB_DICDI	3e-06	50.4	General transcription factor IIE subunit 2 OS=Dictyostelium discoideum GN=gtf2e2 PE=3 SV=1
Unigene22307	sp|Q9Y6V0|PCLO_HUMAN	4e-08	56.6	Protein piccolo OS=Homo sapiens GN=PCLO PE=1 SV=3
Unigene22308	sp|Q94B38|GPT2_ARATH	2e-34	144	Glucose-6-phosphate/phosphate translocator 2, chloroplastic OS=Arabidopsis thaliana GN=GPT2 PE=2 SV=1
Unigene22309	sp|Q96539|CH10_BRANA	4e-23	106	10 kDa chaperonin OS=Brassica napus PE=3 SV=1
Unigene22310	sp|P57742|PFD5_ARATH	1e-15	82	Probable prefoldin subunit 5 OS=Arabidopsis thaliana GN=At5g23290 PE=1 SV=1
Unigene22312	sp|Q66GN2|LRKA3_ARATH	2e-22	103	Lectin-domain containing receptor kinase A4.3 OS=Arabidopsis thaliana GN=LECRKA4.3 PE=2 SV=1
Unigene22314	sp|Q8MP30|Y7791_DICDI	3e-10	63.9	Uncharacterized histidine-rich protein DDB_G0274557 OS=Dictyostelium discoideum GN=DDB_G0274557 PE=4 SV=1
Unigene22322	sp|Q7FAE1|MOMAS_ORYSJ	7e-20	95.9	Momilactone A synthase OS=Oryza sativa subsp. japonica GN=Os04g0179200 PE=2 SV=1
Unigene22324	sp|Q2TA51|KRA55_MOUSE	1e-05	48.9	Keratin-associated protein 5-5 OS=Mus musculus GN=Krtap5-5 PE=2 SV=1
Unigene22325	sp|Q94KD8|BXL2_ARATH	8e-29	125	Probable beta-D-xylosidase 2 OS=Arabidopsis thaliana GN=BXL2 PE=2 SV=1
Unigene22328	sp|P92523|M860_ARATH	5e-12	69.7	Uncharacterized mitochondrial protein AtMg00860 OS=Arabidopsis thaliana GN=AtMg00860 PE=4 SV=1
Unigene22329	sp|Q8W234|SEUSS_ARATH	6e-23	105	Transcriptional corepressor SEUSS OS=Arabidopsis thaliana GN=SEU PE=1 SV=1
Unigene22362	sp|Q6PDU1|SFRS2_RAT	1e-14	78.2	Splicing factor, arginine/serine-rich 2 OS=Rattus norvegicus GN=Sfrs2 PE=1 SV=3
Unigene22371	sp|Q42920|PME_MEDSA	2e-07	54.7	Pectinesterase/pectinesterase inhibitor OS=Medicago sativa PE=2 SV=1
Unigene22389	sp|Q9M817|PTR2X_ARATH	3e-08	57.4	Probable peptide transporter At1g52190 OS=Arabidopsis thaliana GN=At1g52190 PE=1 SV=1
Unigene22393	sp|Q8L3X9|KASM_ARATH	3e-27	120	3-oxoacyl-[acyl-carrier-protein] synthase, mitochondrial OS=Arabidopsis thaliana GN=KAS PE=1 SV=1
Unigene22404	sp|P20825|POL2_DROME	1e-09	61.6	Retrovirus-related Pol polyprotein from transposon 297 OS=Drosophila melanogaster GN=pol PE=4 SV=1
Unigene22406	sp|Q8LPG9|IQD14_ARATH	6e-14	76.3	Protein IQ-DOMAIN 14 OS=Arabidopsis thaliana GN=IQD14 PE=1 SV=1
Unigene22413	sp|Q9FMS6|CAF1K_ARATH	5e-09	59.7	Probable CCR4-associated factor 1 homolog 11 OS=Arabidopsis thaliana GN=CAF1-11 PE=2 SV=1
Unigene22419	sp|Q43125|CRY1_ARATH	2e-33	140	Cryptochrome-1 OS=Arabidopsis thaliana GN=CRY1 PE=1 SV=1
Unigene22424	sp|Q43011|ASNS_ORYSJ	7e-33	139	Asparagine synthetase [glutamine-hydrolyzing] OS=Oryza sativa subsp. japonica GN=Os06g0265000 PE=2 SV=3
Unigene22425	sp|Q66GN2|LRKA3_ARATH	9e-17	85.5	Lectin-domain containing receptor kinase A4.3 OS=Arabidopsis thaliana GN=LECRKA4.3 PE=2 SV=1
Unigene22433	sp|Q54RP6|DHKL_DICDI	4e-16	83.6	Hybrid signal transduction histidine kinase L OS=Dictyostelium discoideum GN=dhkL PE=3 SV=1
Unigene22436	sp|Q9NX01|TXN4B_HUMAN	8e-10	62.4	Thioredoxin-like protein 4B OS=Homo sapiens GN=TXNL4B PE=1 SV=1
Unigene22445	sp|Q6ZK57|C3H54_ORYSJ	3e-19	93.6	Zinc finger CCCH domain-containing protein 54 OS=Oryza sativa subsp. japonica GN=Os08g0126700 PE=2 SV=2
Unigene22447	sp|Q86LA2|EIF3L_DICDI	9e-09	58.9	Eukaryotic translation initiation factor 3 subunit L OS=Dictyostelium discoideum GN=eif3L PE=3 SV=1
Unigene22450	sp|Q851R2|MEL1_ORYSJ	2e-20	97.8	Protein argonaute MEL1 OS=Oryza sativa subsp. japonica GN=MEL1 PE=2 SV=1
Unigene22455	sp|Q9LK23|G6PD5_ARATH	1e-18	92	Glucose-6-phosphate 1-dehydrogenase, cytoplasmic isoform 1 OS=Arabidopsis thaliana GN=ACG9 PE=2 SV=1
Unigene22458	sp|Q9FFN1|PP363_ARATH	3e-11	67.4	Pentatricopeptide repeat-containing protein At5g03800 OS=Arabidopsis thaliana GN=EMB175 PE=2 SV=1
Unigene22459	sp|Q9ZUW3|PP172_ARATH	7e-15	79.3	Pentatricopeptide repeat-containing protein At2g27610 OS=Arabidopsis thaliana GN=PCMP-H60 PE=2 SV=1
Unigene22461	sp|Q43497|MDAR_SOLLC	2e-10	64.3	Monodehydroascorbate reductase OS=Solanum lycopersicum GN=AFRR PE=1 SV=1
Unigene22463	sp|Q56YJ8|FAMA_ARATH	4e-28	123	Transcription factor FAMA OS=Arabidopsis thaliana GN=FMA PE=1 SV=1
Unigene22466	sp|Q9FVS6|KSG4_ARATH	3e-38	157	Shaggy-related protein kinase delta OS=Arabidopsis thaliana GN=ASK4 PE=2 SV=1
Unigene22477	sp|Q9SN39|PP320_ARATH	6e-18	89.4	Pentatricopeptide repeat-containing protein At4g18750, chloroplastic OS=Arabidopsis thaliana GN=PCMP-H45 PE=2 SV=1
Unigene22484	sp|O04847|DV4H_CATRO	3e-23	107	Deacetoxyvindoline 4-hydroxylase OS=Catharanthus roseus GN=D4H PE=1 SV=2
Unigene22493	sp|Q75RY2|PAIR1_ORYSJ	1e-08	58.5	Protein PAIR1 OS=Oryza sativa subsp. japonica GN=PAIR1 PE=2 SV=1
Unigene22496	sp|Q8LG50|LPAT2_ARATH	8e-24	108	1-acyl-sn-glycerol-3-phosphate acyltransferase 2 OS=Arabidopsis thaliana GN=LPAT2 PE=1 SV=1
Unigene22499	sp|Q8GV43|PLCD6_ARATH	2e-07	54.7	Phosphoinositide phospholipase C 6 OS=Arabidopsis thaliana GN=PLC6 PE=2 SV=2
Unigene22505	sp|O60113|YG64_SCHPO	2e-06	51.2	Uncharacterized amino-acid permease C15C4.04c OS=Schizosaccharomyces pombe GN=SPBC15C4.04c PE=2 SV=1
Unigene22508	sp|Q40289|UFOG7_MANES	3e-22	103	Anthocyanidin 3-O-glucosyltransferase 7 (Fragment) OS=Manihot esculenta GN=GT7 PE=2 SV=1
Unigene22518	sp|Q9C6W5|AB14G_ARATH	5e-12	69.7	ABC transporter G family member 14 OS=Arabidopsis thaliana GN=ABCG14 PE=2 SV=1
Unigene22520	sp|Q41261|CEN_ANTMA	2e-29	127	Protein CENTRORADIALIS OS=Antirrhinum majus GN=CEN PE=1 SV=1
Unigene22534	sp|O49318|Y2317_ARATH	3e-09	60.5	Probable leucine-rich repeat receptor-like protein kinase At2g33170 OS=Arabidopsis thaliana GN=At2g33170 PE=2 SV=1
Unigene22538	sp|O65351|SUBL_ARATH	3e-08	57.4	Subtilisin-like protease OS=Arabidopsis thaliana GN=ARA12 PE=1 SV=1
Unigene22556	sp|Q7G9P4|ALDO3_ARATH	1e-13	75.1	Abscisic-aldehyde oxidase OS=Arabidopsis thaliana GN=AAO3 PE=1 SV=1
Unigene22560	sp|Q9M015|Y5161_ARATH	2e-08	57.8	Uncharacterized protein At5g01610 OS=Arabidopsis thaliana GN=At5g01610 PE=1 SV=1
Unigene22564	sp|Q4R8H1|TBL1X_MACFA	5e-17	86.3	F-box-like/WD repeat-containing protein TBL1X OS=Macaca fascicularis GN=TBL1X PE=2 SV=1
Unigene22567	sp|Q9FJK8|RP8L4_ARATH	1e-06	51.6	Probable disease resistance RPP8-like protein 4 OS=Arabidopsis thaliana GN=RPP8L4 PE=2 SV=1
Unigene22573	sp|Q0JGZ6|SCRK1_ORYSJ	6e-14	76.3	Fructokinase-1 OS=Oryza sativa subsp. japonica GN=FRK1 PE=1 SV=2
Unigene22574	sp|O80501|RBH1B_ARATH	2e-20	97.4	Ras-related protein RABH1B OS=Arabidopsis thaliana GN=RABH1B PE=1 SV=1
Unigene22582	sp|Q0DM51|RH3_ORYSJ	1e-07	55.1	DEAD-box ATP-dependent RNA helicase 3 OS=Oryza sativa subsp. japonica GN=Os03g0827700 PE=2 SV=2
Unigene22589	sp|Q93WU7|WRK58_ARATH	4e-27	119	Probable WRKY transcription factor 58 OS=Arabidopsis thaliana GN=WRKY58 PE=2 SV=1
Unigene22591	sp|P39615|UNG_BACSU	2e-24	110	Uracil-DNA glycosylase OS=Bacillus subtilis GN=ung PE=3 SV=1
Unigene22596	sp|Q9QXE7|TBL1X_MOUSE	3e-27	120	F-box-like/WD repeat-containing protein TBL1X OS=Mus musculus GN=Tbl1x PE=2 SV=2
Unigene22600	sp|Q9LT91|PER66_ARATH	2e-19	94.4	Peroxidase 66 OS=Arabidopsis thaliana GN=PER66 PE=2 SV=1
Unigene22605	sp|P10978|POLX_TOBAC	7e-07	52.8	Retrovirus-related Pol polyprotein from transposon TNT 1-94 OS=Nicotiana tabacum PE=2 SV=1
Unigene22607	sp|Q0WWW9|XYLL3_ARATH	4e-18	90.1	D-xylose-proton symporter-like 3 OS=Arabidopsis thaliana GN=At5g59250 PE=2 SV=2
Unigene22610	sp|P00395|COX1_HUMAN	2e-34	144	Cytochrome c oxidase subunit 1 OS=Homo sapiens GN=MT-CO1 PE=1 SV=1
Unigene22620	sp|Q9FMR0|PER60_ARATH	7e-12	69.3	Peroxidase 60 OS=Arabidopsis thaliana GN=PER60 PE=1 SV=1
Unigene22626	sp|Q766C3|NEP1_NEPGR	3e-15	80.5	Aspartic proteinase nepenthesin-1 OS=Nepenthes gracilis GN=nep1 PE=1 SV=1
Unigene22640	sp|Q9M4Y3|RR10_MESCR	2e-10	64.3	30S ribosomal protein S10, chloroplastic OS=Mesembryanthemum crystallinum GN=RPS10 PE=2 SV=1
Unigene22642	sp|Q766C3|NEP1_NEPGR	4e-13	73.6	Aspartic proteinase nepenthesin-1 OS=Nepenthes gracilis GN=nep1 PE=1 SV=1
Unigene22645	sp|Q8VYZ3|PME53_ARATH	3e-06	50.8	Probable pectinesterase 53 OS=Arabidopsis thaliana GN=PME53 PE=2 SV=1
Unigene22646	sp|A7NY33|PER4_VITVI	6e-27	119	Peroxidase 4 OS=Vitis vinifera GN=GSVIVT00023967001 PE=1 SV=1
Unigene22654	sp|Q9LYT3|TT12_ARATH	3e-17	87	Protein TRANSPARENT TESTA 12 OS=Arabidopsis thaliana GN=TT12 PE=2 SV=1
Unigene22655	sp|P02576|ACTA_PHYPO	7e-31	132	Actin, plasmodial isoform OS=Physarum polycephalum GN=ARDA PE=1 SV=2
Unigene22664	sp|Q4FZT9|PSMD2_RAT	7e-12	69.3	26S proteasome non-ATPase regulatory subunit 2 OS=Rattus norvegicus GN=Psmd2 PE=2 SV=1
Unigene22666	sp|P49730|RIR2_TOBAC	3e-30	130	Ribonucleoside-diphosphate reductase small chain OS=Nicotiana tabacum PE=2 SV=1
Unigene22669	sp|P42552|S1FA_SPIOL	8e-29	125	DNA-binding protein S1FA OS=Spinacia oleracea GN=S1FA PE=3 SV=1
Unigene22670	sp|P42055|VDAC1_SOLTU	8e-27	119	Mitochondrial outer membrane protein porin of 34 kDa OS=Solanum tuberosum PE=1 SV=2
Unigene22678	sp|Q9FMR5|VA714_ARATH	5e-32	136	Vesicle-associated membrane protein 714 OS=Arabidopsis thaliana GN=VAMP714 PE=2 SV=1
Unigene22679	sp|O48780|KCS11_ARATH	5e-23	106	3-ketoacyl-CoA synthase 11 OS=Arabidopsis thaliana GN=KCS11 PE=1 SV=1
Unigene22688	sp|Q6VEU3|PNO1_DANRE	7e-09	59.3	RNA-binding protein PNO1 OS=Danio rerio GN=pno1 PE=2 SV=2
Unigene22689	sp|Q9LP03|PPR73_ARATH	6e-13	72.8	Pentatricopeptide repeat-containing protein At1g43980, mitochondrial OS=Arabidopsis thaliana GN=PCMP-E58 PE=2 SV=1
Unigene22694	sp|P43293|NAK_ARATH	2e-19	94.7	Probable serine/threonine-protein kinase NAK OS=Arabidopsis thaliana GN=NAK PE=2 SV=2
Unigene22703	sp|O05000|NU2M_ARATH	4e-22	103	NADH-ubiquinone oxidoreductase chain 2 OS=Arabidopsis thaliana GN=ND2 PE=2 SV=2
Unigene22704	sp|Q9FNJ5|FDL31_ARATH	3e-09	60.5	F-box/FBD/LRR-repeat protein At5g22660 OS=Arabidopsis thaliana GN=At5g22660 PE=2 SV=1
Unigene22717	sp|Q8S8P5|WRK33_ARATH	4e-16	83.6	Probable WRKY transcription factor 33 OS=Arabidopsis thaliana GN=WRKY33 PE=1 SV=2
Unigene22721	sp|Q9SF32|IQD1_ARATH	4e-07	53.5	Protein IQ-DOMAIN 1 OS=Arabidopsis thaliana GN=IQD1 PE=1 SV=1
Unigene22746	sp|P61857|TBB2_DROME	7e-38	155	Tubulin beta-2 chain OS=Drosophila melanogaster GN=betaTub85D PE=1 SV=1
Unigene22747	sp|Q9ZQF1|PP152_ARATH	4e-09	60.1	Pentatricopeptide repeat-containing protein At2g15630, mitochondrial OS=Arabidopsis thaliana GN=At2g15630 PE=2 SV=1
Unigene22757	sp|Q8LGD5|MKS1_ARATH	7e-06	49.3	Protein MKS1 OS=Arabidopsis thaliana GN=MKS1 PE=1 SV=2
Unigene22766	sp|P10978|POLX_TOBAC	8e-24	108	Retrovirus-related Pol polyprotein from transposon TNT 1-94 OS=Nicotiana tabacum PE=2 SV=1
Unigene22768	sp|Q6NQB7|B3GT7_ARATH	8e-37	152	Beta-1,3-galactosyltransferase 7 OS=Arabidopsis thaliana GN=B3GALT7 PE=2 SV=1
Unigene22770	sp|Q9LZW3|PUB16_ARATH	8e-11	65.9	U-box domain-containing protein 16 OS=Arabidopsis thaliana GN=PUB16 PE=2 SV=1
Unigene22772	sp|P12113|ATPG_CHLRE	2e-27	120	ATP synthase gamma chain, chloroplastic OS=Chlamydomonas reinhardtii GN=ATPC PE=1 SV=1
Unigene22773	sp|P25851|F16P1_ARATH	5e-39	159	Fructose-1,6-bisphosphatase, chloroplastic OS=Arabidopsis thaliana GN=FBP PE=1 SV=2
Unigene22778	sp|Q8LGI2|SCPDH_ARATH	1e-17	88.6	Probable mitochondrial saccharopine dehydrogenase At5g39410 OS=Arabidopsis thaliana GN=At5g39410 PE=1 SV=2
Unigene22779	sp|Q9FMY1|C86B1_ARATH	9e-07	52.4	Cytochrome P450 86B1 OS=Arabidopsis thaliana GN=CYP86B1 PE=2 SV=1
Unigene22788	sp|Q50EK4|C75A1_PINTA	1e-14	78.2	Cytochrome P450 750A1 OS=Pinus taeda GN=CYP750A1 PE=2 SV=1
Unigene22794	sp|Q9LQ14|PPR96_ARATH	4e-14	76.6	Pentatricopeptide repeat-containing protein At1g62930, chloroplastic OS=Arabidopsis thaliana GN=At1g62930 PE=2 SV=2
Unigene22802	sp|Q92H62|RICKA_RICCN	8e-08	55.8	Arp2/3 complex-activating protein rickA OS=Rickettsia conorii GN=rickA PE=1 SV=2
Unigene22803	sp|Q42484|RPS2_ARATH	1e-06	52	Disease resistance protein RPS2 OS=Arabidopsis thaliana GN=RPS2 PE=1 SV=1
Unigene22804	sp|A6MMY8|YCF2_ILLOL	1e-11	68.6	Protein ycf2 OS=Illicium oligandrum GN=ycf2 PE=3 SV=1
Unigene22805	sp|Q9S9P8|FNRR2_ARATH	2e-34	144	Ferredoxin--NADP reductase, root isozyme 2, chloroplastic OS=Arabidopsis thaliana GN=RFNR2 PE=1 SV=1
Unigene22813	sp|P55748|CBP22_HORVU	1e-22	104	Serine carboxypeptidase II-2 (Fragment) OS=Hordeum vulgare GN=CXP;2-2 PE=1 SV=1
Unigene22814	sp|O14099|YERG_SCHPO	2e-15	80.9	Uncharacterized RING finger protein C2F3.16 OS=Schizosaccharomyces pombe GN=SPAC2F3.16 PE=2 SV=1
Unigene22820	sp|Q9SDZ9|PPAF2_IPOBA	2e-26	117	Purple acid phosphatase 2 OS=Ipomoea batatas GN=PAP2 PE=1 SV=1
Unigene22821	sp|Q00251|EF1A_AURPU	3e-35	147	Elongation factor 1-alpha OS=Aureobasidium pullulans GN=TEF1 PE=3 SV=1
Unigene22825	sp|P06144|H1_LYTPI	1e-07	55.5	Late histone H1 OS=Lytechinus pictus PE=3 SV=1
Unigene22831	sp|Q42662|METE_SOLSC	3e-32	137	5-methyltetrahydropteroyltriglutamate--homocysteine methyltransferase OS=Solenostemon scutellarioides GN=MET PE=1 SV=2
Unigene22832	sp|Q96282|CLCC_ARATH	1e-34	144	Chloride channel protein CLC-c OS=Arabidopsis thaliana GN=CLC-C PE=1 SV=1
Unigene22833	sp|P09596|RK14_SPIOL	6e-26	115	50S ribosomal protein L14, chloroplastic OS=Spinacia oleracea GN=rpl14 PE=1 SV=2
Unigene22838	sp|P08594|AQL1_THEAQ	3e-06	50.8	Aqualysin-1 OS=Thermus aquaticus GN=pstI PE=1 SV=2
Unigene22843	sp|Q34949|NU4M_LUMTE	4e-18	90.1	NADH-ubiquinone oxidoreductase chain 4 OS=Lumbricus terrestris GN=ND4 PE=3 SV=1
Unigene22844	sp|Q38954|PHT21_ARATH	4e-34	143	Inorganic phosphate transporter 2-1, chloroplastic OS=Arabidopsis thaliana GN=PHT2-1 PE=1 SV=1
Unigene22850	sp|Q94AG2|SERK1_ARATH	2e-16	84.7	Somatic embryogenesis receptor kinase 1 OS=Arabidopsis thaliana GN=SERK1 PE=1 SV=2
Unigene22851	sp|Q9XF97|RL4_PRUAR	4e-30	129	60S ribosomal protein L4 OS=Prunus armeniaca GN=RPL4 PE=2 SV=1
Unigene22853	sp|Q8LJU5|RS7_ORYSJ	4e-15	80.1	40S ribosomal protein S7 OS=Oryza sativa subsp. japonica GN=RPS7 PE=2 SV=2
Unigene22855	sp|Q9FUY2|LEUNG_ARATH	1e-15	81.6	Transcriptional corepressor LEUNIG OS=Arabidopsis thaliana GN=LUG PE=1 SV=2
Unigene22856	sp|Q9M156|HQGT_ARATH	6e-08	56.2	Probable hydroquinone glucosyltransferase OS=Arabidopsis thaliana GN=At4g01070 PE=1 SV=1
Unigene22860	sp|O65416|SKI27_ARATH	4e-06	50.1	F-box protein SKIP27 OS=Arabidopsis thaliana GN=SKIP27 PE=1 SV=2
Unigene22882	sp|Q53MB8|TLPH_ORYSJ	5e-21	99.8	Thaumatin-like protein OS=Oryza sativa subsp. japonica GN=Os11g0706600 PE=3 SV=1
Unigene22883	sp|A5E4P1|PXR1_LODEL	2e-10	64.3	Protein PXR1 OS=Lodderomyces elongisporus GN=PXR1 PE=3 SV=1
Unigene22895	sp|P08799|MYS2_DICDI	9e-11	46.2	Myosin-2 heavy chain OS=Dictyostelium discoideum GN=mhcA PE=1 SV=3
Unigene22896	sp|P42798|R15A1_ARATH	3e-30	130	40S ribosomal protein S15a-1 OS=Arabidopsis thaliana GN=RPS15AA PE=2 SV=2
Unigene22907	sp|P55852|SMT3_ARATH	9e-28	122	Ubiquitin-like protein SMT3 OS=Arabidopsis thaliana GN=SMT3 PE=1 SV=2
Unigene22924	sp|P93111|HEM11_CUCSA	1e-33	141	Glutamyl-tRNA reductase 1, chloroplastic OS=Cucumis sativus GN=HEMA1 PE=2 SV=1
Unigene22926	sp|Q9SCX5|AKT5_ARATH	9e-09	58.9	Probable potassium channel AKT5 OS=Arabidopsis thaliana GN=AKT5 PE=2 SV=2
Unigene22928	sp|Q9FWK4|CYNS_ORYSJ	4e-28	123	Cyanate hydratase OS=Oryza sativa subsp. japonica GN=CYN PE=2 SV=2
Unigene22933	sp|Q9LR47|IP5P3_ARATH	1e-09	62	Type I inositol-1,4,5-trisphosphate 5-phosphatase CVP2 OS=Arabidopsis thaliana GN=CVP2 PE=1 SV=2
Unigene22939	sp|Q8LFJ5|T112A_ARATH	5e-16	83.2	TRM112-like protein At1g22270 OS=Arabidopsis thaliana GN=At1g22270 PE=2 SV=1
Unigene22942	sp|Q9LUL5|PP229_ARATH	5e-12	69.7	Pentatricopeptide repeat-containing protein At3g14330 OS=Arabidopsis thaliana GN=PCMP-H57 PE=2 SV=2
Unigene22945	sp|Q76P36|RS29_DICDI	1e-15	82	40S ribosomal protein S29 OS=Dictyostelium discoideum GN=rps29 PE=3 SV=1
Unigene22947	sp|P10978|POLX_TOBAC	3e-19	93.6	Retrovirus-related Pol polyprotein from transposon TNT 1-94 OS=Nicotiana tabacum PE=2 SV=1
Unigene22961	sp|P92555|M1250_ARATH	9e-09	58.9	Uncharacterized mitochondrial protein AtMg01250 OS=Arabidopsis thaliana GN=AtMg01250 PE=4 SV=1
Unigene22962	sp|Q84ZL0|FH5_ORYSJ	6e-08	56.2	Formin-like protein 5 OS=Oryza sativa subsp. japonica GN=FH5 PE=2 SV=2
Unigene22965	sp|Q9CAI3|CADH1_ARATH	2e-21	101	Probable cinnamyl alcohol dehydrogenase 1 OS=Arabidopsis thaliana GN=CAD1 PE=2 SV=1
Unigene22973	sp|Q9XIK4|U202A_ARATH	2e-16	84.3	UPF0202 protein At1g10490 OS=Arabidopsis thaliana GN=At1g10490 PE=2 SV=1
Unigene22974	sp|Q07761|RL23A_TOBAC	3e-09	60.5	60S ribosomal protein L23a OS=Nicotiana tabacum GN=RPL23A PE=2 SV=1
Unigene22975	sp|Q9S8M0|LECT_SOLTU	2e-06	41.2	Chitin-binding lectin 1 OS=Solanum tuberosum PE=1 SV=2
Unigene22977	sp|Q9CAC1|GUN8_ARATH	3e-13	73.9	Endoglucanase 8 OS=Arabidopsis thaliana GN=CEL1 PE=2 SV=1
Unigene22986	sp|Q9JLR1|S61A2_MOUSE	3e-32	137	Protein transport protein Sec61 subunit alpha isoform 2 OS=Mus musculus GN=Sec61a2 PE=2 SV=3
Unigene22996	sp|Q9SZD4|PRS4A_ARATH	4e-28	123	26S proteasome regulatory subunit 4 homolog A OS=Arabidopsis thaliana GN=RPT2A PE=2 SV=1
Unigene22997	sp|Q8H124|Y2446_ARATH	8e-18	89	Uncharacterized protein At2g34460, chloroplastic OS=Arabidopsis thaliana GN=At2g34460 PE=1 SV=1
Unigene23003	sp|Q70UZ7|VWA2_MOUSE	6e-08	56.2	von Willebrand factor A domain-containing protein 2 OS=Mus musculus GN=Vwa2 PE=1 SV=1
Unigene23010	sp|Q9LZM4|WAKLQ_ARATH	2e-11	67.8	Wall-associated receptor kinase-like 20 OS=Arabidopsis thaliana GN=WAKL20 PE=2 SV=1
Unigene23012	sp|P56707|SMTA_ASTBI	1e-12	72	Selenocysteine methyltransferase OS=Astragalus bisulcatus GN=SMTA PE=1 SV=1
Unigene23014	sp|Q949U7|PRX2E_ARATH	4e-26	116	Peroxiredoxin-2E, chloroplastic OS=Arabidopsis thaliana GN=PRXIIE PE=1 SV=2
Unigene23018	sp|O80623|Y2393_ARATH	7e-13	53.5	Probable receptor-like protein kinase At2g39360 OS=Arabidopsis thaliana GN=At2g39360 PE=1 SV=1
Unigene23019	sp|P33077|IAA4_ARATH	1e-15	81.6	Auxin-responsive protein IAA4 OS=Arabidopsis thaliana GN=IAA4 PE=2 SV=2
Unigene23022	sp|Q9LIA8|UGDH1_ARATH	7e-36	149	Probable UDP-glucose 6-dehydrogenase 1 OS=Arabidopsis thaliana GN=UGD1 PE=1 SV=1
Unigene23034	sp|Q766C3|NEP1_NEPGR	6e-06	49.7	Aspartic proteinase nepenthesin-1 OS=Nepenthes gracilis GN=nep1 PE=1 SV=1
Unigene23038	sp|Q8GW38|ATL1D_ARATH	1e-06	51.6	RING-H2 finger protein ATL1D OS=Arabidopsis thaliana GN=ATL1D PE=2 SV=1
Unigene23047	sp|Q0VD59|MARH8_BOVIN	1e-06	52	E3 ubiquitin-protein ligase MARCH8 OS=Bos taurus GN=MARCH8 PE=2 SV=1
Unigene23051	sp|Q0WPZ6|PP158_ARATH	1e-13	75.5	Pentatricopeptide repeat-containing protein At2g17140 OS=Arabidopsis thaliana GN=At2g17140 PE=2 SV=1
Unigene23056	sp|Q8S8P6|PP180_ARATH	2e-17	87.8	Pentatricopeptide repeat-containing protein At2g32630 OS=Arabidopsis thaliana GN=At2g32630 PE=2 SV=1
Unigene23073	sp|Q9S834|CLPP5_ARATH	4e-25	113	ATP-dependent Clp protease proteolytic subunit 5, chloroplastic OS=Arabidopsis thaliana GN=CLPP5 PE=1 SV=1
Unigene23086	sp|Q9MA85|PP215_ARATH	8e-16	82.4	Pentatricopeptide repeat-containing protein At3g05340 OS=Arabidopsis thaliana GN=PCMP-E83 PE=2 SV=2
Unigene23099	sp|P04146|COPIA_DROME	2e-07	54.7	Copia protein OS=Drosophila melanogaster GN=GIP PE=1 SV=3
Unigene23100	sp|Q6LA54|YF48_SCHPO	2e-10	64.7	Uncharacterized WD repeat-containing protein C3H5.08c OS=Schizosaccharomyces pombe GN=SPAC3H5.08c PE=1 SV=1
Unigene23124	sp|P05661|MYSA_DROME	2e-34	144	Myosin heavy chain, muscle OS=Drosophila melanogaster GN=Mhc PE=1 SV=4
Unigene23125	sp|Q6YW46|EF1G2_ORYSJ	6e-19	92.8	Elongation factor 1-gamma 2 OS=Oryza sativa subsp. japonica GN=Os02g0220500 PE=2 SV=2
Unigene23131	sp|Q84UV8|NEC3_NICLS	3e-14	77	Bifunctional monodehydroascorbate reductase and carbonic anhydrase nectarin-3 OS=Nicotiana langsdorffii x Nicotiana sanderae GN=NEC3 PE=1 SV=1
Unigene23141	sp|O64766|PP185_ARATH	8e-13	72.4	Pentatricopeptide repeat-containing protein At2g35030, mitochondrial OS=Arabidopsis thaliana GN=PCMP-E15 PE=2 SV=1
Unigene23144	sp|P92519|M810_ARATH	5e-09	59.7	Uncharacterized mitochondrial protein AtMg00810 OS=Arabidopsis thaliana GN=AtMg00810 PE=4 SV=1
Unigene23149	sp|Q50228|FMDA_METME	1e-16	85.1	Formamidase OS=Methylophilus methylotrophus GN=fmdA PE=1 SV=1
Unigene23152	sp|P50218|IDHC_TOBAC	3e-18	90.5	Isocitrate dehydrogenase [NADP] OS=Nicotiana tabacum PE=2 SV=1
Unigene23154	sp|Q52KW8|RCC2_XENLA	7e-07	52.8	Protein RCC2 homolog OS=Xenopus laevis GN=rcc2 PE=2 SV=1
Unigene23156	sp|Q9SZW5|AHM4_ARATH	8e-16	82.4	Cadmium/zinc-transporting ATPase 4 OS=Arabidopsis thaliana GN=HMA3 PE=1 SV=2
Unigene23158	sp|Q8MP30|Y7791_DICDI	4e-06	50.1	Uncharacterized histidine-rich protein DDB_G0274557 OS=Dictyostelium discoideum GN=DDB_G0274557 PE=4 SV=1
Unigene23160	sp|O49853|DCS4_GOSAR	7e-12	49.7	(+)-delta-cadinene synthase isozyme C2 OS=Gossypium arboreum GN=CAD1-C2 PE=2 SV=1
Unigene23165	sp|Q2MY48|PAT03_SOLTU	4e-17	86.7	Patatin-03 OS=Solanum tuberosum PE=2 SV=1
Unigene23180	sp|P43297|RD21A_ARATH	5e-28	122	Cysteine proteinase RD21a OS=Arabidopsis thaliana GN=RD21A PE=1 SV=1
Unigene23185	sp|P93256|GCST_MESCR	1e-34	145	Aminomethyltransferase, mitochondrial OS=Mesembryanthemum crystallinum GN=GDCST PE=2 SV=1
Unigene23190	sp|Q94AZ2|STP13_ARATH	2e-32	137	Sugar transport protein 13 OS=Arabidopsis thaliana GN=STP13 PE=1 SV=2
Unigene23191	sp|Q40863|EMB8_PICGL	5e-07	53.1	Embryogenesis-associated protein EMB8 OS=Picea glauca GN=EMB8 PE=2 SV=1
Unigene23199	sp|Q7XBQ9|RGA2_SOLBU	6e-18	89.4	Disease resistance protein RGA2 OS=Solanum bulbocastanum GN=RGA2 PE=1 SV=1
Unigene23204	sp|Q68EQ1|GMPPB_XENTR	5e-23	106	Mannose-1-phosphate guanyltransferase beta OS=Xenopus tropicalis GN=gmppb PE=2 SV=1
Unigene23207	sp|P81392|MYB06_ANTMA	3e-14	77.4	Myb-related protein 306 OS=Antirrhinum majus GN=MYB306 PE=2 SV=1
Unigene23209	sp|O04647|PP399_ARATH	2e-22	104	Pentatricopeptide repeat-containing protein At5g27270 OS=Arabidopsis thaliana GN=EMB976 PE=2 SV=2
Unigene23210	sp|Q9FXT4|AGAL_ORYSJ	6e-10	62.8	Alpha-galactosidase OS=Oryza sativa subsp. japonica GN=Os10g0493600 PE=1 SV=1
Unigene23214	sp|O24361|PSB5_SPIOL	4e-38	156	Proteasome subunit beta type-5 OS=Spinacia oleracea PE=2 SV=1
Unigene23217	sp|P55217|METB_ARATH	4e-33	139	Cystathionine gamma-synthase, chloroplastic OS=Arabidopsis thaliana GN=CGS1 PE=2 SV=3
Unigene23228	sp|P04323|POL3_DROME	1e-08	58.5	Retrovirus-related Pol polyprotein from transposon 17.6 OS=Drosophila melanogaster GN=pol PE=4 SV=1
Unigene23238	sp|Q6VEU3|PNO1_DANRE	1e-06	52	RNA-binding protein PNO1 OS=Danio rerio GN=pno1 PE=2 SV=2
Unigene23239	sp|Q8L3X9|KASM_ARATH	3e-21	100	3-oxoacyl-[acyl-carrier-protein] synthase, mitochondrial OS=Arabidopsis thaliana GN=KAS PE=1 SV=1
Unigene23241	sp|Q39033|PLCD2_ARATH	5e-16	83.2	Phosphoinositide phospholipase C 2 OS=Arabidopsis thaliana GN=PLC2 PE=1 SV=1
Unigene23242	sp|Q75H81|SPZXA_ORYSJ	7e-17	85.9	Serpin-ZXA OS=Oryza sativa subsp. japonica GN=Os03g0610650 PE=1 SV=1
Unigene23245	sp|Q5NAV3|C3H5_ORYSJ	1e-22	104	Zinc finger CCCH domain-containing protein 5 OS=Oryza sativa subsp. japonica GN=Os01g0257400 PE=2 SV=1
Unigene23249	sp|P53763|URIC_PHAVU	1e-27	121	Uricase-2 OS=Phaseolus vulgaris GN=URIII PE=1 SV=2
Unigene23255	sp|P49076|ARF_MAIZE	6e-11	66.2	ADP-ribosylation factor OS=Zea mays GN=ARF1 PE=2 SV=2
Unigene23289	sp|Q95029|CATL_DROME	4e-26	116	Cathepsin L OS=Drosophila melanogaster GN=Cp1 PE=1 SV=2
Unigene23297	sp|P0C042|Y4597_ARATH	1e-22	104	Uncharacterized protein At4g15970 OS=Arabidopsis thaliana GN=At4g15970 PE=2 SV=1
Unigene23300	sp|P11703|RPOB_SPIOL	1e-36	151	DNA-directed RNA polymerase subunit beta OS=Spinacia oleracea GN=rpoB PE=3 SV=1
Unigene23302	sp|P40393|RIC2_ORYSJ	1e-32	138	Ras-related protein RIC2 OS=Oryza sativa subsp. japonica GN=RIC2 PE=2 SV=2
Unigene23307	sp|O01352|DJ_DROME	5e-09	59.7	Sperm-specific protein Don juan OS=Drosophila melanogaster GN=dj PE=2 SV=2
Unigene23308	sp|O04931|AGLU_BETVU	6e-06	49.7	Alpha-glucosidase OS=Beta vulgaris PE=1 SV=1
Unigene23311	sp|Q5RC80|RBM39_PONAB	4e-12	70.1	RNA-binding protein 39 OS=Pongo abelii GN=RBM39 PE=2 SV=1
Unigene23315	sp|P28723|FTHS_SPIOL	2e-35	147	Formate--tetrahydrofolate ligase OS=Spinacia oleracea PE=1 SV=3
Unigene23316	sp|Q38832|IAA14_ARATH	6e-18	89.4	Auxin-responsive protein IAA14 OS=Arabidopsis thaliana GN=IAA14 PE=1 SV=2
Unigene23317	sp|Q9M2D2|YU88_ARATH	2e-24	111	UPF0187 protein At3g61320, chloroplastic OS=Arabidopsis thaliana GN=At3g61320 PE=2 SV=2
Unigene23321	sp|Q75LL6|TADA2_ORYSJ	5e-26	116	Transcriptional adapter ADA2 OS=Oryza sativa subsp. japonica GN=ADA2 PE=2 SV=2
Unigene23331	sp|Q93ZR6|WSD1_ARATH	1e-05	48.9	O-acyltransferase WSD1 OS=Arabidopsis thaliana GN=WSD1 PE=2 SV=1
Unigene23334	sp|Q8GZA6|PP113_ARATH	4e-12	70.1	Pentatricopeptide repeat-containing protein At1g71210 OS=Arabidopsis thaliana GN=At1g71210 PE=2 SV=1
Unigene23342	sp|Q40832|TBA2_PELFA	2e-34	144	Tubulin alpha-2 chain OS=Pelvetia fastigiata GN=TUBA2 PE=2 SV=1
Unigene23345	sp|Q56XI1|PPR25_ARATH	2e-07	54.7	Pentatricopeptide repeat-containing protein At1g09410 OS=Arabidopsis thaliana GN=PCMP-H18 PE=2 SV=2
Unigene23347	sp|Q9FHD5|CRR57_ARATH	1e-07	55.5	Cysteine-rich repeat secretory protein 57 OS=Arabidopsis thaliana GN=CRRSP57 PE=1 SV=1
Unigene23352	sp|Q40412|ABA2_NICPL	2e-32	137	Zeaxanthin epoxidase, chloroplastic OS=Nicotiana plumbaginifolia GN=ABA2 PE=1 SV=1
Unigene23364	sp|Q9SS81|PP221_ARATH	7e-09	59.3	Pentatricopeptide repeat-containing protein At3g09060 OS=Arabidopsis thaliana GN=At3g09060 PE=2 SV=1
Unigene23368	sp|Q06559|RS3_DROME	1e-29	128	40S ribosomal protein S3 OS=Drosophila melanogaster GN=RpS3 PE=1 SV=1
Unigene23369	sp|Q8S8L9|Y2245_ARATH	7e-28	122	Uncharacterized TPR repeat-containing protein At2g32450 OS=Arabidopsis thaliana GN=At2g32450 PE=1 SV=1
Unigene23372	sp|P35337|PGLR_BRANA	2e-15	81.3	Polygalacturonase OS=Brassica napus PE=2 SV=1
Unigene23379	sp|P28237|BADH_BETVU	2e-33	140	Betaine aldehyde dehydrogenase, chloroplastic OS=Beta vulgaris PE=2 SV=1
Unigene23385	sp|Q9M390|PTR1_ARATH	3e-11	67.4	Peptide transporter PTR1 OS=Arabidopsis thaliana GN=PTR1 PE=2 SV=1
Unigene23393	sp|P49227|RL52_ARATH	6e-32	135	60S ribosomal protein L5-2 OS=Arabidopsis thaliana GN=RPL5B PE=2 SV=3
Unigene23394	sp|Q7Z9H9|YLE3_SCHPO	1e-13	75.5	Uncharacterized protein C1093.03 OS=Schizosaccharomyces pombe GN=SPAC1093.03 PE=2 SV=2
Unigene23403	sp|Q7XBQ9|RGA2_SOLBU	5e-08	56.6	Disease resistance protein RGA2 OS=Solanum bulbocastanum GN=RGA2 PE=1 SV=1
Unigene23405	sp|P21997|SSGP_VOLCA	1e-08	58.5	Sulfated surface glycoprotein 185 OS=Volvox carteri PE=1 SV=1
Unigene23410	sp|P51567|AFC2_ARATH	1e-06	51.6	Serine/threonine-protein kinase AFC2 OS=Arabidopsis thaliana GN=AFC2 PE=1 SV=1
Unigene23411	sp|P13114|CHSY_ARATH	3e-22	103	Chalcone synthase OS=Arabidopsis thaliana GN=CHS PE=1 SV=1
Unigene23419	sp|O88668|CREG1_MOUSE	2e-10	64.7	Protein CREG1 OS=Mus musculus GN=Creg1 PE=2 SV=1
Unigene23421	sp|Q5BU09|EAPP_MOUSE	5e-07	53.1	E2F-associated phosphoprotein OS=Mus musculus GN=Eapp PE=1 SV=2
Unigene23422	sp|O80585|MTHR2_ARATH	1e-33	141	Methylenetetrahydrofolate reductase 2 OS=Arabidopsis thaliana GN=MTHFR2 PE=1 SV=2
Unigene23426	sp|Q54T46|XPP3_DICDI	2e-17	87.8	Probable Xaa-Pro aminopeptidase 3 OS=Dictyostelium discoideum GN=xpnpep3 PE=2 SV=1
Unigene23436	sp|P54768|TYDC1_PAPSO	1e-18	92	Tyrosine/DOPA decarboxylase 1 OS=Papaver somniferum GN=TYDC1 PE=2 SV=1
Unigene23444	sp|Q86C65|TOR_DICDI	5e-08	56.6	Target of rapamycin OS=Dictyostelium discoideum GN=tor PE=1 SV=1
Unigene23451	sp|Q39140|TGA6_ARATH	1e-28	125	Transcription factor TGA6 OS=Arabidopsis thaliana GN=TGA6 PE=1 SV=2
Unigene23456	sp|P51851|PDC2_PEA	3e-36	150	Pyruvate decarboxylase isozyme 2 (Fragment) OS=Pisum sativum GN=PDC2 PE=2 SV=1
Unigene23457	sp|Q40220|RAC2_LOTJA	8e-10	62.4	Rac-like GTP-binding protein RAC2 OS=Lotus japonicus GN=RAC2 PE=2 SV=1
Unigene23461	sp|P12412|CYSEP_VIGMU	3e-31	133	Vignain OS=Vigna mungo PE=1 SV=1
Unigene23464	sp|Q8BR93|HARB1_MOUSE	6e-06	49.7	Putative nuclease HARBI1 OS=Mus musculus GN=Harbi1 PE=2 SV=1
Unigene23470	sp|Q8T9S7|PTEN_DICDI	3e-19	94	Phosphatidylinositol-3,4,5-trisphosphate 3-phosphatase and dual-specificity protein phosphatase PTEN OS=Dictyostelium discoideum GN=pteN PE=2 SV=1
Unigene23472	sp|P08572|CO4A2_HUMAN	1e-05	48.9	Collagen alpha-2(IV) chain OS=Homo sapiens GN=COL4A2 PE=1 SV=4
Unigene23484	sp|Q01617|CPO_DROME	7e-06	49.3	Protein couch potato OS=Drosophila melanogaster GN=cpo PE=1 SV=3
Unigene23485	sp|Q9LSQ4|GH36_ARATH	1e-31	135	Indole-3-acetic acid-amido synthetase GH3.6 OS=Arabidopsis thaliana GN=GH3.6 PE=1 SV=1
Unigene23489	sp|Q9LFB8|PTR5_ARATH	2e-14	77.8	Peptide transporter PTR5 OS=Arabidopsis thaliana GN=PTR5 PE=2 SV=1
Unigene23497	sp|P48809|RB27C_DROME	7e-14	75.9	Heterogeneous nuclear ribonucleoprotein 27C OS=Drosophila melanogaster GN=Hrb27C PE=1 SV=2
Unigene23505	sp|Q9FFS0|RTNLD_ARATH	5e-25	112	Reticulon-like protein B4 OS=Arabidopsis thaliana GN=RTNLB4 PE=1 SV=1
Unigene23507	sp|P0CB26|Y1089_ARATH	3e-08	57.4	Uncharacterised protein At1g10890 OS=Arabidopsis thaliana GN=At1g10890 PE=2 SV=1
Unigene23516	sp|P46897|ATHB7_ARATH	7e-12	69.3	Homeobox-leucine zipper protein ATHB-7 OS=Arabidopsis thaliana GN=ATHB-7 PE=2 SV=2
Unigene23517	sp|Q9FK53|NLAL2_ARATH	3e-27	120	H/ACA ribonucleoprotein complex subunit 1-like protein 2 OS=Arabidopsis thaliana GN=At5g18180 PE=2 SV=1
Unigene23523	sp|Q9LK64|AB3C_ARATH	1e-23	108	ABC transporter C family member 3 OS=Arabidopsis thaliana GN=ABCC3 PE=1 SV=1
Unigene23527	sp|Q99315|YG31B_YEAST	2e-08	48.1	Transposon Ty3-G Gag-Pol polyprotein OS=Saccharomyces cerevisiae GN=TY3B-G PE=1 SV=3
Unigene23529	sp|Q9SKZ2|CAF1G_ARATH	3e-11	67	Probable CCR4-associated factor 1 homolog 7 OS=Arabidopsis thaliana GN=CAF1-7 PE=2 SV=2
Unigene23530	sp|P15636|API_ACHLY	1e-05	48.9	Protease 1 OS=Achromobacter lyticus PE=1 SV=1
Unigene23532	sp|Q764D2|RS3A_LENED	2e-27	121	40S ribosomal protein S1 OS=Lentinula edodes GN=RPS1 PE=2 SV=1
Unigene23536	sp|Q8LDI5|TRXL4_ARATH	1e-13	75.5	Thioredoxin-like 4 OS=Arabidopsis thaliana GN=At1g11530 PE=2 SV=2
Unigene23542	sp|Q9C6W5|AB14G_ARATH	2e-25	114	ABC transporter G family member 14 OS=Arabidopsis thaliana GN=ABCG14 PE=2 SV=1
Unigene23548	sp|Q9FWS9|BLH3_ARATH	3e-06	50.8	BEL1-like homeodomain protein 3 OS=Arabidopsis thaliana GN=BLH3 PE=1 SV=1
Unigene23551	sp|Q9M817|PTR2X_ARATH	1e-17	88.6	Probable peptide transporter At1g52190 OS=Arabidopsis thaliana GN=At1g52190 PE=1 SV=1
Unigene23553	sp|Q9LSS5|ICR3_ARATH	1e-07	55.1	Interactor of constitutive active ROPs 3 OS=Arabidopsis thaliana GN=ICR3 PE=2 SV=1
Unigene23566	sp|P24806|XTH24_ARATH	3e-09	60.5	Xyloglucan endotransglucosylase/hydrolase protein 24 OS=Arabidopsis thaliana GN=XTH24 PE=1 SV=2
Unigene23587	sp|Q39162|TGA4_ARATH	2e-18	91.3	Transcription factor TGA4 OS=Arabidopsis thaliana GN=TGA4 PE=1 SV=2
Unigene23588	sp|Q4JL76|MYBA2_ORYSJ	7e-12	66.6	Myb-related protein MYBAS2 OS=Oryza sativa subsp. japonica GN=MYBAS2 PE=2 SV=1
Unigene23598	sp|O80871|P2C25_ARATH	1e-12	71.6	Probable protein phosphatase 2C 25 OS=Arabidopsis thaliana GN=At2g30020 PE=1 SV=1
Unigene23599	sp|Q9SZ53|P2C60_ARATH	5e-34	142	Probable protein phosphatase 2C 60 OS=Arabidopsis thaliana GN=At4g31860 PE=2 SV=1
Unigene23602	sp|Q5T200|ZC3HD_HUMAN	9e-07	52.4	Zinc finger CCCH domain-containing protein 13 OS=Homo sapiens GN=ZC3H13 PE=1 SV=1
Unigene23603	sp|P0C132|IAA30_ORYSJ	4e-14	76.6	Auxin-responsive protein IAA30 OS=Oryza sativa subsp. japonica GN=IAA30 PE=2 SV=1
Unigene23605	sp|Q9C7N5|GDL14_ARATH	3e-20	97.1	GDSL esterase/lipase At1g29660 OS=Arabidopsis thaliana GN=At1g29660 PE=2 SV=1
Unigene23611	sp|Q00834|CYSK_SPIOL	2e-13	74.3	Cysteine synthase OS=Spinacia oleracea PE=1 SV=1
Unigene23612	sp|Q3B724|CALS5_ARATH	2e-34	144	Callose synthase 5 OS=Arabidopsis thaliana GN=CALS5 PE=1 SV=1
Unigene23615	sp|Q941Q3|C3H37_ARATH	2e-08	58.2	Zinc finger CCCH domain-containing protein 37 OS=Arabidopsis thaliana GN=HUA1 PE=1 SV=1
Unigene23630	sp|Q10251|IF2P_SCHPO	2e-23	107	Eukaryotic translation initiation factor 5B OS=Schizosaccharomyces pombe GN=SPAC56F8.03 PE=1 SV=1
Unigene23632	sp|Q9S7P9|SNP33_ARATH	1e-21	102	SNAP25 homologous protein SNAP33 OS=Arabidopsis thaliana GN=SNAP33 PE=1 SV=1
Unigene23634	sp|P36595|RPAB2_SCHPO	2e-12	71.2	DNA-directed RNA polymerases I, II, and III subunit RPABC2 OS=Schizosaccharomyces pombe GN=rpb6 PE=1 SV=1
Unigene23637	sp|Q9LW32|PP258_ARATH	9e-12	68.9	Pentatricopeptide repeat-containing protein At3g26782, mitochondrial OS=Arabidopsis thaliana GN=PCMP-H34 PE=2 SV=1
Unigene23651	sp|Q54TL0|KIF7_DICDI	6e-08	56.2	Kinesin-related protein 7 OS=Dictyostelium discoideum GN=kif7 PE=2 SV=1
Unigene23652	sp|P49079|AKH1_MAIZE	1e-30	131	Bifunctional aspartokinase/homoserine dehydrogenase 1, chloroplastic OS=Zea mays GN=AKHSDH1 PE=2 SV=1
Unigene23661	sp|Q9M390|PTR1_ARATH	5e-09	59.7	Peptide transporter PTR1 OS=Arabidopsis thaliana GN=PTR1 PE=2 SV=1
Unigene23663	sp|Q9LRB0|LCBK1_ARATH	1e-14	78.2	Sphingoid long-chain bases kinase 1 OS=Arabidopsis thaliana GN=LCBK1 PE=1 SV=1
Unigene23666	sp|Q0DVX2|RH50_ORYSJ	8e-08	55.8	DEAD-box ATP-dependent RNA helicase 50 OS=Oryza sativa subsp. japonica GN=Os03g0108600 PE=2 SV=2
Unigene23671	sp|P22418|F16P1_SPIOL	2e-20	97.8	Fructose-1,6-bisphosphatase, chloroplastic OS=Spinacia oleracea PE=1 SV=2
Unigene23674	sp|Q0WVK7|PPR12_ARATH	3e-11	67	Pentatricopeptide repeat-containing protein At1g05665, mitochondrial OS=Arabidopsis thaliana GN=At1g05665 PE=2 SV=1
Unigene23679	sp|Q93WU4|SPP3A_ARATH	5e-17	86.3	Probable sucrose-phosphatase 3a OS=Arabidopsis thaliana GN=SPP3A PE=2 SV=2
Unigene23684	sp|Q9SH88|RRS1_ARATH	7e-25	112	Ribosome biogenesis regulatory protein homolog OS=Arabidopsis thaliana GN=At2g37990 PE=2 SV=2
Unigene23690	sp|Q5VR89|SIP11_ORYSJ	7e-23	105	Aquaporin SIP1-1 OS=Oryza sativa subsp. japonica GN=SIP1-1 PE=2 SV=2
Unigene23691	sp|Q9LT91|PER66_ARATH	3e-28	123	Peroxidase 66 OS=Arabidopsis thaliana GN=PER66 PE=2 SV=1
Unigene23694	sp|Q9SVE5|EXLA2_ARATH	2e-26	117	Expansin-like A2 OS=Arabidopsis thaliana GN=EXLA2 PE=2 SV=1
Unigene23695	sp|P14963|EF1A_EUGGR	1e-28	124	Elongation factor 1-alpha OS=Euglena gracilis GN=TEF PE=2 SV=1
Unigene23703	sp|Q54RS7|ELMOC_DICDI	3e-07	53.9	ELMO domain-containing protein C OS=Dictyostelium discoideum GN=elmoC PE=4 SV=1
Unigene23705	sp|Q94AW5|ERF03_ARATH	2e-27	121	Ethylene-responsive transcription factor ERF003 OS=Arabidopsis thaliana GN=ERF003 PE=2 SV=1
Unigene23706	sp|P69781|GAT12_ARATH	7e-06	49.3	GATA transcription factor 12 OS=Arabidopsis thaliana GN=GATA12 PE=2 SV=1
Unigene23711	sp|Q7XPF7|HKT7_ORYSJ	4e-25	113	Probable cation transporter HKT7 OS=Oryza sativa subsp. japonica GN=HKT7 PE=2 SV=2
Unigene23716	sp|Q14677|EPN4_HUMAN	6e-08	56.2	Clathrin interactor 1 OS=Homo sapiens GN=CLINT1 PE=1 SV=1
Unigene23737	sp|Q9FPR6|ARR17_ARATH	6e-14	76.3	Two-component response regulator ARR17 OS=Arabidopsis thaliana GN=ARR17 PE=2 SV=1
Unigene23742	sp|P03905|NU4M_HUMAN	4e-34	143	NADH-ubiquinone oxidoreductase chain 4 OS=Homo sapiens GN=MT-ND4 PE=1 SV=1
Unigene23746	sp|Q94A94|DCDA2_ARATH	7e-15	79.3	Diaminopimelate decarboxylase 2, chloroplastic OS=Arabidopsis thaliana GN=LYSA2 PE=2 SV=1
[truncated: 14,383 more rows]
