# Supplementary material for: Transcriptome Analysis of Salicornia europaea under Saline Conditions Revealed the Adaptive Primary Metabolic Pathways as Early Events to Facilitate Salt Adaptation
Source: PLoS One. 2013 Nov 12;8(11):e80595. doi: 10.1371/journal.pone.0080595 (PMC3827210; doi:10.1371/journal.pone.0080595)
Supplement: Table S3 — Unigene annotation compared with COG protein database at NCBI. (XLS) [file pone.0080595.s004.xls]

## Sheet: Salicornia.Unigene.COG
Table S3. Unigene annotation compared with COG protein database at NCBI.
Gene	Protein-or-Domain	Score	E-Value	COG-ID	Function-Description	Code	Functional-Categories
Unigene15915	VC1723	49.3	3e-06	COG0398	Uncharacterized conserved protein	S	Function unknown ;
Unigene15918	cbpA	70.5	2e-11	COG2214	DnaJ-class molecular chaperone	O	Posttranslational modification, protein turnover, chaperones ;
Unigene15920	RSc0261	329	1e-89	COG0119	Isopropylmalate/homocitrate/citramalate synthases	E	Amino acid transport and metabolism ;
Unigene15924	RSp0842	54.3	4e-07	COG4886	Leucine-rich repeat (LRR) protein	S	Function unknown ;
Unigene15925	BH3402	73.9	8e-24	COG1963	Uncharacterized protein conserved in bacteria	S	Function unknown ;
Unigene15927	CAC0404_1	71.6	3e-12	COG0515	Serine/threonine protein kinase	RTKL	General function prediction only ; Signal transduction mechanisms ; Transcription ; Replication, recombination and repair ;
Unigene15930	TVN0504	54.3	3e-07	COG2605	Predicted kinase related to galactokinase and mevalonate kinase	R	General function prediction only ;
Unigene15931	all0664	186	1e-46	COG2319	FOG: WD40 repeat	R	General function prediction only ;
Unigene15936	alr0877	73.6	2e-13	COG1254	Acylphosphatases	C	Energy production and conversion ;
Unigene15938	YOL060c_1	117	2e-33	COG1253	Hemolysins and related proteins containing CBS domains	R	General function prediction only ;
Unigene15942	VC2072	280	4e-75	COG1025	Secreted/periplasmic Zn-dependent peptidases, insulinase-like	O	Posttranslational modification, protein turnover, chaperones ;
Unigene15943	BH1489	214	1e-55	COG0529	Adenylylsulfate kinase and related kinases	P	Inorganic ion transport and metabolism ;
Unigene15945	RSp0875	62	4e-09	COG4886	Leucine-rich repeat (LRR) protein	S	Function unknown ;
Unigene15948	Rv0567	67.4	5e-11	COG0500	SAM-dependent methyltransferases	QR	Secondary metabolites biosynthesis, transport and catabolism ; General function prediction only ;
Unigene15956	ECU07g0330	59.7	9e-09	COG5540	RING-finger-containing ubiquitin ligase	O	Posttranslational modification, protein turnover, chaperones ;
Unigene15957	sll0182	125	4e-32	COG4178	ABC-type uncharacterized transport system, permease and ATPase components	R	General function prediction only ;
Unigene15962	YDL056w	52.4	3e-06	COG0666	FOG: Ankyrin repeat	R	General function prediction only ;
Unigene15964	BS_vpr	70.5	9e-27	COG1404	Subtilisin-like serine proteases	O	Posttranslational modification, protein turnover, chaperones ;
Unigene15965	ECU09g1750	98.2	2e-20	COG2940	Proteins containing SET domain	R	General function prediction only ;
Unigene15967	SPBC19G7.09	117	4e-36	COG5160	Protease, Ulp1 family	O	Posttranslational modification, protein turnover, chaperones ;
Unigene15969	AGc2890	82.4	2e-18	COG2124	Cytochrome P450	Q	Secondary metabolites biosynthesis, transport and catabolism ;
Unigene15975	YAL026c	334	2e-132	COG0474	Cation transport ATPase	P	Inorganic ion transport and metabolism ;
Unigene15980	ECU11g1050	60.8	1e-09	COG3104	Dipeptide/tripeptide permease	E	Amino acid transport and metabolism ;
Unigene15982	SPBC428.08c	105	3e-22	COG2940	Proteins containing SET domain	R	General function prediction only ;
Unigene15990	all1599	130	1e-30	COG1398	Fatty-acid desaturase	I	Lipid transport and metabolism ;
Unigene15991	SPBC428.08c	147	2e-34	COG2940	Proteins containing SET domain	R	General function prediction only ;
Unigene15992	SPAC167.01	189	6e-48	COG0515	Serine/threonine protein kinase	RTKL	General function prediction only ; Signal transduction mechanisms ; Transcription ; Replication, recombination and repair ;
Unigene15994	sll1252	139	5e-33	COG2302	Uncharacterized conserved protein, contains S4-like domain	S	Function unknown ;
Unigene16007	alr0124_1	89.4	2e-17	COG4886	Leucine-rich repeat (LRR) protein	S	Function unknown ;
Unigene16014	BS_yaaF	68.9	4e-11	COG1428	Deoxynucleoside kinases	F	Nucleotide transport and metabolism ;
Unigene16015	sll1360_1	94.4	4e-19	COG2812	DNA polymerase III, gamma/tau subunits	L	Replication, recombination and repair ;
Unigene16020	YAR019c	53.1	2e-07	COG0515	Serine/threonine protein kinase	RTKL	General function prediction only ; Signal transduction mechanisms ; Transcription ; Replication, recombination and repair ;
Unigene16021	BS_yloP_1	83.2	2e-15	COG0515	Serine/threonine protein kinase	RTKL	General function prediction only ; Signal transduction mechanisms ; Transcription ; Replication, recombination and repair ;
Unigene16024	ECU09g0410	107	3e-23	COG0553	Superfamily II DNA/RNA helicases, SNF2 family	KL	Transcription ; Replication, recombination and repair ;
Unigene16025	all0182_1	74.7	9e-14	COG2202	FOG: PAS/PAC domain	T	Signal transduction mechanisms ;
Unigene16026	BS_dnaJ	85.1	2e-16	COG0484	DnaJ-class molecular chaperone with C-terminal Zn finger domain	O	Posttranslational modification, protein turnover, chaperones ;
Unigene16027	YCR011c_2	179	7e-45	COG1131	ABC-type multidrug transport system, ATPase component	V	Defense mechanisms ;
Unigene16028	YDL226c	81.6	6e-15	COG5347	GTPase-activating protein that regulates ARFs (ADP-ribosylation factors), involved in ARF-mediated vesicular transport	U	Intracellular trafficking, secretion, and vesicular transport ;
Unigene16030	aq_1292	68.6	5e-12	COG1618	Predicted nucleotide kinase	F	Nucleotide transport and metabolism ;
Unigene16034	slr0574	80.1	4e-27	COG2124	Cytochrome P450	Q	Secondary metabolites biosynthesis, transport and catabolism ;
Unigene16035	SPBP8B7.22	52.8	4e-07	COG5196	ER lumen protein retaining receptor	U	Intracellular trafficking, secretion, and vesicular transport ;
Unigene16036	TM0374	82.8	3e-16	COG0071	Molecular chaperone (small heat shock protein)	O	Posttranslational modification, protein turnover, chaperones ;
Unigene16038	YAR019c	81.3	4e-15	COG0515	Serine/threonine protein kinase	RTKL	General function prediction only ; Signal transduction mechanisms ; Transcription ; Replication, recombination and repair ;
Unigene16041	YAR019c	89.4	1e-17	COG0515	Serine/threonine protein kinase	RTKL	General function prediction only ; Signal transduction mechanisms ; Transcription ; Replication, recombination and repair ;
Unigene16044	SPBC17G9.08c_2	65.9	2e-10	COG5347	GTPase-activating protein that regulates ARFs (ADP-ribosylation factors), involved in ARF-mediated vesicular transport	U	Intracellular trafficking, secretion, and vesicular transport ;
Unigene16048	YNL101w	61.6	4e-09	COG0814	Amino acid permeases	E	Amino acid transport and metabolism ;
Unigene16049	CC3494_1	48.5	7e-06	COG3637	Opacity protein and related surface antigens	M	Cell wall/membrane/envelope biogenesis ;
Unigene16055	YGL120c	115	4e-26	COG1643	HrpA-like helicases	L	Replication, recombination and repair ;
Unigene16057	ZyohM	60.1	6e-09	COG2215	ABC-type uncharacterized transport system, permease component	R	General function prediction only ;
Unigene16060	SPAC823.05c	50.8	5e-06	COG5325	t-SNARE complex subunit, syntaxin	U	Intracellular trafficking, secretion, and vesicular transport ;
Unigene16061	SMc01303	75.1	2e-13	COG0092	Ribosomal protein S3	J	Translation, ribosomal structure and biogenesis ;
Unigene16062	Q0250	152	7e-39	COG1622	Heme/copper-type cytochrome/quinol oxidases, subunit 2	C	Energy production and conversion ;
Unigene16064	PAB2109	69.7	3e-17	COG1196	Chromosome segregation ATPases	D	Cell cycle control, cell division, chromosome partitioning ;
Unigene16065	all0283_3	99.8	1e-20	COG2319	FOG: WD40 repeat	R	General function prediction only ;
Unigene16069	MA1613	39.7	1e-07	COG0457	FOG: TPR repeat	R	General function prediction only ;
Unigene16074	slr0649	404	2e-112	COG0143	Methionyl-tRNA synthetase	J	Translation, ribosomal structure and biogenesis ;
Unigene16082	SPAC17G6.04c	190	5e-48	COG5029	Prenyltransferase, beta subunit	O	Posttranslational modification, protein turnover, chaperones ;
Unigene16084	YOR326w	632	2e-180	COG5022	Myosin heavy chain	Z	Cytoskeleton ;
Unigene16085	SPAC23H4.15	291	3e-78	COG5177	Uncharacterized conserved protein	S	Function unknown ;
Unigene16089	BS_yhdG	87	3e-32	COG0531	Amino acid transporters	E	Amino acid transport and metabolism ;
Unigene16090	YOL124c	57	5e-08	COG1041	Predicted DNA modification methylase	L	Replication, recombination and repair ;
Unigene16097	MA1861	103	1e-25	COG0661	Predicted unusual protein kinase	R	General function prediction only ;
Unigene16099	SMc01275	92	2e-21	COG0564	Pseudouridylate synthases, 23S RNA-specific	J	Translation, ribosomal structure and biogenesis ;
Unigene16104	SPAC30.01c	187	5e-47	COG5307	SEC7 domain proteins	R	General function prediction only ;
Unigene16106	SPAC664.10	164	4e-40	COG5059	Kinesin-like protein	Z	Cytoskeleton ;
Unigene16109	SPAC1B1.03c	225	1e-58	COG5215	Karyopherin (importin) beta	U	Intracellular trafficking, secretion, and vesicular transport ;
Unigene16117	YBL105c_2	68.9	5e-13	COG0515	Serine/threonine protein kinase	RTKL	General function prediction only ; Signal transduction mechanisms ; Transcription ; Replication, recombination and repair ;
Unigene16126	mll7442	257	4e-68	COG0382	4-hydroxybenzoate polyprenyltransferase and related prenyltransferases	H	Coenzyme transport and metabolism ;
Unigene16127	slr0231	100	3e-21	COG0122	3-methyladenine DNA glycosylase/8-oxoguanine DNA glycosylase	L	Replication, recombination and repair ;
Unigene16130	DRA0176	67.8	1e-21	COG2233	Xanthine/uracil permeases	F	Nucleotide transport and metabolism ;
Unigene16131	CT723	171	4e-42	COG1187	16S rRNA uridine-516 pseudouridylate synthase and related pseudouridylate synthases	J	Translation, ribosomal structure and biogenesis ;
Unigene16133	alr3513	84.7	3e-16	COG2166	SufE protein probably involved in Fe-S center assembly	R	General function prediction only ;
Unigene16134	SPCC5E4.06	112	1e-41	COG1196	Chromosome segregation ATPases	D	Cell cycle control, cell division, chromosome partitioning ;
Unigene16139	Rv3876	63.5	7e-10	COG0455	ATPases involved in chromosome partitioning	D	Cell cycle control, cell division, chromosome partitioning ;
Unigene16143	YDL140c	60.5	8e-09	COG0086	DNA-directed RNA polymerase, beta' subunit/160 kD subunit	K	Transcription ;
Unigene16144	ECU10g0310	68.9	3e-11	COG0204	1-acyl-sn-glycerol-3-phosphate acyltransferase	I	Lipid transport and metabolism ;
Unigene16150	all3717	246	3e-65	COG0018	Arginyl-tRNA synthetase	J	Translation, ribosomal structure and biogenesis ;
Unigene16154	alr3757	73.6	7e-13	COG1215	Glycosyltransferases, probably involved in cell wall biogenesis	M	Cell wall/membrane/envelope biogenesis ;
Unigene16155	all2008	154	3e-47	COG0265	Trypsin-like serine proteases, typically periplasmic, contain C-terminal PDZ domain	O	Posttranslational modification, protein turnover, chaperones ;
Unigene16157	SPAC4F10.09c	76.3	2e-13	COG5593	Nucleic-acid-binding protein possibly involved in ribosomal biogenesis	J	Translation, ribosomal structure and biogenesis ;
Unigene16160	XF0845	270	6e-72	COG1472	Beta-glucosidase-related glycosidases	G	Carbohydrate transport and metabolism ;
Unigene16161	YOR241w	99.4	3e-21	COG0285	Folylpolyglutamate synthase	H	Coenzyme transport and metabolism ;
Unigene16162	all1361	85.5	5e-17	COG2124	Cytochrome P450	Q	Secondary metabolites biosynthesis, transport and catabolism ;
Unigene16163	SPBP8B7.22	53.9	2e-07	COG5196	ER lumen protein retaining receptor	U	Intracellular trafficking, secretion, and vesicular transport ;
Unigene16164	YAR019c	60.1	4e-11	COG0515	Serine/threonine protein kinase	RTKL	General function prediction only ; Signal transduction mechanisms ; Transcription ; Replication, recombination and repair ;
Unigene16167	RSc1759_1	187	3e-47	COG1024	Enoyl-CoA hydratase/carnithine racemase	I	Lipid transport and metabolism ;
Unigene16168	SPAC2G11.09	108	2e-23	COG5594	Uncharacterized integral membrane protein	S	Function unknown ;
Unigene16170	YAR019c	51.6	1e-10	COG0515	Serine/threonine protein kinase	RTKL	General function prediction only ; Signal transduction mechanisms ; Transcription ; Replication, recombination and repair ;
Unigene16174	SPAC664.10	108	2e-23	COG5059	Kinesin-like protein	Z	Cytoskeleton ;
Unigene16176	SPAC25G10.07c	79.3	4e-15	COG5059	Kinesin-like protein	Z	Cytoskeleton ;
Unigene16177	ECU02g1430	194	3e-49	COG1100	GTPase SAR1 and related small G proteins	R	General function prediction only ;
Unigene16178	SA1063_1	79.3	2e-14	COG0515	Serine/threonine protein kinase	RTKL	General function prediction only ; Signal transduction mechanisms ; Transcription ; Replication, recombination and repair ;
Unigene16179	YMR167w	142	3e-39	COG0323	DNA mismatch repair enzyme (predicted ATPase)	L	Replication, recombination and repair ;
Unigene16183	SMc02857	241	5e-66	COG0443	Molecular chaperone	O	Posttranslational modification, protein turnover, chaperones ;
Unigene16189	FN0178	67.4	6e-11	COG0666	FOG: Ankyrin repeat	R	General function prediction only ;
Unigene16190	BS_htrA	97.1	5e-20	COG0265	Trypsin-like serine proteases, typically periplasmic, contain C-terminal PDZ domain	O	Posttranslational modification, protein turnover, chaperones ;
Unigene16191	SPAC13G7.08c	102	8e-22	COG2319	FOG: WD40 repeat	R	General function prediction only ;
Unigene16203	aq_2015	210	7e-54	COG1232	Protoporphyrinogen oxidase	H	Coenzyme transport and metabolism ;
Unigene16204	SPAC16E8.07c	466	5e-139	COG1269	Archaeal/vacuolar-type H+-ATPase subunit I	C	Energy production and conversion ;
Unigene16207	SPAC1B1.03c	149	2e-68	COG5215	Karyopherin (importin) beta	U	Intracellular trafficking, secretion, and vesicular transport ;
Unigene16210	alr0096	173	4e-43	COG0142	Geranylgeranyl pyrophosphate synthase	H	Coenzyme transport and metabolism ;
Unigene16215	PA5221	188	3e-47	COG0654	2-polyprenyl-6-methoxyphenol hydroxylase and related FAD-dependent oxidoreductases	HC	Coenzyme transport and metabolism ; Energy production and conversion ;
Unigene16217	PA1267	94.4	4e-19	COG0665	Glycine/D-amino acid oxidases (deaminating)	E	Amino acid transport and metabolism ;
Unigene16220	CC3406	254	7e-68	COG0843	Heme/copper-type cytochrome/quinol oxidases, subunit 1	C	Energy production and conversion ;
Unigene16221	Cj0762c	107	6e-23	COG0436	Aspartate/tyrosine/aromatic aminotransferase	E	Amino acid transport and metabolism ;
Unigene16228	SPBC17D1.02	65.1	8e-11	COG1736	Diphthamide synthase subunit DPH2	J	Translation, ribosomal structure and biogenesis ;
Unigene16234	all4677	134	1e-47	COG0486	Predicted GTPase	R	General function prediction only ;
Unigene16235	YBR112c	69.7	1e-11	COG0457	FOG: TPR repeat	R	General function prediction only ;
Unigene16240	Rv2577	50.8	1e-06	COG1409	Predicted phosphohydrolases	R	General function prediction only ;
Unigene16245	SPAC19G12.14	213	1e-54	COG5253	Phosphatidylinositol-4-phosphate 5-kinase	T	Signal transduction mechanisms ;
Unigene16246	SPAC15E1.05c	101	1e-21	COG0615	Cytidylyltransferase	MI	Cell wall/membrane/envelope biogenesis ; Lipid transport and metabolism ;
Unigene16247	alr0124_1	101	3e-21	COG4886	Leucine-rich repeat (LRR) protein	S	Function unknown ;
Unigene16249	SPAC12G12.06c	243	8e-64	COG0430	RNA 3'-terminal phosphate cyclase	A	RNA processing and modification ;
Unigene16252	SPAC1687.15	115	4e-25	COG0515	Serine/threonine protein kinase	RTKL	General function prediction only ; Signal transduction mechanisms ; Transcription ; Replication, recombination and repair ;
Unigene16258	VNG0542C	52	7e-07	COG1233	Phytoene dehydrogenase and related proteins	Q	Secondary metabolites biosynthesis, transport and catabolism ;
Unigene16264	sll0767	115	6e-26	COG0292	Ribosomal protein L20	J	Translation, ribosomal structure and biogenesis ;
Unigene16267	PA4191	192	2e-48	COG3491	Isopenicillin N synthase and related dioxygenases	R	General function prediction only ;
Unigene16270	mll4223	249	6e-66	COG0181	Porphobilinogen deaminase	H	Coenzyme transport and metabolism ;
Unigene16272	SPAC22G7.01c	210	4e-54	COG0006	Xaa-Pro aminopeptidase	E	Amino acid transport and metabolism ;
Unigene16274	mlr0902	53.5	1e-06	COG1289	Predicted membrane protein	S	Function unknown ;
Unigene16275	ECU02g1450	161	5e-39	COG0515	Serine/threonine protein kinase	RTKL	General function prediction only ; Signal transduction mechanisms ; Transcription ; Replication, recombination and repair ;
Unigene16278	SPAC664.10	359	1e-98	COG5059	Kinesin-like protein	Z	Cytoskeleton ;
Unigene16279	alr1261	238	1e-62	COG0465	ATP-dependent Zn proteases	O	Posttranslational modification, protein turnover, chaperones ;
Unigene16281	SPAC29B12.02c	140	6e-33	COG2940	Proteins containing SET domain	R	General function prediction only ;
Unigene16286	RSp0842	63.2	1e-09	COG4886	Leucine-rich repeat (LRR) protein	S	Function unknown ;
Unigene16287	BH1135	235	1e-61	COG1024	Enoyl-CoA hydratase/carnithine racemase	I	Lipid transport and metabolism ;
Unigene16291	PAB0812	75.1	4e-13	COG0419	ATPase involved in DNA repair	L	Replication, recombination and repair ;
Unigene16297	YOR005c	74.3	7e-13	COG1793	ATP-dependent DNA ligase	L	Replication, recombination and repair ;
Unigene16299	SPAC17H9.20	143	9e-34	COG5537	Cohesin	D	Cell cycle control, cell division, chromosome partitioning ;
Unigene16300	CAC1728_1	82.8	9e-16	COG0515	Serine/threonine protein kinase	RTKL	General function prediction only ; Signal transduction mechanisms ; Transcription ; Replication, recombination and repair ;
Unigene16301	YGR100w	128	2e-29	COG5210	GTPase-activating protein	R	General function prediction only ;
Unigene16302	CC0062	213	5e-55	COG0694	Thioredoxin-like proteins and domains	O	Posttranslational modification, protein turnover, chaperones ;
Unigene16303	lin1934_1	81.3	3e-15	COG0515	Serine/threonine protein kinase	RTKL	General function prediction only ; Signal transduction mechanisms ; Transcription ; Replication, recombination and repair ;
Unigene16305	all0664	135	3e-31	COG2319	FOG: WD40 repeat	R	General function prediction only ;
Unigene16308	slr0574	88.6	5e-26	COG2124	Cytochrome P450	Q	Secondary metabolites biosynthesis, transport and catabolism ;
Unigene16309	YGL120c	172	1e-42	COG1643	HrpA-like helicases	L	Replication, recombination and repair ;
Unigene16313	Rv3876	53.5	6e-07	COG0455	ATPases involved in chromosome partitioning	D	Cell cycle control, cell division, chromosome partitioning ;
Unigene16320	slr0091	154	1e-37	COG1012	NAD-dependent aldehyde dehydrogenases	C	Energy production and conversion ;
Unigene16324	all5026	51.6	3e-06	COG0702	Predicted nucleoside-diphosphate-sugar epimerases	MG	Cell wall/membrane/envelope biogenesis ; Carbohydrate transport and metabolism ;
Unigene16325	BS_galE	185	4e-47	COG1087	UDP-glucose 4-epimerase	M	Cell wall/membrane/envelope biogenesis ;
Unigene16327	SPAC323.06c	161	2e-61	COG0476	Dinucleotide-utilizing enzymes involved in molybdopterin and thiamine biosynthesis family 2	H	Coenzyme transport and metabolism ;
Unigene16329	SPAC1F3.10c	176	8e-44	COG0339	Zn-dependent oligopeptidases	E	Amino acid transport and metabolism ;
Unigene16333	MA2301_1	62	3e-09	COG4886	Leucine-rich repeat (LRR) protein	S	Function unknown ;
Unigene16334	aq_576	65.9	3e-10	COG0515	Serine/threonine protein kinase	RTKL	General function prediction only ; Signal transduction mechanisms ; Transcription ; Replication, recombination and repair ;
Unigene16340	SPAC3A12.06c	99	6e-21	COG0530	Ca2+/Na+ antiporter	P	Inorganic ion transport and metabolism ;
Unigene16342	SPAPB24D3.10c	405	7e-137	COG1501	Alpha-glucosidases, family 31 of glycosyl hydrolases	G	Carbohydrate transport and metabolism ;
Unigene16343	SPCC794.09c	321	6e-88	COG5256	Translation elongation factor EF-1alpha (GTPase)	J	Translation, ribosomal structure and biogenesis ;
Unigene16358	BMEI0070	109	1e-23	COG0580	Glycerol uptake facilitator and related permeases (Major Intrinsic Protein Family)	G	Carbohydrate transport and metabolism ;
Unigene16359	Rv1078	60.1	1e-08	COG1714	Predicted membrane protein/domain	S	Function unknown ;
Unigene16363	XF0818	57.8	4e-08	COG2730	Endoglucanase	G	Carbohydrate transport and metabolism ;
Unigene16366	MA1479	59.3	5e-09	COG0484	DnaJ-class molecular chaperone with C-terminal Zn finger domain	O	Posttranslational modification, protein turnover, chaperones ;
Unigene16367	all0664	82.8	2e-15	COG2319	FOG: WD40 repeat	R	General function prediction only ;
Unigene16368	SPBC557.03c	71.6	3e-12	COG5184	Alpha-tubulin suppressor and related RCC1 domain-containing proteins	DZ	Cell cycle control, cell division, chromosome partitioning ; Cytoskeleton ;
Unigene16369	BH2504_1	99.8	2e-20	COG0515	Serine/threonine protein kinase	RTKL	General function prediction only ; Signal transduction mechanisms ; Transcription ; Replication, recombination and repair ;
Unigene16371	ECU07g0890	98.2	4e-20	COG5190	TFIIF-interacting CTD phosphatases, including NLI-interacting factor	K	Transcription ;
Unigene16372	BS_yqeH	182	2e-45	COG1161	Predicted GTPases	R	General function prediction only ;
Unigene16376	YKR070w	100	2e-21	COG0647	Predicted sugar phosphatases of the HAD superfamily	G	Carbohydrate transport and metabolism ;
Unigene16379	BS_yngI	82.8	4e-16	COG0318	Acyl-CoA synthetases (AMP-forming)/AMP-acid ligases II	IQ	Lipid transport and metabolism ; Secondary metabolites biosynthesis, transport and catabolism ;
Unigene16385	RC0261	135	5e-32	COG0633	Ferredoxin	C	Energy production and conversion ;
Unigene16387	alr3954	291	2e-78	COG4094	Predicted membrane protein	S	Function unknown ;
Unigene16389	SPAC3A12.14	94	2e-19	COG5126	Ca2+-binding protein (EF-Hand superfamily)	TZDR	Signal transduction mechanisms ; Cytoskeleton ; Cell cycle control, cell division, chromosome partitioning ; General function prediction only ;
Unigene16391	MA2301_1	89.7	1e-17	COG4886	Leucine-rich repeat (LRR) protein	S	Function unknown ;
Unigene16393	SPAC16C9.04c	219	1e-56	COG5175	Transcriptional repressor	K	Transcription ;
Unigene16394	PA2951	187	2e-71	COG2025	Electron transfer flavoprotein, alpha subunit	C	Energy production and conversion ;
Unigene16396	CAC0385	131	2e-30	COG2723	Beta-glucosidase/6-phospho-beta-glucosidase/beta-galactosidase	G	Carbohydrate transport and metabolism ;
Unigene16400	SPBC29A10.10c	268	2e-78	COG1112	Superfamily I DNA and RNA helicases and helicase subunits	L	Replication, recombination and repair ;
Unigene16401	alr1845	145	1e-34	COG0220	Predicted S-adenosylmethionine-dependent methyltransferase	R	General function prediction only ;
Unigene16403	ECU02g1450	251	3e-66	COG0515	Serine/threonine protein kinase	RTKL	General function prediction only ; Signal transduction mechanisms ; Transcription ; Replication, recombination and repair ;
Unigene16404	SA1063_1	64.3	1e-13	COG0515	Serine/threonine protein kinase	RTKL	General function prediction only ; Signal transduction mechanisms ; Transcription ; Replication, recombination and repair ;
Unigene16405	all5263	179	1e-44	COG0568	DNA-directed RNA polymerase, sigma subunit (sigma70/sigma32)	K	Transcription ;
Unigene16406	all8511	134	8e-36	COG1073	Hydrolases of the alpha/beta superfamily	R	General function prediction only ;
Unigene16411	SPCC63.10c	134	4e-31	COG0170	Dolichol kinase	I	Lipid transport and metabolism ;
Unigene16417	Cgl2127_1	85.9	1e-16	COG0515	Serine/threonine protein kinase	RTKL	General function prediction only ; Signal transduction mechanisms ; Transcription ; Replication, recombination and repair ;
Unigene16418	ECU01g0630	99	2e-20	COG0515	Serine/threonine protein kinase	RTKL	General function prediction only ; Signal transduction mechanisms ; Transcription ; Replication, recombination and repair ;
Unigene16420	MA2301_1	83.6	8e-16	COG4886	Leucine-rich repeat (LRR) protein	S	Function unknown ;
Unigene16421	YDR457w	210	1e-53	COG5021	Ubiquitin-protein ligase	O	Posttranslational modification, protein turnover, chaperones ;
Unigene16424	mlr5097	92	2e-18	COG1186	Protein chain release factor B	J	Translation, ribosomal structure and biogenesis ;
Unigene16425	XF0840	167	3e-41	COG1874	Beta-galactosidase	G	Carbohydrate transport and metabolism ;
Unigene16430	YAR007c	301	6e-81	COG1599	Single-stranded DNA-binding replication protein A (RPA), large (70 kD) subunit and related ssDNA-binding proteins	L	Replication, recombination and repair ;
Unigene16434	SPAC27E2.05	183	6e-46	COG1311	Archaeal DNA polymerase II, small subunit/DNA polymerase delta, subunit B	L	Replication, recombination and repair ;
Unigene16445	SPBC27B12.06	39.3	2e-06	COG1524	Uncharacterized proteins of the AP superfamily	R	General function prediction only ;
Unigene16447	PA0250	88.6	9e-18	COG0517	FOG: CBS domain	R	General function prediction only ;
Unigene16449	all8511	156	1e-37	COG1073	Hydrolases of the alpha/beta superfamily	R	General function prediction only ;
Unigene16451	all0284_3	66.2	1e-10	COG2319	FOG: WD40 repeat	R	General function prediction only ;
Unigene16454	YEL031w	478	2e-134	COG0474	Cation transport ATPase	P	Inorganic ion transport and metabolism ;
Unigene16458	SPAC167.07c	320	3e-87	COG5021	Ubiquitin-protein ligase	O	Posttranslational modification, protein turnover, chaperones ;
Unigene16460	YAR019c	67.8	5e-11	COG0515	Serine/threonine protein kinase	RTKL	General function prediction only ; Signal transduction mechanisms ; Transcription ; Replication, recombination and repair ;
Unigene16463	ZtehA	58.2	1e-08	COG1275	Tellurite resistance protein and related permeases	P	Inorganic ion transport and metabolism ;
Unigene16464	ECU04g0260	114	3e-25	COG5273	Uncharacterized protein containing DHHC-type Zn finger	R	General function prediction only ;
Unigene16465	NMB0419	50.8	2e-06	COG0790	FOG: TPR repeat, SEL1 subfamily	R	General function prediction only ;
Unigene16467	SPAC1F7.08	57.4	6e-08	COG2132	Putative multicopper oxidases	Q	Secondary metabolites biosynthesis, transport and catabolism ;
Unigene16468	all4590	101	1e-21	COG0616	Periplasmic serine proteases (ClpP class)	OU	Posttranslational modification, protein turnover, chaperones ; Intracellular trafficking, secretion, and vesicular transport ;
Unigene16469	sll0615	136	6e-32	COG2119	Predicted membrane protein	S	Function unknown ;
Unigene16471	YDL155w	63.5	3e-10	COG5024	Cyclin	D	Cell cycle control, cell division, chromosome partitioning ;
Unigene16478	SPCC4B3.13	199	8e-51	COG0534	Na+-driven multidrug efflux pump	V	Defense mechanisms ;
Unigene16484	YBR234c	213	7e-55	COG2319	FOG: WD40 repeat	R	General function prediction only ;
Unigene16485	SPBC30D10.09c	62.8	1e-09	COG5052	Protein involved in membrane traffic	U	Intracellular trafficking, secretion, and vesicular transport ;
Unigene16489	all3634	63.2	9e-10	COG3240	Phospholipase/lecithinase/hemolysin	IR	Lipid transport and metabolism ; General function prediction only ;
Unigene16491	ZfkpA	60.5	3e-09	COG0545	FKBP-type peptidyl-prolyl cis-trans isomerases 1	O	Posttranslational modification, protein turnover, chaperones ;
Unigene16493	SPBC23G7.12c	603	2e-172	COG1222	ATP-dependent 26S proteasome regulatory subunit	O	Posttranslational modification, protein turnover, chaperones ;
Unigene16494	SPBC16H5.03c	328	1e-89	COG0476	Dinucleotide-utilizing enzymes involved in molybdopterin and thiamine biosynthesis family 2	H	Coenzyme transport and metabolism ;
Unigene16496	ECU11g1180	115	3e-25	COG1502	Phosphatidylserine/phosphatidylglycerophosphate/cardiolipin synthases and related enzymes	I	Lipid transport and metabolism ;
Unigene16499	YBR109c	60.1	4e-09	COG5126	Ca2+-binding protein (EF-Hand superfamily)	TZDR	Signal transduction mechanisms ; Cytoskeleton ; Cell cycle control, cell division, chromosome partitioning ; General function prediction only ;
Unigene16500	SPAC9G1.04	56.6	1e-07	COG0706	Preprotein translocase subunit YidC	U	Intracellular trafficking, secretion, and vesicular transport ;
Unigene16503	SP1212	103	2e-22	COG0130	Pseudouridine synthase	J	Translation, ribosomal structure and biogenesis ;
Unigene16504	PM0967	58.9	3e-08	COG0823	Periplasmic component of the Tol biopolymer transport system	U	Intracellular trafficking, secretion, and vesicular transport ;
Unigene16506	CC2347	419	7e-117	COG1953	Cytosine/uracil/thiamine/allantoin permeases	FH	Nucleotide transport and metabolism ; Coenzyme transport and metabolism ;
Unigene16507	aq_1407	73.6	8e-13	COG1215	Glycosyltransferases, probably involved in cell wall biogenesis	M	Cell wall/membrane/envelope biogenesis ;
Unigene16511	ML2020	68.2	3e-11	COG3315	O-Methyltransferase involved in polyketide biosynthesis	Q	Secondary metabolites biosynthesis, transport and catabolism ;
Unigene16514	MTH580	195	3e-61	COG1465	Predicted alternative 3-dehydroquinate synthase	E	Amino acid transport and metabolism ;
Unigene16516	RP023	114	2e-25	COG0356	F0F1-type ATP synthase, subunit a	C	Energy production and conversion ;
Unigene16518	alr7352	62.8	1e-10	COG1723	Uncharacterized conserved protein	S	Function unknown ;
Unigene16519	SPAC29A4.13	50.4	3e-06	COG0830	Urease accessory protein UreF	O	Posttranslational modification, protein turnover, chaperones ;
Unigene16521	SPAC637.09	193	1e-48	COG0847	DNA polymerase III, epsilon subunit and related 3'-5' exonucleases	L	Replication, recombination and repair ;
Unigene16525	YDL006w	84.7	1e-22	COG0631	Serine/threonine protein phosphatase	T	Signal transduction mechanisms ;
Unigene16527	mll1975	115	1e-25	COG0451	Nucleoside-diphosphate-sugar epimerases	MG	Cell wall/membrane/envelope biogenesis ; Carbohydrate transport and metabolism ;
Unigene16530	alr5059_2	111	4e-24	COG0652	Peptidyl-prolyl cis-trans isomerase (rotamase) - cyclophilin family	O	Posttranslational modification, protein turnover, chaperones ;
Unigene16533	BS_yloP_1	73.9	2e-13	COG0515	Serine/threonine protein kinase	RTKL	General function prediction only ; Signal transduction mechanisms ; Transcription ; Replication, recombination and repair ;
Unigene16534	tolA	59.3	6e-09	COG3064	Membrane protein involved in colicin uptake	M	Cell wall/membrane/envelope biogenesis ;
Unigene16539	YCL057w	52.8	6e-07	COG0339	Zn-dependent oligopeptidases	E	Amino acid transport and metabolism ;
Unigene16541	BMEI0249	269	4e-72	COG0056	F0F1-type ATP synthase, alpha subunit	C	Energy production and conversion ;
Unigene16543	VNG0136G	184	1e-46	COG0123	Deacetylases, including yeast histone deacetylase and acetoin utilization protein	BQ	Chromatin structure and dynamics ; Secondary metabolites biosynthesis, transport and catabolism ;
Unigene16548	SPBC17D11.04c	115	2e-25	COG5141	PHD zinc finger-containing protein	R	General function prediction only ;
Unigene16550	YBL016w	169	1e-41	COG0515	Serine/threonine protein kinase	RTKL	General function prediction only ; Signal transduction mechanisms ; Transcription ; Replication, recombination and repair ;
Unigene16551	SPAC1687.15	113	1e-24	COG0515	Serine/threonine protein kinase	RTKL	General function prediction only ; Signal transduction mechanisms ; Transcription ; Replication, recombination and repair ;
Unigene16552	YPO2725	56.2	2e-07	COG3501	Uncharacterized protein conserved in bacteria	S	Function unknown ;
Unigene16556	HP0051	105	3e-22	COG0270	Site-specific DNA methylase	L	Replication, recombination and repair ;
Unigene16557	YDR170c	53.1	2e-06	COG5307	SEC7 domain proteins	R	General function prediction only ;
Unigene16560	MA3198	270	8e-104	COG1350	Predicted alternative tryptophan synthase beta-subunit (paralog of TrpB)	R	General function prediction only ;
Unigene16565	SPBC16A3.15c	411	7e-115	COG5023	Tubulin	Z	Cytoskeleton ;
Unigene16566	SPBC947.02	122	2e-55	COG5096	Vesicle coat complex, various subunits	U	Intracellular trafficking, secretion, and vesicular transport ;
Unigene16577	slr0959	131	3e-30	COG1266	Predicted metal-dependent membrane protease	R	General function prediction only ;
Unigene16579	CAC0404_1	84	7e-16	COG0515	Serine/threonine protein kinase	RTKL	General function prediction only ; Signal transduction mechanisms ; Transcription ; Replication, recombination and repair ;
Unigene16580	SPCC1739.05	60.5	9e-09	COG2940	Proteins containing SET domain	R	General function prediction only ;
Unigene16581	BS_exoA	179	5e-62	COG0708	Exonuclease III	L	Replication, recombination and repair ;
Unigene16585	YFL036w	465	1e-130	COG5108	Mitochondrial DNA-directed RNA polymerase	K	Transcription ;
Unigene16586	SPAC26A3.12c	389	9e-108	COG5049	5'-3' exonuclease	LDA	Replication, recombination and repair ; Cell cycle control, cell division, chromosome partitioning ; RNA processing and modification ;
Unigene16587	BS_vpr	122	3e-27	COG1404	Subtilisin-like serine proteases	O	Posttranslational modification, protein turnover, chaperones ;
Unigene16588	Ta0840	122	2e-27	COG0464	ATPases of the AAA+ class	O	Posttranslational modification, protein turnover, chaperones ;
Unigene16591	CAC3373	92.4	2e-31	COG4677	Pectin methylesterase	G	Carbohydrate transport and metabolism ;
Unigene16592	SPAC1093.05	171	3e-42	COG0513	Superfamily II DNA and RNA helicases	LKJ	Replication, recombination and repair ; Transcription ; Translation, ribosomal structure and biogenesis ;
Unigene16595	SPBC18E5.02c	298	3e-80	COG0156	7-keto-8-aminopelargonate synthetase and related enzymes	H	Coenzyme transport and metabolism ;
Unigene16596	SPAC17A2.04c	99.8	1e-20	COG0457	FOG: TPR repeat	R	General function prediction only ;
Unigene16597	MT0676	58.9	2e-08	COG0383	Alpha-mannosidase	G	Carbohydrate transport and metabolism ;
Unigene16598	YDR270w	75.5	1e-28	COG2217	Cation transport ATPase	P	Inorganic ion transport and metabolism ;
Unigene16599	SPBC17G9.05_1	183	7e-46	COG0652	Peptidyl-prolyl cis-trans isomerase (rotamase) - cyclophilin family	O	Posttranslational modification, protein turnover, chaperones ;
Unigene16602	RSp0875	61.2	2e-09	COG4886	Leucine-rich repeat (LRR) protein	S	Function unknown ;
Unigene16604	PA0347	123	2e-42	COG0584	Glycerophosphoryl diester phosphodiesterase	C	Energy production and conversion ;
Unigene16616	ECU11g1690	95.1	1e-19	COG5147	Myb superfamily proteins, including transcription factors and mRNA splicing factors	KAD	Transcription ; RNA processing and modification ; Cell cycle control, cell division, chromosome partitioning ;
Unigene16617	YBL040c	182	2e-45	COG5196	ER lumen protein retaining receptor	U	Intracellular trafficking, secretion, and vesicular transport ;
Unigene16618	YOL080c	115	2e-25	COG0847	DNA polymerase III, epsilon subunit and related 3'-5' exonucleases	L	Replication, recombination and repair ;
Unigene16619	APE0706	172	1e-42	COG1389	DNA topoisomerase VI, subunit B	L	Replication, recombination and repair ;
Unigene16623	YLR189c_2	55.1	1e-07	COG1819	Glycosyl transferases, related to UDP-glucuronosyltransferase	GC	Carbohydrate transport and metabolism ; Energy production and conversion ;
Unigene16630	SPBC216.07c	152	7e-37	COG5032	Phosphatidylinositol kinase and protein kinases of the PI-3 kinase family	TDBLU	Signal transduction mechanisms ; Cell cycle control, cell division, chromosome partitioning ; Chromatin structure and dynamics ; Replication, recombination and repair ; Intracellular trafficking, secretion, and vesicular transport ;
Unigene16631	SPBC582.03	191	3e-48	COG5024	Cyclin	D	Cell cycle control, cell division, chromosome partitioning ;
Unigene16632	VC1200	115	6e-26	COG5640	Secreted trypsin-like serine protease	O	Posttranslational modification, protein turnover, chaperones ;
Unigene16633	YHR023w	65.5	2e-10	COG5022	Myosin heavy chain	Z	Cytoskeleton ;
Unigene16635	PAB0462	58.5	1e-08	COG0053	Predicted Co/Zn/Cd cation transporters	P	Inorganic ion transport and metabolism ;
Unigene16636	SPCC790.03	72.4	2e-12	COG0705	Uncharacterized membrane protein (homolog of Drosophila rhomboid)	R	General function prediction only ;
Unigene16637	Cgl0575	97.8	2e-20	COG0596	Predicted hydrolases or acyltransferases (alpha/beta hydrolase superfamily)	R	General function prediction only ;
Unigene16638	YGL216w	230	4e-60	COG5059	Kinesin-like protein	Z	Cytoskeleton ;
Unigene16639	SPCC757.08	230	5e-60	COG2123	RNase PH-related exoribonuclease	J	Translation, ribosomal structure and biogenesis ;
Unigene16641	YPR033c	86.7	6e-25	COG0124	Histidyl-tRNA synthetase	J	Translation, ribosomal structure and biogenesis ;
Unigene16648	YMR145c	275	2e-73	COG1252	NADH dehydrogenase, FAD-containing subunit	C	Energy production and conversion ;
Unigene16649	lin1509	63.2	1e-09	COG0484	DnaJ-class molecular chaperone with C-terminal Zn finger domain	O	Posttranslational modification, protein turnover, chaperones ;
Unigene16650	ECU11g1050	73.6	2e-23	COG3104	Dipeptide/tripeptide permease	E	Amino acid transport and metabolism ;
Unigene16652	MA2301_1	75.1	1e-13	COG4886	Leucine-rich repeat (LRR) protein	S	Function unknown ;
Unigene16654	YDL137w	276	2e-74	COG1100	GTPase SAR1 and related small G proteins	R	General function prediction only ;
Unigene16657	SPAC4F8.12c	433	0	COG5178	U5 snRNP spliceosome subunit	A	RNA processing and modification ;
Unigene16658	aq_2032	62.8	2e-09	COG0532	Translation initiation factor 2 (IF-2; GTPase)	J	Translation, ribosomal structure and biogenesis ;
Unigene16659	VC1200	91.3	2e-18	COG5640	Secreted trypsin-like serine protease	O	Posttranslational modification, protein turnover, chaperones ;
Unigene16660	YBL075c	244	4e-66	COG0443	Molecular chaperone	O	Posttranslational modification, protein turnover, chaperones ;
Unigene16662	alr3757	65.1	3e-10	COG1215	Glycosyltransferases, probably involved in cell wall biogenesis	M	Cell wall/membrane/envelope biogenesis ;
Unigene16664	NMB0700	79	2e-14	COG3468	Type V secretory pathway, adhesin AidA	MU	Cell wall/membrane/envelope biogenesis ; Intracellular trafficking, secretion, and vesicular transport ;
Unigene16669	slr0642	137	8e-32	COG0477	Permeases of the major facilitator superfamily	GEPR	Carbohydrate transport and metabolism ; Amino acid transport and metabolism ; Inorganic ion transport and metabolism ; General function prediction only ;
Unigene16670	SPCC4F11.02	102	7e-22	COG0631	Serine/threonine protein phosphatase	T	Signal transduction mechanisms ;
Unigene16672	YPR042c	52.4	2e-06	COG5099	RNA-binding protein of the Puf family, translational repressor	J	Translation, ribosomal structure and biogenesis ;
Unigene16673	BS_yloP_1	102	2e-21	COG0515	Serine/threonine protein kinase	RTKL	General function prediction only ; Signal transduction mechanisms ; Transcription ; Replication, recombination and repair ;
Unigene16675	YDR135c	602	0	COG1132	ABC-type multidrug transport system, ATPase and permease components	V	Defense mechanisms ;
Unigene16676	XF0840	71.2	5e-12	COG1874	Beta-galactosidase	G	Carbohydrate transport and metabolism ;
Unigene16678	aq_1006	54.7	9e-07	COG0419	ATPase involved in DNA repair	L	Replication, recombination and repair ;
Unigene16681	SPAC17A2.09c	52	4e-06	COG0724	RNA-binding proteins (RRM domain)	R	General function prediction only ;
Unigene16682	SPAC4D7.13	58.9	2e-08	COG5104	Splicing factor	A	RNA processing and modification ;
Unigene16687	SPCC1494.05c	50.4	3e-06	COG5560	Ubiquitin C-terminal hydrolase	O	Posttranslational modification, protein turnover, chaperones ;
Unigene16688	SPAC2F7.10_1	110	5e-24	COG0666	FOG: Ankyrin repeat	R	General function prediction only ;
Unigene16689	RSc0257	84	8e-16	COG0666	FOG: Ankyrin repeat	R	General function prediction only ;
Unigene16692	YGR028w	228	3e-59	COG0464	ATPases of the AAA+ class	O	Posttranslational modification, protein turnover, chaperones ;
Unigene16694	FN0178	57.8	5e-08	COG0666	FOG: Ankyrin repeat	R	General function prediction only ;
Unigene16696	MA4082	132	2e-63	COG0474	Cation transport ATPase	P	Inorganic ion transport and metabolism ;
Unigene16697	SSO3032	211	4e-54	COG1472	Beta-glucosidase-related glycosidases	G	Carbohydrate transport and metabolism ;
Unigene16707	SPBC1604.20c	191	2e-48	COG5059	Kinesin-like protein	Z	Cytoskeleton ;
Unigene16712	BS_ylxA	194	6e-49	COG0275	Predicted S-adenosylmethionine-dependent methyltransferase involved in cell envelope biogenesis	M	Cell wall/membrane/envelope biogenesis ;
Unigene16714	SPCC830.03	83.6	4e-16	COG1341	Predicted GTPase or GTP-binding protein	R	General function prediction only ;
Unigene16715	alr1450	57.4	3e-08	COG2124	Cytochrome P450	Q	Secondary metabolites biosynthesis, transport and catabolism ;
Unigene16720	SPAC144.13c	397	4e-110	COG2319	FOG: WD40 repeat	R	General function prediction only ;
Unigene16723	YLR106c	60.1	1e-08	COG5271	AAA ATPase containing von Willebrand factor type A (vWA) domain	R	General function prediction only ;
Unigene16726	TM0225	53.9	4e-07	COG2515	1-aminocyclopropane-1-carboxylate deaminase	E	Amino acid transport and metabolism ;
Unigene16727	SSO2249	76.6	1e-13	COG0419	ATPase involved in DNA repair	L	Replication, recombination and repair ;
Unigene16728	Cgl2487	185	7e-47	COG1809	Uncharacterized conserved protein	S	Function unknown ;
Unigene16729	YKL010c	267	4e-71	COG5021	Ubiquitin-protein ligase	O	Posttranslational modification, protein turnover, chaperones ;
Unigene16730	YBR034c	138	5e-46	COG0500	SAM-dependent methyltransferases	QR	Secondary metabolites biosynthesis, transport and catabolism ; General function prediction only ;
Unigene16739	YPL164c	67	4e-11	COG0323	DNA mismatch repair enzyme (predicted ATPase)	L	Replication, recombination and repair ;
Unigene16744	MA0734	55.8	1e-07	COG2020	Putative protein-S-isoprenylcysteine methyltransferase	O	Posttranslational modification, protein turnover, chaperones ;
Unigene16745	all0478	58.2	4e-08	COG2319	FOG: WD40 repeat	R	General function prediction only ;
Unigene16746	PA1647	102	9e-22	COG0659	Sulfate permease and related transporters (MFS superfamily)	P	Inorganic ion transport and metabolism ;
Unigene16748	BH3402	80.9	3e-15	COG1963	Uncharacterized protein conserved in bacteria	S	Function unknown ;
Unigene16751	ECU07g0330	54.7	2e-07	COG5540	RING-finger-containing ubiquitin ligase	O	Posttranslational modification, protein turnover, chaperones ;
Unigene16755	YMR058w	163	1e-39	COG2132	Putative multicopper oxidases	Q	Secondary metabolites biosynthesis, transport and catabolism ;
Unigene16757	all0664	86.3	2e-16	COG2319	FOG: WD40 repeat	R	General function prediction only ;
Unigene16766	XF0913	207	2e-53	COG1028	Dehydrogenases with different specificities (related to short-chain alcohol dehydrogenases)	IQR	Lipid transport and metabolism ; Secondary metabolites biosynthesis, transport and catabolism ; General function prediction only ;
Unigene16773	PM1817	236	5e-62	COG0468	RecA/RadA recombinase	L	Replication, recombination and repair ;
Unigene16774	YLR419w	134	6e-31	COG1643	HrpA-like helicases	L	Replication, recombination and repair ;
Unigene16776	Rv3876	71.2	5e-12	COG0455	ATPases involved in chromosome partitioning	D	Cell cycle control, cell division, chromosome partitioning ;
Unigene16777	STM4195	97.8	2e-20	COG0385	Predicted Na+-dependent transporter	R	General function prediction only ;
Unigene16778	VC1122	263	8e-70	COG2230	Cyclopropane fatty acid synthase and related methyltransferases	M	Cell wall/membrane/envelope biogenesis ;
Unigene16779	BH2504_1	96.3	2e-19	COG0515	Serine/threonine protein kinase	RTKL	General function prediction only ; Signal transduction mechanisms ; Transcription ; Replication, recombination and repair ;
Unigene16780	SPBC3D6.10	59.3	9e-09	COG0708	Exonuclease III	L	Replication, recombination and repair ;
Unigene16781	YMR304w	204	1e-52	COG5077	Ubiquitin carboxyl-terminal hydrolase	O	Posttranslational modification, protein turnover, chaperones ;
Unigene16784	SPBC211.04c	396	4e-179	COG1241	Predicted ATPase involved in replication control, Cdc46/Mcm family	L	Replication, recombination and repair ;
Unigene16787	YBR139w	168	3e-41	COG2939	Carboxypeptidase C (cathepsin A)	E	Amino acid transport and metabolism ;
Unigene16790	ECU07g0330	63.2	7e-10	COG5540	RING-finger-containing ubiquitin ligase	O	Posttranslational modification, protein turnover, chaperones ;
Unigene16791	SPBC557.03c	67.8	7e-17	COG5184	Alpha-tubulin suppressor and related RCC1 domain-containing proteins	DZ	Cell cycle control, cell division, chromosome partitioning ; Cytoskeleton ;
Unigene16792	SP1732_1	65.1	1e-15	COG0515	Serine/threonine protein kinase	RTKL	General function prediction only ; Signal transduction mechanisms ; Transcription ; Replication, recombination and repair ;
Unigene16794	AF1032	91.7	5e-18	COG0419	ATPase involved in DNA repair	L	Replication, recombination and repair ;
Unigene16797	CAC0404_1	101	2e-21	COG0515	Serine/threonine protein kinase	RTKL	General function prediction only ; Signal transduction mechanisms ; Transcription ; Replication, recombination and repair ;
Unigene16803	mll4860	137	8e-32	COG0053	Predicted Co/Zn/Cd cation transporters	P	Inorganic ion transport and metabolism ;
Unigene16804	CC1619	55.1	2e-07	COG0144	tRNA and rRNA cytosine-C5-methylases	J	Translation, ribosomal structure and biogenesis ;
Unigene16807	TM0141_1	218	2e-56	COG0512	Anthranilate/para-aminobenzoate synthases component II	EH	Amino acid transport and metabolism ; Coenzyme transport and metabolism ;
Unigene16808	YAL019w	149	3e-60	COG0553	Superfamily II DNA/RNA helicases, SNF2 family	KL	Transcription ; Replication, recombination and repair ;
Unigene16809	all2748	79.3	9e-15	COG0666	FOG: Ankyrin repeat	R	General function prediction only ;
Unigene16811	CAC3373	119	1e-26	COG4677	Pectin methylesterase	G	Carbohydrate transport and metabolism ;
Unigene16813	SPBC15D4.10c	82.8	2e-15	COG5084	Cleavage and polyadenylation specificity factor (CPSF) Clipper subunit and related makorin family Zn-finger proteins	R	General function prediction only ;
Unigene16814	Cj1199	93.2	6e-19	COG3491	Isopenicillin N synthase and related dioxygenases	R	General function prediction only ;
Unigene16816	CAC3373	116	5e-26	COG4677	Pectin methylesterase	G	Carbohydrate transport and metabolism ;
Unigene16819	SPBC4.04c	778	0	COG1241	Predicted ATPase involved in replication control, Cdc46/Mcm family	L	Replication, recombination and repair ;
Unigene16820	YBR114w	437	2e-122	COG0553	Superfamily II DNA/RNA helicases, SNF2 family	KL	Transcription ; Replication, recombination and repair ;
Unigene16821	sll0776	61.2	8e-09	COG0515	Serine/threonine protein kinase	RTKL	General function prediction only ; Signal transduction mechanisms ; Transcription ; Replication, recombination and repair ;
Unigene16822	sll0202	815	0	COG0445	NAD/FAD-utilizing enzyme apparently involved in cell division	D	Cell cycle control, cell division, chromosome partitioning ;
Unigene16823	BH0831	102	3e-21	COG1404	Subtilisin-like serine proteases	O	Posttranslational modification, protein turnover, chaperones ;
Unigene16825	PH1844	62.4	1e-09	COG0438	Glycosyltransferase	M	Cell wall/membrane/envelope biogenesis ;
Unigene16826	alr0124_1	62.4	3e-09	COG4886	Leucine-rich repeat (LRR) protein	S	Function unknown ;
Unigene16828	mll0140	58.9	1e-08	COG0494	NTP pyrophosphohydrolases including oxidative damage repair enzymes	LR	Replication, recombination and repair ; General function prediction only ;
Unigene16833	SPAC2G11.06	285	2e-76	COG0464	ATPases of the AAA+ class	O	Posttranslational modification, protein turnover, chaperones ;
Unigene16838	SPAC15A10.03c	119	3e-26	COG0553	Superfamily II DNA/RNA helicases, SNF2 family	KL	Transcription ; Replication, recombination and repair ;
Unigene16840	all0438_2	108	1e-23	COG2319	FOG: WD40 repeat	R	General function prediction only ;
Unigene16842	YHR074w_2	449	2e-125	COG0171	NAD synthase	H	Coenzyme transport and metabolism ;
Unigene16843	MTH1322	140	8e-33	COG1258	Predicted pseudouridylate synthase	J	Translation, ribosomal structure and biogenesis ;
Unigene16847	BS_groEL	184	3e-46	COG0459	Chaperonin GroEL (HSP60 family)	O	Posttranslational modification, protein turnover, chaperones ;
Unigene16849	SPCC330.08	189	9e-48	COG0438	Glycosyltransferase	M	Cell wall/membrane/envelope biogenesis ;
Unigene16851	BH1957	117	6e-26	COG0707	UDP-N-acetylglucosamine:LPS N-acetylglucosamine transferase	M	Cell wall/membrane/envelope biogenesis ;
Unigene16852	CC2347	438	2e-122	COG1953	Cytosine/uracil/thiamine/allantoin permeases	FH	Nucleotide transport and metabolism ; Coenzyme transport and metabolism ;
Unigene16854	all3840	204	2e-52	COG0852	NADH:ubiquinone oxidoreductase 27 kD subunit	C	Energy production and conversion ;
Unigene16855	PM1611	55.5	2e-07	COG0790	FOG: TPR repeat, SEL1 subfamily	R	General function prediction only ;
Unigene16856	MA2301_1	68.2	5e-11	COG4886	Leucine-rich repeat (LRR) protein	S	Function unknown ;
Unigene16857	SPAC11D3.06	236	8e-62	COG0534	Na+-driven multidrug efflux pump	V	Defense mechanisms ;
Unigene16859	AGc623	142	2e-66	COG0621	2-methylthioadenine synthetase	J	Translation, ribosomal structure and biogenesis ;
Unigene16861	STM0233	116	8e-26	COG3979	Uncharacterized protein contain chitin-binding domain type 3	R	General function prediction only ;
Unigene16863	Cgl1895	330	4e-90	COG2262	GTPases	R	General function prediction only ;
Unigene16865	ECU01g0630	103	4e-22	COG0515	Serine/threonine protein kinase	RTKL	General function prediction only ; Signal transduction mechanisms ; Transcription ; Replication, recombination and repair ;
Unigene16866	SPAC17G6.16c_1	471	2e-132	COG1236	Predicted exonuclease of the beta-lactamase fold involved in RNA processing	J	Translation, ribosomal structure and biogenesis ;
Unigene16867	HI1368	80.1	1e-14	COG0612	Predicted Zn-dependent peptidases	R	General function prediction only ;
Unigene16868	TM1840	67.8	3e-11	COG0366	Glycosidases	G	Carbohydrate transport and metabolism ;
Unigene16869	YAR018c	138	4e-32	COG0515	Serine/threonine protein kinase	RTKL	General function prediction only ; Signal transduction mechanisms ; Transcription ; Replication, recombination and repair ;
Unigene16872	SPCC4G3.17	154	3e-37	COG1896	Predicted hydrolases of HD superfamily	R	General function prediction only ;
Unigene16873	SPAC17D4.03c	143	5e-39	COG1230	Co/Zn/Cd efflux system component	P	Inorganic ion transport and metabolism ;
Unigene16874	BMEI1286	180	3e-45	COG1159	GTPase	R	General function prediction only ;
Unigene16875	YAR019c	98.6	4e-20	COG0515	Serine/threonine protein kinase	RTKL	General function prediction only ; Signal transduction mechanisms ; Transcription ; Replication, recombination and repair ;
Unigene16880	ECU01g0610	73.2	8e-13	COG2319	FOG: WD40 repeat	R	General function prediction only ;
Unigene16882	YKL010c	75.1	6e-13	COG5021	Ubiquitin-protein ligase	O	Posttranslational modification, protein turnover, chaperones ;
Unigene16883	YLR106c	64.3	1e-09	COG5271	AAA ATPase containing von Willebrand factor type A (vWA) domain	R	General function prediction only ;
Unigene16884	PA4191	100	5e-21	COG3491	Isopenicillin N synthase and related dioxygenases	R	General function prediction only ;
Unigene16885	all0284_3	58.9	3e-08	COG2319	FOG: WD40 repeat	R	General function prediction only ;
Unigene16887	SPBC428.08c	146	2e-34	COG2940	Proteins containing SET domain	R	General function prediction only ;
Unigene16891	XF0820	55.8	3e-07	COG2234	Predicted aminopeptidases	R	General function prediction only ;
Unigene16893	YML035c	357	2e-98	COG1816	Adenosine deaminase	F	Nucleotide transport and metabolism ;
Unigene16895	alr4815	84	5e-16	COG0270	Site-specific DNA methylase	L	Replication, recombination and repair ;
Unigene16899	SPAC140.02	51.2	8e-06	COG0724	RNA-binding proteins (RRM domain)	R	General function prediction only ;
Unigene16900	PA1524	140	2e-50	COG4630	Xanthine dehydrogenase, iron-sulfur cluster and FAD-binding subunit A	F	Nucleotide transport and metabolism ;
Unigene16901	SPBC28F2.12	54.7	3e-07	COG0086	DNA-directed RNA polymerase, beta' subunit/160 kD subunit	K	Transcription ;
Unigene16904	alr1896	349	6e-96	COG0459	Chaperonin GroEL (HSP60 family)	O	Posttranslational modification, protein turnover, chaperones ;
Unigene16908	SPAC1296.06	248	4e-65	COG0369	Sulfite reductase, alpha subunit (flavoprotein)	P	Inorganic ion transport and metabolism ;
Unigene16911	CAC0523	87.8	4e-17	COG2265	SAM-dependent methyltransferases related to tRNA (uracil-5-)-methyltransferase	J	Translation, ribosomal structure and biogenesis ;
Unigene16912	YAR019c	105	5e-22	COG0515	Serine/threonine protein kinase	RTKL	General function prediction only ; Signal transduction mechanisms ; Transcription ; Replication, recombination and repair ;
Unigene16920	CT842	89	2e-17	COG1185	Polyribonucleotide nucleotidyltransferase (polynucleotide phosphorylase)	J	Translation, ribosomal structure and biogenesis ;
Unigene16922	slr1419	77	1e-13	COG2166	SufE protein probably involved in Fe-S center assembly	R	General function prediction only ;
Unigene16923	SPAC31G5.19	449	1e-125	COG0464	ATPases of the AAA+ class	O	Posttranslational modification, protein turnover, chaperones ;
Unigene16928	slr1978	163	6e-40	COG0619	ABC-type cobalt transport system, permease component CbiQ and related transporters	P	Inorganic ion transport and metabolism ;
Unigene16929	RSc1417	145	2e-34	COG0763	Lipid A disaccharide synthetase	M	Cell wall/membrane/envelope biogenesis ;
Unigene16931	ECU10g0300	154	4e-37	COG5056	Acyl-CoA cholesterol acyltransferase	I	Lipid transport and metabolism ;
Unigene16932	YJR001w	152	1e-36	COG0814	Amino acid permeases	E	Amino acid transport and metabolism ;
Unigene16933	YAL026c	426	8e-119	COG0474	Cation transport ATPase	P	Inorganic ion transport and metabolism ;
Unigene16935	TM0198	65.5	5e-10	COG0542	ATPases with chaperone activity, ATP-binding subunit	O	Posttranslational modification, protein turnover, chaperones ;
Unigene16937	SPAC1834.07	211	6e-54	COG5059	Kinesin-like protein	Z	Cytoskeleton ;
Unigene16939	SPCC962.03c	57	2e-07	COG5064	Karyopherin (importin) alpha	U	Intracellular trafficking, secretion, and vesicular transport ;
Unigene16942	BMEI1825_2	183	1e-45	COG0749	DNA polymerase I - 3'-5' exonuclease and polymerase domains	L	Replication, recombination and repair ;
Unigene16943	VC1527_2	140	7e-33	COG0303	Molybdopterin biosynthesis enzyme	H	Coenzyme transport and metabolism ;
Unigene16944	SMc02978	53.9	7e-07	COG0523	Putative GTPases (G3E family)	R	General function prediction only ;
Unigene16945	aq_1006	82	5e-15	COG0419	ATPase involved in DNA repair	L	Replication, recombination and repair ;
Unigene16948	YOR086c	70.1	3e-11	COG5038	Ca2+-dependent lipid-binding protein, contains C2 domain	R	General function prediction only ;
Unigene16949	SPBC1734.16c	191	8e-48	COG5602	Histone deacetylase complex, SIN3 component	B	Chromatin structure and dynamics ;
Unigene16950	SPAC18B11.07c	63.2	1e-09	COG5078	Ubiquitin-protein ligase	O	Posttranslational modification, protein turnover, chaperones ;
Unigene16951	SPAC140.02	54.3	6e-07	COG0724	RNA-binding proteins (RRM domain)	R	General function prediction only ;
Unigene16953	SPBC16D10.03	446	7e-125	COG0533	Metal-dependent proteases with possible chaperone activity	O	Posttranslational modification, protein turnover, chaperones ;
Unigene16954	YAR019c	106	1e-22	COG0515	Serine/threonine protein kinase	RTKL	General function prediction only ; Signal transduction mechanisms ; Transcription ; Replication, recombination and repair ;
Unigene16955	SPAC22E12.16c	255	3e-67	COG5032	Phosphatidylinositol kinase and protein kinases of the PI-3 kinase family	TDBLU	Signal transduction mechanisms ; Cell cycle control, cell division, chromosome partitioning ; Chromatin structure and dynamics ; Replication, recombination and repair ; Intracellular trafficking, secretion, and vesicular transport ;
Unigene16958	aq_1006	75.1	3e-13	COG0419	ATPase involved in DNA repair	L	Replication, recombination and repair ;
Unigene16959	SA1063_1	95.1	3e-19	COG0515	Serine/threonine protein kinase	RTKL	General function prediction only ; Signal transduction mechanisms ; Transcription ; Replication, recombination and repair ;
Unigene16961	SPBC887.03c	102	2e-21	COG5117	Protein involved in the nuclear export of pre-ribosomes	JU	Translation, ribosomal structure and biogenesis ; Intracellular trafficking, secretion, and vesicular transport ;
Unigene16964	SPAC869.01	288	2e-77	COG0154	Asp-tRNAAsn/Glu-tRNAGln amidotransferase A subunit and related amidases	J	Translation, ribosomal structure and biogenesis ;
Unigene16965	CAC0355	91.3	5e-18	COG5434	Endopolygalacturonase	M	Cell wall/membrane/envelope biogenesis ;
Unigene16969	alr1450	128	4e-29	COG2124	Cytochrome P450	Q	Secondary metabolites biosynthesis, transport and catabolism ;
Unigene16972	Cgl2127_1	70.9	7e-12	COG0515	Serine/threonine protein kinase	RTKL	General function prediction only ; Signal transduction mechanisms ; Transcription ; Replication, recombination and repair ;
Unigene16973	BMEI0569	175	6e-43	COG1914	Mn2+ and Fe2+ transporters of the NRAMP family	P	Inorganic ion transport and metabolism ;
Unigene16979	SPBC16H5.10c	100	1e-20	COG1643	HrpA-like helicases	L	Replication, recombination and repair ;
Unigene16980	CC3494_1	54.3	8e-07	COG3637	Opacity protein and related surface antigens	M	Cell wall/membrane/envelope biogenesis ;
Unigene16981	alr1207	221	5e-57	COG0528	Uridylate kinase	F	Nucleotide transport and metabolism ;
Unigene16982	YNL325c	303	1e-81	COG5329	Phosphoinositide polyphosphatase (Sac family)	T	Signal transduction mechanisms ;
Unigene16983	SPAC2C4.07c	312	2e-84	COG0557	Exoribonuclease R	K	Transcription ;
Unigene16985	BS_obg	220	9e-57	COG0536	Predicted GTPase	R	General function prediction only ;
Unigene16987	BH1877	197	6e-50	COG3533	Uncharacterized protein conserved in bacteria	S	Function unknown ;
Unigene16988	ECU11g0470	236	1e-61	COG5059	Kinesin-like protein	Z	Cytoskeleton ;
Unigene16989	SPAC1556.01c	266	9e-71	COG0419	ATPase involved in DNA repair	L	Replication, recombination and repair ;
Unigene16990	SPAC1834.07	208	3e-53	COG5059	Kinesin-like protein	Z	Cytoskeleton ;
Unigene16993	slr0825	518	3e-146	COG1506	Dipeptidyl aminopeptidases/acylaminoacyl-peptidases	E	Amino acid transport and metabolism ;
Unigene16995	SPBC18H10.08c	107	9e-23	COG5533	Ubiquitin C-terminal hydrolase	O	Posttranslational modification, protein turnover, chaperones ;
Unigene16996	SPCC1322.13_1	342	2e-93	COG0026	Phosphoribosylaminoimidazole carboxylase (NCAIR synthetase)	F	Nucleotide transport and metabolism ;
Unigene16997	YOR243c	353	6e-97	COG0585	Uncharacterized conserved protein	S	Function unknown ;
Unigene16998	sll1750	792	0	COG0804	Urea amidohydrolase (urease) alpha subunit	E	Amino acid transport and metabolism ;
Unigene16999	SPBC15C4.05	404	4e-112	COG1643	HrpA-like helicases	L	Replication, recombination and repair ;
Unigene17001	SPAC30.01c	218	3e-56	COG5307	SEC7 domain proteins	R	General function prediction only ;
Unigene17002	SPAC23H3.10	120	2e-26	COG5259	RSC chromatin remodeling complex subunit RSC8	BK	Chromatin structure and dynamics ; Transcription ;
Unigene17004	YDR064w	114	4e-26	COG0184	Ribosomal protein S15P/S13E	J	Translation, ribosomal structure and biogenesis ;
Unigene17009	RSc2087	69.7	1e-12	COG1611	Predicted Rossmann fold nucleotide-binding protein	R	General function prediction only ;
Unigene17020	ECU07g1570	108	2e-24	COG0441	Threonyl-tRNA synthetase	J	Translation, ribosomal structure and biogenesis ;
Unigene17035	all1205	59.3	2e-09	COG0596	Predicted hydrolases or acyltransferases (alpha/beta hydrolase superfamily)	R	General function prediction only ;
Unigene17058	SMc04083	64.3	5e-11	COG0288	Carbonic anhydrase	P	Inorganic ion transport and metabolism ;
Unigene17071	YMR109w	87.4	6e-18	COG5022	Myosin heavy chain	Z	Cytoskeleton ;
Unigene17080	YDL147w	50.8	6e-07	COG5071	26S proteasome regulatory complex component	O	Posttranslational modification, protein turnover, chaperones ;
Unigene17095	YLR432w_3	85.1	3e-17	COG0516	IMP dehydrogenase/GMP reductase	F	Nucleotide transport and metabolism ;
Unigene17138	mll2069	51.2	4e-07	COG2319	FOG: WD40 repeat	R	General function prediction only ;
Unigene17159	ML0017	49.7	1e-06	COG0515	Serine/threonine protein kinase	RTKL	General function prediction only ; Signal transduction mechanisms ; Transcription ; Replication, recombination and repair ;
Unigene17195	TM0374	53.5	9e-08	COG0071	Molecular chaperone (small heat shock protein)	O	Posttranslational modification, protein turnover, chaperones ;
Unigene17200	YDL140c	50.8	6e-07	COG0086	DNA-directed RNA polymerase, beta' subunit/160 kD subunit	K	Transcription ;
Unigene17208	BS_yvgX	87.4	6e-18	COG2217	Cation transport ATPase	P	Inorganic ion transport and metabolism ;
Unigene17212	NMB1621	56.2	1e-08	COG0386	Glutathione peroxidase	O	Posttranslational modification, protein turnover, chaperones ;
Unigene17235	PA5069	50.8	6e-07	COG1826	Sec-independent protein secretion pathway components	U	Intracellular trafficking, secretion, and vesicular transport ;
Unigene17256	XF1734	54.3	5e-08	COG1064	Zn-dependent alcohol dehydrogenases	R	General function prediction only ;
Unigene17266	RC0482	117	7e-27	COG0649	NADH:ubiquinone oxidoreductase 49 kD subunit 7	C	Energy production and conversion ;
Unigene17284	alr5103	56.2	1e-08	COG0436	Aspartate/tyrosine/aromatic aminotransferase	E	Amino acid transport and metabolism ;
Unigene17293	PA1841	54.7	4e-08	COG3760	Uncharacterized conserved protein	S	Function unknown ;
Unigene17313	CPn0402	88.2	3e-18	COG1194	A/G-specific DNA glycosylase	L	Replication, recombination and repair ;
Unigene17319	SPAC824.08	58.9	2e-09	COG5371	Golgi nucleoside diphosphatase	GO	Carbohydrate transport and metabolism ; Posttranslational modification, protein turnover, chaperones ;
Unigene17340	all0745	64.7	4e-11	COG1161	Predicted GTPases	R	General function prediction only ;
Unigene17345	SPAC17G8.03c	60.1	1e-09	COG5247	Class 2 transcription repressor NC2, alpha subunit (DRAP1 homolog)	K	Transcription ;
Unigene17362	NMB0059	58.2	4e-09	COG0484	DnaJ-class molecular chaperone with C-terminal Zn finger domain	O	Posttranslational modification, protein turnover, chaperones ;
Unigene17409	RP271	75.5	2e-14	COG1290	Cytochrome b subunit of the bc complex	C	Energy production and conversion ;
Unigene17419	YER126c	58.9	2e-09	COG2007	Ribosomal protein S8E	J	Translation, ribosomal structure and biogenesis ;
Unigene17449	MA0585	66.2	1e-11	COG0179	2-keto-4-pentenoate hydratase/2-oxohepta-3-ene-1,7-dioic acid hydratase (catechol pathway)	Q	Secondary metabolites biosynthesis, transport and catabolism ;
Unigene17455	SPBC359.05	80.5	7e-16	COG1132	ABC-type multidrug transport system, ATPase and permease components	V	Defense mechanisms ;
Unigene17467	mlr0292	52	3e-07	COG0088	Ribosomal protein L4	J	Translation, ribosomal structure and biogenesis ;
Unigene17472	SPBC1815.01	84.3	5e-17	COG0148	Enolase	G	Carbohydrate transport and metabolism ;
Unigene17497	SMc00480	125	1e-29	COG0538	Isocitrate dehydrogenases	C	Energy production and conversion ;
Unigene17516	YGL216w	54.3	5e-08	COG5059	Kinesin-like protein	Z	Cytoskeleton ;
Unigene17537	SPAC23G3.11	89	2e-18	COG5159	26S proteasome regulatory complex component	O	Posttranslational modification, protein turnover, chaperones ;
Unigene17538	RSc0384	48.9	2e-06	COG0625	Glutathione S-transferase	O	Posttranslational modification, protein turnover, chaperones ;
Unigene17577	YPR042c	69.7	1e-12	COG5099	RNA-binding protein of the Puf family, translational repressor	J	Translation, ribosomal structure and biogenesis ;
Unigene17588	XF1267	48.9	2e-06	COG5297	Cellobiohydrolase A (1,4-beta-cellobiosidase A)	G	Carbohydrate transport and metabolism ;
Unigene17605	SPBC26H8.05c	115	2e-26	COG0639	Diadenosine tetraphosphatase and related serine/threonine protein phosphatases	T	Signal transduction mechanisms ;
Unigene17627	SPBC800.05c	107	5e-24	COG5023	Tubulin	Z	Cytoskeleton ;
Unigene17647	YLR048w	92	2e-19	COG0052	Ribosomal protein S2	J	Translation, ribosomal structure and biogenesis ;
Unigene17662	SPCC576.09	90.9	5e-19	COG0051	Ribosomal protein S10	J	Translation, ribosomal structure and biogenesis ;
Unigene17714	ECU01g0630	51.6	3e-07	COG0515	Serine/threonine protein kinase	RTKL	General function prediction only ; Signal transduction mechanisms ; Transcription ; Replication, recombination and repair ;
Unigene17722	MK1606	65.5	2e-11	COG4992	Ornithine/acetylornithine aminotransferase	E	Amino acid transport and metabolism ;
Unigene17732	BMEI1145	62.8	1e-10	COG1007	NADH:ubiquinone oxidoreductase subunit 2 (chain N)	C	Energy production and conversion ;
Unigene17755	YPL131w	61.2	4e-10	COG0256	Ribosomal protein L18	J	Translation, ribosomal structure and biogenesis ;
Unigene17760	SPAC3A12.14	51.6	3e-07	COG5126	Ca2+-binding protein (EF-Hand superfamily)	TZDR	Signal transduction mechanisms ; Cytoskeleton ; Cell cycle control, cell division, chromosome partitioning ; General function prediction only ;
Unigene17789	MA2301_1	48.9	2e-06	COG4886	Leucine-rich repeat (LRR) protein	S	Function unknown ;
Unigene17792	YIL082w-a_2	60.5	7e-10	COG2801	Transposase and inactivated derivatives	L	Replication, recombination and repair ;
Unigene17815	YPL220w	112	2e-25	COG0081	Ribosomal protein L1	J	Translation, ribosomal structure and biogenesis ;
Unigene17840	mll1365	118	2e-27	COG1894	NADH:ubiquinone oxidoreductase, NADH-binding (51 kD) subunit	C	Energy production and conversion ;
Unigene17843	SPAC1F5.10	94.4	5e-20	COG0513	Superfamily II DNA and RNA helicases	LKJ	Replication, recombination and repair ; Transcription ; Translation, ribosomal structure and biogenesis ;
Unigene17851	SP2146	77.8	4e-15	COG3669	Alpha-L-fucosidase	G	Carbohydrate transport and metabolism ;
Unigene17870	YBR164c	97.4	5e-21	COG1100	GTPase SAR1 and related small G proteins	R	General function prediction only ;
Unigene17878	SPAC1F5.10	92.8	1e-19	COG0513	Superfamily II DNA and RNA helicases	LKJ	Replication, recombination and repair ; Transcription ; Translation, ribosomal structure and biogenesis ;
Unigene17889	SPAC1071.07c	71.2	4e-13	COG0185	Ribosomal protein S19	J	Translation, ribosomal structure and biogenesis ;
Unigene17962	XF2389	70.5	7e-13	COG1064	Zn-dependent alcohol dehydrogenases	R	General function prediction only ;
Unigene17963	CT627	54.3	5e-08	COG1054	Predicted sulfurtransferase	R	General function prediction only ;
Unigene17988	YNL011c	52.8	2e-07	COG0391	Uncharacterized conserved protein	S	Function unknown ;
Unigene17994	STM1627	68.2	4e-12	COG1062	Zn-dependent alcohol dehydrogenases, class III	C	Energy production and conversion ;
Unigene18017	YAL005c	112	1e-25	COG0443	Molecular chaperone	O	Posttranslational modification, protein turnover, chaperones ;
Unigene18037	SPAC664.10	62	3e-10	COG5059	Kinesin-like protein	Z	Cytoskeleton ;
Unigene18068	alr0031	60.1	1e-09	COG0297	Glycogen synthase	G	Carbohydrate transport and metabolism ;
Unigene18069	ECU03g0820i	108	3e-24	COG5023	Tubulin	Z	Cytoskeleton ;
Unigene18077	YIL133c	84.3	5e-17	COG0102	Ribosomal protein L13	J	Translation, ribosomal structure and biogenesis ;
Unigene18078	SPBC800.05c	105	3e-23	COG5023	Tubulin	Z	Cytoskeleton ;
Unigene18079	SPAC1B1.03c	73.9	6e-14	COG5215	Karyopherin (importin) beta	U	Intracellular trafficking, secretion, and vesicular transport ;
Unigene18094	all0316	48.9	2e-06	COG0596	Predicted hydrolases or acyltransferases (alpha/beta hydrolase superfamily)	R	General function prediction only ;
Unigene18121	SPAC29B12.06c	66.6	1e-11	COG5209	Uncharacterized protein involved in cell differentiation/sexual development	R	General function prediction only ;
Unigene18130	SMc02587	47.8	5e-06	COG4136	ABC-type uncharacterized transport system, ATPase component	R	General function prediction only ;
Unigene18158	YJL191w	115	3e-26	COG0100	Ribosomal protein S11	J	Translation, ribosomal structure and biogenesis ;
Unigene18159	SPCC1827.03c	50.1	1e-06	COG0318	Acyl-CoA synthetases (AMP-forming)/AMP-acid ligases II	IQ	Lipid transport and metabolism ; Secondary metabolites biosynthesis, transport and catabolism ;
Unigene18177	MA2833	71.2	4e-13	COG0474	Cation transport ATPase	P	Inorganic ion transport and metabolism ;
Unigene18191	YJL167w	96.7	9e-21	COG0142	Geranylgeranyl pyrophosphate synthase	H	Coenzyme transport and metabolism ;
Unigene18218	MJ1226	68.2	4e-12	COG0474	Cation transport ATPase	P	Inorganic ion transport and metabolism ;
Unigene18236	aq_1547	99	2e-21	COG0221	Inorganic pyrophosphatase	C	Energy production and conversion ;
Unigene18265	SPBC28F2.12	49.7	1e-06	COG0086	DNA-directed RNA polymerase, beta' subunit/160 kD subunit	K	Transcription ;
Unigene18288	XF0818	62	3e-10	COG2730	Endoglucanase	G	Carbohydrate transport and metabolism ;
Unigene18316	SMc01032	58.9	2e-09	COG0508	Pyruvate/2-oxoglutarate dehydrogenase complex, dihydrolipoamide acyltransferase (E2) component, and related enzymes	C	Energy production and conversion ;
Unigene18320	mlr3855	62.4	2e-10	COG1146	Ferredoxin	C	Energy production and conversion ;
Unigene18356	VNG1814G	94.4	5e-20	COG0458	Carbamoylphosphate synthase large subunit (split gene in MJ)	EF	Amino acid transport and metabolism ; Nucleotide transport and metabolism ;
Unigene18364	SPAC1687.15	73.6	8e-14	COG0515	Serine/threonine protein kinase	RTKL	General function prediction only ; Signal transduction mechanisms ; Transcription ; Replication, recombination and repair ;
Unigene18380	YDL047w	106	1e-23	COG0639	Diadenosine tetraphosphatase and related serine/threonine protein phosphatases	T	Signal transduction mechanisms ;
Unigene18381	YPL240c	107	7e-24	COG0326	Molecular chaperone, HSP90 family	O	Posttranslational modification, protein turnover, chaperones ;
Unigene18387	YPR080w	85.1	3e-17	COG5256	Translation elongation factor EF-1alpha (GTPase)	J	Translation, ribosomal structure and biogenesis ;
Unigene18391	lin1917	86.3	1e-17	COG0552	Signal recognition particle GTPase	U	Intracellular trafficking, secretion, and vesicular transport ;
Unigene18396	MPN248	47.4	6e-06	COG0515	Serine/threonine protein kinase	RTKL	General function prediction only ; Signal transduction mechanisms ; Transcription ; Replication, recombination and repair ;
Unigene18398	ECU01g0630	47	8e-06	COG0515	Serine/threonine protein kinase	RTKL	General function prediction only ; Signal transduction mechanisms ; Transcription ; Replication, recombination and repair ;
Unigene18415	SPBC2F12.04	97.8	4e-21	COG0091	Ribosomal protein L22	J	Translation, ribosomal structure and biogenesis ;
Unigene18417	AF1716	51.6	3e-07	COG0657	Esterase/lipase	I	Lipid transport and metabolism ;
Unigene18450	YIL082w-a_2	58.2	4e-09	COG2801	Transposase and inactivated derivatives	L	Replication, recombination and repair ;
Unigene18452	YPL089c	68.2	4e-12	COG5068	Regulator of arginine metabolism and related MADS box-containing transcription factors	K	Transcription ;
Unigene18462	SPAC9.04	78.6	3e-15	COG2801	Transposase and inactivated derivatives	L	Replication, recombination and repair ;
Unigene18463	ML0839	67	8e-12	COG0031	Cysteine synthase	E	Amino acid transport and metabolism ;
Unigene18466	L121483	47.8	5e-06	COG0281	Malic enzyme	C	Energy production and conversion ;
Unigene18468	SPBC19C7.03_1	49.3	2e-06	COG4886	Leucine-rich repeat (LRR) protein	S	Function unknown ;
Unigene18488	ECU01g0630	47.4	6e-06	COG0515	Serine/threonine protein kinase	RTKL	General function prediction only ; Signal transduction mechanisms ; Transcription ; Replication, recombination and repair ;
Unigene18489	YJL078c_1	47.8	5e-06	COG2340	Uncharacterized protein with SCP/PR1 domains	S	Function unknown ;
Unigene18493	YFL039c	119	2e-27	COG5277	Actin and related proteins	Z	Cytoskeleton ;
Unigene18509	alr3344	85.9	2e-17	COG0021	Transketolase	G	Carbohydrate transport and metabolism ;
Unigene18523	YER031c	106	1e-23	COG1100	GTPase SAR1 and related small G proteins	R	General function prediction only ;
Unigene18538	BMEI0787	105	2e-23	COG0468	RecA/RadA recombinase	L	Replication, recombination and repair ;
Unigene18541	YMR186w	51.6	3e-07	COG0326	Molecular chaperone, HSP90 family	O	Posttranslational modification, protein turnover, chaperones ;
Unigene18561	SPCC1259.01c	97.4	5e-21	COG0099	Ribosomal protein S13	J	Translation, ribosomal structure and biogenesis ;
Unigene18572	YOR312c	104	3e-23	COG2157	Ribosomal protein L20A (L18A)	J	Translation, ribosomal structure and biogenesis ;
Unigene18592	RP357	65.5	2e-11	COG0838	NADH:ubiquinone oxidoreductase subunit 3 (chain A)	C	Energy production and conversion ;
Unigene18599	RP357	64.3	5e-11	COG0838	NADH:ubiquinone oxidoreductase subunit 3 (chain A)	C	Energy production and conversion ;
Unigene18619	SPAC10F6.05c	104	3e-23	COG5078	Ubiquitin-protein ligase	O	Posttranslational modification, protein turnover, chaperones ;
Unigene18625	PAB2139	48.1	4e-06	COG0201	Preprotein translocase subunit SecY	U	Intracellular trafficking, secretion, and vesicular transport ;
Unigene18627	SPAC664.05	87.4	6e-18	COG4352	Ribosomal protein L13E	J	Translation, ribosomal structure and biogenesis ;
Unigene18653	all1420	54.7	4e-08	COG1028	Dehydrogenases with different specificities (related to short-chain alcohol dehydrogenases)	IQR	Lipid transport and metabolism ; Secondary metabolites biosynthesis, transport and catabolism ; General function prediction only ;
Unigene18657	SPCC613.05c	68.6	3e-12	COG0255	Ribosomal protein L29	J	Translation, ribosomal structure and biogenesis ;
Unigene18658	SPAC17H9.09c	93.2	1e-19	COG1100	GTPase SAR1 and related small G proteins	R	General function prediction only ;
Unigene18669	SPBC582.07c	80.9	5e-16	COG5187	26S proteasome regulatory complex component, contains PCI domain	O	Posttranslational modification, protein turnover, chaperones ;
Unigene18706	YDR172w_2	109	1e-24	COG5256	Translation elongation factor EF-1alpha (GTPase)	J	Translation, ribosomal structure and biogenesis ;
Unigene18744	sll1683	63.9	7e-11	COG1982	Arginine/lysine/ornithine decarboxylases	E	Amino acid transport and metabolism ;
Unigene18750	SPBP22H7.08	70.9	5e-13	COG5045	Ribosomal protein S10E	J	Translation, ribosomal structure and biogenesis ;
Unigene18755	YDR097c	49.3	2e-06	COG0249	Mismatch repair ATPase (MutS family)	L	Replication, recombination and repair ;
Unigene18757	alr3402	87.4	6e-18	COG0105	Nucleoside diphosphate kinase	F	Nucleotide transport and metabolism ;
Unigene18770	YPL079w	88.6	3e-18	COG2139	Ribosomal protein L21E	J	Translation, ribosomal structure and biogenesis ;
Unigene18813	RSp0583	70.5	7e-13	COG5297	Cellobiohydrolase A (1,4-beta-cellobiosidase A)	G	Carbohydrate transport and metabolism ;
Unigene18822	all4645	110	6e-25	COG0448	ADP-glucose pyrophosphorylase	G	Carbohydrate transport and metabolism ;
Unigene18825	SPBC32H8.12c	129	1e-30	COG5277	Actin and related proteins	Z	Cytoskeleton ;
Unigene18843	RC0240	73.2	1e-13	COG1845	Heme/copper-type cytochrome/quinol oxidase, subunit 3	C	Energy production and conversion ;
Unigene18870	SPBC18E5.04	124	5e-29	COG0197	Ribosomal protein L16/L10E	J	Translation, ribosomal structure and biogenesis ;
Unigene18927	YPL131w	87	7e-18	COG0256	Ribosomal protein L18	J	Translation, ribosomal structure and biogenesis ;
Unigene18930	YER103w	55.8	2e-08	COG0443	Molecular chaperone	O	Posttranslational modification, protein turnover, chaperones ;
Unigene18947	YGL245w	66.2	1e-11	COG0008	Glutamyl- and glutaminyl-tRNA synthetases	J	Translation, ribosomal structure and biogenesis ;
Unigene18951	SPBC11C11.07	100	6e-22	COG1727	Ribosomal protein L18E	J	Translation, ribosomal structure and biogenesis ;
Unigene18989	YKR072c	47.8	5e-06	COG0452	Phosphopantothenoylcysteine synthetase/decarboxylase	H	Coenzyme transport and metabolism ;
Unigene19002	YER102w	106	9e-24	COG2007	Ribosomal protein S8E	J	Translation, ribosomal structure and biogenesis ;
Unigene19010	YKL006w	64.3	5e-11	COG2163	Ribosomal protein L14E/L6E/L27E	J	Translation, ribosomal structure and biogenesis ;
Unigene19050	SPCC31H12.04c	85.1	3e-17	COG0080	Ribosomal protein L11	J	Translation, ribosomal structure and biogenesis ;
Unigene19052	SPAC31G5.03	108	3e-24	COG0186	Ribosomal protein S17	J	Translation, ribosomal structure and biogenesis ;
Unigene19055	lin1915	89.7	1e-18	COG0541	Signal recognition particle GTPase	U	Intracellular trafficking, secretion, and vesicular transport ;
Unigene19090	slr0331	112	2e-25	COG1008	NADH:ubiquinone oxidoreductase subunit 4 (chain M)	C	Energy production and conversion ;
Unigene19095	YLR167w_2	53.9	7e-08	COG1998	Ribosomal protein S27AE	J	Translation, ribosomal structure and biogenesis ;
Unigene19096	XF0818	94	6e-20	COG2730	Endoglucanase	G	Carbohydrate transport and metabolism ;
Unigene19124	SPAC1D4.12	96.7	9e-21	COG1199	Rad3-related DNA helicases	KL	Transcription ; Replication, recombination and repair ;
Unigene19132	SPAC23H4.18c	50.8	6e-07	COG5194	Component of SCF ubiquitin ligase and anaphase-promoting complex	OD	Posttranslational modification, protein turnover, chaperones ; Cell cycle control, cell division, chromosome partitioning ;
Unigene19133	SPAC9.04	68.2	3e-12	COG2801	Transposase and inactivated derivatives	L	Replication, recombination and repair ;
Unigene19135	YFL041w	53.5	9e-08	COG2132	Putative multicopper oxidases	Q	Secondary metabolites biosynthesis, transport and catabolism ;
Unigene19164	SPCC576.11	90.1	9e-19	COG1632	Ribosomal protein L15E	J	Translation, ribosomal structure and biogenesis ;
Unigene19167	SMa1898_1	48.9	2e-06	COG1073	Hydrolases of the alpha/beta superfamily	R	General function prediction only ;
Unigene19176	ECU09g0130	86.7	9e-18	COG0201	Preprotein translocase subunit SecY	U	Intracellular trafficking, secretion, and vesicular transport ;
Unigene19177	XF0845	64.3	5e-11	COG1472	Beta-glucosidase-related glycosidases	G	Carbohydrate transport and metabolism ;
Unigene19227	YER177w	92	2e-19	COG5040	14-3-3 family protein	T	Signal transduction mechanisms ;
Unigene19264	SPCC737.09c	96.3	1e-20	COG5265	ABC-type transport system involved in Fe-S cluster assembly, permease and ATPase components	O	Posttranslational modification, protein turnover, chaperones ;
Unigene19273	sll0223	99.4	1e-21	COG1007	NADH:ubiquinone oxidoreductase subunit 2 (chain N)	C	Energy production and conversion ;
Unigene19306	SPCC338.14	53.1	1e-07	COG0524	Sugar kinases, ribokinase family	G	Carbohydrate transport and metabolism ;
Unigene19311	SPBC18E5.04	73.6	8e-14	COG0197	Ribosomal protein L16/L10E	J	Translation, ribosomal structure and biogenesis ;
Unigene19313	SPBC1539.06	69.7	1e-12	COG4281	Acyl-CoA-binding protein	I	Lipid transport and metabolism ;
Unigene19349	AGc3327A	50.1	1e-06	COG0596	Predicted hydrolases or acyltransferases (alpha/beta hydrolase superfamily)	R	General function prediction only ;
Unigene19398	YLL039c	134	5e-32	COG5272	Ubiquitin	O	Posttranslational modification, protein turnover, chaperones ;
Unigene19416	AGc2890	58.2	4e-09	COG2124	Cytochrome P450	Q	Secondary metabolites biosynthesis, transport and catabolism ;
Unigene19422	YGL173c	70.9	5e-13	COG5049	5'-3' exonuclease	LDA	Replication, recombination and repair ; Cell cycle control, cell division, chromosome partitioning ; RNA processing and modification ;
Unigene19431	YDR025w	78.6	3e-15	COG0186	Ribosomal protein S17	J	Translation, ribosomal structure and biogenesis ;
Unigene19465	SPAC323.02c	108	3e-24	COG0638	20S proteasome, alpha and beta subunits	O	Posttranslational modification, protein turnover, chaperones ;
Unigene19520	YFL039c	146	1e-35	COG5277	Actin and related proteins	Z	Cytoskeleton ;
Unigene19533	YIL082w-a_2	77	8e-15	COG2801	Transposase and inactivated derivatives	L	Replication, recombination and repair ;
Unigene19541	VC2704	57.4	6e-09	COG4327	Predicted membrane protein	S	Function unknown ;
Unigene19555	RSp0690	62	3e-10	COG0179	2-keto-4-pentenoate hydratase/2-oxohepta-3-ene-1,7-dioic acid hydratase (catechol pathway)	Q	Secondary metabolites biosynthesis, transport and catabolism ;
Unigene19557	RSp1174	52.4	2e-07	COG3511	Phospholipase C	M	Cell wall/membrane/envelope biogenesis ;
Unigene19565	YHR068w	103	6e-23	COG1899	Deoxyhypusine synthase	O	Posttranslational modification, protein turnover, chaperones ;
Unigene19581	PA1297	40.8	2e-06	COG1230	Co/Zn/Cd efflux system component	P	Inorganic ion transport and metabolism ;
Unigene19587	Rv0853c	78.2	3e-15	COG3961	Pyruvate decarboxylase and related thiamine pyrophosphate-requiring enzymes	GHR	Carbohydrate transport and metabolism ; Coenzyme transport and metabolism ; General function prediction only ;
Unigene19610	SPAC19D5.04	83.2	1e-16	COG5021	Ubiquitin-protein ligase	O	Posttranslational modification, protein turnover, chaperones ;
Unigene19626	PAE0269	51.6	3e-07	COG1131	ABC-type multidrug transport system, ATPase component	V	Defense mechanisms ;
Unigene19634	YGL237c	54.3	5e-08	COG5224	CCAAT-binding factor, subunit B	K	Transcription ;
Unigene19648	SPBC32H8.12c	124	5e-29	COG5277	Actin and related proteins	Z	Cytoskeleton ;
Unigene19660	RP271	87	7e-18	COG1290	Cytochrome b subunit of the bc complex	C	Energy production and conversion ;
Unigene19677	PAE0061	48.1	4e-06	COG1840	ABC-type Fe3+ transport system, periplasmic component	P	Inorganic ion transport and metabolism ;
Unigene19700	SPBC30D10.18c	90.5	7e-19	COG0081	Ribosomal protein L1	J	Translation, ribosomal structure and biogenesis ;
Unigene19714	all5169	84.7	4e-17	COG5474	Uncharacterized conserved protein	S	Function unknown ;
Unigene19719	SPBC685.06	72.4	2e-13	COG0052	Ribosomal protein S2	J	Translation, ribosomal structure and biogenesis ;
Unigene19727	YGL245w	57.4	6e-09	COG0008	Glutamyl- and glutaminyl-tRNA synthetases	J	Translation, ribosomal structure and biogenesis ;
Unigene19757	ECU03g0820i	108	2e-24	COG5023	Tubulin	Z	Cytoskeleton ;
Unigene19772	SPBC18E5.04	121	3e-28	COG0197	Ribosomal protein L16/L10E	J	Translation, ribosomal structure and biogenesis ;
Unigene19778	YNL067w	64.3	5e-11	COG0097	Ribosomal protein L6P/L9E	J	Translation, ribosomal structure and biogenesis ;
Unigene19781	BMEII0077	47	8e-06	COG1169	Isochorismate synthase	HQ	Coenzyme transport and metabolism ; Secondary metabolites biosynthesis, transport and catabolism ;
Unigene19792	MK0437	52.8	2e-07	COG0147	Anthranilate/para-aminobenzoate synthases component I	EH	Amino acid transport and metabolism ; Coenzyme transport and metabolism ;
Unigene19799	SPBC18E5.04	77	8e-15	COG0197	Ribosomal protein L16/L10E	J	Translation, ribosomal structure and biogenesis ;
Unigene19815	YJR104c	78.6	3e-15	COG2032	Cu/Zn superoxide dismutase	P	Inorganic ion transport and metabolism ;
Unigene19819	YPO3874	53.1	1e-07	COG3823	Glutamine cyclotransferase	O	Posttranslational modification, protein turnover, chaperones ;
Unigene19831	YPR080w	106	1e-23	COG5256	Translation elongation factor EF-1alpha (GTPase)	J	Translation, ribosomal structure and biogenesis ;
Unigene19852	SPAC2F7.16c	84.7	4e-17	COG1502	Phosphatidylserine/phosphatidylglycerophosphate/cardiolipin synthases and related enzymes	I	Lipid transport and metabolism ;
Unigene19867	CC3042	49.7	1e-06	COG3693	Beta-1,4-xylanase	G	Carbohydrate transport and metabolism ;
Unigene19868	slr1251	122	1e-28	COG0652	Peptidyl-prolyl cis-trans isomerase (rotamase) - cyclophilin family	O	Posttranslational modification, protein turnover, chaperones ;
Unigene19905	SPAC4G9.21c	80.5	7e-16	COG1657	Squalene cyclase	I	Lipid transport and metabolism ;
Unigene19912	PM1905	50.4	8e-07	COG3338	Carbonic anhydrase	P	Inorganic ion transport and metabolism ;
Unigene19923	SPAC21E11.05c	75.5	2e-14	COG0652	Peptidyl-prolyl cis-trans isomerase (rotamase) - cyclophilin family	O	Posttranslational modification, protein turnover, chaperones ;
Unigene19927	DRA0326	47	8e-06	COG3424	Predicted naringenin-chalcone synthase	Q	Secondary metabolites biosynthesis, transport and catabolism ;
Unigene19932	YBL016w	47.8	5e-06	COG0515	Serine/threonine protein kinase	RTKL	General function prediction only ; Signal transduction mechanisms ; Transcription ; Replication, recombination and repair ;
Unigene19941	SPAC1805.11c	113	7e-26	COG4830	Ribosomal protein S26	J	Translation, ribosomal structure and biogenesis ;
Unigene19943	SPAC22A12.15c	86.3	1e-17	COG0443	Molecular chaperone	O	Posttranslational modification, protein turnover, chaperones ;
Unigene19958	SMb20088_2	59.3	2e-09	COG2312	Erythromycin esterase homolog	R	General function prediction only ;
Unigene19960	mdh	95.1	3e-20	COG0039	Malate/lactate dehydrogenases	C	Energy production and conversion ;
Unigene19973	YOR054c	53.1	1e-07	COG0452	Phosphopantothenoylcysteine synthetase/decarboxylase	H	Coenzyme transport and metabolism ;
Unigene19977	RSp1223	68.2	3e-12	COG2223	Nitrate/nitrite transporter	P	Inorganic ion transport and metabolism ;
Unigene19985	YDR454c	60.1	9e-10	COG0194	Guanylate kinase	F	Nucleotide transport and metabolism ;
Unigene19987	YJL143w	72	2e-13	COG5596	Mitochondrial import inner membrane translocase, subunit TIM22	O	Posttranslational modification, protein turnover, chaperones ;
Unigene19988	SPAC110.03	111	3e-25	COG1100	GTPase SAR1 and related small G proteins	R	General function prediction only ;
Unigene19989	YGL103w	110	8e-25	COG0200	Ribosomal protein L15	J	Translation, ribosomal structure and biogenesis ;
Unigene19990	lin2848	56.2	1e-08	COG0656	Aldo/keto reductases, related to diketogulonate reductase	R	General function prediction only ;
Unigene19998	SPCP31B10.08c	68.9	2e-12	COG2451	Ribosomal protein L35AE/L33A	J	Translation, ribosomal structure and biogenesis ;
Unigene20001	all4645	63.9	7e-11	COG0448	ADP-glucose pyrophosphorylase	G	Carbohydrate transport and metabolism ;
Unigene20035	YDR304c	64.7	4e-11	COG0652	Peptidyl-prolyl cis-trans isomerase (rotamase) - cyclophilin family	O	Posttranslational modification, protein turnover, chaperones ;
Unigene20036	SPAC3A12.18	74.3	5e-14	COG0364	Glucose-6-phosphate 1-dehydrogenase	G	Carbohydrate transport and metabolism ;
Unigene20042	SPAC222.12c	137	5e-33	COG0055	F0F1-type ATP synthase, beta subunit	C	Energy production and conversion ;
Unigene20048	SPAC18G6.03	56.2	1e-08	COG1100	GTPase SAR1 and related small G proteins	R	General function prediction only ;
Unigene20057	CC2451_1	85.9	2e-17	COG0550	Topoisomerase IA	L	Replication, recombination and repair ;
Unigene20085	SMc00680	74.7	4e-14	COG1064	Zn-dependent alcohol dehydrogenases	R	General function prediction only ;
Unigene20091	SPBC18H10.12c	107	5e-24	COG1841	Ribosomal protein L30/L7E	J	Translation, ribosomal structure and biogenesis ;
Unigene20113	SSO0472	53.1	1e-07	COG1062	Zn-dependent alcohol dehydrogenases, class III	C	Energy production and conversion ;
Unigene20157	mlr6931	61.6	3e-10	COG0040	ATP phosphoribosyltransferase	E	Amino acid transport and metabolism ;
Unigene20185	TM0036	57.8	5e-09	COG1618	Predicted nucleotide kinase	F	Nucleotide transport and metabolism ;
Unigene20200	YHR148w	92.8	1e-19	COG0522	Ribosomal protein S4 and related proteins	J	Translation, ribosomal structure and biogenesis ;
Unigene20202	asr1309	82	2e-16	COG0694	Thioredoxin-like proteins and domains	O	Posttranslational modification, protein turnover, chaperones ;
Unigene20222	PA0567	54.3	5e-08	COG0401	Uncharacterized homolog of Blt101	S	Function unknown ;
Unigene20235	SPBC16A3.15c	102	1e-22	COG5023	Tubulin	Z	Cytoskeleton ;
Unigene20237	YNL325c	54.7	4e-08	COG5329	Phosphoinositide polyphosphatase (Sac family)	T	Signal transduction mechanisms ;
Unigene20246	SPCC31H12.07	85.1	3e-17	COG5047	Vesicle coat complex COPII, subunit SEC23	U	Intracellular trafficking, secretion, and vesicular transport ;
Unigene20256	YPO2393	103	7e-23	COG0469	Pyruvate kinase	G	Carbohydrate transport and metabolism ;
Unigene20273	SMc00010	92.8	1e-19	COG0843	Heme/copper-type cytochrome/quinol oxidases, subunit 1	C	Energy production and conversion ;
Unigene20292	SPBP8B7.06	63.9	7e-11	COG2058	Ribosomal protein L12E/L44/L45/RPP1/RPP2	J	Translation, ribosomal structure and biogenesis ;
Unigene20294	SMc01821	63.9	7e-11	COG0044	Dihydroorotase and related cyclic amidohydrolases	F	Nucleotide transport and metabolism ;
Unigene20342	SPAC20G8.09c	101	4e-22	COG1444	Predicted P-loop ATPase fused to an acetyltransferase	R	General function prediction only ;
Unigene20356	YDL007w	138	2e-33	COG1222	ATP-dependent 26S proteasome regulatory subunit	O	Posttranslational modification, protein turnover, chaperones ;
Unigene20359	YKL006w	59.3	2e-09	COG2163	Ribosomal protein L14E/L6E/L27E	J	Translation, ribosomal structure and biogenesis ;
Unigene20384	MA3286	57	8e-09	COG0589	Universal stress protein UspA and related nucleotide-binding proteins	T	Signal transduction mechanisms ;
Unigene20393	YML124c	64.7	4e-11	COG5023	Tubulin	Z	Cytoskeleton ;
Unigene20400	XF0818	64.3	5e-11	COG2730	Endoglucanase	G	Carbohydrate transport and metabolism ;
Unigene20451	mlr5402	72.4	2e-13	COG0489	ATPases involved in chromosome partitioning	D	Cell cycle control, cell division, chromosome partitioning ;
Unigene20468	YBR034c	49.7	1e-06	COG0500	SAM-dependent methyltransferases	QR	Secondary metabolites biosynthesis, transport and catabolism ; General function prediction only ;
Unigene20484	SPBC32H8.12c	125	2e-29	COG5277	Actin and related proteins	Z	Cytoskeleton ;
Unigene20497	SPCC663.04	94	6e-20	COG2167	Ribosomal protein L39E	J	Translation, ribosomal structure and biogenesis ;
Unigene20536	XF0818	59.3	2e-09	COG2730	Endoglucanase	G	Carbohydrate transport and metabolism ;
Unigene20541	YPR141c	62.8	1e-10	COG5059	Kinesin-like protein	Z	Cytoskeleton ;
Unigene20577	SMc02501	55.5	2e-08	COG0055	F0F1-type ATP synthase, beta subunit	C	Energy production and conversion ;
Unigene20584	SPAC1F5.10	113	1e-25	COG0513	Superfamily II DNA and RNA helicases	LKJ	Replication, recombination and repair ; Transcription ; Translation, ribosomal structure and biogenesis ;
Unigene20585	ECU02g0610	100	5e-22	COG0094	Ribosomal protein L5	J	Translation, ribosomal structure and biogenesis ;
Unigene20597	YER177w	57.4	6e-09	COG5040	14-3-3 family protein	T	Signal transduction mechanisms ;
Unigene20611	all4365	110	5e-25	COG1429	Cobalamin biosynthesis protein CobN and related Mg-chelatases	H	Coenzyme transport and metabolism ;
Unigene20626	SPAC3F10.11c	51.2	5e-07	COG1132	ABC-type multidrug transport system, ATPase and permease components	V	Defense mechanisms ;
Unigene20631	all4131	115	1e-26	COG0126	3-phosphoglycerate kinase	G	Carbohydrate transport and metabolism ;
Unigene20648	YNL162w	119	1e-27	COG1631	Ribosomal protein L44E	J	Translation, ribosomal structure and biogenesis ;
Unigene20659	MA1950	68.2	3e-12	COG0520	Selenocysteine lyase	E	Amino acid transport and metabolism ;
Unigene20709	ECU03g0620	62	3e-10	COG0515	Serine/threonine protein kinase	RTKL	General function prediction only ; Signal transduction mechanisms ; Transcription ; Replication, recombination and repair ;
Unigene20713	AGpA688	49.7	1e-06	COG3158	K+ transporter	P	Inorganic ion transport and metabolism ;
Unigene20722	MA2301_1	50.4	8e-07	COG4886	Leucine-rich repeat (LRR) protein	S	Function unknown ;
Unigene20731	SPAC13G6.02c	84.7	4e-17	COG1890	Ribosomal protein S3AE	J	Translation, ribosomal structure and biogenesis ;
Unigene20734	SPAC664.05	84	6e-17	COG4352	Ribosomal protein L13E	J	Translation, ribosomal structure and biogenesis ;
Unigene20741	asr1592	50.4	8e-07	COG0268	Ribosomal protein S20	J	Translation, ribosomal structure and biogenesis ;
Unigene20750	PA0147	48.5	3e-06	COG3491	Isopenicillin N synthase and related dioxygenases	R	General function prediction only ;
Unigene20754	SPAC17A2.13c	88.6	3e-18	COG5040	14-3-3 family protein	T	Signal transduction mechanisms ;
Unigene20767	SPBC2G2.06c	57	8e-09	COG5096	Vesicle coat complex, various subunits	U	Intracellular trafficking, secretion, and vesicular transport ;
Unigene20806	YPR042c	47.8	5e-06	COG5099	RNA-binding protein of the Puf family, translational repressor	J	Translation, ribosomal structure and biogenesis ;
Unigene20815	TP0886	86.7	1e-17	COG1185	Polyribonucleotide nucleotidyltransferase (polynucleotide phosphorylase)	J	Translation, ribosomal structure and biogenesis ;
Unigene20837	SMc02857	119	2e-27	COG0443	Molecular chaperone	O	Posttranslational modification, protein turnover, chaperones ;
Unigene20853	CC3494_1	58.2	4e-09	COG3637	Opacity protein and related surface antigens	M	Cell wall/membrane/envelope biogenesis ;
Unigene20873	SPBC21B10.10	95.5	2e-20	COG1471	Ribosomal protein S4E	J	Translation, ribosomal structure and biogenesis ;
Unigene20881	MA2301_1	49.3	2e-06	COG4886	Leucine-rich repeat (LRR) protein	S	Function unknown ;
Unigene20909	SPAC926.04c	78.6	3e-15	COG0326	Molecular chaperone, HSP90 family	O	Posttranslational modification, protein turnover, chaperones ;
Unigene20915	alr0483	74.7	4e-14	COG1160	Predicted GTPases	R	General function prediction only ;
Unigene20918	ssr1480	55.1	3e-08	COG0724	RNA-binding proteins (RRM domain)	R	General function prediction only ;
Unigene20946	RP354	60.1	1e-09	COG0649	NADH:ubiquinone oxidoreductase 49 kD subunit 7	C	Energy production and conversion ;
Unigene20951	ydiB	50.4	8e-07	COG0169	Shikimate 5-dehydrogenase	E	Amino acid transport and metabolism ;
Unigene20972	YML098w	52.8	2e-07	COG5248	Transcription initiation factor TFIID, subunit TAF13	K	Transcription ;
Unigene20990	SMc00894	65.5	2e-11	COG1519	3-deoxy-D-manno-octulosonic-acid transferase	M	Cell wall/membrane/envelope biogenesis ;
Unigene20997	deaD	52.8	2e-07	COG0513	Superfamily II DNA and RNA helicases	LKJ	Replication, recombination and repair ; Transcription ; Translation, ribosomal structure and biogenesis ;
Unigene21008	YER120w	55.5	2e-08	COG5066	VAMP-associated protein involved in inositol metabolism	U	Intracellular trafficking, secretion, and vesicular transport ;
Unigene21015	SMc01904	79	2e-15	COG1219	ATP-dependent protease Clp, ATPase subunit	O	Posttranslational modification, protein turnover, chaperones ;
Unigene21036	RP271	72.8	1e-13	COG1290	Cytochrome b subunit of the bc complex	C	Energy production and conversion ;
Unigene21047	mll0712	50.4	8e-07	COG0076	Glutamate decarboxylase and related PLP-dependent proteins	E	Amino acid transport and metabolism ;
Unigene21058	SPAC56F8.03	78.6	3e-15	COG0532	Translation initiation factor 2 (IF-2; GTPase)	J	Translation, ribosomal structure and biogenesis ;
Unigene21132	YER102w	90.9	5e-19	COG2007	Ribosomal protein S8E	J	Translation, ribosomal structure and biogenesis ;
Unigene21136	menB	122	2e-28	COG0447	Dihydroxynaphthoic acid synthase	H	Coenzyme transport and metabolism ;
Unigene21138	FN2030	70.5	7e-13	COG3808	Inorganic pyrophosphatase	C	Energy production and conversion ;
Unigene21142	Rv2320c	67.8	5e-12	COG0531	Amino acid transporters	E	Amino acid transport and metabolism ;
Unigene21151	BS_dhaS	89	2e-18	COG1012	NAD-dependent aldehyde dehydrogenases	C	Energy production and conversion ;
Unigene21156	BMEI1462	87.4	6e-18	COG1845	Heme/copper-type cytochrome/quinol oxidase, subunit 3	C	Energy production and conversion ;
Unigene21158	SPAC4G8.02c	54.7	4e-08	COG2443	Preprotein translocase subunit Sss1	U	Intracellular trafficking, secretion, and vesicular transport ;
Unigene21169	all1686	55.1	3e-08	COG1409	Predicted phosphohydrolases	R	General function prediction only ;
Unigene21184	AGl2580	53.1	1e-07	COG2376	Dihydroxyacetone kinase	G	Carbohydrate transport and metabolism ;
Unigene21199	all4607_2	102	2e-22	COG1003	Glycine cleavage system protein P (pyridoxal-binding), C-terminal domain	E	Amino acid transport and metabolism ;
Unigene21213	SPBC11C11.07	74.7	4e-14	COG1727	Ribosomal protein L18E	J	Translation, ribosomal structure and biogenesis ;
Unigene21233	YLR388w	88.2	3e-18	COG0199	Ribosomal protein S14	J	Translation, ribosomal structure and biogenesis ;
Unigene21252	PA2843	65.1	3e-11	COG3200	3-deoxy-D-arabino-heptulosonate 7-phosphate (DAHP) synthase	E	Amino acid transport and metabolism ;
Unigene21290	mll6983	75.5	2e-14	COG0318	Acyl-CoA synthetases (AMP-forming)/AMP-acid ligases II	IQ	Lipid transport and metabolism ; Secondary metabolites biosynthesis, transport and catabolism ;
Unigene21301	SPAC16C9.03	84.7	4e-17	COG1499	NMD protein affecting ribosome stability and mRNA decay	J	Translation, ribosomal structure and biogenesis ;
Unigene21324	ECU02g1450	91.7	3e-19	COG0515	Serine/threonine protein kinase	RTKL	General function prediction only ; Signal transduction mechanisms ; Transcription ; Replication, recombination and repair ;
Unigene21339	SA1063_1	55.1	3e-08	COG0515	Serine/threonine protein kinase	RTKL	General function prediction only ; Signal transduction mechanisms ; Transcription ; Replication, recombination and repair ;
Unigene21382	YPR080w	122	2e-28	COG5256	Translation elongation factor EF-1alpha (GTPase)	J	Translation, ribosomal structure and biogenesis ;
Unigene21403	all4336	81.6	3e-16	COG0051	Ribosomal protein S10	J	Translation, ribosomal structure and biogenesis ;
Unigene21410	mll7934	57	8e-09	COG2072	Predicted flavoprotein involved in K+ transport	P	Inorganic ion transport and metabolism ;
Unigene21435	YKL180w	94.4	5e-20	COG0091	Ribosomal protein L22	J	Translation, ribosomal structure and biogenesis ;
Unigene21455	YIL082w-a_2	47.8	5e-06	COG2801	Transposase and inactivated derivatives	L	Replication, recombination and repair ;
Unigene21464	all0352	48.5	3e-06	COG1028	Dehydrogenases with different specificities (related to short-chain alcohol dehydrogenases)	IQR	Lipid transport and metabolism ; Secondary metabolites biosynthesis, transport and catabolism ; General function prediction only ;
Unigene21477	SPAC9.04	50.4	8e-07	COG2801	Transposase and inactivated derivatives	L	Replication, recombination and repair ;
Unigene21487	sll1822	97.4	6e-21	COG0103	Ribosomal protein S9	J	Translation, ribosomal structure and biogenesis ;
Unigene21508	speA	72.8	1e-13	COG1166	Arginine decarboxylase (spermidine biosynthesis)	E	Amino acid transport and metabolism ;
Unigene21518	SPAC1F5.11c	63.9	7e-11	COG5032	Phosphatidylinositol kinase and protein kinases of the PI-3 kinase family	TDBLU	Signal transduction mechanisms ; Cell cycle control, cell division, chromosome partitioning ; Chromatin structure and dynamics ; Replication, recombination and repair ; Intracellular trafficking, secretion, and vesicular transport ;
Unigene21558	SMc00873	54.3	5e-08	COG3158	K+ transporter	P	Inorganic ion transport and metabolism ;
Unigene21586	DR0405	94	6e-20	COG1523	Type II secretory pathway, pullulanase PulA and related glycosidases	G	Carbohydrate transport and metabolism ;
Unigene21605	SPAC23C4.15	80.5	7e-16	COG2012	DNA-directed RNA polymerase, subunit H, RpoH/RPB5	K	Transcription ;
Unigene21606	all3272	78.2	3e-15	COG0468	RecA/RadA recombinase	L	Replication, recombination and repair ;
Unigene21619	YIL082w-a_2	58.2	4e-09	COG2801	Transposase and inactivated derivatives	L	Replication, recombination and repair ;
Unigene21624	SPAC14C4.14	137	4e-33	COG0056	F0F1-type ATP synthase, alpha subunit	C	Energy production and conversion ;
Unigene21637	SPBC1539.07c	86.7	1e-17	COG1062	Zn-dependent alcohol dehydrogenases, class III	C	Energy production and conversion ;
Unigene21648	SPAC18B11.07c	57.4	6e-09	COG5078	Ubiquitin-protein ligase	O	Posttranslational modification, protein turnover, chaperones ;
Unigene21654	YMR183c	48.5	3e-06	COG5074	t-SNARE complex subunit, syntaxin	U	Intracellular trafficking, secretion, and vesicular transport ;
Unigene21656	alr3344	97.4	6e-21	COG0021	Transketolase	G	Carbohydrate transport and metabolism ;
Unigene21667	MA2301_1	48.9	2e-06	COG4886	Leucine-rich repeat (LRR) protein	S	Function unknown ;
Unigene21673	SPCC794.09c	130	6e-31	COG5256	Translation elongation factor EF-1alpha (GTPase)	J	Translation, ribosomal structure and biogenesis ;
Unigene21691	PAE0061	47	9e-06	COG1840	ABC-type Fe3+ transport system, periplasmic component	P	Inorganic ion transport and metabolism ;
Unigene21716	RSp0053	56.2	1e-08	COG1063	Threonine dehydrogenase and related Zn-dependent dehydrogenases	ER	Amino acid transport and metabolism ; General function prediction only ;
Unigene21721	YDL061c	77.4	6e-15	COG0199	Ribosomal protein S14	J	Translation, ribosomal structure and biogenesis ;
Unigene21749	CAC0855	59.7	1e-09	COG0637	Predicted phosphatase/phosphohexomutase	R	General function prediction only ;
Unigene21751	SPAC1F5.10	55.1	3e-08	COG0513	Superfamily II DNA and RNA helicases	LKJ	Replication, recombination and repair ; Transcription ; Translation, ribosomal structure and biogenesis ;
Unigene21774	SPBC725.11c	50.1	1e-06	COG5224	CCAAT-binding factor, subunit B	K	Transcription ;
Unigene21788	TM1484	85.9	2e-17	COG0256	Ribosomal protein L18	J	Translation, ribosomal structure and biogenesis ;
Unigene21803	aq_548	53.5	9e-08	COG1515	Deoxyinosine 3'endonuclease (endonuclease V)	L	Replication, recombination and repair ;
Unigene21807	YER148w	125	1e-29	COG2101	TATA-box binding protein (TBP), component of TFIID and TFIIIB	K	Transcription ;
Unigene21823	SPAC15E1.03	51.2	5e-07	COG1631	Ribosomal protein L44E	J	Translation, ribosomal structure and biogenesis ;
Unigene21840	AF1946_2	54.7	4e-08	COG4870	Cysteine protease	O	Posttranslational modification, protein turnover, chaperones ;
Unigene21844	RSp0702	47	9e-06	COG0654	2-polyprenyl-6-methoxyphenol hydroxylase and related FAD-dependent oxidoreductases	HC	Coenzyme transport and metabolism ; Energy production and conversion ;
Unigene21891	Cgl1470	49.7	1e-06	COG0637	Predicted phosphatase/phosphohexomutase	R	General function prediction only ;
Unigene21901	SPAC17A2.09c	52.8	2e-07	COG0724	RNA-binding proteins (RRM domain)	R	General function prediction only ;
Unigene21906	all4131	117	7e-27	COG0126	3-phosphoglycerate kinase	G	Carbohydrate transport and metabolism ;
Unigene21916	all2748	53.5	9e-08	COG0666	FOG: Ankyrin repeat	R	General function prediction only ;
Unigene21947	VC1159	65.1	3e-11	COG1932	Phosphoserine aminotransferase	HE	Coenzyme transport and metabolism ; Amino acid transport and metabolism ;
Unigene21948	SPAC15E1.06	66.6	1e-11	COG0622	Predicted phosphoesterase	R	General function prediction only ;
Unigene21960	SPCC306.08c	75.9	2e-14	COG0039	Malate/lactate dehydrogenases	C	Energy production and conversion ;
Unigene21976	Cgl0529	47	9e-06	COG0200	Ribosomal protein L15	J	Translation, ribosomal structure and biogenesis ;
Unigene22011	YAL005c	133	7e-32	COG0443	Molecular chaperone	O	Posttranslational modification, protein turnover, chaperones ;
Unigene22027	SPBC11C11.07	85.5	2e-17	COG1727	Ribosomal protein L18E	J	Translation, ribosomal structure and biogenesis ;
Unigene22029	SPBC32F12.10	64.3	5e-11	COG0033	Phosphoglucomutase	G	Carbohydrate transport and metabolism ;
Unigene22033	alr4641	118	3e-27	COG0450	Peroxiredoxin	O	Posttranslational modification, protein turnover, chaperones ;
Unigene22067	SPBC13G1.11	65.5	2e-11	COG5143	Synaptobrevin/VAMP-like protein	U	Intracellular trafficking, secretion, and vesicular transport ;
Unigene22095	YML124c	131	3e-31	COG5023	Tubulin	Z	Cytoskeleton ;
Unigene22099	mll2211	64.3	5e-11	COG1902	NADH:flavin oxidoreductases, Old Yellow Enzyme family	C	Energy production and conversion ;
Unigene22104	SPAC15A10.01	81.3	4e-16	COG5265	ABC-type transport system involved in Fe-S cluster assembly, permease and ATPase components	O	Posttranslational modification, protein turnover, chaperones ;
Unigene22137	YDL192w	75.9	2e-14	COG1100	GTPase SAR1 and related small G proteins	R	General function prediction only ;
Unigene22185	SPBC15D4.05	92.8	1e-19	COG0523	Putative GTPases (G3E family)	R	General function prediction only ;
Unigene22201	MT3198_1	77.4	6e-15	COG0476	Dinucleotide-utilizing enzymes involved in molybdopterin and thiamine biosynthesis family 2	H	Coenzyme transport and metabolism ;
Unigene22216	Rv3876	56.2	1e-08	COG0455	ATPases involved in chromosome partitioning	D	Cell cycle control, cell division, chromosome partitioning ;
Unigene22220	YKL174c	52.4	2e-07	COG0531	Amino acid transporters	E	Amino acid transport and metabolism ;
Unigene22223	SPAC1805.12c_2	95.1	3e-20	COG1552	Ribosomal protein L40E	J	Translation, ribosomal structure and biogenesis ;
Unigene22232	SPAC2G11.07c	67.8	5e-12	COG0631	Serine/threonine protein phosphatase	T	Signal transduction mechanisms ;
Unigene22238	DR1624	53.5	9e-08	COG0513	Superfamily II DNA and RNA helicases	LKJ	Replication, recombination and repair ; Transcription ; Translation, ribosomal structure and biogenesis ;
Unigene22243	SPAC926.04c	82.8	1e-16	COG0326	Molecular chaperone, HSP90 family	O	Posttranslational modification, protein turnover, chaperones ;
Unigene22279	SPBC29B5.03c	99.4	1e-21	COG0198	Ribosomal protein L24	J	Translation, ribosomal structure and biogenesis ;
Unigene22283	YAL026c	73.2	1e-13	COG0474	Cation transport ATPase	P	Inorganic ion transport and metabolism ;
Unigene22293	all2995	90.9	5e-19	COG0020	Undecaprenyl pyrophosphate synthase	I	Lipid transport and metabolism ;
Unigene22307	CC3494_1	50.8	6e-07	COG3637	Opacity protein and related surface antigens	M	Cell wall/membrane/envelope biogenesis ;
Unigene22309	SPCC550.06c	65.9	2e-11	COG0234	Co-chaperonin GroES (HSP10)	O	Posttranslational modification, protein turnover, chaperones ;
Unigene22312	ECU01g0630	47	9e-06	COG0515	Serine/threonine protein kinase	RTKL	General function prediction only ; Signal transduction mechanisms ; Transcription ; Replication, recombination and repair ;
Unigene22314	PA1297	54.3	5e-08	COG1230	Co/Zn/Cd efflux system component	P	Inorganic ion transport and metabolism ;
Unigene22322	FN0494	53.9	7e-08	COG1028	Dehydrogenases with different specificities (related to short-chain alcohol dehydrogenases)	IQR	Lipid transport and metabolism ; Secondary metabolites biosynthesis, transport and catabolism ; General function prediction only ;
Unigene22325	BH1908	67.4	6e-12	COG1472	Beta-glucosidase-related glycosidases	G	Carbohydrate transport and metabolism ;
Unigene22328	SPAC9.04	52.8	2e-07	COG2801	Transposase and inactivated derivatives	L	Replication, recombination and repair ;
Unigene22362	alr4683	55.5	2e-08	COG0724	RNA-binding proteins (RRM domain)	R	General function prediction only ;
Unigene22393	SMc00574	105	2e-23	COG0304	3-oxoacyl-(acyl-carrier-protein) synthase	IQ	Lipid transport and metabolism ; Secondary metabolites biosynthesis, transport and catabolism ;
Unigene22397	DR1146	47.8	5e-06	COG3871	Uncharacterized stress protein (general stress protein 26)	R	General function prediction only ;
Unigene22419	mll8094	73.2	1e-13	COG0415	Deoxyribodipyrimidine photolyase	L	Replication, recombination and repair ;
Unigene22424	XF0118	102	2e-22	COG0367	Asparagine synthase (glutamine-hydrolyzing)	E	Amino acid transport and metabolism ;
Unigene22426	BB0621	61.6	3e-10	COG0693	Putative intracellular protease/amidase	R	General function prediction only ;
Unigene22433	YPR042c	65.9	2e-11	COG5099	RNA-binding protein of the Puf family, translational repressor	J	Translation, ribosomal structure and biogenesis ;
Unigene22455	YNL241c	50.8	6e-07	COG0364	Glucose-6-phosphate 1-dehydrogenase	G	Carbohydrate transport and metabolism ;
Unigene22466	SPAC1687.15	134	5e-32	COG0515	Serine/threonine protein kinase	RTKL	General function prediction only ; Signal transduction mechanisms ; Transcription ; Replication, recombination and repair ;
Unigene22484	PA4191	61.2	4e-10	COG3491	Isopenicillin N synthase and related dioxygenases	R	General function prediction only ;
Unigene22505	SPBC15C4.04c	51.2	5e-07	COG0531	Amino acid transporters	E	Amino acid transport and metabolism ;
Unigene22573	CAC0424	52.8	2e-07	COG0524	Sugar kinases, ribokinase family	G	Carbohydrate transport and metabolism ;
Unigene22591	BS_ung	110	5e-25	COG0692	Uracil DNA glycosylase	L	Replication, recombination and repair ;
Unigene22596	YBR103w	69.7	1e-12	COG2319	FOG: WD40 repeat	R	General function prediction only ;
Unigene22610	BMEI1465	101	4e-22	COG0843	Heme/copper-type cytochrome/quinol oxidases, subunit 1	C	Energy production and conversion ;
Unigene22655	SPBC32H8.12c	121	4e-28	COG5277	Actin and related proteins	Z	Cytoskeleton ;
Unigene22664	SPBP19A11.03c	59.7	1e-09	COG5110	26S proteasome regulatory complex component	O	Posttranslational modification, protein turnover, chaperones ;
Unigene22666	SPBC25D12.04	107	7e-24	COG0208	Ribonucleotide reductase, beta subunit	F	Nucleotide transport and metabolism ;
Unigene22678	YLR093c	52	3e-07	COG5143	Synaptobrevin/VAMP-like protein	U	Intracellular trafficking, secretion, and vesicular transport ;
Unigene22746	ECU03g0820i	124	3e-29	COG5023	Tubulin	Z	Cytoskeleton ;
Unigene22772	all0004	89	2e-18	COG0224	F0F1-type ATP synthase, gamma subunit	C	Energy production and conversion ;
Unigene22773	SPBC1198.14c	97.8	4e-21	COG0158	Fructose-1,6-bisphosphatase	G	Carbohydrate transport and metabolism ;
Unigene22778	ECU10g1490	58.2	4e-09	COG3268	Uncharacterized conserved protein	S	Function unknown ;
Unigene22802	XF0818	48.1	4e-06	COG2730	Endoglucanase	G	Carbohydrate transport and metabolism ;
Unigene22805	all4121	73.9	6e-14	COG0369	Sulfite reductase, alpha subunit (flavoprotein)	P	Inorganic ion transport and metabolism ;
Unigene22821	YPR080w	140	6e-34	COG5256	Translation elongation factor EF-1alpha (GTPase)	J	Translation, ribosomal structure and biogenesis ;
Unigene22831	Rv1133c	85.9	2e-17	COG0620	Methionine synthase II (cobalamin-independent)	E	Amino acid transport and metabolism ;
Unigene22833	all4205	84.7	4e-17	COG0093	Ribosomal protein L14	J	Translation, ribosomal structure and biogenesis ;
Unigene22838	alr1615_2	54.7	4e-08	COG1404	Subtilisin-like serine proteases	O	Posttranslational modification, protein turnover, chaperones ;
Unigene22844	CPn0680	85.9	2e-17	COG0306	Phosphate/sulphate permeases	P	Inorganic ion transport and metabolism ;
Unigene22851	SPBC1711.06	89.4	1e-18	COG0088	Ribosomal protein L4	J	Translation, ribosomal structure and biogenesis ;
Unigene22883	YOR310c	50.4	8e-07	COG1498	Protein implicated in ribosomal biogenesis, Nop56p homolog	J	Translation, ribosomal structure and biogenesis ;
Unigene22895	YOR326w	42.7	4e-11	COG5022	Myosin heavy chain	Z	Cytoskeleton ;
Unigene22896	YJL190c	112	2e-25	COG0096	Ribosomal protein S8	J	Translation, ribosomal structure and biogenesis ;
Unigene22907	SPBC365.06	71.2	4e-13	COG5227	Ubiquitin-like protein (sentrin)	O	Posttranslational modification, protein turnover, chaperones ;
Unigene22924	alr1042	76.3	1e-14	COG0373	Glutamyl-tRNA reductase	H	Coenzyme transport and metabolism ;
Unigene22928	slr0899	64.7	4e-11	COG1513	Cyanate lyase	P	Inorganic ion transport and metabolism ;
Unigene22945	YDL061c	77.4	6e-15	COG0199	Ribosomal protein S14	J	Translation, ribosomal structure and biogenesis ;
Unigene22962	XF0009	50.4	8e-07	COG0810	Periplasmic protein TonB, links inner and outer membranes	M	Cell wall/membrane/envelope biogenesis ;
Unigene22965	AGc2867	66.6	1e-11	COG1064	Zn-dependent alcohol dehydrogenases	R	General function prediction only ;
Unigene22973	YNL132w	57.8	5e-09	COG1444	Predicted P-loop ATPase fused to an acetyltransferase	R	General function prediction only ;
Unigene22974	YOL127w	52	3e-07	COG0089	Ribosomal protein L23	J	Translation, ribosomal structure and biogenesis ;
Unigene22986	YLR378c	114	3e-26	COG0201	Preprotein translocase subunit SecY	U	Intracellular trafficking, secretion, and vesicular transport ;
Unigene22996	ECU07g1640	104	4e-23	COG1222	ATP-dependent 26S proteasome regulatory subunit	O	Posttranslational modification, protein turnover, chaperones ;
Unigene22997	all5026	50.4	8e-07	COG0702	Predicted nucleoside-diphosphate-sugar epimerases	MG	Cell wall/membrane/envelope biogenesis ; Carbohydrate transport and metabolism ;
Unigene23014	CC3394	107	4e-24	COG0678	Peroxiredoxin	O	Posttranslational modification, protein turnover, chaperones ;
Unigene23022	BS_tuaD	72.8	1e-13	COG1004	Predicted UDP-glucose 6-dehydrogenase	M	Cell wall/membrane/envelope biogenesis ;
Unigene23047	ECU06g0830	49.7	1e-06	COG5183	Protein involved in mRNA turnover and stability	A	RNA processing and modification ;
Unigene23073	slr0542	64.7	4e-11	COG0740	Protease subunit of ATP-dependent Clp proteases	OU	Posttranslational modification, protein turnover, chaperones ; Intracellular trafficking, secretion, and vesicular transport ;
Unigene23088	all5026	88.6	3e-18	COG0702	Predicted nucleoside-diphosphate-sugar epimerases	MG	Cell wall/membrane/envelope biogenesis ; Carbohydrate transport and metabolism ;
Unigene23149	SPAC869.04	74.3	5e-14	COG2421	Predicted acetamidase/formamidase	C	Energy production and conversion ;
Unigene23152	Rv3339c	54.3	5e-08	COG0538	Isocitrate dehydrogenases	C	Energy production and conversion ;
Unigene23156	MTH411	51.2	4e-07	COG2217	Cation transport ATPase	P	Inorganic ion transport and metabolism ;
Unigene23185	YDR019c	74.7	4e-14	COG0404	Glycine cleavage system T protein (aminomethyltransferase)	E	Amino acid transport and metabolism ;
Unigene23191	YPL095c	47.4	6e-06	COG0429	Predicted hydrolase of the alpha/beta-hydrolase fold	R	General function prediction only ;
Unigene23204	SPCC1906.01	95.5	2e-20	COG1208	Nucleoside-diphosphate-sugar pyrophosphorylase involved in lipopolysaccharide biosynthesis/translation initiation factor 2B, gamma/epsilon subunits (eIF-2Bgamma/eIF-2Bepsilon)	MJ	Cell wall/membrane/envelope biogenesis ; Translation, ribosomal structure and biogenesis ;
Unigene23214	SPAC4A8.13c	103	1e-22	COG0638	20S proteasome, alpha and beta subunits	O	Posttranslational modification, protein turnover, chaperones ;
Unigene23217	APE1226	89.7	1e-18	COG0626	Cystathionine beta-lyases/cystathionine gamma-synthases	E	Amino acid transport and metabolism ;
Unigene23228	YIL082w-a_2	56.2	1e-08	COG2801	Transposase and inactivated derivatives	L	Replication, recombination and repair ;
Unigene23239	AGc2030	55.5	2e-08	COG0304	3-oxoacyl-(acyl-carrier-protein) synthase	IQ	Lipid transport and metabolism ; Secondary metabolites biosynthesis, transport and catabolism ;
Unigene23255	YDL192w	51.6	3e-07	COG1100	GTPase SAR1 and related small G proteins	R	General function prediction only ;
Unigene23300	sll1787	121	3e-28	COG0085	DNA-directed RNA polymerase, beta subunit/140 kD subunit	K	Transcription ;
Unigene23302	SPAC18G6.03	112	1e-25	COG1100	GTPase SAR1 and related small G proteins	R	General function prediction only ;
Unigene23315	SPBC839.16_2	95.5	2e-20	COG2759	Formyltetrahydrofolate synthetase	F	Nucleotide transport and metabolism ;
Unigene23321	YDR448w	52	3e-07	COG5114	Histone acetyltransferase complex SAGA/ADA, subunit ADA2	B	Chromatin structure and dynamics ;
Unigene23342	SPBC800.05c	132	2e-31	COG5023	Tubulin	Z	Cytoskeleton ;
Unigene23352	PA3328	57.4	6e-09	COG0654	2-polyprenyl-6-methoxyphenol hydroxylase and related FAD-dependent oxidoreductases	HC	Coenzyme transport and metabolism ; Energy production and conversion ;
Unigene23368	SPBC16G5.14c	114	6e-26	COG0092	Ribosomal protein S3	J	Translation, ribosomal structure and biogenesis ;
Unigene23379	SA2406	57	8e-09	COG1012	NAD-dependent aldehyde dehydrogenases	C	Energy production and conversion ;
Unigene23385	ECU11g1050	48.9	2e-06	COG3104	Dipeptide/tripeptide permease	E	Amino acid transport and metabolism ;
Unigene23393	YPL131w	115	2e-26	COG0256	Ribosomal protein L18	J	Translation, ribosomal structure and biogenesis ;
Unigene23394	YNL325c	72.4	2e-13	COG5329	Phosphoinositide polyphosphatase (Sac family)	T	Signal transduction mechanisms ;
Unigene23405	CC3494_1	57.4	6e-09	COG3637	Opacity protein and related surface antigens	M	Cell wall/membrane/envelope biogenesis ;
Unigene23422	YGL125w	67.8	5e-12	COG0685	5,10-methylenetetrahydrofolate reductase	E	Amino acid transport and metabolism ;
Unigene23426	YPO0910	82.8	1e-16	COG0006	Xaa-Pro aminopeptidase	E	Amino acid transport and metabolism ;
Unigene23444	SPBC30D10.10c	47.4	6e-06	COG5032	Phosphatidylinositol kinase and protein kinases of the PI-3 kinase family	TDBLU	Signal transduction mechanisms ; Cell cycle control, cell division, chromosome partitioning ; Chromatin structure and dynamics ; Replication, recombination and repair ; Intracellular trafficking, secretion, and vesicular transport ;
Unigene23456	SPAC1F8.07c	77.8	4e-15	COG3961	Pyruvate decarboxylase and related thiamine pyrophosphate-requiring enzymes	GHR	Carbohydrate transport and metabolism ; Coenzyme transport and metabolism ; General function prediction only ;
Unigene23461	AF1946_2	50.8	6e-07	COG4870	Cysteine protease	O	Posttranslational modification, protein turnover, chaperones ;
Unigene23517	SPBC20F10.01	99.4	1e-21	COG3277	RNA-binding protein involved in rRNA processing	J	Translation, ribosomal structure and biogenesis ;
Unigene23527	YGR109w-b_2	48.1	4e-09	COG2801	Transposase and inactivated derivatives	L	Replication, recombination and repair ;
Unigene23532	YLR441c	104	4e-23	COG1890	Ribosomal protein S3AE	J	Translation, ribosomal structure and biogenesis ;
Unigene23536	SPAC7D4.07c	47	8e-06	COG0526	Thiol-disulfide isomerase and thioredoxins	OC	Posttranslational modification, protein turnover, chaperones ; Energy production and conversion ;
Unigene23599	SPAC2G11.07c	89.4	1e-18	COG0631	Serine/threonine protein phosphatase	T	Signal transduction mechanisms ;
Unigene23630	SPAC56F8.03	107	4e-24	COG0532	Translation initiation factor 2 (IF-2; GTPase)	J	Translation, ribosomal structure and biogenesis ;
Unigene23634	SPCC1020.04c	71.2	4e-13	COG1758	DNA-directed RNA polymerase, subunit K/omega	K	Transcription ;
Unigene23651	SPAC1834.07	48.5	3e-06	COG5059	Kinesin-like protein	Z	Cytoskeleton ;
Unigene23652	XF2225_2	106	9e-24	COG0460	Homoserine dehydrogenase	E	Amino acid transport and metabolism ;
Unigene23671	PM0930	70.9	5e-13	COG0158	Fructose-1,6-bisphosphatase	G	Carbohydrate transport and metabolism ;
Unigene23695	YPR080w	106	9e-24	COG5256	Translation elongation factor EF-1alpha (GTPase)	J	Translation, ribosomal structure and biogenesis ;
Unigene23711	YJL129c	49.3	2e-06	COG0168	Trk-type K+ transport systems, membrane components	P	Inorganic ion transport and metabolism ;
Unigene23755	sll1525	120	6e-28	COG0572	Uridine kinase	F	Nucleotide transport and metabolism ;
Unigene23756	SP1778	53.5	9e-08	COG0580	Glycerol uptake facilitator and related permeases (Major Intrinsic Protein Family)	G	Carbohydrate transport and metabolism ;
Unigene23757	YMR009w	59.7	1e-09	COG1791	Uncharacterized conserved protein, contains double-stranded beta-helix domain	S	Function unknown ;
Unigene23821	AF2251	48.1	4e-06	COG1058	Predicted nucleotide-utilizing enzyme related to molybdopterin-biosynthesis enzyme MoeA	R	General function prediction only ;
Unigene23858	TM0005	71.2	4e-13	COG1112	Superfamily I DNA and RNA helicases and helicase subunits	L	Replication, recombination and repair ;
Unigene23865	TP0356	53.5	9e-08	COG0724	RNA-binding proteins (RRM domain)	R	General function prediction only ;
Unigene23873	alr0124_1	50.8	6e-07	COG4886	Leucine-rich repeat (LRR) protein	S	Function unknown ;
Unigene23876	ECU03g0820i	141	3e-34	COG5023	Tubulin	Z	Cytoskeleton ;
Unigene23878	SPAC2C4.11c	110	5e-25	COG1094	Predicted RNA-binding protein (contains KH domains)	R	General function prediction only ;
Unigene23901	slr1055	121	4e-28	COG1429	Cobalamin biosynthesis protein CobN and related Mg-chelatases	H	Coenzyme transport and metabolism ;
Unigene23928	SPAC31G5.05c	58.5	3e-09	COG0036	Pentose-5-phosphate-3-epimerase	G	Carbohydrate transport and metabolism ;
Unigene23936	SPBC13G1.02	57	8e-09	COG1208	Nucleoside-diphosphate-sugar pyrophosphorylase involved in lipopolysaccharide biosynthesis/translation initiation factor 2B, gamma/epsilon subunits (eIF-2Bgamma/eIF-2Bepsilon)	MJ	Cell wall/membrane/envelope biogenesis ; Translation, ribosomal structure and biogenesis ;
Unigene23937	YDR135c	87.4	6e-18	COG1132	ABC-type multidrug transport system, ATPase and permease components	V	Defense mechanisms ;
Unigene23940	SPBC21B10.10	108	2e-24	COG1471	Ribosomal protein S4E	J	Translation, ribosomal structure and biogenesis ;
Unigene23952	SPAC18G6.03	51.6	3e-07	COG1100	GTPase SAR1 and related small G proteins	R	General function prediction only ;
Unigene23959	mll0712	53.5	9e-08	COG0076	Glutamate decarboxylase and related PLP-dependent proteins	E	Amino acid transport and metabolism ;
Unigene23961	CAC1725	50.1	1e-06	COG0144	tRNA and rRNA cytosine-C5-methylases	J	Translation, ribosomal structure and biogenesis ;
Unigene23980	mll1724_2	56.2	1e-08	COG3386	Gluconolactonase	G	Carbohydrate transport and metabolism ;
Unigene23996	all4188	113	7e-26	COG0102	Ribosomal protein L13	J	Translation, ribosomal structure and biogenesis ;
Unigene24012	slr0536	116	9e-27	COG0407	Uroporphyrinogen-III decarboxylase	H	Coenzyme transport and metabolism ;
Unigene24038	YNL178w	85.1	3e-17	COG0092	Ribosomal protein S3	J	Translation, ribosomal structure and biogenesis ;
Unigene24054	BMEI0070	50.1	1e-06	COG0580	Glycerol uptake facilitator and related permeases (Major Intrinsic Protein Family)	G	Carbohydrate transport and metabolism ;
Unigene24076	CC3494_1	52	3e-07	COG3637	Opacity protein and related surface antigens	M	Cell wall/membrane/envelope biogenesis ;
Unigene24107	SPAC27D7.07c	97.8	4e-21	COG1958	Small nuclear ribonucleoprotein (snRNP) homolog	K	Transcription ;
Unigene24125	SPBC29A3.12	114	4e-26	COG0522	Ribosomal protein S4 and related proteins	J	Translation, ribosomal structure and biogenesis ;
Unigene24148	SPAC9.04	50.8	6e-07	COG2801	Transposase and inactivated derivatives	L	Replication, recombination and repair ;
Unigene24152	RSp0875	48.9	2e-06	COG4886	Leucine-rich repeat (LRR) protein	S	Function unknown ;
Unigene24178	SPCC4F11.02	59.7	1e-09	COG0631	Serine/threonine protein phosphatase	T	Signal transduction mechanisms ;
Unigene24193	YAL005c	137	5e-33	COG0443	Molecular chaperone	O	Posttranslational modification, protein turnover, chaperones ;
Unigene24201	YBR139w	67.8	5e-12	COG2939	Carboxypeptidase C (cathepsin A)	E	Amino acid transport and metabolism ;
Unigene24208	sll1803	72.8	1e-13	COG0091	Ribosomal protein L22	J	Translation, ribosomal structure and biogenesis ;
Unigene24236	YNL241c	58.9	2e-09	COG0364	Glucose-6-phosphate 1-dehydrogenase	G	Carbohydrate transport and metabolism ;
Unigene24240	ECU02g1090	58.5	3e-09	COG1199	Rad3-related DNA helicases	KL	Transcription ; Replication, recombination and repair ;
Unigene24258	slr1485	48.1	4e-06	COG4642	Uncharacterized protein conserved in bacteria	S	Function unknown ;
Unigene24259	alr4670	110	6e-25	COG0462	Phosphoribosylpyrophosphate synthetase	FE	Nucleotide transport and metabolism ; Amino acid transport and metabolism ;
Unigene24275	SPCC613.05c	80.1	9e-16	COG0255	Ribosomal protein L29	J	Translation, ribosomal structure and biogenesis ;
Unigene24285	Q0070	109	1e-24	COG0843	Heme/copper-type cytochrome/quinol oxidases, subunit 1	C	Energy production and conversion ;
Unigene24290	AGl2423	56.6	1e-08	COG0491	Zn-dependent hydrolases, including glyoxylases	R	General function prediction only ;
Unigene24294	SPBC1685.10	111	3e-25	COG2051	Ribosomal protein S27E	J	Translation, ribosomal structure and biogenesis ;
Unigene24326	YLR172c	111	3e-25	COG1798	Diphthamide biosynthesis methyltransferase	J	Translation, ribosomal structure and biogenesis ;
Unigene24345	XF0818	101	3e-22	COG2730	Endoglucanase	G	Carbohydrate transport and metabolism ;
Unigene24350	BH3834	61.2	4e-10	COG0004	Ammonia permease	P	Inorganic ion transport and metabolism ;
Unigene24370	alr1896	88.6	3e-18	COG0459	Chaperonin GroEL (HSP60 family)	O	Posttranslational modification, protein turnover, chaperones ;
Unigene24377	ECU11g1690	80.9	5e-16	COG5147	Myb superfamily proteins, including transcription factors and mRNA splicing factors	KAD	Transcription ; RNA processing and modification ; Cell cycle control, cell division, chromosome partitioning ;
Unigene24403	L159324_1	48.5	3e-06	COG1705	Muramidase (flagellum-specific)	NU	Cell motility ; Intracellular trafficking, secretion, and vesicular transport ;
Unigene24426	SP0117	50.8	6e-07	COG5263	FOG: Glucan-binding domain (YG repeat)	R	General function prediction only ;
Unigene24428	SPAC2G11.12	65.1	3e-11	COG0514	Superfamily II DNA helicase	L	Replication, recombination and repair ;
Unigene24434	slr0435	93.2	1e-19	COG0511	Biotin carboxyl carrier protein	I	Lipid transport and metabolism ;
Unigene24465	slr0394	110	5e-25	COG0126	3-phosphoglycerate kinase	G	Carbohydrate transport and metabolism ;
Unigene24469	all0283_3	59.3	2e-09	COG2319	FOG: WD40 repeat	R	General function prediction only ;
Unigene24483	CC1055	48.1	4e-06	COG0451	Nucleoside-diphosphate-sugar epimerases	MG	Cell wall/membrane/envelope biogenesis ; Carbohydrate transport and metabolism ;
Unigene24500	SPBC336.02	77	8e-15	COG0030	Dimethyladenosine transferase (rRNA methylation)	J	Translation, ribosomal structure and biogenesis ;
Unigene24509	SPBC18E5.04	120	5e-28	COG0197	Ribosomal protein L16/L10E	J	Translation, ribosomal structure and biogenesis ;
Unigene24510	SPBC17G9.09	95.5	2e-20	COG5257	Translation initiation factor 2, gamma subunit (eIF-2gamma; GTPase)	J	Translation, ribosomal structure and biogenesis ;
Unigene24519	SMc00010	60.5	7e-10	COG0843	Heme/copper-type cytochrome/quinol oxidases, subunit 1	C	Energy production and conversion ;
Unigene24522	YJL055w	92	2e-19	COG1611	Predicted Rossmann fold nucleotide-binding protein	R	General function prediction only ;
Unigene24550	BS_gltB	58.5	3e-09	COG0493	NADPH-dependent glutamate synthase beta chain and related oxidoreductases	ER	Amino acid transport and metabolism ; General function prediction only ;
Unigene24554	RP271	85.5	2e-17	COG1290	Cytochrome b subunit of the bc complex	C	Energy production and conversion ;
Unigene24556	mlr1322	66.2	1e-11	COG0075	Serine-pyruvate aminotransferase/archaeal aspartate aminotransferase	E	Amino acid transport and metabolism ;
Unigene24591	SPAC22H10.12c	87.4	6e-18	COG5044	RAB proteins geranylgeranyltransferase component A (RAB escort protein)	O	Posttranslational modification, protein turnover, chaperones ;
Unigene24593	SPBC32H8.12c	125	2e-29	COG5277	Actin and related proteins	Z	Cytoskeleton ;
Unigene24614	SPAC9.04	50.1	1e-06	COG2801	Transposase and inactivated derivatives	L	Replication, recombination and repair ;
Unigene24623	ECU08g1080	63.9	7e-11	COG0513	Superfamily II DNA and RNA helicases	LKJ	Replication, recombination and repair ; Transcription ; Translation, ribosomal structure and biogenesis ;
Unigene24637	SPBC2F12.04	100	6e-22	COG0091	Ribosomal protein L22	J	Translation, ribosomal structure and biogenesis ;
Unigene24649	SPBC28F2.03	130	8e-31	COG0652	Peptidyl-prolyl cis-trans isomerase (rotamase) - cyclophilin family	O	Posttranslational modification, protein turnover, chaperones ;
Unigene24687	ECs2912	47.8	5e-06	COG2215	ABC-type uncharacterized transport system, permease component	R	General function prediction only ;
Unigene24691	SPCC962.04	95.9	2e-20	COG1358	Ribosomal protein HS6-type (S12/L30/L7a)	J	Translation, ribosomal structure and biogenesis ;
Unigene24720	YLR089c	84	6e-17	COG0436	Aspartate/tyrosine/aromatic aminotransferase	E	Amino acid transport and metabolism ;
Unigene24756	YFL039c	130	8e-31	COG5277	Actin and related proteins	Z	Cytoskeleton ;
Unigene24765	SPCC965.04c	51.6	3e-07	COG0465	ATP-dependent Zn proteases	O	Posttranslational modification, protein turnover, chaperones ;
Unigene24775	SPAC8E11.02c	89.4	1e-18	COG5040	14-3-3 family protein	T	Signal transduction mechanisms ;
Unigene24784	SPBC342.02	52	3e-07	COG0008	Glutamyl- and glutaminyl-tRNA synthetases	J	Translation, ribosomal structure and biogenesis ;
Unigene24809	YER102w	72.8	1e-13	COG2007	Ribosomal protein S8E	J	Translation, ribosomal structure and biogenesis ;
Unigene24816	ECU09g1430	47.4	6e-06	COG4886	Leucine-rich repeat (LRR) protein	S	Function unknown ;
Unigene24823	ECU02g1360	117	5e-27	COG0442	Prolyl-tRNA synthetase	J	Translation, ribosomal structure and biogenesis ;
Unigene24840	SPAC15E1.03	117	7e-27	COG1631	Ribosomal protein L44E	J	Translation, ribosomal structure and biogenesis ;
Unigene24856	slr0440	51.2	4e-07	COG0596	Predicted hydrolases or acyltransferases (alpha/beta hydrolase superfamily)	R	General function prediction only ;
Unigene24857	Cgl2127_1	48.1	4e-06	COG0515	Serine/threonine protein kinase	RTKL	General function prediction only ; Signal transduction mechanisms ; Transcription ; Replication, recombination and repair ;
Unigene24860	CPn0057	78.2	3e-15	COG0605	Superoxide dismutase	P	Inorganic ion transport and metabolism ;
Unigene24870	SPAC26A3.11	114	3e-26	COG0388	Predicted amidohydrolase	R	General function prediction only ;
Unigene24900	all1059	56.2	1e-08	COG0438	Glycosyltransferase	M	Cell wall/membrane/envelope biogenesis ;
Unigene24906	YBR109c	58.5	3e-09	COG5126	Ca2+-binding protein (EF-Hand superfamily)	TZDR	Signal transduction mechanisms ; Cytoskeleton ; Cell cycle control, cell division, chromosome partitioning ; General function prediction only ;
Unigene24936	SPCC584.04	93.2	1e-19	COG5256	Translation elongation factor EF-1alpha (GTPase)	J	Translation, ribosomal structure and biogenesis ;
Unigene24937	SPCC584.04	93.2	1e-19	COG5256	Translation elongation factor EF-1alpha (GTPase)	J	Translation, ribosomal structure and biogenesis ;
Unigene24942	PA2535	75.1	3e-14	COG0667	Predicted oxidoreductases (related to aryl-alcohol dehydrogenases)	C	Energy production and conversion ;
Unigene24952	SPAC222.12c	144	5e-35	COG0055	F0F1-type ATP synthase, beta subunit	C	Energy production and conversion ;
Unigene24964	YER116c	49.7	1e-06	COG5574	RING-finger-containing E3 ubiquitin ligase	O	Posttranslational modification, protein turnover, chaperones ;
Unigene24984	SPAC26F1.04c	58.2	4e-09	COG0604	NADPH:quinone reductase and related Zn-dependent oxidoreductases	CR	Energy production and conversion ; General function prediction only ;
Unigene25015	YEL034w	110	6e-25	COG0231	Translation elongation factor P (EF-P)/translation initiation factor 5A (eIF-5A)	J	Translation, ribosomal structure and biogenesis ;
Unigene25039	SPAC644.07	58.9	2e-09	COG0465	ATP-dependent Zn proteases	O	Posttranslational modification, protein turnover, chaperones ;
Unigene25042	SPCC622.08c	97.4	5e-21	COG5262	Histone H2A	B	Chromatin structure and dynamics ;
Unigene25047	SPBC4.07c	114	3e-26	COG1222	ATP-dependent 26S proteasome regulatory subunit	O	Posttranslational modification, protein turnover, chaperones ;
Unigene25088	SPAC11G7.02	89.4	1e-18	COG5021	Ubiquitin-protein ligase	O	Posttranslational modification, protein turnover, chaperones ;
Unigene25106	SPBC1709.15c	52.8	2e-07	COG1236	Predicted exonuclease of the beta-lactamase fold involved in RNA processing	J	Translation, ribosomal structure and biogenesis ;
Unigene25129	MA2301_1	56.6	1e-08	COG4886	Leucine-rich repeat (LRR) protein	S	Function unknown ;
Unigene25131	SPBC29A3.12	129	1e-30	COG0522	Ribosomal protein S4 and related proteins	J	Translation, ribosomal structure and biogenesis ;
Unigene25194	YPO2982	82.4	2e-16	COG1914	Mn2+ and Fe2+ transporters of the NRAMP family	P	Inorganic ion transport and metabolism ;
Unigene25196	all4480	87.4	6e-18	COG0382	4-hydroxybenzoate polyprenyltransferase and related prenyltransferases	H	Coenzyme transport and metabolism ;
Unigene25197	CAC0361	48.1	4e-06	COG1028	Dehydrogenases with different specificities (related to short-chain alcohol dehydrogenases)	IQR	Lipid transport and metabolism ; Secondary metabolites biosynthesis, transport and catabolism ; General function prediction only ;
Unigene25201	all1597	47	8e-06	COG3239	Fatty acid desaturase	I	Lipid transport and metabolism ;
Unigene25213	SPBC29A10.05	68.2	4e-12	COG0258	5'-3' exonuclease (including N-terminal domain of PolI)	L	Replication, recombination and repair ;
Unigene25242	YFL039c	118	2e-27	COG5277	Actin and related proteins	Z	Cytoskeleton ;
Unigene25251	slr0898	87.8	4e-18	COG0155	Sulfite reductase, beta subunit (hemoprotein)	P	Inorganic ion transport and metabolism ;
Unigene25252	SPBC16A3.15c	114	4e-26	COG5023	Tubulin	Z	Cytoskeleton ;
Unigene25261	YKL156w	104	3e-23	COG2051	Ribosomal protein S27E	J	Translation, ribosomal structure and biogenesis ;
Unigene25292	YKL006w	60.8	6e-10	COG2163	Ribosomal protein L14E/L6E/L27E	J	Translation, ribosomal structure and biogenesis ;
Unigene25300	all2382	100	5e-22	COG3349	Uncharacterized conserved protein	S	Function unknown ;
Unigene25306	BS_yocS	63.5	9e-11	COG0385	Predicted Na+-dependent transporter	R	General function prediction only ;
Unigene25311	ECU01g0630	51.6	3e-07	COG0515	Serine/threonine protein kinase	RTKL	General function prediction only ; Signal transduction mechanisms ; Transcription ; Replication, recombination and repair ;
Unigene25338	SPAC1F5.10	136	8e-33	COG0513	Superfamily II DNA and RNA helicases	LKJ	Replication, recombination and repair ; Transcription ; Translation, ribosomal structure and biogenesis ;
Unigene25347	YBR082c	48.1	4e-06	COG5078	Ubiquitin-protein ligase	O	Posttranslational modification, protein turnover, chaperones ;
Unigene25363	DR1031	56.6	1e-08	COG1304	L-lactate dehydrogenase (FMN-dependent) and related alpha-hydroxy acid dehydrogenases	C	Energy production and conversion ;
Unigene25405	XF0913	70.9	5e-13	COG1028	Dehydrogenases with different specificities (related to short-chain alcohol dehydrogenases)	IQR	Lipid transport and metabolism ; Secondary metabolites biosynthesis, transport and catabolism ; General function prediction only ;
Unigene25415	sll2005_1	85.5	2e-17	COG0187	Type IIA topoisomerase (DNA gyrase/topo II, topoisomerase IV), B subunit	L	Replication, recombination and repair ;
Unigene25422	YDL140c	58.2	4e-09	COG0086	DNA-directed RNA polymerase, beta' subunit/160 kD subunit	K	Transcription ;
Unigene25442	SA0491	47.4	6e-06	COG3688	Predicted RNA-binding protein containing a PIN domain	R	General function prediction only ;
Unigene25455	Cgl2127_1	47.4	6e-06	COG0515	Serine/threonine protein kinase	RTKL	General function prediction only ; Signal transduction mechanisms ; Transcription ; Replication, recombination and repair ;
Unigene25466	BS_valS	65.9	2e-11	COG0525	Valyl-tRNA synthetase	J	Translation, ribosomal structure and biogenesis ;
Unigene25481	mll4616	101	4e-22	COG0031	Cysteine synthase	E	Amino acid transport and metabolism ;
Unigene25500	all0004	76.3	1e-14	COG0224	F0F1-type ATP synthase, gamma subunit	C	Energy production and conversion ;
Unigene25510	RSc2125	66.2	1e-11	COG0308	Aminopeptidase N	E	Amino acid transport and metabolism ;
Unigene25511	YNL241c	94.4	5e-20	COG0364	Glucose-6-phosphate 1-dehydrogenase	G	Carbohydrate transport and metabolism ;
Unigene25513	YER177w	63.2	6e-13	COG5040	14-3-3 family protein	T	Signal transduction mechanisms ;
Unigene25514	all2810	73.6	8e-14	COG1062	Zn-dependent alcohol dehydrogenases, class III	C	Energy production and conversion ;
Unigene25516	SPBC16A3.15c	129	2e-30	COG5023	Tubulin	Z	Cytoskeleton ;
Unigene25517	slr1280	89.7	1e-18	COG0377	NADH:ubiquinone oxidoreductase 20 kD subunit and related Fe-S oxidoreductases	C	Energy production and conversion ;
Unigene25530	YHR026w	89.7	1e-18	COG0636	F0F1-type ATP synthase, subunit c/Archaeal/vacuolar-type H+-ATPase, subunit K	C	Energy production and conversion ;
Unigene25549	SPBC16A3.15c	125	2e-29	COG5023	Tubulin	Z	Cytoskeleton ;
Unigene25575	alr1450	55.5	2e-08	COG2124	Cytochrome P450	Q	Secondary metabolites biosynthesis, transport and catabolism ;
Unigene25598	YDR208w	47	8e-06	COG5253	Phosphatidylinositol-4-phosphate 5-kinase	T	Signal transduction mechanisms ;
Unigene25603	mll2319	97.8	4e-21	COG1012	NAD-dependent aldehyde dehydrogenases	C	Energy production and conversion ;
Unigene25607	BMEII0131	75.1	3e-14	COG0160	4-aminobutyrate aminotransferase and related aminotransferases	E	Amino acid transport and metabolism ;
Unigene25612	SPBC30D10.10c	58.2	4e-09	COG5032	Phosphatidylinositol kinase and protein kinases of the PI-3 kinase family	TDBLU	Signal transduction mechanisms ; Cell cycle control, cell division, chromosome partitioning ; Chromatin structure and dynamics ; Replication, recombination and repair ; Intracellular trafficking, secretion, and vesicular transport ;
Unigene25618	SPCC13B11.04c	64.3	5e-11	COG1062	Zn-dependent alcohol dehydrogenases, class III	C	Energy production and conversion ;
Unigene25649	BMEI0455	105	3e-23	COG0435	Predicted glutathione S-transferase	O	Posttranslational modification, protein turnover, chaperones ;
Unigene25673	SPy1371	103	7e-23	COG1012	NAD-dependent aldehyde dehydrogenases	C	Energy production and conversion ;
Unigene25675	SPCC622.08c	99.8	1e-21	COG5262	Histone H2A	B	Chromatin structure and dynamics ;
Unigene25676	PAB2148	60.1	1e-09	COG1132	ABC-type multidrug transport system, ATPase and permease components	V	Defense mechanisms ;
Unigene25678	SMc02579	57.8	5e-09	COG2124	Cytochrome P450	Q	Secondary metabolites biosynthesis, transport and catabolism ;
Unigene25683	SPBC16H5.10c	103	7e-23	COG1643	HrpA-like helicases	L	Replication, recombination and repair ;
Unigene25698	ECU07g0330	58.9	2e-09	COG5540	RING-finger-containing ubiquitin ligase	O	Posttranslational modification, protein turnover, chaperones ;
Unigene25705	PA2001	85.1	3e-17	COG0183	Acetyl-CoA acetyltransferase	I	Lipid transport and metabolism ;
Unigene25716	YPL240c	84	6e-17	COG0326	Molecular chaperone, HSP90 family	O	Posttranslational modification, protein turnover, chaperones ;
Unigene25726	SPCC1682.16	125	2e-29	COG1222	ATP-dependent 26S proteasome regulatory subunit	O	Posttranslational modification, protein turnover, chaperones ;
Unigene25740	BMEI1886	117	4e-27	COG0033	Phosphoglucomutase	G	Carbohydrate transport and metabolism ;
Unigene25759	SPAC9.04	57.8	5e-09	COG2801	Transposase and inactivated derivatives	L	Replication, recombination and repair ;
Unigene25803	aq_651	53.5	9e-08	COG0009	Putative translation factor (SUA5)	J	Translation, ribosomal structure and biogenesis ;
Unigene25811	SMa0329	48.5	3e-06	COG1028	Dehydrogenases with different specificities (related to short-chain alcohol dehydrogenases)	IQR	Lipid transport and metabolism ; Secondary metabolites biosynthesis, transport and catabolism ; General function prediction only ;
Unigene25833	BMEI1382	77.8	4e-15	COG1012	NAD-dependent aldehyde dehydrogenases	C	Energy production and conversion ;
Unigene25845	VC1973	121	3e-28	COG0447	Dihydroxynaphthoic acid synthase	H	Coenzyme transport and metabolism ;
Unigene25847	SPBC215.09c	111	3e-25	COG0183	Acetyl-CoA acetyltransferase	I	Lipid transport and metabolism ;
Unigene25852	SPAC2G11.06	80.1	9e-16	COG0464	ATPases of the AAA+ class	O	Posttranslational modification, protein turnover, chaperones ;
Unigene25864	BH0213	60.5	7e-10	COG1071	Pyruvate/2-oxoglutarate dehydrogenase complex, dehydrogenase (E1) component, eukaryotic type, alpha subunit	C	Energy production and conversion ;
Unigene25886	SPCC794.09c	139	9e-34	COG5256	Translation elongation factor EF-1alpha (GTPase)	J	Translation, ribosomal structure and biogenesis ;
Unigene25940	SPAC1687.15	50.4	8e-07	COG0515	Serine/threonine protein kinase	RTKL	General function prediction only ; Signal transduction mechanisms ; Transcription ; Replication, recombination and repair ;
Unigene25957	SMc02978	49.3	2e-06	COG0523	Putative GTPases (G3E family)	R	General function prediction only ;
Unigene25969	CC1756	67.4	6e-12	COG1472	Beta-glucosidase-related glycosidases	G	Carbohydrate transport and metabolism ;
Unigene25993	BH0579	52.8	2e-07	COG2124	Cytochrome P450	Q	Secondary metabolites biosynthesis, transport and catabolism ;
Unigene26009	PA2535	76.3	1e-14	COG0667	Predicted oxidoreductases (related to aryl-alcohol dehydrogenases)	C	Energy production and conversion ;
Unigene26011	SPAC140.02	53.9	7e-08	COG0724	RNA-binding proteins (RRM domain)	R	General function prediction only ;
Unigene26023	SPBC28F2.12	51.2	4e-07	COG0086	DNA-directed RNA polymerase, beta' subunit/160 kD subunit	K	Transcription ;
Unigene26031	all1188	48.5	3e-06	COG2130	Putative NADP-dependent oxidoreductases	R	General function prediction only ;
Unigene26040	aq_1660	77.4	6e-15	COG0663	Carbonic anhydrases/acetyltransferases, isoleucine patch superfamily	R	General function prediction only ;
Unigene26068	XF0312	72.8	1e-13	COG1005	NADH:ubiquinone oxidoreductase subunit 1 (chain H)	C	Energy production and conversion ;
Unigene26070	YOL090w	58.2	4e-09	COG0249	Mismatch repair ATPase (MutS family)	L	Replication, recombination and repair ;
Unigene26076	YPR080w	154	3e-38	COG5256	Translation elongation factor EF-1alpha (GTPase)	J	Translation, ribosomal structure and biogenesis ;
Unigene26088	SPAC13G6.02c	57.4	6e-09	COG1890	Ribosomal protein S3AE	J	Translation, ribosomal structure and biogenesis ;
Unigene26090	sll1322	120	6e-28	COG0356	F0F1-type ATP synthase, subunit a	C	Energy production and conversion ;
Unigene26091	YDR135c	72.4	2e-13	COG1132	ABC-type multidrug transport system, ATPase and permease components	V	Defense mechanisms ;
Unigene26094	XF0913	48.5	3e-06	COG1028	Dehydrogenases with different specificities (related to short-chain alcohol dehydrogenases)	IQR	Lipid transport and metabolism ; Secondary metabolites biosynthesis, transport and catabolism ; General function prediction only ;
Unigene26100	alr4670	121	3e-28	COG0462	Phosphoribosylpyrophosphate synthetase	FE	Nucleotide transport and metabolism ; Amino acid transport and metabolism ;
Unigene26113	sll1666	62.4	2e-10	COG2214	DnaJ-class molecular chaperone	O	Posttranslational modification, protein turnover, chaperones ;
Unigene26138	YNL162w	115	2e-26	COG1631	Ribosomal protein L44E	J	Translation, ribosomal structure and biogenesis ;
Unigene26141	SPCC1322.11	144	3e-35	COG0093	Ribosomal protein L14	J	Translation, ribosomal structure and biogenesis ;
Unigene26148	mlr3754	80.9	5e-16	COG3588	Fructose-1,6-bisphosphate aldolase	G	Carbohydrate transport and metabolism ;
Unigene26162	YDR091c	96.3	1e-20	COG1245	Predicted ATPase, RNase L inhibitor (RLI) homolog	R	General function prediction only ;
Unigene26170	Rv1400c	55.8	2e-08	COG0657	Esterase/lipase	I	Lipid transport and metabolism ;
Unigene26173	CAC3006	52.8	2e-07	COG1026	Predicted Zn-dependent peptidases, insulinase-like	R	General function prediction only ;
Unigene26181	YDR091c	90.1	9e-19	COG1245	Predicted ATPase, RNase L inhibitor (RLI) homolog	R	General function prediction only ;
Unigene26187	AGc3327A	70.1	9e-13	COG0596	Predicted hydrolases or acyltransferases (alpha/beta hydrolase superfamily)	R	General function prediction only ;
Unigene26216	MA1587	64.3	5e-11	COG1389	DNA topoisomerase VI, subunit B	L	Replication, recombination and repair ;
Unigene26226	PA3768	107	7e-24	COG2132	Putative multicopper oxidases	Q	Secondary metabolites biosynthesis, transport and catabolism ;
Unigene26235	Cgl0791	90.1	9e-19	COG0436	Aspartate/tyrosine/aromatic aminotransferase	E	Amino acid transport and metabolism ;
Unigene26237	CAC1075	67.8	5e-12	COG1472	Beta-glucosidase-related glycosidases	G	Carbohydrate transport and metabolism ;
Unigene26239	SPBC1709.18	73.9	6e-14	COG5053	Translation initiation factor 4E (eIF-4E)	J	Translation, ribosomal structure and biogenesis ;
Unigene26246	SPAC3A12.14	65.1	3e-11	COG5126	Ca2+-binding protein (EF-Hand superfamily)	TZDR	Signal transduction mechanisms ; Cytoskeleton ; Cell cycle control, cell division, chromosome partitioning ; General function prediction only ;
Unigene26291	SPBC713.11c	85.9	2e-17	COG0401	Uncharacterized homolog of Blt101	S	Function unknown ;
Unigene26325	MA3778	57.4	6e-09	COG1091	dTDP-4-dehydrorhamnose reductase	M	Cell wall/membrane/envelope biogenesis ;
Unigene26326	VC0643	61.2	4e-10	COG0532	Translation initiation factor 2 (IF-2; GTPase)	J	Translation, ribosomal structure and biogenesis ;
Unigene26329	SPAC110.03	95.1	3e-20	COG1100	GTPase SAR1 and related small G proteins	R	General function prediction only ;
Unigene26335	YDL160c	68.6	3e-12	COG0513	Superfamily II DNA and RNA helicases	LKJ	Replication, recombination and repair ; Transcription ; Translation, ribosomal structure and biogenesis ;
Unigene26342	Rv0853c	100	8e-22	COG3961	Pyruvate decarboxylase and related thiamine pyrophosphate-requiring enzymes	GHR	Carbohydrate transport and metabolism ; Coenzyme transport and metabolism ; General function prediction only ;
Unigene26356	YPL090c	112	2e-25	COG2125	Ribosomal protein S6E (S10)	J	Translation, ribosomal structure and biogenesis ;
Unigene26368	YIL078w	120	6e-28	COG0441	Threonyl-tRNA synthetase	J	Translation, ribosomal structure and biogenesis ;
Unigene26371	all0438_2	53.5	9e-08	COG2319	FOG: WD40 repeat	R	General function prediction only ;
Unigene26392	SPAC3A11.14c	56.2	1e-08	COG5059	Kinesin-like protein	Z	Cytoskeleton ;
Unigene26400	YDL014w	61.2	4e-10	COG1889	Fibrillarin-like rRNA methylase	J	Translation, ribosomal structure and biogenesis ;
Unigene26407	YHR164c	63.2	1e-10	COG1112	Superfamily I DNA and RNA helicases and helicase subunits	L	Replication, recombination and repair ;
Unigene26411	lin0600	47.8	5e-06	COG3752	Predicted membrane protein	S	Function unknown ;
Unigene26415	slr1403_2	52.4	2e-07	COG2931	RTX toxins and related Ca2+-binding proteins	Q	Secondary metabolites biosynthesis, transport and catabolism ;
Unigene26451	DR1809_2	121	3e-28	COG1003	Glycine cleavage system protein P (pyridoxal-binding), C-terminal domain	E	Amino acid transport and metabolism ;
Unigene26455	XF1267	77.4	6e-15	COG5297	Cellobiohydrolase A (1,4-beta-cellobiosidase A)	G	Carbohydrate transport and metabolism ;
Unigene26469	SPBC336.04	118	3e-27	COG0417	DNA polymerase elongation subunit (family B)	L	Replication, recombination and repair ;
Unigene26483	SPy0889	55.1	3e-08	COG0120	Ribose 5-phosphate isomerase	G	Carbohydrate transport and metabolism ;
Unigene26537	YOL090w	91.7	3e-19	COG0249	Mismatch repair ATPase (MutS family)	L	Replication, recombination and repair ;
Unigene26541	ECU01g0630	47	8e-06	COG0515	Serine/threonine protein kinase	RTKL	General function prediction only ; Signal transduction mechanisms ; Transcription ; Replication, recombination and repair ;
Unigene26555	YPO4071	68.6	3e-12	COG0751	Glycyl-tRNA synthetase, beta subunit	J	Translation, ribosomal structure and biogenesis ;
Unigene26563	SPCC1322.15	58.2	4e-09	COG2174	Ribosomal protein L34E	J	Translation, ribosomal structure and biogenesis ;
Unigene26567	SPAC9E9.09c	120	8e-28	COG1012	NAD-dependent aldehyde dehydrogenases	C	Energy production and conversion ;
Unigene26571	FN2030	76.6	1e-14	COG3808	Inorganic pyrophosphatase	C	Energy production and conversion ;
Unigene26598	SPBC11C11.09c	88.2	3e-18	COG0256	Ribosomal protein L18	J	Translation, ribosomal structure and biogenesis ;
Unigene26625	asr1309	52.8	2e-07	COG0694	Thioredoxin-like proteins and domains	O	Posttranslational modification, protein turnover, chaperones ;
Unigene26630	NMA0002	81.3	4e-16	COG1009	NADH:ubiquinone oxidoreductase subunit 5 (chain L)/Multisubunit Na+/H+ antiporter, MnhA subunit	CP	Energy production and conversion ; Inorganic ion transport and metabolism ;
Unigene26631	SPAC1687.15	80.9	5e-16	COG0515	Serine/threonine protein kinase	RTKL	General function prediction only ; Signal transduction mechanisms ; Transcription ; Replication, recombination and repair ;
Unigene26648	DR1620	48.1	4e-06	COG1028	Dehydrogenases with different specificities (related to short-chain alcohol dehydrogenases)	IQR	Lipid transport and metabolism ; Secondary metabolites biosynthesis, transport and catabolism ; General function prediction only ;
Unigene26656	jhp0847	55.5	2e-08	COG0210	Superfamily I DNA and RNA helicases	L	Replication, recombination and repair ;
Unigene26675	YOR054c	53.5	9e-08	COG0452	Phosphopantothenoylcysteine synthetase/decarboxylase	H	Coenzyme transport and metabolism ;
Unigene26708	ECU11g2020	55.1	3e-08	COG5059	Kinesin-like protein	Z	Cytoskeleton ;
Unigene26716	MTH52	78.2	3e-15	COG0436	Aspartate/tyrosine/aromatic aminotransferase	E	Amino acid transport and metabolism ;
Unigene26719	RSp1223	65.1	3e-11	COG2223	Nitrate/nitrite transporter	P	Inorganic ion transport and metabolism ;
Unigene26725	MA2301_1	50.8	6e-07	COG4886	Leucine-rich repeat (LRR) protein	S	Function unknown ;
Unigene26732	BH1131	61.2	4e-10	COG0318	Acyl-CoA synthetases (AMP-forming)/AMP-acid ligases II	IQ	Lipid transport and metabolism ; Secondary metabolites biosynthesis, transport and catabolism ;
Unigene26742	all1059	77.8	4e-15	COG0438	Glycosyltransferase	M	Cell wall/membrane/envelope biogenesis ;
Unigene26744	PA4191	52.4	2e-07	COG3491	Isopenicillin N synthase and related dioxygenases	R	General function prediction only ;
Unigene26746	alr1261	153	7e-38	COG0465	ATP-dependent Zn proteases	O	Posttranslational modification, protein turnover, chaperones ;
Unigene26772	YOR063w	87.4	6e-18	COG0087	Ribosomal protein L3	J	Translation, ribosomal structure and biogenesis ;
Unigene26802	YOR388c	114	3e-26	COG1052	Lactate dehydrogenase and related dehydrogenases	CHR	Energy production and conversion ; Coenzyme transport and metabolism ; General function prediction only ;
Unigene26805	YER043c	135	2e-32	COG0499	S-adenosylhomocysteine hydrolase	H	Coenzyme transport and metabolism ;
Unigene26807	SPAC10F6.03c	130	8e-31	COG0504	CTP synthase (UTP-ammonia lyase)	F	Nucleotide transport and metabolism ;
Unigene26808	YGL047w	57	8e-09	COG5017	Uncharacterized conserved protein	S	Function unknown ;
Unigene26814	SPAC20G8.09c	76.6	1e-14	COG1444	Predicted P-loop ATPase fused to an acetyltransferase	R	General function prediction only ;
Unigene26817	FN1765	84	6e-17	COG0469	Pyruvate kinase	G	Carbohydrate transport and metabolism ;
Unigene26833	PA3083	114	6e-26	COG0308	Aminopeptidase N	E	Amino acid transport and metabolism ;
Unigene26839	alr4100	67	8e-12	COG1512	Beta-propeller domains of methanol dehydrogenase type	R	General function prediction only ;
Unigene26850	ECU07g0330	62.8	2e-10	COG5540	RING-finger-containing ubiquitin ligase	O	Posttranslational modification, protein turnover, chaperones ;
Unigene26887	slr0950	102	2e-22	COG1189	Predicted rRNA methylase	J	Translation, ribosomal structure and biogenesis ;
Unigene26923	SA1336	92	2e-19	COG0364	Glucose-6-phosphate 1-dehydrogenase	G	Carbohydrate transport and metabolism ;
Unigene26941	YOR116c	52.4	2e-07	COG0086	DNA-directed RNA polymerase, beta' subunit/160 kD subunit	K	Transcription ;
Unigene26942	BH0068	83.2	1e-16	COG0193	Peptidyl-tRNA hydrolase	J	Translation, ribosomal structure and biogenesis ;
Unigene26943	SPAPB2B4.05	48.5	3e-06	COG5127	Vacuolar H+-ATPase V1 sector, subunit C	C	Energy production and conversion ;
Unigene26949	SPBC11C11.09c	68.6	3e-12	COG0256	Ribosomal protein L18	J	Translation, ribosomal structure and biogenesis ;
Unigene26984	SPAC23G3.01	119	1e-27	COG0085	DNA-directed RNA polymerase, beta subunit/140 kD subunit	K	Transcription ;
Unigene27002	SPy1884	78.6	3e-15	COG0330	Membrane protease subunits, stomatin/prohibitin homologs	O	Posttranslational modification, protein turnover, chaperones ;
Unigene27004	YBR139w	58.9	2e-09	COG2939	Carboxypeptidase C (cathepsin A)	E	Amino acid transport and metabolism ;
Unigene27006	all4087	67	8e-12	COG0537	Diadenosine tetraphosphate (Ap4A) hydrolase and other HIT family hydrolases	FGR	Nucleotide transport and metabolism ; Carbohydrate transport and metabolism ; General function prediction only ;
Unigene27010	SPAC2G11.09	50.4	8e-07	COG5594	Uncharacterized integral membrane protein	S	Function unknown ;
Unigene27016	YPL240c	107	7e-24	COG0326	Molecular chaperone, HSP90 family	O	Posttranslational modification, protein turnover, chaperones ;
Unigene27023	YPR043w	113	9e-26	COG1997	Ribosomal protein L37AE/L43A	J	Translation, ribosomal structure and biogenesis ;
Unigene27028	all0592	56.6	1e-08	COG0661	Predicted unusual protein kinase	R	General function prediction only ;
Unigene27039	YAR019c	60.5	7e-10	COG0515	Serine/threonine protein kinase	RTKL	General function prediction only ; Signal transduction mechanisms ; Transcription ; Replication, recombination and repair ;
Unigene27065	YPR132w	103	6e-23	COG0048	Ribosomal protein S12	J	Translation, ribosomal structure and biogenesis ;
Unigene27073	BS_yckE	91.7	3e-19	COG2723	Beta-glucosidase/6-phospho-beta-glucosidase/beta-galactosidase	G	Carbohydrate transport and metabolism ;
Unigene27091	all0634	49.3	2e-06	COG0589	Universal stress protein UspA and related nucleotide-binding proteins	T	Signal transduction mechanisms ;
Unigene27100	slr0809	118	3e-27	COG0451	Nucleoside-diphosphate-sugar epimerases	MG	Cell wall/membrane/envelope biogenesis ; Carbohydrate transport and metabolism ;
Unigene27108	TM1744	70.9	6e-13	COG2008	Threonine aldolase	E	Amino acid transport and metabolism ;
Unigene27130	mll4301	75.9	2e-14	COG0567	2-oxoglutarate dehydrogenase complex, dehydrogenase (E1) component, and related enzymes	C	Energy production and conversion ;
Unigene27138	SPBC16D10.09	92	2e-19	COG0592	DNA polymerase sliding clamp subunit (PCNA homolog)	L	Replication, recombination and repair ;
Unigene27152	SPBC16A3.15c	149	9e-37	COG5023	Tubulin	Z	Cytoskeleton ;
Unigene27159	YMR043w	51.6	3e-07	COG5068	Regulator of arginine metabolism and related MADS box-containing transcription factors	K	Transcription ;
Unigene27162	SPAC27F1.09c	114	4e-26	COG5181	U2 snRNP spliceosome subunit	A	RNA processing and modification ;
Unigene27209	all0438_2	65.1	3e-11	COG2319	FOG: WD40 repeat	R	General function prediction only ;
Unigene27220	YIR022w	78.6	3e-15	COG0681	Signal peptidase I	U	Intracellular trafficking, secretion, and vesicular transport ;
Unigene27236	SPAC3A12.14	67.4	6e-12	COG5126	Ca2+-binding protein (EF-Hand superfamily)	TZDR	Signal transduction mechanisms ; Cytoskeleton ; Cell cycle control, cell division, chromosome partitioning ; General function prediction only ;
Unigene27251	YDR099w	145	2e-35	COG5040	14-3-3 family protein	T	Signal transduction mechanisms ;
Unigene27262	alr0124_1	48.1	4e-06	COG4886	Leucine-rich repeat (LRR) protein	S	Function unknown ;
Unigene27281	YLL039c	158	2e-39	COG5272	Ubiquitin	O	Posttranslational modification, protein turnover, chaperones ;
Unigene27285	ECU02g0740i	51.6	3e-07	COG5272	Ubiquitin	O	Posttranslational modification, protein turnover, chaperones ;
Unigene27292	XF0913	62	3e-10	COG1028	Dehydrogenases with different specificities (related to short-chain alcohol dehydrogenases)	IQR	Lipid transport and metabolism ; Secondary metabolites biosynthesis, transport and catabolism ; General function prediction only ;
Unigene27305	YHR026w	74.3	5e-14	COG0636	F0F1-type ATP synthase, subunit c/Archaeal/vacuolar-type H+-ATPase, subunit K	C	Energy production and conversion ;
Unigene27326	SMc00062	49.3	2e-06	COG4991	Uncharacterized protein with a bacterial SH3 domain homologue	S	Function unknown ;
Unigene27355	mlr1322	91.3	4e-19	COG0075	Serine-pyruvate aminotransferase/archaeal aspartate aminotransferase	E	Amino acid transport and metabolism ;
Unigene27356	SPAC19G12.10c_2	66.2	1e-11	COG2939	Carboxypeptidase C (cathepsin A)	E	Amino acid transport and metabolism ;
Unigene27360	tynA	61.2	4e-10	COG3733	Cu2+-containing amine oxidase	Q	Secondary metabolites biosynthesis, transport and catabolism ;
Unigene27378	RSc0533	53.1	1e-07	COG3380	Predicted NAD/FAD-dependent oxidoreductase	R	General function prediction only ;
Unigene27402	SPAC13G7.02c	157	6e-39	COG0443	Molecular chaperone	O	Posttranslational modification, protein turnover, chaperones ;
Unigene27430	MA2218	47.8	5e-06	COG1226	Kef-type K+ transport systems, predicted NAD-binding component	P	Inorganic ion transport and metabolism ;
Unigene27436	YCL054w	54.3	5e-08	COG0293	23S rRNA methylase	J	Translation, ribosomal structure and biogenesis ;
Unigene27455	YBR114w	58.5	3e-09	COG0553	Superfamily II DNA/RNA helicases, SNF2 family	KL	Transcription ; Replication, recombination and repair ;
Unigene27499	MT3482_2	68.2	4e-12	COG1877	Trehalose-6-phosphatase	G	Carbohydrate transport and metabolism ;
Unigene27504	ECU06g0730	113	7e-26	COG0208	Ribonucleotide reductase, beta subunit	F	Nucleotide transport and metabolism ;
Unigene27512	YIL082w-a_2	71.2	4e-13	COG2801	Transposase and inactivated derivatives	L	Replication, recombination and repair ;
Unigene27516	mll1372	134	5e-32	COG0838	NADH:ubiquinone oxidoreductase subunit 3 (chain A)	C	Energy production and conversion ;
Unigene27518	YNL106c_1	73.6	9e-14	COG5329	Phosphoinositide polyphosphatase (Sac family)	T	Signal transduction mechanisms ;
Unigene27525	YJL079c	68.2	4e-12	COG2340	Uncharacterized protein with SCP/PR1 domains	S	Function unknown ;
Unigene27530	sll1629	119	1e-27	COG0415	Deoxyribodipyrimidine photolyase	L	Replication, recombination and repair ;
Unigene27539	YGL216w	87.4	6e-18	COG5059	Kinesin-like protein	Z	Cytoskeleton ;
Unigene27540	yjbN	86.3	1e-17	COG0042	tRNA-dihydrouridine synthase	J	Translation, ribosomal structure and biogenesis ;
Unigene27571	YEL058w	73.9	7e-14	COG1109	Phosphomannomutase	G	Carbohydrate transport and metabolism ;
Unigene27573	SPBC3B9.13c	51.2	5e-07	COG2058	Ribosomal protein L12E/L44/L45/RPP1/RPP2	J	Translation, ribosomal structure and biogenesis ;
Unigene27577	NMB1060	75.5	2e-14	COG0158	Fructose-1,6-bisphosphatase	G	Carbohydrate transport and metabolism ;
Unigene27578	SPCC18.06c	85.5	2e-17	COG5228	mRNA deadenylase subunit	A	RNA processing and modification ;
Unigene27587	SPAC13G7.02c	139	1e-33	COG0443	Molecular chaperone	O	Posttranslational modification, protein turnover, chaperones ;
Unigene27591	SPBC16C6.07c	134	5e-32	COG1222	ATP-dependent 26S proteasome regulatory subunit	O	Posttranslational modification, protein turnover, chaperones ;
Unigene27593	SPCC4B3.13	66.2	1e-11	COG0534	Na+-driven multidrug efflux pump	V	Defense mechanisms ;
Unigene27597	SPAC31G5.03	127	5e-30	COG0186	Ribosomal protein S17	J	Translation, ribosomal structure and biogenesis ;
Unigene27617	SPCC1393.03	105	2e-23	COG0185	Ribosomal protein S19	J	Translation, ribosomal structure and biogenesis ;
Unigene27642	MA4594	67.8	5e-12	COG0169	Shikimate 5-dehydrogenase	E	Amino acid transport and metabolism ;
Unigene27645	mlr5849	64.3	5e-11	COG1089	GDP-D-mannose dehydratase	M	Cell wall/membrane/envelope biogenesis ;
Unigene27649	SPCC576.11	113	1e-25	COG1632	Ribosomal protein L15E	J	Translation, ribosomal structure and biogenesis ;
Unigene27658	TM0282	66.6	1e-11	COG2017	Galactose mutarotase and related enzymes	G	Carbohydrate transport and metabolism ;
Unigene27665	YPR080w	126	1e-29	COG5256	Translation elongation factor EF-1alpha (GTPase)	J	Translation, ribosomal structure and biogenesis ;
Unigene27679	BMEII1051	60.5	7e-10	COG0114	Fumarase	C	Energy production and conversion ;
Unigene27689	BMEI1965	82.8	1e-16	COG0532	Translation initiation factor 2 (IF-2; GTPase)	J	Translation, ribosomal structure and biogenesis ;
Unigene27697	mlr3307	59.3	2e-09	COG5640	Secreted trypsin-like serine protease	O	Posttranslational modification, protein turnover, chaperones ;
Unigene27700	SPCC1322.04	106	9e-24	COG4284	UDP-glucose pyrophosphorylase	G	Carbohydrate transport and metabolism ;
Unigene27710	SPBC16H5.07c	163	8e-41	COG0639	Diadenosine tetraphosphatase and related serine/threonine protein phosphatases	T	Signal transduction mechanisms ;
Unigene27746	AGc2890	68.6	3e-12	COG2124	Cytochrome P450	Q	Secondary metabolites biosynthesis, transport and catabolism ;
Unigene27776	PA3083	127	5e-30	COG0308	Aminopeptidase N	E	Amino acid transport and metabolism ;
Unigene27784	YOL127w	106	9e-24	COG0089	Ribosomal protein L23	J	Translation, ribosomal structure and biogenesis ;
Unigene27786	SPAC521.05	114	3e-26	COG2007	Ribosomal protein S8E	J	Translation, ribosomal structure and biogenesis ;
Unigene27793	PM0926	63.9	7e-11	COG4531	ABC-type Zn2+ transport system, periplasmic component/surface adhesin	P	Inorganic ion transport and metabolism ;
Unigene27794	YKL196c	114	6e-26	COG5143	Synaptobrevin/VAMP-like protein	U	Intracellular trafficking, secretion, and vesicular transport ;
Unigene27795	YJR104c	65.5	2e-11	COG2032	Cu/Zn superoxide dismutase	P	Inorganic ion transport and metabolism ;
Unigene27800	SPAC1687.03c	107	7e-24	COG0470	ATPase involved in DNA replication	L	Replication, recombination and repair ;
Unigene27805	all0233	91.7	3e-19	COG0143	Methionyl-tRNA synthetase	J	Translation, ribosomal structure and biogenesis ;
Unigene27814	XF0316	73.2	1e-13	COG1009	NADH:ubiquinone oxidoreductase subunit 5 (chain L)/Multisubunit Na+/H+ antiporter, MnhA subunit	CP	Energy production and conversion ; Inorganic ion transport and metabolism ;
Unigene27821	YGL216w	56.2	1e-08	COG5059	Kinesin-like protein	Z	Cytoskeleton ;
Unigene27825	YLR185w	108	3e-24	COG2126	Ribosomal protein L37E	J	Translation, ribosomal structure and biogenesis ;
Unigene27828	all0438_2	55.8	2e-08	COG2319	FOG: WD40 repeat	R	General function prediction only ;
Unigene27829	YML063w	68.6	3e-12	COG1890	Ribosomal protein S3AE	J	Translation, ribosomal structure and biogenesis ;
Unigene27832	ECU09g1430	47.8	5e-06	COG4886	Leucine-rich repeat (LRR) protein	S	Function unknown ;
Unigene27843	VNG0162G	72	2e-13	COG0318	Acyl-CoA synthetases (AMP-forming)/AMP-acid ligases II	IQ	Lipid transport and metabolism ; Secondary metabolites biosynthesis, transport and catabolism ;
Unigene27865	YGL203c	47.8	5e-06	COG2939	Carboxypeptidase C (cathepsin A)	E	Amino acid transport and metabolism ;
Unigene27872	SPAC17A2.09c	80.5	7e-16	COG0724	RNA-binding proteins (RRM domain)	R	General function prediction only ;
Unigene27891	YMR054w	63.5	9e-11	COG1269	Archaeal/vacuolar-type H+-ATPase subunit I	C	Energy production and conversion ;
Unigene27899	CC0398	62.4	2e-10	COG1028	Dehydrogenases with different specificities (related to short-chain alcohol dehydrogenases)	IQR	Lipid transport and metabolism ; Secondary metabolites biosynthesis, transport and catabolism ; General function prediction only ;
Unigene27910	SPCC306.03c	59.3	2e-09	COG5229	Chromosome condensation complex Condensin, subunit H	BD	Chromatin structure and dynamics ; Cell cycle control, cell division, chromosome partitioning ;
Unigene27979	SPBC32H8.12c	154	3e-38	COG5277	Actin and related proteins	Z	Cytoskeleton ;
Unigene27985	ECU10g1730	48.1	4e-06	COG5272	Ubiquitin	O	Posttranslational modification, protein turnover, chaperones ;
Unigene27995	SPBC4F6.11c	49.3	2e-06	COG0367	Asparagine synthase (glutamine-hydrolyzing)	E	Amino acid transport and metabolism ;
Unigene27998	SPBC16G5.14c	145	2e-35	COG0092	Ribosomal protein S3	J	Translation, ribosomal structure and biogenesis ;
Unigene28000	adhC	95.1	3e-20	COG1062	Zn-dependent alcohol dehydrogenases, class III	C	Energy production and conversion ;
Unigene28007	SA1063_1	71.2	4e-13	COG0515	Serine/threonine protein kinase	RTKL	General function prediction only ; Signal transduction mechanisms ; Transcription ; Replication, recombination and repair ;
Unigene28014	sll0274	72.8	1e-13	COG1357	Uncharacterized low-complexity proteins	S	Function unknown ;
Unigene28021	YNL263c	61.2	4e-10	COG5197	Predicted membrane protein	S	Function unknown ;
Unigene28024	YPR042c	50.8	6e-07	COG5099	RNA-binding protein of the Puf family, translational repressor	J	Translation, ribosomal structure and biogenesis ;
Unigene28030	YOR293w	115	1e-26	COG5045	Ribosomal protein S10E	J	Translation, ribosomal structure and biogenesis ;
Unigene28033	YFL037w	60.8	6e-10	COG5023	Tubulin	Z	Cytoskeleton ;
Unigene28047	ECU01g1230	56.6	2e-10	COG0464	ATPases of the AAA+ class	O	Posttranslational modification, protein turnover, chaperones ;
Unigene28070	L1530	64.7	4e-11	COG1028	Dehydrogenases with different specificities (related to short-chain alcohol dehydrogenases)	IQR	Lipid transport and metabolism ; Secondary metabolites biosynthesis, transport and catabolism ; General function prediction only ;
Unigene28074	YJL078c_1	55.5	2e-08	COG2340	Uncharacterized protein with SCP/PR1 domains	S	Function unknown ;
Unigene28080	YGL147c	85.9	2e-17	COG0097	Ribosomal protein L6P/L9E	J	Translation, ribosomal structure and biogenesis ;
Unigene28108	BH2504_1	51.2	5e-07	COG0515	Serine/threonine protein kinase	RTKL	General function prediction only ; Signal transduction mechanisms ; Transcription ; Replication, recombination and repair ;
Unigene28118	YPR132w	83.2	2e-17	COG0048	Ribosomal protein S12	J	Translation, ribosomal structure and biogenesis ;
Unigene28122	SPAC22A12.15c	106	9e-24	COG0443	Molecular chaperone	O	Posttranslational modification, protein turnover, chaperones ;
Unigene28128	slr0692	122	2e-28	COG3854	Uncharacterized protein conserved in bacteria	S	Function unknown ;
Unigene28148	all3826	53.1	1e-07	COG3409	Putative peptidoglycan-binding domain-containing protein	M	Cell wall/membrane/envelope biogenesis ;
Unigene28174	SPCC4B3.13	48.9	2e-06	COG0534	Na+-driven multidrug efflux pump	V	Defense mechanisms ;
Unigene28210	SPBC902.05c	62	3e-10	COG0473	Isocitrate/isopropylmalate dehydrogenase	CE	Energy production and conversion ; Amino acid transport and metabolism ;
Unigene28217	AGc2360	70.5	7e-13	COG1009	NADH:ubiquinone oxidoreductase subunit 5 (chain L)/Multisubunit Na+/H+ antiporter, MnhA subunit	CP	Energy production and conversion ; Inorganic ion transport and metabolism ;
Unigene28235	YPO1511	82.4	2e-16	COG0281	Malic enzyme	C	Energy production and conversion ;
Unigene28240	YDR091c	146	1e-35	COG1245	Predicted ATPase, RNase L inhibitor (RLI) homolog	R	General function prediction only ;
Unigene28259	MA2301_1	50.4	8e-07	COG4886	Leucine-rich repeat (LRR) protein	S	Function unknown ;
Unigene28263	YDR091c	119	1e-27	COG1245	Predicted ATPase, RNase L inhibitor (RLI) homolog	R	General function prediction only ;
Unigene28265	mll5335	55.1	3e-08	COG0524	Sugar kinases, ribokinase family	G	Carbohydrate transport and metabolism ;
Unigene28266	all1597	60.1	1e-09	COG3239	Fatty acid desaturase	I	Lipid transport and metabolism ;
Unigene28290	YJR104c	51.6	3e-07	COG2032	Cu/Zn superoxide dismutase	P	Inorganic ion transport and metabolism ;
Unigene28294	mlr9052	57.8	5e-09	COG1020	Non-ribosomal peptide synthetase modules and related proteins	Q	Secondary metabolites biosynthesis, transport and catabolism ;
Unigene28312	all4191	62.4	2e-10	COG0202	DNA-directed RNA polymerase, alpha subunit/40 kD subunit	K	Transcription ;
Unigene28318	SPBC29B5.03c	82	2e-16	COG0198	Ribosomal protein L24	J	Translation, ribosomal structure and biogenesis ;
Unigene28328	APE1677	85.5	2e-17	COG1071	Pyruvate/2-oxoglutarate dehydrogenase complex, dehydrogenase (E1) component, eukaryotic type, alpha subunit	C	Energy production and conversion ;
Unigene28329	DR1459	64.3	5e-11	COG1404	Subtilisin-like serine proteases	O	Posttranslational modification, protein turnover, chaperones ;
Unigene28370	SPAPJ698.02c	126	8e-30	COG0052	Ribosomal protein S2	J	Translation, ribosomal structure and biogenesis ;
Unigene28382	YEL034w	117	7e-27	COG0231	Translation elongation factor P (EF-P)/translation initiation factor 5A (eIF-5A)	J	Translation, ribosomal structure and biogenesis ;
Unigene28405	alr2737	107	5e-24	COG0522	Ribosomal protein S4 and related proteins	J	Translation, ribosomal structure and biogenesis ;
Unigene28406	YBR155w	55.5	2e-08	COG0457	FOG: TPR repeat	R	General function prediction only ;
Unigene28414	XF0106	102	1e-22	COG3669	Alpha-L-fucosidase	G	Carbohydrate transport and metabolism ;
Unigene28423	YFL041w	47	8e-06	COG2132	Putative multicopper oxidases	Q	Secondary metabolites biosynthesis, transport and catabolism ;
Unigene28445	alr3122	62	3e-10	COG0785	Cytochrome c biogenesis protein	O	Posttranslational modification, protein turnover, chaperones ;
Unigene28458	YER126c	58.9	2e-09	COG2007	Ribosomal protein S8E	J	Translation, ribosomal structure and biogenesis ;
Unigene28462	FN0667	52.4	2e-07	COG0534	Na+-driven multidrug efflux pump	V	Defense mechanisms ;
Unigene28472	sll1326	82	2e-16	COG0056	F0F1-type ATP synthase, alpha subunit	C	Energy production and conversion ;
Unigene28489	sll0541	103	8e-23	COG1398	Fatty-acid desaturase	I	Lipid transport and metabolism ;
Unigene28528	ECU07g0330	58.2	4e-09	COG5540	RING-finger-containing ubiquitin ligase	O	Posttranslational modification, protein turnover, chaperones ;
Unigene28530	alr1742	110	8e-25	COG0443	Molecular chaperone	O	Posttranslational modification, protein turnover, chaperones ;
Unigene28534	SPAPB1A10.15	80.1	9e-16	COG5254	Predicted membrane protein	S	Function unknown ;
Unigene28545	SPAC1F5.10	148	2e-36	COG0513	Superfamily II DNA and RNA helicases	LKJ	Replication, recombination and repair ; Transcription ; Translation, ribosomal structure and biogenesis ;
Unigene28547	XF0818	65.5	2e-11	COG2730	Endoglucanase	G	Carbohydrate transport and metabolism ;
Unigene28550	SPBC18H10.02	72.8	1e-13	COG1022	Long-chain acyl-CoA synthetases (AMP-forming)	I	Lipid transport and metabolism ;
Unigene28556	alr1238	125	1e-29	COG0740	Protease subunit of ATP-dependent Clp proteases	OU	Posttranslational modification, protein turnover, chaperones ; Intracellular trafficking, secretion, and vesicular transport ;
Unigene28571	VNG1754G	57.8	5e-09	COG0415	Deoxyribodipyrimidine photolyase	L	Replication, recombination and repair ;
Unigene28575	TVN0123	53.5	9e-08	COG0477	Permeases of the major facilitator superfamily	GEPR	Carbohydrate transport and metabolism ; Amino acid transport and metabolism ; Inorganic ion transport and metabolism ; General function prediction only ;
Unigene28590	SPAC18G6.03	83.2	1e-16	COG1100	GTPase SAR1 and related small G proteins	R	General function prediction only ;
Unigene28602	yjbQ	72.8	1e-13	COG0432	Uncharacterized conserved protein	S	Function unknown ;
Unigene28608	ECU11g1690	84.3	5e-17	COG5147	Myb superfamily proteins, including transcription factors and mRNA splicing factors	KAD	Transcription ; RNA processing and modification ; Cell cycle control, cell division, chromosome partitioning ;
Unigene28624	SPAC4F10.20	50.1	1e-06	COG0695	Glutaredoxin and related proteins	O	Posttranslational modification, protein turnover, chaperones ;
Unigene28632	VNG0479G	55.5	2e-08	COG1028	Dehydrogenases with different specificities (related to short-chain alcohol dehydrogenases)	IQR	Lipid transport and metabolism ; Secondary metabolites biosynthesis, transport and catabolism ; General function prediction only ;
Unigene28645	CAC3177	132	2e-31	COG0215	Cysteinyl-tRNA synthetase	J	Translation, ribosomal structure and biogenesis ;
Unigene28646	YAR019c	49.3	2e-06	COG0515	Serine/threonine protein kinase	RTKL	General function prediction only ; Signal transduction mechanisms ; Transcription ; Replication, recombination and repair ;
Unigene28650	SPAC19G12.15c_2	47	9e-06	COG1877	Trehalose-6-phosphatase	G	Carbohydrate transport and metabolism ;
Unigene28651	SPAC17G8.14c_2	57.4	6e-09	COG0515	Serine/threonine protein kinase	RTKL	General function prediction only ; Signal transduction mechanisms ; Transcription ; Replication, recombination and repair ;
Unigene28657	Rv1400c	52.8	3e-08	COG0657	Esterase/lipase	I	Lipid transport and metabolism ;
Unigene28661	Rv2560	50.8	6e-07	COG5473	Predicted integral membrane protein	S	Function unknown ;
Unigene28663	all2056	50.1	1e-06	COG0596	Predicted hydrolases or acyltransferases (alpha/beta hydrolase superfamily)	R	General function prediction only ;
Unigene28672	SPAC2C4.12c	89	2e-18	COG1859	RNA:NAD 2'-phosphotransferase	J	Translation, ribosomal structure and biogenesis ;
Unigene28683	MA2301_1	55.1	3e-08	COG4886	Leucine-rich repeat (LRR) protein	S	Function unknown ;
Unigene28695	slr1643	89	2e-18	COG0369	Sulfite reductase, alpha subunit (flavoprotein)	P	Inorganic ion transport and metabolism ;
Unigene28715	YDL160c	107	7e-24	COG0513	Superfamily II DNA and RNA helicases	LKJ	Replication, recombination and repair ; Transcription ; Translation, ribosomal structure and biogenesis ;
Unigene28717	RSp1223	86.3	1e-17	COG2223	Nitrate/nitrite transporter	P	Inorganic ion transport and metabolism ;
Unigene28721	YLL039c	159	9e-40	COG5272	Ubiquitin	O	Posttranslational modification, protein turnover, chaperones ;
Unigene28734	mll4757	128	2e-30	COG0443	Molecular chaperone	O	Posttranslational modification, protein turnover, chaperones ;
Unigene28739	SPBC1709.15c	71.2	4e-13	COG1236	Predicted exonuclease of the beta-lactamase fold involved in RNA processing	J	Translation, ribosomal structure and biogenesis ;
Unigene28744	YAR019c	50.1	1e-06	COG0515	Serine/threonine protein kinase	RTKL	General function prediction only ; Signal transduction mechanisms ; Transcription ; Replication, recombination and repair ;
Unigene28746	CAC0267	114	3e-26	COG0039	Malate/lactate dehydrogenases	C	Energy production and conversion ;
Unigene28760	YDR025w	93.2	1e-19	COG0186	Ribosomal protein S17	J	Translation, ribosomal structure and biogenesis ;
Unigene28787	RSp1223	50.4	8e-07	COG2223	Nitrate/nitrite transporter	P	Inorganic ion transport and metabolism ;
Unigene28802	YOL039w	69.7	1e-12	COG2058	Ribosomal protein L12E/L44/L45/RPP1/RPP2	J	Translation, ribosomal structure and biogenesis ;
Unigene28805	BH2504_1	67.8	5e-12	COG0515	Serine/threonine protein kinase	RTKL	General function prediction only ; Signal transduction mechanisms ; Transcription ; Replication, recombination and repair ;
Unigene28814	YDL126c	153	6e-38	COG0464	ATPases of the AAA+ class	O	Posttranslational modification, protein turnover, chaperones ;
Unigene28816	YPO1564	62.4	2e-10	COG3011	Uncharacterized protein conserved in bacteria	S	Function unknown ;
Unigene28823	all5179	66.2	1e-11	COG4122	Predicted O-methyltransferase	R	General function prediction only ;
Unigene28827	MA3879	112	2e-25	COG3808	Inorganic pyrophosphatase	C	Energy production and conversion ;
Unigene28829	SPAC26H5.10c	123	9e-29	COG0231	Translation elongation factor P (EF-P)/translation initiation factor 5A (eIF-5A)	J	Translation, ribosomal structure and biogenesis ;
Unigene28853	YGR027c	87.4	6e-18	COG4901	Ribosomal protein S25	J	Translation, ribosomal structure and biogenesis ;
Unigene28855	CAC2806	69.7	1e-12	COG1409	Predicted phosphohydrolases	R	General function prediction only ;
Unigene28874	YOR116c	105	2e-23	COG0086	DNA-directed RNA polymerase, beta' subunit/160 kD subunit	K	Transcription ;
Unigene28884	mll7280	59.3	2e-09	COG2376	Dihydroxyacetone kinase	G	Carbohydrate transport and metabolism ;
Unigene28902	BH2504_1	55.5	2e-08	COG0515	Serine/threonine protein kinase	RTKL	General function prediction only ; Signal transduction mechanisms ; Transcription ; Replication, recombination and repair ;
Unigene28916	YER003c	79	2e-15	COG1482	Phosphomannose isomerase	G	Carbohydrate transport and metabolism ;
Unigene28923	slr2076	112	2e-25	COG0459	Chaperonin GroEL (HSP60 family)	O	Posttranslational modification, protein turnover, chaperones ;
Unigene28924	YGR028w	73.6	8e-14	COG0464	ATPases of the AAA+ class	O	Posttranslational modification, protein turnover, chaperones ;
Unigene28925	slr1761	65.1	3e-11	COG0545	FKBP-type peptidyl-prolyl cis-trans isomerases 1	O	Posttranslational modification, protein turnover, chaperones ;
Unigene28934	SPAC11D3.06	67.4	6e-12	COG0534	Na+-driven multidrug efflux pump	V	Defense mechanisms ;
Unigene28945	YPR041w	85.9	2e-17	COG1601	Translation initiation factor 2, beta subunit (eIF-2beta)/eIF-5 N-terminal domain	J	Translation, ribosomal structure and biogenesis ;
Unigene28996	SPAC3A12.14	48.5	3e-06	COG5126	Ca2+-binding protein (EF-Hand superfamily)	TZDR	Signal transduction mechanisms ; Cytoskeleton ; Cell cycle control, cell division, chromosome partitioning ; General function prediction only ;
Unigene29008	SPAC3F10.11c	51.2	4e-07	COG1132	ABC-type multidrug transport system, ATPase and permease components	V	Defense mechanisms ;
Unigene29012	BH0579	54.3	5e-08	COG2124	Cytochrome P450	Q	Secondary metabolites biosynthesis, transport and catabolism ;
Unigene29019	SPBC776.13	63.9	7e-11	COG5098	Chromosome condensation complex Condensin, subunit D2	BD	Chromatin structure and dynamics ; Cell cycle control, cell division, chromosome partitioning ;
Unigene29020	YER031c	112	1e-25	COG1100	GTPase SAR1 and related small G proteins	R	General function prediction only ;
Unigene29056	YLR333c	67.8	5e-12	COG4901	Ribosomal protein S25	J	Translation, ribosomal structure and biogenesis ;
Unigene29067	MA1678	60.1	1e-09	COG0474	Cation transport ATPase	P	Inorganic ion transport and metabolism ;
Unigene29069	CAC1345	64.7	4e-11	COG0477	Permeases of the major facilitator superfamily	GEPR	Carbohydrate transport and metabolism ; Amino acid transport and metabolism ; Inorganic ion transport and metabolism ; General function prediction only ;
Unigene29074	VCA0803	49.7	1e-06	COG5640	Secreted trypsin-like serine protease	O	Posttranslational modification, protein turnover, chaperones ;
Unigene29097	ECU10g1430	69.3	2e-12	COG5076	Transcription factor involved in chromatin remodeling, contains bromodomain	BK	Chromatin structure and dynamics ; Transcription ;
Unigene29117	TVN0487	53.9	7e-08	COG0484	DnaJ-class molecular chaperone with C-terminal Zn finger domain	O	Posttranslational modification, protein turnover, chaperones ;
Unigene29150	YJR123w	114	6e-26	COG0049	Ribosomal protein S7	J	Translation, ribosomal structure and biogenesis ;
Unigene29154	SPAC15A10.06	50.1	1e-06	COG0025	NhaP-type Na+/H+ and K+/H+ antiporters	P	Inorganic ion transport and metabolism ;
Unigene29177	CAC1728_1	70.9	5e-13	COG0515	Serine/threonine protein kinase	RTKL	General function prediction only ; Signal transduction mechanisms ; Transcription ; Replication, recombination and repair ;
Unigene29179	SPAC13G7.02c	77	8e-15	COG0443	Molecular chaperone	O	Posttranslational modification, protein turnover, chaperones ;
Unigene29185	YPO3123	81.6	3e-16	COG0503	Adenine/guanine phosphoribosyltransferases and related PRPP-binding proteins	F	Nucleotide transport and metabolism ;
Unigene29195	slr1390	120	6e-28	COG0465	ATP-dependent Zn proteases	O	Posttranslational modification, protein turnover, chaperones ;
Unigene29212	YIL043c	81.3	4e-16	COG0543	2-polyprenylphenol hydroxylase and related flavodoxin oxidoreductases	HC	Coenzyme transport and metabolism ; Energy production and conversion ;
Unigene29235	YDR304c	47	8e-06	COG0652	Peptidyl-prolyl cis-trans isomerase (rotamase) - cyclophilin family	O	Posttranslational modification, protein turnover, chaperones ;
Unigene29246	YLL013c	47	8e-06	COG5099	RNA-binding protein of the Puf family, translational repressor	J	Translation, ribosomal structure and biogenesis ;
Unigene29254	YIL082w-a_2	80.1	9e-16	COG2801	Transposase and inactivated derivatives	L	Replication, recombination and repair ;
Unigene29260	SPAC1006.07	112	1e-25	COG0513	Superfamily II DNA and RNA helicases	LKJ	Replication, recombination and repair ; Transcription ; Translation, ribosomal structure and biogenesis ;
Unigene29261	all0233	94.4	5e-20	COG0143	Methionyl-tRNA synthetase	J	Translation, ribosomal structure and biogenesis ;
Unigene29268	all4191	56.2	1e-08	COG0202	DNA-directed RNA polymerase, alpha subunit/40 kD subunit	K	Transcription ;
Unigene29273	SPAC22H10.12c	73.6	8e-14	COG5044	RAB proteins geranylgeranyltransferase component A (RAB escort protein)	O	Posttranslational modification, protein turnover, chaperones ;
Unigene29276	AF0800	63.5	9e-11	COG0019	Diaminopimelate decarboxylase	E	Amino acid transport and metabolism ;
Unigene29292	Ta1088	54.7	4e-08	COG0484	DnaJ-class molecular chaperone with C-terminal Zn finger domain	O	Posttranslational modification, protein turnover, chaperones ;
Unigene29345	SPAC23H4.09	60.1	1e-09	COG0024	Methionine aminopeptidase	J	Translation, ribosomal structure and biogenesis ;
Unigene29353	alr4641	79	2e-15	COG0450	Peroxiredoxin	O	Posttranslational modification, protein turnover, chaperones ;
Unigene29360	YOR116c	90.5	7e-19	COG0086	DNA-directed RNA polymerase, beta' subunit/160 kD subunit	K	Transcription ;
Unigene29391	SPAC1F5.02	65.1	3e-11	COG0526	Thiol-disulfide isomerase and thioredoxins	OC	Posttranslational modification, protein turnover, chaperones ; Energy production and conversion ;
Unigene29396	SPBC29A3.01	75.1	3e-14	COG2217	Cation transport ATPase	P	Inorganic ion transport and metabolism ;
Unigene29398	PA2014	142	2e-34	COG4799	Acetyl-CoA carboxylase, carboxyltransferase component (subunits alpha and beta)	I	Lipid transport and metabolism ;
Unigene29401	ECU03g0620	71.2	4e-13	COG0515	Serine/threonine protein kinase	RTKL	General function prediction only ; Signal transduction mechanisms ; Transcription ; Replication, recombination and repair ;
Unigene29415	MT1801	57.8	5e-09	COG2041	Sulfite oxidase and related enzymes	R	General function prediction only ;
Unigene29416	CC2378	55.8	2e-08	COG0451	Nucleoside-diphosphate-sugar epimerases	MG	Cell wall/membrane/envelope biogenesis ; Carbohydrate transport and metabolism ;
Unigene29424	SPBC16C6.07c	147	6e-36	COG1222	ATP-dependent 26S proteasome regulatory subunit	O	Posttranslational modification, protein turnover, chaperones ;
Unigene29466	SPAC3F10.11c	49.3	2e-06	COG1132	ABC-type multidrug transport system, ATPase and permease components	V	Defense mechanisms ;
Unigene29486	SPAC17A2.09c	68.2	4e-12	COG0724	RNA-binding proteins (RRM domain)	R	General function prediction only ;
Unigene29496	AGc2923	75.1	3e-14	COG1957	Inosine-uridine nucleoside N-ribohydrolase	F	Nucleotide transport and metabolism ;
Unigene29500	YLR089c	80.9	5e-16	COG0436	Aspartate/tyrosine/aromatic aminotransferase	E	Amino acid transport and metabolism ;
Unigene29507	SPBC725.01	74.3	5e-14	COG1448	Aspartate/tyrosine/aromatic aminotransferase	E	Amino acid transport and metabolism ;
Unigene29512	SPAC9.03c	65.5	2e-11	COG1204	Superfamily II helicase	R	General function prediction only ;
Unigene29519	YOR117w	84.7	4e-17	COG1222	ATP-dependent 26S proteasome regulatory subunit	O	Posttranslational modification, protein turnover, chaperones ;
Unigene29520	CC0835	66.2	1e-11	COG0513	Superfamily II DNA and RNA helicases	LKJ	Replication, recombination and repair ; Transcription ; Translation, ribosomal structure and biogenesis ;
Unigene29522	SPAC110.03	97.8	4e-21	COG1100	GTPase SAR1 and related small G proteins	R	General function prediction only ;
Unigene29532	TM1227	85.9	2e-17	COG3934	Endo-beta-mannanase	G	Carbohydrate transport and metabolism ;
Unigene29544	YDL140c	47.4	6e-06	COG0086	DNA-directed RNA polymerase, beta' subunit/160 kD subunit	K	Transcription ;
Unigene29561	PA1297	48.5	3e-06	COG1230	Co/Zn/Cd efflux system component	P	Inorganic ion transport and metabolism ;
Unigene29568	SPBC651.08c	130	6e-31	COG0086	DNA-directed RNA polymerase, beta' subunit/160 kD subunit	K	Transcription ;
Unigene29582	BS_yknA	58.9	2e-09	COG0590	Cytosine/adenosine deaminases	FJ	Nucleotide transport and metabolism ; Translation, ribosomal structure and biogenesis ;
Unigene29593	FN1298	59.3	2e-09	COG0563	Adenylate kinase and related kinases	F	Nucleotide transport and metabolism ;
Unigene29600	SMc01027	72.4	2e-13	COG2877	3-deoxy-D-manno-octulosonic acid (KDO) 8-phosphate synthase	M	Cell wall/membrane/envelope biogenesis ;
Unigene29618	AGl2647	97.8	4e-21	COG1024	Enoyl-CoA hydratase/carnithine racemase	I	Lipid transport and metabolism ;
Unigene29626	RSc1319	72.4	2e-13	COG0451	Nucleoside-diphosphate-sugar epimerases	MG	Cell wall/membrane/envelope biogenesis ; Carbohydrate transport and metabolism ;
Unigene29634	aq_2200	114	6e-26	COG0459	Chaperonin GroEL (HSP60 family)	O	Posttranslational modification, protein turnover, chaperones ;
Unigene29638	YHR024c	64.3	5e-11	COG0612	Predicted Zn-dependent peptidases	R	General function prediction only ;
Unigene29644	mll0743	48.9	2e-06	COG0629	Single-stranded DNA-binding protein	L	Replication, recombination and repair ;
Unigene29657	YBR245c	69.3	2e-12	COG0553	Superfamily II DNA/RNA helicases, SNF2 family	KL	Transcription ; Replication, recombination and repair ;
Unigene29660	SPAC30D11.13	135	2e-32	COG5078	Ubiquitin-protein ligase	O	Posttranslational modification, protein turnover, chaperones ;
Unigene29671	alr3957	75.1	3e-14	COG1008	NADH:ubiquinone oxidoreductase subunit 4 (chain M)	C	Energy production and conversion ;
Unigene29686	BH3709	58.5	3e-09	COG0451	Nucleoside-diphosphate-sugar epimerases	MG	Cell wall/membrane/envelope biogenesis ; Carbohydrate transport and metabolism ;
Unigene29695	BMEI1819	104	4e-23	COG1062	Zn-dependent alcohol dehydrogenases, class III	C	Energy production and conversion ;
Unigene29697	SPAC1F5.02	82.4	2e-16	COG0526	Thiol-disulfide isomerase and thioredoxins	OC	Posttranslational modification, protein turnover, chaperones ; Energy production and conversion ;
Unigene29704	lin1934_1	58.9	2e-09	COG0515	Serine/threonine protein kinase	RTKL	General function prediction only ; Signal transduction mechanisms ; Transcription ; Replication, recombination and repair ;
Unigene29705	YKL212w	47	8e-06	COG5329	Phosphoinositide polyphosphatase (Sac family)	T	Signal transduction mechanisms ;
Unigene29706	YGL205w	55.5	2e-08	COG1960	Acyl-CoA dehydrogenases	I	Lipid transport and metabolism ;
Unigene29708	YGR192c	141	3e-34	COG0057	Glyceraldehyde-3-phosphate dehydrogenase/erythrose-4-phosphate dehydrogenase	G	Carbohydrate transport and metabolism ;
Unigene29719	YAR019c	75.5	2e-14	COG0515	Serine/threonine protein kinase	RTKL	General function prediction only ; Signal transduction mechanisms ; Transcription ; Replication, recombination and repair ;
Unigene29743	aq_1656	49.3	2e-06	COG1663	Tetraacyldisaccharide-1-P 4'-kinase	M	Cell wall/membrane/envelope biogenesis ;
Unigene29753	SPAC31G5.12c	51.6	3e-07	COG5046	Protein involved in Mod5 protein sorting	O	Posttranslational modification, protein turnover, chaperones ;
Unigene29756	Rv3876	60.1	1e-09	COG0455	ATPases involved in chromosome partitioning	D	Cell cycle control, cell division, chromosome partitioning ;
Unigene29772	BMEI1819	107	5e-24	COG1062	Zn-dependent alcohol dehydrogenases, class III	C	Energy production and conversion ;
Unigene29792	ECU11g0860	75.1	3e-14	COG1643	HrpA-like helicases	L	Replication, recombination and repair ;
Unigene29794	MA1189	53.5	9e-08	COG0655	Multimeric flavodoxin WrbA	R	General function prediction only ;
Unigene29800	SPAC9.04	49.7	1e-06	COG2801	Transposase and inactivated derivatives	L	Replication, recombination and repair ;
Unigene29804	slr0822	56.6	1e-08	COG0474	Cation transport ATPase	P	Inorganic ion transport and metabolism ;
Unigene29805	XF1143	89.4	1e-18	COG0055	F0F1-type ATP synthase, beta subunit	C	Energy production and conversion ;
Unigene29807	SPAC20G8.09c	114	6e-26	COG1444	Predicted P-loop ATPase fused to an acetyltransferase	R	General function prediction only ;
Unigene29821	all1188	74.7	4e-14	COG2130	Putative NADP-dependent oxidoreductases	R	General function prediction only ;
Unigene29834	SPBC16D10.09	97.8	4e-21	COG0592	DNA polymerase sliding clamp subunit (PCNA homolog)	L	Replication, recombination and repair ;
Unigene29854	SPBC2G2.06c	60.1	1e-09	COG5096	Vesicle coat complex, various subunits	U	Intracellular trafficking, secretion, and vesicular transport ;
Unigene29860	YNL162w	143	7e-35	COG1631	Ribosomal protein L44E	J	Translation, ribosomal structure and biogenesis ;
Unigene29871	YIL082w-a_2	80.5	7e-16	COG2801	Transposase and inactivated derivatives	L	Replication, recombination and repair ;
Unigene29886	SPAC11D3.06	51.6	3e-07	COG0534	Na+-driven multidrug efflux pump	V	Defense mechanisms ;
Unigene29894	BH2830	74.3	5e-14	COG0386	Glutathione peroxidase	O	Posttranslational modification, protein turnover, chaperones ;
Unigene29900	ML0861	65.5	2e-11	COG0508	Pyruvate/2-oxoglutarate dehydrogenase complex, dihydrolipoamide acyltransferase (E2) component, and related enzymes	C	Energy production and conversion ;
Unigene29917	SPBC839.04	134	5e-32	COG0090	Ribosomal protein L2	J	Translation, ribosomal structure and biogenesis ;
Unigene29920	BMEII0510	101	4e-22	COG0190	5,10-methylene-tetrahydrofolate dehydrogenase/Methenyl tetrahydrofolate cyclohydrolase	H	Coenzyme transport and metabolism ;
Unigene29931	CC3355	67.8	5e-12	COG0404	Glycine cleavage system T protein (aminomethyltransferase)	E	Amino acid transport and metabolism ;
Unigene29959	araE	73.9	6e-14	COG0477	Permeases of the major facilitator superfamily	GEPR	Carbohydrate transport and metabolism ; Amino acid transport and metabolism ; Inorganic ion transport and metabolism ; General function prediction only ;
Unigene29965	mll2992	75.1	3e-14	COG1054	Predicted sulfurtransferase	R	General function prediction only ;
Unigene29978	YGL216w	53.9	7e-08	COG5059	Kinesin-like protein	Z	Cytoskeleton ;
Unigene29981	ECU01g0630	65.5	2e-11	COG0515	Serine/threonine protein kinase	RTKL	General function prediction only ; Signal transduction mechanisms ; Transcription ; Replication, recombination and repair ;
Unigene30011	BH0137	117	4e-27	COG0090	Ribosomal protein L2	J	Translation, ribosomal structure and biogenesis ;
Unigene30028	PA3629	136	8e-33	COG1062	Zn-dependent alcohol dehydrogenases, class III	C	Energy production and conversion ;
Unigene30035	YDR011w_3	59.7	1e-09	COG1131	ABC-type multidrug transport system, ATPase component	V	Defense mechanisms ;
Unigene30036	SPAC13G7.02c	148	2e-36	COG0443	Molecular chaperone	O	Posttranslational modification, protein turnover, chaperones ;
Unigene30043	BH2504_1	47.4	6e-06	COG0515	Serine/threonine protein kinase	RTKL	General function prediction only ; Signal transduction mechanisms ; Transcription ; Replication, recombination and repair ;
Unigene30047	PAE0901	57	8e-09	COG1241	Predicted ATPase involved in replication control, Cdc46/Mcm family	L	Replication, recombination and repair ;
Unigene30059	SPBC1709.15c	54.3	5e-08	COG1236	Predicted exonuclease of the beta-lactamase fold involved in RNA processing	J	Translation, ribosomal structure and biogenesis ;
Unigene30070	YBR189w	130	6e-31	COG0522	Ribosomal protein S4 and related proteins	J	Translation, ribosomal structure and biogenesis ;
Unigene30086	YDL140c	54.7	4e-08	COG0086	DNA-directed RNA polymerase, beta' subunit/160 kD subunit	K	Transcription ;
Unigene30096	YOR054c	47.8	5e-06	COG0452	Phosphopantothenoylcysteine synthetase/decarboxylase	H	Coenzyme transport and metabolism ;
Unigene30097	SPAC664.09	55.8	2e-08	COG0405	Gamma-glutamyltransferase	E	Amino acid transport and metabolism ;
Unigene30108	SPAC1687.15	117	4e-27	COG0515	Serine/threonine protein kinase	RTKL	General function prediction only ; Signal transduction mechanisms ; Transcription ; Replication, recombination and repair ;
Unigene30117	sll1276	56.6	1e-08	COG1132	ABC-type multidrug transport system, ATPase and permease components	V	Defense mechanisms ;
Unigene30122	MA3879	102	2e-22	COG3808	Inorganic pyrophosphatase	C	Energy production and conversion ;
Unigene30124	SPCC63.07	65.1	3e-11	COG4021	Uncharacterized conserved protein	S	Function unknown ;
Unigene30127	SPAC15E1.03	48.9	2e-06	COG1631	Ribosomal protein L44E	J	Translation, ribosomal structure and biogenesis ;
Unigene30135	MTH155	65.5	2e-11	COG1773	Rubredoxin	C	Energy production and conversion ;
Unigene30137	SPAC3A12.14	47	8e-06	COG5126	Ca2+-binding protein (EF-Hand superfamily)	TZDR	Signal transduction mechanisms ; Cytoskeleton ; Cell cycle control, cell division, chromosome partitioning ; General function prediction only ;
Unigene30139	RC0368	112	2e-25	COG1186	Protein chain release factor B	J	Translation, ribosomal structure and biogenesis ;
Unigene30210	YGL031c	88.6	3e-18	COG2075	Ribosomal protein L24E	J	Translation, ribosomal structure and biogenesis ;
Unigene30211	SPAC57A7.10c	75.9	2e-14	COG5240	Vesicle coat complex COPI, gamma subunit	U	Intracellular trafficking, secretion, and vesicular transport ;
Unigene30247	alr1450	51.2	4e-07	COG2124	Cytochrome P450	Q	Secondary metabolites biosynthesis, transport and catabolism ;
Unigene30251	YLL039c	158	3e-39	COG5272	Ubiquitin	O	Posttranslational modification, protein turnover, chaperones ;
Unigene30258	YDR099w	65.5	2e-11	COG5040	14-3-3 family protein	T	Signal transduction mechanisms ;
Unigene30262	ECU01g0630	68.6	3e-12	COG0515	Serine/threonine protein kinase	RTKL	General function prediction only ; Signal transduction mechanisms ; Transcription ; Replication, recombination and repair ;
Unigene30269	YPL240c	121	3e-28	COG0326	Molecular chaperone, HSP90 family	O	Posttranslational modification, protein turnover, chaperones ;
Unigene30270	slr0994	84.3	5e-17	COG0321	Lipoate-protein ligase B	H	Coenzyme transport and metabolism ;
Unigene30280	CAC2807	50.1	1e-06	COG2273	Beta-glucanase/Beta-glucan synthetase	G	Carbohydrate transport and metabolism ;
Unigene30281	SPCC1223.11	47.4	6e-06	COG0631	Serine/threonine protein phosphatase	T	Signal transduction mechanisms ;
Unigene30287	RSp1052	50.4	8e-07	COG3158	K+ transporter	P	Inorganic ion transport and metabolism ;
Unigene30301	MA2301_1	54.3	5e-08	COG4886	Leucine-rich repeat (LRR) protein	S	Function unknown ;
Unigene30314	SPAC23A1.08c	85.5	2e-17	COG2174	Ribosomal protein L34E	J	Translation, ribosomal structure and biogenesis ;
Unigene30318	YPR031w	98.2	3e-21	COG5141	PHD zinc finger-containing protein	R	General function prediction only ;
Unigene30322	SPBC29A3.04	97.1	7e-21	COG1358	Ribosomal protein HS6-type (S12/L30/L7a)	J	Translation, ribosomal structure and biogenesis ;
Unigene30329	aq_2099	68.2	4e-12	COG0260	Leucyl aminopeptidase	E	Amino acid transport and metabolism ;
Unigene30336	Q0045	117	4e-27	COG0843	Heme/copper-type cytochrome/quinol oxidases, subunit 1	C	Energy production and conversion ;
Unigene30339	Cgl1275	71.6	3e-13	COG0422	Thiamine biosynthesis protein ThiC	H	Coenzyme transport and metabolism ;
Unigene30367	YKL212w	64.7	4e-11	COG5329	Phosphoinositide polyphosphatase (Sac family)	T	Signal transduction mechanisms ;
Unigene30373	Cgl2127_1	62	3e-10	COG0515	Serine/threonine protein kinase	RTKL	General function prediction only ; Signal transduction mechanisms ; Transcription ; Replication, recombination and repair ;
Unigene30377	YOR312c	92	2e-19	COG2157	Ribosomal protein L20A (L18A)	J	Translation, ribosomal structure and biogenesis ;
Unigene30396	SPAC4F8.14c	85.1	3e-17	COG3425	3-hydroxy-3-methylglutaryl CoA synthase	I	Lipid transport and metabolism ;
Unigene30411	RC0762	142	2e-34	COG0216	Protein chain release factor A	J	Translation, ribosomal structure and biogenesis ;
Unigene30433	SPBC1685.10	120	8e-28	COG2051	Ribosomal protein S27E	J	Translation, ribosomal structure and biogenesis ;
Unigene30437	TVN1054	105	3e-23	COG1012	NAD-dependent aldehyde dehydrogenases	C	Energy production and conversion ;
Unigene30438	CC0200	64.3	5e-11	COG3491	Isopenicillin N synthase and related dioxygenases	R	General function prediction only ;
Unigene30445	all0049	104	4e-23	COG1193	Mismatch repair ATPase (MutS family)	L	Replication, recombination and repair ;
Unigene30447	Cgl2127_1	59.7	1e-09	COG0515	Serine/threonine protein kinase	RTKL	General function prediction only ; Signal transduction mechanisms ; Transcription ; Replication, recombination and repair ;
Unigene30461	AGc1399	120	6e-28	COG0843	Heme/copper-type cytochrome/quinol oxidases, subunit 1	C	Energy production and conversion ;
Unigene30483	L140856	65.5	2e-11	COG0477	Permeases of the major facilitator superfamily	GEPR	Carbohydrate transport and metabolism ; Amino acid transport and metabolism ; Inorganic ion transport and metabolism ; General function prediction only ;
Unigene30488	DR0325	85.1	3e-17	COG0039	Malate/lactate dehydrogenases	C	Energy production and conversion ;
Unigene30498	all4365	170	7e-43	COG1429	Cobalamin biosynthesis protein CobN and related Mg-chelatases	H	Coenzyme transport and metabolism ;
Unigene30502	PA4403	118	2e-27	COG0653	Preprotein translocase subunit SecA (ATPase, RNA helicase)	U	Intracellular trafficking, secretion, and vesicular transport ;
Unigene30534	slr1846	67.8	5e-12	COG0278	Glutaredoxin-related protein	O	Posttranslational modification, protein turnover, chaperones ;
Unigene30545	FN2030	61.2	4e-10	COG3808	Inorganic pyrophosphatase	C	Energy production and conversion ;
Unigene30549	CC2170	64.7	4e-11	COG4799	Acetyl-CoA carboxylase, carboxyltransferase component (subunits alpha and beta)	I	Lipid transport and metabolism ;
Unigene30555	SPAC25G10.07c	53.5	9e-08	COG5059	Kinesin-like protein	Z	Cytoskeleton ;
Unigene30557	SPBC1105.11c	165	2e-41	COG2036	Histones H3 and H4	B	Chromatin structure and dynamics ;
Unigene30558	lin0627	60.5	7e-10	COG0515	Serine/threonine protein kinase	RTKL	General function prediction only ; Signal transduction mechanisms ; Transcription ; Replication, recombination and repair ;
Unigene30560	asr3463	156	7e-39	COG1145	Ferredoxin	C	Energy production and conversion ;
Unigene30583	alr0483	75.1	3e-14	COG1160	Predicted GTPases	R	General function prediction only ;
Unigene30597	YGL028c	50.8	6e-07	COG5309	Exo-beta-1,3-glucanase	G	Carbohydrate transport and metabolism ;
Unigene30601	SPAC22F8.06	71.6	3e-13	COG0638	20S proteasome, alpha and beta subunits	O	Posttranslational modification, protein turnover, chaperones ;
Unigene30607	YIR037w	71.6	3e-13	COG0386	Glutathione peroxidase	O	Posttranslational modification, protein turnover, chaperones ;
Unigene30614	SPBP35G2.09	71.2	4e-13	COG5136	U1 snRNP-specific protein C	A	RNA processing and modification ;
Unigene30617	NMB2083	97.8	4e-21	COG0215	Cysteinyl-tRNA synthetase	J	Translation, ribosomal structure and biogenesis ;
Unigene30618	XF0818	93.6	8e-20	COG2730	Endoglucanase	G	Carbohydrate transport and metabolism ;
Unigene30622	ECU11g1690	68.6	3e-12	COG5147	Myb superfamily proteins, including transcription factors and mRNA splicing factors	KAD	Transcription ; RNA processing and modification ; Cell cycle control, cell division, chromosome partitioning ;
Unigene30629	YOR033c_1	53.9	7e-08	COG0258	5'-3' exonuclease (including N-terminal domain of PolI)	L	Replication, recombination and repair ;
Unigene30630	YKL094w	57.4	6e-09	COG2267	Lysophospholipase	I	Lipid transport and metabolism ;
Unigene30639	BMEI0733	50.8	6e-07	COG0596	Predicted hydrolases or acyltransferases (alpha/beta hydrolase superfamily)	R	General function prediction only ;
Unigene30657	SPBC713.02c	50.8	6e-07	COG5077	Ubiquitin carboxyl-terminal hydrolase	O	Posttranslational modification, protein turnover, chaperones ;
Unigene30659	PA2843	105	3e-23	COG3200	3-deoxy-D-arabino-heptulosonate 7-phosphate (DAHP) synthase	E	Amino acid transport and metabolism ;
Unigene30669	YNL178w	87.8	4e-18	COG0092	Ribosomal protein S3	J	Translation, ribosomal structure and biogenesis ;
Unigene30672	SPCC18.14c	84.3	5e-17	COG0244	Ribosomal protein L10	J	Translation, ribosomal structure and biogenesis ;
Unigene30673	YOR054c	63.9	7e-11	COG0452	Phosphopantothenoylcysteine synthetase/decarboxylase	H	Coenzyme transport and metabolism ;
Unigene30675	YJL190c	130	8e-31	COG0096	Ribosomal protein S8	J	Translation, ribosomal structure and biogenesis ;
Unigene30677	SPAC683.02c	64.7	4e-11	COG5082	Arginine methyltransferase-interacting protein, contains RING Zn-finger	OU	Posttranslational modification, protein turnover, chaperones ; Intracellular trafficking, secretion, and vesicular transport ;
Unigene30678	SMc00010	88.6	3e-18	COG0843	Heme/copper-type cytochrome/quinol oxidases, subunit 1	C	Energy production and conversion ;
Unigene30684	alr0741	52.8	2e-07	COG0724	RNA-binding proteins (RRM domain)	R	General function prediction only ;
Unigene30690	YIL018w	132	2e-31	COG0090	Ribosomal protein L2	J	Translation, ribosomal structure and biogenesis ;
Unigene30693	SPCC1259.01c	112	2e-25	COG0099	Ribosomal protein S13	J	Translation, ribosomal structure and biogenesis ;
Unigene30694	mll7605	75.5	2e-14	COG0702	Predicted nucleoside-diphosphate-sugar epimerases	MG	Cell wall/membrane/envelope biogenesis ; Carbohydrate transport and metabolism ;
Unigene30707	SPAC18G6.04c	80.5	7e-16	COG0112	Glycine/serine hydroxymethyltransferase	E	Amino acid transport and metabolism ;
Unigene30708	YOL090w	50.1	1e-06	COG0249	Mismatch repair ATPase (MutS family)	L	Replication, recombination and repair ;
Unigene30710	SPCC364.03	99.8	1e-21	COG0091	Ribosomal protein L22	J	Translation, ribosomal structure and biogenesis ;
Unigene30735	CAC0088	49.7	1e-06	COG0225	Peptide methionine sulfoxide reductase	O	Posttranslational modification, protein turnover, chaperones ;
Unigene30747	SPCP31B10.03c	49.7	1e-06	COG5088	Rad5p-binding protein	R	General function prediction only ;
Unigene30753	BMEI0793	67.4	6e-12	COG0693	Putative intracellular protease/amidase	R	General function prediction only ;
Unigene30760	SPCC663.03	55.8	2e-08	COG1132	ABC-type multidrug transport system, ATPase and permease components	V	Defense mechanisms ;
Unigene30762	PA4236	137	5e-33	COG0753	Catalase	P	Inorganic ion transport and metabolism ;
Unigene30773	YPO2448	61.6	3e-10	COG0665	Glycine/D-amino acid oxidases (deaminating)	E	Amino acid transport and metabolism ;
Unigene30785	YPO2725	74.3	5e-14	COG3501	Uncharacterized protein conserved in bacteria	S	Function unknown ;
Unigene30787	sll1865	70.9	5e-13	COG1186	Protein chain release factor B	J	Translation, ribosomal structure and biogenesis ;
Unigene30817	PM0059	48.1	4e-06	COG3210	Large exoproteins involved in heme utilization or adhesion	U	Intracellular trafficking, secretion, and vesicular transport ;
Unigene30836	all5179	62	3e-10	COG4122	Predicted O-methyltransferase	R	General function prediction only ;
Unigene30841	SPAC9G1.03c	109	1e-24	COG1911	Ribosomal protein L30E	J	Translation, ribosomal structure and biogenesis ;
Unigene30871	SPBC582.08	86.3	1e-17	COG0436	Aspartate/tyrosine/aromatic aminotransferase	E	Amino acid transport and metabolism ;
Unigene30882	YBL075c	102	1e-22	COG0443	Molecular chaperone	O	Posttranslational modification, protein turnover, chaperones ;
Unigene30887	SP1489	180	5e-46	COG0050	GTPases - translation elongation factors	J	Translation, ribosomal structure and biogenesis ;
Unigene30888	AF1746	88.2	3e-18	COG0004	Ammonia permease	P	Inorganic ion transport and metabolism ;
Unigene30893	BMEI0070	52.8	2e-07	COG0580	Glycerol uptake facilitator and related permeases (Major Intrinsic Protein Family)	G	Carbohydrate transport and metabolism ;
Unigene30911	SPAC1071.08	97.8	4e-21	COG2058	Ribosomal protein L12E/L44/L45/RPP1/RPP2	J	Translation, ribosomal structure and biogenesis ;
Unigene30934	all1743	119	1e-27	COG1028	Dehydrogenases with different specificities (related to short-chain alcohol dehydrogenases)	IQR	Lipid transport and metabolism ; Secondary metabolites biosynthesis, transport and catabolism ; General function prediction only ;
Unigene30936	ECU03g1430	96.3	1e-20	COG1100	GTPase SAR1 and related small G proteins	R	General function prediction only ;
Unigene30948	SPCC1682.14	120	8e-28	COG2147	Ribosomal protein L19E	J	Translation, ribosomal structure and biogenesis ;
Unigene30952	SPCC18.06c	99.4	1e-21	COG5228	mRNA deadenylase subunit	A	RNA processing and modification ;
Unigene30959	SPAC18B11.02c	50.8	6e-07	COG0564	Pseudouridylate synthases, 23S RNA-specific	J	Translation, ribosomal structure and biogenesis ;
Unigene30975	PA1586	135	1e-32	COG0508	Pyruvate/2-oxoglutarate dehydrogenase complex, dihydrolipoamide acyltransferase (E2) component, and related enzymes	C	Energy production and conversion ;
Unigene30994	YOR234c	125	2e-29	COG2451	Ribosomal protein L35AE/L33A	J	Translation, ribosomal structure and biogenesis ;
Unigene31004	SPBC725.11c	75.9	2e-14	COG5224	CCAAT-binding factor, subunit B	K	Transcription ;
Unigene31047	YDR406w_3	74.7	4e-14	COG1131	ABC-type multidrug transport system, ATPase component	V	Defense mechanisms ;
Unigene31048	all0323_1	48.9	2e-06	COG0515	Serine/threonine protein kinase	RTKL	General function prediction only ; Signal transduction mechanisms ; Transcription ; Replication, recombination and repair ;
Unigene31057	YOR133w	140	6e-34	COG0480	Translation elongation factors (GTPases)	J	Translation, ribosomal structure and biogenesis ;
Unigene31075	SPAC23G3.06	49.7	1e-06	COG1498	Protein implicated in ribosomal biogenesis, Nop56p homolog	J	Translation, ribosomal structure and biogenesis ;
Unigene31089	SPBC29A3.04	79	2e-15	COG1358	Ribosomal protein HS6-type (S12/L30/L7a)	J	Translation, ribosomal structure and biogenesis ;
Unigene31108	YER102w	109	1e-24	COG2007	Ribosomal protein S8E	J	Translation, ribosomal structure and biogenesis ;
Unigene31115	RSp1223	58.9	2e-09	COG2223	Nitrate/nitrite transporter	P	Inorganic ion transport and metabolism ;
Unigene31129	MA1513_1	47	8e-06	COG4870	Cysteine protease	O	Posttranslational modification, protein turnover, chaperones ;
Unigene31145	YEL051w	70.5	7e-13	COG1394	Archaeal/vacuolar-type H+-ATPase subunit D	C	Energy production and conversion ;
Unigene31155	YNL064c	92.8	1e-19	COG0484	DnaJ-class molecular chaperone with C-terminal Zn finger domain	O	Posttranslational modification, protein turnover, chaperones ;
Unigene31162	SPBC19C7.11_1	65.5	2e-11	COG0038	Chloride channel protein EriC	P	Inorganic ion transport and metabolism ;
Unigene31171	RC0965	58.5	3e-09	COG2227	2-polyprenyl-3-methyl-5-hydroxy-6-metoxy-1,4-benzoquinol methylase	H	Coenzyme transport and metabolism ;
Unigene31173	SPAC25B8.13c	60.1	1e-09	COG3491	Isopenicillin N synthase and related dioxygenases	R	General function prediction only ;
Unigene31177	BH2504_1	64.3	5e-11	COG0515	Serine/threonine protein kinase	RTKL	General function prediction only ; Signal transduction mechanisms ; Transcription ; Replication, recombination and repair ;
Unigene31187	YPO2157	108	2e-24	COG0057	Glyceraldehyde-3-phosphate dehydrogenase/erythrose-4-phosphate dehydrogenase	G	Carbohydrate transport and metabolism ;
Unigene31229	RP271	94.4	5e-20	COG1290	Cytochrome b subunit of the bc complex	C	Energy production and conversion ;
Unigene31242	alr0489	116	9e-27	COG4581	Superfamily II RNA helicase	L	Replication, recombination and repair ;
Unigene31243	SPCC663.04	86.3	1e-17	COG2167	Ribosomal protein L39E	J	Translation, ribosomal structure and biogenesis ;
Unigene31245	YOR143c	56.6	1e-08	COG1564	Thiamine pyrophosphokinase	H	Coenzyme transport and metabolism ;
Unigene31271	all0283_3	60.5	7e-10	COG2319	FOG: WD40 repeat	R	General function prediction only ;
Unigene31293	SPBC18H10.14	116	1e-26	COG0103	Ribosomal protein S9	J	Translation, ribosomal structure and biogenesis ;
Unigene31311	ECU07g1130	104	3e-23	COG0514	Superfamily II DNA helicase	L	Replication, recombination and repair ;
Unigene31317	PA0074_1	66.6	1e-11	COG0515	Serine/threonine protein kinase	RTKL	General function prediction only ; Signal transduction mechanisms ; Transcription ; Replication, recombination and repair ;
Unigene31329	PAE2481	85.9	2e-17	COG0365	Acyl-coenzyme A synthetases/AMP-(fatty) acid ligases	I	Lipid transport and metabolism ;
Unigene31339	SPCC18.14c	76.6	1e-14	COG0244	Ribosomal protein L10	J	Translation, ribosomal structure and biogenesis ;
Unigene31361	YNL262w	135	2e-32	COG0417	DNA polymerase elongation subunit (family B)	L	Replication, recombination and repair ;
Unigene31367	RSp0875	47.4	6e-06	COG4886	Leucine-rich repeat (LRR) protein	S	Function unknown ;
Unigene31379	RSp0024	66.6	1e-11	COG1881	Phospholipid-binding protein	R	General function prediction only ;
Unigene31381	SPAC664.10	70.1	9e-13	COG5059	Kinesin-like protein	Z	Cytoskeleton ;
Unigene31396	YIL052c	106	1e-23	COG2174	Ribosomal protein L34E	J	Translation, ribosomal structure and biogenesis ;
Unigene31408	YDL164c	52.4	2e-07	COG1793	ATP-dependent DNA ligase	L	Replication, recombination and repair ;
Unigene31420	jhp0766	50.8	6e-07	COG0724	RNA-binding proteins (RRM domain)	R	General function prediction only ;
Unigene31427	SPBC4C3.07	76.6	1e-14	COG1310	Predicted metal-dependent protease of the PAD1/JAB1 superfamily	R	General function prediction only ;
Unigene31431	SPBC21B10.10	117	7e-27	COG1471	Ribosomal protein S4E	J	Translation, ribosomal structure and biogenesis ;
Unigene31437	CAC0355	74.3	5e-14	COG5434	Endopolygalacturonase	M	Cell wall/membrane/envelope biogenesis ;
Unigene31439	CAC3373	62.8	1e-10	COG4677	Pectin methylesterase	G	Carbohydrate transport and metabolism ;
Unigene31441	DR0392	66.2	1e-11	COG2823	Predicted periplasmic or secreted lipoprotein	R	General function prediction only ;
Unigene31449	TM1227	56.6	1e-08	COG3934	Endo-beta-mannanase	G	Carbohydrate transport and metabolism ;
Unigene31450	slr1846	67.4	6e-12	COG0278	Glutaredoxin-related protein	O	Posttranslational modification, protein turnover, chaperones ;
Unigene31463	BS_yetO_1	57.4	6e-09	COG2124	Cytochrome P450	Q	Secondary metabolites biosynthesis, transport and catabolism ;
Unigene31465	YLR210w	81.6	3e-16	COG5024	Cyclin	D	Cell cycle control, cell division, chromosome partitioning ;
Unigene31466	yohM	47.4	6e-06	COG2215	ABC-type uncharacterized transport system, permease component	R	General function prediction only ;
Unigene31482	YPL009c_1	48.5	3e-06	COG1293	Predicted RNA-binding protein homologous to eukaryotic snRNP	K	Transcription ;
Unigene31486	VC2480	50.1	1e-06	COG0120	Ribose 5-phosphate isomerase	G	Carbohydrate transport and metabolism ;
Unigene31527	SPBC19F5.03	61.6	3e-10	COG5329	Phosphoinositide polyphosphatase (Sac family)	T	Signal transduction mechanisms ;
Unigene31549	YER172c	67	8e-12	COG1204	Superfamily II helicase	R	General function prediction only ;
Unigene31552	SPAC19G12.15c_2	70.1	9e-13	COG1877	Trehalose-6-phosphatase	G	Carbohydrate transport and metabolism ;
Unigene31569	BMEI1828	48.5	3e-06	COG0349	Ribonuclease D	J	Translation, ribosomal structure and biogenesis ;
Unigene31570	BS_malS	70.9	5e-13	COG0281	Malic enzyme	C	Energy production and conversion ;
Unigene31584	YER102w	108	2e-24	COG2007	Ribosomal protein S8E	J	Translation, ribosomal structure and biogenesis ;
Unigene31588	VC2646	99.4	1e-21	COG2352	Phosphoenolpyruvate carboxylase	C	Energy production and conversion ;
Unigene31591	BH3487	103	8e-23	COG0183	Acetyl-CoA acetyltransferase	I	Lipid transport and metabolism ;
Unigene31593	SA1074	49.7	1e-06	COG1028	Dehydrogenases with different specificities (related to short-chain alcohol dehydrogenases)	IQR	Lipid transport and metabolism ; Secondary metabolites biosynthesis, transport and catabolism ; General function prediction only ;
Unigene31597	CAC3136	67.8	5e-12	COG0050	GTPases - translation elongation factors	J	Translation, ribosomal structure and biogenesis ;
Unigene31599	YML085c	143	9e-35	COG5023	Tubulin	Z	Cytoskeleton ;
Unigene31620	SPCC663.05c	101	3e-22	COG5137	Histone chaperone involved in gene silencing	KB	Transcription ; Chromatin structure and dynamics ;
Unigene31621	SPAC57A7.09	50.1	1e-06	COG5540	RING-finger-containing ubiquitin ligase	O	Posttranslational modification, protein turnover, chaperones ;
Unigene31622	SP0060	57.8	5e-09	COG1874	Beta-galactosidase	G	Carbohydrate transport and metabolism ;
Unigene31650	sll0469	141	3e-34	COG0462	Phosphoribosylpyrophosphate synthetase	FE	Nucleotide transport and metabolism ; Amino acid transport and metabolism ;
Unigene31663	SPAC17A5.01	134	3e-32	COG0464	ATPases of the AAA+ class	O	Posttranslational modification, protein turnover, chaperones ;
Unigene31683	TP0356	60.5	7e-10	COG0724	RNA-binding proteins (RRM domain)	R	General function prediction only ;
Unigene31699	SPAC13G7.02c	133	9e-32	COG0443	Molecular chaperone	O	Posttranslational modification, protein turnover, chaperones ;
Unigene31702	BH0579	48.1	4e-06	COG2124	Cytochrome P450	Q	Secondary metabolites biosynthesis, transport and catabolism ;
Unigene31710	PAE1272_2	66.6	1e-11	COG1877	Trehalose-6-phosphatase	G	Carbohydrate transport and metabolism ;
Unigene31713	SPCC1322.11	159	1e-39	COG0093	Ribosomal protein L14	J	Translation, ribosomal structure and biogenesis ;
Unigene31716	PA1558	49.7	1e-06	COG3571	Predicted hydrolase of the alpha/beta-hydrolase fold	R	General function prediction only ;
Unigene31718	NMA1661	90.9	5e-19	COG0389	Nucleotidyltransferase/DNA polymerase involved in DNA repair	L	Replication, recombination and repair ;
Unigene31726	SPBC29A3.04	79.7	1e-15	COG1358	Ribosomal protein HS6-type (S12/L30/L7a)	J	Translation, ribosomal structure and biogenesis ;
Unigene31732	SPAC222.06	95.5	2e-20	COG5129	Nuclear protein with HMG-like acidic region	R	General function prediction only ;
Unigene31737	PAE0144	47	9e-06	COG2105	Uncharacterized conserved protein	S	Function unknown ;
Unigene31746	CAC1726	52.8	2e-07	COG0820	Predicted Fe-S-cluster redox enzyme	R	General function prediction only ;
Unigene31767	MJ1143	47.8	5e-06	COG0668	Small-conductance mechanosensitive channel	M	Cell wall/membrane/envelope biogenesis ;
Unigene31776	SPBC4F6.04	109	1e-24	COG0089	Ribosomal protein L23	J	Translation, ribosomal structure and biogenesis ;
Unigene31792	Rv3876	64.7	4e-11	COG0455	ATPases involved in chromosome partitioning	D	Cell cycle control, cell division, chromosome partitioning ;
Unigene31795	MA0188	49.3	2e-06	COG0457	FOG: TPR repeat	R	General function prediction only ;
Unigene31797	SPBC17G9.09	60.1	1e-09	COG5257	Translation initiation factor 2, gamma subunit (eIF-2gamma; GTPase)	J	Translation, ribosomal structure and biogenesis ;
Unigene31800	YPL009c_1	55.1	3e-08	COG1293	Predicted RNA-binding protein homologous to eukaryotic snRNP	K	Transcription ;
Unigene31813	APE2066	57	8e-09	COG0438	Glycosyltransferase	M	Cell wall/membrane/envelope biogenesis ;
Unigene31821	YMR009w	69.7	1e-12	COG1791	Uncharacterized conserved protein, contains double-stranded beta-helix domain	S	Function unknown ;
Unigene31825	all0049	71.2	4e-13	COG1193	Mismatch repair ATPase (MutS family)	L	Replication, recombination and repair ;
Unigene31852	asr3427	61.2	4e-10	COG0291	Ribosomal protein L35	J	Translation, ribosomal structure and biogenesis ;
Unigene31859	XF0818	72.8	1e-13	COG2730	Endoglucanase	G	Carbohydrate transport and metabolism ;
Unigene31878	cysE	76.3	1e-14	COG1045	Serine acetyltransferase	E	Amino acid transport and metabolism ;
Unigene31884	XF1903	76.6	1e-14	COG3158	K+ transporter	P	Inorganic ion transport and metabolism ;
Unigene31890	YNL255c	48.5	3e-06	COG5082	Arginine methyltransferase-interacting protein, contains RING Zn-finger	OU	Posttranslational modification, protein turnover, chaperones ; Intracellular trafficking, secretion, and vesicular transport ;
Unigene31897	SPAC227.07c	54.7	4e-08	COG5170	Serine/threonine protein phosphatase 2A, regulatory subunit	T	Signal transduction mechanisms ;
Unigene31904	SPAC19G12.15c_2	50.4	8e-07	COG1877	Trehalose-6-phosphatase	G	Carbohydrate transport and metabolism ;
Unigene31919	SPCPB16A4.05c	49.7	1e-06	COG0378	Ni2+-binding GTPase involved in regulation of expression and maturation of urease and hydrogenase	OK	Posttranslational modification, protein turnover, chaperones ; Transcription ;
Unigene31928	SPCC1259.01c	129	2e-30	COG0099	Ribosomal protein S13	J	Translation, ribosomal structure and biogenesis ;
Unigene31967	SPBC28F2.12	149	1e-36	COG0086	DNA-directed RNA polymerase, beta' subunit/160 kD subunit	K	Transcription ;
Unigene31968	SPAC31G5.13	124	4e-29	COG1310	Predicted metal-dependent protease of the PAD1/JAB1 superfamily	R	General function prediction only ;
Unigene31975	SPAC22F3.06c	69.7	1e-12	COG0466	ATP-dependent Lon protease, bacterial type	O	Posttranslational modification, protein turnover, chaperones ;
Unigene31982	VNG2310H	48.9	2e-06	COG0695	Glutaredoxin and related proteins	O	Posttranslational modification, protein turnover, chaperones ;
Unigene31997	SPAC3H5.06c	60.5	7e-10	COG0417	DNA polymerase elongation subunit (family B)	L	Replication, recombination and repair ;
Unigene31999	SPBC4C3.05c	51.2	5e-07	COG0086	DNA-directed RNA polymerase, beta' subunit/160 kD subunit	K	Transcription ;
Unigene32008	SPAC1F5.02	90.5	7e-19	COG0526	Thiol-disulfide isomerase and thioredoxins	OC	Posttranslational modification, protein turnover, chaperones ; Energy production and conversion ;
Unigene32020	YKL045w	48.5	3e-06	COG2219	Eukaryotic-type DNA primase, large subunit	L	Replication, recombination and repair ;
Unigene32024	Rv2552c	53.9	7e-08	COG0169	Shikimate 5-dehydrogenase	E	Amino acid transport and metabolism ;
Unigene32035	ECU08g1080	119	1e-27	COG0513	Superfamily II DNA and RNA helicases	LKJ	Replication, recombination and repair ; Transcription ; Translation, ribosomal structure and biogenesis ;
Unigene32043	MA2833	60.5	7e-10	COG0474	Cation transport ATPase	P	Inorganic ion transport and metabolism ;
Unigene32045	YLR344w	67	8e-12	COG0198	Ribosomal protein L24	J	Translation, ribosomal structure and biogenesis ;
Unigene32056	SPAC9.04	77.4	6e-15	COG2801	Transposase and inactivated derivatives	L	Replication, recombination and repair ;
Unigene32069	RP602	47	9e-06	COG3621	Patatin	R	General function prediction only ;
Unigene32085	BS_dhaS	109	1e-24	COG1012	NAD-dependent aldehyde dehydrogenases	C	Energy production and conversion ;
Unigene32115	mlr6892	53.5	9e-08	COG3491	Isopenicillin N synthase and related dioxygenases	R	General function prediction only ;
Unigene32122	alr1595	155	2e-38	COG0086	DNA-directed RNA polymerase, beta' subunit/160 kD subunit	K	Transcription ;
Unigene32124	SPAC17A2.09c	80.5	7e-16	COG0724	RNA-binding proteins (RRM domain)	R	General function prediction only ;
Unigene32131	SPAC110.03	71.6	3e-13	COG1100	GTPase SAR1 and related small G proteins	R	General function prediction only ;
Unigene32136	SPBC2F12.04	106	1e-23	COG0091	Ribosomal protein L22	J	Translation, ribosomal structure and biogenesis ;
Unigene32165	BMEI1196	57.4	6e-09	COG1024	Enoyl-CoA hydratase/carnithine racemase	I	Lipid transport and metabolism ;
Unigene32181	all1053	106	1e-23	COG0154	Asp-tRNAAsn/Glu-tRNAGln amidotransferase A subunit and related amidases	J	Translation, ribosomal structure and biogenesis ;
Unigene32183	SPAC6G10.08	156	1e-38	COG0538	Isocitrate dehydrogenases	C	Energy production and conversion ;
Unigene32187	SPAC1F7.08	55.5	2e-08	COG2132	Putative multicopper oxidases	Q	Secondary metabolites biosynthesis, transport and catabolism ;
Unigene32193	SPAC22A12.12c	65.5	2e-11	COG1097	RNA-binding protein Rrp4 and related proteins (contain S1 domain and KH domain)	J	Translation, ribosomal structure and biogenesis ;
Unigene32194	SPCC285.16c	57	8e-09	COG0249	Mismatch repair ATPase (MutS family)	L	Replication, recombination and repair ;
Unigene32202	SPAC30D11.01c	86.3	1e-17	COG1501	Alpha-glucosidases, family 31 of glycosyl hydrolases	G	Carbohydrate transport and metabolism ;
Unigene32214	RSc2067	107	7e-24	COG1185	Polyribonucleotide nucleotidyltransferase (polynucleotide phosphorylase)	J	Translation, ribosomal structure and biogenesis ;
Unigene32215	YML026c	114	3e-26	COG0099	Ribosomal protein S13	J	Translation, ribosomal structure and biogenesis ;
Unigene32220	all4556	85.5	2e-17	COG2081	Predicted flavoproteins	R	General function prediction only ;
Unigene32225	all2364	76.6	1e-14	COG0777	Acetyl-CoA carboxylase beta subunit	I	Lipid transport and metabolism ;
Unigene32240	SPCC663.05c	61.6	3e-10	COG5137	Histone chaperone involved in gene silencing	KB	Transcription ; Chromatin structure and dynamics ;
Unigene32241	SPy0236	58.9	2e-09	COG1066	Predicted ATP-dependent serine protease	O	Posttranslational modification, protein turnover, chaperones ;
Unigene32245	all9020	51.2	5e-07	COG5635	Predicted NTPase (NACHT family)	T	Signal transduction mechanisms ;
Unigene32247	alr0201	50.1	1e-06	COG0009	Putative translation factor (SUA5)	J	Translation, ribosomal structure and biogenesis ;
Unigene32263	CAC3373	49.3	2e-06	COG4677	Pectin methylesterase	G	Carbohydrate transport and metabolism ;
Unigene32265	SPAC186.09	68.6	3e-12	COG3961	Pyruvate decarboxylase and related thiamine pyrophosphate-requiring enzymes	GHR	Carbohydrate transport and metabolism ; Coenzyme transport and metabolism ; General function prediction only ;
Unigene32271	YDR225w	86.7	1e-17	COG5262	Histone H2A	B	Chromatin structure and dynamics ;
Unigene32274	SMc02579	57.8	5e-09	COG2124	Cytochrome P450	Q	Secondary metabolites biosynthesis, transport and catabolism ;
Unigene32281	SPAC4F8.01	89.4	2e-18	COG5491	Conserved protein implicated in secretion	N	Cell motility ;
Unigene32294	YOL013c	51.2	5e-07	COG5243	HRD ubiquitin ligase complex, ER membrane component	O	Posttranslational modification, protein turnover, chaperones ;
Unigene32303	CPn0406	129	2e-30	COG0623	Enoyl-[acyl-carrier-protein] reductase (NADH)	I	Lipid transport and metabolism ;
Unigene32306	Rv0312	52	3e-07	COG0443	Molecular chaperone	O	Posttranslational modification, protein turnover, chaperones ;
Unigene32313	slr0574	53.1	1e-07	COG2124	Cytochrome P450	Q	Secondary metabolites biosynthesis, transport and catabolism ;
Unigene32319	ML2333	53.9	7e-08	COG0277	FAD/FMN-containing dehydrogenases	C	Energy production and conversion ;
Unigene32342	SPBC2D10.14c	90.1	9e-19	COG5022	Myosin heavy chain	Z	Cytoskeleton ;
Unigene32377	YAR019c	47.8	5e-06	COG0515	Serine/threonine protein kinase	RTKL	General function prediction only ; Signal transduction mechanisms ; Transcription ; Replication, recombination and repair ;
Unigene32381	Cgl0121	67	8e-12	COG0663	Carbonic anhydrases/acetyltransferases, isoleucine patch superfamily	R	General function prediction only ;
Unigene32386	YBL071w-a	83.2	1e-16	COG5216	Uncharacterized conserved protein	S	Function unknown ;
Unigene32391	Rv3432c	108	3e-24	COG0076	Glutamate decarboxylase and related PLP-dependent proteins	E	Amino acid transport and metabolism ;
Unigene32396	YHR200w	59.3	2e-09	COG5148	26S proteasome regulatory complex, subunit RPN10/PSMD4	O	Posttranslational modification, protein turnover, chaperones ;
Unigene32405	YAL048c	62.4	2e-10	COG1100	GTPase SAR1 and related small G proteins	R	General function prediction only ;
Unigene32445	YDL178w	135	1e-32	COG0277	FAD/FMN-containing dehydrogenases	C	Energy production and conversion ;
Unigene32456	YOR133w	120	8e-28	COG0480	Translation elongation factors (GTPases)	J	Translation, ribosomal structure and biogenesis ;
Unigene32488	PA2709	137	6e-33	COG0031	Cysteine synthase	E	Amino acid transport and metabolism ;
Unigene32489	mlr5751	66.6	1e-11	COG3040	Bacterial lipocalin	M	Cell wall/membrane/envelope biogenesis ;
Unigene32498	SPAC926.04c	134	3e-32	COG0326	Molecular chaperone, HSP90 family	O	Posttranslational modification, protein turnover, chaperones ;
Unigene32514	BMEI1576	62.4	2e-10	COG4630	Xanthine dehydrogenase, iron-sulfur cluster and FAD-binding subunit A	F	Nucleotide transport and metabolism ;
Unigene32521	SPBC359.05	64.3	5e-11	COG1132	ABC-type multidrug transport system, ATPase and permease components	V	Defense mechanisms ;
Unigene32536	BH1923	57	8e-09	COG2723	Beta-glucosidase/6-phospho-beta-glucosidase/beta-galactosidase	G	Carbohydrate transport and metabolism ;
Unigene32546	SPAC57A10.03	103	8e-23	COG0652	Peptidyl-prolyl cis-trans isomerase (rotamase) - cyclophilin family	O	Posttranslational modification, protein turnover, chaperones ;
Unigene32551	slr0164	60.1	1e-09	COG0740	Protease subunit of ATP-dependent Clp proteases	OU	Posttranslational modification, protein turnover, chaperones ; Intracellular trafficking, secretion, and vesicular transport ;
Unigene32574	SPBC11B10.07c	63.9	7e-11	COG5035	Cell cycle control protein	DKT	Cell cycle control, cell division, chromosome partitioning ; Transcription ; Signal transduction mechanisms ;
Unigene32586	YOR145c	53.9	7e-08	COG1094	Predicted RNA-binding protein (contains KH domains)	R	General function prediction only ;
Unigene32635	Ta0946	92	2e-19	COG0017	Aspartyl/asparaginyl-tRNA synthetases	J	Translation, ribosomal structure and biogenesis ;
Unigene32642	YFL045c	50.1	1e-06	COG0561	Predicted hydrolases of the HAD superfamily	R	General function prediction only ;
Unigene32711	lin1863	50.1	1e-06	COG2265	SAM-dependent methyltransferases related to tRNA (uracil-5-)-methyltransferase	J	Translation, ribosomal structure and biogenesis ;
Unigene32717	SPAC3A12.14	64.3	5e-11	COG5126	Ca2+-binding protein (EF-Hand superfamily)	TZDR	Signal transduction mechanisms ; Cytoskeleton ; Cell cycle control, cell division, chromosome partitioning ; General function prediction only ;
Unigene32742	YBR028c	51.6	3e-07	COG0515	Serine/threonine protein kinase	RTKL	General function prediction only ; Signal transduction mechanisms ; Transcription ; Replication, recombination and repair ;
Unigene32745	SPBC17G9.07	73.9	7e-14	COG2004	Ribosomal protein S24E	J	Translation, ribosomal structure and biogenesis ;
Unigene32748	SPBC409.05	73.6	8e-14	COG5201	SCF ubiquitin ligase, SKP1 component	O	Posttranslational modification, protein turnover, chaperones ;
Unigene32759	XF0913	90.1	9e-19	COG1028	Dehydrogenases with different specificities (related to short-chain alcohol dehydrogenases)	IQR	Lipid transport and metabolism ; Secondary metabolites biosynthesis, transport and catabolism ; General function prediction only ;
Unigene32768	BMEI0070	57	8e-09	COG0580	Glycerol uptake facilitator and related permeases (Major Intrinsic Protein Family)	G	Carbohydrate transport and metabolism ;
Unigene32775	PA2611_2	83.6	8e-17	COG0007	Uroporphyrinogen-III methylase	H	Coenzyme transport and metabolism ;
Unigene32783	SPBC29A3.09c	105	3e-23	COG0488	ATPase components of ABC transporters with duplicated ATPase domains	R	General function prediction only ;
Unigene32785	L0415	79.3	2e-15	COG0335	Ribosomal protein L19	J	Translation, ribosomal structure and biogenesis ;
Unigene32800	YGR109w-b_2	45.8	1e-11	COG2801	Transposase and inactivated derivatives	L	Replication, recombination and repair ;
Unigene32813	DRA0178	62	3e-10	COG4631	Xanthine dehydrogenase, molybdopterin-binding subunit B	F	Nucleotide transport and metabolism ;
Unigene32821	SPBC28F2.12	50.1	1e-06	COG0086	DNA-directed RNA polymerase, beta' subunit/160 kD subunit	K	Transcription ;
Unigene32825	SPBC1105.12	100	5e-22	COG2036	Histones H3 and H4	B	Chromatin structure and dynamics ;
Unigene32828	mlr7474	106	1e-23	COG1154	Deoxyxylulose-5-phosphate synthase	HI	Coenzyme transport and metabolism ; Lipid transport and metabolism ;
Unigene32847	SPAC1006.07	49.3	2e-06	COG0513	Superfamily II DNA and RNA helicases	LKJ	Replication, recombination and repair ; Transcription ; Translation, ribosomal structure and biogenesis ;
Unigene32852	HP0247	50.1	1e-06	COG0513	Superfamily II DNA and RNA helicases	LKJ	Replication, recombination and repair ; Transcription ; Translation, ribosomal structure and biogenesis ;
Unigene32858	XF2234	49.3	2e-06	COG0071	Molecular chaperone (small heat shock protein)	O	Posttranslational modification, protein turnover, chaperones ;
Unigene32861	alr0124_1	53.9	7e-08	COG4886	Leucine-rich repeat (LRR) protein	S	Function unknown ;
Unigene32862	YDR406w_1	51.2	5e-07	COG1131	ABC-type multidrug transport system, ATPase component	V	Defense mechanisms ;
Unigene32872	mlr6892	59.7	1e-09	COG3491	Isopenicillin N synthase and related dioxygenases	R	General function prediction only ;
Unigene32882	CAC3373	64.7	4e-11	COG4677	Pectin methylesterase	G	Carbohydrate transport and metabolism ;
Unigene32886	sll1342	156	1e-38	COG0057	Glyceraldehyde-3-phosphate dehydrogenase/erythrose-4-phosphate dehydrogenase	G	Carbohydrate transport and metabolism ;
Unigene32889	all2533	73.2	1e-13	COG1505	Serine proteases of the peptidase family S9A	E	Amino acid transport and metabolism ;
Unigene32892	YLR185w	104	3e-23	COG2126	Ribosomal protein L37E	J	Translation, ribosomal structure and biogenesis ;
Unigene32912	SPBP8B7.06	87.8	4e-18	COG2058	Ribosomal protein L12E/L44/L45/RPP1/RPP2	J	Translation, ribosomal structure and biogenesis ;
Unigene32916	Cgl2127_1	54.7	4e-08	COG0515	Serine/threonine protein kinase	RTKL	General function prediction only ; Signal transduction mechanisms ; Transcription ; Replication, recombination and repair ;
Unigene32927	YOR136w	90.1	9e-19	COG0473	Isocitrate/isopropylmalate dehydrogenase	CE	Energy production and conversion ; Amino acid transport and metabolism ;
Unigene32937	alr4036	79.3	2e-15	COG5135	Uncharacterized conserved protein	S	Function unknown ;
Unigene32939	CAC1075	89	2e-18	COG1472	Beta-glucosidase-related glycosidases	G	Carbohydrate transport and metabolism ;
Unigene32951	SPCC4B3.13	57.4	6e-09	COG0534	Na+-driven multidrug efflux pump	V	Defense mechanisms ;
Unigene32959	SPAC328.03	81.6	3e-16	COG0380	Trehalose-6-phosphate synthase	G	Carbohydrate transport and metabolism ;
Unigene32969	SPAPB1E7.12	141	3e-34	COG2125	Ribosomal protein S6E (S10)	J	Translation, ribosomal structure and biogenesis ;
Unigene32987	BH1654	57	8e-09	COG0105	Nucleoside diphosphate kinase	F	Nucleotide transport and metabolism ;
Unigene33011	SSO2778	47.4	6e-06	COG0589	Universal stress protein UspA and related nucleotide-binding proteins	T	Signal transduction mechanisms ;
Unigene33013	SPAC328.03	79	2e-15	COG0380	Trehalose-6-phosphate synthase	G	Carbohydrate transport and metabolism ;
Unigene33018	all1106	88.6	3e-18	COG3670	Lignostilbene-alpha,beta-dioxygenase and related enzymes	Q	Secondary metabolites biosynthesis, transport and catabolism ;
Unigene33025	SA0317	53.1	1e-07	COG0451	Nucleoside-diphosphate-sugar epimerases	MG	Cell wall/membrane/envelope biogenesis ; Carbohydrate transport and metabolism ;
Unigene33037	PM1898	103	8e-23	COG0545	FKBP-type peptidyl-prolyl cis-trans isomerases 1	O	Posttranslational modification, protein turnover, chaperones ;
Unigene33038	all3642	77.4	6e-15	COG0465	ATP-dependent Zn proteases	O	Posttranslational modification, protein turnover, chaperones ;
Unigene33064	YHR070w	75.1	3e-14	COG2520	Predicted methyltransferase	R	General function prediction only ;
Unigene33078	SPBC16H5.10c	118	3e-27	COG1643	HrpA-like helicases	L	Replication, recombination and repair ;
Unigene33079	STM1566	99.8	1e-21	COG0281	Malic enzyme	C	Energy production and conversion ;
Unigene33080	YPO3637	96.7	9e-21	COG1069	Ribulose kinase	C	Energy production and conversion ;
Unigene33081	sll1261	60.8	6e-10	COG0264	Translation elongation factor Ts	J	Translation, ribosomal structure and biogenesis ;
Unigene33085	YDL219w	79	2e-15	COG1490	D-Tyr-tRNAtyr deacylase	J	Translation, ribosomal structure and biogenesis ;
Unigene33116	MA0631	65.1	3e-11	COG0459	Chaperonin GroEL (HSP60 family)	O	Posttranslational modification, protein turnover, chaperones ;
Unigene33117	MA1678	76.3	1e-14	COG0474	Cation transport ATPase	P	Inorganic ion transport and metabolism ;
Unigene33118	Rv3876	55.5	2e-08	COG0455	ATPases involved in chromosome partitioning	D	Cell cycle control, cell division, chromosome partitioning ;
Unigene33126	SPAC22A12.16	66.6	1e-11	COG0045	Succinyl-CoA synthetase, beta subunit	C	Energy production and conversion ;
Unigene33142	SPBC29A3.04	127	4e-30	COG1358	Ribosomal protein HS6-type (S12/L30/L7a)	J	Translation, ribosomal structure and biogenesis ;
Unigene33157	YLL039c	164	3e-41	COG5272	Ubiquitin	O	Posttranslational modification, protein turnover, chaperones ;
Unigene33160	SPBP4H10.11c	52	3e-07	COG1022	Long-chain acyl-CoA synthetases (AMP-forming)	I	Lipid transport and metabolism ;
Unigene33182	YGL106w	47	8e-06	COG5126	Ca2+-binding protein (EF-Hand superfamily)	TZDR	Signal transduction mechanisms ; Cytoskeleton ; Cell cycle control, cell division, chromosome partitioning ; General function prediction only ;
Unigene33221	SMc00641	97.4	5e-21	COG0111	Phosphoglycerate dehydrogenase and related dehydrogenases	HE	Coenzyme transport and metabolism ; Amino acid transport and metabolism ;
Unigene33233	BS_bglS	51.6	3e-07	COG2273	Beta-glucanase/Beta-glucan synthetase	G	Carbohydrate transport and metabolism ;
Unigene33250	all4776	140	7e-34	COG0465	ATP-dependent Zn proteases	O	Posttranslational modification, protein turnover, chaperones ;
Unigene33252	SMb20752	67.4	6e-12	COG1024	Enoyl-CoA hydratase/carnithine racemase	I	Lipid transport and metabolism ;
Unigene33261	CC3494_1	63.5	9e-11	COG3637	Opacity protein and related surface antigens	M	Cell wall/membrane/envelope biogenesis ;
Unigene33269	YIL043c	55.1	3e-08	COG0543	2-polyprenylphenol hydroxylase and related flavodoxin oxidoreductases	HC	Coenzyme transport and metabolism ; Energy production and conversion ;
Unigene33271	SPCC1682.14	115	3e-26	COG2147	Ribosomal protein L19E	J	Translation, ribosomal structure and biogenesis ;
Unigene33283	YOR234c	82	2e-16	COG2451	Ribosomal protein L35AE/L33A	J	Translation, ribosomal structure and biogenesis ;
Unigene33286	all1059	86.3	1e-17	COG0438	Glycosyltransferase	M	Cell wall/membrane/envelope biogenesis ;
Unigene33288	SPBC146.14c	68.9	2e-12	COG5096	Vesicle coat complex, various subunits	U	Intracellular trafficking, secretion, and vesicular transport ;
Unigene33311	SPCC306.04c	60.8	6e-10	COG2940	Proteins containing SET domain	R	General function prediction only ;
Unigene33313	AGc761	52.8	2e-07	COG0626	Cystathionine beta-lyases/cystathionine gamma-synthases	E	Amino acid transport and metabolism ;
Unigene33318	SPBC16H5.10c	47.4	6e-06	COG1643	HrpA-like helicases	L	Replication, recombination and repair ;
Unigene33320	YPR080w	148	3e-36	COG5256	Translation elongation factor EF-1alpha (GTPase)	J	Translation, ribosomal structure and biogenesis ;
Unigene33327	RSp1223	58.5	3e-09	COG2223	Nitrate/nitrite transporter	P	Inorganic ion transport and metabolism ;
Unigene33332	YDR099w	133	9e-32	COG5040	14-3-3 family protein	T	Signal transduction mechanisms ;
Unigene33350	YGR109w-b_2	41.2	1e-06	COG2801	Transposase and inactivated derivatives	L	Replication, recombination and repair ;
Unigene33354	SPBP8B7.15c	50.4	8e-07	COG5222	Uncharacterized conserved protein, contains RING Zn-finger	R	General function prediction only ;
Unigene33362	YCR011c_2	70.5	7e-13	COG1131	ABC-type multidrug transport system, ATPase component	V	Defense mechanisms ;
Unigene33391	BS_yloP_1	71.2	4e-13	COG0515	Serine/threonine protein kinase	RTKL	General function prediction only ; Signal transduction mechanisms ; Transcription ; Replication, recombination and repair ;
Unigene33396	SP1795	62	3e-10	COG1621	Beta-fructosidases (levanase/invertase)	G	Carbohydrate transport and metabolism ;
Unigene33404	MA3879	108	3e-24	COG3808	Inorganic pyrophosphatase	C	Energy production and conversion ;
Unigene33411	YOR145c	87.4	6e-18	COG1094	Predicted RNA-binding protein (contains KH domains)	R	General function prediction only ;
Unigene33416	SPCC553.11c	98.6	2e-21	COG5123	Transcription initiation factor IIA, gamma subunit	K	Transcription ;
Unigene33426	AF1178	48.1	4e-06	COG1694	Predicted pyrophosphatase	R	General function prediction only ;
Unigene33429	SPAC1687.15	92.8	1e-19	COG0515	Serine/threonine protein kinase	RTKL	General function prediction only ; Signal transduction mechanisms ; Transcription ; Replication, recombination and repair ;
Unigene33443	CC2650	63.9	7e-11	COG3823	Glutamine cyclotransferase	O	Posttranslational modification, protein turnover, chaperones ;
Unigene33449	YDL006w	57.4	6e-09	COG0631	Serine/threonine protein phosphatase	T	Signal transduction mechanisms ;
Unigene33463	SPAC926.04c	162	1e-40	COG0326	Molecular chaperone, HSP90 family	O	Posttranslational modification, protein turnover, chaperones ;
Unigene33472	ECU07g0330	52.4	2e-07	COG5540	RING-finger-containing ubiquitin ligase	O	Posttranslational modification, protein turnover, chaperones ;
Unigene33473	PA2843	122	2e-28	COG3200	3-deoxy-D-arabino-heptulosonate 7-phosphate (DAHP) synthase	E	Amino acid transport and metabolism ;
Unigene33475	YDL140c	52.4	2e-07	COG0086	DNA-directed RNA polymerase, beta' subunit/160 kD subunit	K	Transcription ;
Unigene33511	SPAC1851.03	54.3	5e-08	COG5041	Casein kinase II, beta subunit	TDK	Signal transduction mechanisms ; Cell cycle control, cell division, chromosome partitioning ; Transcription ;
Unigene33515	MT1458_2	137	4e-33	COG0807	GTP cyclohydrolase II	H	Coenzyme transport and metabolism ;
Unigene33520	DR1533	79.3	2e-15	COG3440	Predicted restriction endonuclease	V	Defense mechanisms ;
Unigene33523	SPAC1006.07	143	9e-35	COG0513	Superfamily II DNA and RNA helicases	LKJ	Replication, recombination and repair ; Transcription ; Translation, ribosomal structure and biogenesis ;
Unigene33555	YJL190c	139	1e-33	COG0096	Ribosomal protein S8	J	Translation, ribosomal structure and biogenesis ;
Unigene33558	all0412	66.6	1e-11	COG0604	NADPH:quinone reductase and related Zn-dependent oxidoreductases	CR	Energy production and conversion ; General function prediction only ;
Unigene33559	YNL102w	77	8e-15	COG0417	DNA polymerase elongation subunit (family B)	L	Replication, recombination and repair ;
Unigene33563	alr0124_1	58.2	4e-09	COG4886	Leucine-rich repeat (LRR) protein	S	Function unknown ;
Unigene33570	TVN0123	85.1	3e-17	COG0477	Permeases of the major facilitator superfamily	GEPR	Carbohydrate transport and metabolism ; Amino acid transport and metabolism ; Inorganic ion transport and metabolism ; General function prediction only ;
Unigene33574	YPO0659	103	8e-23	COG3384	Uncharacterized conserved protein	S	Function unknown ;
Unigene33582	TM1521	55.1	3e-08	COG0329	Dihydrodipicolinate synthase/N-acetylneuraminate lyase	EM	Amino acid transport and metabolism ; Cell wall/membrane/envelope biogenesis ;
Unigene33602	sll0771	61.2	4e-10	COG0477	Permeases of the major facilitator superfamily	GEPR	Carbohydrate transport and metabolism ; Amino acid transport and metabolism ; Inorganic ion transport and metabolism ; General function prediction only ;
Unigene33605	AGl1564	131	3e-31	COG0033	Phosphoglucomutase	G	Carbohydrate transport and metabolism ;
Unigene33607	SPAC926.04c	125	2e-29	COG0326	Molecular chaperone, HSP90 family	O	Posttranslational modification, protein turnover, chaperones ;
Unigene33611	SPAC29A4.15	74.3	5e-14	COG0172	Seryl-tRNA synthetase	J	Translation, ribosomal structure and biogenesis ;
Unigene33615	XF1267	65.5	2e-11	COG5297	Cellobiohydrolase A (1,4-beta-cellobiosidase A)	G	Carbohydrate transport and metabolism ;
Unigene33619	YDR091c	135	2e-32	COG1245	Predicted ATPase, RNase L inhibitor (RLI) homolog	R	General function prediction only ;
Unigene33630	L179659	66.2	1e-11	COG2723	Beta-glucosidase/6-phospho-beta-glucosidase/beta-galactosidase	G	Carbohydrate transport and metabolism ;
Unigene33675	SPBC1A4.01	68.2	4e-12	COG5156	Anaphase-promoting complex (APC), subunit 10	DO	Cell cycle control, cell division, chromosome partitioning ; Posttranslational modification, protein turnover, chaperones ;
Unigene33678	DR1601	62.8	1e-10	COG1814	Uncharacterized membrane protein	S	Function unknown ;
Unigene33701	XF1549	123	7e-29	COG0508	Pyruvate/2-oxoglutarate dehydrogenase complex, dihydrolipoamide acyltransferase (E2) component, and related enzymes	C	Energy production and conversion ;
Unigene33714	SPAC6F6.07c	51.6	3e-07	COG0184	Ribosomal protein S15P/S13E	J	Translation, ribosomal structure and biogenesis ;
Unigene33715	BB0727	93.2	1e-19	COG0205	6-phosphofructokinase	G	Carbohydrate transport and metabolism ;
Unigene33730	BMEI0972	114	3e-26	COG1249	Pyruvate/2-oxoglutarate dehydrogenase complex, dihydrolipoamide dehydrogenase (E3) component, and related enzymes	C	Energy production and conversion ;
Unigene33738	SPAC2G11.12	122	2e-28	COG0514	Superfamily II DNA helicase	L	Replication, recombination and repair ;
Unigene33760	SA1520_1	53.5	9e-08	COG0469	Pyruvate kinase	G	Carbohydrate transport and metabolism ;
Unigene33771	CC2200	91.7	3e-19	COG1403	Restriction endonuclease	V	Defense mechanisms ;
Unigene33773	asl0884	67.8	5e-12	COG0633	Ferredoxin	C	Energy production and conversion ;
Unigene33777	AGc195	144	3e-35	COG0443	Molecular chaperone	O	Posttranslational modification, protein turnover, chaperones ;
Unigene33782	DRA0139	48.9	2e-06	COG0784	FOG: CheY-like receiver	T	Signal transduction mechanisms ;
Unigene33793	SPAC29A4.15	144	5e-35	COG0172	Seryl-tRNA synthetase	J	Translation, ribosomal structure and biogenesis ;
Unigene33800	CC0398	63.5	9e-11	COG1028	Dehydrogenases with different specificities (related to short-chain alcohol dehydrogenases)	IQR	Lipid transport and metabolism ; Secondary metabolites biosynthesis, transport and catabolism ; General function prediction only ;
Unigene33815	SPBC23G7.13c	91.7	3e-19	COG0591	Na+/proline symporter	ER	Amino acid transport and metabolism ; General function prediction only ;
Unigene33817	MA3879	115	1e-26	COG3808	Inorganic pyrophosphatase	C	Energy production and conversion ;
Unigene33818	SPBC3B8.03	76.3	1e-14	COG1748	Saccharopine dehydrogenase and related proteins	E	Amino acid transport and metabolism ;
Unigene33819	all4335	93.2	1e-19	COG2802	Uncharacterized protein, similar to the N-terminal domain of Lon protease	R	General function prediction only ;
Unigene33826	YOL013c	48.1	4e-06	COG5243	HRD ubiquitin ligase complex, ER membrane component	O	Posttranslational modification, protein turnover, chaperones ;
Unigene33835	alr4046	124	4e-29	COG0435	Predicted glutathione S-transferase	O	Posttranslational modification, protein turnover, chaperones ;
Unigene33837	YAL035w_2	62	3e-10	COG0532	Translation initiation factor 2 (IF-2; GTPase)	J	Translation, ribosomal structure and biogenesis ;
Unigene33846	SPAC1F5.11c	62.8	1e-10	COG5032	Phosphatidylinositol kinase and protein kinases of the PI-3 kinase family	TDBLU	Signal transduction mechanisms ; Cell cycle control, cell division, chromosome partitioning ; Chromatin structure and dynamics ; Replication, recombination and repair ; Intracellular trafficking, secretion, and vesicular transport ;
Unigene33854	YKL085w	117	7e-27	COG0039	Malate/lactate dehydrogenases	C	Energy production and conversion ;
Unigene33859	PA0339	53.5	9e-08	COG3332	Uncharacterized conserved protein	S	Function unknown ;
Unigene33864	YBR028c	61.2	4e-10	COG0515	Serine/threonine protein kinase	RTKL	General function prediction only ; Signal transduction mechanisms ; Transcription ; Replication, recombination and repair ;
Unigene33870	SPBC776.03	90.1	9e-19	COG0460	Homoserine dehydrogenase	E	Amino acid transport and metabolism ;
Unigene33884	SPAC57A7.09	55.8	2e-08	COG5540	RING-finger-containing ubiquitin ligase	O	Posttranslational modification, protein turnover, chaperones ;
Unigene33888	CT608	84.7	4e-17	COG0210	Superfamily I DNA and RNA helicases	L	Replication, recombination and repair ;
Unigene33892	PA2709	137	4e-33	COG0031	Cysteine synthase	E	Amino acid transport and metabolism ;
Unigene33906	MYPU_6850	60.5	7e-10	COG0515	Serine/threonine protein kinase	RTKL	General function prediction only ; Signal transduction mechanisms ; Transcription ; Replication, recombination and repair ;
Unigene33913	AF0285_2	53.5	9e-08	COG1024	Enoyl-CoA hydratase/carnithine racemase	I	Lipid transport and metabolism ;
Unigene33915	YDR406w_2	50.4	8e-07	COG0842	ABC-type multidrug transport system, permease component	V	Defense mechanisms ;
Unigene33922	all1059	95.5	2e-20	COG0438	Glycosyltransferase	M	Cell wall/membrane/envelope biogenesis ;
Unigene33936	BMEII0420	62.8	1e-10	COG1739	Uncharacterized conserved protein	S	Function unknown ;
Unigene33952	DR1809_1	103	8e-23	COG0403	Glycine cleavage system protein P (pyridoxal-binding), N-terminal domain	E	Amino acid transport and metabolism ;
Unigene33956	Cj1673c	60.8	6e-10	COG0468	RecA/RadA recombinase	L	Replication, recombination and repair ;
Unigene33960	SPBC1105.11c	177	3e-45	COG2036	Histones H3 and H4	B	Chromatin structure and dynamics ;
Unigene33962	SPBC16E9.06c	73.2	1e-13	COG0271	Stress-induced morphogen (activity unknown)	T	Signal transduction mechanisms ;
Unigene33972	YOR133w	138	3e-33	COG0480	Translation elongation factors (GTPases)	J	Translation, ribosomal structure and biogenesis ;
Unigene33980	BS_ykwC	89.4	1e-18	COG2084	3-hydroxyisobutyrate dehydrogenase and related beta-hydroxyacid dehydrogenases	I	Lipid transport and metabolism ;
Unigene33989	YPL048w	83.6	8e-17	COG0625	Glutathione S-transferase	O	Posttranslational modification, protein turnover, chaperones ;
Unigene33991	YKL210w	70.5	7e-13	COG0476	Dinucleotide-utilizing enzymes involved in molybdopterin and thiamine biosynthesis family 2	H	Coenzyme transport and metabolism ;
Unigene33995	all0438_2	49.7	1e-06	COG2319	FOG: WD40 repeat	R	General function prediction only ;
Unigene34003	alr5186	75.5	2e-14	COG0398	Uncharacterized conserved protein	S	Function unknown ;
Unigene34010	SSO1054	84.3	5e-17	COG0004	Ammonia permease	P	Inorganic ion transport and metabolism ;
Unigene34024	alr2975	105	3e-23	COG0681	Signal peptidase I	U	Intracellular trafficking, secretion, and vesicular transport ;
Unigene34056	AGl853	119	2e-27	COG0693	Putative intracellular protease/amidase	R	General function prediction only ;
Unigene34067	MJ1041	110	6e-25	COG0085	DNA-directed RNA polymerase, beta subunit/140 kD subunit	K	Transcription ;
Unigene34071	SPCC31H12.07	72.4	2e-13	COG5047	Vesicle coat complex COPII, subunit SEC23	U	Intracellular trafficking, secretion, and vesicular transport ;
Unigene34074	SPAC10F6.05c	50.8	6e-07	COG5078	Ubiquitin-protein ligase	O	Posttranslational modification, protein turnover, chaperones ;
Unigene34081	asl4452	77	8e-15	COG0267	Ribosomal protein L33	J	Translation, ribosomal structure and biogenesis ;
Unigene34088	YNL064c	54.7	4e-08	COG0484	DnaJ-class molecular chaperone with C-terminal Zn finger domain	O	Posttranslational modification, protein turnover, chaperones ;
Unigene34098	SPAC18G6.15	55.5	2e-08	COG5217	Microtubule-binding protein involved in cell cycle control	DZ	Cell cycle control, cell division, chromosome partitioning ; Cytoskeleton ;
Unigene34107	YGL114w	48.1	4e-06	COG1297	Predicted membrane protein	S	Function unknown ;
Unigene34115	ECU01g1320	64.3	5e-11	COG0515	Serine/threonine protein kinase	RTKL	General function prediction only ; Signal transduction mechanisms ; Transcription ; Replication, recombination and repair ;
Unigene34120	YAR019c	52.4	2e-07	COG0515	Serine/threonine protein kinase	RTKL	General function prediction only ; Signal transduction mechanisms ; Transcription ; Replication, recombination and repair ;
Unigene34122	YER103w	101	3e-22	COG0443	Molecular chaperone	O	Posttranslational modification, protein turnover, chaperones ;
Unigene34161	SPAC8C9.08	150	5e-37	COG0049	Ribosomal protein S7	J	Translation, ribosomal structure and biogenesis ;
Unigene34163	aq_024	62	3e-10	COG1004	Predicted UDP-glucose 6-dehydrogenase	M	Cell wall/membrane/envelope biogenesis ;
Unigene34183	PA0117	48.1	4e-06	COG1028	Dehydrogenases with different specificities (related to short-chain alcohol dehydrogenases)	IQR	Lipid transport and metabolism ; Secondary metabolites biosynthesis, transport and catabolism ; General function prediction only ;
Unigene34189	sll1813	92.4	2e-19	COG0200	Ribosomal protein L15	J	Translation, ribosomal structure and biogenesis ;
Unigene34193	YDR135c	58.2	4e-09	COG1132	ABC-type multidrug transport system, ATPase and permease components	V	Defense mechanisms ;
Unigene34195	slr1665	54.7	4e-08	COG0253	Diaminopimelate epimerase	E	Amino acid transport and metabolism ;
Unigene34203	SPBC646.10c	140	4e-34	COG1498	Protein implicated in ribosomal biogenesis, Nop56p homolog	J	Translation, ribosomal structure and biogenesis ;
Unigene34205	SMc02500	87.8	4e-18	COG0224	F0F1-type ATP synthase, gamma subunit	C	Energy production and conversion ;
Unigene34207	YJL197w	50.1	1e-06	COG5560	Ubiquitin C-terminal hydrolase	O	Posttranslational modification, protein turnover, chaperones ;
Unigene34215	VC1347	80.9	5e-16	COG0625	Glutathione S-transferase	O	Posttranslational modification, protein turnover, chaperones ;
Unigene34217	PA0339	59.3	2e-09	COG3332	Uncharacterized conserved protein	S	Function unknown ;
Unigene34224	RSp0690	63.9	7e-11	COG0179	2-keto-4-pentenoate hydratase/2-oxohepta-3-ene-1,7-dioic acid hydratase (catechol pathway)	Q	Secondary metabolites biosynthesis, transport and catabolism ;
Unigene34231	YDR093w	70.9	5e-13	COG0474	Cation transport ATPase	P	Inorganic ion transport and metabolism ;
Unigene34269	RSc0672_2	50.4	8e-07	COG0643	Chemotaxis protein histidine kinase and related kinases	NT	Cell motility ; Signal transduction mechanisms ;
Unigene34273	ybgH	50.4	8e-07	COG3104	Dipeptide/tripeptide permease	E	Amino acid transport and metabolism ;
Unigene34278	TM0849	62.8	1e-10	COG0484	DnaJ-class molecular chaperone with C-terminal Zn finger domain	O	Posttranslational modification, protein turnover, chaperones ;
Unigene34322	ssl0601	56.6	1e-08	COG0828	Ribosomal protein S21	J	Translation, ribosomal structure and biogenesis ;
Unigene34326	SPAC6G10.11c_2	70.1	9e-13	COG1998	Ribosomal protein S27AE	J	Translation, ribosomal structure and biogenesis ;
Unigene34330	PAE3650	47	8e-06	COG2512	Uncharacterized membrane-associated protein/domain	S	Function unknown ;
Unigene34332	SPBC11G11.06c	84.3	5e-17	COG1958	Small nuclear ribonucleoprotein (snRNP) homolog	K	Transcription ;
Unigene34333	CPn1015	115	2e-26	COG1055	Na+/H+ antiporter NhaD and related arsenite permeases	P	Inorganic ion transport and metabolism ;
Unigene34335	CAC0385	92	2e-19	COG2723	Beta-glucosidase/6-phospho-beta-glucosidase/beta-galactosidase	G	Carbohydrate transport and metabolism ;
Unigene34347	STM1252	77	8e-15	COG4692	Predicted neuraminidase (sialidase)	G	Carbohydrate transport and metabolism ;
Unigene34353	PA2843	124	3e-29	COG3200	3-deoxy-D-arabino-heptulosonate 7-phosphate (DAHP) synthase	E	Amino acid transport and metabolism ;
Unigene34354	SPAC18B11.07c	161	3e-40	COG5078	Ubiquitin-protein ligase	O	Posttranslational modification, protein turnover, chaperones ;
Unigene34355	AF1652_1	48.9	2e-06	COG1404	Subtilisin-like serine proteases	O	Posttranslational modification, protein turnover, chaperones ;
Unigene34362	sll1244	75.9	2e-14	COG0359	Ribosomal protein L9	J	Translation, ribosomal structure and biogenesis ;
Unigene34365	SPBC28F2.12	65.9	2e-11	COG0086	DNA-directed RNA polymerase, beta' subunit/160 kD subunit	K	Transcription ;
Unigene34369	YBR182c	63.2	1e-10	COG5068	Regulator of arginine metabolism and related MADS box-containing transcription factors	K	Transcription ;
Unigene34370	all4645	97.1	7e-21	COG0448	ADP-glucose pyrophosphorylase	G	Carbohydrate transport and metabolism ;
Unigene34382	ECU03g0820i	172	1e-43	COG5023	Tubulin	Z	Cytoskeleton ;
Unigene34384	YKR066c	86.7	1e-17	COG0376	Catalase (peroxidase I)	P	Inorganic ion transport and metabolism ;
Unigene34400	sll1499_2	89.4	1e-18	COG0069	Glutamate synthase domain 2	E	Amino acid transport and metabolism ;
Unigene34404	asl4451	82.4	2e-16	COG0238	Ribosomal protein S18	J	Translation, ribosomal structure and biogenesis ;
Unigene34407	SPAC15A10.06	52	3e-07	COG0025	NhaP-type Na+/H+ and K+/H+ antiporters	P	Inorganic ion transport and metabolism ;
Unigene34456	CC2933	86.3	1e-17	COG0077	Prephenate dehydratase	E	Amino acid transport and metabolism ;
Unigene34457	SPBC354.02c	117	7e-27	COG0201	Preprotein translocase subunit SecY	U	Intracellular trafficking, secretion, and vesicular transport ;
Unigene34464	SPBC1271.02	70.9	5e-13	COG1287	Uncharacterized membrane protein, required for N-linked glycosylation	R	General function prediction only ;
Unigene34465	YOR054c	51.2	4e-07	COG0452	Phosphopantothenoylcysteine synthetase/decarboxylase	H	Coenzyme transport and metabolism ;
Unigene34466	SPBC4F6.04	67.4	6e-12	COG0089	Ribosomal protein L23	J	Translation, ribosomal structure and biogenesis ;
Unigene34468	SPAC19G12.02c	64.7	4e-11	COG0323	DNA mismatch repair enzyme (predicted ATPase)	L	Replication, recombination and repair ;
Unigene34489	slr0152	49.3	2e-06	COG0515	Serine/threonine protein kinase	RTKL	General function prediction only ; Signal transduction mechanisms ; Transcription ; Replication, recombination and repair ;
Unigene34492	all3679	87	7e-18	COG0329	Dihydrodipicolinate synthase/N-acetylneuraminate lyase	EM	Amino acid transport and metabolism ; Cell wall/membrane/envelope biogenesis ;
Unigene34499	YAL048c	81.6	3e-16	COG1100	GTPase SAR1 and related small G proteins	R	General function prediction only ;
Unigene34502	BB0727	108	3e-24	COG0205	6-phosphofructokinase	G	Carbohydrate transport and metabolism ;
Unigene34503	SPAC17G6.14c	156	1e-38	COG0513	Superfamily II DNA and RNA helicases	LKJ	Replication, recombination and repair ; Transcription ; Translation, ribosomal structure and biogenesis ;
Unigene34510	cspE	84	6e-17	COG1278	Cold shock proteins	K	Transcription ;
Unigene34517	lin1921	75.9	2e-14	COG1028	Dehydrogenases with different specificities (related to short-chain alcohol dehydrogenases)	IQR	Lipid transport and metabolism ; Secondary metabolites biosynthesis, transport and catabolism ; General function prediction only ;
Unigene34537	DR0921	53.5	9e-08	COG0626	Cystathionine beta-lyases/cystathionine gamma-synthases	E	Amino acid transport and metabolism ;
Unigene34556	XF2279	56.2	1e-08	COG0451	Nucleoside-diphosphate-sugar epimerases	MG	Cell wall/membrane/envelope biogenesis ; Carbohydrate transport and metabolism ;
Unigene34559	slr0008	78.2	3e-15	COG0793	Periplasmic protease	M	Cell wall/membrane/envelope biogenesis ;
Unigene34560	SPBC216.07c	132	2e-31	COG5032	Phosphatidylinositol kinase and protein kinases of the PI-3 kinase family	TDBLU	Signal transduction mechanisms ; Cell cycle control, cell division, chromosome partitioning ; Chromatin structure and dynamics ; Replication, recombination and repair ; Intracellular trafficking, secretion, and vesicular transport ;
Unigene34574	MA0592	89.4	1e-18	COG0111	Phosphoglycerate dehydrogenase and related dehydrogenases	HE	Coenzyme transport and metabolism ; Amino acid transport and metabolism ;
Unigene34585	all0278_2	162	1e-40	COG1240	Mg-chelatase subunit ChlD	H	Coenzyme transport and metabolism ;
Unigene34588	slr0574	48.1	4e-06	COG2124	Cytochrome P450	Q	Secondary metabolites biosynthesis, transport and catabolism ;
Unigene34615	mlr3674	61.2	4e-10	COG1233	Phytoene dehydrogenase and related proteins	Q	Secondary metabolites biosynthesis, transport and catabolism ;
Unigene34620	SPAC17H9.02	47.4	6e-06	COG4581	Superfamily II RNA helicase	L	Replication, recombination and repair ;
Unigene34629	YAR018c	54.7	4e-08	COG0515	Serine/threonine protein kinase	RTKL	General function prediction only ; Signal transduction mechanisms ; Transcription ; Replication, recombination and repair ;
Unigene34639	alr0205	79.3	2e-15	COG0514	Superfamily II DNA helicase	L	Replication, recombination and repair ;
Unigene34640	PA0928_3	52.8	2e-07	COG0784	FOG: CheY-like receiver	T	Signal transduction mechanisms ;
Unigene34643	BS_sacC	60.1	9e-10	COG1621	Beta-fructosidases (levanase/invertase)	G	Carbohydrate transport and metabolism ;
Unigene34654	SPCC18.06c	99.8	1e-21	COG5228	mRNA deadenylase subunit	A	RNA processing and modification ;
Unigene34661	SPBC582.03	106	9e-24	COG5024	Cyclin	D	Cell cycle control, cell division, chromosome partitioning ;
Unigene34666	CC0738	79.7	1e-15	COG0436	Aspartate/tyrosine/aromatic aminotransferase	E	Amino acid transport and metabolism ;
Unigene34671	slr0525	114	4e-26	COG2227	2-polyprenyl-3-methyl-5-hydroxy-6-metoxy-1,4-benzoquinol methylase	H	Coenzyme transport and metabolism ;
Unigene34673	YDR177w	58.2	4e-09	COG5078	Ubiquitin-protein ligase	O	Posttranslational modification, protein turnover, chaperones ;
Unigene34678	all1092	51.6	3e-07	COG0215	Cysteinyl-tRNA synthetase	J	Translation, ribosomal structure and biogenesis ;
Unigene34684	SPCC1753.04	76.3	1e-14	COG1218	3'-Phosphoadenosine 5'-phosphosulfate (PAPS) 3'-phosphatase	P	Inorganic ion transport and metabolism ;
Unigene34687	YKL180w	88.2	3e-18	COG0091	Ribosomal protein L22	J	Translation, ribosomal structure and biogenesis ;
Unigene34701	SPAC29A4.04c	96.7	9e-21	COG0130	Pseudouridine synthase	J	Translation, ribosomal structure and biogenesis ;
Unigene34713	VC0379	63.5	9e-11	COG0042	tRNA-dihydrouridine synthase	J	Translation, ribosomal structure and biogenesis ;
Unigene34716	SPBC16A3.15c	149	1e-36	COG5023	Tubulin	Z	Cytoskeleton ;
Unigene34728	SPBC2G5.03	74.7	4e-14	COG0037	Predicted ATPase of the PP-loop superfamily implicated in cell cycle control	D	Cell cycle control, cell division, chromosome partitioning ;
Unigene34729	YDR331w	65.9	2e-11	COG5206	Glycosylphosphatidylinositol transamidase (GPIT), subunit GPI8	O	Posttranslational modification, protein turnover, chaperones ;
Unigene34737	YER112w	69.3	2e-12	COG1958	Small nuclear ribonucleoprotein (snRNP) homolog	K	Transcription ;
Unigene34742	RP405	101	3e-22	COG0843	Heme/copper-type cytochrome/quinol oxidases, subunit 1	C	Energy production and conversion ;
Unigene34746	L94405	69.3	2e-12	COG1640	4-alpha-glucanotransferase	G	Carbohydrate transport and metabolism ;
Unigene34756	STM1252	52.8	2e-07	COG4692	Predicted neuraminidase (sialidase)	G	Carbohydrate transport and metabolism ;
Unigene34758	YLL039c	122	2e-28	COG5272	Ubiquitin	O	Posttranslational modification, protein turnover, chaperones ;
Unigene34779	SPAC18B11.07c	169	1e-42	COG5078	Ubiquitin-protein ligase	O	Posttranslational modification, protein turnover, chaperones ;
Unigene34791	alr3157	53.9	7e-08	COG4251	Bacteriophytochrome (light-regulated signal transduction histidine kinase)	T	Signal transduction mechanisms ;
Unigene34794	ECU07g0330	57	8e-09	COG5540	RING-finger-containing ubiquitin ligase	O	Posttranslational modification, protein turnover, chaperones ;
Unigene34804	YBR212w	72.4	2e-13	COG0724	RNA-binding proteins (RRM domain)	R	General function prediction only ;
Unigene34808	SSO1054	98.2	3e-21	COG0004	Ammonia permease	P	Inorganic ion transport and metabolism ;
Unigene34819	alr4448	47.8	5e-06	COG3693	Beta-1,4-xylanase	G	Carbohydrate transport and metabolism ;
Unigene34828	SPAC13C5.07	87	7e-18	COG0420	DNA repair exonuclease	L	Replication, recombination and repair ;
Unigene34833	SPAC9.04	80.9	5e-16	COG2801	Transposase and inactivated derivatives	L	Replication, recombination and repair ;
Unigene34847	SPBP4H10.11c	72.4	2e-13	COG1022	Long-chain acyl-CoA synthetases (AMP-forming)	I	Lipid transport and metabolism ;
Unigene34853	SPAC4G9.03	80.1	9e-16	COG0563	Adenylate kinase and related kinases	F	Nucleotide transport and metabolism ;
Unigene34857	YDR170c	102	2e-22	COG5307	SEC7 domain proteins	R	General function prediction only ;
Unigene34860	SPBC16H5.08c	129	2e-30	COG0488	ATPase components of ABC transporters with duplicated ATPase domains	R	General function prediction only ;
Unigene34865	YOL005c	56.6	1e-08	COG1761	DNA-directed RNA polymerase, subunit L	K	Transcription ;
Unigene34874	SPBC887.17	53.9	7e-08	COG2252	Permeases	R	General function prediction only ;
Unigene34881	XF0818	62.4	2e-10	COG2730	Endoglucanase	G	Carbohydrate transport and metabolism ;
Unigene34886	SPAC19G12.10c_2	56.2	1e-08	COG2939	Carboxypeptidase C (cathepsin A)	E	Amino acid transport and metabolism ;
Unigene34896	lin1934_1	79.3	2e-15	COG0515	Serine/threonine protein kinase	RTKL	General function prediction only ; Signal transduction mechanisms ; Transcription ; Replication, recombination and repair ;
Unigene34897	BH2279	50.1	1e-06	COG0596	Predicted hydrolases or acyltransferases (alpha/beta hydrolase superfamily)	R	General function prediction only ;
Unigene34907	ECU04g1280	51.2	5e-07	COG0204	1-acyl-sn-glycerol-3-phosphate acyltransferase	I	Lipid transport and metabolism ;
Unigene34910	YDR011w_1	74.7	4e-14	COG1131	ABC-type multidrug transport system, ATPase component	V	Defense mechanisms ;
Unigene34911	sll1789	150	4e-37	COG0086	DNA-directed RNA polymerase, beta' subunit/160 kD subunit	K	Transcription ;
Unigene34913	slr1485	74.7	4e-14	COG4642	Uncharacterized protein conserved in bacteria	S	Function unknown ;
Unigene34917	DR0028	126	1e-29	COG0520	Selenocysteine lyase	E	Amino acid transport and metabolism ;
Unigene34937	SPAC1F7.08	56.6	1e-08	COG2132	Putative multicopper oxidases	Q	Secondary metabolites biosynthesis, transport and catabolism ;
Unigene34948	SPBC23G7.13c	137	6e-33	COG0591	Na+/proline symporter	ER	Amino acid transport and metabolism ; General function prediction only ;
Unigene34955	SSO1054	108	2e-24	COG0004	Ammonia permease	P	Inorganic ion transport and metabolism ;
Unigene34957	SPAC17A2.13c	137	6e-33	COG5040	14-3-3 family protein	T	Signal transduction mechanisms ;
Unigene34960	SPAC18B11.07c	90.5	7e-19	COG5078	Ubiquitin-protein ligase	O	Posttranslational modification, protein turnover, chaperones ;
Unigene34964	sll2001	140	7e-34	COG0260	Leucyl aminopeptidase	E	Amino acid transport and metabolism ;
Unigene34980	AGl331	47.4	7e-06	COG3237	Uncharacterized protein conserved in bacteria	S	Function unknown ;
Unigene34988	SPCP1E11.08	119	2e-27	COG2007	Ribosomal protein S8E	J	Translation, ribosomal structure and biogenesis ;
Unigene34995	Rv1399c	69.3	2e-12	COG0657	Esterase/lipase	I	Lipid transport and metabolism ;
Unigene34999	CAC0355	49.3	2e-06	COG5434	Endopolygalacturonase	M	Cell wall/membrane/envelope biogenesis ;
Unigene35021	YDR406w_3	77	8e-15	COG1131	ABC-type multidrug transport system, ATPase component	V	Defense mechanisms ;
Unigene35024	Q0070	149	9e-37	COG0843	Heme/copper-type cytochrome/quinol oxidases, subunit 1	C	Energy production and conversion ;
Unigene35028	YJR117w	90.1	9e-19	COG0501	Zn-dependent protease with chaperone function	O	Posttranslational modification, protein turnover, chaperones ;
Unigene35031	YDL014w	63.9	7e-11	COG1889	Fibrillarin-like rRNA methylase	J	Translation, ribosomal structure and biogenesis ;
Unigene35032	CC3494_1	50.1	1e-06	COG3637	Opacity protein and related surface antigens	M	Cell wall/membrane/envelope biogenesis ;
Unigene35037	YPO3929	116	9e-27	COG2352	Phosphoenolpyruvate carboxylase	C	Energy production and conversion ;
Unigene35042	alr2308	70.9	6e-13	COG1142	Fe-S-cluster-containing hydrogenase components 2	C	Energy production and conversion ;
Unigene35068	alr3751	75.5	2e-14	COG0276	Protoheme ferro-lyase (ferrochelatase)	H	Coenzyme transport and metabolism ;
Unigene35085	Rv2264c	67.4	6e-12	COG0443	Molecular chaperone	O	Posttranslational modification, protein turnover, chaperones ;
Unigene35092	SP1795	48.1	4e-06	COG1621	Beta-fructosidases (levanase/invertase)	G	Carbohydrate transport and metabolism ;
Unigene35106	CC1428	57	8e-09	COG0415	Deoxyribodipyrimidine photolyase	L	Replication, recombination and repair ;
Unigene35110	SPAC57A7.10c	64.3	5e-11	COG5240	Vesicle coat complex COPI, gamma subunit	U	Intracellular trafficking, secretion, and vesicular transport ;
Unigene35118	CC0094	70.9	6e-13	COG1028	Dehydrogenases with different specificities (related to short-chain alcohol dehydrogenases)	IQR	Lipid transport and metabolism ; Secondary metabolites biosynthesis, transport and catabolism ; General function prediction only ;
Unigene35128	PAB0626	72.8	1e-13	COG2217	Cation transport ATPase	P	Inorganic ion transport and metabolism ;
Unigene35142	YLL015w	104	3e-23	COG1132	ABC-type multidrug transport system, ATPase and permease components	V	Defense mechanisms ;
Unigene35156	aq_940	58.2	4e-09	COG0065	3-isopropylmalate dehydratase large subunit	E	Amino acid transport and metabolism ;
Unigene35159	slr2075	97.8	4e-21	COG0234	Co-chaperonin GroES (HSP10)	O	Posttranslational modification, protein turnover, chaperones ;
Unigene35170	aq_1354	72.4	2e-13	COG0319	Predicted metal-dependent hydrolase	R	General function prediction only ;
Unigene35174	YEL061c	95.1	3e-20	COG5059	Kinesin-like protein	Z	Cytoskeleton ;
Unigene35192	PAB1451	107	5e-24	COG0179	2-keto-4-pentenoate hydratase/2-oxohepta-3-ene-1,7-dioic acid hydratase (catechol pathway)	Q	Secondary metabolites biosynthesis, transport and catabolism ;
Unigene35200	YOR054c	64.7	4e-11	COG0452	Phosphopantothenoylcysteine synthetase/decarboxylase	H	Coenzyme transport and metabolism ;
Unigene35224	YAR019c	65.5	2e-11	COG0515	Serine/threonine protein kinase	RTKL	General function prediction only ; Signal transduction mechanisms ; Transcription ; Replication, recombination and repair ;
Unigene35225	YBR142w	61.6	3e-10	COG0513	Superfamily II DNA and RNA helicases	LKJ	Replication, recombination and repair ; Transcription ; Translation, ribosomal structure and biogenesis ;
Unigene35226	AGc2890	75.1	3e-14	COG2124	Cytochrome P450	Q	Secondary metabolites biosynthesis, transport and catabolism ;
Unigene35229	PM0550	103	1e-22	COG0039	Malate/lactate dehydrogenases	C	Energy production and conversion ;
Unigene35239	SPAC926.04c	137	6e-33	COG0326	Molecular chaperone, HSP90 family	O	Posttranslational modification, protein turnover, chaperones ;
Unigene35250	SPAC19D5.04	114	3e-26	COG5021	Ubiquitin-protein ligase	O	Posttranslational modification, protein turnover, chaperones ;
Unigene35285	SMb21566	137	6e-33	COG0459	Chaperonin GroEL (HSP60 family)	O	Posttranslational modification, protein turnover, chaperones ;
Unigene35286	YGL205w	77.4	6e-15	COG1960	Acyl-CoA dehydrogenases	I	Lipid transport and metabolism ;
Unigene35299	SPBC336.04	47.4	7e-06	COG0417	DNA polymerase elongation subunit (family B)	L	Replication, recombination and repair ;
Unigene35303	SPAC9.04	78.6	3e-15	COG2801	Transposase and inactivated derivatives	L	Replication, recombination and repair ;
Unigene35305	AGc2867	95.1	3e-20	COG1064	Zn-dependent alcohol dehydrogenases	R	General function prediction only ;
Unigene35312	YER102w	155	2e-38	COG2007	Ribosomal protein S8E	J	Translation, ribosomal structure and biogenesis ;
Unigene35324	YEL007w	47	9e-06	COG5037	Gluconate transport-inducing protein	TG	Signal transduction mechanisms ; Carbohydrate transport and metabolism ;
Unigene35339	SPAC19G12.15c_2	72.4	2e-13	COG1877	Trehalose-6-phosphatase	G	Carbohydrate transport and metabolism ;
Unigene35349	Rv0171	59.7	1e-09	COG1463	ABC-type transport system involved in resistance to organic solvents, periplasmic component	Q	Secondary metabolites biosynthesis, transport and catabolism ;
Unigene35352	AGc3749	73.6	9e-14	COG0006	Xaa-Pro aminopeptidase	E	Amino acid transport and metabolism ;
Unigene35360	VC1188	112	2e-25	COG0281	Malic enzyme	C	Energy production and conversion ;
Unigene35372	MA1189	55.1	3e-08	COG0655	Multimeric flavodoxin WrbA	R	General function prediction only ;
Unigene35380	AF1652_1	50.1	1e-06	COG1404	Subtilisin-like serine proteases	O	Posttranslational modification, protein turnover, chaperones ;
Unigene35387	CC1385	62	3e-10	COG0158	Fructose-1,6-bisphosphatase	G	Carbohydrate transport and metabolism ;
Unigene35400	YOR054c	67.8	5e-12	COG0452	Phosphopantothenoylcysteine synthetase/decarboxylase	H	Coenzyme transport and metabolism ;
Unigene35402	all5039	147	6e-36	COG0055	F0F1-type ATP synthase, beta subunit	C	Energy production and conversion ;
Unigene35405	all0985	161	2e-40	COG0761	Penicillin tolerance protein	IM	Lipid transport and metabolism ; Cell wall/membrane/envelope biogenesis ;
Unigene35408	CT410	80.1	9e-16	COG0617	tRNA nucleotidyltransferase/poly(A) polymerase	J	Translation, ribosomal structure and biogenesis ;
Unigene35413	PA0871	75.9	2e-14	COG2154	Pterin-4a-carbinolamine dehydratase	H	Coenzyme transport and metabolism ;
Unigene35419	SPCC306.03c	65.1	3e-11	COG5229	Chromosome condensation complex Condensin, subunit H	BD	Chromatin structure and dynamics ; Cell cycle control, cell division, chromosome partitioning ;
Unigene35422	SPAC1D4.04	161	2e-40	COG0459	Chaperonin GroEL (HSP60 family)	O	Posttranslational modification, protein turnover, chaperones ;
Unigene35428	Cgl1429	50.4	8e-07	COG2145	Hydroxyethylthiazole kinase, sugar kinase family	H	Coenzyme transport and metabolism ;
Unigene35435	YAL026c	75.5	2e-14	COG0474	Cation transport ATPase	P	Inorganic ion transport and metabolism ;
Unigene35439	AGc447	70.5	7e-13	COG0667	Predicted oxidoreductases (related to aryl-alcohol dehydrogenases)	C	Energy production and conversion ;
Unigene35441	SPBC409.05	85.1	3e-17	COG5201	SCF ubiquitin ligase, SKP1 component	O	Posttranslational modification, protein turnover, chaperones ;
Unigene35445	ECU07g0330	62	3e-10	COG5540	RING-finger-containing ubiquitin ligase	O	Posttranslational modification, protein turnover, chaperones ;
Unigene35452	slr0473	56.2	1e-08	COG4251	Bacteriophytochrome (light-regulated signal transduction histidine kinase)	T	Signal transduction mechanisms ;
Unigene35453	YPO0029	59.3	2e-09	COG1490	D-Tyr-tRNAtyr deacylase	J	Translation, ribosomal structure and biogenesis ;
Unigene35462	MT3482_2	73.2	1e-13	COG1877	Trehalose-6-phosphatase	G	Carbohydrate transport and metabolism ;
Unigene35485	YPR016c	171	4e-43	COG1976	Translation initiation factor 6 (eIF-6)	J	Translation, ribosomal structure and biogenesis ;
Unigene35497	CC0340	98.6	2e-21	COG0508	Pyruvate/2-oxoglutarate dehydrogenase complex, dihydrolipoamide acyltransferase (E2) component, and related enzymes	C	Energy production and conversion ;
Unigene35505	YML105c	64.3	5e-11	COG1400	Signal recognition particle 19 kDa protein	U	Intracellular trafficking, secretion, and vesicular transport ;
Unigene35508	SSO2510	49.3	2e-06	COG0318	Acyl-CoA synthetases (AMP-forming)/AMP-acid ligases II	IQ	Lipid transport and metabolism ; Secondary metabolites biosynthesis, transport and catabolism ;
Unigene35510	SPCC830.11c	90.9	5e-19	COG1936	Predicted nucleotide kinase (related to CMP and AMP kinases)	F	Nucleotide transport and metabolism ;
Unigene35513	BS_yloP_1	47	9e-06	COG0515	Serine/threonine protein kinase	RTKL	General function prediction only ; Signal transduction mechanisms ; Transcription ; Replication, recombination and repair ;
[truncated: 8,343 more rows]
