# Supplementary material for: Transcriptome Analysis of Salicornia europaea under Saline Conditions Revealed the Adaptive Primary Metabolic Pathways as Early Events to Facilitate Salt Adaptation
Source: PLoS One. 2013 Nov 12;8(11):e80595. doi: 10.1371/journal.pone.0080595 (PMC3827210; doi:10.1371/journal.pone.0080595)
Supplement: Table S4 — Unigene annotation compared with KEGG database. (XLS) [file pone.0080595.s005.xls]

## Sheet: Table S4 Salicornia-Unigene.KEG
Table S4. Unigene annotation compared with KEGG database.
Query_id	Subject_id	Identity	Align_length	E_value	Score	Subject_annotation
Unigene15918	zma:100191212	40	105	5e-11	67.4	pco112909a; LOC100191212; K09510 DnaJ homolog subfamily B member 4
Unigene15919	pop:POPTR_755797	31.88	160	2e-08	57.4	cc-nbs-lrr resistance protein; K13457 disease resistance protein RPM1
Unigene15920	pop:POPTR_833174	69.2	435	5e-161	565	hydroxymethylglutaryl-CoA lyase (EC:4.1.3.4); K01640 hydroxymethylglutaryl-CoA lyase [EC:4.1.3.4]
Unigene15924	ath:AT4G19050	22.19	320	1e-12	71.2	ATP binding / protein binding; K06685 maintenance of ploidy protein MOB1 (MPS1 binder 1)
Unigene15925	pop:POPTR_1099781	67.37	95	8e-59	132	hypothetical protein; K09775 hypothetical protein
Unigene15927	ath:AT4G39400	80.58	242	6e-164	395	BRI1; BRI1 (BRASSINOSTEROID INSENSITIVE 1); kinase/ protein binding / protein heterodimerization/ protein homodimerization/ protein kinase/ protein serine/threonine kinase; K13415 protein brassinosteroid insensitive 1 [EC:2.7.10.1 2.7.11.1]
Unigene15928	ath:AT1G01190	50.48	315	1e-82	303	CYP78A8; electron carrier/ heme binding / iron ion binding / monooxygenase/ oxygen binding; K00517 [EC:1.14.-.-]
Unigene15929	ath:AT5G38990	42.06	126	7e-20	93.6	protein kinase family protein; K04733 interleukin-1 receptor-associated kinase 4 [EC:2.7.11.1]
Unigene15931	ath:AT2G41500	61.85	561	0	698	EMB2776; nucleotide binding; K12662 U4/U6 small nuclear ribonucleoprotein PRP4
Unigene15932	ppp:PHYPADRAFT_79481	29	200	4e-17	86.3	hypothetical protein; K06636 structural maintenance of chromosome 1
Unigene15934	pop:POPTR_554899	28	350	1e-28	124	HCQ7; hydroxycinnamoyl CoA shikimate/quinate hydroxycinnamoyltransferase (EC:2.3.1.133); K13065 shikimate O-hydroxycinnamoyltransferase [EC:2.3.1.133]
Unigene15936	ath:AT5G03370	71.59	88	8e-33	136	acylphosphatase family; K01512 acylphosphatase [EC:3.6.1.7]
Unigene15942	ath:AT2G41790	36.27	499	1e-82	303	peptidase M16 family protein / insulinase family protein; K01408 insulysin [EC:3.4.24.56]
Unigene15943	ath:AT2G14750	74.86	175	5e-80	293	APK; APK (APS KINASE); ATP binding / adenylylsulfate kinase/ kinase/ transferase, transferring phosphorus-containing groups; K00860 adenylylsulfate kinase [EC:2.7.1.25]
Unigene15944	ath:AT5G66360	44.44	90	3e-13	71.6	ribosomal RNA adenine dimethylase family protein; K02528 dimethyladenosine transferase [EC:2.1.1.-]
Unigene15945	ath:AT1G66150	55.52	589	0	622	TMK1; TMK1 (TRANSMEMBRANE KINASE 1); transmembrane receptor protein serine/threonine kinase; K00924 [EC:2.7.1.-]
Unigene15948	ath:AT5G54160	34.72	337	1e-50	197	ATOMT1; ATOMT1 (O-METHYLTRANSFERASE 1); caffeate O-methyltransferase/ myricetin 3'-O-methyltransferase/ quercetin 3-O-methyltransferase; K05279 flavonol 3-O-methyltransferase [EC:2.1.1.76]
Unigene15956	ath:AT3G56580	32.71	107	6e-09	58.9	zinc finger (C3HC4-type RING finger) family protein; K11982 E3 ubiquitin-protein ligase RNF115/126 [EC:6.3.2.19]
Unigene15957	cme:CMC011C	27.69	549	2e-44	177	ATP-binding cassette, sub-family D (ALD), member 3 ; K05677 ATP-binding cassette, subfamily D (ALD), member 3
Unigene15964	osa:4334194	52.11	284	2e-118	281	Os03g0761500; hypothetical protein; K01342 subtilisin [EC:3.4.21.62]
Unigene15965	pop:POPTR_204626	29.48	251	4e-17	85.9	SDG922; SET domain protein; K11423 histone-lysine N-methyltransferase SETD2 [EC:2.1.1.43]
Unigene15967	ath:AT4G15880	57.14	168	3e-54	210	ESD4; ESD4 (EARLY IN SHORT DAYS 4); SUMO-specific protease/ cysteine-type peptidase; K08592 sentrin-specific protease 1 [EC:3.4.22.-]
Unigene15969	ath:AT5G38450	36.65	281	1e-54	187	CYP735A1; electron carrier/ heme binding / iron ion binding / monooxygenase/ oxygen binding; K10717 cytokinin trans-hydroxylase
Unigene15971	osa:4341731	44.89	626	2e-151	533	Os06g0659300; hypothetical protein; K05768 gelsolin
Unigene15975	ath:AT3G27870	69.19	529	0	723	haloacid dehalogenase-like hydrolase family protein; K01530 phospholipid-translocating ATPase [EC:3.6.3.1]
Unigene15980	pop:POPTR_752070	38.25	183	2e-29	125	hypothetical protein; K03305 proton-dependent oligopeptide transporter, POT family
Unigene15981	zma:100274053	30	130	9e-17	84.7	pco068646; LOC100274053; K13348 protein Mpv17
Unigene15982	pop:POPTR_204626	30.23	215	1e-12	71.6	SDG922; SET domain protein; K11423 histone-lysine N-methyltransferase SETD2 [EC:2.1.1.43]
Unigene15985	rcu:RCOM_0344440	25.76	198	2e-06	50.4	centromere/microtubule binding protein cbf5, putative; K11131 H/ACA ribonucleoprotein complex subunit 4 [EC:5.4.99.-]
Unigene15990	cre:CHLREDRAFT_117883	51.7	147	1e-42	169	FAD5A; MGDG specific palmitate delta-7 desaturase; K00507 stearoyl-CoA desaturase (delta-9 desaturase) [EC:1.14.19.1]
Unigene15991	cre:CHLREDRAFT_191388	32.99	197	3e-15	81.6	histone methyltransferase; K11423 histone-lysine N-methyltransferase SETD2 [EC:2.1.1.43]
Unigene15992	cme:CMM326C	32.05	312	2e-35	146	serine/threonine-protein kinase IRE1 ; K08852 serine/threonine-protein kinase/endoribonuclease IRE1 [EC:2.7.11.1 3.1.26.-]
Unigene15997	ath:AT4G08170	44.95	198	8e-59	167	inositol 1,3,4-trisphosphate 5/6-kinase family protein; K00913 1D-myo-Inositol-trisphosphate 6-kinase [EC:2.7.1.134]; K01765 inositol-1,3,4-trisphosphate 5/6-kinase [EC:2.7.1.159]
Unigene16007	ath:AT4G39400	32.37	689	3e-68	256	BRI1; BRI1 (BRASSINOSTEROID INSENSITIVE 1); kinase/ protein binding / protein heterodimerization/ protein homodimerization/ protein kinase/ protein serine/threonine kinase; K13415 protein brassinosteroid insensitive 1 [EC:2.7.10.1 2.7.11.1]
Unigene16010	pop:POPTR_244358	63.36	131	3e-40	162	hypothetical protein; K00067 dTDP-4-dehydrorhamnose reductase [EC:1.1.1.133]
Unigene16014	osa:4338875	71.74	368	7e-152	535	Os05g0430200; hypothetical protein; K00893 deoxycitidine kinase [EC:2.7.1.74]
Unigene16020	pop:POPTR_413452	46.94	147	5e-29	123	serine/threonine protein kinase PBS1; K13430 serine/threonine-protein kinase PBS1 [EC:2.7.11.1]
Unigene16021	ath:AT5G38990	33.01	306	2e-35	148	protein kinase family protein; K04733 interleukin-1 receptor-associated kinase 4 [EC:2.7.11.1]
Unigene16022	ath:AT2G03140	34.1	349	5e-34	142	CAAX amino terminal protease family protein; K07052
Unigene16023	pop:POPTR_752070	42.5	160	4e-32	134	hypothetical protein; K03305 proton-dependent oligopeptide transporter, POT family
Unigene16024	pop:POPTR_761357	46.1	141	1e-29	127	CHR901; chromatin remodeling complex subunit; K10841 DNA excision repair protein ERCC-6
Unigene16025	ath:AT1G66340	51.81	166	9e-39	156	ETR1; ETR1 (ETHYLENE RESPONSE 1); ethylene binding / protein histidine kinase/ two-component response regulator; K00936 [EC:2.7.3.-]
Unigene16026	ath:AT2G22360	45	100	2e-13	73.6	DNAJ heat shock family protein; K03686 molecular chaperone DnaJ
Unigene16027	cme:CMS467C	45.04	242	1e-46	184	ATP-binding cassette, sub-family G (WBC), member 2 ; K05681 ATP-binding cassette, subfamily G (WHITE), member 2
Unigene16028	ath:AT1G60860	42.86	742	3e-156	549	AGD2; AGD2 (ARF-GAP DOMAIN 2); ARF GTPase activator/ protein binding / zinc ion binding; K12489 Arf-GAP with coiled-coil, ANK repeat and PH domain-containing protein
Unigene16033	ppp:PHYPADRAFT_211874	22.22	360	2e-07	55.1	hypothetical protein; K03254 translation initiation factor eIF-3 subunit 10
Unigene16034	ath:AT4G36380	61.45	345	5e-160	431	ROT3; ROT3 (ROTUNDIFOLIA 3); oxidoreductase, acting on paired donors, with incorporation or reduction of molecular oxygen, NADH or NADPH as one donor, and incorporation of one atom of oxygen / oxygen binding / steroid hydroxylase; K12637 cytochrome P450, family 90, subfamily C, polypeptide 1 [EC:1.14.-.-]
Unigene16035	cme:CMR190C	32.98	94	8e-09	57	probable ER lumen protein retaining receptor ; K10949 ER lumen protein retaining receptor
Unigene16036	ath:AT4G35800	34.09	132	5e-08	53.9	NRPB1; NRPB1 (RNA POLYMERASE II LARGE SUBUNIT); DNA binding / DNA-directed RNA polymerase; K03006 DNA-directed RNA polymerase II subunit A [EC:2.7.7.6]
Unigene16037	zma:100283091	36.45	107	2e-14	75.1	protein kinase APK1A; K13430 serine/threonine-protein kinase PBS1 [EC:2.7.11.1]
Unigene16038	ath:AT1G66150	32.05	312	1e-38	157	TMK1; TMK1 (TRANSMEMBRANE KINASE 1); transmembrane receptor protein serine/threonine kinase; K00924 [EC:2.7.1.-]
Unigene16039	ath:AT1G64060	71.73	619	0	885	ATRBOH F (ARABIDOPSIS THALIANA RESPIRATORY BURST OXIDASE PROTEIN F); NAD(P)H oxidase; K13447 respiratory burst oxidase [EC:1.6.3.- 1.11.1.-]
Unigene16040	ath:AT1G78680	51.13	133	4e-33	138	ATGGH2; ATGGH2 (gamma-glutamyl hydrolase 2); omega peptidase; K01307 gamma-glutamyl hydrolase [EC:3.4.19.9]
Unigene16041	ath:AT3G04910	67.49	406	5e-148	521	WNK1; WNK1 (WITH NO LYSINE (K) 1); kinase/ protein kinase/ protein serine/threonine kinase; K12132 serine/threonine-protein kinase WNK1 [EC:2.7.11.1]
Unigene16043	ath:AT1G09530	29.95	197	3e-13	73.6	PIF3; PIF3 (PHYTOCHROME INTERACTING FACTOR 3); DNA binding / protein binding / transcription factor/ transcription regulator; K12126 phytochrome-interacting factor 3
Unigene16044	ath:AT1G60860	41.02	295	6e-52	202	AGD2; AGD2 (ARF-GAP DOMAIN 2); ARF GTPase activator/ protein binding / zinc ion binding; K12489 Arf-GAP with coiled-coil, ANK repeat and PH domain-containing protein
Unigene16046	ath:AT5G17820	47.67	300	5e-69	258	peroxidase 57 (PER57) (P57) (PRXR10); K00430 peroxidase [EC:1.11.1.7]
Unigene16051	ath:AT4G25490	49.35	77	9e-23	71.2	CBF1; CBF1 (C-REPEAT/DRE BINDING FACTOR 1); DNA binding / transcription activator/ transcription factor; K09286 EREBP-like factor
Unigene16053	ath:AT3G60300	44.5	373	6e-84	308	RWD domain-containing protein; K10640 E3 ubiquitin-protein ligase RNF25 [EC:6.3.2.19]
Unigene16055	cre:CHLREDRAFT_185922	39.74	156	1e-26	115	SPLH2; DEAH-box nuclear pre-mRNA splicing factor; K12820 pre-mRNA-splicing factor ATP-dependent RNA helicase DHX15/PRP43 [EC:3.6.4.13]
Unigene16057	vvi:100243473	50	32	2e-06	50.4	hypothetical protein LOC100243473; K03189 urease accessory protein
Unigene16059	vvi:100233099	53.66	123	5e-32	134	AlUFGT1, AlUFGT2, FlUFGT1, FlUFGT2, ITUFGT1, ITUFGT2, RUUFGT1, RUUFGT2, UFGT, VVGT1; UDP glucose:flavonoid 3-o-glucosyltransferase; K12930 anthocyanidin 3-O-glucosyltransferase [EC:2.4.1.115]
Unigene16060	ath:AT5G05760	59.59	344	1e-105	380	SYP31; SYP31 (SYNTAXIN OF PLANTS 31); SNAP receptor; K08490 syntaxin 5
Unigene16061	zma:845237	36.11	108	2e-10	63.9	rps3; 30S ribosomal protein S3; K02982 small subunit ribosomal protein S3
Unigene16062	ppp:PhpafMp25	42.93	198	6e-42	164	cox2; cytochrome oxidase subunit 2; K02261 cytochrome c oxidase subunit II [EC:1.9.3.1]
Unigene16064	cme:CMO070C	23.16	285	2e-10	64.3	kinesin-related protein ; K10400 kinesin family member 15
Unigene16065	zma:100283404	36.57	350	7e-54	208	pco107270a; LOC100283404; K02180 cell cycle arrest protein BUB3
Unigene16071	rcu:RCOM_0040840	71.89	402	0	571	ER glycerol-phosphate acyltransferase (EC:2.3.1.15); K13508 glycerol-3-phosphate acyltransferase [EC:2.3.1.15]
Unigene16072	ath:AT5G46800	33.81	139	9e-14	73.2	BOU; BOU (A BOUT DE SOUFFLE); binding / transporter; K03454 mitochondrial carrier protein, MC family
Unigene16073	ath:AT3G24315	64.29	294	5e-95	344	AtSec20; K08497 protein transport protein SEC20
Unigene16074	vvi:100251286	78.96	347	3e-160	561	similar to AT3g55400/T22E16_60; K01874 methionyl-tRNA synthetase [EC:6.1.1.10]
Unigene16082	zma:100272584	57.11	443	3e-145	512	pco074498b; LOC100272584; K05954 protein farnesyltransferase subunit beta [EC:2.5.1.58]
Unigene16084	ath:AT3G10180	20.73	357	6e-08	57.8	kinesin motor protein-related; K11498 centromeric protein E
Unigene16086	vvi:100254979	65.16	577	0	725	hypothetical protein LOC100254979; K03691 peptide-O-fucosyltransferase [EC:2.4.1.221]
Unigene16088	ath:AT5G03560	29.13	127	2e-10	65.1	nucleobase:cation symporter; K03457 nucleobase:cation symporter-1, NCS1 family
Unigene16089	pop:POPTR_755066	32.34	167	2e-36	90.1	PtrCAT9; cationic amino acid transporter; K03294 basic amino acid/polyamine antiporter, APA family
Unigene16091	ath:AT1G01390	32.28	254	5e-38	130	UDP-glucoronosyl/UDP-glucosyl transferase family protein; K08237 hydroquinone glucosyltransferase [EC:2.4.1.218]
Unigene16095	ath:AT5G13920	38.27	81	3e-18	68.9	zinc knuckle (CCHC-type) family protein; K10569 endonuclease VIII-like 3
Unigene16097	ath:AT1G65950	63.33	150	2e-55	197	ABC1 family protein; K08869 aarF domain-containing kinase
Unigene16099	cre:CHLREDRAFT_96859	29.33	150	5e-11	64.3	PUS3; RNA pseudouridine synthase; K06180 ribosomal large subunit pseudouridine synthase D [EC:5.4.99.12]
Unigene16103	ath:AT1G74100	39.1	156	1e-26	115	SOT16; SOT16 (SULFOTRANSFERASE 16); desulfoglucosinolate sulfotransferase/ sulfotransferase; K11821 desulfoglucosinolate sulfotransferase A/B/C [EC:2.8.2.-]
Unigene16104	ath:AT3G43300	41.81	409	4e-81	300	ATMIN7; ATMIN7 (ARABIDOPSIS THALIANA HOPM INTERACTOR 7); guanyl-nucleotide exchange factor/ protein binding; K13462 guanine nucleotide-exchange factor
Unigene16106	cme:CMR497C	52.33	172	9e-44	174	kinesin-related protein ; K10405 kinesin family member C1
Unigene16107	osa:4346324	73.19	138	7e-57	218	Os08g0560600; hypothetical protein; K03457 nucleobase:cation symporter-1, NCS1 family
Unigene16111	ath:AT2G13790	38.28	128	7e-15	77	SERK4; SERK4 (SOMATIC EMBRYOGENESIS RECEPTOR-LIKE KINASE 4); protein binding / protein kinase/ transmembrane receptor protein serine/threonine kinase; K13417 somatic embryogenesis receptor kinase 4 [EC:2.7.10.1 2.7.11.1]
Unigene16113	ath:AT1G27520	84.97	173	5e-160	313	glycoside hydrolase family 47 protein; K10084 ER degradation enhancer, mannosidase alpha-like 1
Unigene16117	ath:AT5G47750	51.59	157	3e-41	153	D6PKL2; D6PKL2 (D6 PROTEIN KINASE LIKE 2); kinase; K08286 protein-serine/threonine kinase [EC:2.7.11.-]
Unigene16126	pop:POPTR_207971	83.33	294	1e-146	516	4-hydroxybenzoate nonaprenyltransferase (EC:2.5.1.39); K06125 4-hydroxybenzoate hexaprenyltransferase [EC:2.5.1.-]
Unigene16127	ath:AT1G75230	65.12	172	8e-60	227	HhH-GPD base excision DNA repair family protein; K01247 DNA-3-methyladenine glycosylase II [EC:3.2.2.21]
Unigene16131	cme:CMK183C	27.6	250	3e-14	77.4	23S RNA pseudouridine 2633 synthase ; K01718 pseudouridylate synthase [EC:4.2.1.70]
Unigene16133	pop:POPTR_776169	60	125	5e-38	155	quinolinate synthetase A; K03517 quinolinate synthase [EC:2.5.1.72]
Unigene16134	pop:POPTR_826684	21.63	416	3e-10	63.9	CPE901; condensin complex components subunit; K06674 structural maintenance of chromosome 2
Unigene16139	ath:AT1G28440	42	100	7e-19	72	HSL1; HSL1 (HAESA-Like 1); ATP binding / kinase/ protein serine/threonine kinase; K00924 [EC:2.7.1.-]
Unigene16141	ppp:PHYPADRAFT_82118	48.21	112	3e-24	108	NRT2;2; nitrate transporter; K02575 MFS transporter, NNP family, nitrate/nitrite transporter
Unigene16143	cre:CHLREDRAFT_196073	38.36	146	5e-16	82.8	nuclear pre-mRNA splicing factor, component of splicing factor 3b; K12831 splicing factor 3B subunit 4
Unigene16144	ath:AT2G45670	64.85	458	0	630	calcineurin B subunit-related; K13510 lysophosphatidylcholine acyltransferase / lyso-PAF acetyltransferase [EC:2.3.1.23 2.3.1.67]
Unigene16148	ath:AT3G56580	28.38	74	3e-07	52	zinc finger (C3HC4-type RING finger) family protein; K11982 E3 ubiquitin-protein ligase RNF115/126 [EC:6.3.2.19]
Unigene16149	ath:AT4G33060	55.25	324	2e-84	309	peptidyl-prolyl cis-trans isomerase cyclophilin-type family protein; K12737 peptidyl-prolyl cis-trans isomerase SDCCAG10 [EC:5.2.1.8]
Unigene16150	pop:POPTR_711240	75	308	2e-135	478	arginine-tRNA ligase (EC:6.1.1.19); K01887 arginyl-tRNA synthetase [EC:6.1.1.19]
Unigene16154	pop:POPTR_706420	90.77	260	0	503	cellulose synthase (EC:2.4.1.12); K10999 cellulose synthase A [EC:2.4.1.12]
Unigene16155	ath:AT5G27660	81.87	182	1e-113	309	catalytic/ protein binding / serine-type endopeptidase/ serine-type peptidase; K01362 [EC:3.4.21.-]
Unigene16160	ath:AT1G02640	50.24	418	1e-119	426	BXL2; BXL2 (BETA-XYLOSIDASE 2); hydrolase, hydrolyzing O-glycosyl compounds; K05349 beta-glucosidase [EC:3.2.1.21]
Unigene16161	osa:4331360	48.81	168	7e-39	156	Os03g0111100; hypothetical protein; K01930 folylpolyglutamate synthase [EC:6.3.2.17]
Unigene16162	ath:AT2G40890	46.41	153	2e-41	165	CYP98A3 (cytochrome P450, family 98, subfamily A, polypeptide 3); monooxygenase/ p-coumarate 3-hydroxylase; K09754 p-coumarate 3-hydroxylase [EC:1.14.13.-]
Unigene16163	cre:CHLREDRAFT_190147	28.97	107	7e-10	60.5	ERD2A; KDEL receptor A; K10949 ER lumen protein retaining receptor
Unigene16164	ath:AT4G39400	34.3	414	2e-58	189	BRI1; BRI1 (BRASSINOSTEROID INSENSITIVE 1); kinase/ protein binding / protein heterodimerization/ protein homodimerization/ protein kinase/ protein serine/threonine kinase; K13415 protein brassinosteroid insensitive 1 [EC:2.7.10.1 2.7.11.1]
Unigene16165	ath:AT5G15170	75.78	161	2e-101	263	tyrosyl-DNA phosphodiesterase-related; K10862 tyrosyl-DNA phosphodiesterase 1 [EC:3.1.4.-]
Unigene16167	ath:AT4G29010	70.37	432	1e-176	616	AIM1; AIM1 (ABNORMAL INFLORESCENCE MERISTEM); enoyl-CoA hydratase; K10527 enoyl-CoA hydratase/3-hydroxyacyl-CoA dehydrogenase [EC:4.2.1.17 1.1.1.35 1.1.1.211]
Unigene16170	zma:100283091	39.74	156	5e-41	98.2	protein kinase APK1A; K13430 serine/threonine-protein kinase PBS1 [EC:2.7.11.1]
Unigene16174	cme:CMR497C	57.84	102	3e-27	119	kinesin-related protein ; K10405 kinesin family member C1
Unigene16175	ath:AT3G57260	37.42	155	3e-25	112	BGL2; BGL2 (BETA-1,3-GLUCANASE 2); cellulase/ glucan 1,3-beta-glucosidase/ hydrolase, hydrolyzing O-glycosyl compounds; K01199 glucan endo-1,3-beta-D-glucosidase [EC:3.2.1.39]
Unigene16176	cme:CMR497C	60.87	69	2e-17	85.5	kinesin-related protein ; K10405 kinesin family member C1
Unigene16177	ath:AT4G21800	78.12	288	7e-128	453	QQT2; QQT2 (quatre-quart2); ATP binding / nucleotide binding; K06883
Unigene16178	zma:100283091	40.55	217	2e-35	147	protein kinase APK1A; K13430 serine/threonine-protein kinase PBS1 [EC:2.7.11.1]
Unigene16179	ath:AT4G09140	77.3	141	6e-69	210	MLH1; MLH1 (MUTL-HOMOLOGUE 1); protein binding, bridging; K08734 DNA mismatch repair protein MLH1
Unigene16180	cme:CMD139C	42.86	63	6e-09	57.4	similar to endonuclease III ; K10773 endonuclease III [EC:4.2.99.18]
Unigene16181	cme:CMT356C	49.41	85	4e-17	85.9	dynein light chain ; K10418 dynein light chain LC8-type
Unigene16183	vvi:100250929	87.65	162	2e-94	285	similar to Heat shock 70 kDa protein, mitochondrial; K04043 molecular chaperone DnaK
Unigene16186	pop:POPTR_560322	21.64	268	1e-06	52	GTB902; global transcription factor group; K11292 transcription elongation factor SPT6
Unigene16189	ath:AT2G03430	33.59	131	2e-06	50.8	ankyrin repeat family protein; K06694 26S proteasome non-ATPase regulatory subunit 10
Unigene16190	ath:AT5G27660	26.64	259	5e-11	65.5	catalytic/ protein binding / serine-type endopeptidase/ serine-type peptidase; K01362 [EC:3.4.21.-]
Unigene16191	zma:100282926	21.56	218	9e-11	64.7	AY106137; LOC100282926; K12862 pleiotropic regulator 1
Unigene16197	ath:AT5G03560	25.93	135	2e-08	57	nucleobase:cation symporter; K03457 nucleobase:cation symporter-1, NCS1 family
Unigene16199	ath:AT1G77320	58.79	165	3e-51	199	MEI1; MEI1 (meiosis defective 1); transcription coactivator; K10728 topoisomerase (DNA) II binding protein 1
Unigene16202	ath:AT5G38460	46.34	164	3e-36	147	ALG6, ALG8 glycosyltransferase family protein; K03848 alpha-1,3-glucosyltransferase [EC:2.4.1.-]
Unigene16203	ath:AT5G14220	63.25	498	0	639	HEMG2; HEMG2; electron carrier/ oxidoreductase/ protoporphyrinogen oxidase (EC:1.3.3.4); K00231 protoporphyrinogen oxidase [EC:1.3.3.4]
Unigene16204	ath:AT2G28520	77.39	690	0	1100	VHA-A1; VHA-A1 (VACUOLAR PROTON ATPASE A 1); ATPase; K02154 V-type H+-transporting ATPase subunit I [EC:3.6.3.14]
Unigene16210	pop:POPTR_550337	45.03	171	9e-47	164	octaprenyl-diphosphate synthase; K05356 solanesyl diphosphate synthase [EC:2.5.1.11]
Unigene16214	pop:POPTR_554899	29.41	153	2e-15	50.4	HCQ7; hydroxycinnamoyl CoA shikimate/quinate hydroxycinnamoyltransferase (EC:2.3.1.133); K13065 shikimate O-hydroxycinnamoyltransferase [EC:2.3.1.133]
Unigene16215	ath:AT3G24200	65.84	445	2e-163	572	FAD binding / monooxygenase/ oxidoreductase/ oxidoreductase, acting on paired donors, with incorporation or reduction of molecular oxygen, NADH or NADPH as one donor, and incorporation of one atom of oxygen; K06126 ubiquinone biosynthesis monooxygenase Coq6 [EC:1.14.13.-]
Unigene16220	ath:ArthMp109	70.62	194	1e-75	278	cox1; cytochrome c oxidase subunit 1; K02256 cytochrome c oxidase subunit I [EC:1.9.3.1]
Unigene16221	ath:AT5G65800	65.13	476	0	639	ACS5; ACS5 (ACC SYNTHASE 5); 1-aminocyclopropane-1-carboxylate synthase (EC:4.4.1.14); K01762 1-aminocyclopropane-1-carboxylate synthase [EC:4.4.1.14]
Unigene16223	pop:POPTR_800689	52.45	204	4e-55	210	DMT901; DNA methyltransferase; K00558 DNA (cytosine-5-)-methyltransferase [EC:2.1.1.37]
Unigene16224	ath:AT4G39400	34.21	114	1e-14	76.3	BRI1; BRI1 (BRASSINOSTEROID INSENSITIVE 1); kinase/ protein binding / protein heterodimerization/ protein homodimerization/ protein kinase/ protein serine/threonine kinase; K13415 protein brassinosteroid insensitive 1 [EC:2.7.10.1 2.7.11.1]
Unigene16226	ath:AT3G59420	31.46	321	7e-34	142	ACR4; ACR4 (ARABIDOPSIS CRINKLY4); kinase/ transmembrane receptor protein kinase; K00924 [EC:2.7.1.-]
Unigene16234	zma:100283042	66.01	153	5e-68	190	tRNA modification GTPase trmE; K03650 tRNA modification GTPase
Unigene16235	cre:CHLREDRAFT_196948	28.7	338	6e-11	65.9	RPB1; DNA-directed RNA polymerase II, largest subunit (EC:2.7.7.6); K03006 DNA-directed RNA polymerase II subunit A [EC:2.7.7.6]
Unigene16237	ath:AT4G13710	53.49	86	3e-24	108	pectate lyase family protein; K01728 pectate lyase [EC:4.2.2.2]
Unigene16244	ath:AT3G47590	64.37	87	5e-27	117	esterase/lipase/thioesterase family protein; K06889
Unigene16245	ath:AT1G60890	61.35	771	0	967	phosphatidylinositol-4-phosphate 5-kinase family protein; K00889 1-phosphatidylinositol-4-phosphate 5-kinase [EC:2.7.1.68]
Unigene16246	vvi:100265603	69.93	143	2e-57	197	similar to Os11g0123400; K00967 ethanolamine-phosphate cytidylyltransferase [EC:2.7.7.14]
Unigene16247	ath:AT5G46330	32.99	194	3e-16	83.2	FLS2; FLS2 (FLAGELLIN-SENSITIVE 2); ATP binding / kinase/ protein binding / protein serine/threonine kinase/ transmembrane receptor protein serine/threonine kinase; K13420 LRR receptor-like serine/threonine-protein kinase FLS2 [EC:2.7.11.1]
Unigene16249	ath:AT5G22100	68.9	373	1e-143	506	RNA cyclase family protein; K11108 RNA 3'-terminal phosphate cyclase-like protein
Unigene16252	cre:CHLREDRAFT_130269	47.79	272	2e-62	238	DYRK1; dual-specificity tyrosine regulated protein kinase 1 (EC:2.7.1.-); K08825 dual-specificity tyrosine-(Y)-phosphorylation regulated kinase [EC:2.7.12.1]
Unigene16256	ath:AT5G03560	27.94	136	2e-11	67	nucleobase:cation symporter; K03457 nucleobase:cation symporter-1, NCS1 family
Unigene16262	ath:AT4G39010	48.84	43	4e-07	51.6	AtGH9B18 (Arabidopsis thaliana glycosyl hydrolase 9B18); catalytic/ hydrolase, hydrolyzing O-glycosyl compounds (EC:3.2.1.4); K01179 endoglucanase [EC:3.2.1.4]
Unigene16264	vvi:4025123	86.21	116	3e-52	201	rpl20; 50S ribosomal protein L20; K02887 large subunit ribosomal protein L20
Unigene16267	ath:AT3G19010	30.91	330	2e-31	134	oxidoreductase, 2OG-Fe(II) oxygenase family protein; K06892
Unigene16268	ath:AT5G18410	87.42	310	0	555	PIR121; PIR121; transcription activator; K05749 cytoplasmic FMR1 interacting protein
Unigene16270	pop:POPTR_802785	84.59	292	3e-141	498	hydroxymethylbilane synthase (EC:2.5.1.61); K01749 hydroxymethylbilane synthase [EC:2.5.1.61]
Unigene16271	ath:AT2G35190	77.39	261	1e-109	393	NPSN11; NPSN11 (NOVEL PLANT SNARE 11); SNAP receptor/ protein transporter; K08494 novel plant SNARE
Unigene16272	zma:100285066	40.08	262	6e-55	211	xaa-Pro aminopeptidase 1 (EC:3.4.11.9); K01262 X-Pro aminopeptidase [EC:3.4.11.9]
Unigene16275	ath:AT5G10270	49.42	342	4e-95	346	CDKC;1; CDKC;1 (Cyclin-dependent kinase C;1); kinase; K08819 Cdc2-related kinase, arginine/serine-rich [EC:2.7.11.22]
Unigene16278	ath:AT4G27180	57.77	734	0	808	ATK2; ATK2 (ARABIDOPSIS THALIANA KINESIN 2); microtubule binding / microtubule motor; K10405 kinesin family member C1
Unigene16279	pop:POPTR_550790	40.71	339	3e-62	235	precursor of protein cell division protease ftsh-like protein; K03798 cell division protease FtsH [EC:3.4.24.-]
Unigene16281	pop:POPTR_204626	46.22	344	4e-75	279	SDG922; SET domain protein; K11423 histone-lysine N-methyltransferase SETD2 [EC:2.1.1.43]
Unigene16286	ath:AT1G75820	30.05	559	4e-55	213	CLV1; CLV1 (CLAVATA 1); ATP binding / kinase/ protein serine/threonine kinase/ receptor signaling protein serine/threonine kinase; K00924 [EC:2.7.1.-]
Unigene16287	zma:100284299	64.94	271	5e-98	354	methylglutaconyl-CoA hydratase; K01692 enoyl-CoA hydratase [EC:4.2.1.17]
Unigene16290	ath:AT1G14370	40	110	8e-14	75.1	APK2A; APK2A (PROTEIN KINASE 2A); ATP binding / kinase/ protein kinase/ protein serine/threonine kinase; K00924 [EC:2.7.1.-]
Unigene16291	ath:AT2G38040	22.63	433	6e-11	66.2	CAC3; CAC3; acetyl-CoA carboxylase (EC:6.4.1.2); K01962 acetyl-CoA carboxylase carboxyl transferase subunit alpha [EC:6.4.1.2]
Unigene16293	rcu:RCOM_1065770	23.11	212	2e-06	50.1	androgen induced inhibitor of proliferation (as3) / pds5, putative; K11267 sister chromatid cohesion protein PDS5
Unigene16297	ath:AT5G57160	39.17	697	3e-128	456	ATLIG4; ATLIG4; DNA ligase (ATP)/ protein binding; K10777 DNA ligase 4 [EC:6.5.1.1]
Unigene16298	vvi:100262205	76.64	137	1e-54	209	hypothetical protein LOC100262205; K01955 carbamoyl-phosphate synthase large subunit [EC:6.3.5.5]
Unigene16299	ath:AT2G47980	68.03	613	0	849	SCC3; SCC3 (SISTER-CHROMATID COHESION PROTEIN 3); binding; K06671 cohesin complex subunit SA-1/2
Unigene16300	ath:AT3G59420	40.84	262	5e-46	181	ACR4; ACR4 (ARABIDOPSIS CRINKLY4); kinase/ transmembrane receptor protein kinase; K00924 [EC:2.7.1.-]
Unigene16303	ath:AT5G20480	40.06	327	2e-58	223	EFR; EFR (EF-TU RECEPTOR); ATP binding / kinase/ protein serine/threonine kinase; K13428 LRR receptor-like serine/threonine-protein kinase EFR [EC:2.7.11.1]
Unigene16305	ath:AT5G25150	25.72	311	3e-24	110	TAF5; TAF5 (TBP-ASSOCIATED FACTOR 5); nucleotide binding / transcription regulator; K03130 transcription initiation factor TFIID subunit D4
Unigene16308	ath:AT5G05690	79.1	177	4e-104	261	CPD; CPD (CONSTITUTIVE PHOTOMORPHOGENIC DWARF); electron carrier/ heme binding / iron ion binding / monooxygenase/ oxygen binding; K09588 cytochrome P450, family 90, subfamily A, polypeptide 1 [EC:1.14.-.-]
Unigene16309	vvi:100244993	50	182	7e-43	171	similar to EMB2733/ESP3 (EMBRYO DEFECTIVE 2733); ATP-dependent RNA helicase; K12813 pre-mRNA-splicing factor ATP-dependent RNA helicase DHX16 [EC:3.6.4.13]
Unigene16313	osa:4328860	31.62	117	1e-05	48.1	Os02g0245000; hypothetical protein; K12825 splicing factor 3A subunit 1
Unigene16320	ath:AT4G34240	50	154	1e-41	166	ALDH3I1 (ALDEHYDE DEHYDROGENASE 3I1); 3-chloroallyl aldehyde dehydrogenase/ aldehyde dehydrogenase (NAD); K00128 aldehyde dehydrogenase (NAD+) [EC:1.2.1.3]
Unigene16325	pop:POPTR_817341	75.42	179	1e-73	272	UDP-glucose 4-epimerase (EC:5.1.3.2); K01784 UDP-glucose 4-epimerase [EC:5.1.3.2]
Unigene16327	ath:AT2G32410	79.7	197	8e-165	329	AXL; AXL (AXR1-LIKE); binding / catalytic; K04532 amyloid beta precursor protein binding protein 1
Unigene16329	cre:CHLREDRAFT_141176	37.89	322	5e-47	186	mitochondrial intermediate peptidase; K01410 mitochondrial intermediate peptidase [EC:3.4.24.59]
Unigene16330	ath:AT3G16730	43.51	262	1e-77	191	hypothetical protein; K11490 condensin-2 complex subunit H2
Unigene16333	ath:AT1G75820	31.15	321	6e-48	125	CLV1; CLV1 (CLAVATA 1); ATP binding / kinase/ protein serine/threonine kinase/ receptor signaling protein serine/threonine kinase; K00924 [EC:2.7.1.-]
Unigene16334	vvi:100247683	26.78	478	2e-48	175	similar to somatic embryogenesis receptor kinase; K13418 somatic embryogenesis receptor kinase 1 [EC:2.7.10.1 2.7.11.1]
Unigene16336	rcu:RCOM_0340700	41.32	167	2e-35	145	Cell division protein ftsH, putative (EC:3.6.4.3); K03798 cell division protease FtsH [EC:3.4.24.-]
Unigene16342	ath:AT5G11720	63.02	630	0	831	alpha-glucosidase 1 (AGLU1); K01187 alpha-glucosidase [EC:3.2.1.20]
Unigene16343	zma:542581	71.78	202	6e-79	290	EF1-A, EF1A; elongation factor 1-alpha; K03231 elongation factor EF-1 alpha subunit [EC:3.6.5.3]
Unigene16358	ath:AT4G00430	65.51	316	2e-118	422	PIP1;4; PIP1;4 (PLASMA MEMBRANE INTRINSIC PROTEIN 1;4); water channel; K09872 aquaporin PIP
Unigene16359	cre:CHLREDRAFT_196072	48.33	60	4e-09	60.1	SPL2; splicing factor 3a, subunit 2; K12826 splicing factor 3A subunit 2
Unigene16363	cre:CHLREDRAFT_18730	40.38	104	1e-09	61.2	AGO3; argonaute-like protein; K11596 argonaute
Unigene16366	cre:CHLREDRAFT_175485	49.09	55	9e-09	57	DNJ11; DnaJ-like protein; K09518 DnaJ homolog subfamily B member 12
Unigene16367	cme:CMI209C	22.71	317	4e-08	57	TATA-box binding protein-associated factor 5 ; K03130 transcription initiation factor TFIID subunit D4
Unigene16369	zma:100283091	48.95	333	3e-80	296	protein kinase APK1A; K13430 serine/threonine-protein kinase PBS1 [EC:2.7.11.1]
Unigene16372	ath:AT3G47450	63.67	545	0	692	NOA1; NOA1 (NO ASSOCIATED 1); GTPase/ nitric-oxide synthase; K13427 nitric-oxide synthase, plant [EC:1.14.13.39]
Unigene16373	ath:AT1G60860	50.79	63	5e-12	67.8	AGD2; AGD2 (ARF-GAP DOMAIN 2); ARF GTPase activator/ protein binding / zinc ion binding; K12489 Arf-GAP with coiled-coil, ANK repeat and PH domain-containing protein
Unigene16374	ath:AT1G19640	42.25	374	4e-69	258	JMT; JMT (JASMONIC ACID CARBOXYL METHYLTRANSFERASE); jasmonate O-methyltransferase; K08241 jasmonate O-methyltransferase [EC:2.1.1.141]
Unigene16375	ath:AT1G25560	33.61	119	4e-08	56.2	TEM1; TEM1 (TEMPRANILLO 1); transcription factor; K09287 RAV-like factor
Unigene16377	pop:POPTR_821204	63.57	140	7e-47	183	acyltransferase; K13513 lysocardiolipin and lysophospholipid acyltransferase [EC:2.3.1.- 2.3.1.51]
Unigene16378	pop:POPTR_554899	28.09	356	9e-22	102	HCQ7; hydroxycinnamoyl CoA shikimate/quinate hydroxycinnamoyltransferase (EC:2.3.1.133); K13065 shikimate O-hydroxycinnamoyltransferase [EC:2.3.1.133]
Unigene16379	ath:AT1G62940	44.12	68	4e-09	58.2	ACOS5; ACOS5 (ACYL-COA SYNTHETASE 5); 4-coumarate-CoA ligase/ long-chain-fatty-acid-CoA ligase/ medium-chain-fatty-acid-CoA ligase (EC:6.2.1.12); K01904 4-coumarate--CoA ligase [EC:6.2.1.12]
Unigene16382	ath:AT5G43860	66.13	186	2e-70	262	CLH2; ATCLH2; chlorophyllase (EC:3.1.1.14); K08099 chlorophyllase [EC:3.1.1.14]
Unigene16383	ath:AT2G18915	28.68	387	1e-34	144	LKP2; LKP2 (LOV KELCH PROTEIN 2); protein binding / ubiquitin-protein ligase; K12117 LOV kelch protein 2
Unigene16386	ath:AT5G03560	22.67	150	1e-09	59.7	nucleobase:cation symporter; K03457 nucleobase:cation symporter-1, NCS1 family
Unigene16388	ath:AT5G57580	42.67	532	3e-106	383	calmodulin-binding protein; K02183 calmodulin
Unigene16389	ath:AT5G37770	42.86	147	1e-27	119	TCH2; TCH2 (TOUCH 2); calcium ion binding; K13448 calcium-binding protein CML
Unigene16390	ath:AT1G66510	65.73	286	1e-134	395	AAR2 protein family; K13205 A1 cistron-splicing factor AAR2
Unigene16391	ath:AT5G46330	42.93	184	1e-67	139	FLS2; FLS2 (FLAGELLIN-SENSITIVE 2); ATP binding / kinase/ protein binding / protein serine/threonine kinase/ transmembrane receptor protein serine/threonine kinase; K13420 LRR receptor-like serine/threonine-protein kinase FLS2 [EC:2.7.11.1]
Unigene16393	ath:AT3G45630	51.78	533	3e-144	509	RNA recognition motif (RRM)-containing protein; K10643 CCR4-NOT transcription complex subunit 4 [EC:6.3.2.19]
Unigene16394	pop:POPTR_232479	69.32	176	2e-134	250	etfA (electron transfer flavoprotein alpha subunit); K03522 electron transfer flavoprotein alpha subunit
Unigene16395	ath:AT5G46330	34.29	175	6e-20	94	FLS2; FLS2 (FLAGELLIN-SENSITIVE 2); ATP binding / kinase/ protein binding / protein serine/threonine kinase/ transmembrane receptor protein serine/threonine kinase; K13420 LRR receptor-like serine/threonine-protein kinase FLS2 [EC:2.7.11.1]
Unigene16396	ath:AT1G26560	41.03	329	6e-67	251	BGLU40; BGLU40 (BETA GLUCOSIDASE 40); catalytic/ cation binding / hydrolase, hydrolyzing O-glycosyl compounds; K01188 beta-glucosidase [EC:3.2.1.21]
Unigene16400	ath:AT1G08840	28.89	315	7e-20	96.7	emb2411 (embryo defective 2411); ATP binding / ATP-dependent DNA helicase/ DNA binding; K10742 DNA replication ATP-dependent helicase Dna2 [EC:3.6.1.-]
Unigene16401	cre:CHLREDRAFT_98476	33.7	181	4e-12	69.7	TRM8; tRNA (guanine-7)-methyltransferase; K03439 tRNA (guanine-N7-)-methyltransferase [EC:2.1.1.33]
Unigene16403	zma:100272776	70.94	413	2e-167	585	pco075430a; LOC100272776; K02202 cyclin-dependent kinase 7 [EC:2.7.11.22]
Unigene16404	ath:AT3G59410	77.35	181	1e-145	290	protein kinase family protein; K08282 non-specific serine/threonine protein kinase [EC:2.7.11.1]
Unigene16405	ath:AT3G53920	42.57	505	8e-111	397	SIGC; SIGC (RNA POLYMERASE SIGMA-SUBUNIT C); DNA binding / DNA-directed RNA polymerase/ sigma factor/ transcription factor; K03093 RNA polymerase sigma factor
Unigene16406	ath:AT5G20520	25.7	179	2e-06	50.8	WAV2; WAV2 (WAVY GROWTH 2); K06889
Unigene16411	osa:4328285	62.93	375	3e-129	459	Os02g0146500; hypothetical protein; K00902 dolichol kinase [EC:2.7.1.108]
Unigene16412	ath:AT1G76810	21.54	311	4e-06	50.1	eukaryotic translation initiation factor 2 family protein / eIF-2 family protein; K03243 translation initiation factor IF-2 unclassified subunit
Unigene16417	pop:POPTR_548061	44.37	284	1e-59	227	serine/threonine protein kinase PBS1; K13430 serine/threonine-protein kinase PBS1 [EC:2.7.11.1]
Unigene16418	ath:AT3G04910	59.22	255	3e-83	305	WNK1; WNK1 (WITH NO LYSINE (K) 1); kinase/ protein kinase/ protein serine/threonine kinase; K12132 serine/threonine-protein kinase WNK1 [EC:2.7.11.1]
Unigene16420	ath:AT4G39400	40.85	213	2e-32	137	BRI1; BRI1 (BRASSINOSTEROID INSENSITIVE 1); kinase/ protein binding / protein heterodimerization/ protein homodimerization/ protein kinase/ protein serine/threonine kinase; K13415 protein brassinosteroid insensitive 1 [EC:2.7.10.1 2.7.11.1]
Unigene16421	ath:AT4G12570	53.97	478	0	524	UPL5; UPL5 (UBIQUITIN PROTEIN LIGASE 5); acid-amino acid ligase/ binding / ubiquitin-protein ligase; K10591 E3 ubiquitin-protein ligase NEDD4 [EC:6.3.2.19]
Unigene16425	ath:AT3G52840	72.84	335	1e-153	539	BGAL2; BGAL2 (beta-galactosidase 2); beta-galactosidase/ catalytic/ cation binding; K01190 beta-galactosidase [EC:3.2.1.23]
Unigene16426	ppp:PHYPADRAFT_164383	25.62	203	1e-09	62.4	hypothetical protein; K11671 nuclear factor related to kappa-B-binding protein
Unigene16430	ath:AT4G19130	58.46	585	0	702	DNA binding / nucleic acid binding / zinc ion binding; K07466 replication factor A1
Unigene16434	ath:AT2G42120	77.96	372	8e-173	603	POLD2; POLD2 (DNA POLYMERASE DELTA SMALL SUBUNIT); DNA binding / DNA-directed DNA polymerase; K02328 DNA polymerase delta subunit 2
Unigene16436	zma:100274053	57.07	205	1e-67	252	pco068646; LOC100274053; K13348 protein Mpv17
Unigene16441	ath:AT5G17820	44.89	176	3e-33	138	peroxidase 57 (PER57) (P57) (PRXR10); K00430 peroxidase [EC:1.11.1.7]
Unigene16449	ath:AT5G20520	23.66	224	2e-09	61.2	WAV2; WAV2 (WAVY GROWTH 2); K06889
Unigene16451	ath:AT5G64730	21.08	223	9e-08	55.1	transducin family protein / WD-40 repeat family protein; K13124 mitogen-activated protein kinase organizer 1
Unigene16454	ath:AT5G23630	80.13	624	0	1024	ATPase E1-E2 type family protein / haloacid dehalogenase-like hydrolase familiy protein; K01552 [EC:3.6.3.-]
Unigene16458	ath:AT3G17205	43.87	367	5e-89	325	UPL6; UPL6 (UBIQUITIN PROTEIN LIGASE 6); ubiquitin-protein ligase; K10589 ubiquitin-protein ligase E3 C [EC:6.3.2.19]
Unigene16460	ath:AT4G39400	46.1	141	8e-31	132	BRI1; BRI1 (BRASSINOSTEROID INSENSITIVE 1); kinase/ protein binding / protein heterodimerization/ protein homodimerization/ protein kinase/ protein serine/threonine kinase; K13415 protein brassinosteroid insensitive 1 [EC:2.7.10.1 2.7.11.1]
Unigene16465	ppp:PHYPADRAFT_204384	31.5	127	9e-07	50.4	hypothetical protein; K14026 SEL1 protein
Unigene16467	ath:AT1G55570	42.9	310	4e-70	262	sks12; sks12 (SKU5 Similar 12); copper ion binding / oxidoreductase (EC:1.10.3.3); K00423 L-ascorbate oxidase [EC:1.10.3.3]
Unigene16468	vvi:100262763	85.49	193	6e-97	350	similar to SPPA (signal peptide peptidase); protease IV/ serine-type endopeptidase; K04773 protease IV [EC:3.4.21.-]
Unigene16470	ath:AT1G15110	84.68	222	0	421	phosphatidyl serine synthase family protein (EC:2.7.8.8); K08730 phosphatidylserine synthase 2 [EC:2.7.8.-]
Unigene16471	ath:AT1G20610	61.83	131	5e-46	181	CYCB2;3 (Cyclin B2;3); cyclin-dependent protein kinase regulator; K05868 cyclin B
Unigene16472	rcu:RCOM_1361090	60	40	6e-06	47.8	peptidyl-tRNA hydrolase, putative (EC:3.1.1.29); K01056 peptidyl-tRNA hydrolase, PTH1 family [EC:3.1.1.29]
Unigene16478	vvi:100264310	33.88	307	6e-21	99	similar to NRPB1 (RNA POLYMERASE II LARGE SUBUNIT); DNA binding / DNA-directed RNA polymerase; K03006 DNA-directed RNA polymerase II subunit A [EC:2.7.7.6]
Unigene16480	osa:4336101	24.75	396	1e-18	92.4	Os04g0467400; hypothetical protein; K01148 poly(A)-specific ribonuclease [EC:3.1.13.4]
Unigene16484	ath:AT2G31300	78.04	378	3e-173	605	ARPC1B; ARPC1B (ACTIN-RELATED PROTEIN C1B); actin binding / nucleotide binding; K05757 actin related protein 2/3 complex, subunit 1A/1B
Unigene16491	ath:AT2G43560	44.62	65	5e-09	58.2	immunophilin / FKBP-type peptidyl-prolyl cis-trans isomerase family protein; K01802 peptidylprolyl isomerase [EC:5.2.1.8]
Unigene16493	ath:AT5G19990	91.9	395	0	719	RPT6A; RPT6A (REGULATORY PARTICLE TRIPLE-A ATPASE 6A); ATPase; K03066 26S proteasome regulatory subunit T6
Unigene16494	ath:AT2G21470	77.45	408	1e-180	629	SAE2; SAE2 (SUMO-ACTIVATING ENZYME 2); SUMO activating enzyme; K10685 ubiquitin-like 1-activating enzyme E1 B [EC:6.3.2.19]
Unigene16496	ath:AT1G55180	59.32	413	0	498	PLDEPSILON (PHOSPHOLIPASE D ALPHA 4); phospholipase D (EC:3.1.4.4); K01115 phospholipase D [EC:3.1.4.4]
Unigene16497	ath:AT1G53830	25.31	162	7e-13	70.9	ATPME2; ATPME2; pectinesterase (EC:3.1.1.11); K01051 pectinesterase [EC:3.1.1.11]
Unigene16498	pop:POPTR_818339	20.76	342	3e-06	50.1	hypothetical protein; K11294 nucleolin
Unigene16499	zma:100285448	33.77	151	2e-15	79.7	EF hand family protein; K13448 calcium-binding protein CML
Unigene16500	pop:POPTR_560645	28.76	226	2e-12	50.4	inner membrane protein; K03217 preprotein translocase subunit YidC
Unigene16502	ath:AT5G27380	66.74	442	1e-173	606	GSH2; GSH2 (GLUTATHIONE SYNTHETASE 2); glutathione synthase (EC:6.3.2.3); K01920 glutathione synthase [EC:6.3.2.3]
Unigene16503	ath:AT5G14460	85.29	136	1e-63	239	pseudouridine synthase/ transporter; K03177 tRNA pseudouridine synthase B [EC:5.4.99.12]
Unigene16506	olu:OSTLU_49824	46.67	480	3e-124	442	NCS1 family transporter: cytosine/purines/uracil/thiamine/allantoin; K03457 nucleobase:cation symporter-1, NCS1 family
Unigene16516	ppp:PhpafMp23	39.02	164	1e-25	113	atp6; ATP synthase F0 subunit 6; K02126 F-type H+-transporting ATPase subunit a [EC:3.6.3.14]
Unigene16519	ppp:PHYPADRAFT_168853	46.54	159	1e-33	139	hypothetical protein; K03188 urease accessory protein
Unigene16521	cme:CMJ136C	36.05	147	1e-13	75.1	similar to poly(A)-binding protein dependent poly(A)-ribonuclease subunit ; K12571 PAB-dependent poly(A)-specific ribonuclease subunit 2 [EC:3.1.13.4]
Unigene16524	ath:AT4G31540	80.58	242	7e-112	399	ATEXO70G1 (exocyst subunit EXO70 family protein G1); protein binding; K07195 exocyst complex component 7
Unigene16525	ath:AT4G26080	27.73	220	3e-17	72	ABI1; ABI1 (ABA INSENSITIVE 1); calcium ion binding / protein serine/threonine phosphatase; K01090 protein phosphatase [EC:3.1.3.16]
Unigene16527	ath:AT1G80820	40.88	318	6e-58	221	CCR2; CCR2 (CINNAMOYL COA REDUCTASE); cinnamoyl-CoA reductase; K09753 cinnamoyl-CoA reductase [EC:1.2.1.44]
Unigene16531	osa:4340853	47.03	185	1e-79	168	Os06g0309200; hypothetical protein; K05399 lipopolysaccharide-binding protein
Unigene16533	ath:AT4G33430	38.1	189	1e-32	136	BAK1; BAK1 (BRI1-ASSOCIATED RECEPTOR KINASE); kinase/ protein binding / protein heterodimerization/ protein serine/threonine kinase; K13416 brassinosteroid insensitive 1-associated receptor kinase 1 [EC:2.7.10.1 2.7.11.1]
Unigene16534	cre:CHLREDRAFT_17930	24.54	163	2e-07	52.8	FAP208; flagella associated protein; K13118 protein DGCR14
Unigene16536	ath:AT4G33430	35.29	153	2e-16	85.1	BAK1; BAK1 (BRI1-ASSOCIATED RECEPTOR KINASE); kinase/ protein binding / protein heterodimerization/ protein serine/threonine kinase; K13416 brassinosteroid insensitive 1-associated receptor kinase 1 [EC:2.7.10.1 2.7.11.1]
Unigene16539	cme:CMS446C	42.62	61	5e-08	54.7	thimet oligopeptidase ; K01392 thimet oligopeptidase [EC:3.4.24.15]
Unigene16541	cme:CMT434C	70.21	188	2e-71	265	mitochondrial F-type ATPase F1 subunit alpha, precursor ; K02132 F-type H+-transporting ATPase subunit alpha [EC:3.6.3.14]
Unigene16543	ppp:PHYPADRAFT_138277	42.99	214	3e-40	161	HDA1501; class II RPD3 type histone deacetylase protein; K11407 histone deacetylase 6/10 [EC:3.5.1.98]
Unigene16548	ppp:PHYPADRAFT_10108	24.56	114	7e-06	49.3	HAC1501; p300/CBP acetyltransferase-related protein; K04498 E1A/CREB-binding protein [EC:2.3.1.48]
Unigene16550	ath:AT5G63370	39.87	301	1e-52	204	protein kinase family protein; K08818 cell division cycle 2-like [EC:2.7.11.22]
Unigene16551	cre:CHLREDRAFT_130269	37.54	333	5e-56	216	DYRK1; dual-specificity tyrosine regulated protein kinase 1 (EC:2.7.1.-); K08825 dual-specificity tyrosine-(Y)-phosphorylation regulated kinase [EC:2.7.12.1]
Unigene16552	rcu:RCOM_0352420	40.58	69	2e-07	54.3	uv excision repair protein rad23, putative; K10839 UV excision repair protein RAD23
Unigene16556	pop:POPTR_414437	60.99	664	0	810	DMT904; DNA methyltransferase; K00558 DNA (cytosine-5-)-methyltransferase [EC:2.1.1.37]
Unigene16557	ath:AT3G18610	19.2	375	6e-07	53.5	ATRANGAP1 (RAN GTPASE-ACTIVATING PROTEIN 1); nucleic acid binding / nucleotide binding; K11294 nucleolin
Unigene16559	ath:AT5G03560	33.09	136	5e-11	66.6	nucleobase:cation symporter; K03457 nucleobase:cation symporter-1, NCS1 family
Unigene16560	ath:AT5G38530	83.65	208	3e-148	370	tryptophan synthase-related; K06001 tryptophan synthase beta chain [EC:4.2.1.20]
Unigene16562	ath:AT4G02500	76.06	142	1e-63	239	XT2; XT2 (UDP-XYLOSYLTRANSFERASE 2); UDP-xylosyltransferase/ transferase/ transferase, transferring glycosyl groups / xyloglucan 6-xylosyltransferase; K08238 xyloglucan 6-xylosyltransferase [EC:2.4.2.39]
Unigene16563	ath:AT1G68840	38.99	336	1e-51	200	RAV2; RAV2 (REGULATOR OF THE ATPASE OF THE VACUOLAR MEMBRANE); DNA binding / transcription factor/ transcription repressor; K09287 RAV-like factor
Unigene16565	cre:CHLREDRAFT_128523	84.43	244	3e-124	441	TUA1; alpha tubulin 1; K07374 tubulin alpha
Unigene16566	olu:OSTLU_119607	40.76	184	5e-59	130	Bad; Beta adaptin-like protein; K12392 AP-1 complex subunit beta-1
Unigene16573	vvi:100244935	37.84	74	5e-06	49.7	hypothetical protein LOC100244935; K02603 origin recognition complex subunit 1
Unigene16576	ath:AT1G09530	37.42	163	1e-14	77.8	PIF3; PIF3 (PHYTOCHROME INTERACTING FACTOR 3); DNA binding / protein binding / transcription factor/ transcription regulator; K12126 phytochrome-interacting factor 3
Unigene16577	ath:AT1G14270	71.43	224	1e-94	343	CAAX amino terminal protease family protein; K07052
Unigene16579	ath:AT1G14370	42.19	365	3e-74	276	APK2A; APK2A (PROTEIN KINASE 2A); ATP binding / kinase/ protein kinase/ protein serine/threonine kinase; K00924 [EC:2.7.1.-]
Unigene16580	ath:AT2G17900	43.59	78	2e-08	57.8	SDG37; SDG37; zinc ion binding; K11426 SET and MYND domain-containing protein
Unigene16581	vvi:100257338	80.25	162	1e-145	282	similar to apurinic endonuclease-redox protein; K01142 exodeoxyribonuclease III [EC:3.1.11.2]
Unigene16582	ath:AT5G03560	31.94	144	1e-18	90.5	nucleobase:cation symporter; K03457 nucleobase:cation symporter-1, NCS1 family
Unigene16585	zma:541775	78.36	536	0	889	rpot1; RNA polymerase T phage-like 1; K10908 DNA-directed RNA polymerase, mitochondrial [EC:2.7.7.6]
Unigene16586	ath:AT1G75660	63.17	448	7e-166	581	XRN3; XRN3; 5'-3' exoribonuclease; K12619 5'-3' exoribonuclease 2 [EC:3.1.13.-]
Unigene16587	osa:4334194	52.19	389	5e-130	381	Os03g0761500; hypothetical protein; K01342 subtilisin [EC:3.4.21.62]
Unigene16588	ath:AT1G03000	56.2	411	2e-147	446	PEX6; PEX6 (PEROXIN 6); ATP binding / ATPase/ nucleoside-triphosphatase/ nucleotide binding; K13339 peroxin-6
Unigene16590	vvi:100256709	67.77	813	0	1111	similar to EBS1 (EMS-MUTAGENIZED BRI1 SUPPRESSOR 1); UDP-glucose:glycoprotein glucosyltransferase/ transferase, transferring glycosyl groups / transferase, transferring hexosyl groups; K11718 UDP-glucose:glycoprotein glucosyltransferase [EC:2.4.1.-]
Unigene16591	ath:AT5G49180	46.2	184	8e-81	170	pectinesterase family protein (EC:3.1.1.11); K01051 pectinesterase [EC:3.1.1.11]
Unigene16592	cme:CMS416C	32.16	283	2e-32	137	ATP-dependent RNA helicase ; K13179 ATP-dependent RNA helicase DDX18 [EC:3.6.4.13]
Unigene16594	ath:AT5G15840	65.57	61	2e-16	82.8	CO; CO (CONSTANS); transcription factor/ transcription regulator/ zinc ion binding; K12135 zinc finger protein CONSTANS
Unigene16595	pop:POPTR_772231	70.91	495	0	710	serine palmitoyltransferase (EC:2.3.1.50); K00654 serine palmitoyltransferase [EC:2.3.1.50]
Unigene16596	zma:100283417	30.34	145	1e-09	61.6	pco127462b; LOC100283417; K09571 FK506-binding protein 4/5 [EC:5.2.1.8]
Unigene16597	ath:AT5G14950	85	220	0	425	GMII; GMII (GOLGI ALPHA-MANNOSIDASE II); alpha-mannosidase; K01231 alpha-mannosidase II [EC:3.2.1.114]
Unigene16598	pop:POPTR_554346	67.26	223	3e-141	311	heavy metal ATPase; K01533 Cu2+-exporting ATPase [EC:3.6.3.4]
Unigene16599	ath:AT1G53720	79.27	193	6e-168	333	CYP59; CYP59 (CYCLOPHILIN 59); RNA binding / nucleic acid binding / peptidyl-prolyl cis-trans isomerase; K12735 peptidyl-prolyl cis-trans isomerase-like 4 [EC:5.2.1.8]
Unigene16600	ath:AT5G57580	48.2	222	3e-57	219	calmodulin-binding protein; K02183 calmodulin
Unigene16602	ath:AT5G46330	38.2	233	3e-32	135	FLS2; FLS2 (FLAGELLIN-SENSITIVE 2); ATP binding / kinase/ protein binding / protein serine/threonine kinase/ transmembrane receptor protein serine/threonine kinase; K13420 LRR receptor-like serine/threonine-protein kinase FLS2 [EC:2.7.11.1]
Unigene16604	ath:AT1G74210	70.05	207	5e-156	320	glycerophosphoryl diester phosphodiesterase family protein; K01126 glycerophosphoryl diester phosphodiesterase [EC:3.1.4.46]
Unigene16610	ath:AT2G36770	31.51	457	6e-54	208	UDP-glucoronosyl/UDP-glucosyl transferase family protein; K13496 UDP-glucosyl transferase 73C [EC:2.4.1.-]
Unigene16616	ath:AT5G16770	56.16	219	5e-60	227	AtMYB9; AtMYB9 (myb domain protein 9); DNA binding / transcription factor; K09422 myb proto-oncogene protein, plant
Unigene16617	zma:100282828	69.77	215	7e-91	331	ER lumen protein retaining receptor; K10949 ER lumen protein retaining receptor
Unigene16618	ppp:PHYPADRAFT_76382	25.33	150	1e-05	48.5	hypothetical protein; K12571 PAB-dependent poly(A)-specific ribonuclease subunit 2 [EC:3.1.13.4]
Unigene16623	ath:AT3G07020	43.33	240	5e-40	161	UDP-glucose:sterol glucosyltransferase (UGT80A2); K05841 sterol 3beta-glucosyltransferase [EC:2.4.1.173]
Unigene16624	ath:AT4G17710	58.47	183	2e-52	202	HDG4; HDG4 (HOMEODOMAIN GLABROUS 4); DNA binding / transcription factor; K09338 homeobox-leucine zipper protein
Unigene16625	ath:AT5G03560	23.3	176	2e-08	57.4	nucleobase:cation symporter; K03457 nucleobase:cation symporter-1, NCS1 family
Unigene16627	ath:AT1G24650	32.21	149	1e-10	63.9	leucine-rich repeat family protein / protein kinase family protein; K00924 [EC:2.7.1.-]
Unigene16630	ath:AT1G50030	83.81	247	8e-116	412	TOR; TOR (TARGET OF RAPAMYCIN); 1-phosphatidylinositol-3-kinase/ protein binding; K07203 FKBP12-rapamycin complex-associated protein
Unigene16631	ath:AT5G06150	54.08	453	5e-121	431	CYC1BAT; cyclin-dependent protein kinase regulator; K05868 cyclin B
Unigene16633	cre:CHLREDRAFT_150766	24.5	200	2e-08	57.4	FLA8; kinesin-ii motor subunit; K10394 kinesin family member 3/17
Unigene16634	ath:AT2G13790	39.51	81	2e-06	49.7	SERK4; SERK4 (SOMATIC EMBRYOGENESIS RECEPTOR-LIKE KINASE 4); protein binding / protein kinase/ transmembrane receptor protein serine/threonine kinase; K13417 somatic embryogenesis receptor kinase 4 [EC:2.7.10.1 2.7.11.1]
Unigene16638	cre:CHLREDRAFT_185750	38.57	477	2e-76	283	FLA10; kinesin-ii motor protein; K10394 kinesin family member 3/17
Unigene16639	cre:CHLREDRAFT_114244	47.72	285	1e-73	273	RNPH3; 3'-5' exoribonuclease PH component of the exosome; K12589 exosome complex component RRP42
Unigene16640	ath:AT1G75820	36.52	115	6e-09	58.2	CLV1; CLV1 (CLAVATA 1); ATP binding / kinase/ protein serine/threonine kinase/ receptor signaling protein serine/threonine kinase; K00924 [EC:2.7.1.-]
Unigene16641	ath:AT3G59410	65.8	269	4e-154	354	protein kinase family protein; K08282 non-specific serine/threonine protein kinase [EC:2.7.11.1]
Unigene16642	ath:AT2G01120	63.61	415	3e-153	538	ORC4; ORC4 (ORIGIN RECOGNITION COMPLEX SUBUNIT 4); protein binding; K02606 origin recognition complex subunit 4
Unigene16648	ath:AT4G28220	67.31	520	0	733	NDB1; NDB1 (NAD(P)H dehydrogenase B1); NADH dehydrogenase/ disulfide oxidoreductase; K03885 NADH dehydrogenase [EC:1.6.99.3]
Unigene16649	cre:CHLREDRAFT_175485	37.93	145	1e-14	78.2	DNJ11; DnaJ-like protein; K09518 DnaJ homolog subfamily B member 12
Unigene16650	zma:100280282	30.58	363	7e-82	167	hypothetical protein LOC100280282; K03305 proton-dependent oligopeptide transporter, POT family
Unigene16652	ath:AT4G39400	44.57	258	6e-56	214	BRI1; BRI1 (BRASSINOSTEROID INSENSITIVE 1); kinase/ protein binding / protein heterodimerization/ protein homodimerization/ protein kinase/ protein serine/threonine kinase; K13415 protein brassinosteroid insensitive 1 [EC:2.7.10.1 2.7.11.1]
Unigene16654	ath:AT5G14670	82.78	180	9e-85	310	ATARFA1B (ADP-ribosylation factor A1B); GTP binding / phospholipase activator/ protein binding; K07977 Arf/Sar family, other
Unigene16657	ath:AT1G80070	90.72	334	0	629	SUS2; SUS2 (ABNORMAL SUSPENSOR 2); K12856 pre-mRNA-processing factor 8
Unigene16658	ath:AT1G76810	24.4	291	6e-08	56.2	eukaryotic translation initiation factor 2 family protein / eIF-2 family protein; K03243 translation initiation factor IF-2 unclassified subunit
Unigene16660	vvi:100265651	59.15	235	1e-78	273	similar to HSC70-1 (heat shock cognate 70 kDa protein 1); ATP binding; K03283 heat shock 70kDa protein 1/8
Unigene16662	pop:POPTR_552489	86.75	468	0	837	cellulose synthase (EC:2.4.1.12); K00770 1,4-beta-D-xylan synthase [EC:2.4.2.24]
Unigene16664	zma:542747	26.13	287	7e-11	65.9	eif3, TIF3A1, eIF3A; eukaryotic initiation factor3; K03254 translation initiation factor eIF-3 subunit 10
Unigene16668	olu:OSTLU_119527	32.37	448	2e-59	227	Tho2; transcription & nuclear export THO-TREX component protein Tho2-like protein; K12879 THO complex subunit 2
Unigene16670	ath:AT5G51760	53.76	186	8e-51	197	AHG1; AHG1 (ABA-hypersensitive germination 1); catalytic/ protein serine/threonine phosphatase; K01090 protein phosphatase [EC:3.1.3.16]
Unigene16673	zma:100283091	41.64	293	9e-58	221	protein kinase APK1A; K13430 serine/threonine-protein kinase PBS1 [EC:2.7.11.1]
Unigene16675	olu:OSTLU_35503	34.76	955	1e-176	535	ABC(ABCC) family transporter: multispecific organic anion/multidrug (ABCC); K05666 ATP-binding cassette, subfamily C (CFTR/MRP), member 2
Unigene16676	ath:AT3G52840	43.73	526	1e-120	430	BGAL2; BGAL2 (beta-galactosidase 2); beta-galactosidase/ catalytic/ cation binding; K01190 beta-galactosidase [EC:3.2.1.23]
Unigene16678	ppp:PHYPADRAFT_124935	27.27	220	9e-07	53.1	CPC1504; condensin complex component SMC2; K06674 structural maintenance of chromosome 2
Unigene16681	zma:100286166	28.57	322	1e-21	102	pco079656; LOC100286166; K13207 CUG-BP- and ETR3-like factor
Unigene16682	ath:AT3G19840	47.91	407	2e-97	353	FF domain-containing protein / WW domain-containing protein; K12824 transcription elongation regulator 1
Unigene16687	ath:AT2G40930	63	200	2e-66	248	UBP5; UBP5 (UBIQUITIN-SPECIFIC PROTEASE 5); ubiquitin-specific protease; K11835 ubiquitin carboxyl-terminal hydrolase 4/11/15 [EC:3.1.2.15]
Unigene16688	ath:AT2G03430	34.55	165	4e-16	83.2	ankyrin repeat family protein; K06694 26S proteasome non-ATPase regulatory subunit 10
Unigene16689	ath:AT2G03430	31.55	206	6e-11	66.2	ankyrin repeat family protein; K06694 26S proteasome non-ATPase regulatory subunit 10
Unigene16692	zma:100283437	36.15	343	1e-52	205	katanin p60 ATPase-containing subunit (EC:3.6.4.3); K07767 microtubule-severing ATPase [EC:3.6.4.3]
Unigene16694	cre:CHLREDRAFT_17930	32.41	145	2e-07	54.7	FAP208; flagella associated protein; K13118 protein DGCR14
Unigene16696	ath:AT4G00900	79.76	247	0	398	ECA2; ECA2 (ER-TYPE CA2+-ATPASE 2); calcium-transporting ATPase; K01537 Ca2+-transporting ATPase [EC:3.6.3.8]
Unigene16697	ath:AT1G02640	41.6	512	4e-114	408	BXL2; BXL2 (BETA-XYLOSIDASE 2); hydrolase, hydrolyzing O-glycosyl compounds; K05349 beta-glucosidase [EC:3.2.1.21]
Unigene16698	rcu:RCOM_1467520	42.8	257	3e-51	187	dead box ATP-dependent RNA helicase, putative; K06877
Unigene16707	ath:AT2G21380	77.14	280	2e-117	418	kinesin motor protein-related; K11498 centromeric protein E
Unigene16708	ath:AT3G17205	53.51	228	9e-67	250	UPL6; UPL6 (UBIQUITIN PROTEIN LIGASE 6); ubiquitin-protein ligase; K10589 ubiquitin-protein ligase E3 C [EC:6.3.2.19]
Unigene16709	ath:AT4G17090	42.98	228	8e-44	174	CT-BMY; CT-BMY (CHLOROPLAST BETA-AMYLASE); beta-amylase (EC:3.2.1.2); K01177 beta-amylase [EC:3.2.1.2]
Unigene16710	ath:AT1G01420	51.78	253	4e-69	258	UGT72B3 (UDP-GLUCOSYL TRANSFERASE 72B3); UDP-glycosyltransferase/ quercetin 3-O-glucosyltransferase/ transferase, transferring glycosyl groups; K08237 hydroquinone glucosyltransferase [EC:2.4.1.218]
Unigene16712	rcu:RCOM_0563810	58.23	419	7e-129	457	s-adenosyl-methyltransferase mraw, putative; K03438 S-adenosyl-methyltransferase [EC:2.1.1.-]
Unigene16713	ath:AT2G36800	28.57	427	4e-29	126	DOGT1; DOGT1 (DON-GLUCOSYLTRANSFERASE 1); UDP-glycosyltransferase/ cis-zeatin O-beta-D-glucosyltransferase/ glucosyltransferase/ quercetin 4'-O-glucosyltransferase/ quercetin 7-O-glucosyltransferase/ trans-zeatin O-beta-D-glucosyltransferase/ transferase, transferring glycosyl groups; K13496 UDP-glucosyl transferase 73C [EC:2.4.1.-]
Unigene16715	ath:AT4G37330	44.89	323	2e-68	256	CYP81D4; electron carrier/ heme binding / iron ion binding / monooxygenase/ oxygen binding; K00517 [EC:1.14.-.-]
Unigene16716	ath:AT5G15840	35.85	106	6e-16	81.6	CO; CO (CONSTANS); transcription factor/ transcription regulator/ zinc ion binding; K12135 zinc finger protein CONSTANS
Unigene16720	ath:AT4G22910	76.02	467	0	712	FZR2; FZR2 (FIZZY-RELATED 2); signal transducer; K03364 cell division cycle 20-like protein 1, cofactor of APC complex
Unigene16723	vvi:100262258	23.39	295	3e-09	60.8	hypothetical protein LOC100262258; K12811 ATP-dependent RNA helicase DDX46/PRP5 [EC:3.6.4.13]
Unigene16726	olu:OSTLU_28382	35.71	98	2e-07	53.5	predicted protein; K01505 1-aminocyclopropane-1-carboxylate deaminase [EC:3.5.99.7]
Unigene16727	ath:AT3G19050	21.99	432	5e-08	39.7	POK2; POK2 (PHRAGMOPLAST ORIENTING KINESIN 2); ATP binding / microtubule motor; K10400 kinesin family member 15
Unigene16729	vvi:100264024	45.86	567	2e-131	466	similar to KAK (KAKTUS); K10590 E3 ubiquitin-protein ligase TRIP12 [EC:6.3.2.19]
Unigene16730	ath:AT3G12270	50.32	308	3e-138	285	PRMT3; PRMT3 (PROTEIN ARGININE METHYLTRANSFERASE 3); methyltransferase/ zinc ion binding; K11436 protein arginine N-methyltransferase 3 [EC:2.1.1.-]
Unigene16731	zma:100281463	39.39	66	6e-07	51.6	ATP-dependent RNA helicase DDX41; K13116 ATP-dependent RNA helicase DDX41 [EC:3.6.4.13]
Unigene16732	ath:AT5G17430	49.9	497	3e-112	402	BBM; BBM (BABY BOOM); DNA binding / transcription factor; K09285 AP2-like factor, ANT lineage
Unigene16739	ath:AT4G35520	65	200	2e-70	262	MLH3; MLH3 (MUTL PROTEIN HOMOLOG 3); ATP binding / mismatched DNA binding; K08739 DNA mismatch repair protein MLH3
Unigene16742	pop:POPTR_719252	55.86	222	1e-65	246	SDG910; SET domain protein; K11430 enhancer of zeste [EC:2.1.1.43]
Unigene16745	ath:AT1G29260	25.2	246	7e-14	75.9	PEX7; PEX7; peroxisome matrix targeting signal-2 binding / protein binding; K13341 peroxin-7
Unigene16748	sbi:SORBI_07g002280	32.85	137	2e-14	76.6	hypothetical protein; K09775 hypothetical protein
Unigene16751	ath:AT3G56580	26.71	146	3e-08	55.8	zinc finger (C3HC4-type RING finger) family protein; K11982 E3 ubiquitin-protein ligase RNF115/126 [EC:6.3.2.19]
Unigene16755	ath:AT1G55570	26.21	515	1e-35	148	sks12; sks12 (SKU5 Similar 12); copper ion binding / oxidoreductase (EC:1.10.3.3); K00423 L-ascorbate oxidase [EC:1.10.3.3]
Unigene16756	ath:AT3G44530	57.53	332	4e-98	354	HIRA; HIRA (Arabidopsis homolog of histone chaperone HIRA); nucleotide binding / protein binding; K11293 protein HIRA/HIR1
Unigene16757	ath:AT5G25150	27.42	248	4e-16	83.6	TAF5; TAF5 (TBP-ASSOCIATED FACTOR 5); nucleotide binding / transcription regulator; K03130 transcription initiation factor TFIID subunit D4
Unigene16760	ath:AT1G67630	48.99	298	7e-78	287	POLA2; POLA2 (DNA POLYMERASE ALPHA 2); DNA binding / DNA-directed DNA polymerase; K02321 DNA polymerase alpha subunit B
Unigene16765	ath:AT4G39400	31.49	235	1e-18	90.5	BRI1; BRI1 (BRASSINOSTEROID INSENSITIVE 1); kinase/ protein binding / protein heterodimerization/ protein homodimerization/ protein kinase/ protein serine/threonine kinase; K13415 protein brassinosteroid insensitive 1 [EC:2.7.10.1 2.7.11.1]
Unigene16766	ath:AT2G29330	62.5	240	9e-84	306	TRI; TRI (tropinone reductase); binding / catalytic/ oxidoreductase; K08081 tropine dehydrogenase [EC:1.1.1.206]
Unigene16768	ath:AT5G03560	25.61	164	3e-08	55.8	nucleobase:cation symporter; K03457 nucleobase:cation symporter-1, NCS1 family
Unigene16769	ath:AT3G45280	65.3	268	1e-97	353	SYP72; SYP72 (SYNTAXIN OF PLANTS 72); protein transporter; K08506 syntaxin of plants SYP7
Unigene16770	ath:AT3G55330	31.9	116	3e-11	65.9	PPL1; PPL1 (PsbP-like protein 1); calcium ion binding; K02717 photosystem II oxygen-evolving complex 23kDa protein
Unigene16773	zma:100191367	67.62	244	5e-86	314	IDP355; LOC100191367; K03553 recombination protein RecA
Unigene16774	zma:100282531	38.69	168	1e-27	121	pre-mRNA-splicing factor ATP-dependent RNA helicase; K12820 pre-mRNA-splicing factor ATP-dependent RNA helicase DHX15/PRP43 [EC:3.6.4.13]
Unigene16775	ath:AT2G32900	45.17	259	2e-58	223	ATZW10; ATZW10; K11578 centromere/kinetochore protein ZW10
Unigene16776	zma:100192006	42.02	119	2e-16	84.7	pco143623b; LOC100192006; K12831 splicing factor 3B subunit 4
Unigene16777	pop:POPTR_261719	45.14	175	4e-32	135	bile acid:Na+ symporter family protein; K03453 bile acid:Na+ symporter, BASS family
Unigene16778	ath:AT3G23510	72.84	578	0	886	cyclopropane fatty acid synthase, putative / CPA-FA synthase, putative; K00574 cyclopropane-fatty-acyl-phospholipid synthase [EC:2.1.1.79]
Unigene16779	ath:AT1G24650	35.79	394	3e-53	207	leucine-rich repeat family protein / protein kinase family protein; K00924 [EC:2.7.1.-]
Unigene16780	ath:AT4G36050	39.46	261	4e-39	158	endonuclease/exonuclease/phosphatase family protein; K10772 AP endonuclease 2 [EC:4.2.99.18]
Unigene16781	ath:AT3G11910	80.54	298	1e-141	499	UBP13; UBP13 (UBIQUITIN-SPECIFIC PROTEASE 13); ubiquitin thiolesterase/ ubiquitin-specific protease; K11838 ubiquitin carboxyl-terminal hydrolase 7 [EC:3.1.2.15]
Unigene16782	ath:AT5G38990	38.51	335	3e-75	192	protein kinase family protein; K04733 interleukin-1 receptor-associated kinase 4 [EC:2.7.11.1]
Unigene16784	zma:542206	80.31	386	0	614	MCM6; minichromosome maintenance protein; K02542 minichromosome maintenance protein 6
Unigene16785	ath:AT5G40390	63.84	719	0	948	SIP1; SIP1 (seed imbibition 1-like); galactinol-sucrose galactosyltransferase/ hydrolase, hydrolyzing O-glycosyl compounds (EC:2.4.1.82); K06611 stachyose synthetase [EC:2.4.1.67]
Unigene16787	zma:100281613	45.07	446	8e-100	361	serine carboxypeptidase; K13289 cathepsin A [EC:3.4.16.5]
Unigene16789	ppp:PHYPADRAFT_120666	45.61	57	9e-07	53.5	CHR1512; SNF2 family DNA-dependent ATPase; K11643 chromodomain-helicase-DNA-binding protein 4 [EC:3.6.1.-]
Unigene16790	zma:100283413	36.92	65	9e-08	54.7	RHC1A; K11982 E3 ubiquitin-protein ligase RNF115/126 [EC:6.3.2.19]
Unigene16791	cme:CMB070C	32.03	153	7e-12	69.3	ubiquitin protein ligase E3A ; K10615 E3 ubiquitin-protein ligase HERC4 [EC:6.3.2.19]
Unigene16792	ath:AT5G13160	50.8	187	6e-71	184	PBS1; PBS1 (avrPphB susceptible 1); kinase/ protein serine/threonine kinase; K13430 serine/threonine-protein kinase PBS1 [EC:2.7.11.1]
Unigene16794	ath:AT3G10180	20.31	645	2e-13	75.1	kinesin motor protein-related; K11498 centromeric protein E
Unigene16797	ath:AT1G28440	44.73	313	3e-64	242	HSL1; HSL1 (HAESA-Like 1); ATP binding / kinase/ protein serine/threonine kinase; K00924 [EC:2.7.1.-]
Unigene16798	ath:AT5G38990	37.28	346	1e-53	206	protein kinase family protein; K04733 interleukin-1 receptor-associated kinase 4 [EC:2.7.11.1]
Unigene16802	ath:AT5G13700	71.52	165	6e-66	248	ATPAO1; ATPAO1 (ARABIDOPSIS THALIANA POLYAMINE OXIDASE 1); FAD binding / polyamine oxidase (EC:1.5.3.11); K13366 polyamine oxidase (propane-1,3-diamine-forming) [EC:1.5.3.14]
Unigene16804	ath:AT3G13180	79.1	67	2e-24	110	NOL1/NOP2/sun family protein / antitermination NusB domain-containing protein; K03500 ribosomal RNA small subunit methyltransferase B [EC:2.1.1.-]
Unigene16807	vvi:100257728	60.2	294	6e-94	340	similar to anthranilate synthase beta subunit; K01658 anthranilate synthase component II [EC:4.1.3.27]
Unigene16808	ath:AT3G06400	31.13	302	3e-52	128	CHR11; CHR11 (CHROMATIN-REMODELING PROTEIN 11); ATP binding / DNA binding / DNA-dependent ATPase/ helicase/ hydrolase, acting on acid anhydrides, in phosphorus-containing anhydrides / nucleic acid binding / nucleosome binding; K11654 SWI/SNF-related matrix-associated actin-dependent regulator of chromatin subfamily A member 5 [EC:3.6.1.-]
Unigene16809	cre:CHLREDRAFT_17930	31.37	153	1e-16	84	FAP208; flagella associated protein; K13118 protein DGCR14
Unigene16811	ath:AT3G43270	55.65	239	2e-74	270	pectinesterase family protein (EC:3.1.1.11); K01051 pectinesterase [EC:3.1.1.11]
Unigene16813	vvi:100257917	23.83	235	2e-06	51.6	hypothetical protein LOC100257917; K12741 heterogeneous nuclear ribonucleoprotein A1/A3
Unigene16814	ath:AT4G22880	29.62	314	3e-36	149	LDOX; LDOX (LEUCOANTHOCYANIDIN DIOXYGENASE); leucocyanidin oxygenase (EC:1.14.11.19); K05277 leucoanthocyanidin dioxygenase [EC:1.14.11.19]
Unigene16816	ath:AT1G53830	54.3	302	3e-83	303	ATPME2; ATPME2; pectinesterase (EC:3.1.1.11); K01051 pectinesterase [EC:3.1.1.11]
Unigene16818	ath:AT5G24470	26.52	279	2e-12	49.7	APRR5; APRR5 (ARABIDOPSIS PSEUDO-RESPONSE REGULATOR 5); transcription regulator/ two-component response regulator; K12130 pseudo-response regulator 5
Unigene16819	ath:AT1G44900	76.47	935	0	1417	ATP binding / DNA binding / DNA-dependent ATPase; K02540 minichromosome maintenance protein 2
Unigene16820	ath:AT3G12810	39.69	131	5e-23	106	PIE1; PIE1 (PHOTOPERIOD-INDEPENDENT EARLY FLOWERING 1); ATP binding / DNA binding / helicase/ nucleic acid binding; K11681 helicase SWR1 [EC:3.6.1.-]
Unigene16821	cme:CMF099C	35.58	371	6e-46	182	casein kinase-related protein ; K08282 non-specific serine/threonine protein kinase [EC:2.7.11.1]
Unigene16822	ath:AT2G13440	82.85	618	0	1047	glucose-inhibited division family A protein; K03495 glucose inhibited division protein A
Unigene16823	osa:4334194	33.9	590	1e-67	254	Os03g0761500; hypothetical protein; K01342 subtilisin [EC:3.4.21.62]
Unigene16825	ath:AT5G01220	26.14	176	5e-07	52.4	SQD2; SQD2 (sulfoquinovosyldiacylglycerol 2); UDP-glycosyltransferase/ UDP-sulfoquinovose:DAG sulfoquinovosyltransferase/ transferase, transferring glycosyl groups; K06119 sulfoquinovosyltransferase [EC:2.4.1.-]
Unigene16826	ath:AT4G19050	22.83	346	4e-12	70.1	ATP binding / protein binding; K06685 maintenance of ploidy protein MOB1 (MPS1 binder 1)
Unigene16831	ath:AT2G39440	50.32	157	8e-39	157	hypothetical protein; K10745 ribonuclease H2 subunit C
Unigene16832	zma:100273020	26.37	292	8e-13	73.2	hypothetical protein LOC100273020; K11294 nucleolin
Unigene16833	ath:AT1G80350	82.34	521	0	841	ERH3; ERH3 (ECTOPIC ROOT HAIR 3); ATP binding / nucleoside-triphosphatase/ nucleotide binding; K07767 microtubule-severing ATPase [EC:3.6.4.3]
Unigene16837	olu:OSTLU_33237	28.27	191	3e-08	56.2	predicted protein; K01506 [EC:3.5.-.-]
Unigene16838	ath:AT3G19210	22.72	669	2e-23	108	ATRAD54 (ARABIDOPSIS HOMOLOG OF RAD54); ATP binding / DNA binding / helicase/ nucleic acid binding; K10875 DNA repair and recombination protein RAD54 and RAD54-like protein [EC:3.6.1.-]
Unigene16840	ath:AT5G64730	28.04	214	1e-18	90.9	transducin family protein / WD-40 repeat family protein; K13124 mitogen-activated protein kinase organizer 1
Unigene16842	pop:POPTR_751166	80.33	732	0	1226	NAD+ synthase (glutamine-hydrolysing) (EC:6.3.5.1); K01950 NAD+ synthase (glutamine-hydrolysing) [EC:6.3.5.1]
Unigene16843	olu:OSTLU_29419	44.58	249	1e-46	185	predicted protein; K07583 hypothetical protein
Unigene16844	ath:AT3G23240	47.46	236	4e-43	172	ERF1; ERF1 (ETHYLENE RESPONSE FACTOR 1); DNA binding / transcription activator/ transcription factor; K09286 EREBP-like factor
Unigene16846	ath:AT3G15180	52.83	513	3e-145	512	proteasome-related; K06692 26S proteasome non-ATPase regulatory subunit 5
Unigene16847	cre:CHLREDRAFT_115081	39.83	236	8e-44	174	CPN60C; chaperonin 60C; K04077 chaperonin GroEL
Unigene16849	pop:POPTR_570235	75.53	282	3e-127	451	transferase, transferring glycosyl groups; K03844 alpha-1,2-mannosyltransferase [EC:2.4.1.-]
Unigene16851	pop:POPTR_562015	72.87	527	0	790	1,2-diacylglycerol 3-beta-galactosyltransferase (EC:2.4.1.46); K03715 1,2-diacylglycerol 3-beta-galactosyltransferase [EC:2.4.1.46]
Unigene16852	olu:OSTLU_49824	46.89	499	2e-127	453	NCS1 family transporter: cytosine/purines/uracil/thiamine/allantoin; K03457 nucleobase:cation symporter-1, NCS1 family
Unigene16853	ath:AT4G17090	45.76	236	8e-56	214	CT-BMY; CT-BMY (CHLOROPLAST BETA-AMYLASE); beta-amylase (EC:3.2.1.2); K01177 beta-amylase [EC:3.2.1.2]
Unigene16854	vvi:4025141	96.84	158	1e-89	327	ndhJ; NADH dehydrogenase 30 kDa subunit; K05581 NADH dehydrogenase I subunit J [EC:1.6.5.3]
Unigene16855	cre:CHLREDRAFT_129691	33.33	132	3e-07	53.1	SELL1; sel-1 like protein; K14026 SEL1 protein
Unigene16856	vvi:100247683	35.89	209	1e-33	141	similar to somatic embryogenesis receptor kinase; K13418 somatic embryogenesis receptor kinase 1 [EC:2.7.10.1 2.7.11.1]
Unigene16860	ath:AT3G02760	42.44	344	5e-60	228	ATP binding / aminoacyl-tRNA ligase/ histidine-tRNA ligase/ nucleotide binding (EC:6.1.1.21); K01892 histidyl-tRNA synthetase [EC:6.1.1.21]
Unigene16861	ath:AT3G12500	57.5	320	1e-106	383	ATHCHIB (ARABIDOPSIS THALIANA BASIC CHITINASE); chitinase; K01183 chitinase [EC:3.2.1.14]
Unigene16863	ath:AT5G57960	78.77	471	0	726	GTP-binding family protein; K03665 GTP-binding protein HflX
Unigene16865	ath:AT1G30270	50.15	341	5e-89	324	CIPK23; CIPK23 (CBL-INTERACTING PROTEIN KINASE 23); kinase/ protein binding / protein serine/threonine kinase; K00924 [EC:2.7.1.-]
Unigene16866	ath:AT2G01730	36.86	350	6e-60	229	ATCPSF73-II (cleavage and polyadenylation specificity factor 73 kDa subunit-II); catalytic/ protein binding; K13148 integrator complex subunit 11 [EC:3.1.27.-]
Unigene16868	ath:AT4G25000	45.03	171	7e-38	154	AMY1; AMY1 (ALPHA-AMYLASE-LIKE); alpha-amylase; K01176 alpha-amylase [EC:3.2.1.1]
Unigene16869	pop:POPTR_241197	61.34	613	0	682	serine/threonine protein kinase; K08857 NIMA (never in mitosis gene a)-related kinase [EC:2.7.11.1]
Unigene16872	vvi:100260381	80.21	192	2e-84	309	hypothetical protein LOC100260381; K07023 putative hydrolases of HD superfamily
Unigene16873	pop:POPTR_813417	62.5	344	0	406	PtrMTP12; metal tolerance protein; K03295 cation efflux system protein, CDF family
Unigene16874	cme:CMN201C	31.96	291	4e-33	139	GTP-binding protein of Era family ; K03595 GTP-binding protein Era
Unigene16875	ath:AT4G33430	37.03	370	4e-57	219	BAK1; BAK1 (BRI1-ASSOCIATED RECEPTOR KINASE); kinase/ protein binding / protein heterodimerization/ protein serine/threonine kinase; K13416 brassinosteroid insensitive 1-associated receptor kinase 1 [EC:2.7.10.1 2.7.11.1]
Unigene16879	ath:AT5G13150	32.36	343	5e-42	168	ATEXO70C1 (exocyst subunit EXO70 family protein C1); protein binding; K07195 exocyst complex component 7
Unigene16880	ath:AT1G49540	62.92	329	5e-120	427	nucleotide binding; K11374 elongator complex protein 2
Unigene16882	vvi:100264024	75.03	829	0	1147	similar to KAK (KAKTUS); K10590 E3 ubiquitin-protein ligase TRIP12 [EC:6.3.2.19]
Unigene16883	sbi:SORBI_09g030590	23.1	381	2e-08	58.9	hypothetical protein; K03243 translation initiation factor IF-2 unclassified subunit
Unigene16884	ath:AT4G22880	31.82	330	2e-42	169	LDOX; LDOX (LEUCOANTHOCYANIDIN DIOXYGENASE); leucocyanidin oxygenase (EC:1.14.11.19); K05277 leucoanthocyanidin dioxygenase [EC:1.14.11.19]
Unigene16885	zma:100191700	30.77	104	6e-08	56.6	pco120776; LOC100191700; K08266 G protein beta subunit-like
Unigene16887	ath:AT1G77300	36.61	183	7e-23	106	EFS; EFS (EARLY FLOWERING IN SHORT DAYS); histone methyltransferase(H3-K36 specific) / histone methyltransferase(H3-K4 specific); K11423 histone-lysine N-methyltransferase SETD2 [EC:2.1.1.43]
Unigene16888	pop:POPTR_413516	27.78	198	2e-20	97.1	JMJ909; jumonji domain protein; K11446 histone demethylase JARID1 [EC:1.14.11.-]
Unigene16889	ath:AT5G03560	27.92	154	3e-12	69.7	nucleobase:cation symporter; K03457 nucleobase:cation symporter-1, NCS1 family
Unigene16891	ath:AT3G54720	54.44	687	0	744	AMP1; AMP1 (ALTERED MERISTEM PROGRAM 1); carboxypeptidase/ dipeptidase; K01301 glutamate carboxypeptidase II [EC:3.4.17.21]
Unigene16892	vvi:100233007	73.98	319	5e-143	504	myo-inositol oxidase; K00469 inositol oxygenase [EC:1.13.99.1]
Unigene16893	pop:POPTR_560928	82.99	294	2e-150	528	AMP deaminase (EC:3.5.4.6); K01490 AMP deaminase [EC:3.5.4.6]
Unigene16895	zma:541827	57.57	403	5e-135	477	met2a; DNA cytosine methyltransferase MET2a (EC:2.1.1.37); K00558 DNA (cytosine-5-)-methyltransferase [EC:2.1.1.37]
Unigene16896	rcu:RCOM_0340700	30.3	132	1e-11	68.2	Cell division protein ftsH, putative (EC:3.6.4.3); K03798 cell division protease FtsH [EC:3.4.24.-]
Unigene16900	pop:POPTR_804467	75.49	461	0	699	XDH1; xanthine dehydrogenase (EC:1.17.1.4); K00106 xanthine dehydrogenase/oxidase [EC:1.17.1.4 1.17.3.2]
Unigene16901	vvi:100264310	37.32	142	1e-06	51.2	similar to NRPB1 (RNA POLYMERASE II LARGE SUBUNIT); DNA binding / DNA-directed RNA polymerase; K03006 DNA-directed RNA polymerase II subunit A [EC:2.7.7.6]
Unigene16902	vvi:100261060	28.11	249	9e-30	96.7	hypothetical protein LOC100261060; K13148 integrator complex subunit 11 [EC:3.1.27.-]
Unigene16904	zma:100280498	46.42	321	3e-80	295	ruBisCO large subunit-binding protein subunit beta; K04077 chaperonin GroEL
Unigene16907	osa:4352122	62.36	356	1e-126	449	Os12g0433500; hypothetical protein; K06228 fused [EC:2.7.11.1]
Unigene16908	cre:CHLREDRAFT_116375	30.35	636	1e-72	271	NCR2; NADPH-cytochrome P450 reductase; K00327 NADPH-ferrihemoprotein reductase [EC:1.6.2.4]
Unigene16911	osa:4327311	47.62	84	3e-12	70.1	Os01g0193600; hypothetical protein; K00599 [EC:2.1.1.-]
Unigene16912	ath:AT4G33430	43.54	356	8e-74	275	BAK1; BAK1 (BRI1-ASSOCIATED RECEPTOR KINASE); kinase/ protein binding / protein heterodimerization/ protein serine/threonine kinase; K13416 brassinosteroid insensitive 1-associated receptor kinase 1 [EC:2.7.10.1 2.7.11.1]
Unigene16914	ath:AT1G78080	53.85	117	2e-31	134	RAP2.4; RAP2.4 (related to AP2 4); DNA binding / transcription factor; K09286 EREBP-like factor
Unigene16920	pop:POPTR_241943	48.19	193	2e-40	152	polyribonucleotide nucleotidyltransferase (EC:2.7.7.8); K00962 polyribonucleotide nucleotidyltransferase [EC:2.7.7.8]
Unigene16922	ath:AT5G50210	65.8	383	0	496	QS; QS (QUINOLINATE SYNTHASE); 4 iron, 4 sulfur cluster binding / enzyme activator/ protein homodimerization/ quinolinate synthetase A; K03517 quinolinate synthase [EC:2.5.1.72]
Unigene16923	cme:CML023C	45.13	277	9e-59	225	transitional endoplasmic reticulum ATPase (valosin-containing protein) ; K13525 transitional endoplasmic reticulum ATPase
Unigene16929	cme:CMG211C	22.63	327	1e-09	61.6	lipid-A-disaccharide synthase ; K00748 lipid-A-disaccharide synthase [EC:2.4.1.182]
Unigene16930	ath:AT5G03560	29.63	162	2e-13	74.3	nucleobase:cation symporter; K03457 nucleobase:cation symporter-1, NCS1 family
Unigene16931	osa:4341317	54.26	352	4e-100	362	Os06g0563900; hypothetical protein; K11155 diacylglycerol O-acyltransferase 1 [EC:2.3.1.20 2.3.1.76]
Unigene16933	vvi:100252404	82.7	815	0	1381	similar to haloacid dehalogenase-like hydrolase family protein; K01530 phospholipid-translocating ATPase [EC:3.6.3.1]
Unigene16935	olu:OSTLU_46264	28.45	232	1e-08	59.7	CLPC2; chaperone, Hsp100 family, ClpC-type; K03696 ATP-dependent Clp protease ATP-binding subunit ClpC
Unigene16937	cre:CHLREDRAFT_150766	31.4	637	2e-61	234	FLA8; kinesin-ii motor subunit; K10394 kinesin family member 3/17
Unigene16939	ath:AT1G77000	24.06	320	4e-10	64.3	SKP2B; SKP2B; ubiquitin-protein ligase; K03875 F-box and leucine-rich repeat protein 1 (S-phase kinase-associated protein 2)
Unigene16941	ath:AT1G25250	30.53	131	2e-13	73.9	AtIDD16 (Arabidopsis thaliana Indeterminate(ID)-Domain 16); nucleic acid binding / transcription factor/ zinc ion binding; K03540 ribonuclease P subunit RPR2 [EC:3.1.26.5]
Unigene16942	cme:CMO270C	44.07	835	1e-173	607	probable DNA polymerase (POL I) ; K02335 DNA polymerase I [EC:2.7.7.7]
Unigene16943	pop:POPTR_556880	74.69	490	0	710	molybdopterin biosynthesis protein MoeA; K03750 molybdopterin biosynthesis protein MoeA
Unigene16944	ath:AT2G04620	35	60	3e-06	50.4	cation efflux family protein; K03295 cation efflux system protein, CDF family
Unigene16945	zma:542747	24.64	349	1e-06	52.8	eif3, TIF3A1, eIF3A; eukaryotic initiation factor3; K03254 translation initiation factor eIF-3 subunit 10
Unigene16946	ath:AT1G09530	36.23	207	5e-27	119	PIF3; PIF3 (PHYTOCHROME INTERACTING FACTOR 3); DNA binding / protein binding / transcription factor/ transcription regulator; K12126 phytochrome-interacting factor 3
Unigene16947	ath:AT5G03560	26.72	131	4e-06	50.1	nucleobase:cation symporter; K03457 nucleobase:cation symporter-1, NCS1 family
Unigene16949	pop:POPTR_804951	59.69	836	0	929	SNT902; SIN3 component, histone deacetylase complex; K11644 paired amphipathic helix protein Sin3a
Unigene16950	ath:AT2G16920	49.1	277	3e-71	266	UBC23; UBC23 (UBIQUITIN-CONJUGATING ENZYME 23); small conjugating protein ligase/ ubiquitin-protein ligase; K10581 ubiquitin-conjugating enzyme E2 O [EC:6.3.2.19]
Unigene16951	ath:AT3G02860	44.48	281	3e-49	193	zinc ion binding; K13104 zinc finger protein 830
Unigene16953	zma:100273984	83.63	336	3e-170	595	O-sialoglycoprotein endopeptidase (EC:3.4.24.57); K01409 O-sialoglycoprotein endopeptidase [EC:3.4.24.57]
Unigene16954	ath:AT1G75820	42.67	457	2e-92	336	CLV1; CLV1 (CLAVATA 1); ATP binding / kinase/ protein serine/threonine kinase/ receptor signaling protein serine/threonine kinase; K00924 [EC:2.7.1.-]
Unigene16955	ath:AT5G64070	89.07	375	0	675	PI-4KBETA1 (PHOSPHATIDYLINOSITOL 4-OH KINASE BETA1); 1-phosphatidylinositol 4-kinase; K00888 phosphatidylinositol 4-kinase [EC:2.7.1.67]
Unigene16956	ath:AT5G03560	25.37	134	8e-13	72.4	nucleobase:cation symporter; K03457 nucleobase:cation symporter-1, NCS1 family
Unigene16958	cme:CMO070C	22.2	455	7e-06	49.3	kinesin-related protein ; K10400 kinesin family member 15
Unigene16959	ath:AT4G39400	31.35	504	9e-54	208	BRI1; BRI1 (BRASSINOSTEROID INSENSITIVE 1); kinase/ protein binding / protein heterodimerization/ protein homodimerization/ protein kinase/ protein serine/threonine kinase; K13415 protein brassinosteroid insensitive 1 [EC:2.7.10.1 2.7.11.1]
Unigene16960	cme:CMS248C	30.69	189	1e-11	68.2	DEAD/H box protein ; K13177 ATP-dependent RNA helicase DDX1 [EC:3.6.4.13]
Unigene16962	ath:AT1G77000	26.69	326	4e-12	71.2	SKP2B; SKP2B; ubiquitin-protein ligase; K03875 F-box and leucine-rich repeat protein 1 (S-phase kinase-associated protein 2)
Unigene16964	zma:100280064	28.36	536	5e-34	142	pco136522; LOC100280064; K02433 aspartyl-tRNA(Asn)/glutamyl-tRNA (Gln) amidotransferase subunit A [EC:6.3.5.6 6.3.5.7]
Unigene16965	ath:AT3G15720	39.4	401	9e-79	291	glycoside hydrolase family 28 protein / polygalacturonase (pectinase) family protein (EC:3.2.1.15); K01184 polygalacturonase [EC:3.2.1.15]
Unigene16966	ath:AT3G11020	52.43	185	7e-41	165	DREB2B; DREB2B (DRE/CRT-BINDING PROTEIN 2B); DNA binding / transcription activator/ transcription factor; K09286 EREBP-like factor
Unigene16967	vvi:100243352	36.28	317	8e-46	182	similar to DNA-binding protein; K13424 WRKY transcription factor 33
Unigene16968	ath:AT1G25560	29.2	113	8e-06	49.3	TEM1; TEM1 (TEMPRANILLO 1); transcription factor; K09287 RAV-like factor
Unigene16969	ath:AT3G52970	42.23	476	7e-108	388	CYP76G1; electron carrier/ heme binding / iron ion binding / monooxygenase/ oxygen binding; K00517 [EC:1.14.-.-]
Unigene16970	ppp:PHYPADRAFT_169206	34.63	514	1e-59	228	HDMA1504; SWIRM domain protein; K11450 lysine-specific histone demethylase 1 [EC:1.-.-.-]
Unigene16971	ath:AT3G61790	72	325	8e-144	507	seven in absentia (SINA) family protein; K04506 E3 ubiquitin-protein ligase SIAH1 [EC:6.3.2.19]
Unigene16972	ath:AT1G66150	27.21	566	8e-35	145	TMK1; TMK1 (TRANSMEMBRANE KINASE 1); transmembrane receptor protein serine/threonine kinase; K00924 [EC:2.7.1.-]
Unigene16973	pop:POPTR_787385	26.71	438	7e-33	140	nramp transporter; K03322 manganese transport protein
Unigene16974	ath:AT5G15410	48.14	590	4e-162	568	DND1; DND1 (DEFENSE NO DEATH 1); calcium channel/ calmodulin binding / cation channel/ cyclic nucleotide binding / intracellular cAMP activated cation channel/ intracellular cyclic nucleotide activated cation channel/ inward rectifier potassium channel; K05391 cyclic nucleotide gated channel, other eukaryote
Unigene16977	ppp:PHYPADRAFT_173084	30.4	329	4e-25	113	hypothetical protein; K13144 integrator complex subunit 7
Unigene16978	ath:AT2G21380	36.25	80	4e-09	60.5	kinesin motor protein-related; K11498 centromeric protein E
Unigene16979	zma:100282531	27.31	238	1e-21	101	pre-mRNA-splicing factor ATP-dependent RNA helicase; K12820 pre-mRNA-splicing factor ATP-dependent RNA helicase DHX15/PRP43 [EC:3.6.4.13]
Unigene16980	cre:CHLREDRAFT_141477	51.22	41	1e-06	52.4	ATM/ATR-like kinase; K08874 transformation/transcription domain-associated protein
Unigene16981	ath:AT3G18680	48.12	293	1e-69	261	aspartate/glutamate/uridylate kinase family protein; K09903 uridylate kinase [EC:2.7.4.22]
Unigene16983	ath:AT2G17510	40.11	354	1e-63	241	EMB2763 (EMBRYO DEFECTIVE 2763); RNA binding / ribonuclease; K12585 exosome complex exonuclease DIS3/RRP44 [EC:3.1.13.-]
Unigene16984	ath:AT5G22850	32.53	372	3e-49	193	aspartyl protease family protein; K00924 [EC:2.7.1.-]
Unigene16985	ath:AT1G30580	34.56	136	2e-14	78.2	GTP binding; K06942
Unigene16986	ath:AT5G03560	23.48	230	2e-10	65.1	nucleobase:cation symporter; K03457 nucleobase:cation symporter-1, NCS1 family
Unigene16987	vvi:100246702	64.73	638	0	832	hypothetical protein LOC100246702; K09955 hypothetical protein
Unigene16988	vvi:100264634	61.24	725	0	816	similar to BY-2 kinesin-like protein 10; K10393 kinesin family member 2/24
Unigene16989	ath:AT2G31970	63.29	632	0	788	RAD50; RAD50; ATP binding / nuclease/ zinc ion binding; K10866 DNA repair protein RAD50 [EC:3.6.-.-]
Unigene16990	cme:CMQ429C	37.72	395	1e-55	215	centromere protein E, CENP-E protein ; K11498 centromeric protein E
Unigene16991	ath:AT2G25970	24.77	218	1e-10	65.5	KH domain-containing protein; K13210 far upstream element-binding protein
Unigene16992	ath:AT5G15540	61.35	846	0	1019	EMB2773 (EMBRYO DEFECTIVE 2773); binding / protein binding / zinc ion binding; K06672 cohesin loading factor subunit SCC2
Unigene16993	ath:AT4G14570	28.44	218	4e-18	90.9	acylaminoacyl-peptidase-related; K01303 acylaminoacyl-peptidase [EC:3.4.19.1]
Unigene16994	ath:AT5G15410	65.31	712	0	956	DND1; DND1 (DEFENSE NO DEATH 1); calcium channel/ calmodulin binding / cation channel/ cyclic nucleotide binding / intracellular cAMP activated cation channel/ intracellular cyclic nucleotide activated cation channel/ inward rectifier potassium channel; K05391 cyclic nucleotide gated channel, other eukaryote
Unigene16995	ath:AT5G57990	39.41	307	1e-56	218	UBP23; UBP23 (UBIQUITIN-SPECIFIC PROTEASE 23); ubiquitin thiolesterase/ ubiquitin-specific protease; K11855 ubiquitin carboxyl-terminal hydrolase 36/42 [EC:3.1.2.15]
Unigene16996	pop:POPTR_834540	77.46	599	0	937	phosphoribosylaminoimidazole carboxylase (EC:4.1.1.21); K11808 phosphoribosylaminoimidazole carboxylase [EC:4.1.1.21]
Unigene16998	ath:AT1G67550	78.47	822	0	1314	URE; URE (UREASE); urease (EC:3.5.1.5); K01427 urease [EC:3.5.1.5]
Unigene16999	vvi:100244993	31.07	898	5e-96	349	similar to EMB2733/ESP3 (EMBRYO DEFECTIVE 2733); ATP-dependent RNA helicase; K12813 pre-mRNA-splicing factor ATP-dependent RNA helicase DHX16 [EC:3.6.4.13]
Unigene17001	ath:AT3G43300	23.68	794	2e-47	187	ATMIN7; ATMIN7 (ARABIDOPSIS THALIANA HOPM INTERACTOR 7); guanyl-nucleotide exchange factor/ protein binding; K13462 guanine nucleotide-exchange factor
Unigene17002	pop:POPTR_767450	40.66	883	4e-160	562	CHB901; chromatin remodeling complex subunit; K11649 SWI/SNF related-matrix-associated actin-dependent regulator of chromatin subfamily C
Unigene17004	zma:100272255	87.88	66	5e-28	119	IDP476; LOC100272255; K02953 small subunit ribosomal protein S13e
Unigene17009	zma:100283248	75.76	66	2e-25	110	carboxy-lyase; K06966
Unigene17014	pop:POPTR_1081856	61.9	42	1e-09	57.8	hypothetical protein; K02178 checkpoint serine/threonine-protein kinase [EC:2.7.11.1]
Unigene17020	pop:POPTR_1085280	89.23	65	1e-29	124	threonine-tRNA ligase (EC:6.1.1.3); K01868 threonyl-tRNA synthetase [EC:6.1.1.3]
Unigene17023	ath:AT4G19230	67.74	31	7e-07	48.9	CYP707A1; (+)-abscisic acid 8'-hydroxylase/ oxygen binding (EC:1.14.13.93); K09843 (+)-abscisic acid 8'-hydroxylase [EC:1.14.13.93]
Unigene17042	ath:AT2G38940	66.15	65	2e-20	94	ATPT2; ATPT2 (ARABIDOPSIS THALIANA PHOSPHATE TRANSPORTER 2); carbohydrate transmembrane transporter/ inorganic phosphate transmembrane transporter/ phosphate transmembrane transporter/ sugar:hydrogen symporter; K08176 MFS transporter, PHS family, inorganic phosphate transporter
Unigene17054	ath:AT1G48410	42.86	63	3e-07	50.1	AGO1; AGO1 (ARGONAUTE 1); endoribonuclease/ miRNA binding / protein binding / siRNA binding; K11596 argonaute
Unigene17058	ath:AT5G14740	81.82	66	5e-26	112	CA2; CA2 (CARBONIC ANHYDRASE 2); carbonate dehydratase/ zinc ion binding (EC:4.2.1.1); K01673 carbonic anhydrase [EC:4.2.1.1]
Unigene17074	ath:AT1G77760	94.74	19	1e-06	38.1	NIA1; NIA1 (NITRATE REDUCTASE 1); nitrate reductase (EC:1.7.1.1); K00360 nitrate reductase (NADH) [EC:1.7.1.1]
Unigene17080	vvi:100256032	84.48	58	5e-24	105	similar to 26S proteasome subunit RPN5b; K03035 26S proteasome regulatory subunit N5
Unigene17090	ath:AT4G32410	89.39	66	1e-30	127	CESA1; CESA1 (CELLULOSE SYNTHASE 1); cellulose synthase/ transferase, transferring glycosyl groups (EC:2.4.1.12); K10999 cellulose synthase A [EC:2.4.1.12]
Unigene17095	ath:AT1G79470	89.39	66	9e-28	118	inosine-5'-monophosphate dehydrogenase (EC:1.1.1.205); K00088 IMP dehydrogenase [EC:1.1.1.205]
Unigene17106	ath:AT1G47128	53.85	39	3e-07	50.1	RD21; RD21 (responsive to dehydration 21); cysteine-type endopeptidase/ cysteine-type peptidase; K01376 [EC:3.4.22.-]
Unigene17109	ath:AT1G01600	77.27	66	3e-24	106	CYP86A4; fatty acid (omega-1)-hydroxylase/ oxygen binding; K00517 [EC:1.14.-.-]
Unigene17111	vvi:100261060	49.18	61	2e-08	54.3	hypothetical protein LOC100261060; K13148 integrator complex subunit 11 [EC:3.1.27.-]
Unigene17134	ath:AT5G03560	33.87	62	7e-07	48.9	nucleobase:cation symporter; K03457 nucleobase:cation symporter-1, NCS1 family
Unigene17138	cre:CHLREDRAFT_193970	37.93	58	6e-06	45.8	LST8; TOR kinase binding protein; K08266 G protein beta subunit-like
Unigene17150	cre:CHLREDRAFT_195415	48.48	66	2e-13	70.5	CHC1; clathrin heavy chain; K04646 clathrin, heavy polypeptide
Unigene17159	ath:AT5G38990	64.71	68	3e-18	86.7	protein kinase family protein; K04733 interleukin-1 receptor-associated kinase 4 [EC:2.7.11.1]
Unigene17183	zma:542206	39.06	64	5e-07	49.3	MCM6; minichromosome maintenance protein; K02542 minichromosome maintenance protein 6
Unigene17190	ath:AT1G24650	55	60	3e-12	66.6	leucine-rich repeat family protein / protein kinase family protein; K00924 [EC:2.7.1.-]
Unigene17200	cre:CHLREDRAFT_196948	48.72	78	3e-08	53.5	RPB1; DNA-directed RNA polymerase II, largest subunit (EC:2.7.7.6); K03006 DNA-directed RNA polymerase II subunit A [EC:2.7.7.6]
Unigene17208	pop:POPTR_739789	86.36	66	1e-26	114	heavy metal ATPase; K01533 Cu2+-exporting ATPase [EC:3.6.3.4]
Unigene17212	pop:POPTR_548472	78.43	51	3e-18	86.7	PtrcGpx5; glutathione peroxidase; K00432 glutathione peroxidase [EC:1.11.1.9]
Unigene17214	osa:4341663	86.36	22	7e-06	45.4	Os06g0646900; hypothetical protein; K09833 homogenitisate phytyltransferase
Unigene17217	ath:AT3G26720	60.61	66	1e-16	81.3	glycosyl hydrolase family 38 protein; K01191 alpha-mannosidase [EC:3.2.1.24]
Unigene17221	pop:POPTR_413516	52	50	5e-08	52.8	JMJ909; jumonji domain protein; K11446 histone demethylase JARID1 [EC:1.14.11.-]
Unigene17235	ath:AT4G02070	42.19	64	5e-07	49.3	MSH6; MSH6 (MUTS HOMOLOG 6); damaged DNA binding; K08737 DNA mismatch repair protein MSH6
Unigene17239	ath:AT5G14740	75.41	61	8e-24	105	CA2; CA2 (CARBONIC ANHYDRASE 2); carbonate dehydratase/ zinc ion binding (EC:4.2.1.1); K01673 carbonic anhydrase [EC:4.2.1.1]
Unigene17255	ath:AT4G18350	40	60	4e-08	53.1	NCED2; NCED2 (NINE-CIS-EPOXYCAROTENOID DIOXYGENASE 2); 9-cis-epoxycarotenoid dioxygenase (EC:1.13.11.51); K09840 9-cis-epoxycarotenoid dioxygenase [EC:1.13.11.51]
Unigene17256	ath:AT3G19450	71.21	66	4e-22	99.4	ATCAD4; ATCAD4; cinnamyl-alcohol dehydrogenase (EC:1.1.1.195); K00083 cinnamyl-alcohol dehydrogenase [EC:1.1.1.195]
Unigene17266	ppp:PhpafMp32	96.97	66	5e-34	139	nad7; NADH dehydrogenase subunit 7; K03935 NADH dehydrogenase (ubiquinone) Fe-S protein 2 [EC:1.6.5.3 1.6.99.3]
Unigene17271	osa:4341731	60.87	46	1e-11	64.7	Os06g0659300; hypothetical protein; K05768 gelsolin
Unigene17284	ath:AT4G33680	57.89	57	3e-14	73.2	AGD2; AGD2 (ABERRANT GROWTH AND DEATH 2); L,L-diaminopimelate aminotransferase/ transaminase; K10206 LL-diaminopimelate aminotransferase [EC:2.6.1.83]
Unigene17285	ath:AT5G08470	60.32	63	5e-15	75.9	PEX1; PEX1 (peroxisome 1); ATP binding / ATPase/ binding / nucleoside-triphosphatase/ nucleotide binding / protein binding; K13338 peroxin-1
Unigene17313	zma:100284112	69.7	66	8e-24	105	A/G-specific adenine DNA glycosylase; K03575 A/G-specific adenine glycosylase [EC:3.2.2.-]
Unigene17319	ath:AT5G18280	81.82	66	1e-25	110	ATAPY2; ATAPY2 (ARABIDOPSIS THALIANA APYRASE 2); ATPase/ nucleotide diphosphatase; K01516 nucleoside-triphosphatase [EC:3.6.1.15]
Unigene17323	ath:AT3G54420	52.08	48	2e-11	64.3	ATEP3; ATEP3; chitinase; K01183 chitinase [EC:3.2.1.14]
Unigene17351	ath:AT3G19820	74.63	67	2e-26	113	DWF1; DWF1 (DWARF 1); calmodulin binding / catalytic; K09828 delta24-sterol reductase [EC:1.3.1.72]
Unigene17362	zma:100191212	46.81	47	1e-08	54.7	pco112909a; LOC100191212; K09510 DnaJ homolog subfamily B member 4
Unigene17374	ath:AT3G48190	72.31	65	7e-23	102	ATM; ATM (ATAXIA-TELANGIECTASIA MUTATED); 1-phosphatidylinositol-3-phosphate 5-kinase; K04728 ataxia telangectasia mutated family protein [EC:2.7.11.1]
Unigene17389	ath:AT5G17820	59.32	59	3e-14	73.6	peroxidase 57 (PER57) (P57) (PRXR10); K00430 peroxidase [EC:1.11.1.7]
Unigene17392	cme:CME046C	61.82	55	7e-14	72	60S ribosomal protein L29 ; K02905 large subunit ribosomal protein L29e
Unigene17409	cme:CMW007C	53.85	65	9e-15	75.1	cytochrome B ; K00412 ubiquinol-cytochrome c reductase cytochrome b subunit [EC:1.10.2.2]
Unigene17411	zma:542598	73.81	42	5e-12	65.9	mdh5; malate dehydrogenase5 (EC:1.1.1.37); K00025 malate dehydrogenase [EC:1.1.1.37]
Unigene17436	zma:100284891	94.44	36	3e-14	73.6	si606059b05; LOC100284891; K12849 pre-mRNA-splicing factor 38A
Unigene17451	vvi:100233125	91.43	35	6e-13	68.9	26S proteasome regulatory subunit; K03061 26S proteasome regulatory subunit T1
Unigene17455	olu:OSTLU_35503	45.45	66	7e-14	72	ABC(ABCC) family transporter: multispecific organic anion/multidrug (ABCC); K05666 ATP-binding cassette, subfamily C (CFTR/MRP), member 2
Unigene17467	ath:AT2G20060	81.82	66	1e-26	114	ribosomal protein L4 family protein; K02926 large subunit ribosomal protein L4
Unigene17468	ath:AT5G40490	45.59	68	4e-07	49.7	RNA recognition motif (RRM)-containing protein; K12741 heterogeneous nuclear ribonucleoprotein A1/A3
Unigene17471	ath:AT1G53910	75.81	62	6e-24	105	RAP2.12; DNA binding / transcription factor; K09286 EREBP-like factor
Unigene17472	zma:732811	89.66	58	7e-25	108	eno1, Pgh1, pENO1; enolase1 (EC:4.2.1.11); K01689 enolase [EC:4.2.1.11]
Unigene17480	ath:AT1G05260	72.97	37	1e-09	58.2	RCI3; RCI3 (RARE COLD INDUCIBLE GENE 3); peroxidase; K00430 peroxidase [EC:1.11.1.7]
Unigene17494	rcu:RCOM_1510550	47.69	65	1e-07	51.6	ataxia telangiectasia mutated, putative (EC:2.7.11.1); K04728 ataxia telangectasia mutated family protein [EC:2.7.11.1]
Unigene17497	pop:POPTR_648243	98.48	66	3e-34	139	isocitrate dehydrogenase (NADP+); K00031 isocitrate dehydrogenase [EC:1.1.1.42]
Unigene17503	ath:AT3G07990	88.06	67	1e-32	134	SCPL27; SCPL27 (serine carboxypeptidase-like 27); serine-type carboxypeptidase; K08249 hydroxymandelonitrile lyase [EC:4.1.2.11]
Unigene17516	ath:AT3G10180	56.94	72	4e-13	69.7	kinesin motor protein-related; K11498 centromeric protein E
Unigene17522	pop:POPTR_801872	75	64	1e-23	104	ethanolamine-phosphate cytidylyltransferase (EC:2.7.7.14); K00967 ethanolamine-phosphate cytidylyltransferase [EC:2.7.7.14]
Unigene17531	cre:CHLREDRAFT_195895	47.62	42	1e-05	45.1	RB60; protein disulfide isomerase 1 (EC:5.3.4.1); K09580 protein disulfide-isomerase A1 [EC:5.3.4.1]
Unigene17532	ath:AT1G74100	44.29	70	5e-12	65.9	SOT16; SOT16 (SULFOTRANSFERASE 16); desulfoglucosinolate sulfotransferase/ sulfotransferase; K11821 desulfoglucosinolate sulfotransferase A/B/C [EC:2.8.2.-]
Unigene17537	zma:100284700	92.42	66	4e-31	129	pco142662; LOC100284700; K03036 26S proteasome regulatory subunit N6
Unigene17538	zma:542543	72.22	36	5e-09	55.8	gst17; glutathione transferase17; K01800 maleylacetoacetate isomerase [EC:5.2.1.2]
Unigene17542	ath:AT3G08610	75	52	8e-19	88.6	hypothetical protein; K03945 NADH dehydrogenase (ubiquinone) 1 alpha subcomplex 1 [EC:1.6.5.3 1.6.99.3]
Unigene17548	vvi:100267903	75	68	2e-22	100	hypothetical protein LOC100267903; K13168 splicing factor, arginine/serine-rich 16
Unigene17559	ath:AT1G28440	46.27	67	3e-11	63.5	HSL1; HSL1 (HAESA-Like 1); ATP binding / kinase/ protein serine/threonine kinase; K00924 [EC:2.7.1.-]
Unigene17568	ath:AT3G19010	46.67	45	9e-07	48.5	oxidoreductase, 2OG-Fe(II) oxygenase family protein; K06892
Unigene17576	ath:AT1G77320	66.67	63	5e-18	85.9	MEI1; MEI1 (meiosis defective 1); transcription coactivator; K10728 topoisomerase (DNA) II binding protein 1
Unigene17577	cre:CHLREDRAFT_145462	68.18	44	4e-09	56.2	CREB-binding protein; K04498 E1A/CREB-binding protein [EC:2.3.1.48]
Unigene17597	cre:CHLREDRAFT_135171	76.12	67	8e-26	111	ATPvD1; vacuolar H+ ATPase V0 sector, subunit D; K02146 V-type H+-transporting ATPase subunit AC39 [EC:3.6.3.14]
Unigene17604	vvi:100243188	63.08	65	5e-17	82.4	similar to MCM9; ATP binding / DNA binding / DNA-dependent ATPase; K10738 minichromosome maintenance protein 9
Unigene17605	ath:AT3G19980	95.45	66	1e-34	141	ATFYPP3 (FLOWER-SPECIFIC, PHYTOCHROME-ASSOCIATED PROTEIN PHOSPHATASE 3); protein binding / protein serine/threonine kinase/ protein serine/threonine phosphatase; K01090 protein phosphatase [EC:3.1.3.16]
Unigene17611	ath:AT2G25970	44.93	69	1e-06	47.8	KH domain-containing protein; K13210 far upstream element-binding protein
Unigene17626	ath:AT5G38630	44.78	67	1e-13	71.6	ACYB-1; ACYB-1; carbon-monoxide oxygenase; K08360 cytochrome b-561
Unigene17627	zma:542582	91.04	67	2e-32	134	tua6, TUBA6; alpha tubulin6; K07374 tubulin alpha
Unigene17639	ath:AT4G25810	62.69	67	1e-16	81.3	XTR6; XTR6 (XYLOGLUCAN ENDOTRANSGLYCOSYLASE 6); hydrolase, acting on glycosyl bonds / hydrolase, hydrolyzing O-glycosyl compounds / xyloglucan:xyloglucosyl transferase; K08235 xyloglucan:xyloglucosyl transferase [EC:2.4.1.207]
Unigene17643	zma:100192006	46.15	65	2e-09	57.4	pco143623b; LOC100192006; K12831 splicing factor 3B subunit 4
Unigene17647	cre:CHLREDRAFT_126059	74.63	67	4e-25	109	RPSa; ribosomal protein Sa, component of cytosolic 80S ribosome and 40S small subunit; K02998 small subunit ribosomal protein SAe
Unigene17659	pop:POPTR_803315	64.18	67	4e-22	99.4	phosphoinositide phospholipase C (EC:3.1.4.11); K05857 phospholipase C, delta [EC:3.1.4.11]
Unigene17662	ath:AT5G62300	89.23	65	2e-27	117	40S ribosomal protein S20 (RPS20C); K02969 small subunit ribosomal protein S20e
Unigene17667	ath:AT1G14720	76.12	67	7e-28	118	XTR2; XTR2 (XYLOGLUCAN ENDOTRANSGLYCOSYLASE RELATED 2); hydrolase, acting on glycosyl bonds / xyloglucan:xyloglucosyl transferase; K08235 xyloglucan:xyloglucosyl transferase [EC:2.4.1.207]
Unigene17676	zma:100037794	34.38	64	7e-07	48.9	respiratory burst oxidase protein B; K13447 respiratory burst oxidase [EC:1.6.3.- 1.11.1.-]
Unigene17700	vvi:100250607	40	60	1e-07	51.2	similar to MYC transcription factor; K13422 transcription factor MYC2
Unigene17703	pop:POPTR_1105522	91.89	37	9e-15	75.1	40S ribosomal protein S9 (RPS9); K02997 small subunit ribosomal protein S9e
Unigene17714	ath:AT5G25930	55.36	56	6e-11	62.4	leucine-rich repeat family protein / protein kinase family protein; K00924 [EC:2.7.1.-]
Unigene17721	rcu:RCOM_0340700	37.29	59	2e-06	47.4	Cell division protein ftsH, putative (EC:3.6.4.3); K03798 cell division protease FtsH [EC:3.4.24.-]
Unigene17722	ath:AT4G39660	65.15	66	3e-22	99.8	AGT2; AGT2 (ALANINE:GLYOXYLATE AMINOTRANSFERASE 2); alanine-glyoxylate transaminase/ catalytic/ pyridoxal phosphate binding / transaminase; K00827 alanine--glyoxylate transaminase / (R)-3-amino-2-methylpropionate-pyruvate transaminase [EC:2.6.1.44 2.6.1.40]
Unigene17746	zma:100282414	75.76	66	4e-25	109	IDP705; LOC100282414; K07556 ATP synthase mitochondrial F1 complex assembly factor 2
Unigene17753	zma:100273610	76.12	67	4e-24	106	pco079824; LOC100273610; K03251 translation initiation factor eIF-3 subunit 7
Unigene17755	zma:100283353	50.79	63	4e-14	72.8	60S ribosomal protein L5-1; K02932 large subunit ribosomal protein L5e
Unigene17756	pop:POPTR_835080	45.61	57	1e-09	57.8	LAR3; leucoanthocyanidin reductase; K13081 leucoanthocyanidin reductase [EC:1.17.1.3]
Unigene17759	ath:AT5G13680	50	50	5e-10	47.4	ABO1; ABO1 (ABA-OVERLY SENSITIVE 1); transcription elongation regulator; K11373 elongator complex protein 1
Unigene17760	zma:542465	45.16	62	3e-10	60.1	calmodulin (EC:2.7.11.19); K02183 calmodulin
Unigene17779	ath:AT5G40820	68.85	61	8e-19	88.6	ATRAD3; ATRAD3; binding / inositol or phosphatidylinositol kinase/ phosphotransferase, alcohol group as acceptor / protein serine/threonine kinase; K06640 ataxia telangiectasia and Rad3 related [EC:2.7.11.1]
Unigene17789	ath:AT5G20480	39.06	64	2e-09	57.4	EFR; EFR (EF-TU RECEPTOR); ATP binding / kinase/ protein serine/threonine kinase; K13428 LRR receptor-like serine/threonine-protein kinase EFR [EC:2.7.11.1]
Unigene17815	ath:AT5G22440	66.13	62	2e-20	94	60S ribosomal protein L10A (RPL10aC); K02865 large subunit ribosomal protein L10Ae
Unigene17819	ath:AT4G17500	93.94	66	2e-32	134	ATERF-1 (ETHYLENE RESPONSIVE ELEMENT BINDING FACTOR 1); DNA binding / transcription activator/ transcription factor; K09286 EREBP-like factor
Unigene17825	vvi:100263699	72.41	29	7e-07	48.9	hypothetical protein LOC100263699; K02575 MFS transporter, NNP family, nitrate/nitrite transporter
Unigene17826	ath:AT4G39200	61.11	36	1e-06	47.8	40S ribosomal protein S25 (RPS25E); K02975 small subunit ribosomal protein S25e
Unigene17840	zma:100282384	98.51	67	4e-35	142	NADH-ubiquinone oxidoreductase 51 kDa subunit; K03942 NADH dehydrogenase (ubiquinone) flavoprotein 1 [EC:1.6.5.3 1.6.99.3]
Unigene17841	ath:AT4G36080	87.18	39	5e-17	82.4	FAT domain-containing protein / phosphatidylinositol 3- and 4-kinase family protein; K08874 transformation/transcription domain-associated protein
Unigene17843	zma:100284697	95.52	67	5e-32	132	eukaryotic initiation factor 4A; K03257 translation initiation factor eIF-4A
Unigene17851	rcu:RCOM_1498560	79.1	67	3e-27	116	alpha-l-fucosidase, putative (EC:3.2.1.51); K01206 alpha-L-fucosidase [EC:3.2.1.51]
Unigene17861	osa:4332737	34.85	66	9e-07	48.5	Os03g0332500; hypothetical protein; K02866 large subunit ribosomal protein L10e
Unigene17870	ath:AT2G24765	89.55	67	2e-32	133	ARF3; ARF3 (ADP-RIBOSYLATION FACTOR 3); protein binding; K07942 ADP-ribosylation factor-like 1
Unigene17875	ath:AT5G15840	56	50	1e-10	61.2	CO; CO (CONSTANS); transcription factor/ transcription regulator/ zinc ion binding; K12135 zinc finger protein CONSTANS
Unigene17876	cre:CHLREDRAFT_192088	54.9	51	2e-11	64.3	NAR4; high affinity nitrate transporter; K02575 MFS transporter, NNP family, nitrate/nitrite transporter
Unigene17878	ath:AT1G54270	89.55	67	9e-31	128	EIF4A-2; ATP-dependent helicase/ translation initiation factor; K03257 translation initiation factor eIF-4A
Unigene17882	ath:AT1G62290	70.15	67	9e-23	101	aspartyl protease family protein; K08245 phytepsin [EC:3.4.23.40]
Unigene17889	zma:100281004	65.67	67	2e-19	90.5	40S ribosomal protein S15; K02958 small subunit ribosomal protein S15e
Unigene17912	ath:AT2G33560	57.58	66	4e-17	82.8	spindle checkpoint protein-related; K02178 checkpoint serine/threonine-protein kinase [EC:2.7.11.1]
Unigene17914	rcu:RCOM_0340700	50.79	63	2e-11	63.9	Cell division protein ftsH, putative (EC:3.6.4.3); K03798 cell division protease FtsH [EC:3.4.24.-]
Unigene17927	vvi:100232999	44.64	56	6e-08	52.4	F3'H, VvF3'h4; flavonoid 3' hydroxylase; K05280 flavonoid 3'-monooxygenase [EC:1.14.13.21]
Unigene17941	pop:POPTR_830328	67.35	49	2e-08	54.3	hypothetical protein; K13199 plasminogen activator inhibitor 1 RNA-binding protein
Unigene17943	vvi:100243779	40.91	66	7e-09	55.5	hypothetical protein LOC100243779; K12821 pre-mRNA-processing factor 40
Unigene17957	pop:POPTR_549692	57.14	35	6e-06	45.8	CHC901; chromatin remodeling complex subunit; K11650 SWI/SNF-related matrix-associated actin-dependent regulator of chromatin subfamily D
Unigene17962	ath:AT3G19450	85.07	67	5e-28	119	ATCAD4; ATCAD4; cinnamyl-alcohol dehydrogenase (EC:1.1.1.195); K00083 cinnamyl-alcohol dehydrogenase [EC:1.1.1.195]
Unigene17980	ath:AT2G19110	71.43	14	1e-05	32.7	HMA4; HMA4; cadmium ion transmembrane transporter/ cadmium-transporting ATPase/ zinc ion transmembrane transporter; K01534 Cd2+/Zn2+-exporting ATPase [EC:3.6.3.3 3.6.3.5]
Unigene17994	cme:CMS125C	43.28	67	6e-13	68.9	alcohol dehydrogenase class III ; K00121 S-(hydroxymethyl)glutathione dehydrogenase / alcohol dehydrogenase [EC:1.1.1.284 1.1.1.1]
Unigene17995	ath:AT1G24650	52.63	57	8e-10	58.5	leucine-rich repeat family protein / protein kinase family protein; K00924 [EC:2.7.1.-]
Unigene17997	pop:POPTR_822690	72.73	66	7e-25	108	urate oxidase (EC:1.7.3.3); K00365 urate oxidase [EC:1.7.3.3]
Unigene18005	cre:CHLREDRAFT_195610	92	25	2e-07	50.4	RPL41; ribosomal protein L41, component of cytosolic 80S ribosome and 60S large subunit; K02928 large subunit ribosomal protein L41e
Unigene18010	vvi:100232871	76.6	47	2e-15	77.4	ADF; actin depolymerizing factor; K05765 cofilin
Unigene18017	vvi:100259551	82.09	67	2e-27	117	similar to HSC70-1 (heat shock cognate 70 kDa protein 1); ATP binding; K03283 heat shock 70kDa protein 1/8
Unigene18023	ath:AT1G77320	40.68	59	7e-07	48.9	MEI1; MEI1 (meiosis defective 1); transcription coactivator; K10728 topoisomerase (DNA) II binding protein 1
Unigene18029	ath:AT5G20480	45.31	64	2e-10	60.8	EFR; EFR (EF-TU RECEPTOR); ATP binding / kinase/ protein serine/threonine kinase; K13428 LRR receptor-like serine/threonine-protein kinase EFR [EC:2.7.11.1]
Unigene18037	ath:AT3G19050	76.12	67	1e-23	104	POK2; POK2 (PHRAGMOPLAST ORIENTING KINESIN 2); ATP binding / microtubule motor; K10400 kinesin family member 15
Unigene18062	ath:AT4G13710	77.61	67	3e-25	109	pectate lyase family protein; K01728 pectate lyase [EC:4.2.2.2]
Unigene18068	cre:CHLREDRAFT_185710	55.88	68	4e-14	72.8	SSS4; soluble starch synthase (EC:2.4.1.21); K00703 starch synthase [EC:2.4.1.21]
Unigene18069	cre:CHLREDRAFT_129868	94.03	67	2e-32	133	TUB2; beta tubulin 2; K07375 tubulin beta
Unigene18070	vvi:100252764	78.46	65	1e-22	100	hypothetical protein LOC100252764; K13457 disease resistance protein RPM1
Unigene18076	ath:AT4G22970	41.79	67	5e-10	59.3	AESP; AESP (ARABIDOPSIS HOMOLOG OF SEPARASE); peptidase; K02365 separase [EC:3.4.22.49]
Unigene18077	cre:CHLREDRAFT_162845	61.54	65	2e-19	90.9	RPL13a; ribosomal protein L13a, component of cytosolic 80S ribosome and 60S large subunit; K02872 large subunit ribosomal protein L13Ae
Unigene18078	zma:542582	89.55	67	3e-31	129	tua6, TUBA6; alpha tubulin6; K07374 tubulin alpha
Unigene18089	ath:AT5G47910	77.78	36	1e-12	68.2	RBOHD; RBOHD (RESPIRATORY BURST OXIDASE HOMOLOGUE D); NAD(P)H oxidase; K13447 respiratory burst oxidase [EC:1.6.3.- 1.11.1.-]
Unigene18116	osa:4327311	64.18	67	1e-20	94.7	Os01g0193600; hypothetical protein; K00599 [EC:2.1.1.-]
Unigene18121	cre:CHLREDRAFT_137355	70.49	61	3e-17	83.2	RCD1; Rcd1-like protein; K12606 CCR4-NOT transcription complex subunit 9
Unigene18123	ath:AT5G09880	63.24	68	2e-21	97.4	RNA recognition motif (RRM)-containing protein; K13091 RNA-binding protein 39
Unigene18126	ath:AT5G05340	70.73	41	3e-11	63.2	peroxidase, putative; K00430 peroxidase [EC:1.11.1.7]
Unigene18128	zma:606485	47.37	57	6e-06	45.8	MRPR1; NBS-LRR type disease resistance protein; K13457 disease resistance protein RPM1
Unigene18130	cme:CMS467C	45.71	70	9e-09	55.1	ATP-binding cassette, sub-family G (WBC), member 2 ; K05681 ATP-binding cassette, subfamily G (WHITE), member 2
Unigene18149	zma:100192065	67.16	67	3e-18	86.7	pco133385b; LOC100192065; K02150 V-type H+-transporting ATPase subunit E [EC:3.6.3.14]
Unigene18158	cre:CHLREDRAFT_24344	88.06	67	3e-28	119	RPS14; ribosomal protein S14, component of cytosolic 80S ribosome and 40S small subunit; K02955 small subunit ribosomal protein S14e
Unigene18164	ath:AT1G49670	57.58	66	2e-18	87.4	NQR; NQR; binding / catalytic/ oxidoreductase/ zinc ion binding; K07119
Unigene18165	vvi:100252887	57.58	66	7e-14	72	hypothetical protein LOC100252887; K08790 serine/threonine kinase 38 [EC:2.7.11.1]
Unigene18177	ath:AT2G18960	98.51	67	4e-32	132	AHA1; AHA1 (ARABIDOPSIS H+ ATPASE 1); ATPase/ hydrogen-exporting ATPase, phosphorylative mechanism / protein binding; K01535 H+-transporting ATPase [EC:3.6.3.6]
Unigene18191	ath:AT5G47770	85.29	68	7e-30	125	FPS1; FPS1 (FARNESYL DIPHOSPHATE SYNTHASE 1); dimethylallyltranstransferase/ geranyltranstransferase; K00787 farnesyl diphosphate synthase [EC:2.5.1.1 2.5.1.10]
Unigene18202	ath:AT2G24010	39.44	71	6e-06	45.8	scpl23; scpl23 (serine carboxypeptidase-like 23); serine-type carboxypeptidase; K01288 carboxypeptidase D [EC:3.4.16.6]
Unigene18206	pop:POPTR_554899	46.88	64	4e-09	56.2	HCQ7; hydroxycinnamoyl CoA shikimate/quinate hydroxycinnamoyltransferase (EC:2.3.1.133); K13065 shikimate O-hydroxycinnamoyltransferase [EC:2.3.1.133]
Unigene18216	rcu:RCOM_0340700	52.31	65	2e-14	73.9	Cell division protein ftsH, putative (EC:3.6.4.3); K03798 cell division protease FtsH [EC:3.4.24.-]
Unigene18218	ath:AT2G24520	91.04	67	6e-29	122	AHA5; AHA5 (Arabidopsis H(+)-ATPase 5); ATPase; K01535 H+-transporting ATPase [EC:3.6.3.6]
Unigene18222	ath:AT2G34850	77.78	27	2e-07	50.8	MEE25; MEE25 (maternal effect embryo arrest 25); UDP-glucose 4-epimerase/ binding / catalytic/ coenzyme binding; K12448 UDP-arabinose 4-epimerase [EC:5.1.3.5]
Unigene18236	ath:AT3G53620	91.18	68	2e-32	134	AtPPa4; AtPPa4 (Arabidopsis thaliana pyrophosphorylase 4); inorganic diphosphatase (EC:3.6.1.1); K01507 inorganic pyrophosphatase [EC:3.6.1.1]
Unigene18243	ath:AT4G13660	65.15	66	4e-13	69.7	PRR2; PRR2 (PINORESINOL REDUCTASE 2); pinoresinol reductase; K00224 [EC:1.3.1.-]
Unigene18250	zma:100283544	62.69	67	2e-19	90.9	calcium-dependent protein kinase, isoform AK1; K13412 calcium-dependent protein kinase [EC:2.7.11.1]
Unigene18265	cre:CHLREDRAFT_196948	45.76	59	2e-07	50.8	RPB1; DNA-directed RNA polymerase II, largest subunit (EC:2.7.7.6); K03006 DNA-directed RNA polymerase II subunit A [EC:2.7.7.6]
Unigene18271	zma:100284928	88.24	68	4e-30	125	pco062079a; LOC100284928; K12198 charged multivesicular body protein 5
Unigene18285	osa:4332737	56.72	67	2e-15	77	Os03g0332500; hypothetical protein; K02866 large subunit ribosomal protein L10e
Unigene18288	cre:CHLREDRAFT_18730	53.73	67	6e-11	62.4	AGO3; argonaute-like protein; K11596 argonaute
Unigene18291	ath:AT3G25230	38.33	60	1e-05	45.1	ROF1; ROF1 (ROTAMASE FKBP 1); FK506 binding / calmodulin binding / peptidyl-prolyl cis-trans isomerase; K01802 peptidylprolyl isomerase [EC:5.2.1.8]
Unigene18301	ath:AT1G09210	94.03	67	1e-33	137	calreticulin 2 (CRT2); K08057 calreticulin
Unigene18313	ath:AT1G28440	86.57	67	7e-30	125	HSL1; HSL1 (HAESA-Like 1); ATP binding / kinase/ protein serine/threonine kinase; K00924 [EC:2.7.1.-]
Unigene18316	ath:AT1G34430	79.59	49	5e-17	82.4	EMB3003 (embryo defective 3003); acyltransferase/ dihydrolipoyllysine-residue acetyltransferase/ protein binding; K00627 pyruvate dehydrogenase E2 component (dihydrolipoamide acetyltransferase) [EC:2.3.1.12]
Unigene18332	pop:POPTR_549692	53.33	75	1e-09	58.2	CHC901; chromatin remodeling complex subunit; K11650 SWI/SNF-related matrix-associated actin-dependent regulator of chromatin subfamily D
Unigene18356	ath:AT1G29900	85.29	68	1e-28	120	CARB; CARB (CARBAMOYL PHOSPHATE SYNTHETASE B); ATP binding / carbamoyl-phosphate synthase/ catalytic (EC:6.3.4.16); K01955 carbamoyl-phosphate synthase large subunit [EC:6.3.5.5]
Unigene18361	ath:AT1G17745	63.41	41	6e-10	58.9	PGDH; PGDH (3-PHOSPHOGLYCERATE DEHYDROGENASE); phosphoglycerate dehydrogenase; K00058 D-3-phosphoglycerate dehydrogenase [EC:1.1.1.95]
Unigene18364	ath:AT4G18710	92.65	68	6e-32	132	BIN2; BIN2 (BRASSINOSTEROID-INSENSITIVE 2); glycogen synthase kinase 3/ kinase/ protein kinase; K00924 [EC:2.7.1.-]
Unigene18370	ath:AT5G43370	76.12	67	4e-24	106	APT1; APT1 (ARABIDOPSIS PHOSPHATE TRANSPORTER 1); carbohydrate transmembrane transporter/ inorganic phosphate transmembrane transporter/ phosphate transmembrane transporter/ sugar:hydrogen symporter; K08176 MFS transporter, PHS family, inorganic phosphate transporter
Unigene18380	ath:AT3G19980	92.54	67	4e-35	142	ATFYPP3 (FLOWER-SPECIFIC, PHYTOCHROME-ASSOCIATED PROTEIN PHOSPHATASE 3); protein binding / protein serine/threonine kinase/ protein serine/threonine phosphatase; K01090 protein phosphatase [EC:3.1.3.16]
Unigene18381	vvi:100261759	88.24	68	3e-30	126	similar to heat shock protein 90; K04079 molecular chaperone HtpG
Unigene18387	cme:CMH226C	88.64	44	9e-17	81.6	eukaryotic translation elongation factor 1 alpha (eEF-1a) ; K03231 elongation factor EF-1 alpha subunit [EC:3.6.5.3]
Unigene18390	ath:AT1G47128	44.78	67	8e-08	52	RD21; RD21 (responsive to dehydration 21); cysteine-type endopeptidase/ cysteine-type peptidase; K01376 [EC:3.4.22.-]
Unigene18391	ath:AT2G45770	85.29	68	2e-28	120	CPFTSY; CPFTSY; 7S RNA binding / GTP binding / nucleoside-triphosphatase/ nucleotide binding; K03110 fused signal recognition particle receptor
Unigene18396	ath:AT3G04910	39.71	68	1e-07	51.2	WNK1; WNK1 (WITH NO LYSINE (K) 1); kinase/ protein kinase/ protein serine/threonine kinase; K12132 serine/threonine-protein kinase WNK1 [EC:2.7.11.1]
Unigene18398	ath:AT1G28440	54.24	59	2e-13	70.5	HSL1; HSL1 (HAESA-Like 1); ATP binding / kinase/ protein serine/threonine kinase; K00924 [EC:2.7.1.-]
Unigene18402	cre:CHLREDRAFT_127317	40	70	2e-08	54.3	NUO5; NADH:ubiquinone oxidoreductase 24 kDa subunit; K03943 NADH dehydrogenase (ubiquinone) flavoprotein 2 [EC:1.6.5.3 1.6.99.3]
Unigene18414	ath:AT2G21380	56.86	51	2e-07	50.4	kinesin motor protein-related; K11498 centromeric protein E
Unigene18415	zma:541667	66.18	68	1e-20	94.7	rpl17; ribosomal protein L17; K02880 large subunit ribosomal protein L17e
Unigene18423	ath:AT5G11720	56.67	60	8e-13	68.6	alpha-glucosidase 1 (AGLU1); K01187 alpha-glucosidase [EC:3.2.1.20]
Unigene18424	ath:AT5G22920	37.68	69	4e-12	66.2	zinc finger (C3HC4-type RING finger) family protein; K10144 ring finger and CHY zinc finger domain-containing protein 1
Unigene18430	ath:AT3G52840	58.46	65	5e-18	85.9	BGAL2; BGAL2 (beta-galactosidase 2); beta-galactosidase/ catalytic/ cation binding; K01190 beta-galactosidase [EC:3.2.1.23]
Unigene18440	zma:100283953	70.77	65	1e-20	94.4	ubiquitin-conjugating enzyme E2-22 kDa; K04649 ubiquitin-conjugating enzyme (huntingtin interacting protein 2) [EC:6.3.2.19]
Unigene18442	ath:AT1G55570	69.12	68	5e-25	108	sks12; sks12 (SKU5 Similar 12); copper ion binding / oxidoreductase (EC:1.10.3.3); K00423 L-ascorbate oxidase [EC:1.10.3.3]
Unigene18443	ath:AT5G67100	53.62	69	2e-10	60.8	ICU2; ICU2 (INCURVATA2); DNA-directed DNA polymerase; K02320 DNA polymerase alpha subunit A [EC:2.7.7.7]
Unigene18452	ath:AT2G14210	85	60	1e-23	104	AGL44; AGL44 (AGAMOUS-LIKE 44); DNA binding / transcription factor; K09264 MADS-box transcription factor, plant
Unigene18463	vvi:100233046	80.88	68	2e-26	114	O-acetylserine(thiol)-lyase; K01738 cysteine synthase A [EC:2.5.1.47]
Unigene18466	ath:AT2G19900	86.76	68	7e-30	125	ATNADP-ME1 (NADP-malic enzyme 1); malate dehydrogenase (oxaloacetate-decarboxylating) (NADP+)/ malic enzyme/ oxidoreductase, acting on NADH or NADPH, NAD or NADP as acceptor; K00029 malate dehydrogenase (oxaloacetate-decarboxylating)(NADP+) [EC:1.1.1.40]
Unigene18468	ath:AT5G46330	53.45	58	1e-12	67.8	FLS2; FLS2 (FLAGELLIN-SENSITIVE 2); ATP binding / kinase/ protein binding / protein serine/threonine kinase/ transmembrane receptor protein serine/threonine kinase; K13420 LRR receptor-like serine/threonine-protein kinase FLS2 [EC:2.7.11.1]
Unigene18480	vvi:100250607	44.44	63	9e-09	55.1	similar to MYC transcription factor; K13422 transcription factor MYC2
Unigene18488	zma:100283091	57.14	56	1e-13	71.2	protein kinase APK1A; K13430 serine/threonine-protein kinase PBS1 [EC:2.7.11.1]
Unigene18489	vvi:100258414	76.74	43	3e-16	80.1	PR1; pathogenesis-related protein; K13449 pathogenesis-related protein 1
Unigene18490	pop:POPTR_414437	59.7	67	5e-20	92.4	DMT904; DNA methyltransferase; K00558 DNA (cytosine-5-)-methyltransferase [EC:2.1.1.37]
Unigene18493	cre:CHLREDRAFT_24392	86.67	60	9e-25	108	IDA5; actin; K05692 actin beta/gamma 1
Unigene18509	pop:POPTR_552034	85.07	67	2e-26	113	transketolase (EC:2.2.1.1); K00615 transketolase [EC:2.2.1.1]
Unigene18519	ath:AT3G48170	82.61	23	4e-07	49.7	ALDH10A9; 3-chloroallyl aldehyde dehydrogenase/ oxidoreductase (EC:1.2.1.8); K00130 betaine-aldehyde dehydrogenase [EC:1.2.1.8]
Unigene18523	ath:AT5G65270	94.12	68	7e-31	128	AtRABA4a (Arabidopsis Rab GTPase homolog A4a); GTP binding; K07976 Rab family, other
Unigene18529	pop:POPTR_706420	95.52	67	2e-35	143	cellulose synthase (EC:2.4.1.12); K10999 cellulose synthase A [EC:2.4.1.12]
Unigene18538	zma:100191367	89.71	68	7e-30	125	IDP355; LOC100191367; K03553 recombination protein RecA
Unigene18541	olu:OSTLU_19857	49.25	67	4e-12	66.2	HSP90B; Heat Shock Protein 90, endoplasmic reticulum; K09487 heat shock protein 90kDa beta
Unigene18542	ath:AT2G38380	63.16	57	3e-15	76.6	peroxidase 22 (PER22) (P22) (PRXEA) / basic peroxidase E; K00430 peroxidase [EC:1.11.1.7]
Unigene18552	vvi:100250607	80.88	68	4e-25	109	similar to MYC transcription factor; K13422 transcription factor MYC2
Unigene18561	zma:100285246	65.15	66	4e-22	99.4	40S ribosomal protein S18; K02964 small subunit ribosomal protein S18e
Unigene18564	ath:AT5G46330	41.18	68	1e-08	54.7	FLS2; FLS2 (FLAGELLIN-SENSITIVE 2); ATP binding / kinase/ protein binding / protein serine/threonine kinase/ transmembrane receptor protein serine/threonine kinase; K13420 LRR receptor-like serine/threonine-protein kinase FLS2 [EC:2.7.11.1]
Unigene18568	ath:AT3G57260	61.19	67	9e-17	81.6	BGL2; BGL2 (BETA-1,3-GLUCANASE 2); cellulase/ glucan 1,3-beta-glucosidase/ hydrolase, hydrolyzing O-glycosyl compounds; K01199 glucan endo-1,3-beta-D-glucosidase [EC:3.2.1.39]
Unigene18569	pop:POPTR_824484	30.88	68	2e-07	50.8	COMT1; caffeic acid 3-O-methyltransferase (EC:2.1.1.68); K13066 caffeic acid 3-O-methyltransferase [EC:2.1.1.68]
Unigene18572	olu:OSTLU_32420	56.72	67	4e-17	82.8	RPL18a; Ribosomal protein L18a, component of cytosolic 80S ribosome and 60S large subunit; K02882 large subunit ribosomal protein L18Ae
Unigene18592	ath:ArthMp086	42.65	68	2e-09	57	NADH dehydrogenase subunit 3 (EC:1.6.99.3); K03880 NADH dehydrogenase I subunit 3 [EC:1.6.5.3]
Unigene18599	ath:ArthCp027	37.88	66	1e-08	54.7	ndhC; NADH dehydrogenase subunit 3; K05574 NADH dehydrogenase I subunit 3 [EC:1.6.5.3]
Unigene18616	ath:AT4G35350	46.88	64	8e-10	58.5	XCP1; XCP1 (XYLEM CYSTEINE PEPTIDASE 1); cysteine-type endopeptidase/ cysteine-type peptidase; K01376 [EC:3.4.22.-]
Unigene18619	ath:AT1G17280	85.07	67	5e-32	132	UBC34; UBC34 (ubiquitin-conjugating enzyme 34); ubiquitin-protein ligase; K04554 ubiquitin-conjugating enzyme E2 J2 [EC:6.3.2.19]
Unigene18625	zma:100280289	95	40	8e-16	78.6	pco109407; LOC100280289; K10956 protein transport protein SEC61 subunit alpha
Unigene18627	ath:AT5G23900	83.58	67	2e-27	117	60S ribosomal protein L13 (RPL13D); K02873 large subunit ribosomal protein L13e
Unigene18657	ath:AT3G09500	80.88	68	2e-23	103	60S ribosomal protein L35 (RPL35A); K02918 large subunit ribosomal protein L35e
Unigene18658	ath:AT5G03530	41.18	68	2e-08	53.9	RABC2A; RABC2A (RAB GTPASE HOMOLOG C2A); GTP binding / GTP-dependent protein binding / myosin XI tail binding; K07976 Rab family, other
Unigene18667	ath:AT1G67740	45.83	72	9e-12	65.1	PSBY; PSBY; K02723 photosystem II PsbY protein
Unigene18669	zma:100282612	94.12	68	5e-31	129	TIDP3431; LOC100282612; K03037 26S proteasome regulatory subunit N7
Unigene18677	ath:AT3G57290	77.94	68	3e-24	106	EIF3E; EIF3E (EUKARYOTIC TRANSLATION INITIATION FACTOR 3E); translation initiation factor; K03250 translation initiation factor eIF-3 subunit 6
Unigene18683	vvi:100254666	46.51	43	3e-06	46.6	hypothetical protein LOC100254666; K01611 S-adenosylmethionine decarboxylase [EC:4.1.1.50]
Unigene18706	cme:CML259C	69.35	62	8e-21	95.1	eukaryotic polypeptide chain release factor 3 ; K03267 G1 to S phase transition protein
Unigene18712	ath:AT4G23850	73.13	67	5e-25	108	long-chain-fatty-acid--CoA ligase / long-chain acyl-CoA synthetase; K01897 long-chain acyl-CoA synthetase [EC:6.2.1.3]
Unigene18747	ath:AT1G49430	69.57	69	1e-19	91.3	LACS2; LACS2 (LONG-CHAIN ACYL-COA SYNTHETASE 2); long-chain-fatty-acid-CoA ligase (EC:6.2.1.3); K01897 long-chain acyl-CoA synthetase [EC:6.2.1.3]
Unigene18750	zma:100282542	61.82	55	2e-13	70.5	40S ribosomal protein S10; K02947 small subunit ribosomal protein S10e
Unigene18754	vvi:100233086	49.23	65	1e-10	61.6	PPO; polyphenol oxidase; K00422 polyphenol oxidase [EC:1.10.3.1]
Unigene18755	ath:AT4G02070	74.63	67	6e-26	112	MSH6; MSH6 (MUTS HOMOLOG 6); damaged DNA binding; K08737 DNA mismatch repair protein MSH6
Unigene18757	pop:POPTR_640355	61.76	68	1e-20	94.4	nucleoside-diphosphate kinase (EC:2.7.4.6); K00940 nucleoside-diphosphate kinase [EC:2.7.4.6]
Unigene18765	ath:AT1G70730	41.54	65	8e-08	52	phosphoglucomutase, cytoplasmic, putative / glucose phosphomutase, putative; K01835 phosphoglucomutase [EC:5.4.2.2]
Unigene18767	ath:AT5G47750	80.88	68	4e-28	119	D6PKL2; D6PKL2 (D6 PROTEIN KINASE LIKE 2); kinase; K08286 protein-serine/threonine kinase [EC:2.7.11.-]
Unigene18770	pop:POPTR_819333	71.64	67	9e-25	108	60S ribosomal protein L21; K02889 large subunit ribosomal protein L21e
Unigene18776	zma:732740	85.29	68	5e-28	119	pco067871; LOC732740; K03456 protein phosphatase 2 (formerly 2A), regulatory subunit A
Unigene18782	ath:AT5G45550	89.71	68	9e-33	134	mob1/phocein family protein; K06685 maintenance of ploidy protein MOB1 (MPS1 binder 1)
Unigene18786	zma:100283091	45.31	64	5e-13	69.3	protein kinase APK1A; K13430 serine/threonine-protein kinase PBS1 [EC:2.7.11.1]
Unigene18787	vvi:100261523	42.55	47	4e-06	46.2	hypothetical protein LOC100261523; K03260 translation initiation factor eIF-4F
Unigene18801	ath:AT1G55570	39.58	48	1e-05	45.1	sks12; sks12 (SKU5 Similar 12); copper ion binding / oxidoreductase (EC:1.10.3.3); K00423 L-ascorbate oxidase [EC:1.10.3.3]
Unigene18818	ath:AT4G01120	65	40	8e-08	52	GBF2; GBF2 (G-BOX BINDING FACTOR 2); DNA binding / sequence-specific DNA binding / transcription factor; K09060 plant G-box-binding factor
Unigene18822	pop:POPTR_830057	95.59	68	2e-34	140	glucose-1-phosphate adenylyltransferase (EC:2.7.7.27); K00975 glucose-1-phosphate adenylyltransferase [EC:2.7.7.27]
Unigene18823	pop:POPTR_644172	50.77	65	3e-14	73.2	CYP74A1; cytochrome P450 allene oxide synthase (EC:4.2.1.92); K01723 hydroperoxide dehydratase [EC:4.2.1.92]
Unigene18825	cre:CHLREDRAFT_24392	97.06	68	2e-32	134	IDA5; actin; K05692 actin beta/gamma 1
Unigene18826	pop:POPTR_913623	56.16	73	4e-14	72.8	histidine-tRNA ligase; K01892 histidyl-tRNA synthetase [EC:6.1.1.21]
Unigene18835	ath:AT1G78080	71.74	46	3e-14	73.6	RAP2.4; RAP2.4 (related to AP2 4); DNA binding / transcription factor; K09286 EREBP-like factor
Unigene18843	pop:POPTR_296162	53.73	67	4e-14	72.8	cytochrome-c oxidase; K02262 cytochrome c oxidase subunit III [EC:1.9.3.1]
Unigene18855	ath:AT1G47128	57.14	70	1e-21	98.2	RD21; RD21 (responsive to dehydration 21); cysteine-type endopeptidase/ cysteine-type peptidase; K01376 [EC:3.4.22.-]
Unigene18867	zma:100282538	75	68	1e-25	111	CBL2-1; calcineurin B-like protein 3; K06268 protein phosphatase 3, regulatory subunit
Unigene18868	ath:AT5G25930	43.08	65	2e-07	50.8	leucine-rich repeat family protein / protein kinase family protein; K00924 [EC:2.7.1.-]
Unigene18870	cme:CMJ109C	77.94	68	3e-27	116	60S ribosomal protein L10 ; K02866 large subunit ribosomal protein L10e
Unigene18874	ath:AT4G33430	47.62	63	1e-09	58.2	BAK1; BAK1 (BRI1-ASSOCIATED RECEPTOR KINASE); kinase/ protein binding / protein heterodimerization/ protein serine/threonine kinase; K13416 brassinosteroid insensitive 1-associated receptor kinase 1 [EC:2.7.10.1 2.7.11.1]
Unigene18879	vvi:100249305	38.46	65	1e-09	58.2	hypothetical protein LOC100249305; K00232 acyl-CoA oxidase [EC:1.3.3.6]
Unigene18917	osa:4336503	47.46	59	1e-06	48.1	Os04g0533500; hypothetical protein; K08360 cytochrome b-561
Unigene18921	vvi:100247683	42.65	68	6e-08	52.4	similar to somatic embryogenesis receptor kinase; K13418 somatic embryogenesis receptor kinase 1 [EC:2.7.10.1 2.7.11.1]
Unigene18927	cre:CHLREDRAFT_183782	60	65	4e-19	89.4	RPL5; ribosomal protein L5, component of cytosolic 80S ribosome and 60S large subunit; K02932 large subunit ribosomal protein L5e
Unigene18930	vvi:100265651	47.06	68	4e-10	59.7	similar to HSC70-1 (heat shock cognate 70 kDa protein 1); ATP binding; K03283 heat shock 70kDa protein 1/8
Unigene18931	pop:POPTR_685839	71.64	67	2e-20	94	CYP98A27; cytochrome P450; K09754 p-coumarate 3-hydroxylase [EC:1.14.13.-]
Unigene18940	rcu:RCOM_0340700	37.5	64	2e-07	50.4	Cell division protein ftsH, putative (EC:3.6.4.3); K03798 cell division protease FtsH [EC:3.4.24.-]
Unigene18946	zma:732736	90.91	33	3e-12	66.6	HIRA; K11293 protein HIRA/HIR1
Unigene18947	pop:POPTR_1115489	72.31	65	2e-23	103	glutamate-tRNA ligase (EC:6.1.1.17); K01885 glutamyl-tRNA synthetase [EC:6.1.1.17]
Unigene18951	zma:100192878	60.29	68	5e-18	85.9	pco085865; LOC100192878; K02883 large subunit ribosomal protein L18e
Unigene18953	pop:POPTR_572402	65.57	61	2e-17	83.6	molybderin biosynthesis protein; K03637 molybdenum cofactor biosynthesis protein C
Unigene18965	ath:AT1G20950	82.86	35	4e-11	62.8	pyrophosphate--fructose-6-phosphate 1-phosphotransferase-related / pyrophosphate-dependent 6-phosphofructose-1-kinase-related; K00895 pyrophosphate--fructose-6-phosphate 1-phosphotransferase [EC:2.7.1.90]
Unigene18984	vvi:100241659	39.13	69	4e-06	46.2	hypothetical protein LOC100241659; K12818 ATP-dependent RNA helicase DHX8/PRP22 [EC:3.6.4.13]
Unigene18989	cre:CHLREDRAFT_141272	37.04	54	1e-06	48.1	EIF5Ba; eukaryotic initiation factor; K03243 translation initiation factor IF-2 unclassified subunit
Unigene18997	ath:AT5G38990	47.14	70	3e-12	66.6	protein kinase family protein; K04733 interleukin-1 receptor-associated kinase 4 [EC:2.7.11.1]
Unigene19002	cre:CHLREDRAFT_195605	70.59	68	5e-23	102	RPS8; ribosomal protein S8, component of cytosolic 80S ribosome and 40S small subunit; K02995 small subunit ribosomal protein S8e
Unigene19008	ppp:PHYPADRAFT_82118	49.28	69	1e-14	74.3	NRT2;2; nitrate transporter; K02575 MFS transporter, NNP family, nitrate/nitrite transporter
Unigene19009	ath:AT1G17420	44.44	63	4e-07	49.7	LOX3; LOX3; electron carrier/ iron ion binding / lipoxygenase/ metal ion binding / oxidoreductase, acting on single donors with incorporation of molecular oxygen, incorporation of two atoms of oxygen (EC:1.13.11.12); K00454 lipoxygenase [EC:1.13.11.12]
Unigene19010	zma:100281030	53.03	66	9e-15	75.1	60 ribosomal protein L14; K02875 large subunit ribosomal protein L14e
Unigene19025	vvi:100253855	86.76	68	9e-31	128	similar to somatic embryogenesis receptor-like kinase 3; K13416 brassinosteroid insensitive 1-associated receptor kinase 1 [EC:2.7.10.1 2.7.11.1]
Unigene19037	ath:AT3G51240	61.54	65	4e-17	82.8	F3H; F3H (FLAVANONE 3-HYDROXYLASE); naringenin 3-dioxygenase (EC:1.14.11.9); K00475 naringenin 3-dioxygenase [EC:1.14.11.9]
Unigene19046	ath:AT1G24650	44.93	69	1e-09	57.8	leucine-rich repeat family protein / protein kinase family protein; K00924 [EC:2.7.1.-]
Unigene19050	ath:AT2G37190	80.33	61	4e-24	106	60S ribosomal protein L12 (RPL12A); K02870 large subunit ribosomal protein L12e
Unigene19052	cme:CMO287C	66.18	68	6e-24	105	40S ribosomal protein S11 ; K02949 small subunit ribosomal protein S11e
Unigene19055	ath:AT5G03940	83.82	68	1e-26	114	CPSRP54 (CHLOROPLAST SIGNAL RECOGNITION PARTICLE 54 KDA SUBUNIT); 7S RNA binding / GTP binding / mRNA binding / signal sequence binding; K03106 signal recognition particle subunit SRP54
Unigene19090	vvi:4025039	98.55	69	3e-35	142	ndhD, ndh4; NADH dehydrogenase subunit 4; K05575 NADH dehydrogenase I subunit 4 [EC:1.6.5.3]
Unigene19092	rcu:RCOM_1437480	60.56	71	7e-17	82	abc transporter, putative (EC:3.6.3.25); K02065 putative ABC transport system ATP-binding protein
Unigene19095	ath:AT2G47110	60	45	3e-13	70.1	UBQ6; UBQ6; protein binding; K02977 small subunit ribosomal protein S27Ae
Unigene19096	cre:CHLREDRAFT_18730	67.14	70	5e-20	92.4	AGO3; argonaute-like protein; K11596 argonaute
Unigene19099	ath:AT1G26670	67.21	61	4e-19	89.4	VTI1B; VTI1B; SNARE binding / receptor/ soluble NSF attachment protein; K08493 vesicle transport through interaction with t-SNAREs 1
Unigene19124	ath:AT1G03190	88.41	69	2e-31	130	UVH6; UVH6 (ULTRAVIOLET HYPERSENSITIVE 6); ATP binding / ATP-dependent DNA helicase/ ATP-dependent helicase/ DNA binding / hydrolase, acting on acid anhydrides, in phosphorus-containing anhydrides / nucleic acid binding; K10844 DNA excision repair protein ERCC-2 [EC:3.6.1.-]
Unigene19126	ath:AT4G26080	57.89	38	2e-07	50.4	ABI1; ABI1 (ABA INSENSITIVE 1); calcium ion binding / protein serine/threonine phosphatase; K01090 protein phosphatase [EC:3.1.3.16]
Unigene19131	zma:100277486	76.74	43	7e-14	72	csu622; LOC100277486; K13121 protein FRA10AC1
Unigene19132	ath:AT3G05870	89.19	37	5e-18	85.9	APC11; APC11; protein binding / ubiquitin-protein ligase/ zinc ion binding; K03358 anaphase-promoting complex subunit 11
Unigene19135	ath:AT5G21100	61.4	57	1e-18	87.8	L-ascorbate oxidase, putative (EC:1.10.3.3); K00423 L-ascorbate oxidase [EC:1.10.3.3]
Unigene19164	ath:AT4G17390	70.59	68	3e-24	106	60S ribosomal protein L15 (RPL15B); K02877 large subunit ribosomal protein L15e
Unigene19167	ath:AT3G47590	60.29	68	5e-20	92.4	esterase/lipase/thioesterase family protein; K06889
Unigene19168	ath:AT1G75820	44.26	61	2e-07	50.4	CLV1; CLV1 (CLAVATA 1); ATP binding / kinase/ protein serine/threonine kinase/ receptor signaling protein serine/threonine kinase; K00924 [EC:2.7.1.-]
Unigene19176	ath:AT1G29310	67.16	67	6e-21	95.5	P-P-bond-hydrolysis-driven protein transmembrane transporter; K10956 protein transport protein SEC61 subunit alpha
Unigene19177	ath:AT1G02640	79.1	67	2e-28	120	BXL2; BXL2 (BETA-XYLOSIDASE 2); hydrolase, hydrolyzing O-glycosyl compounds; K05349 beta-glucosidase [EC:3.2.1.21]
Unigene19224	osa:4352122	51.67	60	4e-11	62.8	Os12g0433500; hypothetical protein; K06228 fused [EC:2.7.11.1]
Unigene19227	zma:100283026	71.01	69	2e-23	103	14-3-3-like protein; K06630 tyrosine 3-monooxygenase/tryptophan 5-monooxygenase activation protein
Unigene19262	rcu:RCOM_0340700	38.57	70	4e-06	46.2	Cell division protein ftsH, putative (EC:3.6.4.3); K03798 cell division protease FtsH [EC:3.4.24.-]
Unigene19264	ath:AT4G28620	88.41	69	1e-30	127	ATM2; ATM2 (ABC TRANSPORTER OF THE MITOCHONDRION 2); ATPase, coupled to transmembrane movement of substances / transporter; K05663 mitochondrial ABC transporter ATM
Unigene19266	zma:542113	54.17	72	2e-15	77	nfa101; nucleosome/chromatin assembly factor group A; K11279 nucleosome assembly protein 1-like 1
Unigene19273	zma:845180	100	68	5e-34	139	ndhB, ndh2; NADH dehydrogenase subunit 2; K05573 NADH dehydrogenase I subunit 2 [EC:1.6.5.3]
Unigene19274	ath:AT4G31940	63.24	68	6e-21	95.5	CYP82C4; electron carrier/ heme binding / iron ion binding / monooxygenase/ oxygen binding; K00517 [EC:1.14.-.-]
Unigene19282	ath:AT1G71695	54.41	68	1e-15	78.2	peroxidase 12 (PER12) (P12) (PRXR6); K00430 peroxidase [EC:1.11.1.7]
Unigene19284	pop:POPTR_553020	79.55	44	1e-14	74.3	HTB903; histone 2; K11252 histone H2B
Unigene19291	ppp:PHYPADRAFT_199427	40.58	69	5e-10	59.3	hypothetical protein; K05605 3-hydroxyisobutyryl-CoA hydrolase [EC:3.1.2.4]
Unigene19304	ath:AT4G02070	40	60	4e-06	46.2	MSH6; MSH6 (MUTS HOMOLOG 6); damaged DNA binding; K08737 DNA mismatch repair protein MSH6
Unigene19306	pop:POPTR_720292	75	68	1e-26	114	adenosine kinase (EC:2.7.1.20); K00856 adenosine kinase [EC:2.7.1.20]
Unigene19311	ath:AT1G66580	59.42	69	6e-19	89	60S ribosomal protein L10 (RPL10C); K02866 large subunit ribosomal protein L10e
Unigene19313	osa:4333305	50	58	4e-10	59.7	Os03g0576600; hypothetical protein; K08762 diazepam-binding inhibitor (GABA receptor modulator, acyl-CoA-binding protein)
Unigene19316	pop:POPTR_576775	68.12	69	7e-20	92	hypothetical protein; K12185 ESCRT-I complex subunit VPS37
Unigene19321	ath:AT1G71695	69.12	68	1e-21	98.2	peroxidase 12 (PER12) (P12) (PRXR6); K00430 peroxidase [EC:1.11.1.7]
Unigene19325	ath:AT5G39740	54.1	61	1e-12	68.2	RPL5B; 60S ribosomal protein L5 (RPL5B); K02932 large subunit ribosomal protein L5e
Unigene19330	ath:AT5G03910	55.88	68	8e-16	78.6	ATATH12; ATPase, coupled to transmembrane movement of substances / transporter; K02021 putative ABC transport system ATP-binding protein
Unigene19333	vvi:100264151	50	62	2e-10	60.8	hypothetical protein LOC100264151; K13448 calcium-binding protein CML
Unigene19347	ath:AT3G57260	47.06	68	2e-11	63.9	BGL2; BGL2 (BETA-1,3-GLUCANASE 2); cellulase/ glucan 1,3-beta-glucosidase/ hydrolase, hydrolyzing O-glycosyl compounds; K01199 glucan endo-1,3-beta-D-glucosidase [EC:3.2.1.39]
Unigene19359	ath:AT4G36080	89.86	69	1e-31	131	FAT domain-containing protein / phosphatidylinositol 3- and 4-kinase family protein; K08874 transformation/transcription domain-associated protein
Unigene19377	cre:CHLREDRAFT_196073	52.08	48	2e-07	50.8	nuclear pre-mRNA splicing factor, component of splicing factor 3b; K12831 splicing factor 3B subunit 4
Unigene19379	ath:AT5G67030	86.76	68	5e-32	132	ABA1; ABA1 (ABA DEFICIENT 1); zeaxanthin epoxidase; K09838 zeaxanthin epoxidase [EC:1.14.13.90]
Unigene19381	vvi:100261060	37.68	69	3e-09	56.6	hypothetical protein LOC100261060; K13148 integrator complex subunit 11 [EC:3.1.27.-]
Unigene19395	ath:AT5G13160	56	50	4e-11	62.8	PBS1; PBS1 (avrPphB susceptible 1); kinase/ protein serine/threonine kinase; K13430 serine/threonine-protein kinase PBS1 [EC:2.7.11.1]
Unigene19398	zma:100282068	98.55	69	9e-33	134	ubiquitin; polyubiquitin containing 7 ubiquitin monomers; K08770 ubiquitin C
Unigene19413	pop:POPTR_557223	44.29	70	2e-07	50.8	diaminopimelate decarboxylase (EC:4.1.1.20); K01586 diaminopimelate decarboxylase [EC:4.1.1.20]
Unigene19416	ath:AT1G05160	65.22	69	2e-22	100	CYP88A3 (CYTOCHROME P450 88 A3); ent-kaurenoate oxidase/ oxygen binding (EC:1.14.13.79); K04123 ent-kaurenoic acid hydroxylase [EC:1.14.13.79]
Unigene19422	ath:AT1G75660	78.26	69	2e-28	120	XRN3; XRN3; 5'-3' exoribonuclease; K12619 5'-3' exoribonuclease 2 [EC:3.1.13.-]
Unigene19425	ath:AT4G13660	45.9	61	4e-08	53.1	PRR2; PRR2 (PINORESINOL REDUCTASE 2); pinoresinol reductase; K00224 [EC:1.3.1.-]
Unigene19430	ath:AT3G07850	40.58	69	2e-08	54.3	exopolygalacturonase / galacturan 1,4-alpha-galacturonidase / pectinase; K01213 galacturan 1,4-alpha-galacturonidase [EC:3.2.1.67]
Unigene19431	cre:CHLREDRAFT_180130	67.24	58	1e-15	77.8	RPS11; ribosomal protein S11, component of cytosolic 80S ribosome and 40S small subunit; K02949 small subunit ribosomal protein S11e
Unigene19436	cre:CHLREDRAFT_145462	43.42	76	4e-07	49.7	CREB-binding protein; K04498 E1A/CREB-binding protein [EC:2.3.1.48]
Unigene19465	zma:100283546	92.75	69	6e-32	132	proteasome subunit alpha type 5; K02729 20S proteasome subunit alpha 5 [EC:3.4.25.1]
Unigene19471	ath:AT1G07110	53.85	52	2e-09	57	F2KP; F2KP (FRUCTOSE-2,6-BISPHOSPHATASE); fructose-2,6-bisphosphate 2-phosphatase; K00900 6-phosphofructo-2-kinase [EC:2.7.1.105]; K01103 fructose-2,6-bisphosphatase [EC:3.1.3.46]
Unigene19472	osa:4324194	46.15	52	1e-07	51.6	Os01g0580500; hypothetical protein; K05933 aminocyclopropanecarboxylate oxidase [EC:1.14.17.4]
Unigene19480	zma:100283091	57.14	70	4e-14	72.8	protein kinase APK1A; K13430 serine/threonine-protein kinase PBS1 [EC:2.7.11.1]
Unigene19488	cre:CHLREDRAFT_179706	57.38	61	3e-12	66.6	RPS7; ribosomal protein S7, component of cytosolic 80S ribosome and 40S small subunit; K02993 small subunit ribosomal protein S7e
Unigene19501	rcu:RCOM_0340700	37.68	69	3e-10	60.1	Cell division protein ftsH, putative (EC:3.6.4.3); K03798 cell division protease FtsH [EC:3.4.24.-]
Unigene19519	ath:AT1G15130	86.57	67	2e-28	120	hydroxyproline-rich glycoprotein family protein; K12200 programmed cell death 6-interacting protein
Unigene19520	cre:CHLREDRAFT_24392	95.65	69	2e-34	140	IDA5; actin; K05692 actin beta/gamma 1
Unigene19529	ath:AT4G28490	48.57	70	3e-10	60.1	HAE; HAE (HAESA); ATP binding / kinase/ protein kinase/ protein serine/threonine kinase; K08286 protein-serine/threonine kinase [EC:2.7.11.-]
Unigene19548	vvi:100254083	47.46	59	6e-10	58.9	hypothetical protein LOC100254083; K04371 extracellular signal-regulated kinase 1/2 [EC:2.7.11.24]
Unigene19549	pop:POPTR_825877	82.35	68	3e-27	116	hexokinase (EC:2.7.1.1); K00844 hexokinase [EC:2.7.1.1]
Unigene19555	pop:POPTR_652386	76.81	69	2e-26	114	fumarylacetoacetase (EC:3.7.1.2); K01555 fumarylacetoacetase [EC:3.7.1.2]
Unigene19557	ath:AT3G03530	88.41	69	2e-35	143	NPC4; NPC4 (NONSPECIFIC PHOSPHOLIPASE C4); hydrolase, acting on ester bonds / phospholipase C; K01114 phospholipase C [EC:3.1.4.3]
Unigene19565	zma:100282705	78.26	69	8e-29	121	dhs1; deoxyhypusine synthase 1 (EC:2.5.1.46); K00809 deoxyhypusine synthase [EC:2.5.1.46]
Unigene19572	zma:100282636	64.71	34	1e-06	48.1	dnaJ subfamily B member 5; K09510 DnaJ homolog subfamily B member 4
Unigene19583	ath:AT1G47128	58.82	68	5e-16	79.3	RD21; RD21 (responsive to dehydration 21); cysteine-type endopeptidase/ cysteine-type peptidase; K01376 [EC:3.4.22.-]
Unigene19587	ath:AT5G54960	85.71	63	2e-27	117	PDC2; PDC2 (pyruvate decarboxylase-2); carboxy-lyase/ catalytic/ magnesium ion binding / pyruvate decarboxylase/ thiamin pyrophosphate binding (EC:4.1.1.1); K04103 indolepyruvate decarboxylase [EC:4.1.1.74]
Unigene19598	vvi:100256935	76.47	68	2e-27	117	similar to peptidyl-prolyl cis-trans isomerase PPIC-type family protein; K09579 peptidyl-prolyl cis-trans isomerase NIMA-interacting 4 [EC:5.2.1.8]
Unigene19602	pop:POPTR_548061	50.72	69	2e-15	77.4	serine/threonine protein kinase PBS1; K13430 serine/threonine-protein kinase PBS1 [EC:2.7.11.1]
Unigene19606	vvi:100261347	69.12	68	4e-24	106	hypothetical protein LOC100261347; K11449 jumonji domain-containing protein 1 [EC:1.14.11.-]
Unigene19610	ath:AT1G70320	87.04	54	5e-24	105	UPL2; UPL2 (UBIQUITIN-PROTEIN LIGASE 2); ubiquitin-protein ligase; K10592 E3 ubiquitin-protein ligase HUWE1 [EC:6.3.2.19]
Unigene19622	ath:AT2G30260	78.79	33	5e-10	59.3	U2B''; U2B'' (U2 small nuclear ribonucleoprotein B); RNA binding / nucleic acid binding / nucleotide binding; K11094 U2 small nuclear ribonucleoprotein B''
Unigene19626	olu:OSTLU_42103	53.19	47	5e-09	55.8	ABC(ATP-binding) family transporter; K05643 ATP-binding cassette, subfamily A (ABC1), member 3
Unigene19630	ath:AT5G24090	62.86	70	3e-19	89.7	acidic endochitinase (CHIB1); K01183 chitinase [EC:3.2.1.14]
Unigene19634	osa:4331796	56.06	66	1e-15	77.8	Os03g0174900; hypothetical protein; K08064 nuclear transcription factor Y, alpha
Unigene19648	pop:POPTR_561252	86.76	68	4e-31	129	ACT3; actin 3; K05692 actin beta/gamma 1
Unigene19659	ath:AT5G41480	82.14	28	5e-08	52.8	GLA1; GLA1 (GLOBULAR ARREST1); dihydrofolate synthase (EC:6.3.2.12); K01930 folylpolyglutamate synthase [EC:6.3.2.17]
Unigene19660	ath:AT2G07727	97.1	69	2e-36	147	cytochrome b (MTCYB) (COB) (CYTB); K00412 ubiquinol-cytochrome c reductase cytochrome b subunit [EC:1.10.2.2]
Unigene19692	ath:AT4G39400	40.3	67	4e-10	59.7	BRI1; BRI1 (BRASSINOSTEROID INSENSITIVE 1); kinase/ protein binding / protein heterodimerization/ protein homodimerization/ protein kinase/ protein serine/threonine kinase; K13415 protein brassinosteroid insensitive 1 [EC:2.7.10.1 2.7.11.1]
Unigene19700	cre:CHLREDRAFT_195585	75.81	62	1e-23	104	RPL10a; ribosomal protein L10a, component of cytosolic 80S ribosome and 60S large subunit; K02865 large subunit ribosomal protein L10Ae
Unigene19707	cre:CHLREDRAFT_194382	71.43	70	2e-23	103	nuclear pre-mRNA splicing factor, component of splicing factor 3b; K12830 splicing factor 3B subunit 3
Unigene19719	vvi:100254883	57.14	63	1e-15	77.8	40S ribosomal protein SA; K02998 small subunit ribosomal protein SAe
Unigene19727	cre:CHLREDRAFT_195543	48.28	58	4e-09	56.2	GTS1; gln-glu non-discriminatory tRNA synthetase (EC:6.1.1.17); K01885 glutamyl-tRNA synthetase [EC:6.1.1.17]
Unigene19735	cre:CHLREDRAFT_59275	73.53	68	1e-25	111	APG8; autophagy protein; K08341 GABA(A) receptor-associated protein (autophagy-related protein 8)
Unigene19757	zma:542418	100	64	3e-34	139	TUBB5, tub5; beta-5 tubulin; K07375 tubulin beta
Unigene19761	cre:CHLREDRAFT_154398	40.58	69	5e-07	49.3	HSP90C; heat shock protein 90C; K04079 molecular chaperone HtpG
Unigene19772	cme:CMJ109C	86.57	67	9e-31	128	60S ribosomal protein L10 ; K02866 large subunit ribosomal protein L10e
Unigene19776	ath:AT1G03140	73.47	49	6e-16	79	splicing factor Prp18 family protein; K12817 pre-mRNA-splicing factor 18
Unigene19778	zma:100284304	53.85	65	6e-16	79	pco113533; LOC100284304; K02940 large subunit ribosomal protein L9e
Unigene19781	pop:POPTR_569985	73.91	69	2e-25	110	ICS; isochorismate synthase (EC:5.4.4.2); K02552 menaquinone-specific isochorismate synthase [EC:5.4.4.2]
Unigene19792	pop:POPTR_203361	88.41	69	1e-31	131	ASA2; anthranilate synthase, alpha subunit 2 (EC:4.1.3.27); K01657 anthranilate synthase component I [EC:4.1.3.27]
Unigene19799	olu:OSTLU_30754	53.62	69	9e-17	81.6	RPL10; Ribosomal protein L10, component of cytosolic 80S ribosome and 60S large subunit; K02866 large subunit ribosomal protein L10e
Unigene19802	ath:AT3G53110	65.15	66	2e-21	97.1	LOS4; LOS4 (LOW EXPRESSION OF OSMOTICALLY RESPONSIVE GENES 4); ATP-dependent helicase/ RNA helicase/ RNA-dependent ATPase; K01529 [EC:3.6.1.-]
Unigene19805	ath:AT3G21630	37.88	66	3e-07	50.1	CERK1; CERK1 (CHITIN ELICITOR RECEPTOR KINASE 1); kinase/ receptor signaling protein/ transmembrane receptor protein kinase; K13429 chitin elicitor receptor kinase 1
Unigene19810	ppp:PHYPADRAFT_62822	47.54	61	5e-07	49.3	hypothetical protein; K02885 large subunit ribosomal protein L19e
Unigene19815	zma:542260	61.76	68	2e-18	87.4	SODCC.1; SOD2 protein (EC:1.15.1.1); K04565 Cu/Zn superoxide dismutase [EC:1.15.1.1]
Unigene19821	osa:4352122	43.55	62	1e-10	61.6	Os12g0433500; hypothetical protein; K06228 fused [EC:2.7.11.1]
Unigene19831	zma:100286309	69.57	69	1e-23	104	elongation factor 1-alpha; K03231 elongation factor EF-1 alpha subunit [EC:3.6.5.3]
Unigene19843	vvi:100261347	36.23	69	6e-08	52.4	hypothetical protein LOC100261347; K11449 jumonji domain-containing protein 1 [EC:1.14.11.-]
Unigene19845	ath:AT2G13680	69.57	69	2e-22	100	CALS5; CALS5 (CALLOSE SYNTHASE 5); 1,3-beta-glucan synthase; K11000 callose synthase [EC:2.4.1.-]
Unigene19852	pop:POPTR_827396	86.96	69	9e-36	144	phospholipase D (EC:3.1.4.4); K01115 phospholipase D [EC:3.1.4.4]
Unigene19868	ath:AT5G58710	84.06	69	4e-30	125	ROC7; ROC7; peptidyl-prolyl cis-trans isomerase; K01802 peptidylprolyl isomerase [EC:5.2.1.8]
Unigene19892	rcu:RCOM_0340700	33.82	68	9e-07	48.5	Cell division protein ftsH, putative (EC:3.6.4.3); K03798 cell division protease FtsH [EC:3.4.24.-]
Unigene19898	vvi:100264310	84.29	70	2e-31	130	similar to NRPB1 (RNA POLYMERASE II LARGE SUBUNIT); DNA binding / DNA-directed RNA polymerase; K03006 DNA-directed RNA polymerase II subunit A [EC:2.7.7.6]
Unigene19899	ath:AT4G19640	66.67	60	5e-18	85.9	ARA7; ARA7; GTP binding; K07976 Rab family, other
Unigene19905	ath:AT3G45130	62.69	67	3e-22	99.8	LAS1; LAS1; lanosterol synthase; K01852 lanosterol synthase [EC:5.4.99.7]
Unigene19909	sbi:SORBI_01g038690	37.31	67	8e-06	45.4	hypothetical protein; K13095 splicing factor 1
Unigene19912	ath:AT3G52720	41.18	68	5e-13	69.3	ACA1; ACA1 (ALPHA CARBONIC ANHYDRASE 1); carbonate dehydratase/ zinc ion binding (EC:4.2.1.1); K01674 carbonic anhydrase [EC:4.2.1.1]
Unigene19920	ath:AT3G03800	65.22	46	5e-12	65.9	SYP131; SYP131 (SYNTAXIN OF PLANTS 131); SNAP receptor; K08486 syntaxin 1B/2/3
Unigene19921	ath:AT1G11910	82.61	69	3e-30	126	aspartyl protease family protein; K08245 phytepsin [EC:3.4.23.40]
Unigene19923	cre:CHLREDRAFT_112209	58.82	68	1e-16	81.3	CYN18-1; peptidyl-prolyl cis-trans isomerase, cyclophilin-type (EC:5.2.1.8); K12734 peptidyl-prolyl cis-trans isomerase-like 3 [EC:5.2.1.8]
Unigene19927	pop:POPTR_554827	81.43	70	2e-28	120	CHS4; chalcone synthase (EC:2.3.1.74); K00660 chalcone synthase [EC:2.3.1.74]
Unigene19932	ath:AT1G24650	47.69	65	7e-10	58.9	leucine-rich repeat family protein / protein kinase family protein; K00924 [EC:2.7.1.-]
Unigene19937	ath:AT3G13180	74.24	66	3e-23	103	NOL1/NOP2/sun family protein / antitermination NusB domain-containing protein; K03500 ribosomal RNA small subunit methyltransferase B [EC:2.1.1.-]
Unigene19939	ath:AT3G56580	43.18	44	5e-08	52.8	zinc finger (C3HC4-type RING finger) family protein; K11982 E3 ubiquitin-protein ligase RNF115/126 [EC:6.3.2.19]
Unigene19940	vvi:100265395	36.17	47	9e-07	48.5	similar to thioredoxin-related protein; K11982 E3 ubiquitin-protein ligase RNF115/126 [EC:6.3.2.19]
Unigene19941	pop:POPTR_574100	70	70	2e-24	107	ribosomal protein S26; K02976 small subunit ribosomal protein S26e
Unigene19943	ath:AT5G42020	77.05	61	2e-23	100	BIP2; BIP2; ATP binding; K09490 heat shock 70kDa protein 5
Unigene19960	ath:AT5G09660	92.86	70	2e-31	130	PMDH2; PMDH2 (peroxisomal NAD-malate dehydrogenase 2); malate dehydrogenase (EC:1.1.1.37); K00026 malate dehydrogenase [EC:1.1.1.37]
Unigene19964	ath:AT1G29940	62.86	70	2e-21	97.1	NRPA2; NRPA2; DNA binding / DNA-directed RNA polymerase/ ribonucleoside binding; K03002 DNA-directed RNA polymerase I subunit A2 [EC:2.7.7.6]
Unigene19968	sbi:SORBI_01g001220	55.88	34	2e-06	47.8	hypothetical protein; K13030 cyanohydrin beta-glucosyltransferase [EC:2.4.1.85]
Unigene19973	cme:CML103C	81.82	22	9e-07	48.5	similar to splicing factor 3b subunit 3 ; K12830 splicing factor 3B subunit 3
Unigene19974	rcu:RCOM_1348150	81.97	61	1e-23	104	Aminotransferase ybdL, putative (EC:2.6.1.1); K10907 aminotransferase [EC:2.6.1.-]
Unigene19977	ppp:PHYPADRAFT_82118	60.29	68	7e-23	102	NRT2;2; nitrate transporter; K02575 MFS transporter, NNP family, nitrate/nitrite transporter
Unigene19979	ath:AT3G15720	37.1	62	5e-08	52.8	glycoside hydrolase family 28 protein / polygalacturonase (pectinase) family protein (EC:3.2.1.15); K01184 polygalacturonase [EC:3.2.1.15]
Unigene19985	cre:CHLREDRAFT_103296	57.41	54	8e-13	68.6	FAP121; flagellar associated protein (EC:2.7.4.8); K00942 guanylate kinase [EC:2.7.4.8]
Unigene19986	ath:AT5G17820	55.36	56	4e-11	62.8	peroxidase 57 (PER57) (P57) (PRXR10); K00430 peroxidase [EC:1.11.1.7]
Unigene19988	ath:AT4G35020	73.91	69	2e-27	117	ARAC3; ARAC3 (ARABIDOPSIS RAC-LIKE 3); GTP binding / GTPase; K07975 Rho family, other
Unigene19989	zma:100286357	72.31	65	6e-27	115	TIDP3726; LOC100286357; K02900 large subunit ribosomal protein L27Ae
Unigene19990	cme:CMM296C	42.86	49	8e-08	52	alcohol dehydrogenase [NADP+] (aldehyde reductase) ; K00002 alcohol dehydrogenase (NADP+) [EC:1.1.1.2]
Unigene19998	zma:100282547	47.83	69	1e-13	71.2	60S ribosomal protein L33-B; K02917 large subunit ribosomal protein L35Ae
Unigene20000	ath:AT2G05630	84.62	39	9e-15	75.1	ATG8D; autophagy 8d (APG8d); K08341 GABA(A) receptor-associated protein (autophagy-related protein 8)
Unigene20001	pop:POPTR_720391	86.67	45	3e-16	80.1	glucose-1-phosphate adenylyltransferase (EC:2.7.7.27); K00975 glucose-1-phosphate adenylyltransferase [EC:2.7.7.27]
Unigene20002	ath:AT1G55020	75	68	6e-24	105	LOX1; LOX1; lipoxygenase (EC:1.13.11.12); K00454 lipoxygenase [EC:1.13.11.12]
Unigene20004	zma:100274411	47.76	67	1e-08	54.7	pco133413; LOC100274411; K13091 RNA-binding protein 39
Unigene20012	ath:AT3G56310	72.86	70	4e-24	106	alpha-galactosidase, putative / melibiase, putative / alpha-D-galactoside galactohydrolase, putative (EC:3.2.1.22); K07407 alpha-galactosidase [EC:3.2.1.22]
Unigene20030	ath:AT5G25480	72.41	29	2e-07	50.4	DNMT2; DNMT2 (DNA METHYLTRANSFERASE-2); DNA binding; K00558 DNA (cytosine-5-)-methyltransferase [EC:2.1.1.37]
Unigene20035	cre:CHLREDRAFT_185571	56	50	4e-12	66.2	CYN20-3; peptidyl-prolyl cis-trans isomerase, cyclophilin-type (EC:5.2.1.8); K03768 peptidyl-prolyl cis-trans isomerase B (cyclophilin B) [EC:5.2.1.8]
Unigene20036	ath:AT5G13110	90	70	7e-33	135	G6PD2; G6PD2 (GLUCOSE-6-PHOSPHATE DEHYDROGENASE 2); glucose-6-phosphate dehydrogenase (EC:1.1.1.49); K00036 glucose-6-phosphate 1-dehydrogenase [EC:1.1.1.49]
Unigene20038	ath:AT3G50740	55.07	69	8e-18	85.1	UGT72E1 (UDP-glucosyl transferase 72E1); UDP-glycosyltransferase/ coniferyl-alcohol glucosyltransferase/ transferase, transferring glycosyl groups (EC:2.4.1.111); K12356 coniferyl-alcohol glucosyltransferase [EC:2.4.1.111]
Unigene20042	cme:CMH197C	92.86	70	3e-32	133	mitochondrial F-type ATPase F1 subunit beta, precursor ; K02133 F-type H+-transporting ATPase subunit beta [EC:3.6.3.14]
Unigene20048	ath:AT1G09630	42.55	47	7e-07	48.9	ATRAB11C (ARABIDOPSIS RAB GTPASE 11C); GTP binding; K07976 Rab family, other
Unigene20049	ath:AT5G19510	69.57	69	1e-23	104	elongation factor 1B alpha-subunit 2 (eEF1Balpha2); K03232 elongation factor EF-1 beta subunit
Unigene20057	cme:CMI252C	55.07	69	4e-15	76.3	DNA topoisomerase I ; K03168 DNA topoisomerase I [EC:5.99.1.2]
Unigene20062	ath:AT4G03210	84.29	70	1e-31	130	XTH9; XTH9 (XYLOGLUCAN ENDOTRANSGLUCOSYLASE/HYDROLASE 9); hydrolase, acting on glycosyl bonds / xyloglucan:xyloglucosyl transferase; K08235 xyloglucan:xyloglucosyl transferase [EC:2.4.1.207]
Unigene20075	ath:AT3G04240	86.96	69	4e-30	125	SEC; SEC (secret agent); transferase, transferring glycosyl groups; K09667 polypeptide N-acetylglucosaminyltransferase [EC:2.4.1.-]
Unigene20083	ath:AT5G25130	57.14	42	6e-08	52.4	CYP71B12; electron carrier/ heme binding / iron ion binding / monooxygenase/ oxygen binding; K00517 [EC:1.14.-.-]
Unigene20085	ath:AT2G21890	58.73	63	8e-19	88.6	CAD3; CAD3 (CINNAMYL ALCOHOL DEHYDROGENASE HOMOLOG 3); binding / catalytic/ oxidoreductase/ zinc ion binding (EC:1.1.1.195); K00083 cinnamyl-alcohol dehydrogenase [EC:1.1.1.195]
Unigene20091	ath:AT3G13580	75.36	69	2e-26	113	60S ribosomal protein L7 (RPL7D); K02937 large subunit ribosomal protein L7e
Unigene20097	ath:AT4G36220	68.12	69	8e-21	95.1	FAH1; FAH1 (FERULIC ACID 5-HYDROXYLASE 1); ferulate 5-hydroxylase/ monooxygenase; K09755 ferulate-5-hydroxylase [EC:1.14.-.-]
Unigene20118	ath:AT1G13060	61.97	71	1e-17	84.3	PBE1; PBE1; endopeptidase/ peptidase/ threonine-type endopeptidase; K02737 20S proteasome subunit beta 5 [EC:3.4.25.1]
Unigene20130	ath:AT4G31710	40.58	69	2e-08	53.9	ATGLR2.4; intracellular ligand-gated ion channel; K05387 glutamate receptor, ionotropic, other eukaryote
Unigene20138	ath:AT5G25060	78.57	70	1e-25	110	RNA recognition motif (RRM)-containing protein; K12842 U2-associated protein SR140
Unigene20140	ath:AT2G02570	47.14	70	3e-08	53.5	nucleic acid binding; K12839 survival of motor neuron-related-splicing factor 30
Unigene20151	rcu:RCOM_0340700	33.33	72	2e-06	47.4	Cell division protein ftsH, putative (EC:3.6.4.3); K03798 cell division protease FtsH [EC:3.4.24.-]
Unigene20155	zma:100193915	84.06	69	2e-29	124	si614032g01; LOC100193915; K05543 tRNA-dihydrouridine synthase 2 [EC:1.-.-.-]
Unigene20157	ath:AT1G09795	92.86	70	1e-31	130	ATATP-PRT2 (ATP PHOSPHORIBOSYL TRANSFERASE 2); ATP phosphoribosyltransferase (EC:2.4.2.17); K00765 ATP phosphoribosyltransferase [EC:2.4.2.17]
Unigene20183	ath:ArthMp086	83.33	42	3e-13	70.1	NADH dehydrogenase subunit 3 (EC:1.6.99.3); K03880 NADH dehydrogenase I subunit 3 [EC:1.6.5.3]
Unigene20198	olu:OSTLU_33639	42.59	54	2e-07	50.4	predicted protein; K01090 protein phosphatase [EC:3.1.3.16]
Unigene20212	ath:AT4G33150	54.41	68	8e-16	78.6	lysine-ketoglutarate reductase/saccharopine dehydrogenase bifunctional enzyme; K00290 saccharopine dehydrogenase (NAD+, L-lysine forming) [EC:1.5.1.7]; K00291 saccharopine dehydrogenase (NADP+, L-lysine forming) [EC:1.5.1.8]; K00292 saccharopine dehydrogenase (NAD+, L-glutamate forming) [EC:1.5.1.9]
Unigene20217	ath:AT1G08510	82.86	70	3e-29	123	FATB; FATB (fatty acyl-ACP thioesterases B); acyl carrier/ acyl-[acyl-carrier-protein] hydrolase (EC:3.1.2.14); K10781 fatty acyl-ACP thioesterase B [EC:3.1.2.14 3.1.2.-]
Unigene20221	sbi:SORBI_01g047120	38.71	62	3e-07	50.1	hypothetical protein; K13071 pheophorbide a oxygenase [EC:1.14.12.20]
Unigene20235	ath:AT4G14960	86.44	59	4e-26	112	TUA6; TUA6; structural constituent of cytoskeleton; K07374 tubulin alpha
Unigene20239	ath:AT4G32410	36.62	71	6e-06	45.8	CESA1; CESA1 (CELLULOSE SYNTHASE 1); cellulose synthase/ transferase, transferring glycosyl groups (EC:2.4.1.12); K10999 cellulose synthase A [EC:2.4.1.12]
Unigene20248	ath:AT2G19830	92.86	70	5e-31	129	SNF7.2; SNF7.2; K12194 charged multivesicular body protein 4
Unigene20250	ath:AT2G20980	60.87	46	6e-09	55.8	MCM10; MCM10; K10736 minichromosome maintenance protein 10
Unigene20251	ppp:PHYPADRAFT_82118	65.71	70	4e-25	109	NRT2;2; nitrate transporter; K02575 MFS transporter, NNP family, nitrate/nitrite transporter
Unigene20256	zma:100283452	97.14	70	1e-33	137	pyruvate kinase, cytosolic isozyme; K00873 pyruvate kinase [EC:2.7.1.40]
Unigene20267	zma:100284265	87.14	70	2e-32	133	eukaryotic translation initiation factor 3 subunit 6; K03250 translation initiation factor eIF-3 subunit 6
Unigene20273	ppp:PhpafMp01	75	60	1e-20	94.7	cox1; cytochrome c oxidase subunit 1; K02256 cytochrome c oxidase subunit I [EC:1.9.3.1]
Unigene20291	ath:AT1G47128	36.62	71	4e-09	56.2	RD21; RD21 (responsive to dehydration 21); cysteine-type endopeptidase/ cysteine-type peptidase; K01376 [EC:3.4.22.-]
Unigene20292	cre:CHLREDRAFT_195600	56.9	58	3e-13	70.1	RPP2; acidic ribosomal protein P2; K02943 large subunit ribosomal protein LP2
Unigene20294	ath:AT5G12200	79.41	68	2e-27	117	dihydropyrimidinase / DHPase / dihydropyrimidine amidohydrolase / hydantoinase (PYD2) (EC:3.5.2.2); K01464 dihydropyrimidinase [EC:3.5.2.2]
Unigene20308	ath:AT3G42660	53.62	69	2e-16	80.9	nucleotide binding; K11274 chromosome transmission fidelity protein 4
Unigene20315	ath:AT4G20060	52.86	70	3e-14	73.2	EMB1895 (EMBRYO DEFECTIVE 1895); binding; K13144 integrator complex subunit 7
Unigene20316	ath:AT5G66390	39.19	74	3e-06	47	peroxidase 72 (PER72) (P72) (PRXR8); K00430 peroxidase [EC:1.11.1.7]
Unigene20330	ath:AT3G53160	56.16	73	1e-20	94.7	UGT73C7 (UDP-glucosyl transferase 73C7); UDP-glycosyltransferase/ transferase, transferring glycosyl groups; K13496 UDP-glucosyl transferase 73C [EC:2.4.1.-]
Unigene20335	ath:AT1G28440	41.67	60	5e-08	52.8	HSL1; HSL1 (HAESA-Like 1); ATP binding / kinase/ protein serine/threonine kinase; K00924 [EC:2.7.1.-]
Unigene20342	olu:OSTLU_38443	68.57	70	1e-23	104	predicted protein; K06957
Unigene20356	ath:AT4G29040	82.86	70	1e-28	120	RPT2a; RPT2a (regulatory particle AAA-ATPase 2a); ATPase; K03062 26S proteasome regulatory subunit T2
Unigene20359	zma:100281030	52.17	69	2e-13	70.9	60 ribosomal protein L14; K02875 large subunit ribosomal protein L14e
Unigene20361	ath:AT1G67580	85.51	69	2e-31	130	protein kinase family protein; K08818 cell division cycle 2-like [EC:2.7.11.22]
Unigene20369	ath:AT5G02810	48.89	45	2e-08	54.3	PRR7; PRR7 (PSEUDO-RESPONSE REGULATOR 7); transcription regulator/ two-component response regulator; K12129 pseudo-response regulator 7
Unigene20375	cre:CHLREDRAFT_181880	56.76	37	4e-06	46.2	nuclear ribonucleoprotein; K12741 heterogeneous nuclear ribonucleoprotein A1/A3
Unigene20389	zma:100282695	50.91	55	4e-07	49.7	nucleic acid binding protein; K13128 zinc finger CCHC domain-containing protein 8
Unigene20393	cme:CMT504C	41.43	70	6e-14	72.4	alpha-tubulin ; K07374 tubulin alpha
Unigene20394	ath:AT2G40830	40.43	47	2e-07	50.8	RHC1A; RHC1A; protein binding / zinc ion binding; K11982 E3 ubiquitin-protein ligase RNF115/126 [EC:6.3.2.19]
Unigene20400	cre:CHLREDRAFT_195849	52.78	72	3e-11	63.5	SRP35; SR protein factor; K12890 splicing factor, arginine/serine-rich 1/9
Unigene20412	ath:AT1G13710	63.64	66	4e-18	86.3	CYP78A5; electron carrier/ heme binding / iron ion binding / monooxygenase/ oxygen binding; K00517 [EC:1.14.-.-]
Unigene20435	ath:AT4G32150	75.76	33	2e-08	53.9	ATVAMP711 (ARABIDOPSIS THALIANA VESICLE-ASSOCIATED MEMBRANE PROTEIN 711); K08515 vesicle-associated membrane protein 7
Unigene20451	zma:100284464	41.67	72	7e-10	58.9	nucleotide-binding protein-like; K03593 ATP-binding protein involved in chromosome partitioning
Unigene20452	ath:AT5G46330	47.83	69	2e-12	67.4	FLS2; FLS2 (FLAGELLIN-SENSITIVE 2); ATP binding / kinase/ protein binding / protein serine/threonine kinase/ transmembrane receptor protein serine/threonine kinase; K13420 LRR receptor-like serine/threonine-protein kinase FLS2 [EC:2.7.11.1]
Unigene20468	ath:AT4G29510	77.42	62	5e-26	112	PRMT11; PRMT11 (ARGININE METHYLTRANSFERASE 11); protein-arginine N-methyltransferase; K11434 protein arginine N-methyltransferase 1 [EC:2.1.1.-]
Unigene20477	rcu:RCOM_0340700	40.28	72	1e-09	58.2	Cell division protein ftsH, putative (EC:3.6.4.3); K03798 cell division protease FtsH [EC:3.4.24.-]
Unigene20484	pop:POPTR_561252	84.29	70	8e-30	125	ACT3; actin 3; K05692 actin beta/gamma 1
Unigene20497	cre:CHLREDRAFT_130723	76.47	51	5e-19	89.4	RPL39; ribosomal protein L39, component of cytosolic 80S ribosome and 60S large subunit; K02924 large subunit ribosomal protein L39e
Unigene20501	ath:AT2G32440	67.14	70	7e-26	112	KAO2; KAO2 (ENT-KAURENOIC ACID HYDROXYLASE 2); ent-kaurenoate oxidase/ oxygen binding (EC:1.14.13.79); K04123 ent-kaurenoic acid hydroxylase [EC:1.14.13.79]
Unigene20505	zma:732740	81.43	70	3e-29	123	pco067871; LOC732740; K03456 protein phosphatase 2 (formerly 2A), regulatory subunit A
Unigene20527	ath:AT1G77760	71.43	70	1e-27	117	NIA1; NIA1 (NITRATE REDUCTASE 1); nitrate reductase (EC:1.7.1.1); K00360 nitrate reductase (NADH) [EC:1.7.1.1]
Unigene20536	cre:CHLREDRAFT_195849	55.07	69	5e-15	75.9	SRP35; SR protein factor; K12890 splicing factor, arginine/serine-rich 1/9
Unigene20541	ath:AT3G19050	62	50	1e-12	68.2	POK2; POK2 (PHRAGMOPLAST ORIENTING KINESIN 2); ATP binding / microtubule motor; K10400 kinesin family member 15
Unigene20574	ath:AT1G14220	49.06	53	2e-10	60.5	ribonuclease T2 family protein; K01166 ribonuclease T2 [EC:3.1.27.1]
Unigene20576	pop:POPTR_753829	51.92	52	2e-12	67.4	SDG936; SET domain protein; K11422 histone-lysine N-methyltransferase SETD1 [EC:2.1.1.43]
Unigene20577	zma:542267	79.41	68	6e-24	105	ATPB; mitochondrial F-1-ATPase subunit 2 (EC:3.6.3.14); K02133 F-type H+-transporting ATPase subunit beta [EC:3.6.3.14]
Unigene20584	zma:732749	83.1	71	2e-30	127	RH2; RH2 protein-like; K13025 translation initiation factor eIF-4A 3 [EC:3.6.1.-]
Unigene20585	zma:100285338	61.43	70	1e-23	104	60S ribosomal protein L11; K02868 large subunit ribosomal protein L11e
Unigene20597	cre:CHLREDRAFT_185967	96.67	30	5e-10	59.3	FTT1; 14-3-3 protein (EC:3.1.1.4); K06630 tyrosine 3-monooxygenase/tryptophan 5-monooxygenase activation protein
Unigene20611	pop:POPTR_819059	85.92	71	3e-32	133	magnesium chelatase; K03403 magnesium chelatase subunit H [EC:6.6.1.1]
Unigene20615	ath:AT5G13160	45	60	9e-12	65.1	PBS1; PBS1 (avrPphB susceptible 1); kinase/ protein serine/threonine kinase; K13430 serine/threonine-protein kinase PBS1 [EC:2.7.11.1]
Unigene20619	ath:AT3G53710	43.28	67	2e-07	50.4	AGD6; AGD6; ARF GTPase activator/ DNA binding / zinc ion binding; K12492 ADP-ribosylation factor GTPase-activating protein 1
Unigene20620	vvi:100261060	42.62	61	1e-08	54.7	hypothetical protein LOC100261060; K13148 integrator complex subunit 11 [EC:3.1.27.-]
Unigene20627	ath:AT2G46430	45.59	68	8e-14	72	ATCNGC3 (CYCLIC NUCLEOTIDE GATED CHANNEL 3); calmodulin binding / cyclic nucleotide binding / ion channel; K05391 cyclic nucleotide gated channel, other eukaryote
Unigene20631	pop:POPTR_832630	98.57	70	1e-33	137	phosphoglycerate kinase; K00927 phosphoglycerate kinase [EC:2.7.2.3]
Unigene20636	osa:4342669	57.69	52	3e-07	50.1	Os07g0202100; hypothetical protein; K11594 ATP-dependent RNA helicase [EC:3.6.4.13]
Unigene20646	pop:POPTR_832749	84.62	52	2e-19	90.9	nicotinate-nucleotide diphosphorylase (carboxylating) (EC:2.4.2.19); K00767 nicotinate-nucleotide pyrophosphorylase (carboxylating) [EC:2.4.2.19]
Unigene20648	olu:OSTLU_28038	79.37	63	6e-25	108	RPL36a; Ribosomal protein L36a, component of cytosolic 80S ribosome and 60S large subunit; K02929 large subunit ribosomal protein L44e
Unigene20656	pop:POPTR_823837	96.67	60	4e-29	122	C4H2, CYP73A42; cytochrome P450 cinnamate 4-hydroxylase (EC:1.14.13.11); K00487 trans-cinnamate 4-monooxygenase [EC:1.14.13.11]
Unigene20661	ath:AT5G24090	63.38	71	5e-23	102	acidic endochitinase (CHIB1); K01183 chitinase [EC:3.2.1.14]
Unigene20678	ath:AT1G74060	85	40	1e-15	78.2	60S ribosomal protein L6 (RPL6B); K02934 large subunit ribosomal protein L6e
Unigene20698	ath:AT5G09880	48.1	79	3e-10	60.1	RNA recognition motif (RRM)-containing protein; K13091 RNA-binding protein 39
Unigene20709	ath:AT4G33950	88.73	71	1e-34	140	OST1; OST1 (OPEN STOMATA 1); calcium-dependent protein serine/threonine kinase/ kinase/ protein kinase; K00924 [EC:2.7.1.-]
Unigene20713	pop:POPTR_816880	52.63	76	8e-16	78.6	KUP3 (K+ uptake transporter 3); K03549 KUP system potassium uptake protein
Unigene20722	ath:AT1G71830	39.39	66	9e-10	58.5	SERK1; SERK1 (SOMATIC EMBRYOGENESIS RECEPTOR-LIKE KINASE 1); kinase/ transmembrane receptor protein serine/threonine kinase; K13418 somatic embryogenesis receptor kinase 1 [EC:2.7.10.1 2.7.11.1]
Unigene20724	ath:AT1G01060	67.27	55	1e-18	88.2	LHY; LHY (LATE ELONGATED HYPOCOTYL); DNA binding / transcription factor; K12133 LATE ELONGATED HYPOCOTYL
Unigene20727	ath:AT3G25900	72.41	29	2e-06	47.8	HMT-1; HMT-1; homocysteine S-methyltransferase (EC:2.1.1.10); K00547 homocysteine S-methyltransferase [EC:2.1.1.10]
Unigene20731	ath:AT4G34670	73.24	71	2e-23	103	40S ribosomal protein S3A (RPS3aB); K02984 small subunit ribosomal protein S3Ae
Unigene20732	pop:POPTR_557223	49.21	63	3e-09	56.6	diaminopimelate decarboxylase (EC:4.1.1.20); K01586 diaminopimelate decarboxylase [EC:4.1.1.20]
Unigene20734	ath:AT5G23900	65.62	64	9e-20	91.7	60S ribosomal protein L13 (RPL13D); K02873 large subunit ribosomal protein L13e
Unigene20750	ath:AT1G80340	60	70	2e-21	97.1	GA3OX2; GA3OX2 (GIBBERELLIN 3-OXIDASE 2); gibberellin 3-beta-dioxygenase (EC:1.14.11.15); K04124 gibberellin 3-beta-dioxygenase [EC:1.14.11.15]
Unigene20754	zma:100285226	78.57	70	2e-26	113	csu614a; LOC100285226; K06630 tyrosine 3-monooxygenase/tryptophan 5-monooxygenase activation protein
Unigene20757	ath:AT5G16130	80.28	71	9e-28	118	40S ribosomal protein S7 (RPS7C); K02993 small subunit ribosomal protein S7e
Unigene20767	vvi:100241708	90.14	71	6e-32	132	hypothetical protein LOC100241708; K12392 AP-1 complex subunit beta-1
Unigene20772	pop:POPTR_260546	54.41	68	2e-13	70.9	DCL904; dicer-like protein; K11592 endoribonuclease Dicer [EC:3.1.26.-]
Unigene20775	ath:AT5G55140	75.93	54	8e-19	88.6	ribosomal protein L30 family protein; K02907 large subunit ribosomal protein L30
Unigene20782	vvi:100243188	73.24	71	3e-29	123	similar to MCM9; ATP binding / DNA binding / DNA-dependent ATPase; K10738 minichromosome maintenance protein 9
Unigene20785	ath:AT5G65980	37.88	66	8e-11	62	auxin efflux carrier family protein; K07088
Unigene20815	zma:100279772	81.43	70	4e-30	125	umc2724; LOC100279772; K00962 polyribonucleotide nucleotidyltransferase [EC:2.7.7.8]
Unigene20819	vvi:100254113	47.06	51	1e-05	45.1	hypothetical protein LOC100254113; K13430 serine/threonine-protein kinase PBS1 [EC:2.7.11.1]
Unigene20822	ath:AT5G21100	43.66	71	8e-13	68.6	L-ascorbate oxidase, putative (EC:1.10.3.3); K00423 L-ascorbate oxidase [EC:1.10.3.3]
Unigene20837	vvi:100250929	92.96	71	1e-33	137	similar to Heat shock 70 kDa protein, mitochondrial; K04043 molecular chaperone DnaK
Unigene20839	pop:POPTR_583054	92.86	42	8e-16	78.6	transferase, transferring glycosyl groups (EC:2.4.1.142); K03842 beta-1,4-mannosyltransferase [EC:2.4.1.142]
Unigene20853	cre:CHLREDRAFT_141477	46.94	49	2e-08	54.3	ATM/ATR-like kinase; K08874 transformation/transcription domain-associated protein
Unigene20854	ath:AT1G74920	76.92	26	7e-07	48.9	ALDH10A8; 3-chloroallyl aldehyde dehydrogenase/ oxidoreductase (EC:1.2.1.8); K00130 betaine-aldehyde dehydrogenase [EC:1.2.1.8]
Unigene20857	cme:CMR309C	45.45	66	1e-05	45.1	similar to mitochondrial carrier protein (Mrs1p) ; K03454 mitochondrial carrier protein, MC family
Unigene20873	vvi:100244922	60.87	69	1e-21	98.2	similar to 40S ribosomal S4 protein; K02987 small subunit ribosomal protein S4e
Unigene20881	ath:AT1G71830	55.71	70	6e-16	79	SERK1; SERK1 (SOMATIC EMBRYOGENESIS RECEPTOR-LIKE KINASE 1); kinase/ transmembrane receptor protein serine/threonine kinase; K13418 somatic embryogenesis receptor kinase 1 [EC:2.7.10.1 2.7.11.1]
Unigene20885	ath:AT5G15840	48.08	52	2e-11	64.3	CO; CO (CONSTANS); transcription factor/ transcription regulator/ zinc ion binding; K12135 zinc finger protein CONSTANS
Unigene20899	rcu:RCOM_0955780	50	38	1e-06	48.1	Ubiquitin carboxyl-terminal hydrolase, putative (EC:3.1.2.15); K11835 ubiquitin carboxyl-terminal hydrolase 4/11/15 [EC:3.1.2.15]
Unigene20909	olu:OSTLU_23829	58.82	68	8e-21	95.1	HSP90C; Heat Shock Protein 90; K04079 molecular chaperone HtpG
Unigene20911	ath:AT3G47120	80.43	46	3e-17	83.6	RNA recognition motif (RRM)-containing protein; K13107 RNA-binding motif protein, X-linked 2
Unigene20915	rcu:RCOM_1577670	78.57	70	9e-28	118	GTP-binding protein enga, putative; K03977 GTP-binding protein
Unigene20918	ath:AT5G64200	87.32	71	5e-32	132	ATSC35; ATSC35; RNA binding / nucleic acid binding / nucleotide binding; K12891 splicing factor, arginine/serine-rich 2
Unigene20946	ppp:PhpafMp32	96.55	29	5e-11	62.8	nad7; NADH dehydrogenase subunit 7; K03935 NADH dehydrogenase (ubiquinone) Fe-S protein 2 [EC:1.6.5.3 1.6.99.3]
Unigene20950	ath:AT1G66150	50.68	73	2e-14	73.9	TMK1; TMK1 (TRANSMEMBRANE KINASE 1); transmembrane receptor protein serine/threonine kinase; K00924 [EC:2.7.1.-]
Unigene20951	ath:AT3G06350	60	75	2e-19	90.5	MEE32; MEE32 (MATERNAL EFFECT EMBRYO ARREST 32); 3-dehydroquinate dehydratase/ NADP or NADPH binding / binding / catalytic/ shikimate 5-dehydrogenase (EC:1.1.1.25); K13832 3-dehydroquinate dehydratase / shikimate dehydrogenase [EC:4.2.1.10 1.1.1.25]
Unigene20957	zma:100284286	68.75	32	7e-07	48.9	succinyl-CoA ligase beta-chain; K01900 succinyl-CoA synthetase beta subunit [EC:6.2.1.4 6.2.1.5]
Unigene20961	vvi:100267001	58.9	73	4e-16	79.7	similar to F-box family protein; K13173 arginine and glutamate-rich protein 1
Unigene20972	ath:AT1G02680	84.51	71	6e-29	122	TAF13; TAF13 (TBP-ASSOCIATED FACTOR 13); DNA binding / RNA polymerase II transcription factor; K03127 transcription initiation factor TFIID subunit D11
Unigene20974	ath:AT3G14270	41.18	51	5e-07	49.3	phosphatidylinositol-4-phosphate 5-kinase family protein; K00889 1-phosphatidylinositol-4-phosphate 5-kinase [EC:2.7.1.68]
Unigene20977	vvi:100261347	60.56	71	1e-20	94.4	hypothetical protein LOC100261347; K11449 jumonji domain-containing protein 1 [EC:1.14.11.-]
Unigene20986	pop:POPTR_752498	40	60	5e-07	49.3	hypothetical protein; K13192 RNA-binding protein 26
Unigene20990	ath:AT5G03770	70.42	71	2e-24	107	3-deoxy-D-manno-octulosonic acid transferase-related; K02527 3-deoxy-D-manno-octulosonic-acid transferase [EC:2.-.-.-]
Unigene20997	ath:AT1G54270	51.11	45	2e-08	54.3	EIF4A-2; ATP-dependent helicase/ translation initiation factor; K03257 translation initiation factor eIF-4A
Unigene21015	zma:100281116	71.83	71	1e-24	108	ATP-dependent Clp protease ATP-binding subunit clpX; K03544 ATP-dependent Clp protease ATP-binding subunit ClpX
Unigene21035	ath:AT1G48920	42.03	69	2e-08	54.3	ATNUC-L1; nucleic acid binding / nucleotide binding; K11294 nucleolin
Unigene21036	cme:CMW007C	55.07	69	9e-15	75.1	cytochrome B ; K00412 ubiquinol-cytochrome c reductase cytochrome b subunit [EC:1.10.2.2]
Unigene21046	ath:AT5G47910	50	54	6e-06	45.8	RBOHD; RBOHD (RESPIRATORY BURST OXIDASE HOMOLOGUE D); NAD(P)H oxidase; K13447 respiratory burst oxidase [EC:1.6.3.- 1.11.1.-]
Unigene21047	pop:POPTR_816969	53.52	71	3e-19	90.1	tyrosine decarboxylase (EC:4.1.1.25); K01593 aromatic-L-amino-acid decarboxylase [EC:4.1.1.28]
Unigene21057	rcu:RCOM_0340700	47.46	59	3e-11	63.5	Cell division protein ftsH, putative (EC:3.6.4.3); K03798 cell division protease FtsH [EC:3.4.24.-]
Unigene21058	ath:AT1G76820	77.46	71	1e-24	107	GTP binding / GTPase; K03243 translation initiation factor IF-2 unclassified subunit
Unigene21063	ath:AT2G17930	81.69	71	5e-31	129	binding / inositol or phosphatidylinositol kinase/ phosphotransferase, alcohol group as acceptor; K08874 transformation/transcription domain-associated protein
Unigene21072	rcu:RCOM_1031870	36.36	77	3e-09	56.6	zinc finger protein, putative; K11982 E3 ubiquitin-protein ligase RNF115/126 [EC:6.3.2.19]
Unigene21088	vvi:100248097	59.46	74	9e-18	85.1	similar to BY-2 kinesin-like protein 10; K10393 kinesin family member 2/24
Unigene21124	rcu:RCOM_0340700	46.88	64	2e-08	54.3	Cell division protein ftsH, putative (EC:3.6.4.3); K03798 cell division protease FtsH [EC:3.4.24.-]
Unigene21132	olu:OSTLU_29541	55.88	68	5e-16	79.3	RPS8; Ribosomal protein S8, component of cytosolic 80S ribosome and 40S small subunit; K02995 small subunit ribosomal protein S8e
Unigene21136	pop:POPTR_829783	98.59	71	1e-35	144	naphthoate synthase (EC:4.1.3.36); K01661 naphthoate synthase [EC:4.1.3.36]
Unigene21137	ath:AT3G61510	64.29	70	3e-19	90.1	ACS1; ACS1 (ACC SYNTHASE 1); 1-aminocyclopropane-1-carboxylate synthase; K01762 1-aminocyclopropane-1-carboxylate synthase [EC:4.4.1.14]
Unigene21138	pop:POPTR_828371	98.15	54	6e-25	108	vacuolar H+-translocating inorganic pyrophosphatase (EC:3.6.1.1); K01507 inorganic pyrophosphatase [EC:3.6.1.1]
Unigene21140	rcu:RCOM_0340700	50	70	1e-12	68.2	Cell division protein ftsH, putative (EC:3.6.4.3); K03798 cell division protease FtsH [EC:3.4.24.-]
Unigene21142	olu:OSTLU_43398	46.48	71	5e-12	65.9	APC family transporter: amino acid; K03294 basic amino acid/polyamine antiporter, APA family
Unigene21145	rcu:RCOM_0903560	42.25	71	2e-08	54.3	malonyl-CoA decarboxylase, putative (EC:4.1.1.9); K01578 malonyl-CoA decarboxylase [EC:4.1.1.9]
Unigene21151	pop:POPTR_809215	85.92	71	1e-31	131	coniferyl-aldehyde dehydrogenase (EC:1.2.1.68); K12355 coniferyl-aldehyde dehydrogenase [EC:1.2.1.68]
Unigene21156	ppp:PhpafMp26	58.57	70	6e-19	89	cox3; cytochrome oxidase subunit 3; K02262 cytochrome c oxidase subunit III [EC:1.9.3.1]
Unigene21158	zma:100284544	89.83	59	7e-26	112	protein transport protein SEC61 gamma subunit; K07342 protein transport protein SEC61 subunit gamma and related proteins
Unigene21160	ath:AT3G48150	61.11	36	4e-06	46.2	APC8; APC8 (ANAPHASE-PROMOTING COMPLEX SUBUNIT 8); binding; K03355 anaphase-promoting complex subunit 8
Unigene21169	ath:AT1G14700	71.43	70	3e-26	113	PAP3; PAP3 (PURPLE ACID PHOSPHATASE 3); acid phosphatase/ protein serine/threonine phosphatase; K01078 acid phosphatase [EC:3.1.3.2]
Unigene21174	ath:AT3G59540	58.33	60	4e-14	72.8	60S ribosomal protein L38 (RPL38B); K02923 large subunit ribosomal protein L38e
Unigene21184	olu:OSTLU_44124	42.86	70	2e-09	57.4	predicted protein; K00863 dihydroxyacetone kinase [EC:2.7.1.29]
Unigene21185	ath:AT2G31040	69.44	72	3e-27	116	ATP synthase protein I -related; K02116 ATP synthase protein I
Unigene21193	ppp:PHYPADRAFT_59717	44.12	68	1e-09	57.8	ppabcb14; ATP-binding cassette transporter, subfamily B, member 14, group MDR/PGP protein PpABCB14; K05658 ATP-binding cassette, subfamily B (MDR/TAP), member 1
Unigene21197	pop:POPTR_824484	61.64	73	2e-18	87	COMT1; caffeic acid 3-O-methyltransferase (EC:2.1.1.68); K13066 caffeic acid 3-O-methyltransferase [EC:2.1.1.68]
Unigene21199	pop:POPTR_832093	90.28	72	3e-36	146	gdcP1; precursor of carboxylase p-protein 1, glycine decarboxylase complex (EC:1.4.4.2); K00281 glycine dehydrogenase [EC:1.4.4.2]
Unigene21210	vvi:100267490	41.33	75	2e-07	50.8	hypothetical protein LOC100267490; K09773 hypothetical protein
Unigene21213	cre:CHLREDRAFT_195589	57.75	71	3e-14	73.6	RPL18; ribosomal protein L18, component of cytosolic 80S ribosome and 60S large subunit; K02883 large subunit ribosomal protein L18e
Unigene21227	pop:POPTR_723945	72.41	29	2e-09	41.6	galactokinase (EC:2.7.1.6); K00849 galactokinase [EC:2.7.1.6]
Unigene21230	ath:AT5G66390	41.18	68	1e-08	54.7	peroxidase 72 (PER72) (P72) (PRXR8); K00430 peroxidase [EC:1.11.1.7]
Unigene21233	cre:CHLREDRAFT_195607	68.09	47	2e-15	77.4	RPS29; ribosomal protein S29, component of cytosolic 80S ribosome and 40S small subunit; K02980 small subunit ribosomal protein S29e
Unigene21237	ath:AT4G33150	70.42	71	3e-22	99.8	lysine-ketoglutarate reductase/saccharopine dehydrogenase bifunctional enzyme; K00290 saccharopine dehydrogenase (NAD+, L-lysine forming) [EC:1.5.1.7]; K00291 saccharopine dehydrogenase (NADP+, L-lysine forming) [EC:1.5.1.8]; K00292 saccharopine dehydrogenase (NAD+, L-glutamate forming) [EC:1.5.1.9]
Unigene21239	zma:100281847	82.5	40	1e-13	71.2	pco149699b; LOC100281847; K01634 sphinganine-1-phosphate aldolase [EC:4.1.2.27]
Unigene21242	ath:AT3G57290	87.14	70	6e-32	132	EIF3E; EIF3E (EUKARYOTIC TRANSLATION INITIATION FACTOR 3E); translation initiation factor; K03250 translation initiation factor eIF-3 subunit 6
Unigene21252	pop:POPTR_207353	76.67	60	4e-23	102	DHS1; 2-dehydro-3-deoxyphosphoheptonate aldolase/ 3-deoxy-d-arabino-heptulosonate 7-phosphate synthetase (EC:2.5.1.54); K01626 3-deoxy-7-phosphoheptulonate synthase [EC:2.5.1.54]
Unigene21256	ath:AT2G46830	81.69	71	5e-31	129	CCA1; CCA1 (CIRCADIAN CLOCK ASSOCIATED 1); DNA binding / transcription activator/ transcription factor/ transcription repressor; K12134 circadian clock associated 1
Unigene21258	ath:AT2G36800	52.83	53	2e-10	60.5	DOGT1; DOGT1 (DON-GLUCOSYLTRANSFERASE 1); UDP-glycosyltransferase/ cis-zeatin O-beta-D-glucosyltransferase/ glucosyltransferase/ quercetin 4'-O-glucosyltransferase/ quercetin 7-O-glucosyltransferase/ trans-zeatin O-beta-D-glucosyltransferase/ transferase, transferring glycosyl groups; K13496 UDP-glucosyl transferase 73C [EC:2.4.1.-]
Unigene21262	ath:AT1G55670	53.45	58	2e-08	54.3	PSAG; PSAG (PHOTOSYSTEM I SUBUNIT G); K08905 photosystem I subunit V
Unigene21277	ath:AT5G47200	74.19	31	1e-08	54.7	ATRAB1A; GTP binding; K07976 Rab family, other
Unigene21281	pop:POPTR_413452	54.17	72	7e-12	65.5	serine/threonine protein kinase PBS1; K13430 serine/threonine-protein kinase PBS1 [EC:2.7.11.1]
Unigene21290	vvi:100245991	43.28	67	1e-08	54.7	4CL; 4-coumarate:CoA ligase; K01904 4-coumarate--CoA ligase [EC:6.2.1.12]
Unigene21292	ath:AT5G25180	64.29	70	2e-22	100	CYP71B14; electron carrier/ heme binding / iron ion binding / monooxygenase/ oxygen binding; K00517 [EC:1.14.-.-]
Unigene21301	ath:AT2G03820	68.06	72	3e-26	113	nonsense-mediated mRNA decay NMD3 family protein; K07562 nonsense-mediated mRNA decay protein 3
Unigene21307	ath:AT5G57590	80.28	71	1e-29	124	BIO1; BIO1 (biotin auxotroph 1); adenosylmethionine-8-amino-7-oxononanoate transaminase (EC:2.6.1.62); K00833 adenosylmethionine-8-amino-7-oxononanoate aminotransferase [EC:2.6.1.62]
Unigene21311	ath:AT5G20960	59.21	76	3e-17	83.6	AAO1; AAO1 (ARABIDOPSIS ALDEHYDE OXIDASE 1); aldehyde oxidase/ indole-3-acetaldehyde oxidase (EC:1.2.3.14 1.2.3.7); K11817 indole-3-acetaldehyde oxidase [EC:1.2.3.7]
Unigene21313	ath:AT3G55140	73.61	72	3e-27	116	pectate lyase family protein; K01728 pectate lyase [EC:4.2.2.2]
Unigene21324	ath:AT3G48750	87.5	72	3e-34	139	CDC2; CDC2 (CELL DIVISION CONTROL 2); cyclin-dependent protein kinase/ kinase/ protein binding / protein kinase; K02087 cyclin-dependent kinase 1 [EC:2.7.11.22]
Unigene21339	zma:100283091	52.11	71	6e-17	82.4	protein kinase APK1A; K13430 serine/threonine-protein kinase PBS1 [EC:2.7.11.1]
Unigene21345	pop:POPTR_830556	73.24	71	1e-23	104	ferredoxin-NADP+ reductase (EC:1.18.1.2); K00528 ferredoxin--NADP+ reductase [EC:1.18.1.2]
Unigene21356	ath:AT5G38650	80.3	66	5e-27	115	proteasome maturation factor UMP1 family protein; K11599 proteasome maturation protein
Unigene21358	ath:AT3G18000	44.93	69	6e-09	55.8	XPL1; XPL1 (XIPOTL 1); methyltransferase/ phosphoethanolamine N-methyltransferase (EC:2.1.1.103); K05929 phosphoethanolamine N-methyltransferase [EC:2.1.1.103]
Unigene21382	cme:CMH226C	70.83	72	6e-27	115	eukaryotic translation elongation factor 1 alpha (eEF-1a) ; K03231 elongation factor EF-1 alpha subunit [EC:3.6.5.3]
Unigene21402	ath:AT3G48010	47.22	72	8e-14	72	ATCNGC16; calmodulin binding / cyclic nucleotide binding / ion channel; K05391 cyclic nucleotide gated channel, other eukaryote
Unigene21403	zma:100283210	83.1	71	3e-32	133	pco139549; LOC100283210; K02946 small subunit ribosomal protein S10
Unigene21410	ath:AT1G04610	67.61	71	4e-23	102	flavin-containing monooxygenase / FMO (YUCCA3); K11816 YUCCA family monooxygenase [EC:1.14.13.-]
Unigene21420	ath:AT4G39010	50	72	4e-16	79.7	AtGH9B18 (Arabidopsis thaliana glycosyl hydrolase 9B18); catalytic/ hydrolase, hydrolyzing O-glycosyl compounds (EC:3.2.1.4); K01179 endoglucanase [EC:3.2.1.4]
Unigene21430	ath:AT3G19010	38.03	71	1e-06	48.1	oxidoreductase, 2OG-Fe(II) oxygenase family protein; K06892
Unigene21435	zma:541667	74.29	70	4e-25	109	rpl17; ribosomal protein L17; K02880 large subunit ribosomal protein L17e
Unigene21450	vvi:100267748	83.67	49	5e-18	85.9	similar to tatD-related deoxyribonuclease family protein; K03424 TatD DNase family protein [EC:3.1.21.-]
Unigene21452	pop:POPTR_204626	44.9	49	1e-05	45.1	SDG922; SET domain protein; K11423 histone-lysine N-methyltransferase SETD2 [EC:2.1.1.43]
Unigene21468	rcu:RCOM_0353130	46.48	71	1e-06	48.1	prp4, putative (EC:2.7.12.1); K08827 serine/threonine-protein kinase PRP4 [EC:2.7.11.1]
Unigene21472	rcu:RCOM_0685890	45.59	68	1e-08	55.1	protein with unknown function; K10896 fanconi anemia group M protein [EC:3.6.1.-]
Unigene21487	ath:AT1G74970	92.96	71	5e-31	129	RPS9; RPS9 (RIBOSOMAL PROTEIN S9); structural constituent of ribosome; K02996 small subunit ribosomal protein S9
Unigene21492	ath:AT3G53160	58.73	63	5e-19	89.4	UGT73C7 (UDP-glucosyl transferase 73C7); UDP-glycosyltransferase/ transferase, transferring glycosyl groups; K13496 UDP-glucosyl transferase 73C [EC:2.4.1.-]
Unigene21508	ath:AT4G34710	76.81	69	1e-26	114	ADC2; ADC2 (ARGININE DECARBOXYLASE 2); arginine decarboxylase (EC:4.1.1.19); K01583 arginine decarboxylase [EC:4.1.1.19]
Unigene21517	ath:AT1G69120	57.14	42	2e-08	54.3	AP1; AP1 (APETALA1); DNA binding / protein binding / protein heterodimerization/ transcription activator/ transcription factor; K09264 MADS-box transcription factor, plant
Unigene21518	ath:AT2G17930	79.17	72	6e-29	122	binding / inositol or phosphatidylinositol kinase/ phosphotransferase, alcohol group as acceptor; K08874 transformation/transcription domain-associated protein
Unigene21534	rcu:RCOM_0039930	54.17	72	9e-15	75.1	ftsj, putative; K02427 ribosomal RNA large subunit methyltransferase E [EC:2.1.1.-]
Unigene21549	cre:CHLREDRAFT_196520	91.67	72	8e-35	141	ANT1; adenine nucleotide translocator; K05863 solute carrier family 25 (mitochondrial carrier; adenine nucleotide translocator)
Unigene21558	zma:100279541	62.96	54	1e-13	71.6	si660001f06; LOC100279541; K03549 KUP system potassium uptake protein
Unigene21579	pop:POPTR_758948	49.33	75	1e-12	67.8	mannose-6-phosphate isomerase (EC:5.3.1.8); K01809 mannose-6-phosphate isomerase [EC:5.3.1.8]
Unigene21580	osa:4334557	43.75	64	1e-05	45.1	Os03g0815700; hypothetical protein; K13095 splicing factor 1
Unigene21596	ath:AT4G24550	93.1	29	9e-10	58.5	clathrin adaptor complexes medium subunit family protein; K12402 AP-4 complex subunit mu-1
Unigene21605	ath:AT3G22320	90.91	55	5e-24	105	NRPB5; NRPB5; DNA binding / DNA-directed RNA polymerase; K03013 DNA-directed RNA polymerase II subunit E
Unigene21606	vvi:100249133	91.67	72	6e-32	132	similar to replicase; K03553 recombination protein RecA
Unigene21610	vvi:100262056	60.56	71	2e-18	87.4	similar to Os07g0681600; K03654 ATP-dependent DNA helicase RecQ [EC:3.6.1.-]
Unigene21616	vvi:100263185	57.38	61	2e-12	67.4	hypothetical protein LOC100263185; K07025 putative hydrolase of the HAD superfamily
Unigene21624	cme:CMT434C	93.06	72	1e-32	134	mitochondrial F-type ATPase F1 subunit alpha, precursor ; K02132 F-type H+-transporting ATPase subunit alpha [EC:3.6.3.14]
Unigene21631	ath:AT4G36080	81.94	72	2e-28	120	FAT domain-containing protein / phosphatidylinositol 3- and 4-kinase family protein; K08874 transformation/transcription domain-associated protein
Unigene21632	ath:AT2G39190	61.43	70	3e-20	93.2	ATATH8; ATATH8; transporter; K08869 aarF domain-containing kinase
Unigene21637	ath:AT1G77120	75	72	9e-26	111	ADH1; ADH1 (ALCOHOL DEHYDROGENASE 1); alcohol dehydrogenase; K00001 alcohol dehydrogenase [EC:1.1.1.1]
Unigene21638	pop:POPTR_729700	88.57	35	7e-12	65.5	HTA910; histone 2; K11251 histone H2A
Unigene21641	ath:AT3G20550	69.57	69	8e-24	105	DDL; DDL (DAWDLE); K13108 smad nuclear-interacting protein 1
Unigene21648	vvi:100265550	97.67	43	2e-19	90.9	similar to ubiquitin carrier protein; K10573 ubiquitin-conjugating enzyme E2 A [EC:6.3.2.19]
Unigene21654	ath:AT3G03800	87.5	72	2e-31	130	SYP131; SYP131 (SYNTAXIN OF PLANTS 131); SNAP receptor; K08486 syntaxin 1B/2/3
Unigene21656	pop:POPTR_552034	86.3	73	1e-33	137	transketolase (EC:2.2.1.1); K00615 transketolase [EC:2.2.1.1]
Unigene21665	ath:AT2G27880	57.53	73	7e-20	92	AGO5; AGO5 (ARGONAUTE 5); nucleic acid binding; K11596 argonaute
Unigene21667	ath:AT1G71830	57.75	71	6e-17	82.4	SERK1; SERK1 (SOMATIC EMBRYOGENESIS RECEPTOR-LIKE KINASE 1); kinase/ transmembrane receptor protein serine/threonine kinase; K13418 somatic embryogenesis receptor kinase 1 [EC:2.7.10.1 2.7.11.1]
Unigene21669	vvi:100261060	41.27	63	2e-10	60.8	hypothetical protein LOC100261060; K13148 integrator complex subunit 11 [EC:3.1.27.-]
Unigene21673	cme:CMH226C	71.83	71	5e-28	119	eukaryotic translation elongation factor 1 alpha (eEF-1a) ; K03231 elongation factor EF-1 alpha subunit [EC:3.6.5.3]
Unigene21676	vvi:100233086	73.97	73	2e-30	127	PPO; polyphenol oxidase; K00422 polyphenol oxidase [EC:1.10.3.1]
Unigene21678	zma:100191627	88.14	59	1e-21	98.2	csu657(atpd); LOC100191627; K02134 F-type H+-transporting ATPase subunit delta [EC:3.6.3.14]
Unigene21700	ath:AT4G15890	60.27	73	3e-17	83.6	binding; K11491 condensin-2 complex subunit D3
Unigene21710	ath:AT2G47730	65.28	72	5e-21	95.9	ATGSTF8 (ARABIDOPSIS THALIANA GLUTATHIONE S-TRANSFERASE PHI 8); glutathione binding / glutathione transferase; K00799 glutathione S-transferase [EC:2.5.1.18]
Unigene21721	cme:CMI067C	60.71	56	2e-16	80.9	40S ribosomal protein S29 ; K02980 small subunit ribosomal protein S29e
Unigene21725	ath:AT1G32210	94.44	72	1e-34	140	ATDAD1; ATDAD1 (DEFENDER AGAINST APOPTOTIC DEATH 1); K12668 oligosaccharyltransferase complex subunit epsilon
Unigene21731	zma:100285075	96.67	60	1e-28	120	ubiquitin-fold modifier 1; K12162 ubiquitin-fold modifier 1
Unigene21733	ath:AT4G20330	77.14	35	4e-08	53.1	transcription initiation factor-related; K03137 transcription initiation factor TFIIE beta subunit
Unigene21749	ath:AT4G21470	39.73	73	7e-07	48.9	ATFMN/FHY (riboflavin kinase/FMN hydrolase); FMN adenylyltransferase/ riboflavin kinase (EC:2.7.1.26); K00861 riboflavin kinase [EC:2.7.1.26]
Unigene21751	zma:732749	72	50	2e-14	73.9	RH2; RH2 protein-like; K13025 translation initiation factor eIF-4A 3 [EC:3.6.1.-]
Unigene21761	ath:AT3G14570	71.23	73	6e-24	105	ATGSL04 (glucan synthase-like 4); 1,3-beta-glucan synthase/ transferase, transferring glycosyl groups; K11000 callose synthase [EC:2.4.1.-]
Unigene21765	vvi:100254083	65.28	72	8e-22	98.6	hypothetical protein LOC100254083; K04371 extracellular signal-regulated kinase 1/2 [EC:2.7.11.24]
Unigene21774	osa:4331796	67.74	31	5e-08	52.8	Os03g0174900; hypothetical protein; K08064 nuclear transcription factor Y, alpha
Unigene21785	zma:100191612	45.83	72	1e-08	54.7	pco112591; LOC100191612; K02934 large subunit ribosomal protein L6e
Unigene21788	vvi:100261418	86.76	68	6e-30	125	similar to ribosomal protein S17; K02881 large subunit ribosomal protein L18
Unigene21803	ath:AT4G31150	69.84	63	6e-22	99	endonuclease V family protein; K05982 deoxyribonuclease V [EC:3.1.21.7]
Unigene21807	zma:542241	91.67	72	2e-33	137	tbp2, TIIF; TATA-binding protein2; K03120 transcription initiation factor TFIID TATA-box-binding protein
Unigene21817	ppp:PHYPADRAFT_218861	72.86	70	5e-26	112	PHY4; phytochrome 4; K12121 phytochrome B
Unigene21823	zma:100280597	62.5	32	2e-07	50.8	60S ribosomal protein L44; K02929 large subunit ribosomal protein L44e
Unigene21831	ath:AT1G02390	40.85	71	3e-09	57	GPAT2; GPAT2 (GLYCEROL-3-PHOSPHATE ACYLTRANSFERASE 2); acyltransferase (EC:2.3.1.15); K13508 glycerol-3-phosphate acyltransferase [EC:2.3.1.15]
Unigene21838	ath:AT3G16730	65.75	73	6e-21	95.5	hypothetical protein; K11490 condensin-2 complex subunit H2
Unigene21840	ath:AT1G47128	91.67	72	2e-36	147	RD21; RD21 (responsive to dehydration 21); cysteine-type endopeptidase/ cysteine-type peptidase; K01376 [EC:3.4.22.-]
Unigene21842	ath:AT5G26751	60.98	41	1e-07	51.6	ATSK11; ATSK11; protein kinase/ protein serine/threonine kinase; K00924 [EC:2.7.1.-]
Unigene21844	olu:OSTLU_87314	59.26	54	3e-12	66.6	predicted protein; K10676 2,4-dichlorophenol 6-monooxygenase [EC:1.14.13.20]
Unigene21845	ath:AT1G71695	69.44	36	4e-08	53.1	peroxidase 12 (PER12) (P12) (PRXR6); K00430 peroxidase [EC:1.11.1.7]
Unigene21854	vvi:100242745	41.03	78	4e-06	46.2	hypothetical protein LOC100242745; K03243 translation initiation factor IF-2 unclassified subunit
Unigene21856	cre:CHLREDRAFT_78954	59.38	64	8e-19	88.6	CRT2; calreticulin 2, calcium-binding protein; K08057 calreticulin
Unigene21873	ath:AT2G36200	84.38	32	5e-11	62.8	kinesin motor protein-related; K10398 kinesin family member 11
Unigene21876	ath:AT3G48190	50	72	5e-16	79.3	ATM; ATM (ATAXIA-TELANGIECTASIA MUTATED); 1-phosphatidylinositol-3-phosphate 5-kinase; K04728 ataxia telangectasia mutated family protein [EC:2.7.11.1]
Unigene21891	ath:AT4G21470	73.61	72	2e-26	113	ATFMN/FHY (riboflavin kinase/FMN hydrolase); FMN adenylyltransferase/ riboflavin kinase (EC:2.7.1.26); K00861 riboflavin kinase [EC:2.7.1.26]
Unigene21893	ath:AT5G20480	40.58	69	2e-10	60.5	EFR; EFR (EF-TU RECEPTOR); ATP binding / kinase/ protein serine/threonine kinase; K13428 LRR receptor-like serine/threonine-protein kinase EFR [EC:2.7.11.1]
Unigene21899	cre:CHLREDRAFT_142065	53.12	64	2e-12	67	RPS27a; ribosomal protein S27a, component of cytosolic 80S ribosome and 40S small subunit; K02977 small subunit ribosomal protein S27Ae
Unigene21901	ath:AT5G51300	33.33	63	1e-05	45.1	splicing factor-related; K13095 splicing factor 1
Unigene21906	ath:AT1G79550	95.83	72	3e-34	139	PGK; PGK (PHOSPHOGLYCERATE KINASE); phosphoglycerate kinase (EC:2.7.7.2 2.7.2.3); K00927 phosphoglycerate kinase [EC:2.7.2.3]
Unigene21908	ath:AT1G50030	67.65	34	2e-08	54.3	TOR; TOR (TARGET OF RAPAMYCIN); 1-phosphatidylinositol-3-kinase/ protein binding; K07203 FKBP12-rapamycin complex-associated protein
Unigene21924	ath:AT5G03560	34.43	61	6e-06	45.8	nucleobase:cation symporter; K03457 nucleobase:cation symporter-1, NCS1 family
Unigene21946	pop:POPTR_413516	73.97	73	1e-28	121	JMJ909; jumonji domain protein; K11446 histone demethylase JARID1 [EC:1.14.11.-]
Unigene21947	ath:AT4G35630	94.74	38	4e-15	76.3	PSAT; PSAT; O-phospho-L-serine:2-oxoglutarate aminotransferase (EC:2.6.1.52); K00831 phosphoserine aminotransferase [EC:2.6.1.52]
Unigene21948	zma:100281359	94.34	53	3e-25	109	vacuolar protein sorting 29 (EC:3.1.3.3); K07095
Unigene21952	ath:AT2G13680	76.06	71	1e-28	120	CALS5; CALS5 (CALLOSE SYNTHASE 5); 1,3-beta-glucan synthase; K11000 callose synthase [EC:2.4.1.-]
Unigene21960	vvi:100232859	70.42	71	3e-22	100	MDH; malate dehydrogenase; K00026 malate dehydrogenase [EC:1.1.1.37]
Unigene21962	zma:100282542	70.83	72	2e-24	107	40S ribosomal protein S10; K02947 small subunit ribosomal protein S10e
Unigene21963	ath:AT1G65660	73.61	72	2e-29	124	SMP1; SMP1 (SWELLMAP 1); nucleic acid binding / single-stranded RNA binding; K12819 pre-mRNA-processing factor SLU7
Unigene21968	ath:AT3G02260	63.89	72	4e-22	99.4	BIG; BIG (BIG); binding / ubiquitin-protein ligase/ zinc ion binding; K10691 E3 ubiquitin-protein ligase UBR4 [EC:6.3.2.19]
Unigene21976	ath:AT3G25920	74.65	71	6e-24	105	RPL15; RPL15; structural constituent of ribosome; K02876 large subunit ribosomal protein L15
Unigene21994	ath:AT2G46270	55.1	49	2e-06	47.4	GBF3; GBF3 (G-BOX BINDING FACTOR 3); sequence-specific DNA binding / transcription factor; K09060 plant G-box-binding factor
Unigene22003	cre:CHLREDRAFT_195610	88	25	3e-06	47	RPL41; ribosomal protein L41, component of cytosolic 80S ribosome and 60S large subunit; K02928 large subunit ribosomal protein L41e
Unigene22011	vvi:100259551	84.72	72	1e-31	131	similar to HSC70-1 (heat shock cognate 70 kDa protein 1); ATP binding; K03283 heat shock 70kDa protein 1/8
Unigene22025	rcu:RCOM_0897760	39.34	61	3e-06	46.6	peroxisome biogenesis factor, putative (EC:3.6.4.3); K13338 peroxin-1
Unigene22027	zma:100192878	68.49	73	7e-25	108	pco085865; LOC100192878; K02883 large subunit ribosomal protein L18e
Unigene22029	ath:AT5G51820	65.38	52	8e-14	72	PGM; PGM (PHOSPHOGLUCOMUTASE); phosphoglucomutase (EC:5.4.2.2); K01835 phosphoglucomutase [EC:5.4.2.2]
Unigene22033	ath:AT3G11630	91.78	73	2e-34	140	2-cys peroxiredoxin, chloroplast (BAS1); K03386 peroxiredoxin (alkyl hydroperoxide reductase subunit C) [EC:1.11.1.15]
Unigene22067	zma:100284621	84.72	72	2e-31	130	VAMP-like protein YKT62; K08516 synaptobrevin homolog YKT6
Unigene22077	ath:AT2G21260	82.61	23	1e-06	48.1	mannose 6-phosphate reductase (NADPH-dependent), putative; K00085 aldose-6-phosphate reductase (NADPH2) [EC:1.1.1.200]
Unigene22095	cre:CHLREDRAFT_128523	78.08	73	8e-29	121	TUA1; alpha tubulin 1; K07374 tubulin alpha
Unigene22099	ath:AT2G06050	58.9	73	2e-20	93.6	OPR3; OPR3 (OPDA-REDUCTASE 3); 12-oxophytodienoate reductase (EC:1.3.1.42); K05894 12-oxophytodienoic acid reductase [EC:1.3.1.42]
Unigene22104	ath:AT5G58270	91.78	73	7e-33	135	STA1; STA1 (STARIK 1); ATPase, coupled to transmembrane movement of substances / transporter; K05663 mitochondrial ABC transporter ATM
Unigene22106	ath:AT2G19830	78.08	73	9e-28	118	SNF7.2; SNF7.2; K12194 charged multivesicular body protein 4
Unigene22113	vvi:100252647	47.92	48	3e-06	47	hypothetical protein LOC100252647; K13415 protein brassinosteroid insensitive 1 [EC:2.7.10.1 2.7.11.1]
Unigene22128	pop:POPTR_797004	41.67	72	1e-08	54.7	pyruvate kinase (EC:2.7.1.40); K00873 pyruvate kinase [EC:2.7.1.40]
Unigene22137	ath:AT1G23490	89.36	47	1e-17	84.7	ATARF1; ATARF1 (ADP-RIBOSYLATION FACTOR 1); GTP binding / phospholipase activator/ protein binding; K07977 Arf/Sar family, other
Unigene22150	zma:100286059	58.33	60	5e-12	65.9	splicing factor U2AF 65 kDa subunit; K12837 splicing factor U2AF 65 kDa subunit
Unigene22173	ath:AT5G21100	49.32	73	5e-13	69.3	L-ascorbate oxidase, putative (EC:1.10.3.3); K00423 L-ascorbate oxidase [EC:1.10.3.3]
Unigene22200	ath:AT1G67110	41.67	60	4e-09	56.2	CYP735A2; electron carrier/ heme binding / iron ion binding / monooxygenase/ oxygen binding; K10717 cytokinin trans-hydroxylase
Unigene22201	zma:100191959	61.64	73	5e-23	102	MOCS3-2, UBA4-2; adenylyltransferase and sulfurtransferase MOCS3 2 (EC:2.7.7.- 2.8.1.-); K11996 adenylyltransferase and sulfurtransferase MOCS3/UBA4 [EC:2.7.7.- 2.8.1.-]
Unigene22204	ath:AT5G13160	54.41	68	3e-15	76.6	PBS1; PBS1 (avrPphB susceptible 1); kinase/ protein serine/threonine kinase; K13430 serine/threonine-protein kinase PBS1 [EC:2.7.11.1]
Unigene22205	vvi:100248256	64.38	73	4e-24	106	hypothetical protein LOC100248256; K03165 DNA topoisomerase III [EC:5.99.1.2]
Unigene22216	cre:CHLREDRAFT_196073	37.5	64	3e-06	46.6	nuclear pre-mRNA splicing factor, component of splicing factor 3b; K12831 splicing factor 3B subunit 4
Unigene22218	ath:AT5G66390	48.57	70	1e-15	78.2	peroxidase 72 (PER72) (P72) (PRXR8); K00430 peroxidase [EC:1.11.1.7]
Unigene22223	vvi:100246002	84.51	71	2e-31	130	similar to ubiquitin fusion protein; K02927 large subunit ribosomal protein L40e
Unigene22224	ath:AT2G47030	32.5	80	3e-06	47	VGDH1; VGDH1; enzyme inhibitor/ pectinesterase (EC:3.1.1.11); K01051 pectinesterase [EC:3.1.1.11]
Unigene22231	vvi:100248097	55.41	74	6e-13	68.9	similar to BY-2 kinesin-like protein 10; K10393 kinesin family member 2/24
Unigene22232	ath:AT2G25070	80.7	57	3e-23	103	protein phosphatase 2C, putative / PP2C, putative; K01090 protein phosphatase [EC:3.1.3.16]
Unigene22238	cme:CMK028C	40	50	6e-06	45.8	eukaryotic translation initiation factor eIF-4A ; K03257 translation initiation factor eIF-4A
Unigene22243	cre:CHLREDRAFT_138117	78.85	52	3e-17	83.6	HSP90A; heat shock protein 90A; K04079 molecular chaperone HtpG
Unigene22258	ath:AT3G47590	73.24	71	4e-24	106	esterase/lipase/thioesterase family protein; K06889
Unigene22264	ath:AT4G02070	45.65	46	1e-07	51.6	MSH6; MSH6 (MUTS HOMOLOG 6); damaged DNA binding; K08737 DNA mismatch repair protein MSH6
Unigene22270	ath:AT5G27620	68.09	47	9e-12	65.1	CYCH;1; CYCH;1 (CYCLIN H;1); cyclin-dependent protein kinase/ protein binding / protein kinase; K06634 cyclin H
Unigene22279	ath:AT3G49910	67.57	74	1e-25	111	60S ribosomal protein L26 (RPL26A); K02898 large subunit ribosomal protein L26e
Unigene22282	osa:4325586	75	28	2e-07	50.8	Os01g0717000; hypothetical protein; K00866 choline kinase [EC:2.7.1.32]
Unigene22283	ath:AT1G68710	68.49	73	4e-23	102	haloacid dehalogenase-like hydrolase family protein; K01530 phospholipid-translocating ATPase [EC:3.6.3.1]
Unigene22285	pop:POPTR_752070	39.68	63	3e-09	56.6	hypothetical protein; K03305 proton-dependent oligopeptide transporter, POT family
Unigene22293	ath:AT2G23410	54.41	68	3e-16	80.1	ACPT; ACPT (Arabidopsis cis-prenyltransferase); dehydrodolichyl diphosphate synthase; K11778 cis-prenyltransferase, dehydrodolichyl diphosphate synthase [EC:2.5.1.-]
Unigene22296	ath:AT4G20330	61.64	73	1e-19	91.3	transcription initiation factor-related; K03137 transcription initiation factor TFIIE beta subunit
Unigene22298	vvi:100243322	42.65	68	1e-07	51.2	hypothetical protein LOC100243322; K00161 pyruvate dehydrogenase E1 component subunit alpha [EC:1.2.4.1]
Unigene22307	ath:AT1G15130	36.36	66	3e-06	46.6	hydroxyproline-rich glycoprotein family protein; K12200 programmed cell death 6-interacting protein
Unigene22309	ath:AT1G14980	77.42	62	1e-23	104	CPN10; CPN10 (CHAPERONIN 10); chaperone binding; K04078 chaperonin GroES
Unigene22310	ath:AT5G23290	67.21	61	7e-17	82	PDF5; PDF5 (PREFOLDIN 5); unfolded protein binding; K04797 prefoldin alpha subunit
Unigene22312	ath:AT5G25930	53.57	56	2e-13	70.5	leucine-rich repeat family protein / protein kinase family protein; K00924 [EC:2.7.1.-]
Unigene22314	vvi:100243473	62.5	24	9e-07	48.5	hypothetical protein LOC100243473; K03189 urease accessory protein
Unigene22316	osa:4340941	88.46	26	1e-06	48.1	Os06g0336200; hypothetical protein; K09873 aquaporin TIP
Unigene22322	pop:POPTR_547844	52.7	74	5e-16	79.3	xanthoxin dehydrogenase (EC:1.1.1.288); K09841 xanthoxin dehydrogenase [EC:1.1.1.288]
Unigene22325	ath:AT1G02640	78.67	75	6e-30	125	BXL2; BXL2 (BETA-XYLOSIDASE 2); hydrolase, hydrolyzing O-glycosyl compounds; K05349 beta-glucosidase [EC:3.2.1.21]
Unigene22362	ath:AT5G64200	87.67	73	2e-32	134	ATSC35; ATSC35; RNA binding / nucleic acid binding / nucleotide binding; K12891 splicing factor, arginine/serine-rich 2
Unigene22371	ath:AT2G47030	42.47	73	5e-08	52.8	VGDH1; VGDH1; enzyme inhibitor/ pectinesterase (EC:3.1.1.11); K01051 pectinesterase [EC:3.1.1.11]
Unigene22389	vvi:100262103	32.43	74	1e-06	48.1	hypothetical protein LOC100262103; K03305 proton-dependent oligopeptide transporter, POT family
Unigene22393	pop:POPTR_409184	80.82	73	8e-29	121	3-oxoacyl-[acyl-carrier-protein] synthase II (EC:2.3.1.179); K09458 3-oxoacyl-[acyl-carrier-protein] synthase II [EC:2.3.1.179]
Unigene22413	zma:100216888	60	40	1e-09	58.2	cl704_1a; LOC100216888; K12581 CCR4-NOT transcription complex subunit 7/8
Unigene22419	ath:AT4G08920	83.56	73	2e-34	140	CRY1; CRY1 (CRYPTOCHROME 1); ATP binding / blue light photoreceptor/ protein homodimerization/ protein kinase; K12118 cryptochrome 1
Unigene22424	pop:POPTR_207428	84.93	73	1e-33	137	asparagine synthase (glutamine-hydrolyzing) (EC:6.3.5.4); K01953 asparagine synthase (glutamine-hydrolysing) [EC:6.3.5.4]
Unigene22425	ath:AT3G59420	44	75	3e-10	60.1	ACR4; ACR4 (ARABIDOPSIS CRINKLY4); kinase/ transmembrane receptor protein kinase; K00924 [EC:2.7.1.-]
Unigene22426	cme:CMS007C	49.28	69	2e-13	70.9	similar to 4-methyl-5(beta-hydroxyethyl)-thiazol monophosphate biosynthesis protein ; K03152 4-methyl-5(b-hydroxyethyl)-thiazole monophosphate biosynthesis
Unigene22450	ath:AT2G27880	57.53	73	8e-21	95.1	AGO5; AGO5 (ARGONAUTE 5); nucleic acid binding; K11596 argonaute
Unigene22455	ath:AT3G27300	66.67	72	7e-20	92	G6PD5; G6PD5 (glucose-6-phosphate dehydrogenase 5); glucose-6-phosphate dehydrogenase (EC:1.1.1.49); K00036 glucose-6-phosphate 1-dehydrogenase [EC:1.1.1.49]
Unigene22459	rcu:RCOM_0340700	36.51	63	2e-07	50.4	Cell division protein ftsH, putative (EC:3.6.4.3); K03798 cell division protease FtsH [EC:3.4.24.-]
Unigene22461	ath:AT5G03630	80.65	31	7e-09	55.5	ATMDAR2; monodehydroascorbate reductase (NADH); K08232 monodehydroascorbate reductase (NADH) [EC:1.6.5.4]
Unigene22466	ath:AT1G57870	97.3	74	2e-39	157	ATSK42; ATSK42 (ARABIDOPSIS SHAGGY-LIKE KINASE 42); ATP binding / protein kinase/ protein serine/threonine kinase; K03083 glycogen synthase kinase 3 beta [EC:2.7.11.26]
Unigene22477	rcu:RCOM_0340700	34.25	73	4e-08	53.1	Cell division protein ftsH, putative (EC:3.6.4.3); K03798 cell division protease FtsH [EC:3.4.24.-]
Unigene22484	ath:AT3G51240	56	75	6e-19	89	F3H; F3H (FLAVANONE 3-HYDROXYLASE); naringenin 3-dioxygenase (EC:1.14.11.9); K00475 naringenin 3-dioxygenase [EC:1.14.11.9]
Unigene22496	pop:POPTR_819077	73.97	73	1e-26	114	1-acylglycerol-3-phosphate O-acyltransferase (EC:2.3.1.51); K13523 lysophosphatidic acid acyltransferase / lysophosphatidylinositol acyltransferase [EC:2.3.1.51 2.3.1.-]
Unigene22498	zma:100281192	57.78	45	6e-08	52.4	TIDP3459; LOC100281192; K12373 beta-hexosaminidase [EC:3.2.1.52]
Unigene22499	ath:AT2G40116	58.33	36	1e-08	54.7	phosphoinositide-specific phospholipase C family protein (EC:3.1.4.11); K05857 phospholipase C, delta [EC:3.1.4.11]
Unigene22508	vvi:100233099	58.57	70	2e-19	90.5	AlUFGT1, AlUFGT2, FlUFGT1, FlUFGT2, ITUFGT1, ITUFGT2, RUUFGT1, RUUFGT2, UFGT, VVGT1; UDP glucose:flavonoid 3-o-glucosyltransferase; K12930 anthocyanidin 3-O-glucosyltransferase [EC:2.4.1.115]
Unigene22515	ath:AT1G33680	55.74	61	3e-16	80.1	RNA binding / nucleic acid binding; K13210 far upstream element-binding protein
Unigene22534	ath:AT1G24650	46.77	62	6e-08	52.4	leucine-rich repeat family protein / protein kinase family protein; K00924 [EC:2.7.1.-]
Unigene22538	osa:4334194	62.5	40	7e-09	55.5	Os03g0761500; hypothetical protein; K01342 subtilisin [EC:3.4.21.62]
Unigene22556	ath:AT2G27150	47.95	73	9e-15	75.1	AAO3; AAO3 (Abscisic ALDEHYDE OXIDASE 3); abscisic aldehyde oxidase/ aldehyde oxidase/ indole-3-acetaldehyde oxidase (EC:1.2.3.14 1.2.3.7); K09842 abscisic-aldehyde oxidase [EC:1.2.3.14]
Unigene22564	cme:CML100C	53.12	64	4e-16	79.7	nuclear receptor co-repressor/HDAC3 complex subunit ; K04508 transducin (beta)-like 1
Unigene22573	pop:POPTR_570537	69.35	62	3e-19	89.7	fructokinase (EC:2.7.1.4); K00847 fructokinase [EC:2.7.1.4]
Unigene22574	ath:AT2G44610	100	48	2e-21	97.4	RAB6A; RAB6A; GTP binding / protein binding; K07976 Rab family, other
Unigene22589	ath:AT2G38470	83.08	65	3e-28	119	WRKY33; WRKY33; transcription factor; K13424 WRKY transcription factor 33
Unigene22591	zma:100284406	86.3	73	1e-34	140	cl23743_1b; LOC100284406 (EC:3.2.2.3); K03648 uracil-DNA glycosylase [EC:3.2.2.-]
Unigene22596	cme:CML100C	45.83	72	1e-14	74.7	nuclear receptor co-repressor/HDAC3 complex subunit ; K04508 transducin (beta)-like 1
Unigene22600	ath:AT5G51890	60.61	66	1e-20	94.4	peroxidase; K00430 peroxidase [EC:1.11.1.7]
Unigene22610	sbi:SobioMp23	67.12	73	3e-22	100	cox1; cytochrome c oxidase subunit 1; K02256 cytochrome c oxidase subunit I [EC:1.9.3.1]
Unigene22611	ath:AT1G73030	80.43	46	2e-16	80.9	VPS46.2; K12197 charged multivesicular body protein 1
Unigene22620	ath:AT5G24070	36.36	77	5e-10	59.3	peroxidase family protein; K00430 peroxidase [EC:1.11.1.7]
Unigene22629	vvi:100242063	76.71	73	2e-27	117	hypothetical protein LOC100242063; K13174 THO complex subunit 5
Unigene22642	ath:AT5G22850	48.72	39	2e-08	53.9	aspartyl protease family protein; K00924 [EC:2.7.1.-]
Unigene22645	ath:AT5G19730	41.82	55	2e-07	50.8	pectinesterase family protein (EC:3.1.1.11); K01051 pectinesterase [EC:3.1.1.11]
Unigene22646	ath:AT2G38380	53.33	75	6e-16	79	peroxidase 22 (PER22) (P22) (PRXEA) / basic peroxidase E; K00430 peroxidase [EC:1.11.1.7]
Unigene22655	ath:AT3G18780	82.43	74	1e-31	131	ACT2; ACT2 (ACTIN 2); structural constituent of cytoskeleton; K10355 actin, other eukaryote
Unigene22664	vvi:100255701	81.08	74	2e-28	120	similar to AtRPN1a/RPN1A (26S proteasome regulatory subunit S2 1A); binding; K03028 26S proteasome regulatory subunit N1
Unigene22666	pop:POPTR_752731	86.49	74	3e-34	139	ribonucleoside-diphosphate reductase (EC:1.17.4.1); K10808 ribonucleoside-diphosphate reductase subunit M2 [EC:1.17.4.1]
Unigene22670	ath:AT3G01280	71.62	74	6e-27	115	VDAC1; VDAC1 (VOLTAGE DEPENDENT ANION CHANNEL 1); voltage-gated anion channel; K05862 voltage-dependent anion channel
Unigene22678	ath:AT5G22360	89.19	74	3e-33	136	ATVAMP714 (VESICLE-ASSOCIATED MEMBRANE PROTEIN 714); K08515 vesicle-associated membrane protein 7
Unigene22688	ath:AT3G13230	66.15	65	5e-20	92.4	RNA binding; K11884 RNA-binding protein PNO1
Unigene22694	zma:100283091	59.7	67	3e-19	89.7	protein kinase APK1A; K13430 serine/threonine-protein kinase PBS1 [EC:2.7.11.1]
Unigene22717	ath:AT2G38470	68.33	60	2e-17	83.6	WRKY33; WRKY33; transcription factor; K13424 WRKY transcription factor 33
Unigene22740	ath:AT4G21010	56.52	46	1e-06	48.1	transcription initiation factor-related; K03137 transcription initiation factor TFIIE beta subunit
Unigene22746	cre:CHLREDRAFT_129868	81.08	74	2e-32	133	TUB2; beta tubulin 2; K07375 tubulin beta
Unigene22772	cre:CHLREDRAFT_134235	78.38	74	1e-28	120	ATPC; chloroplast ATP synthase gamma chain; K02115 F-type H+-transporting ATPase subunit gamma [EC:3.6.3.14]
Unigene22773	pop:POPTR_735683	98.65	74	1e-40	160	fructose-bisphosphatase (EC:3.1.3.11); K03841 fructose-1,6-bisphosphatase I [EC:3.1.3.11]
Unigene22779	ath:AT5G52320	44.78	67	5e-13	69.3	CYP96A4; electron carrier/ heme binding / iron ion binding / monooxygenase/ oxygen binding; K00517 [EC:1.14.-.-]
Unigene22788	ath:AT3G26200	49.32	73	1e-13	71.6	CYP71B22; electron carrier/ heme binding / iron ion binding / monooxygenase/ oxygen binding; K00517 [EC:1.14.-.-]
Unigene22794	ath:AT5G03560	31.94	72	3e-06	46.6	nucleobase:cation symporter; K03457 nucleobase:cation symporter-1, NCS1 family
Unigene22802	cre:CHLREDRAFT_18730	56.1	41	4e-06	46.2	AGO3; argonaute-like protein; K11596 argonaute
Unigene22803	ath:AT4G26090	50.98	51	8e-08	52	RPS2; RPS2 (RESISTANT TO P. SYRINGAE 2); protein binding; K13459 disease resistance protein RPS2
Unigene22805	ath:AT1G30510	90.54	74	1e-35	144	ATRFNR2 (ROOT FNR 2); FAD binding / NADP or NADPH binding / electron carrier/ ferredoxin-NADP+ reductase/ oxidoreductase; K02641 ferredoxin--NADP+ reductase [EC:1.18.1.2]
Unigene22813	ath:AT4G30810	70.77	65	2e-23	103	scpl29; scpl29 (serine carboxypeptidase-like 29); serine-type carboxypeptidase; K01288 carboxypeptidase D [EC:3.4.16.6]
Unigene22814	ath:AT3G62970	34.21	76	2e-08	54.3	protein binding / zinc ion binding; K10144 ring finger and CHY zinc finger domain-containing protein 1
Unigene22821	pop:POPTR_655949	74.03	77	2e-27	117	elongation factor 1-alpha; K03231 elongation factor EF-1 alpha subunit [EC:3.6.5.3]
Unigene22825	cre:CHLREDRAFT_58	41.25	80	2e-07	50.4	HON2; histone H1; K11275 histone H1/5
Unigene22829	vvi:100248407	54.35	46	7e-07	48.9	hypothetical protein LOC100248407; K12581 CCR4-NOT transcription complex subunit 7/8
Unigene22830	vvi:100256972	77.27	22	8e-06	45.4	hypothetical protein LOC100256972; K04646 clathrin, heavy polypeptide
Unigene22831	pop:POPTR_679841	86.49	74	2e-33	136	MS1; vitamin-b12 independent methionine synthase, 5-methyltetrahydropteroyltriglutamate-homocysteine (EC:2.1.1.14); K00549 5-methyltetrahydropteroyltriglutamate--homocysteine methyltransferase [EC:2.1.1.14]
Unigene22833	vvi:4025019	93.22	59	1e-24	107	rpl14; 50S ribosomal protein L14; K02874 large subunit ribosomal protein L14
Unigene22838	osa:4334194	41.38	58	1e-06	48.1	Os03g0761500; hypothetical protein; K01342 subtilisin [EC:3.4.21.62]
Unigene22844	ath:AT3G26570	87.84	74	3e-35	143	PHT2;1; PHT2;1 (PHOSPHATE TRANSPORTER 2;1); low affinity phosphate transmembrane transporter; K03306 inorganic phosphate transporter, PiT family
Unigene22850	ath:AT1G71830	67.14	70	1e-17	84.7	SERK1; SERK1 (SOMATIC EMBRYOGENESIS RECEPTOR-LIKE KINASE 1); kinase/ transmembrane receptor protein serine/threonine kinase; K13418 somatic embryogenesis receptor kinase 1 [EC:2.7.10.1 2.7.11.1]
Unigene22851	pop:POPTR_735444	83.33	72	4e-30	125	60S ribosomal protein L4/L1 (RPL4D); K02930 large subunit ribosomal protein L4e
Unigene22853	ath:AT5G16130	64.91	57	2e-13	70.9	40S ribosomal protein S7 (RPS7C); K02993 small subunit ribosomal protein S7e
Unigene22856	ath:AT1G01420	56.82	44	2e-09	57.4	UGT72B3 (UDP-GLUCOSYL TRANSFERASE 72B3); UDP-glycosyltransferase/ quercetin 3-O-glucosyltransferase/ transferase, transferring glycosyl groups; K08237 hydroquinone glucosyltransferase [EC:2.4.1.218]
Unigene22870	zma:100174971	60.42	48	9e-12	65.1	GTP-binding protein-like; K07952 ADP-ribosylation factor related protein 1
Unigene22873	ath:AT5G57580	79.45	73	3e-28	119	calmodulin-binding protein; K02183 calmodulin
Unigene22883	vvi:100243992	39.39	66	1e-07	51.2	hypothetical protein LOC100243992; K13091 RNA-binding protein 39
Unigene22896	pop:POPTR_656057	94.29	70	3e-31	129	ribosomal protein S15A (Rps15a); K02957 small subunit ribosomal protein S15Ae
Unigene22907	ath:AT4G26840	89.23	65	6e-29	122	SUMO1; SUMO1 (SMALL UBIQUITIN-LIKE MODIFIER 1); protein binding / protein tag; K12160 small ubiquitin-related modifier
Unigene22924	pop:POPTR_710027	92	75	6e-35	142	glutamyl-tRNA reductase (EC:1.2.1.70); K02492 glutamyl-tRNA reductase [EC:1.2.1.70]
Unigene22928	zma:100284448	81.08	74	5e-29	122	cl3683_1; LOC100284448; K01725 cyanate lyase [EC:4.2.1.104]
Unigene22939	rcu:RCOM_0771320	92	25	5e-08	52.8	isoamylase, putative (EC:3.2.1.68); K02438 glycogen operon protein GlgX [EC:3.2.1.-]
Unigene22945	zma:100280803	62.75	51	1e-15	77.8	40S ribosomal protein S29; K02980 small subunit ribosomal protein S29e
Unigene22948	zma:100285014	48	50	1e-07	51.6	survival motor neuron containing protein; K13130 survival of motor neuron protein-interacting protein 1
Unigene22961	vvi:100261060	35.62	73	6e-08	52.4	hypothetical protein LOC100261060; K13148 integrator complex subunit 11 [EC:3.1.27.-]
Unigene22962	rcu:RCOM_1647480	37.18	78	1e-07	51.6	spliceosome associated protein, putative; K12831 splicing factor 3B subunit 4
Unigene22965	ath:AT2G21890	43.42	76	6e-11	62.4	CAD3; CAD3 (CINNAMYL ALCOHOL DEHYDROGENASE HOMOLOG 3); binding / catalytic/ oxidoreductase/ zinc ion binding (EC:1.1.1.195); K00083 cinnamyl-alcohol dehydrogenase [EC:1.1.1.195]
Unigene22973	olu:OSTLU_38443	53.33	75	2e-13	70.5	predicted protein; K06957
Unigene22974	vvi:100262091	100	28	2e-10	60.5	similar to 60S ribosomal protein L23A; K02893 large subunit ribosomal protein L23Ae
Unigene22977	ath:AT4G39000	64.58	48	8e-14	72	AtGH9B17 (Arabidopsis thaliana glycosyl hydrolase 9B17); catalytic/ hydrolase, hydrolyzing O-glycosyl compounds; K01179 endoglucanase [EC:3.2.1.4]
Unigene22978	ath:AT3G03530	73.33	75	1e-28	121	NPC4; NPC4 (NONSPECIFIC PHOSPHOLIPASE C4); hydrolase, acting on ester bonds / phospholipase C; K01114 phospholipase C [EC:3.1.4.3]
Unigene22986	zma:100280289	97.33	75	1e-36	147	pco109407; LOC100280289; K10956 protein transport protein SEC61 subunit alpha
Unigene22991	pop:POPTR_827990	89.19	37	4e-13	69.7	ATP citrate (pro-S)-lyase (EC:2.3.3.8); K01648 ATP citrate (pro-S)-lyase [EC:2.3.3.8]
Unigene22995	zma:100282839	78.57	28	3e-06	46.6	TIDP3108; LOC100282839 (EC:6.1.1.1); K01866 tyrosyl-tRNA synthetase [EC:6.1.1.1]
Unigene22996	ath:AT4G29040	74.67	75	3e-29	123	RPT2a; RPT2a (regulatory particle AAA-ATPase 2a); ATPase; K03062 26S proteasome regulatory subunit T2
Unigene23012	pop:POPTR_559589	61.7	47	3e-13	70.1	HMT5; homocysteine s-methyltransferase (EC:2.1.1.10); K00547 homocysteine S-methyltransferase [EC:2.1.1.10]
Unigene23014	cre:CHLREDRAFT_196639	61.33	75	3e-21	96.7	PRX3; peroxiredoxin type II; K11187 peroxiredoxin 5, atypical 2-Cys peroxiredoxin [EC:1.11.1.15]
Unigene23018	ath:AT5G38990	49.02	51	1e-10	46.6	protein kinase family protein; K04733 interleukin-1 receptor-associated kinase 4 [EC:2.7.11.1]
Unigene23022	pop:POPTR_556397	95.95	74	2e-37	150	UDP-glucose 6-dehydrogenase (EC:1.1.1.22); K00012 UDPglucose 6-dehydrogenase [EC:1.1.1.22]
Unigene23047	ath:AT4G32670	40.85	71	3e-10	60.1	zinc ion binding; K10661 E3 ubiquitin-protein ligase MARCH6 [EC:6.3.2.19]
Unigene23073	ath:AT1G02560	100	55	3e-26	113	CLPP5; CLPP5 (NUCLEAR ENCODED CLP PROTEASE 5); serine-type endopeptidase; K01358 ATP-dependent Clp protease, protease subunit [EC:3.4.21.92]
Unigene23116	vvi:100250607	67.12	73	1e-16	81.3	similar to MYC transcription factor; K13422 transcription factor MYC2
Unigene23125	zma:100282446	81.82	55	8e-21	95.1	elongation factor 1-gamma 3; K03233 elongation factor EF-1 gamma subunit
Unigene23131	ath:AT1G08080	51.35	74	3e-19	89.7	ACA7; ACA7 (ALPHA CARBONIC ANHYDRASE 7); carbonate dehydratase/ zinc ion binding; K01674 carbonic anhydrase [EC:4.2.1.1]
Unigene23141	rcu:RCOM_0340700	44.07	59	9e-07	48.5	Cell division protein ftsH, putative (EC:3.6.4.3); K03798 cell division protease FtsH [EC:3.4.24.-]
Unigene23149	ath:AT4G37560	93.33	75	2e-36	147	formamidase, putative / formamide amidohydrolase, putative; K01455 formamidase [EC:3.5.1.49]
Unigene23152	pop:POPTR_648243	76.36	55	1e-19	91.3	isocitrate dehydrogenase (NADP+); K00031 isocitrate dehydrogenase [EC:1.1.1.42]
Unigene23156	ath:AT2G19110	48.65	74	1e-16	81.3	HMA4; HMA4; cadmium ion transmembrane transporter/ cadmium-transporting ATPase/ zinc ion transmembrane transporter; K01534 Cd2+/Zn2+-exporting ATPase [EC:3.6.3.3 3.6.3.5]
Unigene23162	ath:AT2G29440	61.29	31	4e-06	46.2	ATGSTU6 (ARABIDOPSIS THALIANA GLUTATHIONE S-TRANSFERASE TAU 6); glutathione transferase; K00799 glutathione S-transferase [EC:2.5.1.18]
Unigene23163	ppp:PHYPADRAFT_169206	38.67	75	3e-06	47	HDMA1504; SWIRM domain protein; K11450 lysine-specific histone demethylase 1 [EC:1.-.-.-]
Unigene23180	ath:AT1G47128	74.67	75	4e-29	122	RD21; RD21 (responsive to dehydration 21); cysteine-type endopeptidase/ cysteine-type peptidase; K01376 [EC:3.4.22.-]
Unigene23185	pop:POPTR_833954	85.33	75	1e-34	141	gdcT1; precursor of carboxylase t-protein 1, glycine decarboxylase complex (EC:2.1.2.10); K00605 aminomethyltransferase [EC:2.1.2.10]
Unigene23191	ath:AT2G03140	69.33	75	3e-27	116	CAAX amino terminal protease family protein; K07052
Unigene23199	ath:AT3G07040	42.11	57	9e-10	58.5	RPM1; RPM1 (RESISTANCE TO P. SYRINGAE PV MACULICOLA 1); nucleotide binding / protein binding; K13457 disease resistance protein RPM1
Unigene23204	ath:AT2G39770	85.33	75	2e-36	146	CYT1; CYT1 (CYTOKINESIS DEFECTIVE 1); mannose-1-phosphate guanylyltransferase/ nucleotidyltransferase; K00971 mannose-1-phosphate guanylyltransferase [EC:2.7.7.22]
Unigene23207	ath:AT1G74650	51.65	91	3e-16	80.1	MYB31; MYB31 (MYB DOMAIN PROTEIN 31); DNA binding / transcription factor; K09422 myb proto-oncogene protein, plant
Unigene23210	osa:4344290	38.46	78	5e-08	52.8	Os07g0679300; hypothetical protein; K07407 alpha-galactosidase [EC:3.2.1.22]
Unigene23214	ath:AT1G13060	90.67	75	5e-36	145	PBE1; PBE1; endopeptidase/ peptidase/ threonine-type endopeptidase; K02737 20S proteasome subunit beta 5 [EC:3.4.25.1]
Unigene23217	ath:AT3G01120	88	75	3e-34	139	MTO1; MTO1 (METHIONINE OVERACCUMULATION 1); cystathionine gamma-synthase; K01739 cystathionine gamma-synthase [EC:2.5.1.48]
Unigene23236	pop:POPTR_655777	66.67	75	2e-24	107	diphosphomevalonate decarboxylase (EC:4.1.1.33); K01597 diphosphomevalonate decarboxylase [EC:4.1.1.33]
Unigene23238	ath:AT3G13230	60	65	3e-18	86.7	RNA binding; K11884 RNA-binding protein PNO1
Unigene23239	pop:POPTR_409184	60	75	8e-19	88.6	3-oxoacyl-[acyl-carrier-protein] synthase II (EC:2.3.1.179); K09458 3-oxoacyl-[acyl-carrier-protein] synthase II [EC:2.3.1.179]
Unigene23241	pop:POPTR_805439	51.35	74	6e-16	79	phosphoinositide phospholipase C (EC:3.1.4.11); K05857 phospholipase C, delta [EC:3.1.4.11]
Unigene23245	olu:OSTLU_48805	60.53	38	5e-10	59.3	predicted protein; K08852 serine/threonine-protein kinase/endoribonuclease IRE1 [EC:2.7.11.1 3.1.26.-]
Unigene23249	pop:POPTR_822690	71.23	73	9e-26	111	urate oxidase (EC:1.7.3.3); K00365 urate oxidase [EC:1.7.3.3]
Unigene23255	ath:AT5G14670	96.97	33	2e-11	64.3	ATARFA1B (ADP-ribosylation factor A1B); GTP binding / phospholipase activator/ protein binding; K07977 Arf/Sar family, other
Unigene23289	ath:AT5G60360	62.5	64	9e-18	85.1	AALP; AALP (Arabidopsis aleurain-like protease); cysteine-type peptidase; K01366 cathepsin H [EC:3.4.22.16]
Unigene23300	vvi:4025099	94.67	75	1e-37	150	rpoB; RNA polymerase beta chain; K03043 DNA-directed RNA polymerase subunit beta [EC:2.7.7.6]
Unigene23302	ath:AT4G18800	95.77	71	2e-33	136	ATRABA1D (ARABIDOPSIS RAB GTPASE HOMOLOG A1D); GTP binding; K07976 Rab family, other
Unigene23311	ath:AT5G09880	77.33	75	2e-26	113	RNA recognition motif (RRM)-containing protein; K13091 RNA-binding protein 39
Unigene23321	pop:POPTR_807674	78.38	74	6e-29	122	HXA903; histone acetyltransferase complex component; K11314 transcriptional adapter 2-alpha
Unigene23340	ath:AT1G76810	35.06	77	4e-07	49.7	eukaryotic translation initiation factor 2 family protein / eIF-2 family protein; K03243 translation initiation factor IF-2 unclassified subunit
Unigene23342	cre:CHLREDRAFT_128523	89.33	75	3e-34	139	TUA1; alpha tubulin 1; K07374 tubulin alpha
Unigene23352	ath:AT5G67030	82.67	75	1e-33	137	ABA1; ABA1 (ABA DEFICIENT 1); zeaxanthin epoxidase; K09838 zeaxanthin epoxidase [EC:1.14.13.90]
Unigene23368	ath:AT2G31610	87.14	70	2e-27	117	40S ribosomal protein S3 (RPS3A); K02985 small subunit ribosomal protein S3e
Unigene23372	ath:AT3G07850	39.71	68	1e-09	57.8	exopolygalacturonase / galacturan 1,4-alpha-galacturonidase / pectinase; K01213 galacturan 1,4-alpha-galacturonidase [EC:3.2.1.67]
Unigene23379	ath:AT1G74920	62.67	75	4e-22	99.4	ALDH10A8; 3-chloroallyl aldehyde dehydrogenase/ oxidoreductase (EC:1.2.1.8); K00130 betaine-aldehyde dehydrogenase [EC:1.2.1.8]
Unigene23385	pop:POPTR_752070	43.53	85	2e-12	67	hypothetical protein; K03305 proton-dependent oligopeptide transporter, POT family
Unigene23393	zma:100284917	89.47	76	3e-34	139	60S ribosomal protein L5-1; K02932 large subunit ribosomal protein L5e
Unigene23403	sbi:SORBI_10g028720	38.57	70	6e-06	45.8	hypothetical protein; K13457 disease resistance protein RPM1
Unigene23405	cre:CHLREDRAFT_195849	76.92	26	7e-07	48.9	SRP35; SR protein factor; K12890 splicing factor, arginine/serine-rich 1/9
Unigene23410	ath:AT4G24740	59.09	44	1e-07	51.6	AFC2; AFC2 (ARABIDOPSIS FUS3-COMPLEMENTING GENE 2); kinase/ protein kinase; K08287 dual-specificity kinase [EC:2.7.12.1]
Unigene23411	ath:AT5G13930	55.45	101	2e-23	103	TT4; TT4 (TRANSPARENT TESTA 4); naringenin-chalcone synthase; K00660 chalcone synthase [EC:2.3.1.74]
Unigene23422	ath:AT2G44160	81.58	76	8e-35	141	MTHFR2; MTHFR2 (METHYLENETETRAHYDROFOLATE REDUCTASE 2); methylenetetrahydrofolate reductase (NADPH) (EC:1.5.1.20); K00297 methylenetetrahydrofolate reductase (NADPH) [EC:1.5.1.20]
Unigene23426	cme:CMA107C	39.73	73	6e-13	68.9	probable proline aminopeptidase P ; K01262 X-Pro aminopeptidase [EC:3.4.11.9]
Unigene23436	pop:POPTR_816969	46.75	77	6e-14	72.4	tyrosine decarboxylase (EC:4.1.1.25); K01593 aromatic-L-amino-acid decarboxylase [EC:4.1.1.28]
Unigene23444	ath:AT1G50030	74.32	74	1e-25	111	TOR; TOR (TARGET OF RAPAMYCIN); 1-phosphatidylinositol-3-kinase/ protein binding; K07203 FKBP12-rapamycin complex-associated protein
Unigene23451	ath:AT5G06950	73.68	76	1e-29	124	AHBP-1B; DNA binding / transcription activator/ transcription factor/ transcription repressor; K09060 plant G-box-binding factor
Unigene23453	ath:AT5G57580	78.87	71	1e-25	110	calmodulin-binding protein; K02183 calmodulin
Unigene23456	pop:POPTR_835585	93.33	75	1e-37	151	pyruvate decarboxylase (EC:4.1.1.1); K04103 indolepyruvate decarboxylase [EC:4.1.1.74]
Unigene23457	vvi:100242140	72.09	43	3e-11	63.2	similar to Rac-like GTP-binding protein RAC2; K04392 Ras-related C3 botulinum toxin substrate 1
Unigene23461	ath:AT1G47128	72	75	2e-27	117	RD21; RD21 (responsive to dehydration 21); cysteine-type endopeptidase/ cysteine-type peptidase; K01376 [EC:3.4.22.-]
Unigene23470	ath:AT3G19420	82.67	75	1e-33	137	ATPEN2; ATPEN2 (ARABIDOPSIS THALIANA PTEN 2); phosphatase/ protein tyrosine phosphatase; K01110 phosphatidylinositol-3,4,5-trisphosphate 3-phosphatase [EC:3.1.3.67]
Unigene23489	zma:100280282	46.67	75	5e-16	79.3	hypothetical protein LOC100280282; K03305 proton-dependent oligopeptide transporter, POT family
Unigene23492	ath:AT1G76810	50	76	3e-11	63.2	eukaryotic translation initiation factor 2 family protein / eIF-2 family protein; K03243 translation initiation factor IF-2 unclassified subunit
Unigene23497	zma:100193339	40.4	99	1e-12	67.8	cl3001_1a; LOC100193339; K12741 heterogeneous nuclear ribonucleoprotein A1/A3
Unigene23507	vvi:100267001	73.08	52	4e-14	72.8	similar to F-box family protein; K13173 arginine and glutamate-rich protein 1
Unigene23516	ath:AT3G61890	76.19	42	6e-13	68.9	ATHB-12 (ARABIDOPSIS THALIANA HOMEOBOX 12); transcription activator/ transcription factor; K09338 homeobox-leucine zipper protein
Unigene23517	ath:AT3G03920	80.52	77	5e-32	132	Gar1 RNA-binding region family protein; K11128 H/ACA ribonucleoprotein complex subunit 1
Unigene23523	olu:OSTLU_35503	36.21	58	7e-09	55.5	ABC(ABCC) family transporter: multispecific organic anion/multidrug (ABCC); K05666 ATP-binding cassette, subfamily C (CFTR/MRP), member 2
Unigene23529	zma:100216888	74.19	31	4e-08	53.1	cl704_1a; LOC100216888; K12581 CCR4-NOT transcription complex subunit 7/8
Unigene23532	ath:AT4G34670	71.05	76	7e-28	118	40S ribosomal protein S3A (RPS3aB); K02984 small subunit ribosomal protein S3Ae
Unigene23536	pop:POPTR_825426	45.45	55	3e-08	53.5	PtrTrxh5; thioredoxin h; K03671 thioredoxin 1
Unigene23542	cme:CMS467C	41.33	75	3e-11	63.5	ATP-binding cassette, sub-family G (WBC), member 2 ; K05681 ATP-binding cassette, subfamily G (WHITE), member 2
Unigene23566	ath:AT4G30270	54.55	55	2e-10	60.5	MERI5B; MERI5B (meristem-5); hydrolase, acting on glycosyl bonds / xyloglucan:xyloglucosyl transferase; K08235 xyloglucan:xyloglucosyl transferase [EC:2.4.1.207]
Unigene23583	ath:AT5G46400	43.64	55	3e-11	63.5	PRP39-2; K13217 pre-mRNA-processing factor 39
Unigene23587	ath:AT5G10030	60.81	74	1e-19	91.3	TGA4; TGA4 (TGACG MOTIF-BINDING FACTOR 4); DNA binding / calmodulin binding / transcription factor; K09060 plant G-box-binding factor
Unigene23588	ath:AT5G59780	81.82	33	2e-12	66.6	MYB59; MYB59 (MYB DOMAIN PROTEIN 59); DNA binding / transcription factor; K09422 myb proto-oncogene protein, plant
Unigene23599	osa:4328505	84.21	76	3e-34	139	Os02g0180000; hypothetical protein; K01090 protein phosphatase [EC:3.1.3.16]
Unigene23602	zma:100286176	33.33	54	4e-06	46.2	ATP-dependent RNA helicase DDX23; K12858 ATP-dependent RNA helicase DDX23/PRP28 [EC:3.6.4.13]
Unigene23611	pop:POPTR_570974	82.5	40	1e-12	67.8	O-acetylserine (thiol) lyase (EC:2.5.1.47); K01738 cysteine synthase A [EC:2.5.1.47]
Unigene23612	ath:AT2G13680	81.33	75	1e-35	144	CALS5; CALS5 (CALLOSE SYNTHASE 5); 1,3-beta-glucan synthase; K11000 callose synthase [EC:2.4.1.-]
Unigene23615	olu:OSTLU_48805	80	25	1e-07	51.2	predicted protein; K08852 serine/threonine-protein kinase/endoribonuclease IRE1 [EC:2.7.11.1 3.1.26.-]
Unigene23630	ath:AT1G76820	84.21	76	4e-33	135	GTP binding / GTPase; K03243 translation initiation factor IF-2 unclassified subunit
Unigene23632	ath:AT1G13890	74.32	74	2e-24	107	SNAP30; SNAP30 (SOLUBLE N-ETHYLMALEIMIDE-SENSITIVE FACTOR ADAPTOR PROTEIN 30); SNAP receptor; K08509 synaptosomal-associated protein, 29kDa
Unigene23634	ath:AT5G51940	100	40	3e-17	83.2	NRPB6A; NRPB6A; DNA binding / DNA-directed RNA polymerase; K03014 DNA-directed RNA Polymerase II subunit F
Unigene23652	zma:542249	86.84	76	1e-31	131	AKHSDH1; aspartate kinase-homoserine dehydrogenase (EC:1.1.1.3 2.7.2.4); K12524 bifunctional aspartokinase/homoserine dehydrogenase 1 [EC:2.7.2.4 1.1.1.3]
Unigene23661	zma:100280282	40.54	74	5e-12	65.9	hypothetical protein LOC100280282; K03305 proton-dependent oligopeptide transporter, POT family
Unigene23671	pop:POPTR_735683	90	50	5e-21	95.9	fructose-bisphosphatase (EC:3.1.3.11); K03841 fructose-1,6-bisphosphatase I [EC:3.1.3.11]
Unigene23690	ath:AT3G04090	58.67	75	3e-20	93.2	SIP1A; SIP1A (SMALL AND BASIC INTRINSIC PROTEIN 1A); water channel; K09875 aquaporin SIP
Unigene23691	ath:AT5G51890	73.68	76	2e-29	123	peroxidase; K00430 peroxidase [EC:1.11.1.7]
Unigene23695	pop:POPTR_567566	70.42	71	1e-26	114	elongation factor 1-alpha; K03231 elongation factor EF-1 alpha subunit [EC:3.6.5.3]
Unigene23705	ath:AT1G78080	64.91	57	9e-17	81.6	RAP2.4; RAP2.4 (related to AP2 4); DNA binding / transcription factor; K09286 EREBP-like factor
Unigene23718	ath:AT3G08950	54.17	72	1e-17	84.7	electron transport SCO1/SenC family protein; K07152
Unigene23746	pop:POPTR_557223	60.66	61	6e-17	82.4	diaminopimelate decarboxylase (EC:4.1.1.20); K01586 diaminopimelate decarboxylase [EC:4.1.1.20]
Unigene23755	zma:100282845	88.16	76	1e-36	147	pco092382; LOC100282845; K00855 phosphoribulokinase [EC:2.7.1.19]
Unigene23756	ath:AT1G80760	78.08	73	7e-26	112	NIP6;1; NIP6;1 (NOD26-LIKE INTRINSIC PROTEIN 6;1); boron transporter/ glycerol transmembrane transporter/ urea transmembrane transporter/ water channel/ water transporter; K09874 aquaporin NIP
Unigene23757	zma:100285340	65.33	75	2e-26	114	1,2-dihydroxy-3-keto-5-methylthiopentene dioxygenase 4; K08967 1,2-dihydroxy-3-keto-5-methylthiopentene dioxygenase [EC:1.13.11.53 1.13.11.54]
Unigene23808	ath:AT3G56150	85.53	76	6e-33	135	EIF3C; EIF3C (EUKARYOTIC TRANSLATION INITIATION FACTOR 3C); translation initiation factor; K03252 translation initiation factor eIF-3 subunit 8
Unigene23816	ath:AT3G47590	64.06	64	7e-18	82.8	esterase/lipase/thioesterase family protein; K06889
Unigene23823	ath:AT2G14210	88	25	2e-06	47.4	AGL44; AGL44 (AGAMOUS-LIKE 44); DNA binding / transcription factor; K09264 MADS-box transcription factor, plant
Unigene23824	cme:CMN173C	88.57	35	2e-11	64.3	histone H2B ; K11252 histone H2B
Unigene23841	ath:AT5G47910	67.11	76	7e-28	118	RBOHD; RBOHD (RESPIRATORY BURST OXIDASE HOMOLOGUE D); NAD(P)H oxidase; K13447 respiratory burst oxidase [EC:1.6.3.- 1.11.1.-]
Unigene23846	ath:AT5G25620	70	60	6e-21	95.5	YUC6; YUC6 (YUCCA6); FAD binding / NADP or NADPH binding / flavin-containing monooxygenase/ monooxygenase/ oxidoreductase; K11816 YUCCA family monooxygenase [EC:1.14.13.-]
Unigene23858	ath:AT1G08840	64.47	76	3e-25	109	emb2411 (embryo defective 2411); ATP binding / ATP-dependent DNA helicase/ DNA binding; K10742 DNA replication ATP-dependent helicase Dna2 [EC:3.6.1.-]
Unigene23865	zma:100192006	46.48	71	6e-11	62.4	pco143623b; LOC100192006; K12831 splicing factor 3B subunit 4
Unigene23869	ath:AT3G05710	55.26	76	2e-18	87	SYP43; SYP43 (SYNTAXIN OF PLANTS 43); SNAP receptor; K08489 syntaxin 16
Unigene23872	zma:100278140	64	75	4e-20	92.8	pco143347; LOC100278140; K06883
Unigene23873	vvi:100253855	53.95	76	2e-15	77.4	similar to somatic embryogenesis receptor-like kinase 3; K13416 brassinosteroid insensitive 1-associated receptor kinase 1 [EC:2.7.10.1 2.7.11.1]
Unigene23875	ath:AT4G07390	82.89	76	2e-31	130	PQ-loop repeat family protein / transmembrane family protein; K09660 mannose-P-dolichol utilization defect 1
Unigene23876	cre:CHLREDRAFT_129868	93.42	76	7e-39	155	TUB2; beta tubulin 2; K07375 tubulin beta
Unigene23878	zma:100283335	86.84	76	4e-34	139	partner of Nob1; K11884 RNA-binding protein PNO1
Unigene23900	ath:AT5G17200	35.9	78	5e-07	49.3	glycoside hydrolase family 28 protein / polygalacturonase (pectinase) family protein; K01184 polygalacturonase [EC:3.2.1.15]
Unigene23901	vvi:100258964	89.47	76	8e-35	141	CHLH; magnesium chelatase H subunit; K03403 magnesium chelatase subunit H [EC:6.6.1.1]
Unigene23902	zma:100282946	94.29	35	4e-14	72.8	gpm447; LOC100282946; K02983 small subunit ribosomal protein S30e
Unigene23903	zma:100282212	68.25	63	6e-21	95.5	AY105205; LOC100282212; K09548 prefoldin subunit 1
Unigene23907	ath:AT5G25930	38.16	76	1e-10	61.6	leucine-rich repeat family protein / protein kinase family protein; K00924 [EC:2.7.1.-]
Unigene23912	olu:OSTLU_119601	43.55	62	2e-08	54.3	E2f; transcription factor E2F; K04682 E2F transcription factor 4/5
Unigene23917	ath:AT5G53130	68.92	74	3e-27	116	CNGC1; CNGC1 (CYCLIC NUCLEOTIDE GATED CHANNEL 1); calmodulin binding / cation channel/ cyclic nucleotide binding / intracellular cyclic nucleotide activated cation channel/ inward rectifier potassium channel; K05391 cyclic nucleotide gated channel, other eukaryote
Unigene23920	ath:AT4G30600	61.4	57	1e-12	50.8	signal recognition particle receptor alpha subunit family protein; K13431 signal recognition particle receptor subunit alpha
Unigene23926	zma:542276	53.95	76	3e-14	73.2	fdx3; ferredoxin3; K02639 ferredoxin
Unigene23928	pop:POPTR_815572	92.68	41	1e-15	77.8	ribulose-phosphate 3-epimerase (EC:5.1.3.1); K01783 ribulose-phosphate 3-epimerase [EC:5.1.3.1]
Unigene23933	ath:AT3G16060	41.82	55	9e-07	48.5	kinesin motor family protein; K10393 kinesin family member 2/24
Unigene23936	cme:CMO003C	68.42	38	9e-09	55.1	mannose-1-phosphate guanylyltransferase ; K00966 mannose-1-phosphate guanylyltransferase [EC:2.7.7.13]
Unigene23937	olu:OSTLU_35503	48	75	7e-17	82	ABC(ABCC) family transporter: multispecific organic anion/multidrug (ABCC); K05666 ATP-binding cassette, subfamily C (CFTR/MRP), member 2
Unigene23940	ath:AT2G17360	77.94	68	7e-28	118	40S ribosomal protein S4 (RPS4A); K02987 small subunit ribosomal protein S4e
Unigene23947	rcu:RCOM_0340700	40.51	79	2e-10	60.5	Cell division protein ftsH, putative (EC:3.6.4.3); K03798 cell division protease FtsH [EC:3.4.24.-]
Unigene23948	ath:AT4G24550	83.12	77	2e-30	127	clathrin adaptor complexes medium subunit family protein; K12402 AP-4 complex subunit mu-1
Unigene23952	ath:AT1G02130	69.74	76	1e-25	110	ARA-5; ARA-5 (ARABIDOPSIS RAS 5); GTP binding; K07976 Rab family, other
Unigene23959	pop:POPTR_816969	54.67	75	6e-21	95.5	tyrosine decarboxylase (EC:4.1.1.25); K01593 aromatic-L-amino-acid decarboxylase [EC:4.1.1.28]
Unigene23961	ath:AT3G13180	84.21	38	2e-12	67	NOL1/NOP2/sun family protein / antitermination NusB domain-containing protein; K03500 ribosomal RNA small subunit methyltransferase B [EC:2.1.1.-]
Unigene23980	ath:AT1G74020	38.89	72	2e-09	57.4	SS2; SS2 (STRICTOSIDINE SYNTHASE 2); strictosidine synthase; K01757 strictosidine synthase [EC:4.3.3.2]
Unigene23986	zma:100283091	46.75	77	8e-16	78.6	protein kinase APK1A; K13430 serine/threonine-protein kinase PBS1 [EC:2.7.11.1]
Unigene23993	sbi:SORBI_01g001220	33.78	74	1e-09	58.2	hypothetical protein; K13030 cyanohydrin beta-glucosyltransferase [EC:2.4.1.85]
Unigene23996	ath:AT1G78630	90.79	76	1e-37	150	emb1473 (embryo defective 1473); structural constituent of ribosome; K02871 large subunit ribosomal protein L13
Unigene24012	pop:POPTR_826111	88.31	77	8e-35	141	uroporphyrinogen decarboxylase (EC:4.1.1.37); K01599 uroporphyrinogen decarboxylase [EC:4.1.1.37]
Unigene24038	ath:AT2G31610	70.77	65	2e-22	100	40S ribosomal protein S3 (RPS3A); K02985 small subunit ribosomal protein S3e
Unigene24054	ath:AT3G16240	77.63	76	1e-30	127	DELTA-TIP; ammonia transporter/ methylammonium transmembrane transporter/ water channel; K09873 aquaporin TIP
Unigene24055	ath:AT5G13150	44.74	76	2e-14	74.3	ATEXO70C1 (exocyst subunit EXO70 family protein C1); protein binding; K07195 exocyst complex component 7
Unigene24061	ath:AT5G60360	81.58	76	6e-32	132	AALP; AALP (Arabidopsis aleurain-like protease); cysteine-type peptidase; K01366 cathepsin H [EC:3.4.22.16]
Unigene24072	rcu:RCOM_1033150	85.19	27	2e-08	54.3	eukaryotic translation initiation factor, putative; K03262 translation initiation factor eIF-5
Unigene24076	cre:CHLREDRAFT_9481	78.26	23	6e-06	45.8	POLE1; DNA polymerase epsilon catalytic subunit A/1; K02324 DNA polymerase epsilon subunit 1 [EC:2.7.7.7]
Unigene24107	zma:100284787	93.55	62	7e-28	118	pco096791; LOC100284787; K11087 small nuclear ribonucleoprotein D1
Unigene24115	ath:AT4G22880	30.26	76	7e-06	45.4	LDOX; LDOX (LEUCOANTHOCYANIDIN DIOXYGENASE); leucocyanidin oxygenase (EC:1.14.11.19); K05277 leucoanthocyanidin dioxygenase [EC:1.14.11.19]
Unigene24116	ath:AT1G70320	41.54	65	3e-07	50.1	UPL2; UPL2 (UBIQUITIN-PROTEIN LIGASE 2); ubiquitin-protein ligase; K10592 E3 ubiquitin-protein ligase HUWE1 [EC:6.3.2.19]
Unigene24118	ath:AT1G01390	53.09	81	9e-18	85.1	UDP-glucoronosyl/UDP-glucosyl transferase family protein; K08237 hydroquinone glucosyltransferase [EC:2.4.1.218]
Unigene24125	pop:POPTR_1105522	76.32	76	2e-28	120	40S ribosomal protein S9 (RPS9); K02997 small subunit ribosomal protein S9e
Unigene24140	ath:AT4G19050	40	55	5e-07	49.3	ATP binding / protein binding; K06685 maintenance of ploidy protein MOB1 (MPS1 binder 1)
Unigene24152	ath:AT1G71830	48.68	76	4e-15	76.3	SERK1; SERK1 (SOMATIC EMBRYOGENESIS RECEPTOR-LIKE KINASE 1); kinase/ transmembrane receptor protein serine/threonine kinase; K13418 somatic embryogenesis receptor kinase 1 [EC:2.7.10.1 2.7.11.1]
Unigene24160	ath:AT4G22970	53.19	47	3e-07	50.1	AESP; AESP (ARABIDOPSIS HOMOLOG OF SEPARASE); peptidase; K02365 separase [EC:3.4.22.49]
Unigene24166	ath:AT1G77180	90.79	76	8e-35	141	chromatin protein family; K06063 SNW domain-containing protein 1
Unigene24176	cre:CHLREDRAFT_196948	37.1	62	1e-05	45.1	RPB1; DNA-directed RNA polymerase II, largest subunit (EC:2.7.7.6); K03006 DNA-directed RNA polymerase II subunit A [EC:2.7.7.6]
Unigene24178	ath:AT5G51760	52.63	76	2e-14	73.9	AHG1; AHG1 (ABA-hypersensitive germination 1); catalytic/ protein serine/threonine phosphatase; K01090 protein phosphatase [EC:3.1.3.16]
Unigene24185	ath:AT1G07705	71.43	77	7e-25	108	transcription regulator; K12605 CCR4-NOT transcription complex subunit 2
Unigene24193	vvi:100259551	84.42	77	2e-33	136	similar to HSC70-1 (heat shock cognate 70 kDa protein 1); ATP binding; K03283 heat shock 70kDa protein 1/8
Unigene24201	ath:AT5G09640	62.5	72	1e-25	111	SCPL19; SCPL19; serine-type carboxypeptidase/ sinapoyltransferase; K01289 carboxypeptidase [EC:3.4.16.-]; K09756 sinapoylglucose-choline O-sinapoyltransferase [EC:2.3.1.91]
Unigene24204	zma:100286141	52.38	42	1e-09	57.8	retrotransposon protein SINE subclass; K08245 phytepsin [EC:3.4.23.40]
Unigene24208	ath:ArthCp062	83.05	59	2e-22	100	rpl22; ribosomal protein L22; K02890 large subunit ribosomal protein L22
Unigene24217	ath:AT1G10520	75	76	5e-28	119	DNA polymerase lambda (POLL); K03512 DNA polymerase lambda subunit [EC:2.7.7.7 4.2.99.-]
Unigene24236	pop:POPTR_708767	88.16	76	7e-33	135	glucose-6-phosphate 1-dehydrogenase (EC:1.1.1.49); K00036 glucose-6-phosphate 1-dehydrogenase [EC:1.1.1.49]
Unigene24240	ath:AT1G79950	54.05	74	5e-16	79.3	helicase-related; K11136 regulator of telomere elongation helicase 1
Unigene24244	ath:AT5G51340	70	60	1e-20	94.4	hypothetical protein; K11266 MAternally affected uncoordination
Unigene24248	ath:AT4G25700	85.19	54	6e-24	105	BETA-OHASE 1 (BETA-HYDROXYLASE 1); carotene beta-ring hydroxylase; K02294 beta-carotene hydroxylase [EC:1.14.13.-]
Unigene24253	ath:AT3G02260	63.86	83	5e-23	102	BIG; BIG (BIG); binding / ubiquitin-protein ligase/ zinc ion binding; K10691 E3 ubiquitin-protein ligase UBR4 [EC:6.3.2.19]
Unigene24258	ath:AT1G21980	43.1	58	4e-10	59.7	ATPIP5K1 (PHOSPHATIDYLINOSITOL-4-PHOSPHATE 5-KINASE 1); 1-phosphatidylinositol-4-phosphate 5-kinase/ actin filament binding / actin monomer binding / phosphatidylinositol phosphate kinase; K00889 1-phosphatidylinositol-4-phosphate 5-kinase [EC:2.7.1.68]
Unigene24259	ath:AT1G32380	94.74	76	5e-36	145	ribose-phosphate pyrophosphokinase 2 / phosphoribosyl diphosphate synthetase 2 (PRS2) (EC:2.7.6.1); K00948 ribose-phosphate pyrophosphokinase [EC:2.7.6.1]
Unigene24275	zma:100281802	60	75	8e-16	78.6	60S ribosomal protein L35; K02918 large subunit ribosomal protein L35e
Unigene24285	ath:ArthMp109	77.92	77	1e-28	120	cox1; cytochrome c oxidase subunit 1; K02256 cytochrome c oxidase subunit I [EC:1.9.3.1]
Unigene24290	olu:OSTLU_6889	52.27	44	3e-07	50.1	predicted protein; K01069 hydroxyacylglutathione hydrolase [EC:3.1.2.6]
Unigene24294	cme:CMT197C	74.6	63	4e-23	102	40S ribosomal protein S27 ; K02978 small subunit ribosomal protein S27e
Unigene24295	cre:CHLREDRAFT_187248	37.14	70	1e-07	51.2	MAT3; retinoblastoma protein; K04681 retinoblastoma-like
Unigene24307	rcu:RCOM_1464770	52.08	48	4e-06	46.2	s-adenosylmethionine decarboxylase, putative (EC:4.1.1.50); K01611 S-adenosylmethionine decarboxylase [EC:4.1.1.50]
Unigene24317	cre:CHLREDRAFT_188131	52.27	88	1e-13	71.2	chromodomain-helicase-DNA-binding protein; K11367 chromodomain-helicase-DNA-binding protein 1 [EC:3.6.1.-]
Unigene24320	ath:AT3G01190	44.29	70	2e-09	57.4	peroxidase 27 (PER27) (P27) (PRXR7); K00430 peroxidase [EC:1.11.1.7]
Unigene24326	zma:100191377	81.82	77	3e-34	139	pco083348; LOC100191377; K00586 diphthine synthase [EC:2.1.1.98]
Unigene24328	olu:OSTLU_7252	61.04	77	2e-21	97.4	predicted protein; K00522 ferritin heavy chain [EC:1.16.3.1]
Unigene24345	cre:CHLREDRAFT_18730	67.12	73	2e-21	97.1	AGO3; argonaute-like protein; K11596 argonaute
Unigene24353	ath:AT5G47910	68.83	77	3e-28	119	RBOHD; RBOHD (RESPIRATORY BURST OXIDASE HOMOLOGUE D); NAD(P)H oxidase; K13447 respiratory burst oxidase [EC:1.6.3.- 1.11.1.-]
Unigene24358	ath:AT1G06220	64.29	28	2e-06	47.8	MEE5; MEE5 (MATERNAL EFFECT EMBRYO ARREST 5); GTP binding / GTPase/ translation elongation factor/ translation factor, nucleic acid binding; K12852 116 kDa U5 small nuclear ribonucleoprotein component
Unigene24359	ath:AT3G44600	80.52	77	8e-34	138	CYP71; CYP71 (CYCLOPHILIN71); chromatin binding / histone binding / peptidyl-prolyl cis-trans isomerase; K12736 peptidylprolyl isomerase domain and WD repeat-containing protein 1 [EC:5.2.1.8]
Unigene24370	zma:100280498	80.52	77	6e-29	122	ruBisCO large subunit-binding protein subunit beta; K04077 chaperonin GroEL
Unigene24371	ath:AT1G71695	43.33	60	2e-07	50.4	peroxidase 12 (PER12) (P12) (PRXR6); K00430 peroxidase [EC:1.11.1.7]
Unigene24377	ath:AT3G61250	89.61	77	2e-37	150	AtMYB17 (myb domain protein 17); DNA binding / transcription factor; K09422 myb proto-oncogene protein, plant
Unigene24383	zma:542550	55.26	38	6e-08	52.4	isp1; iron-sulfur protein1 (EC:1.10.2.2); K00411 ubiquinol-cytochrome c reductase iron-sulfur subunit [EC:1.10.2.2]
Unigene24390	ath:AT4G26470	66.23	77	1e-25	110	calcium ion binding; K13448 calcium-binding protein CML
Unigene24403	ath:AT4G02070	39.19	74	1e-05	45.1	MSH6; MSH6 (MUTS HOMOLOG 6); damaged DNA binding; K08737 DNA mismatch repair protein MSH6
Unigene24408	zma:100282745	65.28	72	2e-20	94	IDP1602; LOC100282745; K12795 suppressor of G2 allele of SKP1
Unigene24428	ath:AT1G31360	42.11	76	3e-10	60.1	RECQL2; RECQL2 (ARABIDOPSIS RECQ HELICASE L2); 3'-5' DNA helicase/ ATP-dependent helicase/ four-way junction helicase/ protein binding; K10899 ATP-dependent DNA helicase Q1 [EC:3.6.1.-]
Unigene24434	rcu:RCOM_1077760	77.63	76	7e-28	118	Biotin carboxyl carrier protein subunit of of Het-ACCase (BCCP1) (EC:6.4.1.2); K02160 acetyl-CoA carboxylase biotin carboxyl carrier protein
Unigene24438	ath:AT3G21630	51.22	41	6e-09	48.1	CERK1; CERK1 (CHITIN ELICITOR RECEPTOR KINASE 1); kinase/ receptor signaling protein/ transmembrane receptor protein kinase; K13429 chitin elicitor receptor kinase 1
Unigene24445	vvi:100260380	79.31	58	1e-25	110	hypothetical protein LOC100260380; K09377 cysteine and glycine-rich protein
Unigene24459	zma:100274411	79.22	77	2e-32	133	pco133413; LOC100274411; K13091 RNA-binding protein 39
Unigene24465	pop:POPTR_659332	92.21	77	6e-34	138	phosphoglycerate kinase (EC:2.7.7.2 2.7.2.3); K00927 phosphoglycerate kinase [EC:2.7.2.3]
Unigene24469	cre:CHLREDRAFT_143530	43.1	58	2e-09	57.4	histone transcription regulator HIRA; K11293 protein HIRA/HIR1
Unigene24478	rcu:RCOM_1574350	60.34	58	5e-15	75.9	Casbene synthase, chloroplast precursor (EC:4.2.3.8); K12929 casbene synthase [EC:4.2.3.8]
Unigene24485	zma:100286059	57.69	78	6e-19	89	splicing factor U2AF 65 kDa subunit; K12837 splicing factor U2AF 65 kDa subunit
Unigene24493	ath:AT1G09690	85.71	28	2e-09	57.4	60S ribosomal protein L21 (RPL21C); K02889 large subunit ribosomal protein L21e
Unigene24500	ath:AT5G66360	67.53	77	1e-23	104	ribosomal RNA adenine dimethylase family protein; K02528 dimethyladenosine transferase [EC:2.1.1.-]
Unigene24509	cme:CMJ109C	73.68	76	3e-30	126	60S ribosomal protein L10 ; K02866 large subunit ribosomal protein L10e
Unigene24510	ath:AT1G04170	93.85	65	2e-28	120	EIF2 GAMMA; translation factor, nucleic acid binding / translation initiation factor; K03242 translation initiation factor eIF-2 gamma subunit
Unigene24516	zma:100280690	59.68	62	2e-14	74.3	DNA polymerase epsilon subunit 2 (EC:2.7.7.7); K02325 DNA polymerase epsilon subunit 2 [EC:2.7.7.7]
Unigene24519	ath:ArthMp109	95.89	73	4e-37	149	cox1; cytochrome c oxidase subunit 1; K02256 cytochrome c oxidase subunit I [EC:1.9.3.1]
Unigene24522	zma:100283248	79.49	78	3e-30	126	carboxy-lyase; K06966
Unigene24523	ath:AT1G66150	44.07	59	5e-11	62.8	TMK1; TMK1 (TRANSMEMBRANE KINASE 1); transmembrane receptor protein serine/threonine kinase; K00924 [EC:2.7.1.-]
Unigene24550	vvi:100246868	66.13	62	9e-17	81.6	similar to GLT1 (NADH-dependent glutamate synthase 1 gene); K00264 glutamate synthase (NADPH/NADH) [EC:1.4.1.13 1.4.1.14]
Unigene24552	ath:AT1G79850	58.49	53	5e-10	59.3	RPS17; RPS17 (RIBOSOMAL PROTEIN S17); structural constituent of ribosome; K02961 small subunit ribosomal protein S17
Unigene24553	ath:AT5G55140	71.7	53	2e-16	80.9	ribosomal protein L30 family protein; K02907 large subunit ribosomal protein L30
Unigene24554	ath:AT2G07727	46.15	78	1e-15	78.2	cytochrome b (MTCYB) (COB) (CYTB); K00412 ubiquinol-cytochrome c reductase cytochrome b subunit [EC:1.10.2.2]
Unigene24556	ath:AT2G13360	94.83	58	2e-27	117	AGT; AGT (ALANINE:GLYOXYLATE AMINOTRANSFERASE); alanine-glyoxylate transaminase/ serine-glyoxylate transaminase/ serine-pyruvate transaminase (EC:2.6.1.45); K13290 alanine-glyoxylate transaminase / serine-glyoxylate transaminase / serine-pyruvate transaminase [EC:2.6.1.44 2.6.1.45 2.6.1.51]
Unigene24562	rcu:RCOM_0611750	57.89	76	7e-18	85.5	cdc6, putative; K02213 cell division control protein 6
Unigene24571	ath:AT2G41490	77.03	74	6e-29	122	GPT; GPT (UDP-GLCNAC%3ADOLICHOL+PHOSPHATE+GLCNAC-1-P+TRANSFERASE); UDP-N-acetylglucosamine-dolichyl-phosphate N-acetylglucosaminephosphotransferase; K01001 UDP-N-acetylglucosamine--dolichyl-phosphate N-acetylglucosaminephosphotransferase [EC:2.7.8.15]
Unigene24573	zma:100286059	45.74	94	9e-12	65.1	splicing factor U2AF 65 kDa subunit; K12837 splicing factor U2AF 65 kDa subunit
Unigene24577	ath:AT3G56150	64.94	77	6e-26	112	EIF3C; EIF3C (EUKARYOTIC TRANSLATION INITIATION FACTOR 3C); translation initiation factor; K03252 translation initiation factor eIF-3 subunit 8
Unigene24580	ath:AT4G37310	47.54	61	4e-08	53.1	CYP81H1; electron carrier/ heme binding / iron ion binding / monooxygenase/ oxygen binding; K00517 [EC:1.14.-.-]
Unigene24588	vvi:100248403	58.97	78	1e-20	94.4	hypothetical protein LOC100248403; K12843 U4/U6 small nuclear ribonucleoprotein PRP3
Unigene24593	ath:AT3G12110	82.05	78	3e-33	136	ACT11; ACT11 (actin-11); structural constituent of cytoskeleton; K10355 actin, other eukaryote
Unigene24623	cre:CHLREDRAFT_136376	53.62	69	3e-16	80.1	DBP2; DEAD-box RNA helicase; K12823 ATP-dependent RNA helicase DDX5/DBP2 [EC:3.6.4.13]
Unigene24625	zma:541977	49.3	71	1e-15	78.2	bx6; benzoxazin6; K13229 2-oxoglutarate-dependent dioxygenase [EC:1.14.11.-]
Unigene24637	zma:541667	70.67	75	7e-25	108	rpl17; ribosomal protein L17; K02880 large subunit ribosomal protein L17e
Unigene24638	ath:AT2G06510	59.26	54	3e-10	60.1	RPA1A; RPA1A (REPLICATION PROTEIN A 1A); DNA binding / nucleic acid binding; K07466 replication factor A1
Unigene24639	rcu:RCOM_0340700	40.58	69	2e-11	64.3	Cell division protein ftsH, putative (EC:3.6.4.3); K03798 cell division protease FtsH [EC:3.4.24.-]
Unigene24649	ath:AT3G62030	87.18	78	1e-36	147	ROC4; peptidyl-prolyl cis-trans isomerase, chloroplast / cyclophilin / rotamase / cyclosporin A-binding protein (ROC4); K03768 peptidyl-prolyl cis-trans isomerase B (cyclophilin B) [EC:5.2.1.8]
Unigene24656	pop:POPTR_650846	45.76	59	4e-06	46.2	hypothetical protein; K13415 protein brassinosteroid insensitive 1 [EC:2.7.10.1 2.7.11.1]
Unigene24679	zma:100285507	77.14	70	3e-27	116	mpv17 protein; K13348 protein Mpv17
Unigene24691	cme:CMK118C	66.67	72	5e-23	102	40S ribosomal protein S12 ; K02951 small subunit ribosomal protein S12e
Unigene24712	vvi:100233086	35.63	87	5e-07	49.3	PPO; polyphenol oxidase; K00422 polyphenol oxidase [EC:1.10.3.1]
Unigene24720	vvi:100261274	93.51	77	1e-36	147	AlaT1; K00814 alanine transaminase [EC:2.6.1.2]
Unigene24723	zma:100281565	72.73	77	1e-26	114	LEC14B; K11801 WD repeat-containing protein 23
Unigene24741	pop:POPTR_710027	90	30	7e-09	55.5	glutamyl-tRNA reductase (EC:1.2.1.70); K02492 glutamyl-tRNA reductase [EC:1.2.1.70]
Unigene24745	rcu:RCOM_0774000	64.1	39	5e-07	49.3	RNA-binding protein Nova-1, putative (EC:3.1.2.15); K13210 far upstream element-binding protein
Unigene24756	ath:AT5G09810	87.5	72	2e-31	130	ACT7; ACT7 (ACTIN 7); structural constituent of cytoskeleton; K10355 actin, other eukaryote
Unigene24775	zma:542291	51.32	76	1e-17	84.3	grf1, GF14-6; general regulatory factor1; K06630 tyrosine 3-monooxygenase/tryptophan 5-monooxygenase activation protein
Unigene24782	pop:POPTR_706420	92.31	78	2e-39	156	cellulose synthase (EC:2.4.1.12); K10999 cellulose synthase A [EC:2.4.1.12]
Unigene24784	pop:POPTR_766080	72.31	65	8e-21	95.1	glutamine-tRNA ligase (EC:6.1.1.18); K01886 glutaminyl-tRNA synthetase [EC:6.1.1.18]
Unigene24796	zma:100283091	48.68	76	7e-15	75.5	protein kinase APK1A; K13430 serine/threonine-protein kinase PBS1 [EC:2.7.11.1]
Unigene24809	ath:AT5G20290	42.35	85	1e-13	71.6	40S ribosomal protein S8 (RPS8A); K02995 small subunit ribosomal protein S8e
Unigene24810	ath:AT3G45940	53.33	60	2e-11	64.3	alpha-xylosidase, putative; K01187 alpha-glucosidase [EC:3.2.1.20]
Unigene24816	ath:AT4G39400	36.84	76	1e-06	48.1	BRI1; BRI1 (BRASSINOSTEROID INSENSITIVE 1); kinase/ protein binding / protein heterodimerization/ protein homodimerization/ protein kinase/ protein serine/threonine kinase; K13415 protein brassinosteroid insensitive 1 [EC:2.7.10.1 2.7.11.1]
Unigene24823	ath:AT3G62120	85.9	78	2e-35	144	tRNA synthetase class II (G, H, P and S) family protein; K01881 prolyl-tRNA synthetase [EC:6.1.1.15]
Unigene24830	ath:AT5G10360	77.78	27	9e-07	48.5	EMB3010 (embryo defective 3010); structural constituent of ribosome; K02991 small subunit ribosomal protein S6e
Unigene24840	ath:AT3G23390	67.5	80	5e-28	119	60S ribosomal protein L36a/L44 (RPL36aA); K02929 large subunit ribosomal protein L44e
Unigene24843	cme:CMS467C	33.9	59	6e-06	45.8	ATP-binding cassette, sub-family G (WBC), member 2 ; K05681 ATP-binding cassette, subfamily G (WHITE), member 2
Unigene24857	ath:AT5G25930	49.35	77	3e-17	83.2	leucine-rich repeat family protein / protein kinase family protein; K00924 [EC:2.7.1.-]
Unigene24860	vvi:100233137	78.21	78	3e-34	139	MNSOD; manganese superoxide dismutase; K04564 superoxide dismutase, Fe-Mn family [EC:1.15.1.1]
Unigene24870	olu:OSTLU_39332	42.67	75	8e-13	68.6	predicted protein; K01506 [EC:3.5.-.-]
Unigene24889	zma:100280282	35.9	78	7e-07	48.9	hypothetical protein LOC100280282; K03305 proton-dependent oligopeptide transporter, POT family
Unigene24900	ath:AT5G49190	67.95	78	6e-27	115	SUS2; SUS2 (SUCROSE SYNTHASE 2); UDP-glycosyltransferase/ sucrose synthase/ transferase, transferring glycosyl groups (EC:2.4.1.13); K00695 sucrose synthase [EC:2.4.1.13]
Unigene24906	pop:POPTR_826066	76.92	78	3e-29	123	CPK12; calcium dependent protein kinase 12; K13412 calcium-dependent protein kinase [EC:2.7.11.1]
Unigene24909	ath:AT2G21890	64.71	34	8e-08	52	CAD3; CAD3 (CINNAMYL ALCOHOL DEHYDROGENASE HOMOLOG 3); binding / catalytic/ oxidoreductase/ zinc ion binding (EC:1.1.1.195); K00083 cinnamyl-alcohol dehydrogenase [EC:1.1.1.195]
Unigene24917	ath:AT1G12200	64.56	79	3e-24	106	flavin-containing monooxygenase family protein / FMO family protein; K00485 dimethylaniline monooxygenase (N-oxide forming) [EC:1.14.13.8]
Unigene24922	cre:CHLREDRAFT_187248	44.16	77	4e-15	76.3	MAT3; retinoblastoma protein; K04681 retinoblastoma-like
Unigene24936	cme:CML259C	39.73	73	6e-14	72.4	eukaryotic polypeptide chain release factor 3 ; K03267 G1 to S phase transition protein
Unigene24937	cme:CML259C	41.1	73	7e-14	72	eukaryotic polypeptide chain release factor 3 ; K03267 G1 to S phase transition protein
Unigene24944	ath:AT1G05010	45.59	68	1e-08	54.7	EFE; EFE (ETHYLENE-FORMING ENZYME); 1-aminocyclopropane-1-carboxylate oxidase (EC:1.14.11.9); K05933 aminocyclopropanecarboxylate oxidase [EC:1.14.17.4]
Unigene24952	zma:542267	97.44	78	2e-37	150	ATPB; mitochondrial F-1-ATPase subunit 2 (EC:3.6.3.14); K02133 F-type H+-transporting ATPase subunit beta [EC:3.6.3.14]
Unigene24956	ath:AT1G25250	35.59	59	2e-07	50.4	AtIDD16 (Arabidopsis thaliana Indeterminate(ID)-Domain 16); nucleic acid binding / transcription factor/ zinc ion binding; K03540 ribonuclease P subunit RPR2 [EC:3.1.26.5]
Unigene24964	zma:100286122	35	60	3e-07	50.1	ubiquitin ligase protein COP1; K10143 E3 ubiquitin-protein ligase RFWD2 [EC:6.3.2.19]
Unigene24972	ath:AT5G38990	35.71	70	3e-07	50.1	protein kinase family protein; K04733 interleukin-1 receptor-associated kinase 4 [EC:2.7.11.1]
Unigene24981	zma:100281434	40.51	79	2e-10	60.8	mitochondrial chaperone BCS1; K08900 mitochondrial chaperone BCS1
Unigene24982	cre:CHLREDRAFT_181880	60.47	43	4e-06	46.2	nuclear ribonucleoprotein; K12741 heterogeneous nuclear ribonucleoprotein A1/A3
Unigene24984	ath:AT3G45770	75	76	2e-30	127	oxidoreductase, zinc-binding dehydrogenase family protein; K07512 mitochondrial trans-2-enoyl-CoA reductase [EC:1.3.1.38]
Unigene24985	zma:100281434	36.71	79	9e-09	55.1	mitochondrial chaperone BCS1; K08900 mitochondrial chaperone BCS1
Unigene24987	ath:AT1G05260	46.3	54	3e-09	56.6	RCI3; RCI3 (RARE COLD INDUCIBLE GENE 3); peroxidase; K00430 peroxidase [EC:1.11.1.7]
Unigene24988	ath:AT5G37630	71.79	78	7e-25	108	EMB2656 (EMBRYO DEFECTIVE 2656); binding; K06678 condensin complex subunit 3
Unigene25001	pop:POPTR_820138	58.18	55	1e-11	64.7	aminoacyl-tRNA ligase (EC:6.1.1.9); K01873 valyl-tRNA synthetase [EC:6.1.1.9]
Unigene25015	ath:AT1G13950	66.67	66	5e-23	102	ELF5A-1 (EUKARYOTIC ELONGATION FACTOR 5A-1); translation initiation factor; K03263 translation initiation factor eIF-5A
Unigene25037	zma:100283091	47.37	76	6e-13	68.9	protein kinase APK1A; K13430 serine/threonine-protein kinase PBS1 [EC:2.7.11.1]
Unigene25039	zma:100281434	57.14	77	8e-18	85.1	mitochondrial chaperone BCS1; K08900 mitochondrial chaperone BCS1
Unigene25040	cme:CML100C	48.78	41	7e-07	48.9	nuclear receptor co-repressor/HDAC3 complex subunit ; K04508 transducin (beta)-like 1
Unigene25042	pop:POPTR_232345	100	72	5e-34	139	HTA901; histone H2; K11251 histone H2A
Unigene25044	ath:AT1G17420	69.23	78	5e-28	119	LOX3; LOX3; electron carrier/ iron ion binding / lipoxygenase/ metal ion binding / oxidoreductase, acting on single donors with incorporation of molecular oxygen, incorporation of two atoms of oxygen (EC:1.13.11.12); K00454 lipoxygenase [EC:1.13.11.12]
Unigene25047	ath:AT4G29040	89.74	78	7e-36	145	RPT2a; RPT2a (regulatory particle AAA-ATPase 2a); ATPase; K03062 26S proteasome regulatory subunit T2
Unigene25069	pop:POPTR_560411	76.32	76	4e-27	115	CPD901; condensin complex components subunit; K06677 condensin complex subunit 1
Unigene25084	ppp:PHYPADRAFT_132890	46.84	79	4e-17	82.8	hypothetical protein; K00901 diacylglycerol kinase [EC:2.7.1.107]
Unigene25085	pop:POPTR_563807	41.1	73	5e-10	59.3	PtpRR7; pseudo response regulator; K12129 pseudo-response regulator 7
Unigene25088	ath:AT1G70320	76.92	78	4e-30	125	UPL2; UPL2 (UBIQUITIN-PROTEIN LIGASE 2); ubiquitin-protein ligase; K10592 E3 ubiquitin-protein ligase HUWE1 [EC:6.3.2.19]
Unigene25094	ath:AT2G18760	67.86	56	3e-18	86.7	CHR8; CHR8 (chromatin remodeling 8); ATP binding / DNA binding / helicase/ nucleic acid binding; K10841 DNA excision repair protein ERCC-6
Unigene25097	ath:AT4G02070	64.94	77	4e-24	106	MSH6; MSH6 (MUTS HOMOLOG 6); damaged DNA binding; K08737 DNA mismatch repair protein MSH6
Unigene25102	pop:POPTR_729700	90.7	43	2e-16	80.5	HTA910; histone 2; K11251 histone H2A
Unigene25126	zma:100283244	75	28	1e-05	45.1	umc1306; LOC100283244; K02952 small subunit ribosomal protein S13
Unigene25129	ath:AT1G28440	39.51	81	8e-08	52	HSL1; HSL1 (HAESA-Like 1); ATP binding / kinase/ protein serine/threonine kinase; K00924 [EC:2.7.1.-]
Unigene25131	cme:CMJ125C	70.51	78	4e-27	115	40S ribosomal protein S9 ; K02997 small subunit ribosomal protein S9e
Unigene25152	ath:AT5G66550	66.67	78	3e-22	100	Maf family protein; K06287 septum formation protein
Unigene25153	ath:AT5G38990	43.9	82	1e-12	68.2	protein kinase family protein; K04733 interleukin-1 receptor-associated kinase 4 [EC:2.7.11.1]
Unigene25161	ath:AT5G09880	83.54	79	5e-33	135	RNA recognition motif (RRM)-containing protein; K13091 RNA-binding protein 39
Unigene25162	ath:AT1G76810	47.44	78	1e-10	61.2	eukaryotic translation initiation factor 2 family protein / eIF-2 family protein; K03243 translation initiation factor IF-2 unclassified subunit
Unigene25179	ppp:PHYPADRAFT_120719	50.94	53	2e-10	60.8	hypothetical protein; K11247 endophilin-A
Unigene25180	ath:AT1G07360	86.08	79	1e-36	147	zinc finger (CCCH-type) family protein / RNA recognition motif (RRM)-containing protein; K12872 pre-mRNA-splicing factor RBM22/SLT11
Unigene25194	pop:POPTR_278309	96.05	76	4e-39	155	nramp transporter; K12347 natural resistance-associated macrophage protein
Unigene25196	pop:POPTR_819222	84.62	78	8e-34	138	chlorophyll synthetase (EC:2.5.1.62); K04040 chlorophyll synthase [EC:2.5.1.62]
Unigene25197	ath:AT2G29340	60.76	79	1e-23	104	short-chain dehydrogenase/reductase (SDR) family protein; K08081 tropine dehydrogenase [EC:1.1.1.206]
Unigene25201	pop:POPTR_561258	77.59	58	6e-22	99	omega-6 fatty acid desaturase; K10256 omega-6 fatty acid desaturase (delta-12 desaturase) [EC:1.14.19.-]
Unigene25207	ath:AT4G28490	42.11	76	6e-13	68.9	HAE; HAE (HAESA); ATP binding / kinase/ protein kinase/ protein serine/threonine kinase; K08286 protein-serine/threonine kinase [EC:2.7.11.-]
Unigene25213	ath:AT1G29630	50	74	1e-14	74.7	DNA binding / catalytic/ nuclease; K10746 exonuclease 1 [EC:3.1.-.-]
Unigene25216	ath:AT4G25340	62.86	35	3e-07	50.1	immunophilin-related / FKBP-type peptidyl-prolyl cis-trans isomerase-related; K01802 peptidylprolyl isomerase [EC:5.2.1.8]
Unigene25230	ath:AT4G39400	48.72	78	6e-14	72.4	BRI1; BRI1 (BRASSINOSTEROID INSENSITIVE 1); kinase/ protein binding / protein heterodimerization/ protein homodimerization/ protein kinase/ protein serine/threonine kinase; K13415 protein brassinosteroid insensitive 1 [EC:2.7.10.1 2.7.11.1]
Unigene25242	cre:CHLREDRAFT_24392	85.71	63	5e-26	112	IDA5; actin; K05692 actin beta/gamma 1
Unigene25247	ath:AT1G07360	86.08	79	5e-36	145	zinc finger (CCCH-type) family protein / RNA recognition motif (RRM)-containing protein; K12872 pre-mRNA-splicing factor RBM22/SLT11
Unigene25249	ath:AT4G01250	56.25	48	8e-11	62	WRKY22; WRKY22; transcription factor; K13425 WRKY transcription factor 22
Unigene25251	pop:POPTR_837131	84.81	79	8e-35	141	nitrite reductase (EC:1.7.7.1); K00366 ferredoxin-nitrite reductase [EC:1.7.7.1]
Unigene25252	cre:CHLREDRAFT_128523	85.94	64	3e-28	119	TUA1; alpha tubulin 1; K07374 tubulin alpha
Unigene25261	zma:542617	66.18	68	6e-24	105	rps27; ribosomal protein S27; K02978 small subunit ribosomal protein S27e
Unigene25292	zma:100281030	61.02	59	2e-13	70.9	60 ribosomal protein L14; K02875 large subunit ribosomal protein L14e
Unigene25293	ath:AT2G03430	57.69	52	1e-10	61.2	ankyrin repeat family protein; K06694 26S proteasome non-ATPase regulatory subunit 10
Unigene25294	osa:4326565	61.11	72	6e-18	85.5	Os01g0643300; hypothetical protein; K13947 auxin efflux carrier family
Unigene25299	ath:AT4G31540	53.85	78	3e-16	80.1	ATEXO70G1 (exocyst subunit EXO70 family protein G1); protein binding; K07195 exocyst complex component 7
Unigene25300	ath:AT3G04870	79.49	78	8e-32	131	ZDS; ZDS (ZETA-CAROTENE DESATURASE); carotene 7,8-desaturase (EC:1.14.99.30); K00514 zeta-carotene desaturase [EC:1.14.99.30]
Unigene25304	zma:542139	32.35	68	1e-06	47.8	cesa11, ZmCESA11; cellulose synthase 11; K10999 cellulose synthase A [EC:2.4.1.12]
Unigene25306	ath:AT1G78560	75.64	78	8e-32	131	bile acid:sodium symporter family protein; K03453 bile acid:Na+ symporter, BASS family
Unigene25311	zma:100283091	42.31	78	2e-14	73.9	protein kinase APK1A; K13430 serine/threonine-protein kinase PBS1 [EC:2.7.11.1]
Unigene25322	ath:AT3G54710	47.69	65	5e-12	65.9	CDT1B; CDT1B (ARABIDOPSIS HOMOLOG OF YEAST CDT1 BARABIDOPSIS HOMOLOG OF YEAST CDT1 B); cyclin-dependent protein kinase; K10727 chromatin licensing and DNA replication factor 1
Unigene25323	zma:100191513	59.26	54	3e-14	73.6	pco079304; LOC100191513; K00166 2-oxoisovalerate dehydrogenase E1 component, alpha subunit [EC:1.2.4.4]
Unigene25331	pop:POPTR_803966	100	71	5e-36	145	CPK5; calcium dependent protein kinase 5; K13412 calcium-dependent protein kinase [EC:2.7.11.1]
Unigene25334	ath:AT1G19640	46.3	54	5e-10	59.3	JMT; JMT (JASMONIC ACID CARBOXYL METHYLTRANSFERASE); jasmonate O-methyltransferase; K08241 jasmonate O-methyltransferase [EC:2.1.1.141]
Unigene25337	cme:CMQ051C	58.06	62	2e-15	77.4	40S ribosomal protein S21 ; K02971 small subunit ribosomal protein S21e
Unigene25338	zma:732749	94.87	78	4e-38	152	RH2; RH2 protein-like; K13025 translation initiation factor eIF-4A 3 [EC:3.6.1.-]
Unigene25345	ath:AT3G43860	44.16	77	2e-10	60.5	AtGH9A4 (Arabidopsis thaliana Glycosyl Hydrolase 9A4); catalytic/ hydrolase, hydrolyzing O-glycosyl compounds (EC:3.2.1.4); K01179 endoglucanase [EC:3.2.1.4]
Unigene25347	zma:100280942	56.36	55	4e-08	53.1	ubiquitin-conjugating enzyme E2 E3 (EC:6.3.2.19); K06689 ubiquitin-conjugating enzyme E2 D/E [EC:6.3.2.19]
Unigene25351	ath:AT3G54420	58.7	46	1e-10	61.6	ATEP3; ATEP3; chitinase; K01183 chitinase [EC:3.2.1.14]
Unigene25363	vvi:100232932	55	80	9e-17	81.6	GOX; glycolate oxidase-like; K11517 (S)-2-hydroxy-acid oxidase [EC:1.1.3.15]
Unigene25364	vvi:100263126	36.78	87	6e-06	45.8	hypothetical protein LOC100263126; K02350 DNA polymerase zeta subunit [EC:2.7.7.7]
Unigene25371	ath:AT5G24020	92.16	51	1e-22	101	MIND; MIND; ATPase/ calcium-dependent ATPase/ protein binding / protein homodimerization; K03609 septum site-determining protein MinD
Unigene25374	vvi:100247683	42.31	78	3e-11	63.2	similar to somatic embryogenesis receptor kinase; K13418 somatic embryogenesis receptor kinase 1 [EC:2.7.10.1 2.7.11.1]
Unigene25377	ath:AT3G10180	41.33	75	7e-10	58.9	kinesin motor protein-related; K11498 centromeric protein E
Unigene25385	ath:AT1G75820	44.93	69	1e-12	67.8	CLV1; CLV1 (CLAVATA 1); ATP binding / kinase/ protein serine/threonine kinase/ receptor signaling protein serine/threonine kinase; K00924 [EC:2.7.1.-]
Unigene25400	ath:AT1G55570	60.56	71	2e-20	94	sks12; sks12 (SKU5 Similar 12); copper ion binding / oxidoreductase (EC:1.10.3.3); K00423 L-ascorbate oxidase [EC:1.10.3.3]
Unigene25401	ath:AT2G26870	47.83	69	2e-11	64.3	phosphoesterase family protein; K01114 phospholipase C [EC:3.1.4.3]
Unigene25405	ath:AT2G29340	59.7	67	9e-17	81.6	short-chain dehydrogenase/reductase (SDR) family protein; K08081 tropine dehydrogenase [EC:1.1.1.206]
Unigene25414	pop:POPTR_832825	66.67	48	9e-15	75.1	MPBQ/MSBQ methyltransferase; K12502 MPBQ/MSBQ methyltransferase
Unigene25415	ath:AT3G10270	70.51	78	1e-32	134	ATP binding / DNA binding / DNA topoisomerase (ATP-hydrolyzing); K02470 DNA gyrase subunit B [EC:5.99.1.3]
Unigene25416	ath:AT1G46768	84.91	53	2e-23	103	RAP2.1; RAP2.1 (related to AP2 1); DNA binding / transcription factor; K09286 EREBP-like factor
Unigene25422	vvi:100264310	51.04	96	2e-10	60.5	similar to NRPB1 (RNA POLYMERASE II LARGE SUBUNIT); DNA binding / DNA-directed RNA polymerase; K03006 DNA-directed RNA polymerase II subunit A [EC:2.7.7.6]
Unigene25428	zma:100192631	51.67	60	1e-10	61.6	bx2; benzoxazinone synthesis2; K13223 cytochrome P450, family 71, subfamily C, polypeptide 4 [EC:1.14.-.-]
Unigene25436	ath:AT2G34970	61.54	78	5e-25	108	eIF4-gamma/eIF5/eIF2-epsilon domain-containing protein; K03240 translation initiation factor eIF-2B epsilon subunit
Unigene25442	rcu:RCOM_1298920	82.28	79	6e-35	142	hypothetical protein; K06962
Unigene25450	zma:606722	55.56	36	3e-06	47	pco121713; LOC606722; K01657 anthranilate synthase component I [EC:4.1.3.27]
Unigene25453	ath:AT1G75820	36.36	77	2e-09	57	CLV1; CLV1 (CLAVATA 1); ATP binding / kinase/ protein serine/threonine kinase/ receptor signaling protein serine/threonine kinase; K00924 [EC:2.7.1.-]
Unigene25455	ath:AT4G39400	43.75	80	5e-13	69.3	BRI1; BRI1 (BRASSINOSTEROID INSENSITIVE 1); kinase/ protein binding / protein heterodimerization/ protein homodimerization/ protein kinase/ protein serine/threonine kinase; K13415 protein brassinosteroid insensitive 1 [EC:2.7.10.1 2.7.11.1]
Unigene25457	vvi:100257644	43.06	72	7e-10	58.9	hypothetical protein LOC100257644; K06877
Unigene25464	ath:AT1G25250	60.71	56	4e-15	76.3	AtIDD16 (Arabidopsis thaliana Indeterminate(ID)-Domain 16); nucleic acid binding / transcription factor/ zinc ion binding; K03540 ribonuclease P subunit RPR2 [EC:3.1.26.5]
Unigene25466	vvi:100257207	73.42	79	1e-30	127	similar to T5E21.11; K01873 valyl-tRNA synthetase [EC:6.1.1.9]
Unigene25467	zma:100281613	56.52	46	2e-09	57.4	serine carboxypeptidase; K13289 cathepsin A [EC:3.4.16.5]
Unigene25473	ath:AT5G64040	87.27	55	3e-27	105	PSAN; PSAN; calmodulin binding; K02701 photosystem I subunit PsaN
Unigene25481	pop:POPTR_244580	89.87	79	1e-39	157	cysteine synthase/L-3-cyanoalanine synthase (EC:4.4.1.9); K13034 L-3-cyanoalanine synthase/ cysteine synthase [EC:2.5.1.47 4.4.1.9]
Unigene25500	ath:AT4G04640	78.48	79	2e-32	133	ATPC1; ATPC1; enzyme regulator; K02115 F-type H+-transporting ATPase subunit gamma [EC:3.6.3.14]
Unigene25501	ath:AT3G48360	42.53	87	1e-14	74.7	BT2; BT2 (BTB AND TAZ DOMAIN PROTEIN 2); protein binding / transcription factor/ transcription regulator; K00517 [EC:1.14.-.-]
Unigene25503	ath:AT3G49120	51.9	79	3e-15	76.6	PRXCB; PRXCB (PEROXIDASE CB); peroxidase; K00430 peroxidase [EC:1.11.1.7]
Unigene25509	ppp:PHYPADRAFT_143161	63.16	38	3e-08	53.5	hypothetical protein; K01942 biotin--protein ligase [EC:6.3.4.9 6.3.4.10 6.3.4.11 6.3.4.15]
Unigene25511	pop:POPTR_641721	86.08	79	2e-36	147	glucose-6-phosphate 1-dehydrogenase (EC:1.1.1.49); K00036 glucose-6-phosphate 1-dehydrogenase [EC:1.1.1.49]
Unigene25512	ath:AT1G55570	48.19	83	6e-18	85.5	sks12; sks12 (SKU5 Similar 12); copper ion binding / oxidoreductase (EC:1.10.3.3); K00423 L-ascorbate oxidase [EC:1.10.3.3]
Unigene25513	zma:542291	61.9	63	4e-17	70.9	grf1, GF14-6; general regulatory factor1; K06630 tyrosine 3-monooxygenase/tryptophan 5-monooxygenase activation protein
Unigene25514	zma:100273217	46.75	77	4e-14	72.8	pco147721a; LOC100273217; K00121 S-(hydroxymethyl)glutathione dehydrogenase / alcohol dehydrogenase [EC:1.1.1.284 1.1.1.1]
Unigene25516	cre:CHLREDRAFT_128523	94.94	79	1e-41	164	TUA1; alpha tubulin 1; K07374 tubulin alpha
Unigene25517	zma:845190	87.27	55	3e-22	100	ndhK; NADH dehydrogenase 27 kDa subunit; K05582 NADH dehydrogenase I subunit K [EC:1.6.5.3]
Unigene25519	ath:AT5G40820	69.62	79	1e-26	114	ATRAD3; ATRAD3; binding / inositol or phosphatidylinositol kinase/ phosphotransferase, alcohol group as acceptor / protein serine/threonine kinase; K06640 ataxia telangiectasia and Rad3 related [EC:2.7.11.1]
Unigene25530	zma:100283291	92.41	79	2e-36	147	vacuolar ATP synthase 21 kDa proteolipid subunit; K03661 V-type H+-transporting ATPase 21kDa proteolipid subunit [EC:3.6.3.14]
Unigene25549	pop:POPTR_412148	96.2	79	3e-41	162	TUA1; tubulin alpha-1 chain; K07374 tubulin alpha
Unigene25566	osa:4341325	54.67	75	2e-19	90.9	Os06g0565100; hypothetical protein; K00517 [EC:1.14.-.-]
Unigene25575	ath:AT5G07990	53.85	78	2e-21	97.1	TT7; TT7 (TRANSPARENT TESTA 7); flavonoid 3'-monooxygenase/ oxygen binding (EC:1.14.13.21); K05280 flavonoid 3'-monooxygenase [EC:1.14.13.21]
Unigene25576	vvi:100256057	79.22	77	3e-33	136	similar to protein kinase family protein / WD-40 repeat family protein; K08333 phosphoinositide-3-kinase, regulatory subunit 4, p150 [EC:2.7.11.1]
Unigene25579	ath:AT3G59420	35.14	74	2e-07	50.8	ACR4; ACR4 (ARABIDOPSIS CRINKLY4); kinase/ transmembrane receptor protein kinase; K00924 [EC:2.7.1.-]
Unigene25598	ath:AT1G21980	71.43	49	1e-14	74.7	ATPIP5K1 (PHOSPHATIDYLINOSITOL-4-PHOSPHATE 5-KINASE 1); 1-phosphatidylinositol-4-phosphate 5-kinase/ actin filament binding / actin monomer binding / phosphatidylinositol phosphate kinase; K00889 1-phosphatidylinositol-4-phosphate 5-kinase [EC:2.7.1.68]
Unigene25603	pop:POPTR_809215	74.68	79	2e-31	130	coniferyl-aldehyde dehydrogenase (EC:1.2.1.68); K12355 coniferyl-aldehyde dehydrogenase [EC:1.2.1.68]
Unigene25607	ath:AT4G39660	87.34	79	1e-36	147	AGT2; AGT2 (ALANINE:GLYOXYLATE AMINOTRANSFERASE 2); alanine-glyoxylate transaminase/ catalytic/ pyridoxal phosphate binding / transaminase; K00827 alanine--glyoxylate transaminase / (R)-3-amino-2-methylpropionate-pyruvate transaminase [EC:2.6.1.44 2.6.1.40]
Unigene25609	ath:AT4G16270	70.51	78	3e-27	116	peroxidase 40 (PER40) (P40); K00430 peroxidase [EC:1.11.1.7]
Unigene25612	zma:542211	40.58	69	6e-11	62.4	TOR, ZmTOR; target of rapamycin; K07203 FKBP12-rapamycin complex-associated protein
Unigene25615	vvi:100267001	57.32	82	2e-16	80.5	similar to F-box family protein; K13173 arginine and glutamate-rich protein 1
Unigene25617	pop:POPTR_573397	67.09	79	1e-27	117	GTP cyclohydrolase I (EC:3.5.4.16); K01495 GTP cyclohydrolase I [EC:3.5.4.16]
Unigene25618	zma:100273217	51.28	78	2e-16	80.5	pco147721a; LOC100273217; K00121 S-(hydroxymethyl)glutathione dehydrogenase / alcohol dehydrogenase [EC:1.1.1.284 1.1.1.1]
Unigene25619	ath:AT5G57990	51.06	47	7e-10	58.9	UBP23; UBP23 (UBIQUITIN-SPECIFIC PROTEASE 23); ubiquitin thiolesterase/ ubiquitin-specific protease; K11855 ubiquitin carboxyl-terminal hydrolase 36/42 [EC:3.1.2.15]
Unigene25625	ath:AT3G52990	49.25	67	7e-09	55.5	pyruvate kinase, putative (EC:2.7.1.40); K00873 pyruvate kinase [EC:2.7.1.40]
Unigene25628	pop:POPTR_755797	41.89	74	2e-10	60.5	cc-nbs-lrr resistance protein; K13457 disease resistance protein RPM1
Unigene25649	vvi:100268002	87.34	79	4e-36	145	hypothetical protein LOC100268002; K07393 putative glutathione S-transferase
Unigene25665	ath:AT5G24950	49.25	67	6e-11	62.4	CYP71A15; electron carrier/ heme binding / iron ion binding / monooxygenase/ oxygen binding; K00517 [EC:1.14.-.-]
Unigene25673	cme:CMT034C	53.42	73	4e-20	92.8	glyceraldehyde-3-phosphate dehydrogenase (GAPN) ; K00131 glyceraldehyde-3-phosphate dehydrogenase (NADP) [EC:1.2.1.9]
Unigene25675	pop:POPTR_571462	85.19	81	1e-30	127	HTA903; histone 2; K11251 histone H2A
Unigene25676	cre:CHLREDRAFT_138602	34.62	78	3e-08	53.5	MDR-like ABC transporter; K05658 ATP-binding cassette, subfamily B (MDR/TAP), member 1
Unigene25678	ath:AT4G37400	52.5	80	4e-20	92.8	CYP81F3; electron carrier/ heme binding / iron ion binding / monooxygenase/ oxygen binding; K00517 [EC:1.14.-.-]
Unigene25683	zma:100282531	90	80	6e-42	165	pre-mRNA-splicing factor ATP-dependent RNA helicase; K12820 pre-mRNA-splicing factor ATP-dependent RNA helicase DHX15/PRP43 [EC:3.6.4.13]
Unigene25687	pop:POPTR_811227	68.83	77	2e-26	113	hypothetical protein; K10901 bloom syndrome protein [EC:3.6.1.-]
Unigene25692	vvi:100266902	71.95	82	2e-28	120	hypothetical protein LOC100266902; K09377 cysteine and glycine-rich protein
Unigene25698	ath:AT2G40830	34.18	79	5e-08	52.8	RHC1A; RHC1A; protein binding / zinc ion binding; K11982 E3 ubiquitin-protein ligase RNF115/126 [EC:6.3.2.19]
Unigene25705	pop:POPTR_732472	83.54	79	2e-35	144	acetyl-CoA C-acetyltransferase (EC:2.3.1.9); K00626 acetyl-CoA C-acetyltransferase [EC:2.3.1.9]
Unigene25713	ath:AT5G06710	81.08	74	3e-30	126	HAT14; HAT14 (HOMEOBOX FROM ARABIDOPSIS THALIANA); DNA binding / transcription factor; K09338 homeobox-leucine zipper protein
Unigene25716	zma:100285108	92.5	80	4e-38	152	endoplasmin; K09487 heat shock protein 90kDa beta
Unigene25726	ath:AT5G43010	98.73	79	9e-39	154	RPT4A; RPT4A; ATPase; K03064 26S proteasome regulatory subunit T4
Unigene25740	ath:AT5G51820	92.41	79	7e-38	151	PGM; PGM (PHOSPHOGLUCOMUTASE); phosphoglucomutase (EC:5.4.2.2); K01835 phosphoglucomutase [EC:5.4.2.2]
Unigene25768	olu:OSTLU_87146	71.43	28	3e-06	47	predicted protein; K11594 ATP-dependent RNA helicase [EC:3.6.4.13]
Unigene25779	ath:AT1G16570	60.42	48	3e-12	66.6	glycosyl transferase family 1 protein (EC:2.4.1.142); K03842 beta-1,4-mannosyltransferase [EC:2.4.1.142]
Unigene25797	rcu:RCOM_1077760	39.06	64	4e-06	46.2	Biotin carboxyl carrier protein subunit of of Het-ACCase (BCCP1) (EC:6.4.1.2); K02160 acetyl-CoA carboxylase biotin carboxyl carrier protein
Unigene25811	ath:AT4G05530	73.08	52	7e-15	75.5	IBR1; IBR1 (INDOLE-3-BUTYRIC ACID RESPONSE 1); binding / catalytic/ oxidoreductase; K11147 dehydrogenase/reductase SDR family member 4 [EC:1.1.-.-]
Unigene25816	rcu:RCOM_0340700	36.59	82	2e-10	60.5	Cell division protein ftsH, putative (EC:3.6.4.3); K03798 cell division protease FtsH [EC:3.4.24.-]
Unigene25824	ath:AT5G47910	30.3	99	4e-08	53.1	RBOHD; RBOHD (RESPIRATORY BURST OXIDASE HOMOLOGUE D); NAD(P)H oxidase; K13447 respiratory burst oxidase [EC:1.6.3.- 1.11.1.-]
Unigene25828	vvi:100241574	58.18	55	1e-10	61.6	hypothetical protein LOC100241574; K05857 phospholipase C, delta [EC:3.1.4.11]
Unigene25833	ath:AT3G48170	81.25	80	3e-35	142	ALDH10A9; 3-chloroallyl aldehyde dehydrogenase/ oxidoreductase (EC:1.2.1.8); K00130 betaine-aldehyde dehydrogenase [EC:1.2.1.8]
Unigene25843	zma:100283091	41.77	79	8e-16	78.6	protein kinase APK1A; K13430 serine/threonine-protein kinase PBS1 [EC:2.7.11.1]
Unigene25845	pop:POPTR_829783	75.95	79	2e-33	136	naphthoate synthase (EC:4.1.3.36); K01661 naphthoate synthase [EC:4.1.3.36]
Unigene25847	ath:AT5G48230	91.25	80	4e-37	149	ACAT2; ACAT2 (ACETOACETYL-COA THIOLASE 2); acetyl-CoA C-acetyltransferase/ catalytic (EC:2.3.1.9); K00626 acetyl-CoA C-acetyltransferase [EC:2.3.1.9]
Unigene25849	pop:POPTR_706185	80.77	78	3e-31	129	inner membrane protein; K03217 preprotein translocase subunit YidC
Unigene25852	ath:AT2G27600	86.42	81	6e-38	152	SKD1; SKD1 (SUPPRESSOR OF K+ TRANSPORT GROWTH DEFECT1); ATP binding / nucleoside-triphosphatase/ nucleotide binding; K12196 vacuolar protein-sorting-associated protein 4
Unigene25863	vvi:100267001	72.15	79	2e-27	117	similar to F-box family protein; K13173 arginine and glutamate-rich protein 1
Unigene25864	zma:100191513	62.03	79	7e-28	118	pco079304; LOC100191513; K00166 2-oxoisovalerate dehydrogenase E1 component, alpha subunit [EC:1.2.4.4]
Unigene25865	ath:AT1G74560	78.18	55	8e-18	85.1	NRP1; NRP1 (NAP1-RELATED PROTEIN 1); DNA binding / chromatin binding / histone binding; K11290 template-activating factor I
Unigene25872	ath:AT5G57320	60	60	1e-15	78.2	villin, putative; K05768 gelsolin
Unigene25882	zma:100193473	41.77	79	1e-11	64.7	csu649(scp); LOC100193473; K13289 cathepsin A [EC:3.4.16.5]
Unigene25886	cme:CMH226C	89.47	76	1e-36	147	eukaryotic translation elongation factor 1 alpha (eEF-1a) ; K03231 elongation factor EF-1 alpha subunit [EC:3.6.5.3]
Unigene25891	rcu:RCOM_0340700	39.76	83	8e-11	62	Cell division protein ftsH, putative (EC:3.6.4.3); K03798 cell division protease FtsH [EC:3.4.24.-]
Unigene25892	ath:AT5G65980	55.22	67	8e-18	85.1	auxin efflux carrier family protein; K07088
Unigene25912	vvi:4025035	82.28	79	3e-33	136	ndhF, ndh5; NADH dehydrogenase subunit 5; K05577 NADH dehydrogenase I subunit 5 [EC:1.6.5.3]
Unigene25915	ath:AT5G37630	53.85	52	8e-08	52	EMB2656 (EMBRYO DEFECTIVE 2656); binding; K06678 condensin complex subunit 3
Unigene25916	ath:AT1G71830	37.88	66	4e-08	53.1	SERK1; SERK1 (SOMATIC EMBRYOGENESIS RECEPTOR-LIKE KINASE 1); kinase/ transmembrane receptor protein serine/threonine kinase; K13418 somatic embryogenesis receptor kinase 1 [EC:2.7.10.1 2.7.11.1]
Unigene25925	rcu:RCOM_0852450	88.24	51	4e-20	92.8	GPI ethanolamine phosphate transferase, putative; K05285 phosphatidylinositol glycan, class N [EC:2.7.-.-]
Unigene25940	ath:AT2G01450	83.33	36	4e-14	72.8	ATMPK17; MAP kinase; K00924 [EC:2.7.1.-]
Unigene25967	pop:POPTR_582309	77.5	80	6e-34	138	phosphoglycolate phosphatase (EC:3.1.3.18); K01101 4-nitrophenyl phosphatase [EC:3.1.3.41]
Unigene25969	ath:AT1G02640	54.05	37	1e-06	47.8	BXL2; BXL2 (BETA-XYLOSIDASE 2); hydrolase, hydrolyzing O-glycosyl compounds; K05349 beta-glucosidase [EC:3.2.1.21]
Unigene25975	ath:AT3G53130	46.91	81	5e-17	82.4	LUT1; LUT1 (LUTEIN DEFICIENT 1); epsilon hydroxylase/ oxygen binding; K09837 carotenoid epsilon-ring hydroxylase
Unigene25993	ath:AT1G67110	47.54	61	4e-13	69.7	CYP735A2; electron carrier/ heme binding / iron ion binding / monooxygenase/ oxygen binding; K10717 cytokinin trans-hydroxylase
Unigene25994	ath:AT2G38380	50.85	59	3e-09	56.6	peroxidase 22 (PER22) (P22) (PRXEA) / basic peroxidase E; K00430 peroxidase [EC:1.11.1.7]
Unigene26001	ath:AT4G29160	76.47	68	1e-22	100	SNF7.1; SNF7.1; K12194 charged multivesicular body protein 4
Unigene26011	zma:100193339	36.51	63	7e-09	55.5	cl3001_1a; LOC100193339; K12741 heterogeneous nuclear ribonucleoprotein A1/A3
Unigene26023	vvi:100264310	47.31	93	4e-08	53.1	similar to NRPB1 (RNA POLYMERASE II LARGE SUBUNIT); DNA binding / DNA-directed RNA polymerase; K03006 DNA-directed RNA polymerase II subunit A [EC:2.7.7.6]
Unigene26030	ath:AT3G44530	77.78	81	4e-32	132	HIRA; HIRA (Arabidopsis homolog of histone chaperone HIRA); nucleotide binding / protein binding; K11293 protein HIRA/HIR1
Unigene26031	ath:AT5G16970	39.53	43	4e-06	46.2	AT-AER; AT-AER (alkenal reductase); 2-alkenal reductase; K08070 2-alkenal reductase [EC:1.3.1.74]
Unigene26038	rcu:RCOM_0340700	59.49	79	3e-21	96.7	Cell division protein ftsH, putative (EC:3.6.4.3); K03798 cell division protease FtsH [EC:3.4.24.-]
Unigene26057	ath:AT5G38990	48.05	77	1e-14	74.3	protein kinase family protein; K04733 interleukin-1 receptor-associated kinase 4 [EC:2.7.11.1]
Unigene26068	ppp:PhpafMp27	51.72	58	5e-12	65.9	nad1; NADH dehydrogenase subunit 1; K03878 NADH dehydrogenase I subunit 1 [EC:1.6.5.3]
Unigene26069	ath:AT3G54710	40.51	79	6e-11	62.4	CDT1B; CDT1B (ARABIDOPSIS HOMOLOG OF YEAST CDT1 BARABIDOPSIS HOMOLOG OF YEAST CDT1 B); cyclin-dependent protein kinase; K10727 chromatin licensing and DNA replication factor 1
Unigene26070	vvi:100268052	80	80	2e-31	130	MSH2; mismatch repair protein; K08735 DNA mismatch repair protein MSH2
Unigene26073	ath:AT3G57650	58.21	67	1e-15	78.2	LPAT2; LPAT2; 1-acylglycerol-3-phosphate O-acyltransferase (EC:2.3.1.51); K13523 lysophosphatidic acid acyltransferase / lysophosphatidylinositol acyltransferase [EC:2.3.1.51 2.3.1.-]
Unigene26076	cme:CMH226C	91.25	80	9e-39	154	eukaryotic translation elongation factor 1 alpha (eEF-1a) ; K03231 elongation factor EF-1 alpha subunit [EC:3.6.5.3]
Unigene26080	osa:4334194	59.7	67	1e-17	84.3	Os03g0761500; hypothetical protein; K01342 subtilisin [EC:3.4.21.62]
Unigene26085	pop:POPTR_669373	71.93	57	4e-19	89.4	glucosamine 6-phosphate N-acetyltransferase (EC:2.3.1.4); K00621 glucosamine-phosphate N-acetyltransferase [EC:2.3.1.4]
Unigene26088	vvi:100232969	81.97	61	1e-22	101	cyc07; K02984 small subunit ribosomal protein S3Ae
Unigene26089	ath:AT1G04020	65.45	55	3e-16	80.1	BARD1; BARD1 (BREAST CANCER ASSOCIATED RING 1); DNA binding / transcription coactivator; K10683 BRCA1-associated RING domain protein 1 [EC:6.3.2.19]
Unigene26090	osa:3131393	94.81	77	8e-40	158	atpI, OrsajCp019; ATP synthase CF0 A subunit; K02108 F-type H+-transporting ATPase subunit a [EC:3.6.3.14]
Unigene26091	olu:OSTLU_35503	37.5	80	1e-11	64.7	ABC(ABCC) family transporter: multispecific organic anion/multidrug (ABCC); K05666 ATP-binding cassette, subfamily C (CFTR/MRP), member 2
Unigene26094	ath:AT2G29330	58.97	78	7e-22	98.6	TRI; TRI (tropinone reductase); binding / catalytic/ oxidoreductase; K08081 tropine dehydrogenase [EC:1.1.1.206]
Unigene26096	ath:AT5G03910	48.78	82	3e-15	76.6	ATATH12; ATPase, coupled to transmembrane movement of substances / transporter; K02021 putative ABC transport system ATP-binding protein
Unigene26100	pop:POPTR_665011	100	80	1e-40	160	ribose-phosphate diphosphokinase (EC:2.7.6.1); K00948 ribose-phosphate pyrophosphokinase [EC:2.7.6.1]
Unigene26102	ath:AT5G66680	73.53	34	2e-10	60.5	DGL1; DGL1; dolichyl-diphosphooligosaccharide-protein glycotransferase; K12670 oligosaccharyltransferase complex subunit beta
Unigene26109	ath:AT1G64960	34.83	89	2e-06	47.4	binding; K11492 condensin-2 complex subunit G2
Unigene26113	cre:CHLREDRAFT_298	42.19	64	1e-09	57.8	DNJ7; DnaJ-like protein; K09510 DnaJ homolog subfamily B member 4
Unigene26138	zma:100284825	93.65	63	4e-31	129	60S ribosomal protein L44; K02929 large subunit ribosomal protein L44e
Unigene26141	zma:100193874	83.75	80	5e-36	145	IDP65; LOC100193874; K02894 large subunit ribosomal protein L23e
Unigene26148	pop:POPTR_708143	71.79	78	2e-24	107	fructose-bisphosphate aldolase (EC:4.1.2.13); K01623 fructose-bisphosphate aldolase, class I [EC:4.1.2.13]
Unigene26162	ath:AT4G19210	90	80	2e-37	150	ATRLI2; ATRLI2; transporter; K06174 ATP-binding cassette, sub-family E, member 1
Unigene26167	ath:AT1G08520	43.14	51	1e-07	51.2	CHLD; CHLD; ATP binding / magnesium chelatase/ nucleoside-triphosphatase/ nucleotide binding; K03404 magnesium chelatase subunit D [EC:6.6.1.1]
Unigene26173	ath:AT3G19170	85	80	6e-37	148	ATPREP1 (PRESEQUENCE PROTEASE 1); metalloendopeptidase; K06972
Unigene26181	ath:AT4G19210	90	80	5e-37	149	ATRLI2; ATRLI2; transporter; K06174 ATP-binding cassette, sub-family E, member 1
Unigene26220	ath:AT1G79460	54.43	79	6e-21	95.5	GA2; GA2 (GA REQUIRING 2); ent-kaurene synthase (EC:4.2.3.19); K04121 ent-kaurene synthase [EC:4.2.3.19]
Unigene26225	sbi:SORBI_07g029030	81.82	44	2e-16	80.5	hypothetical protein; K02371 enoyl-[acyl carrier protein] reductase II [EC:1.3.1.-]
Unigene26226	ath:AT5G21100	46.05	76	2e-13	70.9	L-ascorbate oxidase, putative (EC:1.10.3.3); K00423 L-ascorbate oxidase [EC:1.10.3.3]
Unigene26230	ath:AT5G15100	79.31	29	1e-07	51.6	PIN8; PIN8 (PIN-FORMED 8); auxin:hydrogen symporter/ transporter; K13947 auxin efflux carrier family
Unigene26231	zma:100283946	70.69	58	4e-21	96.3	ATP synthase D chain, mitochondrial; K02138 F-type H+-transporting ATPase subunit d [EC:3.6.3.14]
Unigene26233	ath:AT4G13660	66.25	80	8e-27	115	PRR2; PRR2 (PINORESINOL REDUCTASE 2); pinoresinol reductase; K00224 [EC:1.3.1.-]
Unigene26235	pop:POPTR_801257	55	80	2e-21	97.1	aminotransferase family protein; K10907 aminotransferase [EC:2.6.1.-]
Unigene26237	ath:AT3G47000	51.85	81	8e-19	88.6	glycosyl hydrolase family 3 protein; K01188 beta-glucosidase [EC:3.2.1.21]
Unigene26239	zma:541708	82.5	80	8e-37	148	eif7, eIFiso-4E; eucaryotic initiation factor7; K03259 translation initiation factor eIF-4E
Unigene26246	ath:AT3G20410	79.49	78	8e-32	131	CPK9; CPK9 (calmodulin-domain protein kinase 9); calmodulin-dependent protein kinase/ kinase; K13412 calcium-dependent protein kinase [EC:2.7.11.1]
Unigene26283	zma:541775	54.32	81	1e-20	94.4	rpot1; RNA polymerase T phage-like 1; K10908 DNA-directed RNA polymerase, mitochondrial [EC:2.7.7.6]
Unigene26285	ath:AT3G56940	96.25	80	1e-39	157	CRD1; CRD1 (COPPER RESPONSE DEFECT 1); DNA binding / magnesium-protoporphyrin IX monomethyl ester (oxidative) cyclase (EC:1.14.13.81); K04035 magnesium-protoporphyrin IX monomethyl ester (oxidative) cyclase [EC:1.14.13.81]
Unigene26289	pop:POPTR_1073828	34.69	49	5e-06	33.9	hypothetical protein; K13095 splicing factor 1
Unigene26301	ath:AT5G11850	35.44	79	9e-12	65.1	protein kinase family protein; K04424 sterile alpha motif and leucine zipper containing kinase AZK [EC:2.7.11.25]
Unigene26306	ath:AT4G39400	43.59	78	9e-09	55.1	BRI1; BRI1 (BRASSINOSTEROID INSENSITIVE 1); kinase/ protein binding / protein heterodimerization/ protein homodimerization/ protein kinase/ protein serine/threonine kinase; K13415 protein brassinosteroid insensitive 1 [EC:2.7.10.1 2.7.11.1]
Unigene26325	ppp:PHYPADRAFT_159664	70	80	1e-28	120	hypothetical protein; K00067 dTDP-4-dehydrorhamnose reductase [EC:1.1.1.133]
Unigene26326	cme:CML150C	51.35	74	2e-13	70.5	prokaryote-type translation initiation factor IF-2 ; K03243 translation initiation factor IF-2 unclassified subunit
Unigene26329	ath:AT1G75840	96.3	81	2e-41	163	ARAC5; ARAC5 (RAC-LIKE GTP BINDING PROTEIN 5); GTP binding / GTPase; K07975 Rho family, other
Unigene26335	ath:AT3G53110	81.48	81	4e-35	142	LOS4; LOS4 (LOW EXPRESSION OF OSMOTICALLY RESPONSIVE GENES 4); ATP-dependent helicase/ RNA helicase/ RNA-dependent ATPase; K01529 [EC:3.6.1.-]
Unigene26336	ath:AT5G66390	53.85	39	1e-07	51.6	peroxidase 72 (PER72) (P72) (PRXR8); K00430 peroxidase [EC:1.11.1.7]
Unigene26341	ath:AT1G73960	53.75	80	7e-17	82	TAF2; TAF2 (TBP-ASSOCIATED FACTOR 2); metallopeptidase/ zinc ion binding; K03128 transcription initiation factor TFIID subunit D2
Unigene26342	vvi:100242845	96.25	80	1e-39	157	similar to pyruvate decarboxylase; K04103 indolepyruvate decarboxylase [EC:4.1.1.74]
Unigene26346	ath:AT5G22360	87.34	79	1e-38	154	ATVAMP714 (VESICLE-ASSOCIATED MEMBRANE PROTEIN 714); K08515 vesicle-associated membrane protein 7
Unigene26356	zma:542640	70.42	71	7e-25	108	rps6-2; ribosomal protein s6 RPS6-2; K02991 small subunit ribosomal protein S6e
Unigene26368	pop:POPTR_1085280	82.5	80	3e-37	149	threonine-tRNA ligase (EC:6.1.1.3); K01868 threonyl-tRNA synthetase [EC:6.1.1.3]
Unigene26371	zma:100191700	38.67	75	4e-08	53.1	pco120776; LOC100191700; K08266 G protein beta subunit-like
Unigene26381	rcu:RCOM_0340700	45.71	70	3e-11	63.2	Cell division protein ftsH, putative (EC:3.6.4.3); K03798 cell division protease FtsH [EC:3.4.24.-]
Unigene26382	rcu:RCOM_0340700	34.72	72	3e-06	46.6	Cell division protein ftsH, putative (EC:3.6.4.3); K03798 cell division protease FtsH [EC:3.4.24.-]
Unigene26384	ath:AT1G32340	46.25	80	4e-17	82.8	NHL8; NHL8; protein binding / zinc ion binding; K11971 E3 ubiquitin-protein ligase RNF14 [EC:6.3.2.19]
Unigene26385	vvi:100251885	53.85	65	5e-09	55.8	similar to Os02g0125100; K01703 3-isopropylmalate/(R)-2-methylmalate dehydratase large subunit [EC:4.2.1.33 4.2.1.35]
Unigene26389	ath:AT5G67400	86.08	79	2e-35	143	peroxidase 73 (PER73) (P73) (PRXR11); K00430 peroxidase [EC:1.11.1.7]
Unigene26391	ath:AT1G66150	37.97	79	1e-12	67.8	TMK1; TMK1 (TRANSMEMBRANE KINASE 1); transmembrane receptor protein serine/threonine kinase; K00924 [EC:2.7.1.-]
Unigene26392	ath:AT4G27180	66.67	27	6e-06	45.8	ATK2; ATK2 (ARABIDOPSIS THALIANA KINESIN 2); microtubule binding / microtubule motor; K10405 kinesin family member C1
Unigene26398	ath:AT4G35600	46.05	76	4e-11	62.8	CONNEXIN 32; ATP binding / kinase/ protein kinase/ protein serine/threonine kinase; K00924 [EC:2.7.1.-]
Unigene26400	zma:100194303	50.7	71	4e-11	62.8	cl11217_1a; LOC100194303; K11294 nucleolin
Unigene26407	ath:AT1G08840	68.83	77	7e-25	108	emb2411 (embryo defective 2411); ATP binding / ATP-dependent DNA helicase/ DNA binding; K10742 DNA replication ATP-dependent helicase Dna2 [EC:3.6.1.-]
Unigene26415	zma:100282636	62.64	91	1e-22	101	dnaJ subfamily B member 5; K09510 DnaJ homolog subfamily B member 4
Unigene26417	ath:AT1G70320	57.32	82	2e-21	97.1	UPL2; UPL2 (UBIQUITIN-PROTEIN LIGASE 2); ubiquitin-protein ligase; K10592 E3 ubiquitin-protein ligase HUWE1 [EC:6.3.2.19]
Unigene26442	ath:AT4G31540	65.15	66	2e-16	80.5	ATEXO70G1 (exocyst subunit EXO70 family protein G1); protein binding; K07195 exocyst complex component 7
Unigene26446	ath:AT3G56630	55.56	81	7e-23	102	CYP94D2; electron carrier/ heme binding / iron ion binding / monooxygenase/ oxygen binding; K00517 [EC:1.14.-.-]
Unigene26451	ath:AT4G33010	91.36	81	2e-40	160	AtGLDP1 (Arabidopsis thaliana glycine decarboxylase P-protein 1); catalytic/ glycine dehydrogenase (decarboxylating)/ pyridoxal phosphate binding; K00281 glycine dehydrogenase [EC:1.4.4.2]
Unigene26457	ath:AT1G71830	38.27	81	9e-07	48.5	SERK1; SERK1 (SOMATIC EMBRYOGENESIS RECEPTOR-LIKE KINASE 1); kinase/ transmembrane receptor protein serine/threonine kinase; K13418 somatic embryogenesis receptor kinase 1 [EC:2.7.10.1 2.7.11.1]
Unigene26469	ath:AT5G63960	88.75	80	5e-36	145	EMB2780 (EMBRYO DEFECTIVE 2780); DNA binding / DNA-directed DNA polymerase/ nucleic acid binding / nucleotide binding; K02327 DNA polymerase delta subunit 1 [EC:2.7.7.7]
Unigene26483	zma:100284771	80.25	81	3e-31	129	pco087551; LOC100284771; K01807 ribose 5-phosphate isomerase A [EC:5.3.1.6]
Unigene26486	ath:AT3G59420	38.24	68	3e-08	53.5	ACR4; ACR4 (ARABIDOPSIS CRINKLY4); kinase/ transmembrane receptor protein kinase; K00924 [EC:2.7.1.-]
Unigene26487	ath:AT4G30190	86.21	29	1e-08	54.7	AHA2; AHA2; ATPase/ hydrogen-exporting ATPase, phosphorylative mechanism; K01535 H+-transporting ATPase [EC:3.6.3.6]
Unigene26493	ppp:PHYPADRAFT_189464	37.18	78	4e-09	56.2	hypothetical protein; K03305 proton-dependent oligopeptide transporter, POT family
Unigene26499	zma:100283166	64.38	73	6e-21	95.5	SNF1-related protein kinase regulatory subunit beta-1; K07199 5'-AMP-activated protein kinase, regulatory beta subunit
Unigene26519	zma:100282171	55	60	2e-09	57	50S ribosomal protein L6; K02933 large subunit ribosomal protein L6
Unigene26521	ath:AT1G72990	49.38	81	4e-19	89.4	BGAL17; BGAL17 (beta-galactosidase 17); beta-galactosidase/ catalytic/ cation binding; K12309 beta-galactosidase [EC:3.2.1.23]
Unigene26537	ath:AT4G02070	57.5	80	5e-21	95.9	MSH6; MSH6 (MUTS HOMOLOG 6); damaged DNA binding; K08737 DNA mismatch repair protein MSH6
Unigene26541	ath:AT2G13790	50	76	7e-15	75.5	SERK4; SERK4 (SOMATIC EMBRYOGENESIS RECEPTOR-LIKE KINASE 4); protein binding / protein kinase/ transmembrane receptor protein serine/threonine kinase; K13417 somatic embryogenesis receptor kinase 4 [EC:2.7.10.1 2.7.11.1]
Unigene26550	vvi:100254606	41.18	68	4e-09	56.2	hypothetical protein LOC100254606; K13356 fatty acyl-CoA reductase [EC:1.2.1.-]
Unigene26555	ath:AT3G48110	61.25	80	9e-25	108	EDD1; EDD1 (EMBRYO-DEFECTIVE-DEVELOPMENT 1); glycine-tRNA ligase; K01878 glycyl-tRNA synthetase alpha chain [EC:6.1.1.14]; K01879 glycyl-tRNA synthetase beta chain [EC:6.1.1.14]
Unigene26563	ath:AT1G69620	68.18	44	2e-10	60.5	RPL34; RPL34 (RIBOSOMAL PROTEIN L34); structural constituent of ribosome; K02915 large subunit ribosomal protein L34e
Unigene26567	ath:AT3G48000	64.1	78	1e-22	101	ALDH2B4 (ALDEHYDE DEHYDROGENASE 2B4); 3-chloroallyl aldehyde dehydrogenase/ ATP binding / aldehyde dehydrogenase (NAD) (EC:1.2.1.3); K00128 aldehyde dehydrogenase (NAD+) [EC:1.2.1.3]
Unigene26570	vvi:100233086	69.14	81	9e-31	128	PPO; polyphenol oxidase; K00422 polyphenol oxidase [EC:1.10.3.1]
Unigene26571	pop:POPTR_828371	98.28	58	3e-27	116	vacuolar H+-translocating inorganic pyrophosphatase (EC:3.6.1.1); K01507 inorganic pyrophosphatase [EC:3.6.1.1]
Unigene26573	ath:AT1G24650	43.75	80	3e-14	73.6	leucine-rich repeat family protein / protein kinase family protein; K00924 [EC:2.7.1.-]
Unigene26576	zma:542640	52.38	42	7e-06	45.4	rps6-2; ribosomal protein s6 RPS6-2; K02991 small subunit ribosomal protein S6e
Unigene26580	ath:AT1G56045	100	22	9e-07	48.5	ribosomal protein L41 family protein; K02928 large subunit ribosomal protein L41e
Unigene26581	ath:AT1G17420	71.6	81	2e-29	123	LOX3; LOX3; electron carrier/ iron ion binding / lipoxygenase/ metal ion binding / oxidoreductase, acting on single donors with incorporation of molecular oxygen, incorporation of two atoms of oxygen (EC:1.13.11.12); K00454 lipoxygenase [EC:1.13.11.12]
Unigene26582	ath:AT4G23850	62.3	61	1e-20	94.4	long-chain-fatty-acid--CoA ligase / long-chain acyl-CoA synthetase; K01897 long-chain acyl-CoA synthetase [EC:6.2.1.3]
Unigene26587	ath:AT1G22640	67.24	58	4e-19	89.4	MYB3; MYB3 (MYB DOMAIN PROTEIN 3); DNA binding / transcription factor; K09422 myb proto-oncogene protein, plant
Unigene26598	zma:100283353	90.12	81	1e-38	154	60S ribosomal protein L5-1; K02932 large subunit ribosomal protein L5e
Unigene26614	ath:AT1G30270	56.76	37	4e-08	53.1	CIPK23; CIPK23 (CBL-INTERACTING PROTEIN KINASE 23); kinase/ protein binding / protein serine/threonine kinase; K00924 [EC:2.7.1.-]
Unigene26619	ath:AT5G47910	63.41	82	2e-24	107	RBOHD; RBOHD (RESPIRATORY BURST OXIDASE HOMOLOGUE D); NAD(P)H oxidase; K13447 respiratory burst oxidase [EC:1.6.3.- 1.11.1.-]
Unigene26630	ath:ArthMp006	46.75	77	5e-16	79.3	nad5; NADH dehydrogenase subunit 5 (EC:1.6.99.3); K03883 NADH dehydrogenase I subunit 5 [EC:1.6.5.3]
Unigene26631	ath:AT2G30980	88.89	81	2e-38	153	ASKdZeta (Arabidopsis SHAGGY-related protein kinase dZeta); ATP binding / kinase/ protein kinase/ protein serine/threonine kinase; K00924 [EC:2.7.1.-]
Unigene26634	pop:POPTR_755797	36.25	80	2e-07	50.8	cc-nbs-lrr resistance protein; K13457 disease resistance protein RPM1
Unigene26647	rcu:RCOM_0925410	76.92	39	1e-13	71.6	palmitoyl-acyl carrier protein thioesterase (EC:3.1.2.14); K10781 fatty acyl-ACP thioesterase B [EC:3.1.2.14 3.1.2.-]
Unigene26653	vvi:100243429	45.95	74	2e-13	70.5	hypothetical protein LOC100243429; K13218 polypyrimidine tract-binding protein 1
Unigene26656	cme:CMM102C	42.37	59	8e-08	52	probable ATP-dependent DNA helicase ; K03657 DNA helicase II / ATP-dependent DNA helicase PcrA [EC:3.6.1.-]
Unigene26658	ath:AT3G53160	68	75	1e-26	114	UGT73C7 (UDP-glucosyl transferase 73C7); UDP-glycosyltransferase/ transferase, transferring glycosyl groups; K13496 UDP-glucosyl transferase 73C [EC:2.4.1.-]
Unigene26666	ath:AT4G24740	76.47	34	8e-10	58.5	AFC2; AFC2 (ARABIDOPSIS FUS3-COMPLEMENTING GENE 2); kinase/ protein kinase; K08287 dual-specificity kinase [EC:2.7.12.1]
Unigene26675	ath:AT5G15140	47.83	46	3e-06	47	aldose 1-epimerase family protein; K01785 aldose 1-epimerase [EC:5.1.3.3]
Unigene26681	rcu:RCOM_1439860	38.57	70	9e-07	48.5	peripheral-type benzodiazepine receptor, putative; K07185 tryptophan-rich sensory protein
Unigene26695	ath:AT1G62290	43.75	64	2e-06	47.4	aspartyl protease family protein; K08245 phytepsin [EC:3.4.23.40]
Unigene26708	ath:AT5G02370	75.31	81	6e-30	125	kinesin motor protein-related; K10403 kinesin family member 22
Unigene26713	ath:AT5G42820	80.26	76	4e-30	125	U2AF35B; RNA binding / nucleic acid binding / nucleotide binding / zinc ion binding; K12836 splicing factor U2AF 35 kDa subunit
Unigene26716	ath:AT4G33680	70.37	81	5e-29	122	AGD2; AGD2 (ABERRANT GROWTH AND DEATH 2); L,L-diaminopimelate aminotransferase/ transaminase; K10206 LL-diaminopimelate aminotransferase [EC:2.6.1.83]
Unigene26719	ppp:PHYPADRAFT_82118	58.02	81	1e-23	104	NRT2;2; nitrate transporter; K02575 MFS transporter, NNP family, nitrate/nitrite transporter
Unigene26722	ath:AT3G59050	58.75	80	5e-23	102	ATPAO3; ATPAO3 (Polyamine oxidase 3); polyamine oxidase (EC:1.5.3.11); K13367 non-specific polyamine oxidase [EC:1.5.3.17]
Unigene26723	ath:AT3G25830	34.33	67	2e-06	47.4	ATTPS-CIN (terpene synthase-like sequence-1,8-cineole); (E)-beta-ocimene synthase/ myrcene synthase; K07385 1,8-cineole synthase [EC:4.2.3.-]
Unigene26725	vvi:100253855	60.49	81	3e-23	103	similar to somatic embryogenesis receptor-like kinase 3; K13416 brassinosteroid insensitive 1-associated receptor kinase 1 [EC:2.7.10.1 2.7.11.1]
Unigene26732	ath:AT1G20480	45.68	81	3e-14	73.6	4-coumarate--CoA ligase family protein / 4-coumaroyl-CoA synthase family protein; K01904 4-coumarate--CoA ligase [EC:6.2.1.12]
Unigene26733	ath:AT3G19210	39.76	83	1e-07	51.6	ATRAD54 (ARABIDOPSIS HOMOLOG OF RAD54); ATP binding / DNA binding / helicase/ nucleic acid binding; K10875 DNA repair and recombination protein RAD54 and RAD54-like protein [EC:3.6.1.-]
Unigene26742	ath:AT5G20830	79.01	81	1e-33	137	SUS1; SUS1 (SUCROSE SYNTHASE 1); UDP-glycosyltransferase/ sucrose synthase (EC:2.4.1.13); K00695 sucrose synthase [EC:2.4.1.13]
Unigene26744	ath:AT4G25420	36.71	79	3e-10	60.1	GA20OX1; gibberellin 20-oxidase (EC:1.14.11.12); K05282 gibberellin 20-oxidase [EC:1.14.11.12]
Unigene26746	pop:POPTR_550790	98.78	82	1e-41	164	precursor of protein cell division protease ftsh-like protein; K03798 cell division protease FtsH [EC:3.4.24.-]
Unigene26749	ath:AT5G64650	71.88	32	3e-09	56.6	ribosomal protein L17 family protein; K02879 large subunit ribosomal protein L17
Unigene26750	osa:4325055	37.23	94	3e-06	46.6	Os01g0858500; hypothetical protein; K03126 transcription initiation factor TFIID subunit D10
Unigene26772	zma:100192516	69.12	68	1e-20	94.7	pco139614b; LOC100192516; K02925 large subunit ribosomal protein L3e
Unigene26788	pop:POPTR_755273	51.85	81	2e-13	70.5	hypothetical protein; K12614 ATP-dependent RNA helicase DDX6/DHH1 [EC:3.6.4.13]
Unigene26791	ath:AT3G44890	59.52	84	2e-21	97.1	RPL9; RPL9 (RIBOSOMAL PROTEIN L9); structural constituent of ribosome; K02939 large subunit ribosomal protein L9
Unigene26802	ath:AT5G14780	53.85	78	8e-19	88.6	FDH; FDH (FORMATE DEHYDROGENASE); NAD or NADH binding / binding / catalytic/ cofactor binding / oxidoreductase, acting on the CH-OH group of donors, NAD or NADP as acceptor; K00122 formate dehydrogenase [EC:1.2.1.2]
Unigene26805	cme:CMB157C	77.78	81	5e-34	139	S-adenosyl-L-homocysteine hydrolase ; K01251 adenosylhomocysteinase [EC:3.3.1.1]
Unigene26807	pop:POPTR_883601	97.33	75	3e-37	149	CTP synthase (EC:6.3.4.2); K01937 CTP synthase [EC:6.3.4.2]
Unigene26808	zma:100280032	79.41	68	4e-23	102	UDP-N-acetylglucosamine transferase subunit alg13; K07432 beta-1,4-N-acetylglucosaminyltransferase [EC:2.4.1.141]
Unigene26810	ath:AT3G24110	54.32	81	2e-19	90.5	calcium-binding EF hand family protein; K13448 calcium-binding protein CML
Unigene26814	olu:OSTLU_38443	71.01	69	7e-25	108	predicted protein; K06957
Unigene26817	cre:CHLREDRAFT_196263	55.71	70	2e-16	80.9	PYK2; pyruvate kinase (EC:2.7.1.40); K00873 pyruvate kinase [EC:2.7.1.40]
Unigene26833	cme:CMF182C	62.96	81	6e-24	105	aminopeptidase N ; K01256 aminopeptidase N [EC:3.4.11.2]
Unigene26837	sbi:SORBI_02g033850	39.29	56	7e-07	48.9	hypothetical protein; K03580 ATP-dependent helicase HepA [EC:3.6.1.-]
Unigene26840	ath:AT1G08260	42.03	69	1e-06	48.1	TIL1; TIL1 (TILTED 1); DNA binding / DNA-directed DNA polymerase/ nucleic acid binding / nucleotide binding / zinc ion binding; K02324 DNA polymerase epsilon subunit 1 [EC:2.7.7.7]
Unigene26850	vvi:100265395	43.48	46	1e-07	51.6	similar to thioredoxin-related protein; K11982 E3 ubiquitin-protein ligase RNF115/126 [EC:6.3.2.19]
Unigene26865	ath:AT2G25970	62.79	43	1e-07	51.2	KH domain-containing protein; K13210 far upstream element-binding protein
Unigene26867	osa:4344290	64.29	42	3e-11	63.5	Os07g0679300; hypothetical protein; K07407 alpha-galactosidase [EC:3.2.1.22]
Unigene26873	vvi:100261060	42.86	77	5e-09	55.8	hypothetical protein LOC100261060; K13148 integrator complex subunit 11 [EC:3.1.27.-]
Unigene26887	rcu:RCOM_1628240	90.24	82	6e-38	152	Hemolysin A, putative; K06442 putative hemolysin
Unigene26896	ath:AT1G14370	58.33	84	9e-23	101	APK2A; APK2A (PROTEIN KINASE 2A); ATP binding / kinase/ protein kinase/ protein serine/threonine kinase; K00924 [EC:2.7.1.-]
Unigene26913	zma:606485	42.86	63	4e-08	53.1	MRPR1; NBS-LRR type disease resistance protein; K13457 disease resistance protein RPM1
Unigene26918	ath:AT3G60330	62.96	81	2e-23	103	AHA7; AHA7 (Arabidopsis H(+)-ATPase 7); hydrogen-exporting ATPase, phosphorylative mechanism; K01535 H+-transporting ATPase [EC:3.6.3.6]
Unigene26923	ath:AT1G09420	73.75	80	3e-31	129	G6PD4; G6PD4 (GLUCOSE-6-PHOSPHATE DEHYDROGENASE 4); glucose-6-phosphate dehydrogenase; K00036 glucose-6-phosphate 1-dehydrogenase [EC:1.1.1.49]
Unigene26941	ath:AT5G60040	46.27	67	3e-11	63.5	NRPC1; NRPC1; DNA binding / DNA-directed RNA polymerase/ ribonucleoside binding / zinc ion binding; K03018 DNA-directed RNA polymerase III subunit C1 [EC:2.7.7.6]
Unigene26942	ath:AT1G18440	68.42	76	7e-28	118	peptidyl-tRNA hydrolase family protein; K01056 peptidyl-tRNA hydrolase, PTH1 family [EC:3.1.1.29]
Unigene26943	ath:AT1G12840	73.97	73	6e-27	115	DET3; DET3 (DE-ETIOLATED 3); proton-transporting ATPase, rotational mechanism; K02148 V-type H+-transporting ATPase subunit C [EC:3.6.3.14]
Unigene26949	ath:AT5G39740	86.96	46	6e-18	85.5	RPL5B; 60S ribosomal protein L5 (RPL5B); K02932 large subunit ribosomal protein L5e
Unigene26970	ath:AT4G05530	67.57	37	3e-08	53.5	IBR1; IBR1 (INDOLE-3-BUTYRIC ACID RESPONSE 1); binding / catalytic/ oxidoreductase; K11147 dehydrogenase/reductase SDR family member 4 [EC:1.1.-.-]
Unigene26976	ath:AT4G30610	47.46	59	3e-07	50.1	BRS1; BRS1 (BRI1 SUPPRESSOR 1); serine-type carboxypeptidase; K01288 carboxypeptidase D [EC:3.4.16.6]
Unigene26984	ath:AT4G21710	91.36	81	2e-39	157	NRPB2; NRPB2; DNA binding / DNA-directed RNA polymerase; K03010 DNA-directed RNA polymerase II subunit B [EC:2.7.7.6]
Unigene27004	ath:AT4G12910	45.12	82	2e-15	77.4	scpl20; scpl20 (serine carboxypeptidase-like 20); serine-type carboxypeptidase; K01287 carboxypeptidase C [EC:3.4.16.5]
Unigene27016	cme:CMQ224C	78.05	82	4e-32	132	heat shock protein of Hsp90 family ; K04079 molecular chaperone HtpG
Unigene27017	ath:AT1G15880	85.71	28	7e-07	48.9	GOS11; GOS11 (golgi snare 11); SNARE binding; K08495 golgi SNAP receptor complex member 1
Unigene27021	rcu:RCOM_0685890	50.68	73	1e-10	61.2	protein with unknown function; K10896 fanconi anemia group M protein [EC:3.6.1.-]
Unigene27023	cme:CMN315C	67.12	73	3e-27	116	60S ribosomal protein L37A ; K02921 large subunit ribosomal protein L37Ae
Unigene27028	ath:AT5G24970	76.83	82	7e-31	128	ABC1 family protein; K08869 aarF domain-containing kinase
Unigene27039	ath:AT4G08500	45.83	72	1e-10	61.2	MEKK1; MEKK1 (MAP KINASE KINASE KINASE 1); DNA binding / MAP kinase kinase kinase/ kinase/ kinase binding / protein binding; K13414 mitogen-activated protein kinase kinase kinase 1, plant [EC:2.7.11.25]
Unigene27060	ath:AT2G41020	44.3	79	1e-13	71.2	WW domain-containing protein; K12865 polyglutamine-binding protein 1
Unigene27065	ath:AT3G09680	82.69	52	1e-19	91.3	40S ribosomal protein S23 (RPS23A); K02973 small subunit ribosomal protein S23e
Unigene27073	ath:AT1G26560	70.51	78	7e-31	128	BGLU40; BGLU40 (BETA GLUCOSIDASE 40); catalytic/ cation binding / hydrolase, hydrolyzing O-glycosyl compounds; K01188 beta-glucosidase [EC:3.2.1.21]
Unigene27078	ath:AT5G38450	32.43	74	1e-07	51.2	CYP735A1; electron carrier/ heme binding / iron ion binding / monooxygenase/ oxygen binding; K10717 cytokinin trans-hydroxylase
Unigene27100	zma:100279339	93.83	81	8e-40	158	pco089743; LOC100279339; K01710 dTDP-glucose 4,6-dehydratase [EC:4.2.1.46]
Unigene27108	pop:POPTR_826083	80.25	81	1e-35	144	threonine aldolase (EC:4.1.2.5); K01620 threonine aldolase [EC:4.1.2.5]
Unigene27115	pop:POPTR_804496	68.35	79	4e-26	112	CHR907; chromatin remodeling complex subunit; K11367 chromodomain-helicase-DNA-binding protein 1 [EC:3.6.1.-]
Unigene27120	pop:POPTR_706185	56.9	58	3e-08	53.5	inner membrane protein; K03217 preprotein translocase subunit YidC
Unigene27130	cme:CMF068C	53.85	78	1e-18	88.2	2-oxoglutarate dehydrogenase, E1 component ; K00164 2-oxoglutarate dehydrogenase E1 component [EC:1.2.4.2]
Unigene27132	vvi:100257207	57.83	83	5e-21	95.9	similar to T5E21.11; K01873 valyl-tRNA synthetase [EC:6.1.1.9]
Unigene27138	pop:POPTR_706048	88.89	63	3e-27	116	proliferating cell nuclear antigen (PCNA); K04802 proliferating cell nuclear antigen
Unigene27150	olu:OSTLU_38809	39.39	66	1e-05	45.1	predicted protein; K12831 splicing factor 3B subunit 4
Unigene27152	ath:AT4G14960	86.59	82	9e-39	154	TUA6; TUA6; structural constituent of cytoskeleton; K07374 tubulin alpha
Unigene27159	osa:4325055	44.44	81	2e-06	47.4	Os01g0858500; hypothetical protein; K03126 transcription initiation factor TFIID subunit D10
Unigene27165	zma:100286176	38.24	68	7e-09	53.1	ATP-dependent RNA helicase DDX23; K12858 ATP-dependent RNA helicase DDX23/PRP28 [EC:3.6.4.13]
Unigene27186	ath:AT1G75820	43.94	66	5e-12	65.9	CLV1; CLV1 (CLAVATA 1); ATP binding / kinase/ protein serine/threonine kinase/ receptor signaling protein serine/threonine kinase; K00924 [EC:2.7.1.-]
Unigene27192	ath:AT5G67100	76.83	82	7e-30	125	ICU2; ICU2 (INCURVATA2); DNA-directed DNA polymerase; K02320 DNA polymerase alpha subunit A [EC:2.7.7.7]
Unigene27209	ath:AT4G15900	96.34	82	1e-43	171	PRL1; PRL1 (PLEIOTROPIC REGULATORY LOCUS 1); basal transcription repressor/ nucleotide binding / protein binding; K12862 pleiotropic regulator 1
Unigene27220	cre:CHLREDRAFT_105562	65.31	98	1e-28	121	SPC18; signal peptidase, catalytic subunit; K13280 signal peptidase, endoplasmic reticulum-type [EC:3.4.-.-]
Unigene27236	ath:AT3G07490	72.46	69	6e-24	105	AGD11; AGD11 (ARF-GAP domain 11); calcium ion binding; K13448 calcium-binding protein CML
Unigene27237	vvi:100254606	63.41	82	9e-25	108	hypothetical protein LOC100254606; K13356 fatty acyl-CoA reductase [EC:1.2.1.-]
Unigene27243	ath:AT5G40490	72.84	81	5e-29	122	RNA recognition motif (RRM)-containing protein; K12741 heterogeneous nuclear ribonucleoprotein A1/A3
Unigene27251	vvi:100254211	86.59	82	7e-38	151	similar to 14-3-3 protein Lil 1433-3; K06630 tyrosine 3-monooxygenase/tryptophan 5-monooxygenase activation protein
Unigene27262	ath:AT1G28440	55.56	81	2e-22	100	HSL1; HSL1 (HAESA-Like 1); ATP binding / kinase/ protein serine/threonine kinase; K00924 [EC:2.7.1.-]
Unigene27275	ppp:PHYPADRAFT_104460	42.17	83	3e-15	76.6	Pphak1; potassium transporter PpHAK1; K03549 KUP system potassium uptake protein
Unigene27279	ath:AT1G05260	33.82	68	9e-09	55.1	RCI3; RCI3 (RARE COLD INDUCIBLE GENE 3); peroxidase; K00430 peroxidase [EC:1.11.1.7]
Unigene27281	zma:100282068	93.9	82	7e-39	155	ubiquitin; polyubiquitin containing 7 ubiquitin monomers; K08770 ubiquitin C
Unigene27285	zma:100282762	68.18	66	7e-20	92	pco142081; LOC100282762; K10839 UV excision repair protein RAD23
Unigene27292	ath:AT2G29330	70	50	6e-14	72.4	TRI; TRI (tropinone reductase); binding / catalytic/ oxidoreductase; K08081 tropine dehydrogenase [EC:1.1.1.206]
Unigene27301	pop:POPTR_804496	61.54	65	6e-18	85.5	CHR907; chromatin remodeling complex subunit; K11367 chromodomain-helicase-DNA-binding protein 1 [EC:3.6.1.-]
Unigene27305	zma:100283291	93.22	59	1e-24	107	vacuolar ATP synthase 21 kDa proteolipid subunit; K03661 V-type H+-transporting ATPase 21kDa proteolipid subunit [EC:3.6.3.14]
Unigene27315	ath:AT5G05860	34.15	82	4e-09	56.2	UGT76C2; UDP-glycosyltransferase/ cis-zeatin O-beta-D-glucosyltransferase/ cytokinin 7-beta-glucosyltransferase/ cytokinin 9-beta-glucosyltransferase/ trans-zeatin O-beta-D-glucosyltransferase/ transferase, transferring glycosyl groups; K13493 cytokinin-N-glucosyltransferase [EC:2.4.1.-]
Unigene27324	ath:AT1G25250	59.46	37	3e-08	53.5	AtIDD16 (Arabidopsis thaliana Indeterminate(ID)-Domain 16); nucleic acid binding / transcription factor/ zinc ion binding; K03540 ribonuclease P subunit RPR2 [EC:3.1.26.5]
Unigene27326	zma:100286176	50.54	93	1e-17	84.7	ATP-dependent RNA helicase DDX23; K12858 ATP-dependent RNA helicase DDX23/PRP28 [EC:3.6.4.13]
Unigene27343	vvi:100247683	38.55	83	4e-10	59.7	similar to somatic embryogenesis receptor kinase; K13418 somatic embryogenesis receptor kinase 1 [EC:2.7.10.1 2.7.11.1]
Unigene27355	pop:POPTR_815301	85.54	83	2e-37	150	serine--glyoxylate transaminase (EC:2.6.1.45); K13290 alanine-glyoxylate transaminase / serine-glyoxylate transaminase / serine-pyruvate transaminase [EC:2.6.1.44 2.6.1.45 2.6.1.51]
Unigene27356	ath:AT5G09640	59.15	71	5e-20	92.4	SCPL19; SCPL19; serine-type carboxypeptidase/ sinapoyltransferase; K01289 carboxypeptidase [EC:3.4.16.-]; K09756 sinapoylglucose-choline O-sinapoyltransferase [EC:2.3.1.91]
Unigene27357	vvi:100258414	77.5	40	2e-15	77.4	PR1; pathogenesis-related protein; K13449 pathogenesis-related protein 1
Unigene27359	ath:AT5G57550	76.83	82	1e-33	137	XTR3; XTR3 (XYLOGLUCAN ENDOTRANSGLYCOSYLASE 3); hydrolase, acting on glycosyl bonds / xyloglucan:xyloglucosyl transferase; K08235 xyloglucan:xyloglucosyl transferase [EC:2.4.1.207]
Unigene27360	cre:CHLREDRAFT_176519	32.88	73	2e-06	47.4	AMX1; copper amine oxidase; K00276 primary-amine oxidase [EC:1.4.3.21]
Unigene27368	vvi:100261060	36.11	72	8e-08	52	hypothetical protein LOC100261060; K13148 integrator complex subunit 11 [EC:3.1.27.-]
Unigene27371	ath:AT5G56600	32.56	86	2e-07	50.8	PRF3; PRF3 (PROFILIN 3); actin binding; K05759 profilin
Unigene27372	zma:100283105	34.15	82	4e-07	49.7	acyl carrier protein; K03955 NADH dehydrogenase (ubiquinone) 1 alpha/beta subcomplex 1 [EC:1.6.5.3 1.6.99.3]
Unigene27378	ath:AT1G56000	79.63	54	8e-18	85.1	amine oxidase-related; K06955
Unigene27384	ath:AT5G60100	44.26	61	3e-08	53.5	APRR3; APRR3 (ARABIDOPSIS PSEUDO-RESPONSE REGULATOR 3); transcription regulator/ two-component response regulator; K12131 pseudo-response regulator 3
Unigene27387	rcu:RCOM_0340700	42.17	83	4e-12	66.2	Cell division protein ftsH, putative (EC:3.6.4.3); K03798 cell division protease FtsH [EC:3.4.24.-]
Unigene27390	ath:AT3G52840	43.75	80	2e-12	67.4	BGAL2; BGAL2 (beta-galactosidase 2); beta-galactosidase/ catalytic/ cation binding; K01190 beta-galactosidase [EC:3.2.1.23]
Unigene27402	ath:AT5G02490	90.24	82	2e-38	153	heat shock cognate 70 kDa protein 2 (HSC70-2) (HSP70-2); K03283 heat shock 70kDa protein 1/8
Unigene27404	rcu:RCOM_0340700	42.31	78	6e-11	62.4	Cell division protein ftsH, putative (EC:3.6.4.3); K03798 cell division protease FtsH [EC:3.4.24.-]
Unigene27410	rcu:RCOM_1450080	65.12	43	4e-10	59.7	cellular nucleic acid binding protein, putative; K09250 cellular nucleic acid-binding protein
Unigene27416	ppp:PHYPADRAFT_158832	37.5	80	2e-09	57.4	PpAGO1b; argonaute family member; K11593 eukaryotic translation initiation factor 2C
Unigene27417	ath:AT1G04020	47.5	40	4e-06	46.2	BARD1; BARD1 (BREAST CANCER ASSOCIATED RING 1); DNA binding / transcription coactivator; K10683 BRCA1-associated RING domain protein 1 [EC:6.3.2.19]
Unigene27419	ath:AT2G38770	81.58	76	3e-31	129	EMB2765 (EMBRYO DEFECTIVE 2765); K12874 intron-binding protein aquarius
Unigene27430	pop:POPTR_586969	75.61	82	5e-32	132	outward rectifying potassium channel; K05389 potassium channel subfamily K, other eukaryote
Unigene27433	ath:AT5G05860	46.97	66	1e-13	71.6	UGT76C2; UDP-glycosyltransferase/ cis-zeatin O-beta-D-glucosyltransferase/ cytokinin 7-beta-glucosyltransferase/ cytokinin 9-beta-glucosyltransferase/ trans-zeatin O-beta-D-glucosyltransferase/ transferase, transferring glycosyl groups; K13493 cytokinin-N-glucosyltransferase [EC:2.4.1.-]
Unigene27438	zma:100193372	62.65	83	9e-28	118	gpm184; LOC100193372; K10532 heparan-alpha-glucosaminide N-acetyltransferase [EC:2.3.1.78]
Unigene27443	rcu:RCOM_1027520	54.12	85	9e-17	81.6	hypothetical protein; K03654 ATP-dependent DNA helicase RecQ [EC:3.6.1.-]
Unigene27454	ath:AT4G13660	50	88	9e-15	75.1	PRR2; PRR2 (PINORESINOL REDUCTASE 2); pinoresinol reductase; K00224 [EC:1.3.1.-]
Unigene27457	ath:AT2G20000	80	25	7e-06	45.4	HBT; HBT (HOBBIT); binding; K03350 anaphase-promoting complex subunit 3
Unigene27490	zma:100283091	44.12	68	1e-08	54.7	protein kinase APK1A; K13430 serine/threonine-protein kinase PBS1 [EC:2.7.11.1]
Unigene27493	ath:AT3G57260	44.44	81	2e-12	67.4	BGL2; BGL2 (BETA-1,3-GLUCANASE 2); cellulase/ glucan 1,3-beta-glucosidase/ hydrolase, hydrolyzing O-glycosyl compounds; K01199 glucan endo-1,3-beta-D-glucosidase [EC:3.2.1.39]
Unigene27499	zma:732774	54.88	82	1e-22	101	ra3; ramosa3; K01087 trehalose-phosphatase [EC:3.1.3.12]
Unigene27504	pop:POPTR_752731	87.95	83	2e-37	150	ribonucleoside-diphosphate reductase (EC:1.17.4.1); K10808 ribonucleoside-diphosphate reductase subunit M2 [EC:1.17.4.1]
Unigene27516	ath:ArthMp086	89.74	78	3e-36	146	NADH dehydrogenase subunit 3 (EC:1.6.99.3); K03880 NADH dehydrogenase I subunit 3 [EC:1.6.5.3]
Unigene27521	olu:OSTLU_40400	44.05	84	6e-11	62.4	predicted protein; K03593 ATP-binding protein involved in chromosome partitioning
Unigene27524	ath:AT5G13680	40.79	76	3e-14	73.2	ABO1; ABO1 (ABA-OVERLY SENSITIVE 1); transcription elongation regulator; K11373 elongator complex protein 1
Unigene27525	vvi:100258414	67.09	79	1e-26	114	PR1; pathogenesis-related protein; K13449 pathogenesis-related protein 1
Unigene27530	ppp:PHYPADRAFT_200971	77.38	84	1e-34	141	Cry3; photolyase-like protein; K01669 deoxyribodipyrimidine photo-lyase [EC:4.1.99.3]
Unigene27531	ath:AT1G71830	41.67	72	4e-08	53.1	SERK1; SERK1 (SOMATIC EMBRYOGENESIS RECEPTOR-LIKE KINASE 1); kinase/ transmembrane receptor protein serine/threonine kinase; K13418 somatic embryogenesis receptor kinase 1 [EC:2.7.10.1 2.7.11.1]
Unigene27539	ath:AT3G10180	65.88	85	3e-25	109	kinesin motor protein-related; K11498 centromeric protein E
Unigene27540	ath:AT5G47970	83.13	83	1e-36	147	nitrogen regulation family protein; K05539 tRNA-dihydrouridine synthase A [EC:1.-.-.-]
Unigene27554	osa:4352122	81.48	27	1e-07	51.6	Os12g0433500; hypothetical protein; K06228 fused [EC:2.7.11.1]
Unigene27571	pop:POPTR_589964	67.86	84	4e-25	109	phosphoacetylglucosamine mutase (EC:5.4.2.3); K01836 phosphoacetylglucosamine mutase [EC:5.4.2.3]
Unigene27573	olu:OSTLU_40742	50	60	5e-13	69.3	RPP1; Cytolic 80S ribosomal protein P1; Cytosolic 60S large ribosomal subunit protein P1; K02942 large subunit ribosomal protein LP1
Unigene27574	rcu:RCOM_0340700	35.8	81	5e-09	55.8	Cell division protein ftsH, putative (EC:3.6.4.3); K03798 cell division protease FtsH [EC:3.4.24.-]
Unigene27577	zma:100284339	93.98	83	2e-39	156	fructose-1,6-bisphosphatase (EC:3.1.3.11); K03841 fructose-1,6-bisphosphatase I [EC:3.1.3.11]
Unigene27578	zma:100216888	73.24	71	1e-25	111	cl704_1a; LOC100216888; K12581 CCR4-NOT transcription complex subunit 7/8
Unigene27583	cre:CHLREDRAFT_116746	70	50	8e-10	58.5	CCT7; T-complex protein, eta subunit; K09499 T-complex protein 1 subunit eta
Unigene27587	vvi:100265651	86.59	82	1e-37	151	similar to HSC70-1 (heat shock cognate 70 kDa protein 1); ATP binding; K03283 heat shock 70kDa protein 1/8
Unigene27591	ath:AT1G53750	98.8	83	2e-42	167	RPT1A; RPT1A (REGULATORY PARTICLE TRIPLE-A 1A); ATPase; K03061 26S proteasome regulatory subunit T1
Unigene27594	ath:AT3G53160	69.33	75	3e-28	119	UGT73C7 (UDP-glucosyl transferase 73C7); UDP-glycosyltransferase/ transferase, transferring glycosyl groups; K13496 UDP-glucosyl transferase 73C [EC:2.4.1.-]
Unigene27597	olu:OSTLU_32090	72.73	77	1e-28	121	RPS11; Ribosomal protein S11, component of cytosolic 80S ribosome and 40S small subunit; K02949 small subunit ribosomal protein S11e
Unigene27600	ath:AT5G13930	65.85	82	7e-28	118	TT4; TT4 (TRANSPARENT TESTA 4); naringenin-chalcone synthase; K00660 chalcone synthase [EC:2.3.1.74]
Unigene27604	rcu:RCOM_0340700	38.78	49	6e-06	45.8	Cell division protein ftsH, putative (EC:3.6.4.3); K03798 cell division protease FtsH [EC:3.4.24.-]
Unigene27606	vvi:100232999	53.57	56	1e-10	61.2	F3'H, VvF3'h4; flavonoid 3' hydroxylase; K05280 flavonoid 3'-monooxygenase [EC:1.14.13.21]
Unigene27609	cme:CMB070C	37.5	72	3e-06	46.6	ubiquitin protein ligase E3A ; K10615 E3 ubiquitin-protein ligase HERC4 [EC:6.3.2.19]
Unigene27617	ath:AT5G09500	81.36	59	5e-24	105	40S ribosomal protein S15 (RPS15C); K02958 small subunit ribosomal protein S15e
Unigene27622	ath:AT5G46330	53.49	43	1e-07	51.6	FLS2; FLS2 (FLAGELLIN-SENSITIVE 2); ATP binding / kinase/ protein binding / protein serine/threonine kinase/ transmembrane receptor protein serine/threonine kinase; K13420 LRR receptor-like serine/threonine-protein kinase FLS2 [EC:2.7.11.1]
Unigene27642	ath:AT3G06350	67.47	83	2e-26	114	MEE32; MEE32 (MATERNAL EFFECT EMBRYO ARREST 32); 3-dehydroquinate dehydratase/ NADP or NADPH binding / binding / catalytic/ shikimate 5-dehydrogenase (EC:1.1.1.25); K13832 3-dehydroquinate dehydratase / shikimate dehydrogenase [EC:4.2.1.10 1.1.1.25]
Unigene27645	pop:POPTR_1083784	88.14	59	2e-26	114	GDP-mannose 4,6-dehydratase (EC:4.2.1.47); K01711 GDPmannose 4,6-dehydratase [EC:4.2.1.47]
Unigene27649	cme:CMJ110C	63.53	85	8e-26	111	60S ribosomal protein L15 ; K02877 large subunit ribosomal protein L15e
Unigene27658	pop:POPTR_756069	87.1	62	4e-28	119	aldose 1-epimerase (EC:5.1.3.3); K01785 aldose 1-epimerase [EC:5.1.3.3]
Unigene27665	pop:POPTR_675976	74.7	83	3e-33	136	elongation factor 1-alpha; K03231 elongation factor EF-1 alpha subunit [EC:3.6.5.3]
Unigene27671	ath:AT3G56150	69.88	83	9e-28	118	EIF3C; EIF3C (EUKARYOTIC TRANSLATION INITIATION FACTOR 3C); translation initiation factor; K03252 translation initiation factor eIF-3 subunit 8
Unigene27676	ath:AT1G77490	80	45	2e-15	77	TAPX; TAPX (THYLAKOIDAL ASCORBATE PEROXIDASE); L-ascorbate peroxidase; K00434 L-ascorbate peroxidase [EC:1.11.1.11]
Unigene27679	cme:CMD058C	68.57	35	1e-07	51.2	fumarate hydratase precursor ; K01679 fumarate hydratase, class II [EC:4.2.1.2]
Unigene27689	ath:AT1G17220	81.93	83	3e-34	139	FUG1; FUG1 (fu-gaeri1); translation initiation factor; K02519 translation initiation factor IF-2
Unigene27692	vvi:100261060	32.53	83	2e-10	60.8	hypothetical protein LOC100261060; K13148 integrator complex subunit 11 [EC:3.1.27.-]
Unigene27693	ath:AT1G74100	45.21	73	9e-15	75.1	SOT16; SOT16 (SULFOTRANSFERASE 16); desulfoglucosinolate sulfotransferase/ sulfotransferase; K11821 desulfoglucosinolate sulfotransferase A/B/C [EC:2.8.2.-]
Unigene27700	pop:POPTR_592888	91.57	83	3e-38	153	UTP--glucose-1-phosphate uridylyltransferase (EC:2.7.7.9); K00963 UTP--glucose-1-phosphate uridylyltransferase [EC:2.7.7.9]
[truncated: 12,930 more rows]
