# Supplementary material for: Transcriptome Analysis of Salicornia europaea under Saline Conditions Revealed the Adaptive Primary Metabolic Pathways as Early Events to Facilitate Salt Adaptation
Source: PLoS One. 2013 Nov 12;8(11):e80595. doi: 10.1371/journal.pone.0080595 (PMC3827210; doi:10.1371/journal.pone.0080595)
Supplement: Table S5 — Unigene GO annotation by the Blast2GO program. (XLS) [file pone.0080595.s006.xls]

## Sheet: Table S5 Salicornia-Unigene.GO
Table S5. Unigene GO annotation by the Blast2GO program.
Gene_ID	GO_ID
Unigene1009	GO:0003676	GO:0034641	GO:0003678	GO:0043231	GO:0042623	GO:0032559
Unigene1011	GO:0004175	GO:0019538	GO:0004091	GO:0043231	GO:0031410
Unigene1012	GO:0048764	GO:0003006	GO:0045229	GO:0005083	GO:0000902	GO:0044464	GO:0032011	GO:0048527	GO:0042802	GO:0000578	GO:0009926	GO:0032386	GO:0033205	GO:0001738	GO:0015300
Unigene1013	GO:0046914	GO:0003676	GO:0000725	GO:0010212	GO:0017111	GO:0032559
Unigene1015	GO:0005488
Unigene1016	GO:0043231
Unigene1021	GO:0030528	GO:0043231	GO:0003676	GO:0045449	GO:0006351	GO:0000904
Unigene10264	GO:0005488	GO:0043231	GO:0009856	GO:0048229	GO:0000904
Unigene10265	GO:0005488	GO:0016301
Unigene10266	GO:0035556	GO:0032561	GO:0051169	GO:0043231	GO:0016020	GO:0003824	GO:0015031
Unigene10270	GO:0019538	GO:0031224	GO:0070011
Unigene10275	GO:0009725	GO:0031224	GO:0006972
Unigene10276	GO:0046914	GO:0003676	GO:0043231
Unigene10279	GO:0044464
Unigene10280	GO:0003899	GO:0043231	GO:0003676	GO:0009908	GO:0009887	GO:0034061	GO:0006271	GO:0004527
Unigene10286	GO:0006629	GO:0008374	GO:0043231	GO:0044444
Unigene10289	GO:0005488	GO:0043231	GO:0009813	GO:0009267	GO:0010468	GO:0001071	GO:0048513	GO:0048468
Unigene10290	GO:0046872	GO:0006793	GO:0016462	GO:0043231
Unigene10291	GO:0043231	GO:0050789	GO:0009725	GO:0009845	GO:0006350
Unigene10294	GO:0006464	GO:0030246	GO:0004672	GO:0008037	GO:0032559
Unigene10296	GO:0016747
Unigene10298	GO:0010468	GO:0003676	GO:0032501	GO:0001071	GO:0031410
Unigene10299	GO:0005488	GO:0043231	GO:0004872	GO:0031410	GO:0005215
Unigene1029	GO:0003006
Unigene10301	GO:0016740	GO:0016020
Unigene10302	GO:0016740
Unigene10303	GO:0003676	GO:0043231	GO:0010467	GO:0030529	GO:0005198
Unigene10306	GO:0043231
Unigene10308	GO:0005488	GO:0009570	GO:0016701
Unigene10309	GO:0045926	GO:0048437	GO:0043231	GO:0009743	GO:0048559
Unigene1030	GO:0043231
Unigene10311	GO:0016791	GO:0043231	GO:0016740
Unigene10314	GO:0010468	GO:0046914	GO:0003676
Unigene10316	GO:0005515	GO:0044267
Unigene10319	GO:0046872
Unigene1031	GO:0043231	GO:0005488
Unigene10321	GO:0030246	GO:0043167	GO:0015925	GO:0031410	GO:0030312	GO:0044238
Unigene10325	GO:0046872
Unigene10328	GO:0009725	GO:0004518	GO:0043231	GO:0016070
Unigene10335	GO:0019538	GO:0031410	GO:0004180
Unigene10338	GO:0016279	GO:0043231	GO:0003006	GO:0006479
Unigene10346	GO:0043231
Unigene10352	GO:0006412	GO:0003676	GO:0046872	GO:0090304	GO:0000166	GO:0003824
Unigene10353	GO:0016491	GO:0005506	GO:0006091
Unigene10355	GO:0009536
Unigene10356	GO:0046488	GO:0009526	GO:0042598	GO:0017169	GO:0031224
Unigene10364	GO:0005488
Unigene10365	GO:0043231
Unigene10366	GO:0031410
Unigene10369	GO:0005618
Unigene10370	GO:0004175	GO:0009765	GO:0019538	GO:0005488	GO:0009532	GO:0016628	GO:0009534
Unigene10372	GO:0009411	GO:0043231	GO:0009267	GO:0010468	GO:0006290	GO:0001071	GO:0003913
Unigene10374	GO:0009536
Unigene10376	GO:0010468	GO:0006351	GO:0043234	GO:0003676	GO:0001071	GO:0043231
Unigene10378	GO:0043231
Unigene10379	GO:0016441	GO:0003676	GO:0031124	GO:0005849	GO:0003824
Unigene10381	GO:0016020	GO:0043231
Unigene10384	GO:0005488	GO:0004672
Unigene10385	GO:0051234	GO:0043169	GO:0043231	GO:0031224	GO:0003824	GO:0022900
Unigene10387	GO:0015563	GO:0015851	GO:0016020	GO:0031410
Unigene10390	GO:0016787
Unigene10392	GO:0044444	GO:0003824	GO:0043231
Unigene10394	GO:0008152	GO:0003824
Unigene10398	GO:0015171	GO:0015802	GO:0016021
Unigene10410	GO:0009521	GO:0005488	GO:0009507	GO:0006091
Unigene10411	GO:0005488	GO:0008064	GO:0015629
Unigene1041	GO:0016301	GO:0043231
Unigene10423	GO:0031410
Unigene10427	GO:0042285	GO:0012505	GO:0048588	GO:0043231	GO:0031224
Unigene10428	GO:0044238	GO:0016791	GO:0009267
Unigene10431	GO:0016874	GO:0043231	GO:0044444
Unigene10443	GO:0007059	GO:0043232	GO:0000725	GO:0043231	GO:0010212	GO:0032559
Unigene10446	GO:0005488
Unigene10451	GO:0008092	GO:0044464
Unigene10453	GO:0051540	GO:0042254	GO:0008168	GO:0044424
Unigene10454	GO:0043231
Unigene1045	GO:0004672
Unigene10461	GO:0043229	GO:0003824
Unigene10464	GO:0004553	GO:0045229	GO:0031410	GO:0044238
Unigene10466	GO:0015291	GO:0031224	GO:0015698
Unigene10468	GO:0006952	GO:0010033	GO:0008219
Unigene10470	GO:0016020	GO:0031410
Unigene10471	GO:0031410
Unigene10475	GO:0005488	GO:0006305	GO:0016246
Unigene10476	GO:0008152	GO:0016627	GO:0009536
Unigene10479	GO:0046872	GO:0006139	GO:0003676	GO:0044281
Unigene10482	GO:0005488	GO:0030118	GO:0030119	GO:0015031
Unigene10485	GO:0006351	GO:0003676	GO:0009536
Unigene10487	GO:0042626	GO:0009607	GO:0006810	GO:0031224	GO:0016628	GO:0008152	GO:0031410	GO:0032559
Unigene10491	GO:0019136	GO:0006259	GO:0032559	GO:0009536
Unigene10493	GO:0046872	GO:0003824
Unigene10495	GO:0005488
Unigene10497	GO:0008152	GO:0005488
Unigene10499	GO:0009536
Unigene10501	GO:0010468	GO:0001071
Unigene10510	GO:0007017	GO:0003774	GO:0032559	GO:0015630
Unigene10516	GO:0016787
Unigene10517	GO:0044238	GO:0004091
Unigene10522	GO:0008152	GO:0004497	GO:0005506
Unigene10524	GO:0003676
Unigene10526	GO:0009756	GO:0035251	GO:0019203	GO:0005991	GO:0007275	GO:0042546	GO:0003006
Unigene1053	GO:0017111	GO:0003676	GO:0043231	GO:0032559
Unigene10540	GO:0005488
Unigene10542	GO:0048507	GO:0032507	GO:0009653	GO:0003006	GO:0040007	GO:0006996
Unigene10543	GO:0044464
Unigene10544	GO:0003676	GO:0043231
Unigene10545	GO:0044464	GO:0016779
Unigene10549	GO:0031410
Unigene10552	GO:0046914	GO:0004721	GO:0004518	GO:0022403	GO:0043231	GO:0006281
Unigene10555	GO:0004672
Unigene10558	GO:0031410
Unigene10561	GO:0009532
Unigene10564	GO:0044464
Unigene10565	GO:0012505	GO:0043231	GO:0000904	GO:0000003
Unigene10566	GO:0043169	GO:0005515	GO:0006950	GO:0044267	GO:0009534	GO:0032559
Unigene1056	GO:0003006	GO:0032559
Unigene10574	GO:0009536
Unigene10575	GO:0016740
Unigene10576	GO:0006259	GO:0046914	GO:0003676	GO:0043231	GO:0034061
Unigene10578	GO:0016757
Unigene10588	GO:0006260	GO:0046914	GO:0003676	GO:0016020	GO:0034061
Unigene1058	GO:0048037	GO:0030964	GO:0015980	GO:0003954	GO:0005746
Unigene10590	GO:0004871	GO:0030246	GO:0004713	GO:0009987	GO:0016020	GO:0000166
Unigene10592	GO:0006950	GO:0004672
Unigene10594	GO:0030529
Unigene10595	GO:0009411	GO:0033554	GO:0034061	GO:0044424
Unigene10596	GO:0042626	GO:0043231	GO:0032559
Unigene10599	GO:0043231	GO:0010467	GO:0030529	GO:0005198
Unigene10603	GO:0031461	GO:0016020
Unigene10604	GO:0016787
Unigene10605	GO:0006464	GO:0004672	GO:0032559
Unigene10606	GO:0016787	GO:0008187
Unigene10607	GO:0031410	GO:0043231
Unigene10609	GO:0005488
Unigene1060	GO:0031410	GO:0004180
Unigene10611	GO:0044238	GO:0016616	GO:0034641	GO:0000166	GO:0044281	GO:0048037	GO:0016020
Unigene10622	GO:0003676	GO:0003678	GO:0043231	GO:0042623	GO:0032559	GO:0009416	GO:0006281
Unigene10623	GO:0016020	GO:0003824
Unigene10624	GO:0005488
Unigene10632	GO:0016772	GO:0005488
Unigene10637	GO:0010468	GO:0006351	GO:0003677	GO:0001071	GO:0043231
Unigene10638	GO:0003676	GO:0043231
Unigene10639	GO:0006351	GO:0015992	GO:0004673	GO:0005515	GO:0043231	GO:0010360	GO:0009902	GO:0010118	GO:0006468	GO:0004674	GO:0023060	GO:0032559	GO:0009606	GO:0009881	GO:0009416	GO:0044459
Unigene10647	GO:0009507
Unigene10650	GO:0031410
Unigene10652	GO:0006351	GO:0003677	GO:0001071	GO:0043231
Unigene10653	GO:0009987	GO:0005488	GO:0003824
Unigene10656	GO:0004175	GO:0019538	GO:0005515	GO:0005618	GO:0031410	GO:0044092
Unigene10658	GO:0006996	GO:0009536	GO:0000087
Unigene10661	GO:0010675	GO:0016491	GO:0019758
Unigene10662	GO:0005083	GO:0004175	GO:0019538	GO:0005515	GO:0044464	GO:0044092	GO:0032011
Unigene10666	GO:0044238	GO:0043167	GO:0008422
Unigene10672	GO:0046914	GO:0031410
Unigene1067	GO:0009536	GO:0004812	GO:0006418	GO:0003006	GO:0032559
Unigene10680	GO:0016020	GO:0031410	GO:0009536
Unigene10682	GO:0016616	GO:0008152	GO:0000166
Unigene10685	GO:0043231
Unigene10687	GO:0019538	GO:0004175	GO:0043231
Unigene10690	GO:0044238	GO:0015926	GO:0043167
Unigene10691	GO:0009314	GO:0009719	GO:0044464
Unigene10693	GO:0043231
Unigene10701	GO:0004091	GO:0009536
Unigene10702	GO:0006810	GO:0043231	GO:0031224
Unigene10703	GO:0005488	GO:0016458
Unigene10708	GO:0004672
Unigene10709	GO:0005488
Unigene10711	GO:0043231
Unigene10712	GO:0043231
Unigene10715	GO:0005515
Unigene10717	GO:0000902	GO:0009755	GO:0009639	GO:0016407
Unigene1071	GO:0008152	GO:0006950	GO:0005618	GO:0005506	GO:0003824	GO:0016209
Unigene10724	GO:0043229	GO:0003676	GO:0006259	GO:0016787
Unigene10725	GO:0004721
Unigene10726	GO:0015291	GO:0031224	GO:0015698
Unigene10729	GO:0006810	GO:0009987
Unigene10730	GO:0016491
Unigene10731	GO:0044444
Unigene10733	GO:0031224	GO:0046914
Unigene10737	GO:0006665	GO:0016301	GO:0043231	GO:0007186	GO:0016020
Unigene10740	GO:0009987	GO:0017111	GO:0003676	GO:0006970	GO:0032559
Unigene10741	GO:0043231
Unigene10745	GO:0016741
Unigene10757	GO:0015078	GO:0006811	GO:0015298
Unigene10759	GO:0016859	GO:0044267
Unigene10762	GO:0005515	GO:0016020
Unigene10763	GO:0044237	GO:0009521	GO:0043231
Unigene10765	GO:0009056	GO:0043231	GO:0033279	GO:0004713	GO:0010467	GO:0005198	GO:0032559	GO:0006464
Unigene10768	GO:0003676	GO:0010467	GO:0008168	GO:0009536
Unigene10769	GO:0010468	GO:0003676	GO:0043231
Unigene10771	GO:0005488	GO:0016301
Unigene10772	GO:0046914
Unigene10775	GO:0043231	GO:0044260	GO:0042623	GO:0004386	GO:0003006	GO:0032559
Unigene10776	GO:0044424	GO:0006749	GO:0016812
Unigene10780	GO:0046914
Unigene10786	GO:0003676	GO:0016740
Unigene10789	GO:0043231	GO:0044444
Unigene10795	GO:0044464
Unigene10797	GO:0044237	GO:0043231	GO:0009523
Unigene1079	GO:0009719	GO:0031407	GO:0008146
Unigene10801	GO:0016020	GO:0006811	GO:0015298
Unigene10806	GO:0016020	GO:0003824	GO:0005515	GO:0043231
Unigene10808	GO:0044238	GO:0005488	GO:0003824
Unigene10811	GO:0005488
Unigene10816	GO:0044464
Unigene10819	GO:0043231
Unigene10824	GO:0006520	GO:0008483
Unigene10827	GO:0044464
Unigene10828	GO:0005515
Unigene10829	GO:0046872	GO:0016491
Unigene10831	GO:0005488	GO:0032446	GO:0040007	GO:0009755	GO:0016301	GO:0019787	GO:0006950
Unigene10832	GO:0032561	GO:0005381	GO:0031224	GO:0006826
Unigene10834	GO:0008171
Unigene10835	GO:0046914	GO:0016655	GO:0009528	GO:0009534	GO:0008152
Unigene10839	GO:0005515	GO:0043231
Unigene10846	GO:0030312	GO:0031410
Unigene10852	GO:0005488	GO:0044459	GO:0006887	GO:0008064	GO:0030198
Unigene10853	GO:0016791
Unigene10854	GO:0046914	GO:0003676	GO:0006259
Unigene10855	GO:0016020	GO:0044444	GO:0043231
Unigene10856	GO:0009908	GO:0023033	GO:0007602	GO:0009639	GO:0043231	GO:0010557	GO:0043234	GO:0006952
Unigene10858	GO:0046914	GO:0019538	GO:0008235
Unigene10859	GO:0008374	GO:0043231
Unigene10861	GO:0043231
Unigene10864	GO:0006732	GO:0016289
Unigene10865	GO:0007010	GO:0008092
Unigene10866	GO:0004672	GO:0008152	GO:0016020	GO:0000166
Unigene10867	GO:0005488	GO:0010038	GO:0006098	GO:0009532	GO:0015977	GO:0009526	GO:0006970	GO:0016744	GO:0009534
Unigene10868	GO:0017111	GO:0003676	GO:0004518	GO:0032559
Unigene10871	GO:0006007	GO:0016832
Unigene10874	GO:0003824
Unigene10877	GO:0004672	GO:0043231	GO:0044444	GO:0008152	GO:0000166
Unigene10880	GO:0044464
Unigene10881	GO:0044238	GO:0005576	GO:0031410	GO:0043167	GO:0015926	GO:0009536
Unigene10884	GO:0044464
Unigene10885	GO:0003824
Unigene10890	GO:0015291	GO:0044464	GO:0015893
Unigene10892	GO:0009526	GO:0010468	GO:0009743
Unigene10893	GO:0006464	GO:0004702	GO:0031224	GO:0016628	GO:0007167	GO:0032559
Unigene10894	GO:0006810	GO:0044464	GO:0009124	GO:0016829
Unigene10895	GO:0009526	GO:0009534	GO:0000229
Unigene10896	GO:0008375	GO:0043231
Unigene10897	GO:0046203	GO:0016765	GO:0018205
Unigene10899	GO:0009886	GO:0009725	GO:0005488	GO:0004871	GO:0016491	GO:0031224	GO:0023060	GO:0031410	GO:0051301
Unigene1089	GO:0005488
Unigene10901	GO:0019866	GO:0022892	GO:0006810	GO:0043231	GO:0031224
Unigene10906	GO:0005488
Unigene10917	GO:0048438	GO:0003676	GO:0046983
Unigene10918	GO:0006259	GO:0009887	GO:0003676	GO:0043231	GO:0009908	GO:0034061
Unigene10920	GO:0006259	GO:0004521	GO:0005488	GO:0031410	GO:0004520
Unigene10922	GO:0017111
Unigene10924	GO:0016301
Unigene10926	GO:0043231
Unigene10927	GO:0046914	GO:0006950	GO:0043231	GO:0016628	GO:0044444	GO:0008152	GO:0010038
Unigene10930	GO:0031224	GO:0004674	GO:0031410	GO:0032559	GO:0006464
Unigene10931	GO:0015078	GO:0031224	GO:0006811	GO:0015298
Unigene10932	GO:0006464	GO:0030246	GO:0004702	GO:0004713	GO:0008037	GO:0032559
Unigene10934	GO:0010468
Unigene10935	GO:0016740
Unigene10936	GO:0051707	GO:0052482	GO:0035251	GO:0023033	GO:0048229	GO:0006074	GO:0002218	GO:0009887	GO:0031410	GO:0010260	GO:0016020
Unigene10941	GO:0010467	GO:0030529	GO:0005198
Unigene10945	GO:0017111	GO:0032561	GO:0008135
Unigene10949	GO:0004629	GO:0023060	GO:0016020
Unigene10951	GO:0015630	GO:0007010	GO:0044430
Unigene10959	GO:0000278	GO:0048869	GO:0005488	GO:0015630	GO:0009725	GO:0001558	GO:0019953	GO:0044444	GO:0048513	GO:0003006	GO:0000152
Unigene10967	GO:0016020	GO:0003824	GO:0005488
Unigene10979	GO:0043231	GO:0065007	GO:0000904
Unigene10980	GO:0043231
Unigene10982	GO:0006810	GO:0043231	GO:0031224	GO:0016628	GO:0008152	GO:0005402
Unigene10984	GO:0005506	GO:0008152	GO:0031410	GO:0016712
Unigene10987	GO:0005488
Unigene10992	GO:0016829
Unigene10993	GO:0010468	GO:0006351	GO:0003676	GO:0001071	GO:0043231	GO:0016741
Unigene10994	GO:0046914	GO:0043231	GO:0044427	GO:0010468	GO:0003676	GO:0004386	GO:0006350	GO:0048527	GO:0032559	GO:0031410	GO:0009738	GO:0006325
Unigene10997	GO:0006400
Unigene10998	GO:0003676	GO:0044238	GO:0003824
Unigene10999	GO:0004519	GO:0005488	GO:0010467	GO:0009657	GO:0044238	GO:0044424
Unigene11001	GO:0031224	GO:0006810	GO:0022857
Unigene11003	GO:0016741	GO:0009451	GO:0006396
Unigene11004	GO:0017111	GO:0003676	GO:0032561
Unigene11005	GO:0005488
Unigene11008	GO:0004672
Unigene11010	GO:0010468	GO:0042578
Unigene11013	GO:0031224	GO:0043169	GO:0009206	GO:0043682	GO:0006812	GO:0032559
Unigene11017	GO:0016491
Unigene11018	GO:0046914
Unigene11028	GO:0005488	GO:0004518
Unigene11030	GO:0003002	GO:0010468	GO:0006351	GO:0045165	GO:0003677	GO:0001071	GO:0043231
Unigene11032	GO:0016301	GO:0044424	GO:0006796	GO:0032559
Unigene11035	GO:0005488
Unigene11036	GO:0016323	GO:0005488	GO:0006464	GO:0009926	GO:0004672
Unigene11038	GO:0031224	GO:0060918	GO:0009725	GO:0009746	GO:0015562	GO:0031410	GO:0009630	GO:0015294	GO:0016323	GO:0005773
Unigene11041	GO:0005488
Unigene11046	GO:0005488
Unigene11051	GO:0009411	GO:0031224	GO:0015995	GO:0009941	GO:0009639	GO:0006950
Unigene1105	GO:0031224	GO:0006820	GO:0008509
Unigene11060	GO:0016788	GO:0006497	GO:0031090
Unigene11061	GO:0005515	GO:0009755	GO:0043231
Unigene11064	GO:0016787
Unigene11066	GO:0005488
Unigene11069	GO:0008152	GO:0009536	GO:0016682
Unigene11071	GO:0044464
Unigene11076	GO:0019787	GO:0046914
Unigene11085	GO:0044464	GO:0015833	GO:0015197
Unigene11086	GO:0016787
Unigene11090	GO:0043231	GO:0010467	GO:0022613	GO:0015934	GO:0005198
Unigene11092	GO:0070011
Unigene11093	GO:0016301
Unigene11094	GO:0006351	GO:0030528	GO:0003677	GO:0001071	GO:0005515	GO:0043231
Unigene11095	GO:0005622	GO:0023033	GO:0071482
Unigene11096	GO:0016301	GO:0044444	GO:0016020
Unigene11097	GO:0009314	GO:0004312	GO:0006633	GO:0043231	GO:0000902	GO:0007275	GO:0003006	GO:0006950
Unigene11101	GO:0003676	GO:0043231	GO:0032559	GO:0042623
Unigene11104	GO:0005982	GO:0046914	GO:0009501	GO:0000377	GO:0019538	GO:0008235	GO:0015925	GO:0006950
Unigene11107	GO:0016624	GO:0008152	GO:0043231
Unigene1110	GO:0003824
Unigene11115	GO:0010468	GO:0009725	GO:0003676	GO:0001071	GO:0006970	GO:0043231
Unigene11116	GO:0006952	GO:0012501	GO:0043231	GO:0023060	GO:0003676	GO:0044427	GO:0004175	GO:0046914	GO:0006260	GO:0004872	GO:0019538	GO:0034061	GO:0044425	GO:0006325	GO:0032559
Unigene11118	GO:0046872
Unigene11119	GO:0006261	GO:0046914	GO:0043232	GO:0003916
Unigene11126	GO:0006972	GO:0009532	GO:0009534	GO:0010436
Unigene11127	GO:0010468	GO:0003676	GO:0001071	GO:0043231	GO:0010160
Unigene11135	GO:0016740
Unigene11139	GO:0043234	GO:0005488	GO:0048278	GO:0043231	GO:0044444
Unigene11141	GO:0005488	GO:0008152
Unigene11145	GO:0005982	GO:0043167	GO:0004133	GO:0016740	GO:0009536
Unigene11152	GO:0044464	GO:0008152	GO:0016491	GO:0005506
Unigene11154	GO:0010468	GO:0031981
Unigene11159	GO:0016491	GO:0005506
Unigene11160	GO:0010035	GO:0031224	GO:0006811	GO:0015301
Unigene11163	GO:0060089	GO:0008152	GO:0016628	GO:0023060
Unigene11164	GO:0046872	GO:0006464	GO:0004702	GO:0016020	GO:0032559
Unigene11165	GO:0004672	GO:0008544	GO:0005881	GO:0032559	GO:0006464
Unigene11166	GO:0016829
Unigene11171	GO:0016706
Unigene11173	GO:0048511
Unigene11179	GO:0032561	GO:0003006	GO:0043231	GO:0032506
Unigene1117	GO:0031410	GO:0008375
Unigene11180	GO:0017111
Unigene11183	GO:0019866	GO:0006810	GO:0031224
Unigene11184	GO:0044464
Unigene11185	GO:0046872
Unigene11188	GO:0016798	GO:0044238
Unigene11189	GO:0043231	GO:0003676
Unigene11192	GO:0006464	GO:0004672	GO:0043231	GO:0032559
Unigene11193	GO:0015851	GO:0031224	GO:0015205
Unigene11194	GO:0003723	GO:0010467	GO:0015935	GO:0016020	GO:0030312	GO:0009536	GO:0031981	GO:0005198
Unigene11195	GO:0010468	GO:0001071	GO:0043231	GO:0044444
Unigene11200	GO:0046872	GO:0006892	GO:0010209	GO:0043234	GO:0004871	GO:0044431	GO:0006605	GO:0016020	GO:0031410
Unigene11209	GO:0005515	GO:0009534	GO:0042623	GO:0000166
Unigene1120	GO:0003676	GO:0055029	GO:0006305	GO:0046914	GO:0034062	GO:0016641	GO:0048037	GO:0044451	GO:0016246
Unigene11212	GO:0016740
Unigene11214	GO:0046872	GO:0019941	GO:0019787
Unigene11215	GO:0051707	GO:0016772
Unigene1121	GO:0004871	GO:0043178	GO:0009755
Unigene11221	GO:0004672	GO:0032559	GO:0003690	GO:0006281
Unigene11223	GO:0009699	GO:0044444	GO:0008171
Unigene11224	GO:0005488
Unigene11227	GO:0043231
Unigene1123	GO:0046872	GO:0003676
Unigene11240	GO:0043231	GO:0006448	GO:0043021	GO:0008135	GO:0006449	GO:0018205
Unigene11242	GO:0044042	GO:0016798	GO:0005576	GO:0031410	GO:0030312	GO:0016758
Unigene11245	GO:0042254	GO:0016741	GO:0009536
Unigene11250	GO:0042626	GO:0006810	GO:0031224	GO:0032559	GO:0009536
Unigene11252	GO:0016020	GO:0008757	GO:0043231	GO:0006629
Unigene11253	GO:0005488	GO:0044464	GO:0003824
Unigene11255	GO:0016740
Unigene11256	GO:0070011	GO:0043231	GO:0042623	GO:0019538	GO:0032559
Unigene11260	GO:0046914
Unigene1127	GO:0015020	GO:0016763	GO:0043231	GO:0009832	GO:0010413
Unigene1139	GO:0006950
Unigene1143	GO:0048827	GO:0048437	GO:0016129	GO:0048878	GO:0009887	GO:0004497	GO:0009826	GO:0005506
Unigene1150	GO:0004553	GO:0031224	GO:0031410	GO:0044238
Unigene1153	GO:0044464
Unigene1155	GO:0030528	GO:0009725	GO:0002218	GO:0006970	GO:0009699	GO:0006350
Unigene1157	GO:0017111	GO:0016020	GO:0000166
Unigene1166	GO:0050789	GO:0009791	GO:0016301	GO:0044464	GO:0009639	GO:0032559	GO:0006464
Unigene1169	GO:0016787
Unigene1171	GO:0003676	GO:0003678	GO:0043231	GO:0042623	GO:0032559	GO:0009416	GO:0006281
Unigene11763	GO:0019538
Unigene11764	GO:0044439	GO:0031224
Unigene11767	GO:0004871	GO:0006970	GO:0031224	GO:0009719	GO:0034285
Unigene11772	GO:0043231
Unigene11775	GO:0006810	GO:0016020
Unigene11777	GO:0008943	GO:0006007	GO:0000166	GO:0044424
Unigene11779	GO:0006790	GO:0008757	GO:0048037	GO:0044424
Unigene11780	GO:0004721	GO:0004518	GO:0006281
Unigene11786	GO:0046914	GO:0070076	GO:0043231	GO:0003006	GO:0048827	GO:0000902	GO:0010468	GO:0001071	GO:0048581	GO:0009725	GO:0016573
Unigene11791	GO:0015144	GO:0031224	GO:0043231	GO:0005402	GO:0001071	GO:0003677	GO:0012505	GO:0006351	GO:0008643
Unigene11801	GO:0005622	GO:0005515
Unigene11805	GO:0006869	GO:0009536
Unigene11806	GO:0016740
Unigene11807	GO:0046914	GO:0043231
Unigene11808	GO:0004672	GO:0006464	GO:0032559
Unigene11811	GO:0016757
Unigene11812	GO:0006950
Unigene11818	GO:0006464	GO:0004702	GO:0032559
Unigene11823	GO:0015291	GO:0031224	GO:0015698
Unigene11826	GO:0010101	GO:0005488	GO:0043231	GO:0043234	GO:0048278	GO:0044444	GO:0016020
Unigene11828	GO:0016772	GO:0005488	GO:0043231
Unigene11829	GO:0016407
Unigene11833	GO:0006259	GO:0005488	GO:0003824
Unigene11834	GO:0000902	GO:0009827	GO:0031410
Unigene11836	GO:0009404	GO:0003824
Unigene11838	GO:0005488	GO:0044464	GO:0016740
Unigene11839	GO:0016835	GO:0035510	GO:0005488	GO:0043076	GO:0006281	GO:0016799	GO:0006305	GO:0006342	GO:0003006
Unigene11842	GO:0010087
Unigene11843	GO:0032559	GO:0043232
Unigene11846	GO:0016628	GO:0009699
Unigene11847	GO:0048827	GO:0009888	GO:0010051
Unigene11848	GO:0019897
Unigene1184	GO:0030695
Unigene11851	GO:0044267	GO:0031410	GO:0016859
Unigene11852	GO:0016628	GO:0008152	GO:0031224	GO:0006810	GO:0022857
Unigene11856	GO:0016491	GO:0034968	GO:0043231
Unigene1185	GO:0010192	GO:0030246	GO:0009664	GO:0043167	GO:0015925	GO:0005576	GO:0030312	GO:0044238
Unigene11860	GO:0043231
Unigene11867	GO:0030554	GO:0015002	GO:0009062	GO:0016634	GO:0042579
Unigene11874	GO:0006259	GO:0022406	GO:0043234	GO:0005488	GO:0016192	GO:0016020	GO:0016043	GO:0034061	GO:0044424
Unigene11875	GO:0005488	GO:0032991
Unigene11879	GO:0008092	GO:0016049	GO:0004672	GO:0046872	GO:0008064	GO:0004722	GO:0015629	GO:0016020	GO:0032559	GO:0000904	GO:0006464
Unigene11880	GO:0005488
Unigene11881	GO:0015698	GO:0015377	GO:0031224	GO:0030001
Unigene11883	GO:0006464	GO:0030246	GO:0004672	GO:0043231	GO:0008037	GO:0032559
Unigene11885	GO:0005488
Unigene11887	GO:0046872	GO:0006464	GO:0004702	GO:0032559
Unigene11890	GO:0004721
Unigene11892	GO:0008649	GO:0008170	GO:0006950	GO:0008174	GO:0043231	GO:0006364
Unigene11896	GO:0016740
Unigene11899	GO:0015893	GO:0015405	GO:0015604	GO:0017111	GO:0016020	GO:0032559
Unigene11900	GO:0005488
Unigene11903	GO:0009526
Unigene11905	GO:0016835	GO:0035510	GO:0005488	GO:0043231	GO:0016799	GO:0006305	GO:0006342
Unigene11906	GO:0043231	GO:0042623	GO:0032559
Unigene11908	GO:0006259	GO:0008233	GO:0046914	GO:0003676	GO:0004518	GO:0016779
Unigene11910	GO:0043231
Unigene11911	GO:0008146
Unigene11912	GO:0003676	GO:0005515	GO:0004518	GO:0043231	GO:0010467
Unigene11914	GO:0004497	GO:0005506
Unigene11916	GO:0008152	GO:0004553
Unigene11918	GO:0016846	GO:0016765
Unigene11923	GO:0016020	GO:0016491	GO:0005506
Unigene11924	GO:0016020
Unigene11933	GO:0009060	GO:0046914	GO:0043231	GO:0004448	GO:0019752	GO:0000166
Unigene11935	GO:0006970	GO:0043231	GO:0044444	GO:0004033	GO:0008152	GO:0010038
Unigene11936	GO:0010468	GO:0001071	GO:0043231
Unigene11937	GO:0004672	GO:0009987	GO:0000166
Unigene11940	GO:0008168
Unigene11943	GO:0015299	GO:0006812
Unigene11944	GO:0042623	GO:0032559	GO:0009536
Unigene11945	GO:0043231	GO:0009873
Unigene11946	GO:0005488	GO:0044464
Unigene11949	GO:0044464
Unigene1194	GO:0048278	GO:0043231
Unigene11957	GO:0016788
Unigene11959	GO:0006139
Unigene11962	GO:0046914
Unigene11963	GO:0032535	GO:0008154	GO:0003779	GO:0009653	GO:0005886
Unigene11964	GO:0016614	GO:0000166
Unigene11965	GO:0044238	GO:0016787	GO:0031410
Unigene11969	GO:0031410	GO:0043231
Unigene11970	GO:0043231	GO:0016740
Unigene11973	GO:0010468	GO:0043231
Unigene11979	GO:0010467	GO:0015935	GO:0030312	GO:0031981	GO:0005198
Unigene11983	GO:0046914	GO:0019538	GO:0008235	GO:0043231
Unigene11984	GO:0043231
Unigene11987	GO:0051707	GO:0043231	GO:0007009	GO:0031410	GO:0006605	GO:0016197	GO:0046739	GO:0016020	GO:0006950
Unigene11989	GO:0005488
Unigene11990	GO:0006563	GO:0000097	GO:0016835	GO:0048037
Unigene11991	GO:0016020
Unigene11994	GO:0043231	GO:0003824
Unigene11996	GO:0010675	GO:0051707	GO:0005488	GO:0043231	GO:0009719	GO:0010468	GO:0001071	GO:0006950
Unigene11998	GO:0046872	GO:0003676
Unigene12000	GO:0016491	GO:0005488
Unigene12001	GO:0046914	GO:0016491	GO:0051536	GO:0044237	GO:0009536
Unigene12004	GO:0016020
Unigene12008	GO:0006464	GO:0023060	GO:0004674	GO:0032559
Unigene1200	GO:0016209	GO:0043229
Unigene12013	GO:0046872	GO:0008152
Unigene12015	GO:0006220	GO:0016879	GO:0003006	GO:0044464	GO:0010038
Unigene12017	GO:0005488	GO:0016094	GO:0004659	GO:0009536
Unigene12018	GO:0032559	GO:0042623
Unigene12020	GO:0016020
Unigene12024	GO:0006811	GO:0044425	GO:0044424	GO:0044237
Unigene12027	GO:0016791	GO:0004672	GO:0009536
Unigene12028	GO:0046872	GO:0003676
Unigene12029	GO:0019783	GO:0046914	GO:0019941	GO:0016790	GO:0043231
Unigene12030	GO:0031224	GO:0051707	GO:0005488	GO:0010038	GO:0000325	GO:0015672	GO:0009409	GO:0006875	GO:0046873	GO:0006970	GO:0030005	GO:0031090	GO:0015368	GO:0070838	GO:0044237
Unigene12033	GO:0005515	GO:0009534	GO:0042623	GO:0032559
Unigene12035	GO:0005488
Unigene12039	GO:0017038	GO:0006605	GO:0009706	GO:0015995	GO:0003676	GO:0009532	GO:0032559	GO:0009657	GO:0030312	GO:0042623	GO:0009534	GO:0016788	GO:0006281
Unigene12040	GO:0009536
Unigene12042	GO:0043231	GO:0006631	GO:0004312
Unigene12045	GO:0016740
Unigene12049	GO:0006259	GO:0004175	GO:0046914	GO:0003676	GO:0004518	GO:0034061
Unigene12054	GO:0046872	GO:0009690	GO:0044444	GO:0016765	GO:0000166
Unigene12055	GO:0003899	GO:0043231	GO:0003676	GO:0009887	GO:0034061	GO:0006271
Unigene12056	GO:0005099	GO:0044464	GO:0032318
Unigene12061	GO:0043231
Unigene12072	GO:0005488	GO:0005624	GO:0048278	GO:0043231	GO:0044444	GO:0016020	GO:0015031
Unigene12077	GO:0009062	GO:0009725	GO:0016289	GO:0006950	GO:0006573	GO:0016836
Unigene12080	GO:0010468	GO:0003676	GO:0043231	GO:0010050
Unigene12085	GO:0044464
Unigene12086	GO:0016628	GO:0019538	GO:0004175
Unigene12087	GO:0017111	GO:0016020	GO:0043231	GO:0032559
Unigene12088	GO:0046872
Unigene12089	GO:0005488
Unigene12090	GO:0044464
Unigene12094	GO:0006952	GO:0012501	GO:0031224	GO:0006810	GO:0043231	GO:0023060	GO:0003676	GO:0004672	GO:0044427	GO:0004175	GO:0006260	GO:0004872	GO:0019538	GO:0034061	GO:0006325	GO:0032559
Unigene12096	GO:0005618	GO:0009725
Unigene12098	GO:0043167	GO:0005976	GO:0016160
Unigene12100	GO:0015630	GO:0009987	GO:0005488	GO:0003774
Unigene12104	GO:0003899	GO:0043231	GO:0003676	GO:0009908	GO:0009887	GO:0034061	GO:0006271	GO:0004527
Unigene12106	GO:0043231
Unigene12109	GO:0016772	GO:0043412	GO:0042579
Unigene12113	GO:0016655	GO:0008152	GO:0046914
Unigene12116	GO:0044238	GO:0016773
Unigene12119	GO:0009526
Unigene12122	GO:0009707	GO:0031410
Unigene12124	GO:0044464
Unigene12125	GO:0000166
Unigene12128	GO:0004553	GO:0005975	GO:0030312
Unigene12131	GO:0043231	GO:0023033	GO:0048573	GO:0048572	GO:0031461	GO:0009640	GO:0007602	GO:0005515	GO:0016301	GO:0019897	GO:0032559	GO:0006464
Unigene12133	GO:0003723	GO:0043231
Unigene12136	GO:0019538	GO:0004180	GO:0042579	GO:0031410
Unigene12137	GO:0006464	GO:0030246	GO:0031224	GO:0035250	GO:0009536
Unigene12145	GO:0044238	GO:0005488	GO:0016020	GO:0003824
Unigene12146	GO:0044424
Unigene12147	GO:0046872	GO:0044464
Unigene12148	GO:0006351	GO:0003676	GO:0043231
Unigene12149	GO:0016491
Unigene12150	GO:0005488
Unigene12152	GO:0005488	GO:0043231	GO:0006811	GO:0016020	GO:0005216
Unigene12153	GO:0005488	GO:0004672
Unigene12157	GO:0009607	GO:0043231	GO:0031410	GO:0006026
Unigene12158	GO:0006779	GO:0016836	GO:0009536
Unigene1215	GO:0044464	GO:0005488	GO:0034641	GO:0004527
Unigene12165	GO:0010468
Unigene12170	GO:0008037	GO:0006468	GO:0015630	GO:0003676	GO:0006260	GO:0009536	GO:0034061	GO:0003774	GO:0048513	GO:0008104	GO:0030246	GO:0032559	GO:0004702
Unigene12172	GO:0009987	GO:0005488	GO:0009725	GO:0032501	GO:0003006
Unigene12173	GO:0031410	GO:0005488
Unigene12175	GO:0043231
Unigene12176	GO:0003676	GO:0003678	GO:0043231	GO:0042623	GO:0032559	GO:0009416	GO:0006281
Unigene12182	GO:0022891	GO:0044464	GO:0009566	GO:0006810
Unigene12184	GO:0032561	GO:0032991	GO:0032583	GO:0030528	GO:0005515	GO:0043231	GO:0009756	GO:0009755	GO:0001071	GO:0006970	GO:0003677	GO:0010029	GO:0043623
Unigene12190	GO:0016628	GO:0008152	GO:0031224	GO:0006810	GO:0022857
Unigene12194	GO:0003676
Unigene12195	GO:0005488	GO:0031124	GO:0043231	GO:0003824
Unigene12196	GO:0006810	GO:0042221	GO:0016020	GO:0031410	GO:0005215
Unigene12205	GO:0010468	GO:0042578
Unigene12207	GO:0046914	GO:0016682	GO:0009826	GO:0005618	GO:0031225	GO:0005576	GO:0008152
Unigene12213	GO:0046872
Unigene12217	GO:0043231
Unigene12218	GO:0010035	GO:0006950	GO:0009987	GO:0042126	GO:0043231
Unigene12219	GO:0009536
Unigene12222	GO:0005488	GO:0034641	GO:0043231	GO:0031410	GO:0009292
Unigene12223	GO:0016209	GO:0006950	GO:0031980	GO:0016705	GO:0008152	GO:0019725	GO:0010038
Unigene12231	GO:0009064	GO:0005515	GO:0016831	GO:0043231	GO:0044444	GO:0048037	GO:0010038
Unigene12232	GO:0006605	GO:0043231
Unigene12236	GO:0046914
Unigene12241	GO:0010467	GO:0070566
Unigene12242	GO:0009060	GO:0046872	GO:0043231	GO:0004448	GO:0019752	GO:0000166
Unigene12243	GO:0004871	GO:0006464	GO:0004672	GO:0032559
Unigene12245	GO:0046914	GO:0006464	GO:0004721	GO:0044464	GO:0006796	GO:0016772
Unigene12249	GO:0015031	GO:0046914
Unigene12251	GO:0044464
Unigene12253	GO:0016866	GO:0003676	GO:0009536	GO:0009451
Unigene12256	GO:0003676
Unigene12257	GO:0033554	GO:0045841	GO:0009411
Unigene12258	GO:0016791
Unigene12259	GO:0010468	GO:0009725	GO:0030528	GO:0003676	GO:0001071	GO:0010087	GO:0043231	GO:0009743
Unigene12262	GO:0051234	GO:0031224	GO:0031410	GO:0050136	GO:0022904	GO:0005746
Unigene12271	GO:0004553	GO:0008152
Unigene12274	GO:0005488
Unigene12275	GO:0046872
Unigene12278	GO:0005840	GO:0004175	GO:0005839	GO:0019941	GO:0043231	GO:0016020	GO:0010038
Unigene12279	GO:0042626	GO:0006810	GO:0043231	GO:0031224	GO:0032559
Unigene1227	GO:0044444	GO:0043229
Unigene12281	GO:0003676	GO:0044238	GO:0003824
Unigene12285	GO:0043231
Unigene12287	GO:0008152	GO:0016491	GO:0003006
Unigene1228	GO:0005488
Unigene12294	GO:0031410
Unigene12298	GO:0016491	GO:0043231
Unigene1229	GO:0051707	GO:0016020	GO:0046872	GO:0015833
Unigene12302	GO:0016740	GO:0000394
Unigene12304	GO:0016874
Unigene12306	GO:0031224	GO:0043231	GO:0016759	GO:0046914	GO:0045229	GO:0009250	GO:0009832	GO:0006950
Unigene12308	GO:0006351	GO:0003677	GO:0001071	GO:0005515	GO:0043231	GO:0009411
Unigene12309	GO:0005515
Unigene12310	GO:0015893	GO:0015405	GO:0015604	GO:0043231	GO:0017111	GO:0032559
Unigene12315	GO:0010467	GO:0030529	GO:0009536	GO:0005198
Unigene12318	GO:0009987	GO:0005488
Unigene12320	GO:0046872	GO:0006464	GO:0043231	GO:0023060	GO:0016020	GO:0004674	GO:0010038	GO:0032559
Unigene12327	GO:0009683	GO:0004091	GO:0048513
Unigene12329	GO:0009987	GO:0005488
Unigene12333	GO:0030528	GO:0003723	GO:0043231	GO:0006396
Unigene12337	GO:0005488	GO:0022892	GO:0006606	GO:0005635
Unigene12341	GO:0009987
Unigene12342	GO:0003676	GO:0009536	GO:0009657	GO:0004812	GO:0006418	GO:0003006	GO:0032559
Unigene12344	GO:0006464	GO:0016020	GO:0004674	GO:0032559
Unigene12346	GO:0016892	GO:0046914	GO:0003676	GO:0009536
Unigene12347	GO:0008374	GO:0043231	GO:0006629
Unigene12348	GO:0004672
Unigene1234	GO:0006464	GO:0004672	GO:0031224	GO:0007167	GO:0032559
Unigene12350	GO:0016830	GO:0031410
Unigene12354	GO:0016020
Unigene12355	GO:0043231
Unigene12356	GO:0000087	GO:0043231
Unigene12358	GO:0005515
Unigene12361	GO:0019538	GO:0005488	GO:0043231	GO:0070011
Unigene12363	GO:0032559	GO:0042623
Unigene12365	GO:0043231
Unigene12366	GO:0030001	GO:0016020	GO:0046873
Unigene12367	GO:0006596	GO:0016813	GO:0003006
Unigene12368	GO:0008135
Unigene12369	GO:0048856	GO:0009536	GO:0008033	GO:0009657	GO:0000166	GO:0003006
Unigene1236	GO:0010468	GO:0003676	GO:0001071	GO:0043231	GO:0009743
Unigene12372	GO:0016491	GO:0043231	GO:0008152	GO:0044425
Unigene12373	GO:0009526	GO:0009534
Unigene12374	GO:0032559	GO:0042623
Unigene12376	GO:0016788	GO:0005618
Unigene12378	GO:0034968	GO:0003690	GO:0043231	GO:0006259	GO:0046914	GO:0018024	GO:0000166
Unigene12380	GO:0016209	GO:0005506	GO:0006950	GO:0005618	GO:0008152	GO:0031410	GO:0003824
Unigene12384	GO:0046914	GO:0016094	GO:0004659	GO:0043231
Unigene12386	GO:0019206	GO:0006164	GO:0034708	GO:0009975	GO:0019204	GO:0006397	GO:0032559
Unigene12387	GO:0005488
Unigene12389	GO:0009642	GO:0043231	GO:0016094	GO:0031410	GO:0004659	GO:0006950	GO:0006984
Unigene12390	GO:0016020	GO:0015833	GO:0015197
Unigene12392	GO:0043231	GO:0032559	GO:0042623
Unigene12396	GO:0019852	GO:0016861	GO:0003006	GO:0044238
Unigene12398	GO:0046914	GO:0009108	GO:0016742	GO:0043231
Unigene12399	GO:0005488	GO:0043231	GO:0008152	GO:0003824
Unigene12406	GO:0030554	GO:0050664	GO:0016209	GO:0046914	GO:0032501	GO:0006950	GO:0031224	GO:0008152
Unigene12408	GO:0006644	GO:0009056	GO:0006631	GO:0043231	GO:0004672	GO:0030572	GO:0016831	GO:0032559	GO:0006464
Unigene12411	GO:0006810	GO:0044464	GO:0005215
Unigene12412	GO:0010468	GO:0005515	GO:0009755	GO:0043231
Unigene12414	GO:0031224	GO:0015833
Unigene12417	GO:0009987	GO:0010033	GO:0005488	GO:0023033
Unigene12418	GO:0044464
Unigene12427	GO:0009987	GO:0006950	GO:0031224
Unigene12428	GO:0044464
Unigene12429	GO:0016791	GO:0009536
Unigene12430	GO:0007017	GO:0003774	GO:0016020	GO:0032559	GO:0015630
Unigene12434	GO:0031224	GO:0043231	GO:0010038	GO:0009206	GO:0046914	GO:0009636	GO:0000041	GO:0043682	GO:0032559
Unigene12442	GO:0031410
Unigene12444	GO:0007166	GO:0032561	GO:0006464	GO:0060089	GO:0023060
Unigene12447	GO:0043231	GO:0004468	GO:0046872	GO:0005515	GO:0009791	GO:0043543
Unigene12452	GO:0005488	GO:0030119	GO:0015031
Unigene12455	GO:0019897	GO:0009536	GO:0023060
Unigene12462	GO:0032561	GO:0043623	GO:0007017	GO:0017111	GO:0032991	GO:0015630
Unigene12467	GO:0006259	GO:0042623	GO:0032559
Unigene12468	GO:0008152	GO:0005622
Unigene12469	GO:0031224	GO:0042625	GO:0046872	GO:0009206	GO:0005548	GO:0006869	GO:0032559
Unigene12470	GO:0016740
Unigene12471	GO:0044238	GO:0046872	GO:0004629	GO:0060089	GO:0023060
Unigene12476	GO:0006464	GO:0004702	GO:0031224	GO:0032559
Unigene12478	GO:0009314	GO:0008066	GO:0006810	GO:0016020	GO:0005216	GO:0006875
Unigene1247	GO:0005488	GO:0043229
Unigene12481	GO:0046914	GO:0043231
Unigene12482	GO:0046914	GO:0019941	GO:0016790	GO:0044464
Unigene12483	GO:0006351	GO:0046914	GO:0003677	GO:0001071
Unigene12484	GO:0006464	GO:0004672	GO:0016020	GO:0032559
Unigene12485	GO:0004672
Unigene12488	GO:0003677	GO:0009536	GO:0006281
Unigene12489	GO:0016020	GO:0009536
Unigene12491	GO:0030554	GO:0016491	GO:0005506	GO:0043231	GO:0008152
Unigene12500	GO:0048869	GO:0009653	GO:0016043
Unigene12507	GO:0008146
Unigene12511	GO:0031224
Unigene12512	GO:0043231	GO:0016407
Unigene12516	GO:0016772	GO:0010038	GO:0009267	GO:0004611	GO:0031981	GO:0044444	GO:0006006	GO:0050832	GO:0032559
Unigene12518	GO:0005488
Unigene12519	GO:0005488	GO:0009536
Unigene1251	GO:0004871	GO:0006464	GO:0030246	GO:0004672	GO:0008037	GO:0031410	GO:0032559
Unigene12521	GO:0015893	GO:0015405	GO:0043234	GO:0044464	GO:0017111	GO:0032559
Unigene12522	GO:0050136	GO:0043231
Unigene12524	GO:0016787
Unigene12530	GO:0004871	GO:0006464	GO:0016301	GO:0007167	GO:0016020	GO:0032559
Unigene12534	GO:0015915	GO:0009845	GO:0005778	GO:0016887	GO:0015405
Unigene12535	GO:0003676
Unigene12539	GO:0060255	GO:0032446	GO:0019787	GO:0032559
Unigene12548	GO:0031410	GO:0003824
Unigene12554	GO:0043566	GO:0003678	GO:0043231	GO:0000726
Unigene12557	GO:0003824	GO:0008152
Unigene12566	GO:0006464	GO:0004672	GO:0016628	GO:0007167	GO:0031410	GO:0032559
Unigene12569	GO:0004871	GO:0004672	GO:0043231	GO:0043170	GO:0016020	GO:0031410
Unigene12573	GO:0003824	GO:0008152
Unigene12574	GO:0005488
Unigene12576	GO:0043167	GO:0031225	GO:0031410	GO:0044238	GO:0008422
Unigene12579	GO:0006810	GO:0031224
Unigene12581	GO:0043647	GO:0046030	GO:0043231
Unigene12583	GO:0016491	GO:0016831	GO:0043094	GO:0015977	GO:0009536
Unigene12584	GO:0016757	GO:0009987
Unigene12585	GO:0016624	GO:0008152	GO:0043231
Unigene12591	GO:0022891	GO:0044464	GO:0009566	GO:0006810
Unigene12595	GO:0033206	GO:0000226	GO:0007349	GO:0003774	GO:0032559	GO:0048229	GO:0015630
Unigene12597	GO:0008152	GO:0005634
Unigene12600	GO:0005488	GO:0009570	GO:0016701
Unigene12602	GO:0006526	GO:0016842	GO:0044464
Unigene12605	GO:0000325	GO:0046872	GO:0005249	GO:0031224	GO:0030001
Unigene12610	GO:0044238	GO:0009987
Unigene12612	GO:0043231	GO:0016020
Unigene12613	GO:0006497	GO:0031090	GO:0031224
Unigene12616	GO:0004725	GO:0006464
Unigene12617	GO:0043231
Unigene12618	GO:0009536
Unigene12620	GO:0005488	GO:0043231
Unigene12622	GO:0009888	GO:0043231	GO:0010468	GO:0010051	GO:0001071	GO:0043565	GO:0009755	GO:0005515	GO:0048513	GO:0009791	GO:0006351	GO:0000578
Unigene12623	GO:0006351	GO:0003676	GO:0001071	GO:0000996	GO:0043231
Unigene12629	GO:0005488	GO:0043231	GO:0044444	GO:0003006
Unigene12630	GO:0009987	GO:0005488	GO:0016817	GO:0008152	GO:0015075
Unigene12631	GO:0007417	GO:0016301	GO:0006599	GO:0005737	GO:0032559	GO:0030320
Unigene12636	GO:0004812	GO:0043231	GO:0006418	GO:0032559
Unigene12637	GO:0016020
Unigene1263	GO:0005488	GO:0016301
Unigene12641	GO:0012501	GO:0005488
Unigene12643	GO:0005488
Unigene12645	GO:0005488
Unigene12646	GO:0003676	GO:0016787	GO:0009987	GO:0043170	GO:0044238
Unigene12649	GO:0016811	GO:0019538	GO:0006519	GO:0005515	GO:0043231	GO:0070011	GO:0031410	GO:0010038
Unigene12652	GO:0019941	GO:0016790	GO:0070011
Unigene12653	GO:0006842	GO:0031224	GO:0031410	GO:0015142
Unigene12654	GO:0044464
Unigene12656	GO:0005488
Unigene12657	GO:0008187
Unigene12659	GO:0003002	GO:0015631	GO:0042546	GO:0043231	GO:0006996
Unigene1265	GO:0043231
Unigene12660	GO:0003676
Unigene12662	GO:0005488	GO:0016820	GO:0016818	GO:0015075
Unigene12663	GO:0016740
Unigene12664	GO:0046872	GO:0005618	GO:0003824	GO:0016209
Unigene12674	GO:0006464	GO:0004672	GO:0031224	GO:0032559
Unigene12677	GO:0005488	GO:0016301	GO:0043231
Unigene12678	GO:0046914	GO:0003824	GO:0043231
Unigene12679	GO:0019866	GO:0006810	GO:0043231	GO:0031224	GO:0009987
Unigene12680	GO:0016020
Unigene12682	GO:0043231
Unigene12685	GO:0043231	GO:0003676	GO:0006261	GO:0060255	GO:0006350	GO:0010948
Unigene12689	GO:0017111	GO:0032561	GO:0043231
Unigene12690	GO:0003676	GO:0051536	GO:0004518	GO:0043231	GO:0016835	GO:0006281
Unigene12692	GO:0046914
Unigene12693	GO:0015291	GO:0051707	GO:0044464	GO:0015893
Unigene12694	GO:0043234	GO:0006355	GO:0016251	GO:0008283	GO:0010557
Unigene12696	GO:0015837	GO:0031224	GO:0005275
Unigene12699	GO:0000785	GO:0003676	GO:0034728	GO:0006810	GO:0031224	GO:0009536	GO:0031981
Unigene12702	GO:0046872	GO:0006464	GO:0004674	GO:0032559
Unigene12704	GO:0016104	GO:0031559	GO:0043231	GO:0009668	GO:0048229	GO:0006350
Unigene12706	GO:0016747
Unigene12712	GO:0043231
Unigene12713	GO:0010468	GO:0001071
Unigene12716	GO:0010033	GO:0016020	GO:0003824
Unigene12718	GO:0046914	GO:0003676	GO:0040029	GO:0043231	GO:0009908
Unigene12721	GO:0003676
Unigene12723	GO:0016758	GO:0005975
Unigene12726	GO:0055086	GO:0016740
Unigene12728	GO:0044238	GO:0004553	GO:0006952
Unigene12730	GO:0006810	GO:0043231	GO:0015291	GO:0051707	GO:0031410	GO:0008509
Unigene12733	GO:0016020
Unigene12734	GO:0005488	GO:0043170
Unigene12742	GO:0044238	GO:0009536	GO:0034641	GO:0048513	GO:0019205
Unigene12744	GO:0003824
Unigene12746	GO:0003676
Unigene12747	GO:0016835	GO:0000097	GO:0009532	GO:0006801	GO:0006563	GO:0042743	GO:0048037
Unigene12755	GO:0016787	GO:0044238
Unigene12758	GO:0005488	GO:0006810
Unigene12760	GO:0046872
Unigene1281	GO:0017111	GO:0046914	GO:0003676	GO:0032559
Unigene1284	GO:0005488	GO:0016301	GO:0031410
Unigene1293	GO:0043231	GO:0010468	GO:0046983	GO:0009791	GO:0006350
Unigene1300	GO:0016020
Unigene1317	GO:0009536
Unigene1319	GO:0042995	GO:0032559	GO:0043232
Unigene13263	GO:0044248	GO:0008641
Unigene13265	GO:0016628	GO:0008152	GO:0050896	GO:0032559
Unigene13266	GO:0016301	GO:0044464
Unigene13267	GO:0009648	GO:0006464	GO:0004702	GO:0043231	GO:0032559
Unigene13272	GO:0010468	GO:0006351	GO:0003676	GO:0001071	GO:0016740
Unigene13273	GO:0006760	GO:0016881	GO:0032559
Unigene1327	GO:0009725	GO:0006950	GO:0005198
Unigene13281	GO:0016491	GO:0006464	GO:0004672	GO:0031224	GO:0007167	GO:0031410	GO:0032559
Unigene13284	GO:0005488
Unigene13286	GO:0008757
Unigene13288	GO:0016491	GO:0006350	GO:0016020	GO:0000166
Unigene13289	GO:0016020	GO:0043231
Unigene13293	GO:0005488	GO:0044444	GO:0016740	GO:0005634
Unigene13295	GO:0044464
Unigene13296	GO:0031410	GO:0016462	GO:0032559
Unigene1329	GO:0003676	GO:0009987	GO:0016020
Unigene13302	GO:0031224	GO:0042625	GO:0046872	GO:0009206	GO:0005548	GO:0006869	GO:0032559
Unigene13308	GO:0031123	GO:0043231	GO:0016779
Unigene1330	GO:0015078	GO:0000275	GO:0015986	GO:0015662	GO:0019829	GO:0032559
Unigene13311	GO:0003747	GO:0006412	GO:0044424
Unigene13312	GO:0030554	GO:0050664	GO:0016209	GO:0046914	GO:0006950	GO:0031224	GO:0008152
Unigene13314	GO:0010468	GO:0003677	GO:0032501	GO:0001071
Unigene13315	GO:0046872	GO:0005773	GO:0006810	GO:0031090	GO:0031224
Unigene13319	GO:0044267	GO:0009536	GO:0005515
Unigene13320	GO:0046914	GO:0044424	GO:0008152	GO:0016616
Unigene13322	GO:0010102	GO:0009725	GO:0004672	GO:0042802	GO:0006520	GO:0016023	GO:0031406	GO:0008356	GO:0003006	GO:0016020
Unigene13323	GO:0006810	GO:0043231	GO:0006996
Unigene13326	GO:0034062
Unigene13328	GO:0003724	GO:0043231	GO:0032559
Unigene13329	GO:0005488
Unigene13331	GO:0016160	GO:0016757	GO:0007275	GO:0043167	GO:0003006	GO:0044238	GO:0009536
Unigene13333	GO:0044260	GO:0004672	GO:0044238	GO:0000166
Unigene13336	GO:0031410
Unigene13337	GO:0005488
Unigene13340	GO:0004871	GO:0006464	GO:0004672	GO:0031224	GO:0016628	GO:0007167	GO:0032559
Unigene13343	GO:0043167	GO:0005618	GO:0016020	GO:0031410	GO:0044238	GO:0015929
Unigene13344	GO:0032559	GO:0043232
Unigene13345	GO:0034728	GO:0043231
Unigene13347	GO:0004812	GO:0043231	GO:0006418	GO:0032559
Unigene13349	GO:0031968	GO:0006810	GO:0008320
Unigene1334	GO:0009536
Unigene13367	GO:0051234	GO:0030313	GO:0005515	GO:0009987	GO:0016020	GO:0044424
Unigene13368	GO:0016811	GO:0005488	GO:0008654	GO:0017111
Unigene13370	GO:0009653	GO:0048513
Unigene13374	GO:0015291	GO:0031224	GO:0015698
Unigene13375	GO:0004672	GO:0000166	GO:0003006
Unigene13376	GO:0005488
Unigene13377	GO:0008152	GO:0004312	GO:0033764
Unigene13378	GO:0006633	GO:0009534
Unigene13380	GO:0043231
Unigene13381	GO:0046914	GO:0043231	GO:0070011
Unigene13385	GO:0007017	GO:0003774	GO:0016020	GO:0032559	GO:0015630
Unigene13386	GO:0008374	GO:0044464
Unigene13388	GO:0044464
Unigene13389	GO:0019897	GO:0031461
Unigene13392	GO:0003774	GO:0051301	GO:0000166	GO:0015630
Unigene13395	GO:0005488
Unigene13396	GO:0022891	GO:0016491	GO:0006810	GO:0031224	GO:0009536
Unigene13399	GO:0006260	GO:0003676	GO:0043231	GO:0034061
Unigene1339	GO:0016160	GO:0005982	GO:0006950	GO:0043167	GO:0009532	GO:0000023
Unigene13402	GO:0000314	GO:0003723	GO:0010467	GO:0009536	GO:0005198
Unigene13410	GO:0044464
Unigene13411	GO:0006810	GO:0044464
Unigene13412	GO:0004871	GO:0006464	GO:0030246	GO:0008037	GO:0044464	GO:0004674	GO:0032559
Unigene13413	GO:0016312	GO:0044237	GO:0008252	GO:0043231
Unigene13414	GO:0010468
Unigene13416	GO:0031410
Unigene13418	GO:0016020
Unigene1341	GO:0060918	GO:0009725	GO:0042445	GO:0009532	GO:0016702	GO:0009887	GO:0010346	GO:0016118
Unigene13420	GO:0046914	GO:0003006	GO:0006807	GO:0048037	GO:0016641
Unigene13421	GO:0031224	GO:0031410	GO:0006810
Unigene13423	GO:0005488	GO:0004672	GO:0016020
Unigene13425	GO:0050896	GO:0005515	GO:0010467	GO:0044267	GO:0030529	GO:0032559	GO:0005198
Unigene13429	GO:0043231	GO:0003676
Unigene13430	GO:0046872	GO:0008092	GO:0043231
Unigene13432	GO:0016787
Unigene13433	GO:0048827	GO:0009888	GO:0043231	GO:0010051
Unigene13439	GO:0004871	GO:0006464	GO:0043231	GO:0031224	GO:0007167	GO:0004674	GO:0032559
Unigene13440	GO:0009057	GO:0044464	GO:0003824
Unigene13446	GO:0046872	GO:0043647	GO:0051766	GO:0006950	GO:0043231	GO:0051765	GO:0032559
Unigene13450	GO:0006720	GO:0007275	GO:0004659	GO:0009536
Unigene13451	GO:0004175	GO:0019538	GO:0006972	GO:0043231
Unigene13453	GO:0046914	GO:0043231	GO:0006886	GO:0003824	GO:0032559
Unigene13456	GO:0016787
Unigene13460	GO:0005488	GO:0016787	GO:0031410
Unigene13467	GO:0031224	GO:0005249	GO:0048588	GO:0006970	GO:0000166	GO:0030001
Unigene13469	GO:0048764	GO:0031225	GO:0043231
Unigene13472	GO:0046914	GO:0003676	GO:0006259
Unigene13476	GO:0017111	GO:0010038	GO:0043234	GO:0015630	GO:0030312	GO:0009536	GO:0043623	GO:0006970	GO:0032561	GO:0007017	GO:0009629	GO:0016020
Unigene13480	GO:0043231
Unigene13482	GO:0003677
Unigene13483	GO:0046872	GO:0005773	GO:0006810	GO:0031090	GO:0031224
Unigene13484	GO:0009725	GO:0043231	GO:0017111	GO:0032559
Unigene13487	GO:0031406	GO:0016774	GO:0006520
Unigene13488	GO:0031410	GO:0043231
Unigene13492	GO:0003676	GO:0034062	GO:0009536	GO:0001071	GO:0000996	GO:0006351	GO:0009639
Unigene13493	GO:0043231	GO:0016020
Unigene13495	GO:0004396	GO:0010038
Unigene13499	GO:0043231
Unigene13500	GO:0005488	GO:0048278	GO:0044444	GO:0016020
Unigene13504	GO:0043231
Unigene13505	GO:0044238	GO:0004553
Unigene13507	GO:0004871	GO:0006950	GO:0031224	GO:0009719	GO:0034285
Unigene1350	GO:0006644	GO:0043231	GO:0043234	GO:0008610	GO:0016616	GO:0006072	GO:0000166	GO:0048037	GO:0009814
Unigene13510	GO:0016441	GO:0005849
Unigene13513	GO:0016746
Unigene13515	GO:0008374	GO:0043231
Unigene13517	GO:0005515	GO:0044267
Unigene13520	GO:0008152	GO:0033764
Unigene13521	GO:0009536
Unigene13524	GO:0004673	GO:0006468	GO:0010468	GO:0004930	GO:0007602	GO:0042802	GO:0006351	GO:0044464	GO:0050877	GO:0032559
Unigene13528	GO:0004871	GO:0044260	GO:0004673	GO:0010119	GO:0016020	GO:0043231	GO:0034614	GO:0009873	GO:0016310	GO:0048513	GO:0044238	GO:0009738	GO:0002237	GO:0071241
Unigene13532	GO:0043167	GO:0005618	GO:0031225	GO:0043231	GO:0031410	GO:0044238	GO:0008422
Unigene13536	GO:0007276	GO:0043231	GO:0006310	GO:0003676	GO:0046872	GO:0048229	GO:0000785	GO:0007140
Unigene13537	GO:0031410
Unigene13542	GO:0043234	GO:0048278	GO:0044444	GO:0000904	GO:0009856
Unigene13544	GO:0007049	GO:0005488
Unigene13545	GO:0016020	GO:0022891	GO:0016491	GO:0006810
Unigene13546	GO:0019538	GO:0016787	GO:0031224	GO:0031410
Unigene13550	GO:0005488
Unigene13552	GO:0006259	GO:0043231	GO:0042623	GO:0032559
Unigene13553	GO:0043231
Unigene13555	GO:0043231	GO:0042623	GO:0032559
Unigene13560	GO:0005488
Unigene13562	GO:0016192	GO:0044267	GO:0005768	GO:0006605	GO:0005515	GO:0009657	GO:0031090	GO:0009630	GO:0003006	GO:0044431	GO:0042598	GO:0006950
Unigene13564	GO:0009536
Unigene13565	GO:0005488	GO:0043231	GO:0016787
Unigene13570	GO:0008135	GO:0006351	GO:0043234	GO:0030528	GO:0043231
Unigene13573	GO:0030312	GO:0006950	GO:0003824
Unigene13579	GO:0016772	GO:0003676	GO:0006259
Unigene13584	GO:0003676	GO:0010467	GO:0005198	GO:0033279
Unigene13587	GO:0016791	GO:0044237
Unigene13591	GO:0044464
Unigene13593	GO:0019321	GO:0016773	GO:0043231
Unigene13595	GO:0005488	GO:0043231
Unigene13597	GO:0043231
Unigene13598	GO:0030001	GO:0044464	GO:0046873
Unigene13599	GO:0044431	GO:0016757
Unigene13605	GO:0006633	GO:0046872	GO:0016702
Unigene13607	GO:0006464	GO:0004674	GO:0032559
Unigene13611	GO:0005488
Unigene13614	GO:0048869	GO:0043231	GO:0004674	GO:0051726	GO:0010015	GO:0044444	GO:0032559	GO:0006464
Unigene13615	GO:0046872
Unigene13616	GO:0044464
Unigene13621	GO:0043231
Unigene13623	GO:0004553	GO:0008152	GO:0043231
Unigene13625	GO:0043231
Unigene13626	GO:0005488	GO:0016874
Unigene13630	GO:0006749	GO:0043231	GO:0016755
Unigene13631	GO:0017111	GO:0006625	GO:0009062
Unigene13633	GO:0006566	GO:0005488	GO:0006549	GO:0016616	GO:0000097
Unigene13636	GO:0005488
Unigene13637	GO:0019538	GO:0004180	GO:0005618	GO:0043231	GO:0031410
Unigene13645	GO:0009314	GO:0004312	GO:0006633	GO:0043231	GO:0000902	GO:0007275	GO:0003006	GO:0006950
Unigene13648	GO:0046914	GO:0005576
Unigene13651	GO:0044464	GO:0032561	GO:0032506
Unigene13654	GO:0005488
Unigene13656	GO:0003690	GO:0043231	GO:0006259	GO:0044427	GO:0010468	GO:0006350
Unigene13658	GO:0016491	GO:0005506
Unigene13659	GO:0005543	GO:0033674	GO:0004674
Unigene1365	GO:0003006	GO:0009536
Unigene13660	GO:0016899	GO:0030312
Unigene13661	GO:0016741	GO:0043231
Unigene13663	GO:0016788
Unigene13668	GO:0031224	GO:0060918	GO:0015893	GO:0017111	GO:0071365	GO:0048513	GO:0032559
Unigene13670	GO:0043231
Unigene13671	GO:0005488	GO:0008064	GO:0015629	GO:0000904
Unigene13672	GO:0004553	GO:0008152	GO:0031410
Unigene1367	GO:0046872	GO:0003676
Unigene13686	GO:0044464
Unigene13687	GO:0016741
Unigene13688	GO:0015563	GO:0015851	GO:0016020	GO:0031410
Unigene13689	GO:0003006	GO:0030695
Unigene13691	GO:0005488	GO:0043231	GO:0006259	GO:0045087	GO:0009791	GO:0030422	GO:0002252	GO:0016787	GO:0035195
Unigene13693	GO:0016787
Unigene13694	GO:0030528	GO:0043231	GO:0003676	GO:0045449	GO:0006351	GO:0000904
Unigene13696	GO:0016757
Unigene13698	GO:0005488
Unigene13701	GO:0005488	GO:0030119	GO:0015031
Unigene13703	GO:0009668	GO:0009941	GO:0003006	GO:0003824
Unigene13704	GO:0019205	GO:0034641	GO:0043231	GO:0032559
Unigene13705	GO:0000785	GO:0006259	GO:0003676	GO:0033554	GO:0007275	GO:0034728	GO:0043231
Unigene13707	GO:0043231
Unigene13711	GO:0016757	GO:0043231	GO:0009987	GO:0016020
Unigene13713	GO:0016070	GO:0005488	GO:0034645	GO:0005622	GO:0010467
Unigene13714	GO:0040007
Unigene13716	GO:0009699	GO:0016679	GO:0016706	GO:0007568
Unigene13718	GO:0048764	GO:0031225	GO:0043231
Unigene13719	GO:0016020
Unigene13728	GO:0016441
Unigene13732	GO:0043231
Unigene13733	GO:0003676	GO:0019538	GO:0004175	GO:0006259
Unigene13736	GO:0003933	GO:0009058	GO:0043231
Unigene13740	GO:0003824
Unigene13741	GO:0043231
Unigene13744	GO:0032561	GO:0003006	GO:0009536
Unigene13746	GO:0031410	GO:0043231
Unigene13747	GO:0031224
Unigene13749	GO:0043231	GO:0010467	GO:0030529	GO:0005198
Unigene13751	GO:0006259	GO:0003677	GO:0007017	GO:0003774	GO:0032559	GO:0009536	GO:0015630
Unigene13754	GO:0050896
Unigene13755	GO:0016628	GO:0022891	GO:0008152	GO:0031224	GO:0006810
Unigene13757	GO:0040007
Unigene1375	GO:0009987	GO:0031410	GO:0004674	GO:0000166
Unigene13760	GO:0003677	GO:0006350
Unigene13763	GO:0003824
Unigene13770	GO:0043231
Unigene13771	GO:0010467	GO:0070566
Unigene13776	GO:0009888	GO:0007275	GO:0004672	GO:0044464	GO:0008152	GO:0000166
Unigene13777	GO:0000229
Unigene1377	GO:0016740
Unigene13782	GO:0005488
Unigene13786	GO:0006812	GO:0043169
Unigene13787	GO:0032559
Unigene13792	GO:0006476	GO:0043231	GO:0003824
Unigene13793	GO:0043231
Unigene13796	GO:0006259	GO:0043231	GO:0042623	GO:0032559
Unigene13797	GO:0016301	GO:0044464
Unigene13798	GO:0010468	GO:0003676	GO:0001071	GO:0043231
Unigene13800	GO:0003676	GO:0010467	GO:0008168	GO:0009536
Unigene13801	GO:0070011
Unigene13802	GO:0031461	GO:0043231
Unigene13804	GO:0008152	GO:0009534	GO:0003824
Unigene13805	GO:0005488	GO:0043231	GO:0016787
Unigene13807	GO:0044238	GO:0004553	GO:0045229
Unigene13809	GO:0009314	GO:0031980	GO:0006105	GO:0016620	GO:0046914	GO:0009536	GO:0000166	GO:0009448	GO:0006950
Unigene1380	GO:0009060	GO:0046872	GO:0004448	GO:0019752	GO:0009536	GO:0000166
Unigene13810	GO:0032011	GO:0044464	GO:0005083
Unigene13811	GO:0009908	GO:0032991	GO:0016020	GO:0043231	GO:0009720	GO:0048827	GO:0004672	GO:0048878	GO:0046983	GO:0009411	GO:0010208	GO:0043401	GO:0042802
Unigene13812	GO:0043231
Unigene13813	GO:0006468	GO:0043401	GO:0004672	GO:0001558	GO:0000902	GO:0007275	GO:0016020	GO:0032559
Unigene1381	GO:0005506	GO:0008152	GO:0031410	GO:0016712
Unigene13820	GO:0004497	GO:0043231	GO:0044444	GO:0000166
Unigene13821	GO:0015837	GO:0031224	GO:0005275
Unigene13826	GO:0016755	GO:0010038	GO:0052482	GO:0043043	GO:0046914	GO:0016616	GO:0002376	GO:0019762	GO:0009699	GO:0044444
Unigene13827	GO:0043231
Unigene13828	GO:0004871	GO:0006464	GO:0043401	GO:0004672	GO:0016020	GO:0032559
Unigene13831	GO:0045595	GO:0046914	GO:0010468	GO:0042802	GO:0001071	GO:0010073	GO:0044464
Unigene13835	GO:0005576
Unigene13836	GO:0046872
Unigene13838	GO:0043231
Unigene1383	GO:0019866	GO:0006810	GO:0031224
Unigene13840	GO:0015837	GO:0015174	GO:0015172	GO:0015179	GO:0031224
Unigene13842	GO:0044238	GO:0005576	GO:0005618	GO:0005488	GO:0015926	GO:0043231
Unigene13845	GO:0034968	GO:0016641
Unigene13846	GO:0009536
Unigene13847	GO:0043231
Unigene13848	GO:0005488	GO:0004674
Unigene13850	GO:0065008	GO:0004661	GO:0043234	GO:2000026	GO:0046983	GO:0009738	GO:0006950
Unigene13852	GO:0004872	GO:0006464	GO:0006950	GO:0004672	GO:0007167	GO:0023060	GO:0016020	GO:0032559
Unigene13853	GO:0034062	GO:0044451	GO:0006351	GO:0003676	GO:0005515
Unigene13854	GO:0009064	GO:0003824
Unigene13860	GO:0003676	GO:0055029	GO:0006305	GO:0046872	GO:0034062	GO:0044451	GO:0016246
Unigene13863	GO:0010468	GO:0003676	GO:0003006	GO:0003824	GO:0009536
Unigene13865	GO:0009908	GO:0016109	GO:0010354	GO:0009943	GO:0009887	GO:0005215	GO:0012505	GO:0009526	GO:0006405	GO:0045426
Unigene13872	GO:0009642	GO:0030528	GO:0043231	GO:0003676	GO:0009813	GO:0010468	GO:0001071	GO:0032501	GO:0010557
Unigene13873	GO:0043231
Unigene13874	GO:0016491	GO:0043231
Unigene13875	GO:0043231	GO:0016020
Unigene13878	GO:0016757
Unigene13881	GO:0016747	GO:0043231
Unigene13886	GO:0005618
Unigene13887	GO:0048037	GO:0016846	GO:0016740	GO:0008152
Unigene13888	GO:0017111	GO:0005488
Unigene13890	GO:0015926	GO:0044439	GO:0016812	GO:0043167	GO:0009112	GO:0031224	GO:0031410
Unigene13893	GO:0046872
Unigene13896	GO:0044421	GO:0019538	GO:0004180	GO:0043401	GO:0044464
Unigene13899	GO:0046872	GO:0001727	GO:0044237	GO:0044238
Unigene13901	GO:0005488
Unigene13907	GO:0032561	GO:0032991	GO:0032583	GO:0030528	GO:0005515	GO:0043231	GO:0009756	GO:0001071	GO:0006970	GO:0003677	GO:0010029	GO:0009555	GO:0043623	GO:0009725
Unigene13909	GO:0003774	GO:0000166
Unigene1390	GO:0043231
Unigene13910	GO:0016491
Unigene13914	GO:0031410
Unigene13915	GO:0008168
Unigene13916	GO:0070566	GO:0031123	GO:0003676	GO:0043231
Unigene13919	GO:0016020	GO:0015932	GO:0015858
Unigene13920	GO:0006259	GO:0005488
Unigene13921	GO:0016117	GO:0005515	GO:0043231	GO:0044267	GO:0009657
Unigene13922	GO:0005887	GO:0005488	GO:0005267	GO:0030001
Unigene13924	GO:0003824
Unigene13925	GO:0006810	GO:0016020
Unigene1392	GO:0003824
Unigene13932	GO:0007010	GO:0031410
Unigene13933	GO:0022613	GO:0030529
Unigene13938	GO:0004386	GO:0003676	GO:0043231	GO:0042623	GO:0000166
Unigene13940	GO:0016787
Unigene13941	GO:0006464	GO:0004672	GO:0032559
Unigene13942	GO:0000229	GO:0009536
Unigene13947	GO:0006351	GO:0003677	GO:0001071	GO:0005515	GO:0043231
Unigene13949	GO:0015801	GO:0015171	GO:0031224	GO:0015711	GO:0031410
Unigene13950	GO:0006464	GO:0004672	GO:0044464	GO:0032559
Unigene13951	GO:0032561	GO:0043623	GO:0007017	GO:0017111	GO:0032991	GO:0015630
Unigene13952	GO:0044464
Unigene13955	GO:0043231
Unigene13956	GO:0008544	GO:0005881	GO:0032559	GO:0004702	GO:0006464
Unigene13958	GO:0003677
Unigene13959	GO:0006633	GO:0006952	GO:0015645	GO:0010102
Unigene1395	GO:0006633	GO:0046914	GO:0016702
Unigene13960	GO:0048827	GO:0009528
Unigene13961	GO:0005515
Unigene13962	GO:0005488	GO:0044464
Unigene13966	GO:0006260	GO:0030528	GO:0003723	GO:0043231	GO:0034061	GO:0006396
Unigene13968	GO:0016747
Unigene13969	GO:0005488	GO:0015995	GO:0015996	GO:0009688	GO:0010260	GO:0019787	GO:0016020
Unigene13970	GO:0010118	GO:0005488	GO:0009738	GO:0004721	GO:0006950
Unigene13971	GO:0031461	GO:0005488
Unigene13974	GO:0003676	GO:0046914	GO:0006260	GO:0034061	GO:0051169	GO:0005635	GO:0005198
Unigene13976	GO:0046872	GO:0005515	GO:0043231	GO:0044267
Unigene13980	GO:0006464	GO:0000902	GO:0004674	GO:0032559
Unigene13981	GO:0005488
Unigene13982	GO:0016020	GO:0003824
Unigene13987	GO:0043231	GO:0003676	GO:0004672	GO:0044427	GO:0006260	GO:0019538	GO:0034061	GO:0000166	GO:0006325
Unigene1398	GO:0009612	GO:0043231	GO:0016020	GO:0031410	GO:0005216
Unigene13991	GO:0016747
Unigene13995	GO:0008170	GO:0042254	GO:0043231	GO:0008173
Unigene13998	GO:0043231
Unigene14005	GO:0006771	GO:0046914	GO:0016616	GO:0016814	GO:0000166
Unigene14008	GO:0005488	GO:0004871	GO:0004553	GO:0010119	GO:0009534	GO:0008152	GO:0051592
Unigene14009	GO:0046914
Unigene14010	GO:0048856	GO:0016790	GO:0046914	GO:0019941	GO:0007275	GO:0044424
Unigene14011	GO:0016787
Unigene14013	GO:0005618
Unigene14014	GO:0046872
Unigene14018	GO:0016491	GO:0006464	GO:0004672	GO:0031224	GO:0007167	GO:0031410	GO:0032559
Unigene14021	GO:0007049	GO:0043231	GO:0019887
Unigene14022	GO:0010468	GO:0006351	GO:0003676	GO:0001071	GO:0043231
Unigene14023	GO:0048827	GO:0003156	GO:0003006
Unigene14025	GO:0005402	GO:0044464	GO:0006810
Unigene14027	GO:0006261	GO:0009756	GO:0003676	GO:0043231	GO:0042623	GO:0032559
Unigene14030	GO:0031410	GO:0009536
Unigene14031	GO:0006259	GO:0003676	GO:0043229
Unigene14032	GO:0030554	GO:0046914	GO:0008152	GO:0031224	GO:0050664
Unigene14033	GO:0004672	GO:0000166
Unigene14035	GO:0046872	GO:0045926	GO:0016567	GO:0003006	GO:0019899	GO:0019787
Unigene14037	GO:0043231
Unigene14038	GO:0042743	GO:0016209	GO:0005506	GO:0006950	GO:0003824
Unigene14042	GO:0044444	GO:0043231
Unigene14043	GO:0006281	GO:0003905
Unigene14047	GO:0005488	GO:0043170	GO:0043231
Unigene14048	GO:0016859	GO:0044267
Unigene14053	GO:0005488
Unigene14055	GO:0010468	GO:0006351	GO:0003676	GO:0001071	GO:0043231
Unigene14056	GO:0043231
Unigene14059	GO:0008081	GO:0019400	GO:0031224	GO:0016772
Unigene14061	GO:0043231	GO:0042623	GO:0032559
Unigene14063	GO:0030528	GO:0009743
Unigene14064	GO:0031410
Unigene14067	GO:0046872	GO:0043231	GO:0017111	GO:0032559
Unigene14068	GO:0016491	GO:0005506
Unigene14071	GO:0044238	GO:0004553	GO:0030312	GO:0006950	GO:0043231
Unigene14073	GO:0010468	GO:0006351	GO:0003676	GO:0001071	GO:0043231
Unigene14077	GO:0016104	GO:0006464	GO:0004721	GO:0034594	GO:0031559	GO:0006796	GO:0008033
Unigene14078	GO:0005622	GO:0005488
Unigene14080	GO:0043231
Unigene14085	GO:0030313	GO:0007166	GO:0008066	GO:0006810	GO:0031224	GO:0031410	GO:0005231
Unigene14086	GO:0006351	GO:0001071	GO:0043231
Unigene14089	GO:0008194	GO:0044464
Unigene1408	GO:0032559	GO:0042623
Unigene14090	GO:0016798	GO:0044238	GO:0043167
Unigene14091	GO:0009536
Unigene14092	GO:0043231
Unigene14094	GO:0016740
Unigene14096	GO:0005488	GO:0043231	GO:0050789	GO:0023060	GO:0004871	GO:0009743	GO:0048511	GO:0009755	GO:0006351	GO:0003006	GO:0009639
Unigene14097	GO:0005488	GO:0035315	GO:0016740	GO:0016020	GO:0000904
Unigene14099	GO:0015291	GO:0006810	GO:0043231
Unigene14102	GO:0031461
Unigene14103	GO:0016020	GO:0031410	GO:0005275
Unigene14105	GO:0005840	GO:0043231	GO:0006412
Unigene14106	GO:0005488
Unigene14112	GO:0003676
Unigene14114	GO:0031224	GO:0031410
Unigene14115	GO:0051536	GO:0004518	GO:0006281
Unigene14116	GO:0051234	GO:0009055	GO:0005506	GO:0031224	GO:0022904	GO:0005746
Unigene14117	GO:0005488	GO:0043231	GO:0009250	GO:0046527	GO:0009832	GO:0016020
Unigene14119	GO:0043231
Unigene14121	GO:0004175	GO:0019538	GO:0005515	GO:0005618	GO:0016628	GO:0044092
Unigene14125	GO:0044464
Unigene14126	GO:0006810	GO:0015291	GO:0051707	GO:0016020
Unigene14128	GO:0016020	GO:0003824
Unigene14129	GO:0000166
Unigene1412	GO:0008172	GO:0009536
Unigene14131	GO:0005488	GO:0009536
Unigene14133	GO:0046872
Unigene14135	GO:0043231	GO:0008152
Unigene14137	GO:0035556	GO:0032561	GO:0006810	GO:0044464	GO:0003824
Unigene1413	GO:0003723	GO:0043231	GO:0010467	GO:0030529	GO:0005198
Unigene14142	GO:0016020	GO:0016772
Unigene14143	GO:0043231	GO:0023060	GO:0003676	GO:0004871	GO:0010468	GO:0001071	GO:0009755	GO:0006351
Unigene14145	GO:0065007	GO:0044424	GO:0000904
Unigene14149	GO:0010468	GO:0003677	GO:0001071	GO:0006350	GO:0043231
Unigene14153	GO:0031090	GO:0006810
Unigene14157	GO:0044436	GO:0009534
Unigene14158	GO:0005083	GO:0051640	GO:0048588	GO:0042579	GO:0005515	GO:0030029
Unigene14159	GO:0010468	GO:0046914	GO:0003676	GO:0043231
Unigene1415	GO:0015036	GO:0043231	GO:0019725
Unigene14162	GO:0005737	GO:0043231
Unigene14165	GO:0044464
Unigene14166	GO:0016020
Unigene14171	GO:0005488
Unigene14173	GO:0016101	GO:0046914	GO:0016706	GO:0016701
Unigene14174	GO:0031224	GO:0005275
Unigene14175	GO:0044464	GO:0046914
Unigene14177	GO:0030246	GO:0004672	GO:0006468	GO:0008037	GO:0016020	GO:0032559
Unigene14181	GO:0006464	GO:0004672	GO:0023060	GO:0032559
Unigene14185	GO:0006260	GO:0043234	GO:0003006	GO:0043231
Unigene14188	GO:0016020	GO:0044444	GO:0043231
Unigene1418	GO:0003676
Unigene14192	GO:0044464
Unigene14198	GO:0044464
Unigene14199	GO:0005488	GO:0031124	GO:0043231	GO:0009908
Unigene14202	GO:0044464
Unigene14206	GO:0003723
Unigene14208	GO:0003824	GO:0009536
Unigene14209	GO:0005385	GO:0031224	GO:0043169	GO:0009416	GO:0009206	GO:0009526	GO:0019829	GO:0042221	GO:0030005	GO:0015086	GO:0070838	GO:0032559
Unigene14210	GO:0004175	GO:0019538	GO:0005515	GO:0044464	GO:0044092
Unigene14213	GO:0009902	GO:0005488
Unigene14214	GO:0000904
Unigene14215	GO:0010467	GO:0015934	GO:0005198
Unigene14224	GO:0009553	GO:0000228	GO:0031981	GO:0000087
Unigene14225	GO:0010468	GO:0003676	GO:0001071	GO:0043231
Unigene14226	GO:0016740
Unigene14227	GO:0006950
Unigene14230	GO:0044464
Unigene14233	GO:0005737	GO:0005515	GO:0044267
Unigene14234	GO:0003006	GO:0043231
Unigene14237	GO:0043231
Unigene1423	GO:0010468	GO:0006351	GO:0003676	GO:0043231
Unigene14241	GO:0005372	GO:0043231
Unigene14243	GO:0043566	GO:0003723	GO:0006950	GO:0032392	GO:0048437	GO:0016020	GO:0031981
Unigene14246	GO:0008645	GO:0009746	GO:0031224	GO:0015291	GO:0051707	GO:0019953	GO:0034285	GO:0015979
Unigene14252	GO:0004672
Unigene14253	GO:0044464	GO:0016787
Unigene14254	GO:0006259	GO:0043565	GO:0000781
Unigene14257	GO:0008374	GO:0031410	GO:0043231
Unigene14260	GO:0016020	GO:0006810
Unigene14261	GO:0006379	GO:0016891	GO:0003006	GO:0009791	GO:0051301	GO:0030422	GO:0016604	GO:0048856	GO:0032559	GO:0009790	GO:0003723	GO:0035196	GO:0042623	GO:0045087
Unigene1438	GO:0006351	GO:0003677	GO:0001071	GO:0005515	GO:0043231
Unigene1456	GO:0046872	GO:0016740
Unigene1457	GO:0004721	GO:0043234	GO:0006464	GO:0043169
Unigene1458	GO:0017038	GO:0006605	GO:0009706	GO:0015995	GO:0003676	GO:0009532	GO:0032559	GO:0009657	GO:0030312	GO:0042623	GO:0009534	GO:0016788	GO:0006281
Unigene1461	GO:0031410
Unigene1469	GO:0046914	GO:0003824	GO:0009292
Unigene1470	GO:0009536
Unigene1472	GO:0003676	GO:0009058	GO:0008408	GO:0034641	GO:0010467
Unigene14763	GO:0006760	GO:0043231	GO:0030312	GO:0004871	GO:0016882	GO:0046914	GO:0031410	GO:0016209	GO:0005576	GO:0006950	GO:0032559
Unigene14764	GO:0031410	GO:0043231
Unigene14765	GO:0005488	GO:0006350
Unigene14771	GO:0005099	GO:0044464	GO:0032318
Unigene14773	GO:0009536
Unigene14774	GO:0005488	GO:0016094	GO:0004659	GO:0009536
Unigene14776	GO:0043231	GO:0016740	GO:0000394
Unigene14778	GO:0008152	GO:0031410	GO:0005618
Unigene14780	GO:0005515	GO:0043231	GO:0016020
Unigene14782	GO:0043231
Unigene14784	GO:0000018	GO:0043566	GO:0043231	GO:0005576
Unigene14785	GO:0006399	GO:0003676	GO:0008170	GO:0043231	GO:0016670
Unigene14793	GO:0005488
Unigene14800	GO:0003676	GO:0034061	GO:0006260
Unigene14801	GO:0044424
Unigene14805	GO:0006464	GO:0016301	GO:0032559	GO:0009536
Unigene14807	GO:0009416	GO:0046914
Unigene14808	GO:0043161	GO:0044432	GO:0030312	GO:0000741	GO:0009536	GO:0016020	GO:0006950	GO:0032559	GO:0000904
Unigene14810	GO:0009725	GO:0006950	GO:0004702	GO:0006468	GO:0051707
Unigene14816	GO:0005488	GO:0003824
Unigene14819	GO:0046914	GO:0003676	GO:0016787	GO:0006259
Unigene1481	GO:0004553	GO:0016209	GO:0031410
Unigene14821	GO:0016747
Unigene14831	GO:0016757
Unigene14832	GO:0009451	GO:0003676	GO:0016866	GO:0006399
Unigene14833	GO:0003723	GO:0010467	GO:0044464	GO:0016891	GO:0017111	GO:0032559
Unigene14834	GO:0003824
Unigene14835	GO:0016829
Unigene14836	GO:0044464
Unigene14837	GO:0030422
Unigene14839	GO:0006952	GO:0031224	GO:0006810	GO:0043231	GO:0003676	GO:0044427	GO:0006260	GO:0034061	GO:0000166	GO:0006325
Unigene14847	GO:0044238	GO:0048856	GO:0044260	GO:0006730	GO:0007275	GO:0043412
Unigene14848	GO:0005488
Unigene14852	GO:0008252	GO:0043231	GO:0043169
Unigene14853	GO:0005488	GO:0016779
Unigene14854	GO:0004672
Unigene14855	GO:0043231	GO:0000229	GO:0006355
Unigene14856	GO:0008152	GO:0032559	GO:0009536	GO:0019206
Unigene14859	GO:0005488	GO:0031461	GO:0019897	GO:0031981
Unigene14863	GO:0043231	GO:0044425	GO:0022900
Unigene14865	GO:0009987	GO:0043231
Unigene14866	GO:0043231
Unigene14867	GO:0005488
Unigene14868	GO:0008324	GO:0016020	GO:0030001
Unigene14869	GO:0005975	GO:0003824
Unigene14870	GO:0003723	GO:0010467	GO:0030529	GO:0009536	GO:0005198
Unigene14872	GO:0044464	GO:0032559	GO:0003690	GO:0006281
Unigene14873	GO:0016757	GO:0043231	GO:0006412
Unigene14874	GO:0043231
Unigene14876	GO:0016020	GO:0046872	GO:0007275	GO:0043231
Unigene14877	GO:0000166
Unigene14879	GO:0003676	GO:0008408
Unigene1487	GO:0031410
Unigene14881	GO:0005488	GO:0043623	GO:0043231	GO:0032991	GO:0016772
Unigene14882	GO:0003824
Unigene14883	GO:0044464
Unigene14886	GO:0043231
Unigene14888	GO:0015833	GO:0031224
Unigene14891	GO:0046872	GO:0043647	GO:0051766	GO:0006950	GO:0043231	GO:0051765	GO:0032559
Unigene14893	GO:0008170	GO:0042598	GO:0006644
Unigene14897	GO:0043231
Unigene14900	GO:0016787	GO:0031410
Unigene14903	GO:0043231
Unigene14904	GO:0015837	GO:0031224	GO:0005275
Unigene14910	GO:0005488
Unigene14911	GO:0043231	GO:0044444
Unigene14914	GO:0043234	GO:0006074	GO:0035251	GO:0044464
Unigene14916	GO:0016879	GO:0046983	GO:0032446	GO:0008641	GO:0032559
Unigene14919	GO:0018904	GO:0015036	GO:0019725
Unigene14920	GO:0005488	GO:0009536
Unigene14921	GO:0043231	GO:0016740
Unigene14922	GO:0044464
Unigene14924	GO:0006351	GO:0004871	GO:0004673	GO:0010119	GO:0016020	GO:0043231	GO:0034614	GO:0009873	GO:0048513	GO:0006468	GO:0032559	GO:0009738	GO:0002237	GO:0071241
Unigene14926	GO:0043231
Unigene14927	GO:0071555	GO:0030312	GO:0031410	GO:0030234	GO:0004091
Unigene14934	GO:0015154	GO:0015766	GO:0006950	GO:0005351	GO:0016021
Unigene14936	GO:0006259	GO:0006464	GO:0003676	GO:0003913	GO:0009536	GO:0000166
Unigene14939	GO:0006351	GO:0046914	GO:0042393	GO:0043231
Unigene14940	GO:0016491	GO:0005506	GO:0031410
Unigene14943	GO:0005488	GO:0043231
Unigene14946	GO:0005488
Unigene14947	GO:0070567	GO:0031224	GO:0006644
Unigene14949	GO:0016020	GO:0008152	GO:0005275
Unigene1494	GO:0017111	GO:0046914	GO:0003676	GO:0032559
Unigene14950	GO:0004871	GO:0006464	GO:0004672	GO:0031224	GO:0016628	GO:0007167	GO:0032559
Unigene14951	GO:0016747	GO:0006629	GO:0043231	GO:0031410
Unigene14953	GO:0043231	GO:0044444
Unigene14956	GO:0031224
Unigene14958	GO:0009987	GO:0044428
Unigene14959	GO:0044464
Unigene14961	GO:0006259	GO:0043234	GO:0009142	GO:0010038	GO:0032559	GO:0016728
Unigene14962	GO:0044427	GO:0006464	GO:0004672	GO:0043231	GO:0032559
Unigene14963	GO:0015144	GO:0031224	GO:0043231	GO:0005402	GO:0001071	GO:0003677	GO:0012505	GO:0006351	GO:0008643
Unigene14965	GO:0004407	GO:0003676	GO:0016458	GO:0046914	GO:0016585	GO:0051287	GO:0006351	GO:0006464
Unigene14968	GO:0005488	GO:0019321	GO:0016773	GO:0009536
Unigene14969	GO:0016787
Unigene14971	GO:0009534
Unigene14972	GO:0019866	GO:0051234	GO:0043169	GO:0032501	GO:0043231	GO:0031224	GO:0003824	GO:0006091
Unigene14974	GO:0003824
Unigene14978	GO:0044464
Unigene1497	GO:0046872	GO:0016706	GO:0008152
Unigene14983	GO:0043231
Unigene14986	GO:0043231	GO:0006281
Unigene14987	GO:0043231
Unigene14989	GO:0015405	GO:0016887
Unigene14993	GO:0044464	GO:0005488	GO:0034641	GO:0004527
Unigene14995	GO:0003824
Unigene14998	GO:0004672	GO:0006468	GO:0016020	GO:0032559
Unigene15000	GO:0006260	GO:0003676	GO:0032559	GO:0034061
Unigene15007	GO:0016709	GO:0043231	GO:0009965	GO:0010073	GO:0045927	GO:0008152	GO:0003006	GO:0008283	GO:0005506
Unigene15008	GO:0043401	GO:0043231	GO:0004672	GO:0016020	GO:0032559	GO:0006464
Unigene15010	GO:0004812	GO:0006418	GO:0032559	GO:0044424
Unigene15013	GO:0008152	GO:0016701
Unigene15015	GO:0016301
Unigene15018	GO:0004871	GO:0006464	GO:0004672	GO:0031224	GO:0016628	GO:0007167	GO:0031410	GO:0032559
Unigene15020	GO:0043231
Unigene15023	GO:0044459	GO:0016307	GO:0048588	GO:0003779	GO:0044424	GO:0000904
Unigene15025	GO:0006952	GO:0005515	GO:0043231	GO:0009908	GO:0040008
Unigene15027	GO:0006464	GO:0033205	GO:0044444	GO:0007349	GO:0004674	GO:0032559
Unigene15028	GO:0006144	GO:0006163	GO:0016879	GO:0032559	GO:0009536
Unigene15042	GO:0016246	GO:0006305	GO:0042742	GO:0006342	GO:0016604	GO:0008135	GO:0000790	GO:0034968
Unigene15043	GO:0003006
Unigene15044	GO:0046914	GO:0009536
Unigene15046	GO:0044464
Unigene15048	GO:0003676
Unigene15051	GO:0003824
Unigene15052	GO:0019538	GO:0046914	GO:0008238	GO:0043231	GO:0044444	GO:0016020	GO:0010038
Unigene15054	GO:0005488	GO:0044464
Unigene15057	GO:0003676	GO:0044464
Unigene15058	GO:0016832
Unigene15061	GO:0050896
Unigene15062	GO:0016651	GO:0009536
Unigene15063	GO:0003824
Unigene15064	GO:0004674	GO:0032559	GO:0006464
Unigene15065	GO:0005488
Unigene15067	GO:0005488
Unigene15068	GO:0043231
Unigene15070	GO:0044464
Unigene15073	GO:0019783	GO:0046872	GO:0009536
Unigene15074	GO:0009411	GO:0012501	GO:0031224	GO:0006631	GO:0043231	GO:0046914	GO:0004497	GO:0009699	GO:0005576
Unigene15075	GO:0004672
Unigene15076	GO:0016491	GO:0006810	GO:0017111	GO:0016020	GO:0031410	GO:0000166
Unigene15077	GO:0016829	GO:0016740
Unigene15078	GO:0031410	GO:0043231
Unigene15080	GO:0016020	GO:0016787	GO:0043231
Unigene15081	GO:0006720	GO:0043231	GO:0016616	GO:0048037	GO:0016020
Unigene15082	GO:0044238	GO:0016160	GO:0043167
Unigene15083	GO:0016772
Unigene15090	GO:0005488	GO:0016301	GO:0016020
Unigene15091	GO:0031410	GO:0016862	GO:0019725
Unigene15095	GO:0022892	GO:0005635	GO:0015031
Unigene15099	GO:0005488	GO:0043231
Unigene15103	GO:0048878	GO:0016209	GO:0009725	GO:0009314	GO:0016128	GO:0004497	GO:0005506	GO:0016634
Unigene15104	GO:0005507	GO:0005740	GO:0000041
Unigene15106	GO:0006810	GO:0015197	GO:0051707
Unigene15107	GO:0009725	GO:0000902	GO:0016020	GO:0031410
Unigene15109	GO:0015934	GO:0009987
Unigene15113	GO:0043231	GO:0016020
Unigene15114	GO:0016020
Unigene15117	GO:0009718	GO:0016141	GO:0035251
Unigene15119	GO:0043169	GO:0004470	GO:0043648	GO:0031980	GO:0000166
Unigene15122	GO:0016740
Unigene15124	GO:0031410
Unigene15125	GO:0003676	GO:0032559	GO:0042623	GO:0044260
Unigene15126	GO:0044464
Unigene15127	GO:0044464
Unigene15128	GO:0043231	GO:0043234	GO:0044267	GO:0010468	GO:0008544	GO:0001071	GO:0003677	GO:0005515	GO:0006351	GO:0009793
Unigene15136	GO:0003676
Unigene15137	GO:0006810	GO:0009528	GO:0015291	GO:0009534	GO:0051707	GO:0015103
Unigene15141	GO:0005488	GO:0009536	GO:0016301
Unigene15142	GO:0016854	GO:0009536
Unigene15144	GO:0060089	GO:0046914	GO:0009314	GO:0000904	GO:0016020
Unigene15145	GO:0005622	GO:0005488
Unigene15147	GO:0045229	GO:0016759	GO:0019897	GO:0031224	GO:0009250
Unigene1514	GO:0043231	GO:0016020
Unigene15150	GO:0046872	GO:0016491
Unigene15152	GO:0046872
Unigene15153	GO:0005506	GO:0016705	GO:0006631
Unigene15155	GO:0044464
Unigene15158	GO:0009941	GO:0006644	GO:0031224	GO:0016772
Unigene15163	GO:0015405	GO:0006810	GO:0031224	GO:0017111	GO:0032559
Unigene15164	GO:0042623	GO:0032559
Unigene15167	GO:0004468
Unigene15168	GO:0016740
Unigene15170	GO:0008092	GO:0017111	GO:0005083	GO:0051640	GO:0048588	GO:0042579	GO:0015629	GO:0030029	GO:0032559
Unigene15171	GO:0031410
Unigene15175	GO:0004871	GO:0006464	GO:0016301	GO:0031224	GO:0031410	GO:0032559
Unigene15176	GO:0016301
Unigene15177	GO:0016740	GO:0005488	GO:0016020
Unigene15178	GO:0019866	GO:0046907	GO:0031224
Unigene15181	GO:0031410
Unigene15183	GO:0065007	GO:0009886	GO:0009986	GO:0004175	GO:0016491	GO:0008283	GO:0008152	GO:0031410
Unigene15184	GO:0006259	GO:0046914	GO:0006464	GO:0003676	GO:0030246	GO:0004672	GO:0043231	GO:0008037	GO:0032559
Unigene15186	GO:0043231
Unigene15187	GO:0006350
Unigene15188	GO:0005488	GO:0043231	GO:0008152
Unigene15189	GO:0044444	GO:0043231	GO:0016413
Unigene15191	GO:0017111	GO:0003676	GO:0009292	GO:0032196	GO:0006342	GO:0000785	GO:0032559
Unigene15192	GO:0005488	GO:0043231
Unigene15194	GO:0046914	GO:0003824	GO:0043231
Unigene15196	GO:0046496	GO:0044464	GO:0016811	GO:0004463
Unigene15197	GO:0016020	GO:0016779	GO:0043231
Unigene15199	GO:0004672
Unigene15200	GO:0005488	GO:0000302	GO:0031981	GO:0010468	GO:0048582	GO:0009266	GO:0048511	GO:0009639
Unigene15203	GO:0005488	GO:0004672	GO:0016020
Unigene15204	GO:0043231	GO:0005515
Unigene15206	GO:0005488	GO:0003774	GO:0043229	GO:0016020
Unigene15209	GO:0016301	GO:0006464	GO:0032559
Unigene15212	GO:0009553	GO:0009555	GO:0000228	GO:0007128
Unigene15215	GO:0044444	GO:0043231
Unigene15216	GO:0006259	GO:0010468	GO:0003676	GO:0043231	GO:0016462	GO:0032559
Unigene15217	GO:0003002	GO:0010468	GO:0009887	GO:0048437
Unigene15219	GO:0017111	GO:0051234	GO:0043231	GO:0032559
Unigene15220	GO:0004672	GO:0000166
Unigene15222	GO:0009987	GO:0006950	GO:0031224
Unigene15231	GO:0005488	GO:0008152	GO:0003824
Unigene15236	GO:0010468	GO:0016491	GO:0001071
Unigene15240	GO:0008152	GO:0004312	GO:0009791
Unigene15241	GO:0008152	GO:0016020	GO:0003824
Unigene15244	GO:0048878	GO:0016129	GO:0009314	GO:0033765	GO:0031224	GO:0044424
Unigene15245	GO:0009987	GO:0044238	GO:0003676	GO:0043170	GO:0044464	GO:0003824
Unigene15247	GO:0004175	GO:0019538	GO:0008092	GO:0043231	GO:0031410
Unigene15248	GO:0016020
Unigene15255	GO:0044238	GO:0004553	GO:0016020	GO:0031410
Unigene15256	GO:0006464	GO:0016301	GO:0032559	GO:0009536
Unigene15258	GO:0051707	GO:0009626	GO:0009532	GO:0016636	GO:0006787	GO:0009526
Unigene15260	GO:0043231
Unigene15261	GO:0006379	GO:0003723	GO:0043231	GO:0009908	GO:0045087	GO:0008168	GO:0035195	GO:0016246
Unigene15262	GO:0006259	GO:0004003	GO:0043231	GO:0032559
Unigene1528	GO:0008233	GO:0031410
Unigene1536	GO:0005515	GO:0006950	GO:0043231	GO:0044267
Unigene1539	GO:0070011	GO:0046914
Unigene1544	GO:0005488	GO:0006412
Unigene1549	GO:0016772	GO:0010102	GO:0043231	GO:0009725	GO:0009693	GO:0004871	GO:0046914	GO:0016567	GO:0019787
Unigene1550	GO:0044464
Unigene1555	GO:0016798	GO:0043231	GO:0003006	GO:0044238
Unigene1573	GO:0044421	GO:0030312
Unigene15763	GO:0031224	GO:0044093	GO:0051604	GO:0005488
Unigene15774	GO:0006476	GO:0003824	GO:0009536
Unigene15778	GO:0046914	GO:0016705	GO:0009820
Unigene15780	GO:0005488	GO:0044464
Unigene15783	GO:0005515
Unigene15784	GO:0003676	GO:0004175	GO:0031981	GO:0016628	GO:0009536	GO:0019538	GO:0006351
Unigene15788	GO:0043234	GO:0043169	GO:0019887	GO:0004721	GO:0016301	GO:0006468	GO:0032559
Unigene15791	GO:0044464
Unigene15793	GO:0043231
Unigene15794	GO:0005488
Unigene15795	GO:0016874
Unigene15797	GO:0006633	GO:0009534
Unigene15798	GO:0031224	GO:0009206	GO:0046873	GO:0019829	GO:0070838	GO:0032559
Unigene15800	GO:0009570
Unigene15801	GO:0003747	GO:0043231	GO:0006412
Unigene15804	GO:0016798
Unigene15807	GO:0004672
Unigene15808	GO:0006810	GO:0043231	GO:0009987	GO:0016020
Unigene15809	GO:0004872	GO:0044464	GO:0005215
Unigene15810	GO:0015837	GO:0043231	GO:0031224	GO:0031410	GO:0005275
Unigene15811	GO:0070076	GO:0043231	GO:0003006	GO:0000902	GO:0010468	GO:0048581	GO:0009725	GO:0005488
Unigene15816	GO:0016740
Unigene15817	GO:0005488	GO:0016301
Unigene15818	GO:0006351	GO:0005515	GO:0043231
Unigene15819	GO:0050896	GO:0006464	GO:0005515	GO:0004672	GO:0032559
Unigene15820	GO:0006810	GO:0043231
Unigene15821	GO:0019842	GO:0006633	GO:0009725	GO:0048507	GO:0009536	GO:0003006	GO:0016421	GO:0016020	GO:0032559
Unigene15822	GO:0009813	GO:0030528	GO:0009314	GO:0006779	GO:0043231
Unigene15826	GO:0006464	GO:0006950	GO:0004672	GO:0032559
Unigene15827	GO:0044238	GO:0004091	GO:0009536
Unigene15831	GO:0016791	GO:0001871	GO:0005982	GO:0009532	GO:0006796
Unigene15832	GO:0016020	GO:0006970	GO:0005618
Unigene15833	GO:0005488
Unigene15835	GO:0006260	GO:0003676	GO:0043231	GO:0034061	GO:0006396
Unigene15838	GO:0009534
Unigene15840	GO:0005488	GO:0050789	GO:0009536	GO:0006350
Unigene15841	GO:0005984	GO:0044403	GO:0035251
Unigene15842	GO:0003824
Unigene15843	GO:0006464	GO:0000030	GO:0043231	GO:0031224
Unigene15844	GO:0010468	GO:0005488	GO:0006350
Unigene15849	GO:0044424	GO:0006749	GO:0016812
Unigene1584	GO:0006351	GO:0003677	GO:0001071	GO:0005515	GO:0043231
Unigene15853	GO:0017111	GO:0046914	GO:0003676	GO:0048229	GO:0032559
Unigene15855	GO:0003676	GO:0034061	GO:0006260
Unigene15856	GO:0019866	GO:0043231
Unigene15859	GO:0003824
Unigene15860	GO:0042742	GO:0005488	GO:0010033	GO:0009987	GO:0005275
Unigene15865	GO:0031461
Unigene15866	GO:0031410	GO:0005488	GO:0006810
Unigene15867	GO:0005488	GO:0016772
Unigene15869	GO:0003824
Unigene15870	GO:0015154	GO:0015766	GO:0043231	GO:0005351	GO:0016021
Unigene15873	GO:0005991	GO:0016787	GO:0010038
Unigene15876	GO:0004871	GO:0008320	GO:0031224	GO:0031966	GO:0015031
Unigene15877	GO:0043231
Unigene1587	GO:0006464	GO:0004702	GO:0016020	GO:0032559
Unigene15881	GO:0005488	GO:0019941	GO:0031461	GO:0003824
Unigene15882	GO:0031224	GO:0009206	GO:0046873	GO:0019829	GO:0005515	GO:0070838	GO:0032559
Unigene15883	GO:0044464
Unigene15884	GO:0030001	GO:0044464	GO:0046873
Unigene15886	GO:0016628	GO:0008152	GO:0043231
Unigene15888	GO:0043231
Unigene15890	GO:0060918	GO:0031224
Unigene15893	GO:0043231
Unigene15899	GO:0016772	GO:0006796	GO:0032559
Unigene15900	GO:0003676
Unigene15901	GO:0043231
Unigene15904	GO:0003676	GO:0034645	GO:0090304	GO:0019538	GO:0003824	GO:0044424
Unigene15906	GO:0016747	GO:0006768	GO:0043231	GO:0044444	GO:0048037
Unigene15907	GO:0008194	GO:0006464	GO:0004672	GO:0032559
Unigene15908	GO:0003676	GO:0043231	GO:0006730	GO:0001897	GO:0016741
Unigene15911	GO:0032501	GO:0044444	GO:0004551
Unigene1600	GO:0046872	GO:0003676
Unigene1606	GO:0043231
Unigene1617	GO:0016757	GO:0009987	GO:0016020
Unigene1619	GO:0016020
Unigene1622	GO:0015935	GO:0016020	GO:0030312	GO:0009536
Unigene1623	GO:0006952	GO:0010035	GO:0005515	GO:0044444	GO:0044267	GO:0016020	GO:0030312	GO:0032559
Unigene1637	GO:0016709	GO:0008152	GO:0005506
Unigene1642	GO:0016787	GO:0044444	GO:0016020	GO:0030312	GO:0010038	GO:0032559	GO:0031981
Unigene1644	GO:0044464
Unigene1650	GO:0004030	GO:0016646	GO:0006536	GO:0046914	GO:0006970	GO:0009536
Unigene1651	GO:0046914
Unigene1652	GO:0003824
Unigene1657	GO:0016712	GO:0008152	GO:0005506
Unigene1658	GO:0046914	GO:0044464	GO:0032559
Unigene1659	GO:0019842	GO:0006633	GO:0009317	GO:0009725	GO:0048507	GO:0016879	GO:0003006	GO:0016421	GO:0016020	GO:0032559
Unigene1661	GO:0043231	GO:0042623	GO:0032559
Unigene1665	GO:0004672	GO:0006464	GO:0032559
Unigene1674	GO:0004553	GO:0030312	GO:0008152
Unigene1677	GO:0043229	GO:0003676	GO:0006259	GO:0016787
Unigene1689	GO:0044464
Unigene16914	GO:0006350	GO:0009743
Unigene16915	GO:0004721	GO:0016020	GO:0048827
Unigene16918	GO:0044464
Unigene16920	GO:0016779	GO:0003676	GO:0006401	GO:0009532	GO:0016117	GO:0008408	GO:0006779	GO:0010467	GO:0010322
Unigene16922	GO:0051536	GO:0009536	GO:0045333	GO:0042802	GO:0030234	GO:0031325	GO:0019359	GO:0031163	GO:0003824	GO:0043085
Unigene16923	GO:0016462	GO:0032559
Unigene16924	GO:0016757	GO:0016020
Unigene16926	GO:0043231
Unigene16927	GO:0009725	GO:0002218	GO:0006405	GO:0005635
Unigene16929	GO:0016757	GO:0043231
Unigene16933	GO:0031224	GO:0042625	GO:0046872	GO:0009206	GO:0005548	GO:0031410	GO:0006869	GO:0032559
Unigene16937	GO:0008037	GO:0006468	GO:0015630	GO:0009536	GO:0003774	GO:0007017	GO:0048513	GO:0008104	GO:0016020	GO:0032559	GO:0004702
Unigene16939	GO:0005488	GO:0016874
Unigene1693	GO:0045216	GO:0004386	GO:0010496	GO:0043231	GO:0042623	GO:0032559
Unigene16940	GO:0044238
Unigene16941	GO:0044464	GO:0046914
Unigene16942	GO:0006259	GO:0004527	GO:0003676	GO:0043232	GO:0009536	GO:0034061
Unigene16943	GO:0042559	GO:0046914	GO:0009108	GO:0009755	GO:0031410
Unigene16946	GO:0009566
Unigene16947	GO:0044464
Unigene16948	GO:0019932	GO:0009555
Unigene1694	GO:0048827	GO:0051707	GO:0048437	GO:0006396	GO:0005488	GO:0050789	GO:0004672	GO:0044444	GO:0044451
Unigene16950	GO:0019538	GO:0016881
Unigene16953	GO:0046914	GO:0019538	GO:0004175
Unigene16954	GO:0004871	GO:0016491	GO:0006464	GO:0031224	GO:0004674	GO:0032559
Unigene16955	GO:0005083	GO:0043231	GO:0001727	GO:0019932	GO:0030384	GO:0012506	GO:0044444	GO:0019901	GO:0000904
Unigene16959	GO:0031410
Unigene16960	GO:0032559
Unigene16962	GO:0005488
Unigene16963	GO:0031410	GO:0043231
Unigene16964	GO:0016879
Unigene16967	GO:0009987	GO:0005488
Unigene16968	GO:0009725	GO:0003676	GO:0010468	GO:0001071	GO:0005515	GO:0006351	GO:0010260
Unigene1696	GO:0043231	GO:0048364	GO:0046914	GO:0048229	GO:0006006	GO:0003006	GO:0005737	GO:0008943
Unigene16970	GO:0005488
Unigene16973	GO:0060918	GO:0010118	GO:0000160	GO:0005488	GO:0052482	GO:0009756	GO:0006970	GO:0001738	GO:0009861	GO:0048764	GO:0009738	GO:0010260
Unigene16974	GO:0015075	GO:0031224	GO:0006810	GO:0043231
Unigene16975	GO:0031410	GO:0003824	GO:0043231
Unigene16978	GO:0044464	GO:0046914
Unigene16979	GO:0044464	GO:0003723	GO:0032559	GO:0042623
Unigene16980	GO:0005488
Unigene16981	GO:0006220	GO:0009041	GO:0043231	GO:0006520
Unigene16983	GO:0003676	GO:0008408
Unigene16984	GO:0019538	GO:0004175
Unigene16985	GO:0044464	GO:0032561
Unigene16986	GO:0003006
Unigene16987	GO:0005618	GO:0043231	GO:0031410
Unigene16988	GO:0043231	GO:0003774	GO:0016020	GO:0000166
Unigene16989	GO:0043231	GO:0006310	GO:0006281	GO:0043234	GO:0016788	GO:0046914	GO:0000723	GO:0032559
Unigene1698	GO:0003006	GO:0016020	GO:0042579	GO:0016453
Unigene16990	GO:0008037	GO:0006468	GO:0015630	GO:0009536	GO:0003774	GO:0007017	GO:0048513	GO:0008104	GO:0016020	GO:0032559	GO:0004702
Unigene16992	GO:0046914	GO:0007062	GO:0003006	GO:0043231
Unigene16993	GO:0003824
Unigene16994	GO:0031224	GO:0006810	GO:0043231	GO:0005249	GO:0023033	GO:0033554	GO:0005221	GO:0005515	GO:0000166
Unigene16995	GO:0046872	GO:0016787
Unigene16996	GO:0006188	GO:0048229	GO:0009536	GO:0016831	GO:0032559
Unigene16997	GO:0001522	GO:0016866	GO:0006399
Unigene16998	GO:0046914	GO:0044424	GO:0043603	GO:0016811
Unigene16999	GO:0003676	GO:0043231	GO:0042623	GO:0032559
Unigene17001	GO:0048764	GO:0003006	GO:0045229	GO:0005083	GO:0000902	GO:0044464	GO:0032011	GO:0048527	GO:0042802	GO:0000578	GO:0009926	GO:0032386	GO:0033205	GO:0001738	GO:0015300
Unigene17004	GO:0003723	GO:0043231	GO:0010467	GO:0030529	GO:0031410	GO:0005198
Unigene17006	GO:0006810	GO:0030529
Unigene17009	GO:0044444	GO:0016830	GO:0043231
Unigene1700	GO:0008092	GO:0016049	GO:0004672	GO:0008154	GO:0015629	GO:0016020	GO:0000904
Unigene17012	GO:0016301
Unigene17014	GO:0004672	GO:0006464	GO:0032559
Unigene17020	GO:0004812	GO:0043231	GO:0006418	GO:0032559
Unigene17024	GO:0031224	GO:0005451	GO:0005488	GO:0006800	GO:0000302	GO:0009526	GO:0006970	GO:0071805
Unigene17035	GO:0019120	GO:0009536
Unigene17042	GO:0015291	GO:0031224	GO:0015698
Unigene17054	GO:0043231	GO:0009725	GO:0004519	GO:0048364	GO:0042445	GO:0045087	GO:0009887	GO:0050793	GO:0008135	GO:0044444	GO:0009791	GO:0048468	GO:0030422	GO:0003006	GO:0009639	GO:0035195
Unigene17056	GO:0043231	GO:0003824
Unigene17058	GO:0046914	GO:0044424	GO:0016836
Unigene1705	GO:0016740	GO:0044464
Unigene1706	GO:0043231	GO:0016628	GO:0007167	GO:0031410	GO:0016020	GO:0032559	GO:0004702	GO:0006464
Unigene17071	GO:0008092	GO:0030029	GO:0017111	GO:0032559	GO:0015629
Unigene17080	GO:0008135	GO:0046914	GO:0019941	GO:0032501	GO:0005838	GO:0003006	GO:0043231	GO:0010467
Unigene17081	GO:0004871	GO:0005488	GO:0009755
Unigene17082	GO:0016020
Unigene17085	GO:0008152	GO:0005488
Unigene17087	GO:0019538	GO:0050896	GO:0031090	GO:0043231	GO:0031224	GO:0031410
Unigene17090	GO:0031224	GO:0043231	GO:0016759	GO:0046914	GO:0045229	GO:0009250	GO:0006972	GO:0009832
Unigene17095	GO:0043169	GO:0009168	GO:0016616
Unigene17105	GO:0043231	GO:0031410
Unigene17106	GO:0008233
Unigene17109	GO:0032787	GO:0005506	GO:0016713	GO:0016712
Unigene17110	GO:0005488
Unigene17111	GO:0016020	GO:0046914	GO:0019787
Unigene17119	GO:0046872	GO:0003676
Unigene1712	GO:0004672	GO:0009987	GO:0016020	GO:0000166
Unigene17138	GO:0004683	GO:0005840	GO:0004871	GO:0019897	GO:0048513	GO:0010038	GO:0009536	GO:0031981
Unigene1713	GO:0030312	GO:0031410
Unigene17142	GO:0046914	GO:0009536
Unigene17145	GO:0046872	GO:0003824
Unigene17150	GO:0012505	GO:0005488	GO:0006810	GO:0044444	GO:0044425
Unigene17159	GO:0009056	GO:0046872	GO:0006464	GO:0004702	GO:0032559
Unigene17167	GO:0043231
Unigene17173	GO:0031224
Unigene17174	GO:0009536
Unigene17190	GO:0046872	GO:0006464	GO:0004702	GO:0031410	GO:0032559
Unigene17195	GO:0050896
Unigene17196	GO:0031224	GO:0050801
Unigene17197	GO:0016772	GO:0044238	GO:0003676	GO:0044260	GO:0044464
Unigene17203	GO:0044260	GO:0003676	GO:0043231	GO:0044238	GO:0016772
Unigene17208	GO:0031224	GO:0010118	GO:0000160	GO:0043231	GO:0009725	GO:0009206	GO:0046914	GO:0000041	GO:0043682	GO:0032559
Unigene1720	GO:0051234	GO:0031224	GO:0009534	GO:0048037	GO:0050136	GO:0022904
Unigene17212	GO:0006970	GO:0016705	GO:0004601	GO:0008152	GO:0016020	GO:0010038	GO:0009536
Unigene17217	GO:0046914	GO:0005618	GO:0043231	GO:0015923	GO:0005576	GO:0016020	GO:0031410	GO:0019318
Unigene17221	GO:0046872	GO:0005622
Unigene17224	GO:0016791	GO:0043231	GO:0043169
Unigene17228	GO:0004518	GO:0005488	GO:0044464
Unigene1722	GO:0016757
Unigene17235	GO:0016787	GO:0044464
Unigene17238	GO:0015893	GO:0015405	GO:0043234	GO:0015604	GO:0006950	GO:0031224	GO:0017111	GO:0032559
Unigene17239	GO:0010035	GO:0010118	GO:0046914	GO:0009532	GO:0009526	GO:0009534	GO:0005576	GO:0050832	GO:0016836
Unigene17247	GO:0015175	GO:0015804	GO:0016020	GO:0031410
Unigene17255	GO:0005488	GO:0009570	GO:0016701
Unigene17256	GO:0046914	GO:0009699	GO:0016616
Unigene17265	GO:0046914	GO:0043231
Unigene17266	GO:0048037	GO:0050136	GO:0022904	GO:0000166	GO:0005746
Unigene17267	GO:0046914
Unigene17271	GO:0006996	GO:0008092
Unigene17274	GO:0009642	GO:0030528	GO:0043231	GO:0009813	GO:0010468	GO:0001071	GO:0032501	GO:0010557
Unigene17283	GO:0003676	GO:0034061	GO:0006260
Unigene17284	GO:0008152	GO:0048037	GO:0008483
Unigene17285	GO:0017111	GO:0000166
Unigene1728	GO:0003824
Unigene17291	GO:0004871	GO:0004672	GO:0043170
Unigene17293	GO:0010468	GO:0006351	GO:0003676	GO:0001071	GO:0043231
Unigene17304	GO:0016020	GO:0046914	GO:0042445	GO:0006725
Unigene17309	GO:0015036	GO:0019725
Unigene1730	GO:0008374	GO:0043231
Unigene17313	GO:0016799	GO:0003676	GO:0051536	GO:0004518	GO:0031224	GO:0006281
Unigene17319	GO:0043231	GO:0003824
Unigene17323	GO:0004553	GO:0030247	GO:0006026
Unigene1732	GO:0043231	GO:0031410
Unigene17340	GO:0032561	GO:0009536
Unigene17345	GO:0006351	GO:0003677	GO:0001071	GO:0043231
Unigene17347	GO:0005819	GO:0040007	GO:0016020	GO:0031647	GO:0000087
Unigene17350	GO:0046914	GO:0008152	GO:0016787	GO:0009536
Unigene17351	GO:0030554	GO:0003824
Unigene17362	GO:0005515	GO:0050896
Unigene17365	GO:0030312	GO:0043231
Unigene1736	GO:0030258	GO:0016757
Unigene17370	GO:0043231
Unigene17374	GO:0032559	GO:0016772
Unigene17375	GO:0043231
Unigene1737	GO:0046906	GO:0043234	GO:0044237	GO:0009639	GO:0044424
Unigene17389	GO:0016209	GO:0005506	GO:0006950	GO:0005618	GO:0008152	GO:0003824
Unigene17391	GO:0044464
Unigene17392	GO:0010467	GO:0030529	GO:0005198
Unigene17396	GO:0009886	GO:0016301	GO:0003006
Unigene17404	GO:0016020	GO:0015197	GO:0006810
Unigene17409	GO:0043231	GO:0044425	GO:0022900
Unigene1740	GO:0005488
Unigene17411	GO:0016747	GO:0009060	GO:0016615	GO:0043648	GO:0006007	GO:0044424
Unigene17418	GO:0009955	GO:0003676	GO:0016604	GO:2000026	GO:0046914	GO:0035196	GO:0009536	GO:0048513	GO:0030422	GO:0006325
Unigene17422	GO:0046872	GO:0006464	GO:0004674	GO:0032559
Unigene17434	GO:0046872
Unigene17436	GO:0046914	GO:0019941	GO:0010467
Unigene17445	GO:0010468	GO:0003676	GO:0001071	GO:0009536
Unigene17446	GO:0008135	GO:0044260	GO:0043234	GO:0046739	GO:0043231	GO:0010467	GO:0051707
Unigene17449	GO:0046914	GO:0016831	GO:0043231
Unigene17450	GO:0006259	GO:0003676	GO:0003824
Unigene17451	GO:0019941	GO:0005838	GO:0043231	GO:0016020	GO:0042623	GO:0032559
Unigene17454	GO:0044267	GO:0044464	GO:0050896	GO:0005515
Unigene17455	GO:0009987	GO:0031224	GO:0015893	GO:0017111	GO:0051707	GO:0016628	GO:0051183	GO:0031410	GO:0031090	GO:0008152	GO:0015405	GO:0005773	GO:0006950	GO:0032559
Unigene17456	GO:0003676
Unigene17463	GO:0016866	GO:0016757	GO:0003676	GO:0009536	GO:0009451
Unigene17464	GO:0046872	GO:0003676
Unigene17467	GO:0010467	GO:0009536	GO:0005198	GO:0033279
Unigene17468	GO:0032991	GO:0003676	GO:0031410
Unigene17471	GO:0010468	GO:0006351	GO:0003676	GO:0001071	GO:0043231
Unigene17472	GO:0016747	GO:0046872	GO:0043234	GO:0016836	GO:0006007	GO:0044424
Unigene17480	GO:0009414	GO:0016209	GO:0005506	GO:0006972	GO:0043231	GO:0008152	GO:0003824
Unigene17483	GO:0006970	GO:0043231
Unigene17497	GO:0009060	GO:0046872	GO:0004448	GO:0019752	GO:0000166
Unigene17502	GO:0004672
Unigene17503	GO:0019538	GO:0004180	GO:0031410	GO:0006091
Unigene17516	GO:0016772	GO:0015630	GO:0007349	GO:0048229	GO:0000226	GO:0003774	GO:0033206	GO:0032559	GO:0006464
Unigene17518	GO:0046872	GO:0008152
Unigene17519	GO:0006464	GO:0030246	GO:0004672	GO:0008037	GO:0032559
Unigene1751	GO:0043231
Unigene17522	GO:0046335	GO:0043231	GO:0070567
Unigene17524	GO:0010468	GO:0043231
Unigene17526	GO:0046872	GO:0016020
Unigene17528	GO:0015604	GO:0044464	GO:0017111	GO:0032559
Unigene17532	GO:0008146
Unigene17537	GO:0043234	GO:0043231
Unigene17538	GO:0016859	GO:0006520	GO:0009404	GO:0016765	GO:0044424
Unigene17542	GO:0005746	GO:0030964
Unigene17546	GO:0005815	GO:0000226
Unigene17551	GO:0012501	GO:0006950	GO:0032559
Unigene17559	GO:0031224	GO:0009845	GO:0004672	GO:0010431	GO:0004871	GO:0016628	GO:0010468	GO:0031410	GO:0032559	GO:0006464
Unigene17564	GO:0006259	GO:0003676	GO:0043229	GO:0003824
Unigene17568	GO:0016706	GO:0009699
Unigene17577	GO:0043231
Unigene17588	GO:0003676
Unigene17597	GO:0006818	GO:0015077	GO:0006754	GO:0033176	GO:0019829	GO:0031090	GO:0005773
Unigene17604	GO:0000166
Unigene17605	GO:0043169	GO:0043231	GO:0004672	GO:0008287	GO:0009908	GO:0001071	GO:0003677	GO:0005515	GO:0006351	GO:0004721	GO:0006464
Unigene17626	GO:0031410
Unigene17627	GO:0017111	GO:0010038	GO:0043234	GO:0015630	GO:0030312	GO:0043623	GO:0032561	GO:0044444	GO:0007017	GO:0009629	GO:0016020
Unigene17637	GO:0009411	GO:0005488	GO:0043231
Unigene17639	GO:0005576	GO:0016798	GO:0030312	GO:0016758	GO:0044042
Unigene1763	GO:0005576	GO:0046914	GO:0003824
Unigene17640	GO:0016758
Unigene17641	GO:0044464	GO:0046914
Unigene17643	GO:0003676
Unigene17647	GO:0006970	GO:0010467	GO:0015935	GO:0016020	GO:0009536	GO:0005198
Unigene17659	GO:0060089	GO:0046872	GO:0004629	GO:0043231	GO:0023060	GO:0044238
Unigene17661	GO:0043231
Unigene17662	GO:0030312	GO:0003676	GO:0004672	GO:0015935	GO:0031981	GO:0010467	GO:0005198	GO:0032559	GO:0006464
Unigene17664	GO:0008194	GO:0016758
Unigene17667	GO:0044042	GO:0016798	GO:0005576	GO:0031410	GO:0030312	GO:0016758
Unigene17670	GO:0003676	GO:0009987
Unigene17676	GO:0030554	GO:0050664	GO:0055066	GO:0046914	GO:0016723	GO:0031224	GO:0051707	GO:0008152	GO:0006826
Unigene17683	GO:0016020
Unigene1768	GO:0003676	GO:0016740
Unigene17700	GO:0010468	GO:0001071	GO:0043231	GO:0009791
Unigene17703	GO:0003723	GO:0010467	GO:0015935	GO:0005198
Unigene17708	GO:0016426	GO:0051234	GO:0009941	GO:0001510	GO:0031224
Unigene17711	GO:0009725	GO:0016020	GO:0006950	GO:0043231
Unigene17714	GO:0006952	GO:0006464	GO:0010033	GO:0004713	GO:0008219	GO:0031410	GO:0032559
Unigene17715	GO:0044464
Unigene17716	GO:0050801	GO:0031224	GO:0031410
Unigene17718	GO:0006950	GO:0005488
Unigene17722	GO:0048037	GO:0008483	GO:0043231
Unigene17732	GO:0043231	GO:0050136	GO:0022904
Unigene17743	GO:0009536
Unigene17746	GO:0005488	GO:0043231	GO:0070071
Unigene17747	GO:0005840	GO:0010468	GO:0046914	GO:0001071	GO:0043231
Unigene17753	GO:0008135	GO:0006412	GO:0009536
Unigene17754	GO:0003824
Unigene17755	GO:0030529	GO:0019843
Unigene17756	GO:0016020	GO:0006950	GO:0003824	GO:0010038
Unigene17759	GO:0040007
Unigene17769	GO:0005488
Unigene17774	GO:0031410
Unigene17779	GO:0004672	GO:0043231	GO:0032559
Unigene17783	GO:0003676	GO:0006259
Unigene17789	GO:0006464	GO:0004702	GO:0031224	GO:0016628	GO:0031410	GO:0032559
Unigene17790	GO:0019725
Unigene17791	GO:0016020
Unigene17792	GO:0006952	GO:0012501	GO:0043231	GO:0023060	GO:0003676	GO:0004672	GO:0044427	GO:0004175	GO:0046914	GO:0006260	GO:0004872	GO:0034061	GO:0044425	GO:0006325	GO:0030246	GO:0032559	GO:0006464
Unigene17801	GO:0016872	GO:0009699
Unigene17802	GO:0009534	GO:0032502
Unigene17815	GO:0031224	GO:0003002	GO:0003676	GO:0031981	GO:0015934	GO:0048513	GO:0010467	GO:0005198
Unigene17819	GO:0030528	GO:0003676	GO:0009743	GO:0010468	GO:0001071	GO:0006351	GO:0005635
Unigene17825	GO:0006810
Unigene17829	GO:0009987	GO:0043231	GO:0044238	GO:0003676	GO:0043170	GO:0003824
Unigene1782	GO:0005737	GO:0030529
Unigene17835	GO:0016020	GO:0051234	GO:0005548
Unigene17837	GO:0043231	GO:0031410
Unigene1783	GO:0035251
Unigene17840	GO:0008152	GO:0051536	GO:0000166	GO:0050136	GO:0043231
Unigene17841	GO:0016772
Unigene17843	GO:0008135	GO:0010467	GO:0042623	GO:0032559
Unigene17845	GO:0046872	GO:0003676
Unigene17846	GO:0010468	GO:0003676	GO:0043231
Unigene17851	GO:0044238	GO:0009987	GO:0031410	GO:0043167	GO:0015928
Unigene17855	GO:0035194	GO:0005488	GO:0016787	GO:0031332
Unigene1785	GO:0008168
Unigene17861	GO:0016791	GO:0043231
Unigene17869	GO:0005488	GO:0009987	GO:0016020
Unigene17870	GO:0035556	GO:0044431	GO:0032561	GO:0006810	GO:0016020	GO:0010038
Unigene17875	GO:0010468	GO:0046914	GO:0001071	GO:0044464
Unigene17876	GO:0016020	GO:0006810
Unigene17878	GO:0006412	GO:0010038	GO:0030312	GO:0031981	GO:0042623	GO:0008135	GO:0044444	GO:0016020	GO:0032559
Unigene17882	GO:0019538	GO:0004175	GO:0000323	GO:0006643
Unigene17884	GO:0005488
Unigene17889	GO:0003676	GO:0010467	GO:0005198	GO:0033279
Unigene17906	GO:0044238	GO:0003824
Unigene1795	GO:0046872	GO:0022857	GO:0016787
Unigene1797	GO:0000902	GO:0009755	GO:0016740	GO:0009639
Unigene1806	GO:0003690	GO:0010038	GO:0009725	GO:0016763	GO:0009532	GO:0009526	GO:0006568	GO:0006970
Unigene1807	GO:0044464
Unigene18414	GO:0046872	GO:0003774	GO:0000166
Unigene18415	GO:0019538	GO:0016787	GO:0010467	GO:0005198	GO:0033279
Unigene18417	GO:0016788	GO:0004871
Unigene18423	GO:0015926	GO:0005488	GO:0005618	GO:0043231	GO:0005576	GO:0031410	GO:0044238
Unigene18424	GO:0046914
Unigene18428	GO:0016787	GO:0044238
Unigene18430	GO:0044238	GO:0044464	GO:0043234	GO:0030246	GO:0043167	GO:0015925
Unigene18438	GO:0003676
Unigene18440	GO:0070646	GO:0060255	GO:0019941	GO:0019787
Unigene18442	GO:0046914	GO:0016682	GO:0005618	GO:0008152	GO:0031410
Unigene18443	GO:0003899	GO:0043231	GO:0003676	GO:0009887	GO:0034061	GO:0006271	GO:0004527
Unigene18448	GO:0044238	GO:0016788	GO:0044464
Unigene18450	GO:0031224	GO:0006810	GO:0043231	GO:0003676	GO:0044427	GO:0004175	GO:0006260	GO:0019538	GO:0034061	GO:0006325
Unigene18452	GO:0043231	GO:0016628	GO:0031667	GO:0010468	GO:0001071	GO:0003677	GO:0006351	GO:0048528
Unigene18460	GO:0008415	GO:0043412
Unigene18462	GO:0006952	GO:0012501	GO:0043231	GO:0023060	GO:0003676	GO:0044427	GO:0004175	GO:0046914	GO:0006260	GO:0004872	GO:0019538	GO:0034061	GO:0044425	GO:0006325	GO:0032559
Unigene18463	GO:0016835	GO:0000097	GO:0010038	GO:0009532	GO:0009526	GO:0006563	GO:0005576	GO:0048037
Unigene18466	GO:0004470	GO:0044424	GO:0043648	GO:0000166	GO:0043169
Unigene18468	GO:0016301	GO:0044464
Unigene18480	GO:0010468	GO:0016491	GO:0001071	GO:0043231
Unigene18488	GO:0006464	GO:0004702	GO:0032559
Unigene18489	GO:0006950
Unigene18490	GO:0043231	GO:0016747	GO:0003676	GO:0044427	GO:0006305	GO:0008757	GO:0006325
Unigene18493	GO:0008092	GO:0012501	GO:0017111	GO:0003015	GO:0051707	GO:0007015	GO:0030239	GO:0048747	GO:0006939	GO:0000267	GO:0005884	GO:0032432	GO:0005198	GO:0008015	GO:0060415	GO:0032559	GO:0030017
Unigene18499	GO:0031461
Unigene18500	GO:0006464	GO:0004702	GO:0004713	GO:0043231	GO:0007165	GO:0032559
Unigene18502	GO:0043231
Unigene18509	GO:0043169	GO:0006098	GO:0015977	GO:0016744	GO:0009534
Unigene18523	GO:0035556	GO:0032561	GO:0006810	GO:0016020	GO:0031410	GO:0003824
Unigene18529	GO:0045229	GO:0016759	GO:0046914	GO:0031224	GO:0009250
Unigene18538	GO:0043231	GO:0031668	GO:0006259	GO:0033554	GO:0019829	GO:0032559	GO:0043566
Unigene18541	GO:0005488
Unigene18542	GO:0042743	GO:0016209	GO:0005506	GO:0006950	GO:0003824
Unigene18544	GO:0042626	GO:0006810	GO:0043231	GO:0031224	GO:0032559
Unigene18547	GO:0017111	GO:0044464	GO:0032559
Unigene18552	GO:0010468	GO:0043231	GO:0016628
Unigene18560	GO:0016740
Unigene18561	GO:0003676	GO:0010467	GO:0030529	GO:0005198
Unigene18564	GO:0016491	GO:0004871	GO:0009987	GO:0008152	GO:0016020	GO:0004674	GO:0000166
Unigene18568	GO:0044238	GO:0043167	GO:0008422
Unigene18569	GO:0008171
Unigene18570	GO:0046872	GO:0043231
Unigene18572	GO:0005488	GO:0010467	GO:0022613	GO:0015934	GO:0016020	GO:0005198
Unigene18584	GO:0010467	GO:0070566
Unigene18592	GO:0051234	GO:0005740	GO:0031224	GO:0050136	GO:0006091
Unigene18599	GO:0008152	GO:0016020
Unigene18602	GO:0009743	GO:0003676	GO:0046914
Unigene18616	GO:0019538	GO:0031410	GO:0004175
Unigene18619	GO:0060255	GO:0019941	GO:0006464	GO:0019787
Unigene18625	GO:0008320	GO:0006810	GO:0043231
Unigene18627	GO:0010467	GO:0030529	GO:0005198
Unigene18628	GO:0005856	GO:0048229
Unigene18629	GO:0043231
Unigene18639	GO:0015766	GO:0016628	GO:0005351	GO:0016021	GO:0008152
Unigene18646	GO:0044464
Unigene18648	GO:0046914	GO:0043231
Unigene18650	GO:0060918	GO:0009725	GO:0042445	GO:0009532	GO:0016702	GO:0009887	GO:0010346	GO:0016118
Unigene18653	GO:0003824	GO:0008152
Unigene18657	GO:0010467	GO:0022613	GO:0015934	GO:0016020	GO:0031981	GO:0005198
Unigene18658	GO:0017111	GO:0035556	GO:0032029	GO:0042579	GO:0032561
Unigene18665	GO:0046872	GO:0003676
Unigene18667	GO:0009523	GO:0044237	GO:0009534
Unigene18669	GO:0019941	GO:0005838	GO:0043231	GO:0016020
Unigene18673	GO:0009725	GO:0031410	GO:0006972
Unigene18677	GO:0043231	GO:0043234	GO:0008135	GO:0006970	GO:0009791	GO:0006351	GO:0009639	GO:0016020
Unigene18679	GO:0009536
Unigene18681	GO:0035251
Unigene18691	GO:0000377	GO:0003676	GO:0016604	GO:0016020
Unigene18706	GO:0032561	GO:0043231	GO:0008079	GO:0017111	GO:0006412	GO:0004779
Unigene18707	GO:0043231
Unigene18712	GO:0006631	GO:0016020	GO:0015645
Unigene18720	GO:0009536
Unigene18721	GO:0005488
Unigene18744	GO:0048037	GO:0016829	GO:0043231
Unigene18747	GO:0006952	GO:0010102	GO:0006633	GO:0015645
Unigene18750	GO:0030529
Unigene18752	GO:0044238	GO:0016788
Unigene18754	GO:0009536
Unigene18755	GO:0043231	GO:0032559	GO:0003690	GO:0006281
Unigene18757	GO:0009209	GO:0016776	GO:0009206	GO:0046914	GO:0009579	GO:0009507	GO:0032559
Unigene18765	GO:0043231	GO:0044444	GO:0016868	GO:0016020	GO:0044238	GO:0010038
Unigene18767	GO:0004672	GO:0006464	GO:0032559
Unigene18768	GO:0010467	GO:0009987
Unigene18770	GO:0043231	GO:0010467	GO:0030529	GO:0005198
Unigene18776	GO:0008287	GO:0016310	GO:0019888	GO:0016020	GO:0030312	GO:0010038
Unigene18777	GO:0005618
Unigene18782	GO:0016772	GO:0005488	GO:0043231
Unigene18783	GO:0031461	GO:0043231
Unigene18786	GO:0004871	GO:0006464	GO:0004713	GO:0004674	GO:0032559
Unigene18791	GO:0015893	GO:0015405	GO:0015604	GO:0016757	GO:0043231	GO:0017111	GO:0032559
Unigene18796	GO:0031224	GO:0005488	GO:0017038	GO:0019684	GO:0009527	GO:0009668	GO:0009756	GO:0019866	GO:0009532	GO:0006612	GO:0009534	GO:0007166
Unigene18801	GO:0046914	GO:0044464	GO:0008152	GO:0016682
Unigene18818	GO:0006351	GO:0003677	GO:0001071	GO:0046983	GO:0043231
Unigene18821	GO:0005618	GO:0009725
Unigene18822	GO:0070566	GO:0005982	GO:0032559	GO:0005977	GO:0009536
Unigene18823	GO:0005506	GO:0003824
Unigene18825	GO:0032559	GO:0043232
Unigene18826	GO:0004812	GO:0043231	GO:0006418	GO:0000166
Unigene18829	GO:0005618	GO:0009725
Unigene18835	GO:0000160	GO:0006633	GO:0043231	GO:0010468	GO:0001071	GO:0003677	GO:0006351	GO:0006950
Unigene18843	GO:0016491	GO:0043231	GO:0016020	GO:0022904
Unigene18844	GO:0019740	GO:0030528	GO:0009536
Unigene18845	GO:0004672	GO:0016020	GO:0000166
Unigene18855	GO:0004175	GO:0019538	GO:0005488	GO:0016491	GO:0006970	GO:0005576	GO:0009536
Unigene18857	GO:0008135	GO:0006351	GO:0030528	GO:0043231
Unigene18864	GO:0055067	GO:0005451	GO:0031224	GO:0030001
Unigene18865	GO:0051169	GO:0044464	GO:0003676
Unigene18867	GO:0046872
Unigene18868	GO:0016772	GO:0005618	GO:0005198	GO:0005488
Unigene18870	GO:0010467	GO:0030529	GO:0005198
Unigene18874	GO:0005488	GO:0016301	GO:0044464
Unigene18875	GO:0016772
Unigene18877	GO:0005618	GO:0009725
Unigene18879	GO:0048878	GO:0016209	GO:0009725	GO:0009314	GO:0016128	GO:0004497	GO:0005506	GO:0016634
Unigene18883	GO:0008152	GO:0004553
Unigene18885	GO:0005488	GO:0030117	GO:0006810
Unigene18890	GO:0031410
Unigene18904	GO:0031224	GO:0051234	GO:0043231
Unigene18905	GO:0005488
Unigene18909	GO:0010468	GO:0003677	GO:0006350
Unigene18913	GO:0016757
Unigene18917	GO:0031224	GO:0031410	GO:0009536
Unigene18921	GO:0006464	GO:0004702	GO:0043231	GO:0016628	GO:0016020	GO:0031410	GO:0032559
Unigene18922	GO:0030528	GO:0043231	GO:0009725	GO:0003676	GO:0023033	GO:0010468	GO:0001071	GO:0032501	GO:0006950
Unigene18923	GO:0010468	GO:0003676
Unigene18926	GO:0005488	GO:0004713	GO:0043231	GO:0008152
Unigene18927	GO:0010467	GO:0030529	GO:0019843	GO:0009536	GO:0005198
Unigene18929	GO:0005488
Unigene18931	GO:0008152	GO:0016709	GO:0031224	GO:0005506
Unigene18933	GO:0031224	GO:0043231
Unigene18947	GO:0004812	GO:0043231	GO:0006418	GO:0032559
Unigene18951	GO:0010467	GO:0030529	GO:0005198
Unigene18953	GO:0009108	GO:0009536
Unigene18965	GO:0008443	GO:0009746	GO:0010316	GO:0032559	GO:0034285	GO:0006007
Unigene18983	GO:0016020	GO:0046914	GO:0003824
Unigene18989	GO:0046872
Unigene18991	GO:0031410
Unigene18996	GO:0044464
Unigene18997	GO:0043234	GO:0050896	GO:0004871	GO:0004672	GO:0032446	GO:0019787	GO:0032559
Unigene19001	GO:0009526	GO:0009725	GO:0006779	GO:0016628	GO:0009534
Unigene19002	GO:0003723	GO:0010467	GO:0015935	GO:0022613	GO:0016020	GO:0030312	GO:0009536	GO:0031981	GO:0005198
Unigene19008	GO:0015698	GO:0000325	GO:0016020	GO:0015103
Unigene19009	GO:0006633	GO:0046872	GO:0016702
Unigene19010	GO:0043231	GO:0010467	GO:0022613	GO:0015934	GO:0005198
Unigene19025	GO:0006952	GO:0031224	GO:0032991	GO:0043401	GO:0043231	GO:0004871	GO:0016628	GO:0040007	GO:0002239	GO:0031410	GO:0004713	GO:0046983	GO:0032559	GO:0006464
Unigene19026	GO:0043231
Unigene19034	GO:0009725	GO:0043231
Unigene19037	GO:0009699	GO:0043169	GO:0019842	GO:0016706	GO:0009411	GO:0016701
Unigene19046	GO:0004871	GO:0006464	GO:0004672	GO:0031224	GO:0032559
Unigene19050	GO:0046914	GO:0006950	GO:0010467	GO:0022613	GO:0015934	GO:0009536	GO:0031981	GO:0005198
Unigene19052	GO:0003723	GO:0010467	GO:0015935	GO:0009536	GO:0005198
Unigene19055	GO:0042277	GO:0003723	GO:0048500	GO:0009532	GO:0032561	GO:0016462	GO:0006614
Unigene19059	GO:0005488	GO:0043231
Unigene19063	GO:0005488	GO:0004672	GO:0043231	GO:0008152	GO:0016020
Unigene19079	GO:0016020
Unigene19086	GO:0016020
Unigene19088	GO:0043231
Unigene19090	GO:0031224	GO:0009534	GO:0048037	GO:0050136	GO:0022904
Unigene19092	GO:0006810	GO:0017111	GO:0009536
Unigene19095	GO:0005488	GO:0019941	GO:0016567	GO:0010467	GO:0015935	GO:0016020	GO:0005198
Unigene19096	GO:0016020
Unigene19099	GO:0005768	GO:0048193	GO:0004871	GO:0044431	GO:0005515	GO:0006605	GO:0016020
Unigene19104	GO:0043234	GO:0043169	GO:0051540	GO:0009767	GO:0009534
Unigene19124	GO:0003676	GO:0003678	GO:0043231	GO:0042623	GO:0032559	GO:0009416	GO:0006281
Unigene19126	GO:0010118	GO:0043169	GO:0043234	GO:0009738	GO:0004721	GO:0006950	GO:0006464
Unigene19132	GO:0046914	GO:0000278	GO:0019787
Unigene19133	GO:0043231	GO:0003676	GO:0044427	GO:0004175	GO:0046914	GO:0006260	GO:0019538	GO:0034061	GO:0006325
Unigene19135	GO:0046914	GO:0008152	GO:0031410	GO:0016682
Unigene19142	GO:0006260	GO:0006351	GO:0046914	GO:0003676	GO:0034061
Unigene19147	GO:0006629	GO:0046872	GO:0009314	GO:0004091	GO:0010118	GO:0019637	GO:0043231
Unigene19152	GO:0043231
Unigene19164	GO:0010467	GO:0015934	GO:0016020	GO:0031981	GO:0005198
Unigene19165	GO:0043234	GO:0009534	GO:0008152
Unigene19167	GO:0003824
Unigene19168	GO:0006952	GO:0004672	GO:0009719	GO:0007167	GO:0004872	GO:0031410	GO:0016491	GO:0016020	GO:0032559	GO:0006464
[truncated: 9,719 more rows]
[truncated: 5 more columns]
