# Supplementary material for: Transcriptome Analysis of Salicornia europaea under Saline Conditions Revealed the Adaptive Primary Metabolic Pathways as Early Events to Facilitate Salt Adaptation
Source: PLoS One. 2013 Nov 12;8(11):e80595. doi: 10.1371/journal.pone.0080595 (PMC3827210; doi:10.1371/journal.pone.0080595)
Supplement: Table S6 — Unigene annotation based on the MapMan classification. (XLS) [file pone.0080595.s007.xls]

## Sheet: MapMan classification
Table S6. Unigene annotation based on the MapMan classification.
Query_id	Score	E_value	Subject_id	Microarray identifier	MapMan BinCode	MapMan BinName
Unigene1	424	5e-119	AT3G54610.1	A_84_P829204	27.3.54	RNA.regulation of transcription.Histone acetyltransferases
Unigene10	84.3	1e-17	AT2G16370.1	A_84_P21117	25	C1-metabolism
Unigene100	553	5e-158	AT5G64380.1	A_84_P18835	1.3.7	PS.calvin cyle.FBPase
Unigene1001	74.7	3e-14	AT1G33710.1	A_84_P19856	35.2	not assigned.unknown
Unigene10010	50.1	3e-07	AT5G57510.1	A_84_P537220	35.2	not assigned.unknown
Unigene10011	88.2	1e-18	AT3G02570.1	A_84_P10772	10.1.20	cell wall.precursor synthesis.phosphomannose isomerase
Unigene10012	203	7e-53	AT2G25050.1	A_84_P589074	35.1.20	not assigned.no ontology.formin homology 2 domain-containing protein
Unigene10013	100	2e-22	AT1G56345.1	A_84_P14172	29.1.30	protein.aa activation.pseudouridylate synthase
Unigene10014	46.6	3e-06	AT5G45580.1	A_84_P18762	27.3.20	RNA.regulation of transcription.G2-like transcription factor family, GARP
Unigene10016	75.9	5e-15	AT1G28010.1	A_84_P12249	34.16	transport.ABC transporters and multidrug resistance systems
Unigene10018	206	3e-54	AT2G31340.1	A_84_P788254	33.99	development.unspecified
Unigene10019	186	7e-48	AT1G28600.2	A_84_P15265	26.28	misc.GDSL-motif lipase
Unigene10023	105	5e-24	AT1G79430.2	A_84_P824991	27.3.20	RNA.regulation of transcription.G2-like transcription factor family, GARP
Unigene10027	125	3e-29	AT2G36750.1	A_84_P19166	17.4.1	hormone metabolism.cytokinin.synthesis-degradation
Unigene10029	472	2e-133	AT2G33630.1	A_84_P21974	11.8.4	lipid metabolism.'exotics' (steroids, squalene etc).3-beta hydroxysteroid dehydrogenase/isomerase
Unigene10030	235	1e-62	AT1G15520.1	A_84_P11446	34.16	transport.ABC transporters and multidrug resistance systems
Unigene10033	79.7	3e-16	AT2G20450.1	A_84_P816546	29.2.1.2.2.14	protein.synthesis.ribosomal protein.eukaryotic.60S subunit.L14
Unigene10034	449	1e-126	AT2G28260.1	A_84_P20066	34.22	transport.cyclic nucleotide or calcium regulated channels
Unigene10035	289	7e-79	AT4G32360.1	A_84_P23331	1.1.5.3	PS.lightreaction.other electron carrier (ox/red).ferredoxin reductase
Unigene10036	798	0	AT5G03760.1	A_84_P12985	10.2	cell wall.cellulose synthesis
Unigene10038	56.6	3e-09	AT5G10630.1	A_84_P235793	29.2.4	protein.synthesis.elongation
Unigene10041	189	4e-49	AT4G37190.1	A_84_P10138	35.2	not assigned.unknown
Unigene10043	141	9e-35	AT3G12280.1	A_84_P18403	31.2	cell.division
Unigene10044	219	8e-58	AT1G78060.1	A_84_P23821	10.6.2	cell wall.degradation.mannan-xylose-arabinose-fucose
Unigene10049	534	5e-152	AT3G19895.1	A_84_P842849	35.2	not assigned.unknown
Unigene10050	56.2	1e-08	AT4G38830.1	A_84_P14842	30.2.17	signalling.receptor kinases.DUF 26
Unigene10051	258	4e-69	AT3G12590.1	A_84_P591897	35.2	not assigned.unknown
Unigene10054	119	2e-27	AT4G12770.1	A_84_P763416	31.4	cell.vesicle transport
Unigene10055	71.6	9e-14	AT1G65030.1	A_84_P62060	35.1	not assigned.no ontology
Unigene10057	73.6	2e-14	AT5G11680.1	A_84_P281530	35.2	not assigned.unknown
Unigene10066	551	3e-157	AT1G32490.1	A_84_P23776	27.1.2	RNA.processing.RNA helicase
Unigene10067	78.2	1e-15	AT4G17540.1	A_84_P84809	34.9	transport.metabolite transporters at the mitochondrial membrane
Unigene10069	214	3e-56	AT4G17030.1	A_84_P19588	10.7	cell wall.modification
Unigene10070	51.6	1e-07	AT4G37370.1	A_84_P15781	26.10	misc.cytochrome P450
Unigene10072	78.2	1e-15	AT2G17750.1	A_84_P582824	35.2	not assigned.unknown
Unigene10073	152	4e-38	AT5G42250.1	A_84_P20642	26.11.1	misc.alcohol dehydrogenases
Unigene10074	243	6e-65	AT2G45510.1	A_84_P20118	26.10	misc.cytochrome P450
Unigene10075	201	2e-52	AT2G36900.1	A_84_P13528	31.4	cell.vesicle transport
Unigene10076	75.1	9e-15	AT4G15545.1	A_84_P570668	35.2	not assigned.unknown
Unigene10079	135	8e-33	ATMG01190.1	A_84_P10377	9.9	mitochondrial electron transport / ATP synthesis.F1-ATPase
Unigene10081	160	1e-40	AT2G45270.1	A_84_P22928	29.5	protein.degradation
Unigene10084	68.9	7e-13	AT4G08850.1	A_84_P23248	30.2.12	signalling.receptor kinases.leucine rich repeat XII
Unigene10085	438	3e-123	AT1G08610.1	A_84_P13265	35.1.5	not assigned.no ontology.pentatricopeptide (PPR) repeat-containing protein
Unigene10089	207	2e-54	AT5G13750.2	A_84_P200884	35.1	not assigned.no ontology
Unigene1009	84.7	1e-17	AT1G20720.1	A_84_P582630	28.1	DNA.synthesis/chromatin structure
Unigene10091	98.2	9e-22	AT1G72990.2	A_84_P12380	26.3	misc.gluco-, galacto- and mannosidases
Unigene10092	85.1	2e-17	AT5G01570.1	A_84_P611725	35.2	not assigned.unknown
Unigene10096	79.7	1e-15	AT1G20780.1	A_84_P862462	20.1	stress.biotic
Unigene10098	53.9	2e-08	AT4G23160.1	A_84_P560906	30.2.17	signalling.receptor kinases.DUF 26
Unigene10099	139	2e-33	AT4G25290.1	A_84_P157005	28.2	DNA.repair
Unigene101	216	1e-56	AT3G19640.1	A_84_P67504	34.14	transport.unspecified cations
Unigene10102	49.3	5e-07	AT1G55860.1	A_84_P831242	29.5.11.4.1	protein.degradation.ubiquitin.E3.HECT
Unigene10104	454	5e-128	AT3G20860.1	A_84_P14571	29.4	protein.postranslational modification
Unigene10107	57	2e-09	AT3G19184.1	A_84_P761070	28.99	DNA.unspecified
Unigene1011	147	3e-36	AT1G09850.1	A_84_P784815	29.5.3	protein.degradation.cysteine protease
Unigene10110	83.2	3e-17	AT5G36180.1	A_84_P238905	29.5.5	protein.degradation.serine protease
Unigene10111	194	1e-50	AT2G22120.1	A_84_P848880	29.5.11.4.2	protein.degradation.ubiquitin.E3.RING
Unigene10113	297	4e-81	AT4G33990.1	A_84_P304250	35.1.5	not assigned.no ontology.pentatricopeptide (PPR) repeat-containing protein
Unigene10115	149	1e-36	AT1G22490.1	A_84_P17113	27.3.6	RNA.regulation of transcription.bHLH,Basic Helix-Loop-Helix family
Unigene10116	136	4e-33	AT3G23560.1	A_84_P228139	34.99	transport.misc
Unigene10119	131	1e-31	AT3G60910.1	A_84_P211458	35.1	not assigned.no ontology
Unigene1012	136	3e-33	AT1G13980.1	A_84_P16154	33.99	development.unspecified
Unigene10120	159	1e-39	AT4G23160.1	A_84_P560906	30.2.17	signalling.receptor kinases.DUF 26
Unigene10123	504	5e-143	AT1G73730.1	A_84_P15242	27.3.19	RNA.regulation of transcription.EIN3-like(EIL) transcription factor family
Unigene10125	78.6	8e-16	AT3G50590.1	A_84_P834307	35.1	not assigned.no ontology
Unigene1013	199	4e-52	AT3G19210.1	A_84_P298944	28.2	DNA.repair
Unigene10132	142	1e-34	AT1G12520.1	A_84_P17193	21.6	redox.dismutases and catalases
Unigene10134	136	2e-32	AT5G03510.1	A_84_P587696	27.3.11	RNA.regulation of transcription.C2H2 zinc finger family
Unigene10135	327	3e-90	AT3G20810.3	A_84_P244235	27.3.57	RNA.regulation of transcription.JUMONJI family
Unigene10136	138	6e-34	AT2G27880.1	A_84_P19176	33.99	development.unspecified
Unigene10137	199	7e-52	AT3G21175.2	A_84_P760040	27.3.9	RNA.regulation of transcription.C2C2(Zn) GATA transcription factor family
Unigene10140	101	9e-23	AT4G26240.1	A_84_P171823	35.2	not assigned.unknown
Unigene10145	113	2e-26	AT5G06590.1	A_84_P257600	35.2	not assigned.unknown
Unigene10149	414	4e-116	AT5G10940.1	A_84_P15845	27.3.67	RNA.regulation of transcription.putative transcription regulator
Unigene10151	54.3	2e-08	AT1G69545.1	A_84_P11507	35.1	not assigned.no ontology
Unigene1016	134	3e-32	AT1G13790.1	A_84_P13392	27.3.67	RNA.regulation of transcription.putative transcription regulator
Unigene10160	60.5	3e-10	AT5G28730.1	A_84_P15085	35.2	not assigned.unknown
Unigene10162	575	5e-164	AT3G21430.1	A_84_P609697	28.99	DNA.unspecified
Unigene10169	139	2e-33	AT3G28050.1	A_84_P61000	33.99	development.unspecified
Unigene10171	160	6e-40	AT5G24560.1	A_84_P23443	31.1	cell.organisation
Unigene10173	328	3e-90	AT2G43250.1	A_84_P833751	35.2	not assigned.unknown
Unigene10175	191	2e-49	AT4G36740.1	A_84_P16754	27.3.22	RNA.regulation of transcription.HB,Homeobox transcription factor family
Unigene10177	70.1	3e-13	AT4G23160.1	A_84_P560906	30.2.17	signalling.receptor kinases.DUF 26
Unigene10178	68.9	7e-13	AT5G10370.1	A_84_P537093	29.5.11.4.2	protein.degradation.ubiquitin.E3.RING
Unigene10180	97.8	1e-21	AT1G68200.1	A_84_P18099	27.3.12	RNA.regulation of transcription.C3H zinc finger family
Unigene10181	69.7	4e-13	AT1G76050.2	A_84_P18128	29.1.30	protein.aa activation.pseudouridylate synthase
Unigene10189	99.8	5e-22	AT5G08480.2	A_84_P142559	35.1	not assigned.no ontology
Unigene10191	138	3e-33	AT4G24460.1	A_84_P600990	35.2	not assigned.unknown
Unigene10195	555	2e-158	AT4G33200.1	A_84_P14821	31.1	cell.organisation
Unigene10197	244	4e-65	AT4G03020.1	A_84_P10942	33.99	development.unspecified
Unigene10200	544	4e-155	AT2G41970.1	A_84_P14382	29.4.1.58	protein.postranslational modification.kinase.receptor like cytoplasmatic kinase VIII
Unigene10203	68.6	8e-13	AT1G16810.2	A_84_P279330	35.2	not assigned.unknown
Unigene10204	352	1e-97	AT2G31240.1	A_84_P11611	35.1.5	not assigned.no ontology.pentatricopeptide (PPR) repeat-containing protein
Unigene10205	85.5	6e-18	AT1G04580.1	A_84_P20841	17.1.1	hormone metabolism.abscisic acid.synthesis-degradation
Unigene10207	73.6	3e-14	AT2G38510.1	A_84_P565060	34.16	transport.ABC transporters and multidrug resistance systems
Unigene1021	74.7	1e-14	AT1G04950.3	A_84_P819274	27.3.67	RNA.regulation of transcription.putative transcription regulator
Unigene10211	129	3e-31	AT3G13790.1	A_84_P17447	2.2.1.3.2	major CHO metabolism.degradation.sucrose.invertases.cell wall
Unigene10216	352	2e-97	AT5G36950.1	A_84_P15893	29.5.5	protein.degradation.serine protease
Unigene10219	186	6e-48	AT5G13300.1	A_84_P859645	30.5	signalling.G-proteins
Unigene10220	84.7	1e-17	AT2G38760.1	A_84_P13482	31.1	cell.organisation
Unigene10221	226	3e-60	AT2G41700.2	A_84_P142859	34.16	transport.ABC transporters and multidrug resistance systems
Unigene10225	431	4e-121	AT4G31600.1	A_84_P23328	34	transport
Unigene10226	76.6	4e-15	AT4G01590.2	A_84_P278590	35.2	not assigned.unknown
Unigene10230	86.3	4e-18	AT2G18060.1	A_84_P14496	33.99	development.unspecified
Unigene10233	82	7e-17	AT5G54000.1	A_84_P11229	17.5.1	hormone metabolism.ethylene.synthesis-degradation
Unigene10234	222	1e-58	AT5G24750.1	A_84_P50270	35.2	not assigned.unknown
Unigene10237	128	1e-30	AT1G44970.1	A_84_P816739	26.12	misc.peroxidases
Unigene10249	375	1e-104	AT5G13640.1	A_84_P279490	11.8.10	lipid metabolism.'exotics' (steroids, squalene etc).phosphatidylcholinesterol O-acyltransferase
Unigene10251	100	1e-22	AT5G09270.2	A_84_P525543	35.2	not assigned.unknown
Unigene10252	85.1	8e-18	AT4G24610.1	A_84_P602781	35.2	not assigned.unknown
Unigene10255	112	5e-26	AT3G62450.1	A_84_P263660	35.2	not assigned.unknown
Unigene10256	70.1	3e-13	AT3G24255.1	A_84_P550131	35.2	not assigned.unknown
Unigene10262	64.3	4e-11	AT3G13980.1	A_84_P560726	35.2	not assigned.unknown
Unigene10263	325	2e-89	AT2G32670.1	A_84_P22006	31.4	cell.vesicle transport
Unigene10264	61.6	1e-10	AT5G17020.1	A_84_P174281	29.3.1	protein.targeting.nucleus
Unigene10265	303	1e-82	AT3G47570.1	A_84_P24099	30.2.12	signalling.receptor kinases.leucine rich repeat XII
Unigene10266	268	2e-72	AT4G09720.1	A_84_P15684	30.5	signalling.G-proteins
Unigene10270	162	3e-41	AT1G53530.1	A_84_P788093	29.3.4.99	protein.targeting.secretory pathway.unspecified
Unigene10275	88.2	1e-18	AT3G05880.1	A_84_P15486	20.2.3	stress.abiotic.drought/salt
Unigene10276	67	2e-12	AT5G12310.1	A_84_P259740	29.5.11.4.2	protein.degradation.ubiquitin.E3.RING
Unigene10279	81.3	1e-16	ATMG00730.1	A_84_P10381	9.7	mitochondrial electron transport / ATP synthesis.cytochrome c oxidase
Unigene10280	142	5e-35	AT5G67100.1	A_84_P16008	28.1	DNA.synthesis/chromatin structure
Unigene10286	189	3e-49	AT4G29540.2	A_84_P20481	35.1	not assigned.no ontology
Unigene10289	238	3e-63	AT1G68810.1	A_84_P19990	27.3.6	RNA.regulation of transcription.bHLH,Basic Helix-Loop-Helix family
Unigene1029	119	2e-27	AT2G14680.1	A_84_P788563	31.1	cell.organisation
Unigene10290	251	7e-68	AT1G01050.1	A_84_P20606	23.4.99	nucleotide metabolism.phosphotransfer and pyrophosphatases.misc
Unigene10291	112	2e-25	AT5G13910.1	A_84_P13018	27.3.3	RNA.regulation of transcription.AP2/EREBP, APETALA2/Ethylene-responsive element binding protein family
Unigene10294	58.9	6e-10	AT1G11350.1	A_84_P868051	30.2.24	signalling.receptor kinases.S-locus glycoprotein like
Unigene10296	206	6e-54	AT1G78690.1	A_84_P13291	35.1	not assigned.no ontology
Unigene10298	83.2	3e-17	AT5G56620.1	A_84_P603958	33.99	development.unspecified
Unigene10299	74.7	1e-14	AT2G29100.1	A_84_P23967	30.1.1	signalling.in sugar and nutrient physiology
Unigene103	61.6	1e-10	AT2G38290.1	A_84_P19209	34.5	transport.ammonium
Unigene1030	89	1e-18	AT5G35695.1	A_84_P304360	35.2	not assigned.unknown
Unigene10301	55.1	1e-08	AT3G24900.1	A_84_P177574	20.1.7	stress.biotic.PR-proteins
Unigene10303	114	1e-26	AT3G55280.1	A_84_P24133	29.2.1.2.2.523	protein.synthesis.ribosomal protein.eukaryotic.60S subunit.L23A
Unigene10304	486	1e-137	AT2G36840.1	A_84_P74914	35.1	not assigned.no ontology
Unigene10306	96.7	3e-21	AT4G04790.1	A_84_P557318	35.1.5	not assigned.no ontology.pentatricopeptide (PPR) repeat-containing protein
Unigene10308	76.3	4e-15	AT4G19170.1	A_84_P19490	17.1.1.1.10	hormone metabolism.abscisic acid.synthesis-degradation.synthesis.9-cis-epoxycarotenoid dioxygenase
Unigene10309	53.9	2e-08	AT5G03680.1	A_84_P19604	27.3.30	RNA.regulation of transcription.Trihelix, Triple-Helix transcription factor family
Unigene1031	154	1e-38	AT1G63850.1	A_84_P834927	27.3.67	RNA.regulation of transcription.putative transcription regulator
Unigene10311	273	2e-74	AT5G55260.1	A_84_P20689	29.4	protein.postranslational modification
Unigene10314	129	3e-30	AT5G60850.1	A_84_P11256	27.3.8	RNA.regulation of transcription.C2C2(Zn) DOF zinc finger family
Unigene10316	477	6e-135	AT2G38000.1	A_84_P170233	29.6	protein.folding
Unigene10319	172	1e-43	AT3G21175.2	A_84_P760040	27.3.9	RNA.regulation of transcription.C2C2(Zn) GATA transcription factor family
Unigene10321	794	0	AT2G28470.1	A_84_P14451	26.3	misc.gluco-, galacto- and mannosidases
Unigene10322	120	1e-27	AT5G54200.1	A_84_P12175	33.99	development.unspecified
Unigene10323	154	4e-38	AT4G11670.1	A_84_P539626	35.2	not assigned.unknown
Unigene10325	125	7e-30	AT1G54450.1	A_84_P16143	29.4	protein.postranslational modification
Unigene10328	143	3e-35	AT1G55870.1	A_84_P23453	27.1.19	RNA.processing.ribonucleases
Unigene10333	57.4	2e-09	AT1G55545.1	A_84_P196544	29.3.1	protein.targeting.nucleus
Unigene10335	168	6e-43	AT3G02110.1	A_84_P23047	29.5.5	protein.degradation.serine protease
Unigene10338	162	3e-41	AT1G76710.2	A_84_P18114	27.3.69	RNA.regulation of transcription.SET-domain transcriptional regulator family
Unigene10340	47	4e-06	AT5G59710.1	A_84_P22598	27.3.99	RNA.regulation of transcription.unclassified
Unigene10342	80.9	2e-16	AT1G16860.1	A_84_P13398	35.1	not assigned.no ontology
Unigene10345	82.8	2e-16	AT4G04885.1	A_84_P259690	27.1	RNA.processing
Unigene10353	52.8	5e-08	AT2G45580.1	A_84_P13497	26.10	misc.cytochrome P450
Unigene10354	130	1e-30	AT1G54920.2	A_84_P826074	35.2	not assigned.unknown
Unigene10355	58.9	6e-10	AT1G28530.1	A_84_P788630	35.2	not assigned.unknown
Unigene10356	279	1e-75	AT2G39290.1	A_84_P14492	11.3	lipid metabolism.Phospholipid synthesis
Unigene10361	58.9	6e-10	AT5G58575.1	A_84_P544319	35.2	not assigned.unknown
Unigene10364	132	9e-32	AT5G52320.1	A_84_P23517	26.10	misc.cytochrome P450
Unigene10365	357	4e-99	AT5G62840.1	A_84_P245515	35.1	not assigned.no ontology
Unigene10366	167	2e-42	AT5G20680.1	A_84_P208018	35.2	not assigned.unknown
Unigene10370	483	6e-137	AT2G47940.1	A_84_P23874	29.5.5	protein.degradation.serine protease
Unigene10372	192	6e-50	AT1G12370.1	A_84_P21735	28.2	DNA.repair
Unigene10374	152	6e-38	AT5G09820.2	A_84_P828931	31.1	cell.organisation
Unigene10376	438	4e-123	AT5G22220.2	A_84_P119072	27.3.18	RNA.regulation of transcription.E2F/DP transcription factor family
Unigene10378	98.2	1e-21	AT3G55160.1	A_84_P551948	35.2	not assigned.unknown
Unigene10379	100	2e-22	AT5G23880.1	A_84_P14927	27.1	RNA.processing
Unigene10381	258	5e-69	AT2G18193.1	A_84_P511815	29.5.9	protein.degradation.AAA type
Unigene10384	246	2e-65	AT1G21230.1	A_84_P240035	30.2.25	signalling.receptor kinases.wall associated kinase
Unigene10385	261	8e-71	ATMG00220.1	A_84_P14156	29.2.1.1.2.1.14	protein.synthesis.ribosomal protein.prokaryotic.mitochondrion.30S subunit.S14
Unigene10387	187	1e-48	AT2G03590.1	A_84_P310203	35.1	not assigned.no ontology
Unigene10390	94	3e-20	AT5G22030.2	A_84_P852370	29.5.11.5	protein.degradation.ubiquitin.ubiquitin protease
Unigene10392	204	1e-53	AT2G37210.1	A_84_P531393	35.2	not assigned.unknown
Unigene10394	401	3e-112	AT2G28880.1	A_84_P11615	35.1	not assigned.no ontology
Unigene10395	102	5e-23	AT4G15030.1	A_84_P513903	35.2	not assigned.unknown
Unigene10398	192	4e-50	AT1G44100.1	A_84_P22893	34.3	transport.amino acids
Unigene10400	399	3e-111	AT2G22590.1	A_84_P16314	16.8.1	secondary metabolism.flavonoids.anthocyanins
Unigene1041	239	8e-64	AT3G13690.1	A_84_P836875	30.2.22	signalling.receptor kinases.proline extensin like
Unigene10410	82.8	4e-17	AT2G34430.1	A_84_P160283	1.1.1.1	PS.lightreaction.photosystem II.LHC-II
Unigene10411	305	9e-84	AT1G60430.1	A_84_P13293	31.1	cell.organisation
Unigene10414	72	7e-14	AT1G53350.1	A_84_P21933	20.1.7	stress.biotic.PR-proteins
Unigene10421	560	5e-160	AT2G34640.1	A_84_P294384	27.3	RNA.regulation of transcription
Unigene10423	379	1e-105	AT1G56000.1	A_84_P22520	26.7	misc.oxidases - copper, flavone etc.
Unigene10427	661	0	AT5G07720.1	A_84_P21511	26.2	misc.UDP glucosyl and glucoronyl transferases
Unigene10428	182	2e-46	AT5G42870.1	A_84_P560208	35.1	not assigned.no ontology
Unigene10440	116	4e-27	AT1G19260.1	A_84_P55740	28.1	DNA.synthesis/chromatin structure
Unigene10441	61.6	4e-10	AT5G44040.1	A_84_P854154	35.2	not assigned.unknown
Unigene10443	91.7	9e-20	AT5G07660.1	A_84_P15835	31.2	cell.division
Unigene10444	489	2e-138	AT4G23180.1	A_84_P14776	30.2.17	signalling.receptor kinases.DUF 26
Unigene1045	47.4	2e-06	AT1G79680.1	A_84_P12477	30.2.25	signalling.receptor kinases.wall associated kinase
Unigene10451	123	3e-29	AT4G25590.1	A_84_P15733	31.1	cell.organisation
Unigene10453	243	3e-65	AT5G40270.1	A_84_P19689	35.1	not assigned.no ontology
Unigene10454	294	4e-80	AT1G35510.1	A_84_P19803	35.1	not assigned.no ontology
Unigene10455	101	1e-22	AT3G24255.1	A_84_P550131	35.2	not assigned.unknown
Unigene10457	376	2e-104	AT1G22882.1	A_84_P540904	35.2	not assigned.unknown
Unigene10461	70.1	3e-13	AT1G35710.1	A_84_P16510	30.2.12	signalling.receptor kinases.leucine rich repeat XII
Unigene10464	172	5e-44	AT4G23820.1	A_84_P16671	10.6.3	cell wall.degradation.pectate lyases and polygalacturonases
Unigene10465	314	1e-85	AT3G14470.1	A_84_P17424	20.1.7	stress.biotic.PR-proteins
Unigene10466	152	3e-38	AT3G54700.1	A_84_P24130	34.7	transport.phosphate
Unigene10467	112	6e-26	AT2G43250.1	A_84_P833751	35.2	not assigned.unknown
Unigene10468	69.7	4e-13	AT3G45860.1	A_84_P19361	30.2.17	signalling.receptor kinases.DUF 26
Unigene10470	142	5e-35	AT3G04440.1	A_84_P93509	32	micro RNA, natural antisense etc
Unigene10471	67.8	1e-12	AT1G10090.1	A_84_P15170	35.2	not assigned.unknown
Unigene10472	499	1e-141	AT1G67320.1	A_84_P23605	28.1	DNA.synthesis/chromatin structure
Unigene10476	638	0	AT1G57770.1	A_84_P16266	16.1.4	secondary metabolism.isoprenoids.carotenoids
Unigene10478	128	2e-30	AT3G21600.2	A_84_P13620	33.99	development.unspecified
Unigene10482	367	4e-102	AT1G60780.1	A_84_P858854	29.3.4.99	protein.targeting.secretory pathway.unspecified
Unigene10485	82.8	4e-17	AT4G26370.1	A_84_P15737	33.99	development.unspecified
Unigene10487	139	5e-34	AT3G13100.1	A_84_P22159	34.16	transport.ABC transporters and multidrug resistance systems
Unigene10491	307	3e-84	AT3G07800.1	A_84_P823178	23.3.2.3	nucleotide metabolism.salvage.nucleoside kinases.thymidine kinase
Unigene10493	656	0	AT2G18220.1	A_84_P543741	35.2	not assigned.unknown
Unigene10495	171	2e-42	AT3G14470.1	A_84_P17424	20.1.7	stress.biotic.PR-proteins
Unigene10497	220	1e-57	AT4G23160.1	A_84_P560906	30.2.17	signalling.receptor kinases.DUF 26
Unigene10499	271	3e-73	AT5G47690.1	A_84_P829909	35.2	not assigned.unknown
Unigene10501	65.5	7e-12	AT4G29100.1	A_84_P821566	17.5.3	hormone metabolism.ethylene.induced-regulated-responsive-activated
Unigene10507	48.9	2e-06	AT3G59000.2	A_84_P867436	29.5.11.4.3.2	protein.degradation.ubiquitin.E3.SCF.FBOX
Unigene10509	92.8	4e-20	AT4G11650.1	A_84_P13801	20.2	stress.abiotic
Unigene10516	77.8	1e-15	AT3G05820.1	A_84_P10760	2.2.1.3.1	major CHO metabolism.degradation.sucrose.invertases.neutral
Unigene10517	548	3e-156	AT1G02660.1	A_84_P12738	11.9.2.1	lipid metabolism.lipid degradation.lipases.triacylglycerol lipase
Unigene10522	61.2	1e-10	AT2G02580.1	A_84_P15411	26.10	misc.cytochrome P450
Unigene10523	315	6e-86	AT5G36670.1	A_84_P568159	27.3.63	RNA.regulation of transcription.PHD finger transcription factor
Unigene10524	155	8e-39	AT3G22220.2	A_84_P179514	27.3.67	RNA.regulation of transcription.putative transcription regulator
Unigene10526	595	1e-170	AT1G78580.1	A_84_P850500	3.2.1	minor CHO metabolism.trehalose.TPS
Unigene1053	694	0	AT1G48310.1	A_84_P752442	27.3.44	RNA.regulation of transcription.Chromatin Remodeling Factors
Unigene10531	413	8e-116	AT4G28080.1	A_84_P13854	35.2	not assigned.unknown
Unigene10537	51.2	1e-07	AT1G76980.1	A_84_P14200	35.2	not assigned.unknown
Unigene10538	50.8	2e-07	AT4G21820.1	A_84_P16663	30.3	signalling.calcium
Unigene10540	241	4e-64	AT4G30150.1	A_84_P575158	35.2	not assigned.unknown
Unigene10542	804	0	AT5G51430.1	A_84_P211408	35.1	not assigned.no ontology
Unigene10543	355	1e-98	AT3G23020.1	A_84_P18362	35.1.5	not assigned.no ontology.pentatricopeptide (PPR) repeat-containing protein
Unigene10545	197	5e-51	AT5G26940.4	A_84_P818599	28.99	DNA.unspecified
Unigene10549	203	4e-53	AT1G58250.1	A_84_P253005	33.99	development.unspecified
Unigene10552	196	3e-51	AT5G54260.1	A_84_P15010	28.2	DNA.repair
Unigene10554	123	1e-28	AT3G61690.1	A_84_P97316	35.2	not assigned.unknown
Unigene10555	65.5	7e-12	AT1G61750.1	A_84_P17067	29.4	protein.postranslational modification
Unigene10557	45.8	6e-06	AT5G14850.2	A_84_P23578	35.1	not assigned.no ontology
Unigene10558	131	1e-31	AT3G55850.2	A_84_P17514	35.1	not assigned.no ontology
Unigene1056	224	1e-59	AT4G33990.1	A_84_P304250	35.1.5	not assigned.no ontology.pentatricopeptide (PPR) repeat-containing protein
Unigene10561	90.1	3e-19	AT4G34090.1	A_84_P133655	35.2	not assigned.unknown
Unigene10564	184	6e-47	AT1G71250.1	A_84_P14300	26.28	misc.GDSL-motif lipase
Unigene10565	776	0	AT1G71270.1	A_84_P19029	35.1	not assigned.no ontology
Unigene10566	201	1e-52	AT1G80030.2	A_84_P863005	20.2.1	stress.abiotic.heat
Unigene10572	66.2	5e-12	AT5G27420.1	A_84_P16831	29.5.11.4.2	protein.degradation.ubiquitin.E3.RING
Unigene10574	355	2e-98	AT3G29185.1	A_84_P176644	35.2	not assigned.unknown
Unigene10576	105	8e-24	AT1G08260.1	A_84_P11445	28.1	DNA.synthesis/chromatin structure
Unigene10578	62.8	1e-10	AT2G26480.1	A_84_P10647	26.2	misc.UDP glucosyl and glucoronyl transferases
Unigene10590	112	4e-26	AT1G34300.1	A_84_P18994	30.2.24	signalling.receptor kinases.S-locus glycoprotein like
Unigene10592	55.5	7e-09	AT1G33260.2	A_84_P161603	30.2.99	signalling.receptor kinases.misc
Unigene10594	87	2e-18	AT3G53870.1	A_84_P13723	29.2.1.2.1.3	protein.synthesis.ribosomal protein.eukaryotic.40S subunit.S3
Unigene10595	134	6e-32	AT5G44750.1	A_84_P612724	28.1	DNA.synthesis/chromatin structure
Unigene10596	147	1e-36	AT3G47780.1	A_84_P24100	34.16	transport.ABC transporters and multidrug resistance systems
Unigene10599	110	1e-25	AT3G26360.1	A_84_P608822	29.2.1.99.99	protein.synthesis.ribosomal protein.unknown.unknown
Unigene1060	103	3e-23	AT1G33540.1	A_84_P10560	29.5.5	protein.degradation.serine protease
Unigene10603	120	1e-28	AT4G01860.2	A_84_P830882	30.5	signalling.G-proteins
Unigene10604	84.3	1e-17	AT5G60790.1	A_84_P814961	34.16	transport.ABC transporters and multidrug resistance systems
Unigene10605	296	2e-80	AT3G44200.1	A_84_P838320	29.4	protein.postranslational modification
Unigene10606	125	7e-30	AT1G16800.1	A_84_P586204	28.1	DNA.synthesis/chromatin structure
Unigene10607	273	4e-74	AT4G38360.2	A_84_P844891	35.2	not assigned.unknown
Unigene10611	396	1e-110	AT4G20930.1	A_84_P17605	13.2.4.3	amino acid metabolism.degradation.branched-chain group.valine
Unigene10621	264	2e-71	AT1G04900.1	A_84_P799289	35.2	not assigned.unknown
Unigene10622	188	5e-49	AT1G03190.2	A_84_P11398	28.2	DNA.repair
Unigene10623	207	2e-54	AT4G39955.1	A_84_P540606	35.1	not assigned.no ontology
Unigene10624	313	5e-86	AT1G10240.1	A_84_P71644	30.11	signalling.light
Unigene10627	49.7	4e-07	AT2G36740.1	A_84_P16328	27.3.67	RNA.regulation of transcription.putative transcription regulator
Unigene10631	45.8	6e-06	AT2G18540.1	A_84_P55340	35.1	not assigned.no ontology
Unigene10632	45.8	6e-06	AT5G65830.1	A_84_P11277	30.2.99	signalling.receptor kinases.misc
Unigene10634	51.6	1e-07	AT3G51290.1	A_84_P514702	35.1.42	not assigned.no ontology.proline rich family
Unigene10635	206	2e-53	AT4G27340.1	A_84_P21417	35.1	not assigned.no ontology
Unigene10637	155	4e-39	AT1G09030.1	A_84_P23677	27.3.15	RNA.regulation of transcription.CCAAT box binding factor family, HAP3
Unigene10639	911	0	AT3G45780.2	A_84_P814837	30.11	signalling.light
Unigene10648	73.2	3e-14	AT5G18390.1	A_84_P838060	35.1.5	not assigned.no ontology.pentatricopeptide (PPR) repeat-containing protein
Unigene10650	362	2e-100	AT3G18620.1	A_84_P13662	27.3.99	RNA.regulation of transcription.unclassified
Unigene10652	272	1e-73	AT3G22830.1	A_84_P15503	27.3.23	RNA.regulation of transcription.HSF,Heat-shock transcription factor family
Unigene10653	166	5e-41	AT3G14460.1	A_84_P16478	20.1.7	stress.biotic.PR-proteins
Unigene10654	484	9e-137	AT1G19110.1	A_84_P820535	20.1.7.6	stress.biotic.PR-proteins.proteinase inhibitors
Unigene10656	640	0	AT4G20430.1	A_84_P23279	29.5.1	protein.degradation.subtilases
Unigene10658	66.2	4e-12	AT2G32590.1	A_84_P756155	35.1	not assigned.no ontology
Unigene10661	137	4e-33	AT1G06620.1	A_84_P14882	21.2	redox.ascorbate and glutathione
Unigene10662	175	5e-45	AT5G19610.1	A_84_P23597	33.99	development.unspecified
Unigene10666	117	2e-27	AT3G57260.1	A_84_P16574	26.4	misc.beta 1,3 glucan hydrolases
Unigene10667	735	0	AT5G51340.1	A_84_P259010	35.2	not assigned.unknown
Unigene1067	718	0	AT4G04350.1	A_84_P14726	29.1.4	protein.aa activation. leucine-tRNA ligase
Unigene10672	363	4e-101	AT3G57670.1	A_84_P21306	27.3.11	RNA.regulation of transcription.C2H2 zinc finger family
Unigene10680	97.8	2e-21	AT1G30360.1	A_84_P159725	20.2.3	stress.abiotic.drought/salt
Unigene10681	390	3e-109	AT3G22400.1	A_84_P11719	17.7.1.2	hormone metabolism.jasmonate.synthesis-degradation.lipoxygenase
Unigene10682	53.9	2e-08	AT5G28310.1	A_84_P207788	35.1	not assigned.no ontology
Unigene10685	376	1e-104	AT1G68080.1	A_84_P526819	35.1	not assigned.no ontology
Unigene10687	74.3	1e-14	AT1G69020.1	A_84_P10535	29.5	protein.degradation
Unigene1069	50.8	2e-07	AT4G34260.1	A_84_P853269	35.2	not assigned.unknown
Unigene10690	237	5e-63	AT2G44480.1	A_84_P22966	26.3	misc.gluco-, galacto- and mannosidases
Unigene10691	164	3e-41	AT3G01100.2	A_84_P22083	20.2.3	stress.abiotic.drought/salt
Unigene10692	508	2e-144	AT1G04170.1	A_84_P20855	29.2.3	protein.synthesis.initiation
Unigene10693	653	0	AT5G26850.3	A_84_P13047	31.3	cell.cycle
Unigene107	159	3e-40	AT4G35800.1	A_84_P10107	27.2	RNA.transcription
Unigene10702	129	4e-31	AT2G47490.1	A_84_P17249	34.9	transport.metabolite transporters at the mitochondrial membrane
Unigene10703	45.8	6e-06	AT1G08060.2	A_84_P785455	27.3.44	RNA.regulation of transcription.Chromatin Remodeling Factors
Unigene10707	496	1e-140	AT2G32230.1	A_84_P70484	35.1.5	not assigned.no ontology.pentatricopeptide (PPR) repeat-containing protein
Unigene10708	130	1e-30	AT4G23160.1	A_84_P560906	30.2.17	signalling.receptor kinases.DUF 26
Unigene1071	101	8e-23	AT5G51890.1	A_84_P15002	26.12	misc.peroxidases
Unigene10711	303	5e-83	AT1G17850.1	A_84_P210228	35.2	not assigned.unknown
Unigene10712	179	6e-46	AT1G73320.1	A_84_P12436	35.2	not assigned.unknown
Unigene10713	152	6e-38	AT3G57940.1	A_84_P256710	35.2	not assigned.unknown
Unigene10715	57.8	1e-09	AT5G10450.2	A_84_P800849	30.7	signalling.14-3-3 proteins
Unigene10717	266	9e-72	AT4G37580.1	A_84_P19566	17.5.2	hormone metabolism.ethylene.signal transduction
Unigene10718	56.2	7e-09	AT4G10200.1	A_84_P12850	28.99	DNA.unspecified
Unigene10719	107	4e-24	AT2G23790.1	A_84_P861164	35.2	not assigned.unknown
Unigene10720	224	5e-59	AT1G20640.2	A_84_P23615	33.99	development.unspecified
Unigene10725	79.3	5e-16	AT2G34740.1	A_84_P13511	29.4	protein.postranslational modification
Unigene10726	221	9e-59	AT2G38940.1	A_84_P793199	34.7	transport.phosphate
Unigene10729	62.8	5e-11	AT2G13100.1	A_84_P22069	34.98	transport.membrane system unknown
Unigene1073	145	2e-35	AT5G14770.1	A_84_P521135	35.1.5	not assigned.no ontology.pentatricopeptide (PPR) repeat-containing protein
Unigene10730	60.1	3e-10	AT1G78550.1	A_84_P16142	16.8.3	secondary metabolism.flavonoids.dihydroflavonols
Unigene10731	152	4e-38	AT4G40050.1	A_84_P820276	35.2	not assigned.unknown
Unigene10733	92.8	4e-20	AT3G17611.1	A_84_P21177	27.3.99	RNA.regulation of transcription.unclassified
Unigene10737	227	2e-60	AT5G23450.3	A_84_P248245	11.8.1	lipid metabolism.'exotics' (steroids, squalene etc).sphingolipids
Unigene10740	179	4e-46	AT3G06010.1	A_84_P10770	27.3.44	RNA.regulation of transcription.Chromatin Remodeling Factors
Unigene10741	199	9e-52	AT2G40280.1	A_84_P299360	20.2.3	stress.abiotic.drought/salt
Unigene10743	505	3e-143	AT1G11330.1	A_84_P832631	29.4	protein.postranslational modification
Unigene10745	210	2e-55	AT1G54650.1	A_84_P149718	35.1	not assigned.no ontology
Unigene10757	52	8e-08	AT2G13620.1	A_84_P15434	34.12	transport.metal
Unigene10759	129	3e-31	AT1G01940.1	A_84_P18112	31.3.1	cell.cycle.peptidylprolyl isomerase
Unigene10760	225	1e-59	AT2G38320.1	A_84_P74474	35.2	not assigned.unknown
Unigene10762	722	0	AT1G27460.1	A_84_P144469	30.3	signalling.calcium
Unigene10763	62	8e-11	AT2G06520.1	A_84_P193234	1.1.1.2	PS.lightreaction.photosystem II.PSII polypeptide subunits
Unigene10765	73.2	3e-14	AT2G33580.1	A_84_P13462	30.2.21	signalling.receptor kinases.lysine motif
Unigene10768	160	2e-40	AT2G19870.1	A_84_P83259	35.1	not assigned.no ontology
Unigene10769	145	5e-36	AT3G24880.1	A_84_P759107	35.2	not assigned.unknown
Unigene10775	1518	0	AT2G06990.1	A_84_P271810	27.1	RNA.processing
Unigene10776	168	6e-43	AT5G37830.1	A_84_P15896	35.1	not assigned.no ontology
Unigene10779	58.5	8e-10	AT5G17370.1	A_84_P594868	35.1	not assigned.no ontology
Unigene10780	119	5e-27	AT1G49920.1	A_84_P18161	28.99	DNA.unspecified
Unigene10783	135	8e-33	AT5G61990.1	A_84_P112962	35.1.5	not assigned.no ontology.pentatricopeptide (PPR) repeat-containing protein
Unigene10789	257	6e-69	AT5G22340.1	A_84_P143949	35.2	not assigned.unknown
Unigene1079	82.8	4e-17	AT5G07010.1	A_84_P16777	11.8	lipid metabolism.'exotics' (steroids, squalene etc)
Unigene10794	435	3e-122	AT2G34680.1	A_84_P205168	35.1	not assigned.no ontology
Unigene10796	63.2	7e-11	AT3G14460.1	A_84_P16478	20.1.7	stress.biotic.PR-proteins
Unigene10797	70.9	2e-13	AT1G79040.1	A_84_P855736	1.1.1.2	PS.lightreaction.photosystem II.PSII polypeptide subunits
Unigene10799	74.7	1e-14	AT2G38830.1	A_84_P555320	35.1	not assigned.no ontology
Unigene108	135	4e-33	AT1G09750.1	A_84_P22728	27.3.99	RNA.regulation of transcription.unclassified
Unigene10801	86.3	4e-18	AT1G79400.1	A_84_P14253	34.12	transport.metal
Unigene10805	274	1e-73	AT3G22780.1	A_84_P11723	27.3.17	RNA.regulation of transcription.CPP(Zn),CPP1-related transcription factor family
Unigene10806	76.3	4e-15	AT4G28600.1	A_84_P133935	30.3	signalling.calcium
Unigene10808	882	0	AT1G09910.1	A_84_P13272	10.6.3	cell wall.degradation.pectate lyases and polygalacturonases
Unigene10811	151	2e-37	AT5G13200.1	A_84_P23419	17.1.3	hormone metabolism.abscisic acid.induced-regulated-responsive-activated
Unigene10812	77.4	2e-15	AT2G43000.1	A_84_P15376	33.99	development.unspecified
Unigene10818	90.9	1e-18	AT3G07870.1	A_84_P294794	29.5.11.4.3.2	protein.degradation.ubiquitin.E3.SCF.FBOX
Unigene10819	111	1e-25	AT5G61200.1	A_84_P797126	35.2	not assigned.unknown
Unigene10824	852	0	AT3G05190.1	A_84_P21136	26.26.1	misc.aminotransferases.aminotransferase class IV family protein
Unigene10827	510	9e-145	AT5G11350.1	A_84_P16064	28.1	DNA.synthesis/chromatin structure
Unigene10828	92.4	5e-20	AT1G75310.1	A_84_P506441	20.2.1	stress.abiotic.heat
Unigene10829	127	4e-30	AT5G44620.1	A_84_P23488	26.10	misc.cytochrome P450
Unigene10831	67.4	2e-12	AT5G13530.1	A_84_P13198	29.4	protein.postranslational modification
Unigene10832	289	1e-78	AT1G80770.1	A_84_P16104	35.1	not assigned.no ontology
Unigene10834	87	2e-18	AT5G54160.1	A_84_P810902	16.2.1.9	secondary metabolism.phenylpropanoids.lignin biosynthesis.COMT
Unigene10835	118	1e-27	AT4G13010.1	A_84_P17589	26.7	misc.oxidases - copper, flavone etc.
Unigene10839	202	1e-52	AT3G17830.1	A_84_P841627	20.2.1	stress.abiotic.heat
Unigene10840	78.2	1e-15	AT5G07200.1	A_84_P19616	17.6.1.11	hormone metabolism.gibberelin.synthesis-degradation.GA20 oxidase
Unigene10846	119	4e-28	AT4G19420.1	A_84_P861110	10.8.2	cell wall.pectin*esterases.acetyl esterase
Unigene10852	75.1	1e-14	AT5G16490.1	A_84_P570804	35.1	not assigned.no ontology
Unigene10853	242	1e-64	AT1G14310.1	A_84_P81569	35.1	not assigned.no ontology
Unigene10855	62	8e-11	AT5G57070.1	A_84_P825692	35.1.41	not assigned.no ontology.hydroxyproline rich proteins
Unigene10858	354	5e-98	AT1G71696.2	A_84_P22678	29.5	protein.degradation
Unigene10859	81.3	1e-16	AT4G21220.1	A_84_P590290	35.1	not assigned.no ontology
Unigene10861	61.2	1e-10	AT5G32621	A_84_P305490	35.2	not assigned.unknown
Unigene10862	119	6e-28	AT2G45700.1	A_84_P226789	35.1	not assigned.no ontology
Unigene10864	349	9e-97	AT1G01710.1	A_84_P751755	11.9.4.5	lipid metabolism.lipid degradation.beta-oxidation.acyl-CoA thioesterase
Unigene10865	84.3	1e-17	AT2G25050.1	A_84_P589074	35.1.20	not assigned.no ontology.formin homology 2 domain-containing protein
Unigene10866	57.8	1e-09	AT5G49750.1	A_84_P23508	35.1	not assigned.no ontology
Unigene10867	56.2	4e-09	AT3G60750.1	A_84_P795978	1.3.8	PS.calvin cyle.transketolase
Unigene10868	71.6	9e-14	AT5G07810.1	A_84_P23403	27.3.44	RNA.regulation of transcription.Chromatin Remodeling Factors
Unigene10870	100	8e-22	AT4G20060.1	A_84_P604541	35.2	not assigned.unknown
Unigene10873	211	4e-55	AT1G61260.1	A_84_P784826	35.2	not assigned.unknown
Unigene10874	136	5e-33	AT5G07810.1	A_84_P23403	27.3.44	RNA.regulation of transcription.Chromatin Remodeling Factors
Unigene10877	94.7	1e-20	AT1G72180.1	A_84_P23475	30.2.11	signalling.receptor kinases.leucine rich repeat XI
Unigene10880	130	3e-31	AT2G37035.1	A_84_P598053	35.2	not assigned.unknown
Unigene10881	114	1e-26	AT1G26560.1	A_84_P20230	26.3	misc.gluco-, galacto- and mannosidases
Unigene10883	337	1e-92	AT1G68100.1	A_84_P126761	34.12	transport.metal
Unigene10884	235	1e-62	AT5G27730.1	A_84_P22508	35.2	not assigned.unknown
Unigene1089	144	3e-35	AT3G22104.1	A_84_P847870	30.11	signalling.light
Unigene10890	190	5e-49	AT3G23560.1	A_84_P228139	34.99	transport.misc
Unigene10892	84.3	1e-17	AT2G41130.1	A_84_P262660	27.3.6	RNA.regulation of transcription.bHLH,Basic Helix-Loop-Helix family
Unigene10893	91.7	9e-20	AT1G79620.1	A_84_P11449	30.2.8.1	signalling.receptor kinases.leucine rich repeat VIII-1
Unigene10895	162	1e-40	AT4G13670.1	A_84_P276530	35.1	not assigned.no ontology
Unigene10896	103	2e-23	AT4G16745.1	A_84_P825782	26.2	misc.UDP glucosyl and glucoronyl transferases
Unigene10897	79.3	5e-16	AT5G05920.2	A_84_P20557	29.2.3.1	protein.synthesis.initiation.deoxyhypusine synthase
Unigene10899	75.9	5e-15	AT1G80080.1	A_84_P10494	35.1	not assigned.no ontology
Unigene109	201	1e-52	AT1G29850.1	A_84_P18137	35.1	not assigned.no ontology
Unigene10901	160	2e-40	AT5G51150.1	A_84_P64884	35.2	not assigned.unknown
Unigene10902	155	2e-38	AT5G61330.1	A_84_P14093	35.1	not assigned.no ontology
Unigene10905	101	2e-22	AT5G47740.1	A_84_P186734	35.2	not assigned.unknown
Unigene10906	320	1e-87	AT1G33980.1	A_84_P809434	27.1	RNA.processing
Unigene10917	106	1e-23	AT1G43850.1	A_84_P23325	27.3.11	RNA.regulation of transcription.C2H2 zinc finger family
Unigene10918	528	4e-150	AT5G67100.1	A_84_P16008	28.1	DNA.synthesis/chromatin structure
Unigene10920	271	2e-73	AT1G11190.1	A_84_P792384	28.1	DNA.synthesis/chromatin structure
Unigene10922	72.8	6e-14	AT1G33360.1	A_84_P18123	29.5.5	protein.degradation.serine protease
Unigene10924	46.2	4e-06	AT5G66790.1	A_84_P14116	30.2.25	signalling.receptor kinases.wall associated kinase
Unigene10926	426	1e-119	AT1G72880.1	A_84_P846304	26.13	misc.acid and other phosphatases
Unigene10927	85.5	6e-18	AT5G16980.1	A_84_P565450	26.7	misc.oxidases - copper, flavone etc.
Unigene10930	808	0	AT4G22130.1	A_84_P17610	29.4.1.57	protein.postranslational modification.kinase.receptor like cytoplasmatic kinase VII
Unigene10931	108	9e-25	AT2G13620.1	A_84_P15434	34.12	transport.metal
Unigene10932	194	9e-51	AT4G23200.1	A_84_P16668	30.2.17	signalling.receptor kinases.DUF 26
Unigene10934	69.7	4e-13	AT4G37850.1	A_84_P161103	27.3.6	RNA.regulation of transcription.bHLH,Basic Helix-Loop-Helix family
Unigene10936	257	3e-69	AT4G04970.1	A_84_P844184	3.6	minor CHO metabolism.callose
Unigene1094	92.8	8e-20	AT2G47360.1	A_84_P538534	35.2	not assigned.unknown
Unigene10941	69.7	4e-13	AT3G51190.1	A_84_P10875	29.2.1.2.2.8	protein.synthesis.ribosomal protein.eukaryotic.60S subunit.L8
Unigene10945	65.9	5e-12	AT5G60390.2	A_84_P805143	29.2.4	protein.synthesis.elongation
Unigene10948	152	5e-38	AT3G43660.1	A_84_P169603	33.99	development.unspecified
Unigene10949	192	1e-49	AT3G08510.2	A_84_P850955	30.4.4	signalling.phosphinositides.phosphoinositide phospholipase C
Unigene10951	364	4e-101	AT1G80260.1	A_84_P234923	31.1	cell.organisation
Unigene10959	167	2e-42	AT2G20000.1	A_84_P12499	31.2	cell.division
Unigene10967	68.2	1e-12	AT1G47330.1	A_84_P830100	35.2	not assigned.unknown
Unigene10972	474	5e-134	AT3G46610.1	A_84_P511151	35.1.5	not assigned.no ontology.pentatricopeptide (PPR) repeat-containing protein
Unigene10973	75.1	2e-14	AT1G80630.1	A_84_P227139	35.1	not assigned.no ontology
Unigene10978	86.3	4e-18	AT2G15980.1	A_84_P526887	35.1.5	not assigned.no ontology.pentatricopeptide (PPR) repeat-containing protein
Unigene10979	226	1e-59	AT3G57670.1	A_84_P21306	27.3.11	RNA.regulation of transcription.C2H2 zinc finger family
Unigene10980	191	2e-49	AT5G02710.1	A_84_P160653	35.2	not assigned.unknown
Unigene10982	650	0	AT1G75220.1	A_84_P20014	35.1	not assigned.no ontology
Unigene10984	104	1e-23	AT4G39480.1	A_84_P11065	26.10	misc.cytochrome P450
Unigene10987	49.7	4e-07	AT1G43760.1	A_84_P22375	35.2	not assigned.unknown
Unigene10988	536	8e-153	AT2G02910.1	A_84_P125191	35.2	not assigned.unknown
Unigene10992	519	1e-147	AT1G27980.1	A_84_P10356	11.8.1	lipid metabolism.'exotics' (steroids, squalene etc).sphingolipids
Unigene10993	199	4e-52	AT2G47210.1	A_84_P826537	27.3.25	RNA.regulation of transcription.MYB domain transcription factor family
Unigene10994	177	2e-45	AT5G44800.1	A_84_P21597	28.1	DNA.synthesis/chromatin structure
Unigene10997	129	3e-31	AT4G04670.1	A_84_P89689	35.1	not assigned.no ontology
Unigene10998	69.3	5e-13	AT3G17450.1	A_84_P835207	27.3.67	RNA.regulation of transcription.putative transcription regulator
Unigene10999	309	9e-85	AT2G04270.2	A_84_P596172	2.2.2.4	major CHO metabolism.degradation.starch.D enzyme
Unigene11	59.3	2e-09	AT1G40390.1	A_84_P553333	35.2	not assigned.unknown
Unigene11001	360	6e-100	AT2G43330.1	A_84_P18177	34.2	transport.sugars
Unigene11003	268	6e-72	AT1G45231.2	A_84_P602289	35.1	not assigned.no ontology
Unigene11004	303	8e-83	AT5G66470.1	A_84_P22627	35.2	not assigned.unknown
Unigene11005	83.6	1e-16	AT1G22310.2	A_84_P289894	27.3.59	RNA.regulation of transcription.Methyl binding domain proteins
Unigene11008	67.8	1e-12	AT1G16120.1	A_84_P14279	30.2.25	signalling.receptor kinases.wall associated kinase
Unigene11010	227	3e-60	AT2G47900.2	A_84_P17252	29.5.11.4.3.2	protein.degradation.ubiquitin.E3.SCF.FBOX
Unigene11012	388	2e-108	AT5G24970.1	A_84_P13986	35.1.1	not assigned.no ontology.ABC1 family protein
Unigene11013	479	2e-135	AT1G63440.1	A_84_P18174	34.12	transport.metal
Unigene11018	81.6	9e-17	AT1G28040.1	A_84_P16032	29.5.11.4.2	protein.degradation.ubiquitin.E3.RING
Unigene11019	146	9e-36	AT1G31350.1	A_84_P11119	29.5.11.4.3.2	protein.degradation.ubiquitin.E3.SCF.FBOX
Unigene11022	296	9e-81	AT1G53040.2	A_84_P860580	35.2	not assigned.unknown
Unigene11028	182	1e-46	AT2G25100.1	A_84_P294534	27.1.19	RNA.processing.ribonucleases
Unigene11030	226	1e-59	AT4G08150.1	A_84_P12842	27.3.22	RNA.regulation of transcription.HB,Homeobox transcription factor family
Unigene11032	281	2e-76	AT1G01220.1	A_84_P136755	29.4.1	protein.postranslational modification.kinase
Unigene11033	69.3	5e-13	AT3G50800.1	A_84_P279580	35.2	not assigned.unknown
Unigene11035	336	3e-92	AT3G19510.1	A_84_P21191	27.3.22	RNA.regulation of transcription.HB,Homeobox transcription factor family
Unigene11036	119	1e-27	AT5G40030.1	A_84_P17796	29.4	protein.postranslational modification
Unigene11037	98.6	7e-22	AT4G17150.1	A_84_P269190	35.2	not assigned.unknown
Unigene11038	101	1e-22	AT1G70940.1	A_84_P818147	17.2.2	hormone metabolism.auxin.signal transduction
Unigene11041	48.9	7e-07	AT4G34040.1	A_84_P16716	29.5.11.4.2	protein.degradation.ubiquitin.E3.RING
Unigene11043	109	3e-25	AT3G12060.1	A_84_P599908	35.2	not assigned.unknown
Unigene11045	90.9	2e-19	AT1G80940.1	A_84_P15167	35.2	not assigned.unknown
Unigene11046	182	3e-46	AT3G24490.1	A_84_P519976	27.3.30	RNA.regulation of transcription.Trihelix, Triple-Helix transcription factor family
Unigene11047	72	5e-13	AT1G10390.2	A_84_P825858	29.3.1	protein.targeting.nucleus
Unigene1105	181	1e-46	AT1G12940.1	A_84_P22163	34.4	transport.nitrate
Unigene11051	68.2	1e-12	AT4G14690.1	A_84_P62840	30.11	signalling.light
Unigene11056	73.6	2e-14	AT5G57260.1	A_84_P15966	26.10	misc.cytochrome P450
Unigene11060	62.8	9e-11	AT3G01380.1	A_84_P23042	35.1	not assigned.no ontology
Unigene11061	55.8	5e-09	AT3G12830.1	A_84_P21202	17.2.3	hormone metabolism.auxin.induced-regulated-responsive-activated
Unigene11064	553	7e-158	AT1G74460.1	A_84_P15266	26.28	misc.GDSL-motif lipase
Unigene11066	107	3e-24	AT1G76720.1	A_84_P85559	29.2.3	protein.synthesis.initiation
Unigene1107	66.6	3e-12	AT5G15680.1	A_84_P140619	35.2	not assigned.unknown
Unigene11071	129	1e-30	AT1G27170.1	A_84_P197154	20.1.2	stress.biotic.receptors
Unigene11073	353	1e-97	AT1G79680.1	A_84_P12477	30.2.25	signalling.receptor kinases.wall associated kinase
Unigene11076	130	2e-31	AT5G02310.1	A_84_P18654	16.7	secondary metabolism.wax
Unigene11085	654	0	AT4G10770.1	A_84_P17580	34.13	transport.peptides and oligopeptides
Unigene1109	48.1	1e-06	AT3G59940.1	A_84_P809767	29.5.11.4.3.2	protein.degradation.ubiquitin.E3.SCF.FBOX
Unigene11090	89.7	3e-19	AT3G60245.1	A_84_P137899	29.2.1.2.2.537	protein.synthesis.ribosomal protein.eukaryotic.60S subunit.L37A
Unigene11091	110	2e-25	AT3G55470.1	A_84_P821003	35.1.19	not assigned.no ontology.C2 domain-containing protein
Unigene11092	108	5e-25	AT5G67170.2	A_84_P116742	29.5.3	protein.degradation.cysteine protease
Unigene11093	114	2e-26	AT3G47090.1	A_84_P21259	30.2.12	signalling.receptor kinases.leucine rich repeat XII
Unigene11094	117	2e-27	AT3G58120.1	A_84_P10906	27.3.35	RNA.regulation of transcription.bZIP transcription factor family
Unigene11095	89	1e-18	AT5G49230.1	A_84_P849799	20.2.3	stress.abiotic.drought/salt
Unigene11096	58.2	1e-09	AT5G10020.1	A_84_P13005	30.2.3	signalling.receptor kinases.leucine rich repeat III
Unigene11097	79.7	4e-16	AT1G68530.2	A_84_P804836	16.7	secondary metabolism.wax
Unigene111	91.3	2e-19	AT2G33580.1	A_84_P13462	30.2.21	signalling.receptor kinases.lysine motif
Unigene1110	55.5	7e-09	AT4G37110.1	A_84_P218638	35.2	not assigned.unknown
Unigene11101	224	3e-59	AT1G77050.1	A_84_P19874	28.1	DNA.synthesis/chromatin structure
Unigene11104	127	3e-30	AT4G03430.1	A_84_P21345	27.1.1	RNA.processing.splicing
Unigene11107	82	7e-17	AT5G09300.2	A_84_P13196	13.2.4.1	amino acid metabolism.degradation.branched-chain group.shared
Unigene1111	229	1e-60	AT5G24670.1	A_84_P175301	23.5.3	nucleotide metabolism.deoxynucleotide metabolism.cytosine deaminase
Unigene11111	350	1e-96	AT3G09360.1	A_84_P23985	27.2	RNA.transcription
Unigene11112	382	3e-106	AT1G80480.1	A_84_P14333	31.1	cell.organisation
Unigene11115	133	2e-32	AT3G47600.1	A_84_P12751	27.3.25	RNA.regulation of transcription.MYB domain transcription factor family
Unigene11118	94.7	1e-20	AT3G14620.1	A_84_P21188	26.10	misc.cytochrome P450
Unigene11119	255	9e-69	AT5G63920.1	A_84_P15995	28.1	DNA.synthesis/chromatin structure
Unigene11122	434	6e-122	AT3G48470.1	A_84_P568771	35.2	not assigned.unknown
Unigene11126	792	0	AT3G14440.1	A_84_P14587	17.1.1.1.10	hormone metabolism.abscisic acid.synthesis-degradation.synthesis.9-cis-epoxycarotenoid dioxygenase
Unigene11127	161	9e-41	AT1G69560.1	A_84_P20421	27.3.25	RNA.regulation of transcription.MYB domain transcription factor family
Unigene11128	78.6	8e-16	AT1G67140.1	A_84_P804450	35.2	not assigned.unknown
Unigene11135	51.6	3e-07	AT4G23280.1	A_84_P22344	30.2.17	signalling.receptor kinases.DUF 26
Unigene11139	538	2e-153	AT1G72470.1	A_84_P152278	35.1	not assigned.no ontology
Unigene11145	775	0	AT5G64860.1	A_84_P767860	2.2.2.4	major CHO metabolism.degradation.starch.D enzyme
Unigene11146	158	3e-39	AT1G61680.1	A_84_P19905	16.1.5	secondary metabolism.isoprenoids.terpenoids
Unigene11148	308	1e-84	AT1G65960.1	A_84_P19950	13.1.1.1.1	amino acid metabolism.synthesis.central amino acid metabolism.GABA.Glutamate decarboxylase
Unigene11150	246	9e-66	AT3G23590.1	A_84_P95606	35.2	not assigned.unknown
Unigene11151	52.4	6e-08	AT1G67130.1	A_84_P518649	29.5.11.4.3.2	protein.degradation.ubiquitin.E3.SCF.FBOX
Unigene11152	53.9	2e-08	AT1G13150.1	A_84_P16149	26.10	misc.cytochrome P450
Unigene11159	100	1e-22	AT3G14630.1	A_84_P22134	26.10	misc.cytochrome P450
Unigene11160	124	1e-29	AT3G62270.1	A_84_P12813	34.18	transport.unspecified anions
Unigene11162	45.1	9e-06	AT4G36520.1	A_84_P578746	35.1	not assigned.no ontology
Unigene11164	156	2e-39	AT1G21250.1	A_84_P137649	30.2.25	signalling.receptor kinases.wall associated kinase
Unigene11165	146	1e-35	AT3G44200.1	A_84_P838320	29.4	protein.postranslational modification
Unigene11166	61.2	1e-10	AT3G57030.1	A_84_P16573	16.4.1	secondary metabolism.N misc.alkaloid-like
Unigene11167	147	5e-36	AT1G24560.1	A_84_P11363	35.2	not assigned.unknown
Unigene1117	80.5	2e-16	AT5G03795.1	A_84_P218178	35.2	not assigned.unknown
Unigene11171	278	2e-75	AT5G58660.1	A_84_P834496	35.1	not assigned.no ontology
Unigene11173	137	8e-33	AT3G46640.2	A_84_P851226	27.3.20	RNA.regulation of transcription.G2-like transcription factor family, GARP
Unigene11179	226	3e-60	AT2G22870.1	A_84_P23966	33.99	development.unspecified
Unigene11180	591	3e-169	AT1G70610.1	A_84_P17160	34.16	transport.ABC transporters and multidrug resistance systems
Unigene11183	219	7e-58	AT2G17270.1	A_84_P829533	34.9	transport.metabolite transporters at the mitochondrial membrane
Unigene11185	148	2e-36	AT5G47430.1	A_84_P851489	27.3.67	RNA.regulation of transcription.putative transcription regulator
Unigene11188	462	1e-130	AT4G39010.1	A_84_P14843	26.3	misc.gluco-, galacto- and mannosidases
Unigene11192	233	8e-62	AT5G07620.1	A_84_P13944	30.2.3	signalling.receptor kinases.leucine rich repeat III
Unigene11193	145	7e-36	AT1G44750.3	A_84_P862418	34.10	transport.nucleotides
Unigene11194	85.1	8e-18	AT5G15200.1	A_84_P23425	29.2.1.2.1.9	protein.synthesis.ribosomal protein.eukaryotic.40S subunit.S9
Unigene11195	62.4	6e-11	AT1G05805.1	A_84_P104016	27.3.6	RNA.regulation of transcription.bHLH,Basic Helix-Loop-Helix family
Unigene11199	53.9	2e-08	AT4G10955.1	A_84_P845045	10.1.2	cell wall.precursor synthesis.UGE
Unigene112	59.3	5e-10	AT3G19180.2	A_84_P216108	31.2	cell.division
Unigene1120	64.7	1e-11	AT2G40030.1	A_84_P830968	27.2	RNA.transcription
Unigene11200	982	0	AT3G52850.1	A_84_P21283	29.3.4.3	protein.targeting.secretory pathway.vacuole
Unigene11201	52.4	6e-08	AT4G10955.1	A_84_P845045	10.1.2	cell wall.precursor synthesis.UGE
Unigene11209	271	2e-73	AT3G56690.1	A_84_P11875	30.3	signalling.calcium
Unigene1121	53.9	2e-08	AT3G62980.1	A_84_P14706	17.2.2	hormone metabolism.auxin.signal transduction
Unigene11212	63.2	3e-11	AT5G51290.1	A_84_P147438	29.4	protein.postranslational modification
Unigene11214	155	7e-39	AT3G24800.1	A_84_P24044	29.5.11.4.2	protein.degradation.ubiquitin.E3.RING
Unigene11215	122	5e-29	AT1G16110.1	A_84_P17200	30.2.25	signalling.receptor kinases.wall associated kinase
Unigene11216	459	1e-129	AT1G12770.1	A_84_P750420	27.1.2	RNA.processing.RNA helicase
Unigene11218	539	1e-153	AT2G16780.1	A_84_P10633	33.99	development.unspecified
Unigene11221	247	2e-66	AT4G17380.1	A_84_P763904	28.2	DNA.repair
Unigene11223	248	2e-66	AT1G67980.1	A_84_P18111	16.2.1.6	secondary metabolism.phenylpropanoids.lignin biosynthesis.CCoAOMT
Unigene11224	82.8	4e-17	AT1G43260.1	A_84_P20035	28.99	DNA.unspecified
Unigene11227	97.4	2e-21	AT2G38695.1	A_84_P560650	35.2	not assigned.unknown
Unigene11232	125	5e-30	AT1G73400.1	A_84_P500216	35.1.5	not assigned.no ontology.pentatricopeptide (PPR) repeat-containing protein
Unigene11233	177	2e-44	AT4G40020.1	A_84_P12957	35.2	not assigned.unknown
Unigene11240	103	3e-23	AT1G69410.1	A_84_P18074	29.2.3	protein.synthesis.initiation
Unigene11242	361	3e-100	AT1G11545.1	A_84_P11330	10.7	cell wall.modification
Unigene11245	98.2	9e-22	AT1G50000.2	A_84_P23759	35.2	not assigned.unknown
Unigene11247	67.8	3e-12	AT1G23980.1	A_84_P15623	29.5.11.4.2	protein.degradation.ubiquitin.E3.RING
Unigene11250	306	7e-84	AT1G70610.1	A_84_P17160	34.16	transport.ABC transporters and multidrug resistance systems
Unigene11252	236	9e-63	AT4G33110.1	A_84_P764257	11.3.10	lipid metabolism.Phospholipid synthesis.(S)-coclaurine-N-methyltransferase
Unigene11253	56.6	6e-09	AT5G53870.1	A_84_P18792	26.19	misc.plastocyanin-like
Unigene11256	1192	0	AT5G64580.1	A_84_P12217	29.5.9	protein.degradation.AAA type
Unigene11257	58.2	1e-09	AT5G51510.1	A_84_P258700	35.2	not assigned.unknown
Unigene11261	341	2e-94	AT5G06830.1	A_84_P19614	35.2	not assigned.unknown
Unigene11269	45.8	6e-06	AT1G51200.1	A_84_P11355	27.3.99	RNA.regulation of transcription.unclassified
Unigene1127	61.6	1e-10	AT2G37090.1	A_84_P504795	35.1	not assigned.no ontology
Unigene11271	335	3e-92	AT5G59480.1	A_84_P17867	35.1	not assigned.no ontology
Unigene11272	447	3e-126	AT1G15520.1	A_84_P11446	34.16	transport.ABC transporters and multidrug resistance systems
Unigene11275	171	6e-43	AT1G80260.1	A_84_P234923	31.1	cell.organisation
Unigene11279	115	6e-27	AT2G02150.1	A_84_P861570	35.1.5	not assigned.no ontology.pentatricopeptide (PPR) repeat-containing protein
Unigene11280	61.6	2e-10	AT3G57730.1	A_84_P14685	29.4	protein.postranslational modification
Unigene11282	179	9e-46	AT1G48120.1	A_84_P12952	29.4	protein.postranslational modification
Unigene11286	548	4e-156	AT1G11820.1	A_84_P17946	35.1	not assigned.no ontology
Unigene11288	196	9e-51	AT1G07370.1	A_84_P19225	27.3.67	RNA.regulation of transcription.putative transcription regulator
Unigene11289	70.9	2e-13	AT1G70840.1	A_84_P19946	20.2.99	stress.abiotic.unspecified
Unigene11291	148	1e-36	AT1G27170.1	A_84_P197154	20.1.2	stress.biotic.receptors
Unigene11298	712	0	AT3G14570.1	A_84_P16459	3.6	minor CHO metabolism.callose
Unigene11300	195	5e-50	AT5G42220.1	A_84_P241673	29.2.3	protein.synthesis.initiation
Unigene11301	157	1e-39	AT3G14075.1	A_84_P535024	11.9.2.1	lipid metabolism.lipid degradation.lipases.triacylglycerol lipase
Unigene11302	225	2e-59	AT5G01950.1	A_84_P859395	30.2.8.1	signalling.receptor kinases.leucine rich repeat VIII-1
Unigene11304	284	6e-77	AT5G23490.1	A_84_P855879	35.2	not assigned.unknown
Unigene11305	107	2e-24	AT5G41480.1	A_84_P10238	25.8	C1-metabolism.tetrahydrofolate synthase
Unigene11310	410	4e-115	AT3G19260.1	A_84_P13654	11.8.1	lipid metabolism.'exotics' (steroids, squalene etc).sphingolipids
Unigene11311	266	7e-72	AT5G62600.1	A_84_P234603	35.1	not assigned.no ontology
Unigene11313	50.8	1e-06	AT4G29100.1	A_84_P821566	17.5.3	hormone metabolism.ethylene.induced-regulated-responsive-activated
Unigene11314	167	3e-42	AT1G31280.1	A_84_P20569	33.99	development.unspecified
Unigene11316	54.3	2e-08	AT4G21230.1	A_84_P10043	30.2.17	signalling.receptor kinases.DUF 26
Unigene11321	135	5e-33	AT3G18200.2	A_84_P19295	33.99	development.unspecified
Unigene11323	163	3e-41	AT2G32500.1	A_84_P536709	35.2	not assigned.unknown
Unigene11325	123	7e-29	AT3G45750.1	A_84_P270250	35.2	not assigned.unknown
Unigene11328	164	1e-41	AT1G25500.2	A_84_P553302	34.99	transport.misc
Unigene11329	82.4	2e-17	AT4G30200.3	A_84_P65054	35.2	not assigned.unknown
Unigene11331	268	2e-72	AT4G02990.1	A_84_P144629	27.3.99	RNA.regulation of transcription.unclassified
Unigene11332	65.5	7e-12	AT1G67570.1	A_84_P843037	35.2	not assigned.unknown
Unigene11334	177	2e-45	AT1G53400.1	A_84_P786293	35.2	not assigned.unknown
Unigene11342	66.2	9e-12	AT1G19390.1	A_84_P10133	30.2.25	signalling.receptor kinases.wall associated kinase
Unigene11349	50.4	2e-07	AT1G71200.1	A_84_P513315	27.3.6	RNA.regulation of transcription.bHLH,Basic Helix-Loop-Helix family
Unigene11350	472	3e-133	AT2G40980.1	A_84_P157305	35.2	not assigned.unknown
Unigene11351	260	1e-69	AT3G12750.1	A_84_P18364	34.12	transport.metal
Unigene11354	59.7	4e-10	AT5G13400.1	A_84_P18690	34.13	transport.peptides and oligopeptides
Unigene11356	58.2	1e-09	AT4G21380.1	A_84_P17607	30.2.24	signalling.receptor kinases.S-locus glycoprotein like
Unigene11358	80.5	2e-16	AT5G45960.1	A_84_P14035	26.28	misc.GDSL-motif lipase
Unigene11359	489	2e-138	AT5G53080.1	A_84_P284690	31.1	cell.organisation
Unigene11360	152	1e-37	AT5G66350.1	A_84_P14114	27.3.34	RNA.regulation of transcription.Orphan family
Unigene11362	180	1e-46	AT3G52200.1	A_84_P13715	8.1.1.2	TCA / org. transformation.TCA.pyruvate DH.E2
Unigene11363	177	2e-45	AT5G43050.1	A_84_P802534	35.2	not assigned.unknown
Unigene11365	47.4	2e-06	AT4G25845.1	A_84_P764568	35.2	not assigned.unknown
Unigene11366	459	2e-129	AT4G24670.2	A_84_P10057	16.5.99.1	secondary metabolism.sulfur-containing.misc.alliinase
Unigene11367	90.1	3e-19	AT5G14080.1	A_84_P858978	35.1.5	not assigned.no ontology.pentatricopeptide (PPR) repeat-containing protein
Unigene11368	280	1e-75	AT1G07620.1	A_84_P751611	30.5	signalling.G-proteins
Unigene11369	192	4e-50	AT4G17750.1	A_84_P835475	27.3.23	RNA.regulation of transcription.HSF,Heat-shock transcription factor family
Unigene1137	83.6	2e-17	AT3G13175.1	A_84_P607017	35.2	not assigned.unknown
Unigene11371	456	2e-128	AT3G52640.1	A_84_P19390	34.99	transport.misc
Unigene11375	61.6	1e-10	AT5G44070.1	A_84_P14972	15.2	metal handling.binding, chelation and storage
Unigene11379	133	1e-31	AT3G54980.1	A_84_P11838	35.1.5	not assigned.no ontology.pentatricopeptide (PPR) repeat-containing protein
Unigene1138	494	3e-140	AT3G15430.2	A_84_P853367	31.2	cell.division
Unigene11382	738	0	AT1G67420.1	A_84_P569367	29.5	protein.degradation
Unigene11386	93.6	2e-20	AT5G41280.1	A_84_P518541	35.2	not assigned.unknown
Unigene11388	109	4e-25	AT2G35600.1	A_84_P198784	35.2	not assigned.unknown
Unigene1139	234	4e-62	AT5G27830.1	A_84_P206628	35.2	not assigned.unknown
Unigene11390	573	1e-163	AT5G57030.1	A_84_P17857	16.1.4.4	secondary metabolism.isoprenoids.carotenoids.lycopene epsilon cyclase
Unigene11391	228	2e-60	AT3G53570.4	A_84_P20341	29.4	protein.postranslational modification
Unigene11393	142	3e-35	AT5G52780.1	A_84_P117832	35.2	not assigned.unknown
Unigene11395	188	1e-48	AT4G19380.1	A_84_P11926	35.1	not assigned.no ontology
Unigene11397	360	7e-100	AT1G18270.1	A_84_P839999	35.1	not assigned.no ontology
Unigene11398	87.8	1e-18	AT4G30200.2	A_84_P65054	35.2	not assigned.unknown
Unigene11399	634	0	AT5G56090.1	A_84_P15016	29.1	protein.aa activation
Unigene114	149	8e-37	AT1G69690.1	A_84_P277470	27.3.29	RNA.regulation of transcription.TCP transcription factor family
Unigene11401	73.6	6e-14	AT4G11710.1	A_84_P751510	28.1.1.2	DNA.synthesis/chromatin structure.retrotransposon/transposase.non-LTR retrotransposon
Unigene11408	246	7e-66	AT3G52260.1	A_84_P23132	29.1.30	protein.aa activation.pseudouridylate synthase
Unigene11411	671	0	AT1G62830.1	A_84_P13932	26.7	misc.oxidases - copper, flavone etc.
Unigene11412	107	1e-24	AT5G42250.1	A_84_P20642	26.11.1	misc.alcohol dehydrogenases
Unigene11413	431	4e-121	AT4G33520.3	A_84_P20498	34.12	transport.metal
Unigene11418	522	1e-148	AT4G31590.1	A_84_P22382	10.2	cell wall.cellulose synthesis
Unigene11420	74.7	1e-14	AT5G58970.2	A_84_P13137	9.8	mitochondrial electron transport / ATP synthesis.uncoupling protein
Unigene11424	181	1e-46	AT1G69340.1	A_84_P287730	35.1	not assigned.no ontology
Unigene11427	166	7e-42	AT5G42570.1	A_84_P819690	35.1	not assigned.no ontology
Unigene11428	114	1e-25	AT3G14470.1	A_84_P17424	20.1.7	stress.biotic.PR-proteins
Unigene11429	334	2e-92	AT1G77140.1	A_84_P20848	29.3.4.3	protein.targeting.secretory pathway.vacuole
Unigene1143	52.8	5e-08	AT3G13730.1	A_84_P10829	17.3.1.1.99	hormone metabolism.brassinosteroid.synthesis-degradation.BRs.other
Unigene11431	332	7e-92	AT2G46230.1	A_84_P247865	35.2	not assigned.unknown
Unigene11435	166	5e-42	AT4G18260.1	A_84_P10031	21.2	redox.ascorbate and glutathione
Unigene11436	132	6e-32	AT3G23020.1	A_84_P18362	35.1.5	not assigned.no ontology.pentatricopeptide (PPR) repeat-containing protein
Unigene11439	55.5	7e-09	AT1G80070.1	A_84_P23822	27.1.1	RNA.processing.splicing
Unigene11441	96.7	1e-20	AT4G19180.1	A_84_P833557	35.1	not assigned.no ontology
Unigene11442	337	7e-93	AT2G23740.1	A_84_P15459	27.3.11	RNA.regulation of transcription.C2H2 zinc finger family
Unigene11443	182	1e-46	AT5G13390.1	A_84_P181794	35.2	not assigned.unknown
Unigene11444	87	5e-18	AT2G27140.1	A_84_P254210	20.2.1	stress.abiotic.heat
Unigene11448	162	5e-41	AT3G50030.1	A_84_P609756	35.2	not assigned.unknown
Unigene11454	265	2e-71	AT1G05310.1	A_84_P14223	10.8.1	cell wall.pectin*esterases.PME
Unigene11455	490	7e-139	AT1G57600.1	A_84_P18153	9.7	mitochondrial electron transport / ATP synthesis.cytochrome c oxidase
Unigene11456	911	0	AT3G03790.2	A_84_P23027	31.2	cell.division
Unigene11458	50.8	2e-07	AT2G33580.1	A_84_P13462	30.2.21	signalling.receptor kinases.lysine motif
Unigene11460	150	4e-37	AT3G15560.1	A_84_P535920	30.11	signalling.light
Unigene11463	131	1e-31	AT5G50930.1	A_84_P580680	35.2	not assigned.unknown
Unigene11464	101	1e-22	AT1G54730.2	A_84_P530332	34.2	transport.sugars
Unigene11466	270	4e-73	AT2G17900.1	A_84_P834383	27.3.69	RNA.regulation of transcription.SET-domain transcriptional regulator family
Unigene11469	215	2e-56	AT5G54160.1	A_84_P810902	16.2.1.9	secondary metabolism.phenylpropanoids.lignin biosynthesis.COMT
Unigene11470	220	2e-58	AT1G03190.2	A_84_P11398	28.2	DNA.repair
Unigene11471	187	8e-48	AT3G19080.1	A_84_P591014	35.1	not assigned.no ontology
Unigene11475	225	1e-59	AT1G44820.1	A_84_P23022	26.8	misc.nitrilases, *nitrile lyases, berberine bridge enzymes, reticuline oxidases, troponine reductases
Unigene11479	345	4e-95	AT4G04180.1	A_84_P21347	29.5.9	protein.degradation.AAA type
Unigene11480	215	1e-56	AT3G51895.1	A_84_P127161	34.6	transport.sulphate
Unigene11482	268	9e-73	AT3G58060.1	A_84_P600903	34.12	transport.metal
Unigene11483	108	7e-25	AT5G53940.1	A_84_P21630	35.1	not assigned.no ontology
Unigene11486	304	4e-83	AT2G18850.1	A_84_P826854	27.3.69	RNA.regulation of transcription.SET-domain transcriptional regulator family
Unigene11487	72.4	6e-14	AT2G03820.1	A_84_P23880	35.1	not assigned.no ontology
Unigene11490	79.7	3e-16	AT2G23700.1	A_84_P262260	35.2	not assigned.unknown
Unigene11491	180	3e-46	AT1G72250.1	A_84_P21586	31.1	cell.organisation
Unigene11493	135	1e-32	AT4G38830.1	A_84_P14842	30.2.17	signalling.receptor kinases.DUF 26
Unigene11494	112	5e-26	AT5G65430.2	A_84_P16001	30.7	signalling.14-3-3 proteins
Unigene11497	75.1	9e-15	AT3G16720.1	A_84_P17392	29.5.11.4.2	protein.degradation.ubiquitin.E3.RING
Unigene11498	719	0	AT1G75450.1	A_84_P14468	17.4.1	hormone metabolism.cytokinin.synthesis-degradation
Unigene115	61.2	1e-10	AT3G29010.1	A_84_P605303	35.2	not assigned.unknown
Unigene1150	151	2e-37	AT1G77780.1	A_84_P19031	26.4	misc.beta 1,3 glucan hydrolases
Unigene11500	48.9	7e-07	AT1G28210.2	A_84_P12254	20.2.1	stress.abiotic.heat
Unigene11503	57.8	1e-09	AT4G02405.1	A_84_P823323	35.2	not assigned.unknown
Unigene11510	166	2e-42	AT2G01390.1	A_84_P534845	35.1.5	not assigned.no ontology.pentatricopeptide (PPR) repeat-containing protein
Unigene11511	474	3e-134	AT2G16440.1	A_84_P562332	28.1	DNA.synthesis/chromatin structure
Unigene11513	85.9	5e-18	AT5G20635.1	A_84_P554830	35.2	not assigned.unknown
Unigene11518	119	3e-28	AT4G33925.1	A_84_P530824	35.2	not assigned.unknown
Unigene11521	70.5	2e-13	AT2G06010.1	A_84_P123152	35.2	not assigned.unknown
Unigene11523	497	5e-141	AT5G45670.1	A_84_P811586	26.28	misc.GDSL-motif lipase
Unigene11525	265	3e-71	AT5G18525.1	A_84_P582392	27.3.99	RNA.regulation of transcription.unclassified
Unigene11526	108	9e-25	AT1G71695.1	A_84_P21732	26.12	misc.peroxidases
Unigene11527	85.5	6e-18	AT4G24460.1	A_84_P600990	35.2	not assigned.unknown
Unigene11528	90.9	2e-19	AT5G54860.1	A_84_P14067	34.99	transport.misc
Unigene1153	332	1e-91	AT3G53950.1	A_84_P22235	24	Biodegradation of Xenobiotics
Unigene11531	131	8e-32	AT2G28880.1	A_84_P11615	35.1	not assigned.no ontology
Unigene11532	74.7	1e-14	AT5G47510.1	A_84_P19716	34.99	transport.misc
Unigene11533	53.5	3e-08	AT2G27120.1	A_84_P18220	28.1	DNA.synthesis/chromatin structure
Unigene11534	54.3	2e-08	AT5G52610.1	A_84_P602177	29.5.11.4.3.2	protein.degradation.ubiquitin.E3.SCF.FBOX
Unigene11536	54.3	3e-08	AT1G01240.3	A_84_P22095	35.2	not assigned.unknown
Unigene11539	158	2e-39	AT2G01170.1	A_84_P18283	34.3	transport.amino acids
Unigene11542	177	1e-45	AT5G52560.1	A_84_P279680	10.1.1.20	cell wall.precursor synthesis.NDP sugar pyrophosphorylase.multiple NDP-Sugars
Unigene11543	635	0	AT3G56900.1	A_84_P22277	35.1	not assigned.no ontology
Unigene11545	135	1e-32	AT1G71695.1	A_84_P21732	26.12	misc.peroxidases
Unigene11547	375	3e-104	AT2G27800.1	A_84_P612239	35.1.5	not assigned.no ontology.pentatricopeptide (PPR) repeat-containing protein
Unigene11549	87.8	7e-18	AT5G41790.1	A_84_P12130	30.11.1	signalling.light.COP9 signalosome
Unigene1155	136	3e-33	AT1G16490.1	A_84_P784921	27.3.25	RNA.regulation of transcription.MYB domain transcription factor family
Unigene11550	337	4e-93	AT5G25930.1	A_84_P10209	30.2.11	signalling.receptor kinases.leucine rich repeat XI
Unigene11551	135	4e-33	AT1G15780.1	A_84_P11339	35.2	not assigned.unknown
Unigene11553	118	3e-27	AT4G32620.1	A_84_P503331	35.2	not assigned.unknown
Unigene11555	75.1	9e-15	AT2G34060.1	A_84_P13453	26.12	misc.peroxidases
Unigene11556	181	2e-46	AT5G51270.1	A_84_P22567	29.4.1.59	protein.postranslational modification.kinase.receptor like cytoplasmatic kinase IX
Unigene11559	55.5	7e-09	AT1G29420.1	A_84_P537376	17.2.3	hormone metabolism.auxin.induced-regulated-responsive-activated
Unigene11561	124	1e-29	AT4G36400.2	A_84_P853562	35.1	not assigned.no ontology
Unigene11563	952	0	AT3G09920.2	A_84_P824785	30.4.1	signalling.phosphinositides.phosphatidylinositol-4-phosphate 5-kinase
Unigene11569	50.1	3e-07	AT1G61040.1	A_84_P192254	35.1	not assigned.no ontology
Unigene1157	113	3e-26	AT2G36380.1	A_84_P15410	34.16	transport.ABC transporters and multidrug resistance systems
Unigene11571	75.9	5e-15	AT1G35290.1	A_84_P15097	35.1	not assigned.no ontology
Unigene11572	75.5	7e-15	AT3G59630.1	A_84_P21313	35.1	not assigned.no ontology
Unigene11577	53.1	3e-08	AT5G62280.1	A_84_P79759	35.2	not assigned.unknown
Unigene11580	165	5e-42	AT4G03150.1	A_84_P113002	26.22	misc.short chain dehydrogenase/reductase (SDR)
Unigene11581	207	4e-54	AT3G26630.1	A_84_P17414	35.1.5	not assigned.no ontology.pentatricopeptide (PPR) repeat-containing protein
Unigene11582	111	1e-25	AT5G63910.1	A_84_P202648	35.2	not assigned.unknown
Unigene11584	150	3e-37	AT3G56160.1	A_84_P840129	35.2	not assigned.unknown
Unigene11585	137	2e-32	AT3G21480.1	A_84_P521758	27.3.99	RNA.regulation of transcription.unclassified
Unigene11586	165	6e-42	AT3G16840.1	A_84_P760674	28.1	DNA.synthesis/chromatin structure
Unigene11588	217	2e-57	AT5G14600.1	A_84_P824745	35.2	not assigned.unknown
Unigene11590	95.5	6e-21	AT4G23160.1	A_84_P560906	30.2.17	signalling.receptor kinases.DUF 26
Unigene11592	55.8	5e-09	AT3G10310.1	A_84_P13576	31.1	cell.organisation
Unigene11595	61.2	1e-10	AT4G21230.1	A_84_P10043	30.2.17	signalling.receptor kinases.DUF 26
Unigene11598	503	5e-143	AT4G02630.1	A_84_P23234	1.1.30	PS.lightreaction.state transition
Unigene11599	194	3e-50	AT4G24380.1	A_84_P19511	35.2	not assigned.unknown
Unigene11600	163	9e-41	AT5G45310.1	A_84_P185254	35.2	not assigned.unknown
Unigene11605	170	3e-43	AT4G38240.2	A_84_P18623	29.7	protein.glycosylation
Unigene11607	48.9	7e-07	AT3G50170.1	A_84_P16542	35.2	not assigned.unknown
Unigene11610	109	2e-24	AT1G46264.1	A_84_P118932	27.3.23	RNA.regulation of transcription.HSF,Heat-shock transcription factor family
Unigene11611	112	7e-26	AT1G79570.1	A_84_P836327	29.4	protein.postranslational modification
Unigene11612	96.7	3e-21	AT3G04740.1	A_84_P129226	27.3	RNA.regulation of transcription
Unigene11613	70.9	9e-13	AT5G66730.1	A_84_P10335	27.3.11	RNA.regulation of transcription.C2H2 zinc finger family
Unigene11615	111	2e-25	AT2G22980.1	A_84_P820550	29.5.5	protein.degradation.serine protease
Unigene11616	53.5	3e-08	AT5G55100.2	A_84_P829734	27.1	RNA.processing
Unigene11623	87.4	2e-18	AT1G69440.1	A_84_P13361	33.99	development.unspecified
Unigene11627	94	2e-20	AT3G50760.1	A_84_P12764	26.2	misc.UDP glucosyl and glucoronyl transferases
Unigene11628	99	8e-22	AT1G27290.1	A_84_P23687	35.2	not assigned.unknown
Unigene11629	47.4	2e-06	AT2G16060.1	A_84_P15402	21.3	redox.heme
Unigene11630	213	8e-56	AT4G23180.1	A_84_P14776	30.2.17	signalling.receptor kinases.DUF 26
Unigene11631	196	6e-51	AT3G59090.2	A_84_P295284	35.2	not assigned.unknown
Unigene11637	114	1e-26	AT5G60390.2	A_84_P805143	29.2.4	protein.synthesis.elongation
Unigene11638	123	3e-29	AT5G51660.1	A_84_P16893	27.1	RNA.processing
Unigene11642	138	1e-33	AT5G39390.1	A_84_P22523	30.2.12	signalling.receptor kinases.leucine rich repeat XII
Unigene11643	229	3e-60	AT5G49665.1	A_84_P307440	29.5.11.4.2	protein.degradation.ubiquitin.E3.RING
Unigene11646	331	5e-91	AT5G64700.1	A_84_P18836	33.99	development.unspecified
Unigene11648	58.2	1e-09	AT4G30510.1	A_84_P763788	34.99	transport.misc
Unigene11650	53.9	2e-08	AT5G52065.1	A_84_P98356	35.2	not assigned.unknown
Unigene11652	101	1e-22	AT2G47760.3	A_84_P21034	35.1	not assigned.no ontology
Unigene11655	193	2e-50	AT1G21230.1	A_84_P240035	30.2.25	signalling.receptor kinases.wall associated kinase
Unigene11658	55.1	9e-09	AT4G12560.1	A_84_P310793	29.5.11.4.3.2	protein.degradation.ubiquitin.E3.SCF.FBOX
Unigene11659	248	7e-66	AT4G23180.1	A_84_P14776	30.2.17	signalling.receptor kinases.DUF 26
Unigene1166	74.7	3e-14	AT4G11110.1	A_84_P832670	30.11	signalling.light
Unigene11660	87	2e-18	AT5G43870.1	A_84_P263200	35.2	not assigned.unknown
Unigene11661	128	7e-31	AT5G53340.2	A_84_P19736	29.4	protein.postranslational modification
Unigene11664	475	2e-134	AT2G04660.1	A_84_P58280	29.5.11.4.4	protein.degradation.ubiquitin.E3.APC
Unigene11671	167	4e-42	AT3G15351.1	A_84_P778813	35.2	not assigned.unknown
Unigene11673	405	2e-113	AT3G22750.1	A_84_P24016	29.4	protein.postranslational modification
Unigene11674	379	1e-105	AT5G19160.1	A_84_P17759	35.2	not assigned.unknown
Unigene11675	915	0	AT4G35290.1	A_84_P20506	30.1.1	signalling.in sugar and nutrient physiology
Unigene11677	130	2e-31	AT1G67180.1	A_84_P599688	29.5.11.4.2	protein.degradation.ubiquitin.E3.RING
Unigene11680	318	2e-87	AT1G71900.1	A_84_P785802	35.2	not assigned.unknown
Unigene11681	68.2	1e-12	AT4G01020.1	A_84_P764052	28.1	DNA.synthesis/chromatin structure
Unigene11683	246	1e-65	AT1G67980.1	A_84_P18111	16.2.1.6	secondary metabolism.phenylpropanoids.lignin biosynthesis.CCoAOMT
Unigene11685	388	2e-108	AT3G58520.1	A_84_P63724	35.2	not assigned.unknown
Unigene11687	306	5e-84	AT2G01770.1	A_84_P22056	35.1	not assigned.no ontology
Unigene11688	89.4	4e-19	AT1G49380.1	A_84_P185004	9.6	mitochondrial electron transport / ATP synthesis.cytochrome c
Unigene1169	114	4e-26	AT1G77680.1	A_84_P828389	27.1.19	RNA.processing.ribonucleases
Unigene11691	575	5e-164	AT2G45910.1	A_84_P11664	29.4.1.59	protein.postranslational modification.kinase.receptor like cytoplasmatic kinase IX
Unigene11695	84.3	1e-17	AT5G49630.1	A_84_P18778	34.3	transport.amino acids
Unigene11696	273	2e-73	AT3G08960.1	A_84_P556276	34	transport
Unigene11697	121	1e-28	AT5G64560.2	A_84_P767853	34.14	transport.unspecified cations
Unigene11698	157	1e-39	AT1G56630.1	A_84_P16983	11.9.2.1	lipid metabolism.lipid degradation.lipases.triacylglycerol lipase
Unigene11699	59.3	5e-10	AT1G72130.2	A_84_P827598	34.13	transport.peptides and oligopeptides
Unigene11700	144	4e-35	AT4G23140.2	A_84_P188254	30.2.17	signalling.receptor kinases.DUF 26
Unigene11702	116	3e-27	AT5G11420.1	A_84_P13011	35.2	not assigned.unknown
Unigene11703	293	5e-80	AT4G28830.1	A_84_P18586	27.3.67	RNA.regulation of transcription.putative transcription regulator
Unigene11704	67.4	2e-12	AT1G72180.1	A_84_P23475	30.2.11	signalling.receptor kinases.leucine rich repeat XI
Unigene11705	343	2e-94	AT4G31200.1	A_84_P14813	27.1	RNA.processing
Unigene11706	284	5e-77	AT4G28210.1	A_84_P206048	35.2	not assigned.unknown
Unigene11708	394	9e-110	AT1G10180.1	A_84_P13285	35.2	not assigned.unknown
Unigene1171	150	1e-37	AT1G03190.2	A_84_P11398	28.2	DNA.repair
Unigene11710	756	0	AT1G51940.1	A_84_P19102	30.2.21	signalling.receptor kinases.lysine motif
Unigene11711	166	4e-42	AT5G16120.1	A_84_P17907	11.9.2.2	lipid metabolism.lipid degradation.lipases.acylglycerol lipase
Unigene11712	320	7e-88	AT5G27390.1	A_84_P766808	35.2	not assigned.unknown
Unigene11715	338	3e-93	AT2G26270.1	A_84_P589078	35.2	not assigned.unknown
Unigene11717	105	8e-24	AT4G28690.1	A_84_P763766	35.2	not assigned.unknown
Unigene11718	48.1	1e-06	AT5G37030.1	A_84_P19677	28.1	DNA.synthesis/chromatin structure
Unigene11720	48.1	1e-06	AT3G18020.1	A_84_P529716	35.1.5	not assigned.no ontology.pentatricopeptide (PPR) repeat-containing protein
Unigene11725	111	3e-25	AT5G60370.1	A_84_P78429	35.2	not assigned.unknown
Unigene11727	162	9e-41	AT1G65380.1	A_84_P206908	35.1	not assigned.no ontology
Unigene11729	84.7	1e-17	AT1G14130.1	A_84_P16153	26.7	misc.oxidases - copper, flavone etc.
Unigene11732	115	1e-26	AT1G48120.1	A_84_P12952	29.4	protein.postranslational modification
Unigene11734	412	2e-115	AT1G44350.1	A_84_P236643	17.2.1	hormone metabolism.auxin.synthesis-degradation
Unigene11739	288	1e-78	AT5G01850.1	A_84_P795676	29.4	protein.postranslational modification
Unigene11740	177	4e-45	AT1G24340.1	A_84_P21772	26.7	misc.oxidases - copper, flavone etc.
Unigene11742	194	2e-50	AT1G55850.1	A_84_P13049	10.2.1	cell wall.cellulose synthesis.cellulose synthase
Unigene11746	315	3e-86	AT4G39230.1	A_84_P14844	16.8.5	secondary metabolism.flavonoids.isoflavonols
Unigene11752	131	8e-32	AT1G29940.1	A_84_P23778	27.2	RNA.transcription
Unigene11755	196	3e-50	AT1G77600.1	A_84_P544592	35.1	not assigned.no ontology
Unigene11759	160	1e-39	AT3G14470.1	A_84_P17424	20.1.7	stress.biotic.PR-proteins
Unigene11763	444	2e-125	AT2G16920.1	A_84_P835879	29.5.11	protein.degradation.ubiquitin
Unigene11764	113	2e-26	AT3G24570.1	A_84_P166423	35.1	not assigned.no ontology
Unigene11765	404	4e-113	AT1G03905.1	A_84_P10413	34.16	transport.ABC transporters and multidrug resistance systems
Unigene11767	94.7	1e-20	AT5G20270.1	A_84_P15076	35.2	not assigned.unknown
Unigene11768	104	6e-23	AT3G25130.1	A_84_P507571	35.2	not assigned.unknown
Unigene11771	264	3e-71	AT1G73400.1	A_84_P500216	35.1.5	not assigned.no ontology.pentatricopeptide (PPR) repeat-containing protein
Unigene11772	54.3	2e-08	AT4G10790.1	A_84_P568853	29.5	protein.degradation
Unigene11773	54.3	2e-08	AT5G63350.1	A_84_P104886	35.2	not assigned.unknown
Unigene11775	141	7e-35	AT1G12940.1	A_84_P22163	34.4	transport.nitrate
Unigene11777	135	4e-33	AT1G79530.1	A_84_P858366	4.9	glycolysis.glyceraldehyde 3-phosphate dehydrogenase
Unigene11778	294	4e-80	AT3G26090.1	A_84_P79549	35.2	not assigned.unknown
Unigene11779	597	5e-171	AT5G49810.1	A_84_P14050	13.1.3.4.13	amino acid metabolism.synthesis.aspartate family.methionine.methionine S-methyltransferase
Unigene11780	268	3e-72	AT5G54260.1	A_84_P15010	28.2	DNA.repair
Unigene11786	108	9e-25	AT3G48430.1	A_84_P180224	27.3.57	RNA.regulation of transcription.JUMONJI family
Unigene11789	113	2e-26	AT1G08820.2	A_84_P20830	31.4	cell.vesicle transport
Unigene11791	61.2	1e-10	AT5G41760.2	A_84_P10239	34.2	transport.sugars
Unigene11793	118	9e-28	AT1G56290.1	A_84_P785166	35.1	not assigned.no ontology
Unigene11797	171	4e-43	AT5G53220.2	A_84_P137919	35.2	not assigned.unknown
Unigene11799	659	0	AT5G38880.1	A_84_P276270	35.2	not assigned.unknown
Unigene118	65.5	9e-12	AT5G55370.1	A_84_P15960	16.7	secondary metabolism.wax
Unigene11800	116	1e-26	AT1G15780.1	A_84_P11339	35.2	not assigned.unknown
Unigene11801	48.9	2e-06	AT3G13020.1	A_84_P520827	35.1	not assigned.no ontology
Unigene11802	298	2e-81	AT5G07990.1	A_84_P818529	16.8.3.3	secondary metabolism.flavonoids.dihydroflavonols.flavonoid 3'-monooxygenase
Unigene11805	140	5e-34	AT3G06960.1	A_84_P278620	35.2	not assigned.unknown
Unigene11806	165	2e-41	AT1G13420.1	A_84_P12457	11.8	lipid metabolism.'exotics' (steroids, squalene etc)
Unigene11807	124	1e-29	AT5G47430.1	A_84_P851489	27.3.67	RNA.regulation of transcription.putative transcription regulator
Unigene11808	514	4e-146	AT5G56890.1	A_84_P165113	30.2.18	signalling.receptor kinases.extensin
Unigene11810	55.8	6e-09	AT4G15760.1	A_84_P89389	26.7	misc.oxidases - copper, flavone etc.
Unigene11812	129	4e-31	AT3G23910.1	A_84_P778653	35.2	not assigned.unknown
Unigene11814	300	3e-82	AT1G79490.1	A_84_P589912	33.99	development.unspecified
Unigene11816	84	2e-17	AT1G35660.1	A_84_P280950	35.2	not assigned.unknown
Unigene11817	466	7e-132	AT4G13730.1	A_84_P17592	30.5	signalling.G-proteins
Unigene11818	87.8	1e-18	AT1G24030.1	A_84_P846815	26.24	misc.GCN5-related N-acetyltransferase
Unigene11819	391	2e-109	AT5G24380.1	A_84_P23442	34.12	transport.metal
Unigene11820	118	3e-27	AT3G14460.1	A_84_P16478	20.1.7	stress.biotic.PR-proteins
Unigene11822	127	3e-30	AT5G24230.1	A_84_P134705	35.2	not assigned.unknown
Unigene11823	204	1e-53	AT5G43370.1	A_84_P155915	34.7	transport.phosphate
Unigene11826	96.7	3e-21	AT5G52340.1	A_84_P576237	31.4	cell.vesicle transport
Unigene11827	515	1e-146	AT2G32810.1	A_84_P15385	26.3	misc.gluco-, galacto- and mannosidases
Unigene11828	192	1e-49	AT5G40820.1	A_84_P12127	35.1	not assigned.no ontology
Unigene11829	223	4e-59	AT1G03650.1	A_84_P20827	27.3.54	RNA.regulation of transcription.Histone acetyltransferases
Unigene11834	179	4e-46	AT4G38210.1	A_84_P15785	10.7	cell wall.modification
Unigene11836	191	4e-49	AT5G62480.1	A_84_P11264	26.9	misc.glutathione S transferases
Unigene11837	91.7	1e-19	AT3G14460.1	A_84_P16478	20.1.7	stress.biotic.PR-proteins
Unigene11838	159	9e-40	AT1G34500.1	A_84_P13668	16.7	secondary metabolism.wax
Unigene11839	47	2e-06	AT2G36490.1	A_84_P785070	28.2	DNA.repair
Unigene1184	58.5	8e-10	AT1G22860.1	A_84_P12322	35.1	not assigned.no ontology
Unigene11840	461	3e-130	AT4G23180.1	A_84_P14776	30.2.17	signalling.receptor kinases.DUF 26
Unigene11841	53.9	2e-08	AT1G79680.1	A_84_P12477	30.2.25	signalling.receptor kinases.wall associated kinase
Unigene11842	67.4	2e-12	AT2G45410.1	A_84_P157385	27.3.37	RNA.regulation of transcription.AS2,Lateral Organ Boundaries Gene Family
Unigene11843	154	8e-39	AT3G12110.1	A_84_P21238	31.1	cell.organisation
Unigene11846	86.3	4e-18	AT1G32100.1	A_84_P857281	16.2	secondary metabolism.phenylpropanoids
Unigene11847	62.8	5e-11	AT4G18750.1	A_84_P556476	35.1.5	not assigned.no ontology.pentatricopeptide (PPR) repeat-containing protein
Unigene11848	684	0	AT3G21060.1	A_84_P294414	33.99	development.unspecified
Unigene1185	76.6	3e-15	AT5G63800.1	A_84_P21670	26.3	misc.gluco-, galacto- and mannosidases
Unigene11851	310	4e-85	AT1G26940.1	A_84_P79205	31.3.1	cell.cycle.peptidylprolyl isomerase
Unigene11852	693	0	AT1G77210.1	A_84_P753853	35.1	not assigned.no ontology
Unigene11856	333	7e-92	AT3G10390.1	A_84_P833459	26.7	misc.oxidases - copper, flavone etc.
Unigene11860	68.6	8e-13	AT2G21860.1	A_84_P221816	16.1.4.21	secondary metabolism.isoprenoids.carotenoids.violaxanthin de-epoxidase
Unigene11861	411	3e-115	AT5G11240.1	A_84_P14900	35.1	not assigned.no ontology
Unigene11867	178	9e-46	AT1G06290.1	A_84_P301270	11.9.4.2	lipid metabolism.lipid degradation.beta-oxidation.acyl CoA DH
Unigene1187	99	6e-22	AT2G40030.1	A_84_P830968	27.2	RNA.transcription
Unigene11873	204	1e-53	AT1G17870.1	A_84_P162633	29.5.7	protein.degradation.metalloprotease
Unigene11874	195	9e-51	AT5G12370.3	A_84_P608185	35.1	not assigned.no ontology
Unigene11876	118	2e-27	AT1G70750.1	A_84_P20944	35.2	not assigned.unknown
Unigene11877	285	5e-77	AT3G19850.1	A_84_P587454	30.11	signalling.light
Unigene11879	220	2e-58	AT4G01710.1	A_84_P19446	31.1	cell.organisation
Unigene11880	73.6	3e-14	AT1G21280.1	A_84_P92319	35.2	not assigned.unknown
Unigene11881	659	0	AT1G30450.2	A_84_P752522	34.18	transport.unspecified anions
Unigene11883	680	0	AT2G19130.1	A_84_P835388	29.4	protein.postranslational modification
Unigene11887	300	4e-82	AT1G19390.1	A_84_P10133	30.2.25	signalling.receptor kinases.wall associated kinase
Unigene11890	119	5e-28	AT1G67820.1	A_84_P21097	29.4	protein.postranslational modification
Unigene11892	116	3e-27	AT1G01860.1	A_84_P17948	27.1	RNA.processing
Unigene11896	64.3	2e-11	AT1G19390.1	A_84_P10133	30.2.25	signalling.receptor kinases.wall associated kinase
Unigene11899	82.4	5e-17	AT2G36380.1	A_84_P15410	34.16	transport.ABC transporters and multidrug resistance systems
Unigene11902	521	5e-148	AT3G13682.1	A_84_P22176	26.7	misc.oxidases - copper, flavone etc.
Unigene11903	122	6e-29	AT2G21385.1	A_84_P155585	35.2	not assigned.unknown
Unigene11905	79.7	7e-16	AT2G36490.1	A_84_P785070	28.2	DNA.repair
Unigene11906	347	6e-96	AT5G19210.1	A_84_P20597	29.2.3	protein.synthesis.initiation
Unigene1191	201	1e-51	AT5G07980.1	A_84_P553017	35.1	not assigned.no ontology
Unigene11910	391	2e-109	AT5G46220.1	A_84_P560220	35.2	not assigned.unknown
Unigene11911	262	2e-70	AT5G07010.1	A_84_P16777	11.8	lipid metabolism.'exotics' (steroids, squalene etc)
Unigene11912	275	2e-74	AT4G11970.2	A_84_P13802	35.1	not assigned.no ontology
Unigene11914	162	8e-41	AT2G45580.1	A_84_P13497	26.10	misc.cytochrome P450
Unigene11916	213	5e-56	AT5G42260.1	A_84_P78925	26.3	misc.gluco-, galacto- and mannosidases
Unigene11918	70.9	2e-13	AT1G53680.1	A_84_P11501	26.9	misc.glutathione S transferases
Unigene11920	310	3e-84	AT2G40070.1	A_84_P837913	35.2	not assigned.unknown
Unigene11923	135	2e-32	AT3G48320.1	A_84_P175361	26.10	misc.cytochrome P450
Unigene11924	266	1e-71	AT5G05570.1	A_84_P836272	35.1	not assigned.no ontology
Unigene11926	63.9	2e-11	AT1G69290.1	A_84_P293934	35.1.5	not assigned.no ontology.pentatricopeptide (PPR) repeat-containing protein
Unigene11932	130	4e-31	AT5G08120.1	A_84_P850819	31.1	cell.organisation
Unigene11933	155	5e-39	AT4G35260.1	A_84_P18614	8.1.4	TCA / org. transformation.TCA.IDH
Unigene11935	72	7e-14	AT2G37770.2	A_84_P17313	3.5	minor CHO metabolism.others
Unigene11936	82	7e-17	AT1G72210.1	A_84_P21584	27.3.6	RNA.regulation of transcription.bHLH,Basic Helix-Loop-Helix family
Unigene11937	68.6	8e-13	AT4G27290.1	A_84_P17633	30.2.24	signalling.receptor kinases.S-locus glycoprotein like
Unigene1194	94.7	1e-20	AT1G02010.1	A_84_P788857	35.1	not assigned.no ontology
Unigene11940	134	9e-33	AT2G19710.1	A_84_P613090	35.2	not assigned.unknown
Unigene11941	106	8e-24	AT1G17790.1	A_84_P11509	27.3.52	RNA.regulation of transcription.Global transcription factor group
Unigene11943	107	2e-24	AT3G05030.1	A_84_P19252	34.14	transport.unspecified cations
Unigene11944	149	4e-37	AT1G58060.1	A_84_P22886	28.1	DNA.synthesis/chromatin structure
Unigene11947	419	1e-117	AT1G11300.1	A_84_P11581	30.2.24	signalling.receptor kinases.S-locus glycoprotein like
Unigene11949	130	3e-31	AT4G21790.1	A_84_P74644	27.3.99	RNA.regulation of transcription.unclassified
Unigene11950	545	3e-155	AT1G10490.1	A_84_P11411	35.2	not assigned.unknown
Unigene11953	292	2e-79	AT4G04980.1	A_84_P21350	35.1.41	not assigned.no ontology.hydroxyproline rich proteins
Unigene11954	124	5e-29	AT2G35230.2	A_84_P166223	35.1	not assigned.no ontology
Unigene11955	494	3e-140	AT5G40010.1	A_84_P14958	29.5.9	protein.degradation.AAA type
Unigene11957	269	2e-72	AT5G62180.1	A_84_P19772	35.1	not assigned.no ontology
Unigene11958	158	3e-39	AT2G17080.1	A_84_P550817	35.2	not assigned.unknown
Unigene11959	556	7e-159	AT5G57160.1	A_84_P21641	28.1	DNA.synthesis/chromatin structure
Unigene11960	441	5e-124	AT3G02040.1	A_84_P181994	11.9.3.3	lipid metabolism.lipid degradation.lysophospholipases.glycerophosphodiester phosphodiesterase
Unigene11962	80.5	2e-16	AT4G00800.1	A_84_P115532	33.99	development.unspecified
Unigene11963	109	3e-24	AT1G24150.1	A_84_P17043	31.1	cell.organisation
Unigene11964	53.5	3e-08	AT1G72190.1	A_84_P19692	1.2.6	PS.photorespiration.hydroxypyruvate reductase
Unigene11965	191	2e-49	AT4G01130.1	A_84_P13770	26.5	misc.acyl transferases
Unigene11969	137	4e-33	AT2G43070.1	A_84_P18884	35.1	not assigned.no ontology
Unigene11970	91.3	1e-19	AT1G61280.1	A_84_P14211	35.1	not assigned.no ontology
Unigene11971	58.5	8e-10	AT5G24350.1	A_84_P831155	35.1	not assigned.no ontology
Unigene11973	45.1	1e-05	AT2G22770.1	A_84_P22932	27.3.6	RNA.regulation of transcription.bHLH,Basic Helix-Loop-Helix family
Unigene11979	59.3	5e-10	AT5G15520.1	A_84_P21688	29.2.1.2.1.19	protein.synthesis.ribosomal protein.eukaryotic.40S subunit.S19
Unigene11983	122	6e-29	AT5G42320.1	A_84_P211478	29.5.7	protein.degradation.metalloprotease
Unigene11984	80.1	4e-16	AT4G38180.1	A_84_P188344	27.3.99	RNA.regulation of transcription.unclassified
Unigene11985	380	7e-106	AT4G35920.2	A_84_P81769	35.2	not assigned.unknown
Unigene11987	126	3e-30	AT2G20990.1	A_84_P188284	35.1.19	not assigned.no ontology.C2 domain-containing protein
Unigene11988	111	2e-25	AT1G64385.1	A_84_P572038	35.2	not assigned.unknown
Unigene11989	65.5	7e-12	AT1G52520.1	A_84_P13329	30.11	signalling.light
Unigene11990	578	2e-165	AT1G55880.1	A_84_P18724	13.1.5.3.1	amino acid metabolism.synthesis.serine-glycine-cysteine group.cysteine.OASTL
Unigene11991	506	5e-144	AT5G01340.1	A_84_P855750	34.9	transport.metabolite transporters at the mitochondrial membrane
Unigene11992	359	1e-99	AT2G17250.1	A_84_P786796	35.1	not assigned.no ontology
Unigene11994	265	2e-71	AT3G48410.1	A_84_P112112	35.1	not assigned.no ontology
Unigene11995	47.8	1e-06	AT4G27780.1	A_84_P20473	11.1.13	lipid metabolism.FA synthesis and FA elongation.acyl-CoA binding protein
Unigene11996	106	4e-24	AT2G37590.1	A_84_P23935	27.3.8	RNA.regulation of transcription.C2C2(Zn) DOF zinc finger family
Unigene11997	506	1e-143	AT2G27900.2	A_84_P210308	35.2	not assigned.unknown
Unigene120	162	6e-40	AT1G08800.1	A_84_P18938	35.1	not assigned.no ontology
Unigene1200	89	6e-19	AT5G20620.1	A_84_P809302	29.5.11.1	protein.degradation.ubiquitin.ubiquitin
Unigene12001	158	7e-40	AT4G29890.1	A_84_P13862	11.3.9	lipid metabolism.Phospholipid synthesis.choline monooxygenase
Unigene12004	70.9	2e-13	AT2G38770.1	A_84_P827334	35.2	not assigned.unknown
Unigene12006	206	2e-53	AT2G26180.1	A_84_P19179	30.3	signalling.calcium
Unigene12008	518	3e-147	AT4G18700.1	A_84_P18542	29.4	protein.postranslational modification
Unigene12010	125	1e-29	AT3G49400.1	A_84_P831049	27.3.24	RNA.regulation of transcription.MADS box transcription factor family
Unigene12012	382	1e-106	AT4G13400.1	A_84_P10973	35.2	not assigned.unknown
Unigene12015	221	1e-58	AT4G02120.1	A_84_P551099	23.1.1.10	nucleotide metabolism.synthesis.pyrimidine.CTP synthetase
Unigene12016	119	2e-27	AT1G13310.1	A_84_P18909	35.2	not assigned.unknown
Unigene12017	83.6	2e-17	AT5G58770.1	A_84_P23539	35.1	not assigned.no ontology
Unigene12018	435	1e-122	AT5G13010.1	A_84_P20581	27.1.2	RNA.processing.RNA helicase
Unigene12020	132	5e-32	AT3G18800.1	A_84_P58560	35.2	not assigned.unknown
Unigene12024	55.5	9e-09	ATMG00410.1	A_84_P756909	9.9	mitochondrial electron transport / ATP synthesis.F1-ATPase
Unigene12027	156	2e-39	AT5G47760.1	A_84_P50280	35.1	not assigned.no ontology
Unigene12029	149	1e-36	AT5G10790.1	A_84_P17736	29.5.11.5	protein.degradation.ubiquitin.ubiquitin protease
Unigene12033	57	2e-09	AT3G56690.1	A_84_P11875	30.3	signalling.calcium
Unigene12035	577	1e-164	AT2G27980.1	A_84_P564142	35.2	not assigned.unknown
Unigene12036	50.4	2e-07	AT2G30280.1	A_84_P292254	35.2	not assigned.unknown
Unigene12039	351	2e-97	AT5G50920.1	A_84_P22566	29.5.5	protein.degradation.serine protease
Unigene1204	88.6	8e-19	AT3G29280.1	A_84_P558991	35.2	not assigned.unknown
Unigene12040	169	4e-43	AT5G48730.1	A_84_P14046	35.1.5	not assigned.no ontology.pentatricopeptide (PPR) repeat-containing protein
Unigene12042	200	3e-52	AT2G04540.1	A_84_P21096	11.1.3	lipid metabolism.FA synthesis and FA elongation.ketoacyl ACP synthase
Unigene12044	459	1e-129	AT2G28680.1	A_84_P13461	33.1	development.storage proteins
Unigene12045	226	5e-60	AT2G23470.1	A_84_P756738	35.2	not assigned.unknown
Unigene12048	78.6	1e-15	AT1G67120.1	A_84_P12337	35.1	not assigned.no ontology
Unigene12052	131	1e-31	AT5G52390.1	A_84_P11224	30.1.1	signalling.in sugar and nutrient physiology
Unigene12054	243	7e-65	AT2G27760.1	A_84_P12555	17.4.1	hormone metabolism.cytokinin.synthesis-degradation
Unigene12055	48.5	9e-07	AT5G67100.1	A_84_P16008	28.1	DNA.synthesis/chromatin structure
Unigene12058	223	2e-58	AT3G52490.1	A_84_P10880	20.2.1	stress.abiotic.heat
Unigene12060	172	3e-43	AT1G06660.1	A_84_P15825	35.2	not assigned.unknown
Unigene12061	69.7	4e-13	AT5G67490.1	A_84_P162273	35.2	not assigned.unknown
Unigene12067	299	1e-81	AT1G12790.1	A_84_P20262	35.2	not assigned.unknown
Unigene12069	118	6e-30	AT1G19130.1	A_84_P16067	35.2	not assigned.unknown
Unigene12070	50.4	4e-07	AT1G64260.1	A_84_P21751	27.3.99	RNA.regulation of transcription.unclassified
Unigene12072	95.9	5e-21	AT1G02010.1	A_84_P788857	35.1	not assigned.no ontology
Unigene12076	64.7	5e-11	AT3G59430.3	A_84_P595562	35.2	not assigned.unknown
Unigene12077	246	6e-66	AT5G65940.2	A_84_P16949	13.2.6.3	amino acid metabolism.degradation.aromatic aa.tryptophan
Unigene12080	58.9	6e-10	AT3G15270.1	A_84_P167633	33.99	development.unspecified
Unigene12085	95.5	6e-21	AT3G09410.1	A_84_P15472	10.8.2	cell wall.pectin*esterases.acetyl esterase
Unigene12087	174	2e-44	AT5G17760.1	A_84_P16807	29.5.9	protein.degradation.AAA type
Unigene12088	250	8e-67	AT5G19080.1	A_84_P826740	29.5.11.4.2	protein.degradation.ubiquitin.E3.RING
Unigene12089	54.3	2e-08	AT2G23320.2	A_84_P808837	27.3.32	RNA.regulation of transcription.WRKY domain transcription factor family
Unigene12090	55.8	5e-09	AT5G56530.1	A_84_P20693	29.5	protein.degradation
Unigene12093	597	3e-171	AT5G58090.1	A_84_P851155	35.1	not assigned.no ontology
Unigene12096	241	1e-64	AT4G08950.1	A_84_P13790	30.1.1	signalling.in sugar and nutrient physiology
Unigene12098	151	2e-37	AT2G45880.1	A_84_P837147	2.2.2.1	major CHO metabolism.degradation.starch.starch cleavage
Unigene12099	133	2e-32	AT4G33040.1	A_84_P20496	21.4	redox.glutaredoxins
Unigene121	202	6e-53	AT5G58430.1	A_84_P11244	27.3.99	RNA.regulation of transcription.unclassified
Unigene12100	163	1e-40	AT5G20110.1	A_84_P789063	31.1	cell.organisation
Unigene12104	99	5e-22	AT5G67100.1	A_84_P16008	28.1	DNA.synthesis/chromatin structure
Unigene12106	84.7	1e-17	AT3G25640.1	A_84_P117052	35.2	not assigned.unknown
Unigene12109	141	1e-34	AT5G24240.1	A_84_P19658	29.5.11	protein.degradation.ubiquitin
Unigene12116	116	3e-27	AT2G21370.1	A_84_P15430	3.7	minor CHO metabolism.sugar kinases
Unigene12119	171	2e-43	AT4G39470.1	A_84_P305620	35.1	not assigned.no ontology
Unigene12122	49.3	5e-07	AT2G34585.1	A_84_P509206	35.2	not assigned.unknown
Unigene12124	483	8e-137	AT1G29690.1	A_84_P22565	33.99	development.unspecified
Unigene12125	76.6	3e-15	AT1G73090.1	A_84_P141479	35.2	not assigned.unknown
Unigene12128	86.7	3e-18	AT1G58370.1	A_84_P18159	10.6.2	cell wall.degradation.mannan-xylose-arabinose-fucose
Unigene12129	259	1e-69	AT4G35270.1	A_84_P533507	27.3.60	RNA.regulation of transcription.NIN-like bZIP-related family
Unigene12130	75.9	7e-14	AT5G17910.1	A_84_P518489	35.2	not assigned.unknown
Unigene12131	94	2e-20	AT2G46340.1	A_84_P17318	30.11	signalling.light
Unigene12133	212	2e-55	AT3G26932.1	A_84_P827965	27.4	RNA.RNA binding
Unigene12136	78.6	8e-16	AT3G25420.1	A_84_P13628	29.5.5	protein.degradation.serine protease
Unigene12137	99.8	3e-22	AT5G62620.1	A_84_P830955	10.3	cell wall.hemicellulose synthesis
Unigene12140	383	1e-106	AT3G48270.1	A_84_P211608	26.10	misc.cytochrome P450
Unigene12143	107	4e-24	AT4G33985.1	A_84_P537920	35.2	not assigned.unknown
Unigene12145	316	8e-87	AT4G24430.1	A_84_P22349	10.6.3	cell wall.degradation.pectate lyases and polygalacturonases
Unigene12146	611	3e-175	AT1G49380.1	A_84_P185004	9.6	mitochondrial electron transport / ATP synthesis.cytochrome c
Unigene12147	219	1e-57	AT1G54150.1	A_84_P163063	29.5.11.4.2	protein.degradation.ubiquitin.E3.RING
Unigene12148	108	9e-25	AT4G07950.1	A_84_P196154	27.3.50	RNA.regulation of transcription.General Transcription
Unigene12149	270	7e-73	AT1G06620.1	A_84_P14882	21.2	redox.ascorbate and glutathione
Unigene12150	45.4	7e-06	AT4G23160.1	A_84_P560906	30.2.17	signalling.receptor kinases.DUF 26
Unigene12151	53.1	3e-08	AT3G23590.1	A_84_P95606	35.2	not assigned.unknown
Unigene12152	303	6e-83	AT2G26650.1	A_84_P16325	34.15	transport.potassium
Unigene12153	166	1e-41	AT4G05200.1	A_84_P19459	30.2.17	signalling.receptor kinases.DUF 26
Unigene12154	582	1e-166	AT4G02120.1	A_84_P551099	23.1.1.10	nucleotide metabolism.synthesis.pyrimidine.CTP synthetase
Unigene12158	195	2e-50	AT2G26540.1	A_84_P212638	19.6	tetrapyrrole synthesis.uroporphyrinogen III synthase
Unigene12160	80.1	7e-16	AT3G63300.1	A_84_P53010	35.2	not assigned.unknown
Unigene12165	67.8	1e-12	AT2G33550.1	A_84_P786940	35.1	not assigned.no ontology
Unigene12170	164	1e-41	AT1G65800.1	A_84_P847183	30.2.24	signalling.receptor kinases.S-locus glycoprotein like
Unigene12172	157	4e-39	AT3G15540.1	A_84_P14556	27.3.40	RNA.regulation of transcription.Aux/IAA family
Unigene12173	181	9e-47	AT5G06610.1	A_84_P150678	35.2	not assigned.unknown
Unigene12175	254	1e-68	AT2G36810.1	A_84_P501222	35.2	not assigned.unknown
Unigene12176	171	1e-43	AT1G03190.2	A_84_P11398	28.2	DNA.repair
Unigene12177	90.5	2e-19	AT5G47740.1	A_84_P186734	35.2	not assigned.unknown
Unigene12179	98.6	7e-22	AT1G63080.1	A_84_P752474	35.1.5	not assigned.no ontology.pentatricopeptide (PPR) repeat-containing protein
Unigene12182	124	1e-29	AT5G10190.1	A_84_P13951	35.1	not assigned.no ontology
Unigene12183	118	6e-27	AT2G38070.1	A_84_P263750	35.2	not assigned.unknown
Unigene12184	86.7	3e-18	AT2G36270.1	A_84_P22976	27.3.35	RNA.regulation of transcription.bZIP transcription factor family
Unigene12185	548	2e-156	AT4G10590.1	A_84_P764236	29.5.11	protein.degradation.ubiquitin
Unigene12190	320	5e-88	AT2G20780.1	A_84_P15354	34.2	transport.sugars
Unigene12191	871	0	AT1G67140.1	A_84_P804450	35.2	not assigned.unknown
Unigene12194	62	8e-11	AT5G11470.1	A_84_P529103	27.3.99	RNA.regulation of transcription.unclassified
Unigene12195	179	2e-46	AT1G61010.3	A_84_P23760	27.1	RNA.processing
Unigene12196	102	2e-22	AT2G16980.2	A_84_P23866	35.2	not assigned.unknown
Unigene12199	55.5	7e-09	AT5G12260.1	A_84_P296524	35.2	not assigned.unknown
Unigene122	146	1e-35	AT2G17080.1	A_84_P550817	35.2	not assigned.unknown
Unigene12200	602	3e-172	AT3G11920.1	A_84_P547432	21.4	redox.glutaredoxins
Unigene12201	78.6	8e-16	AT1G53885.1	A_84_P558681	33.99	development.unspecified
Unigene12204	283	3e-77	ATMG01360.1	A_84_P770133	9.7	mitochondrial electron transport / ATP synthesis.cytochrome c oxidase
Unigene12205	255	1e-68	AT2G47900.2	A_84_P17252	29.5.11.4.3.2	protein.degradation.ubiquitin.E3.SCF.FBOX
Unigene12206	79	6e-16	AT2G47410.1	A_84_P564210	33.99	development.unspecified
Unigene12207	673	0	AT4G25240.1	A_84_P18569	26.7	misc.oxidases - copper, flavone etc.
Unigene12208	210	1e-54	AT4G23160.1	A_84_P560906	30.2.17	signalling.receptor kinases.DUF 26
Unigene12210	108	3e-24	AT4G23160.1	A_84_P560906	30.2.17	signalling.receptor kinases.DUF 26
Unigene12213	63.5	3e-11	AT2G21500.1	A_84_P502958	29.5.11.4.2	protein.degradation.ubiquitin.E3.RING
Unigene12217	55.8	5e-09	AT2G33360.1	A_84_P51830	35.2	not assigned.unknown
Unigene12218	69.3	5e-13	AT4G24020.1	A_84_P117712	27.3.60	RNA.regulation of transcription.NIN-like bZIP-related family
Unigene12219	205	1e-53	AT5G66450.1	A_84_P597692	26.13	misc.acid and other phosphatases
Unigene12221	60.1	3e-10	AT1G80710.1	A_84_P751739	35.1	not assigned.no ontology
Unigene12222	192	7e-50	AT1G66740.1	A_84_P86339	27.3.70	RNA.regulation of transcription.Silencing Group
Unigene12223	130	1e-31	AT3G06050.1	A_84_P23066	21.5	redox.peroxiredoxin
Unigene12230	190	6e-49	AT4G26190.1	A_84_P836393	35.2	not assigned.unknown
Unigene12231	514	2e-146	AT5G17330.1	A_84_P853255	13.1.1.1.1	amino acid metabolism.synthesis.central amino acid metabolism.GABA.Glutamate decarboxylase
Unigene12232	170	1e-42	AT4G25990.1	A_84_P503591	35.2	not assigned.unknown
Unigene12236	57	4e-09	AT1G64260.1	A_84_P21751	27.3.99	RNA.regulation of transcription.unclassified
Unigene12240	78.2	1e-15	AT2G38995.1	A_84_P556217	35.2	not assigned.unknown
Unigene12241	85.1	8e-18	AT3G61690.1	A_84_P97316	35.2	not assigned.unknown
Unigene12242	75.5	7e-15	AT4G35650.1	A_84_P15778	8.2.4	TCA / org. transformation.other organic acid transformaitons.IDH
Unigene12243	204	2e-53	AT4G38830.1	A_84_P14842	30.2.17	signalling.receptor kinases.DUF 26
Unigene12244	176	1e-44	AT1G54430.1	A_84_P750014	35.2	not assigned.unknown
Unigene12245	292	1e-79	AT5G23720.3	A_84_P21548	29.4	protein.postranslational modification
Unigene12248	332	8e-92	AT1G47240.1	A_84_P784942	34.12	transport.metal
Unigene12249	125	6e-30	AT1G08190.1	A_84_P824121	35.1	not assigned.no ontology
Unigene12251	124	3e-29	AT5G43180.1	A_84_P287550	35.2	not assigned.unknown
Unigene12253	209	7e-55	AT4G21770.1	A_84_P526336	29.1.30	protein.aa activation.pseudouridylate synthase
Unigene12255	271	2e-73	AT3G15410.1	A_84_P18339	35.1	not assigned.no ontology
Unigene12257	164	1e-41	AT1G16590.1	A_84_P103136	31.2	cell.division
Unigene12258	56.6	3e-09	AT4G03960.1	A_84_P834799	29.4	protein.postranslational modification
Unigene12259	206	4e-54	AT1G71930.1	A_84_P20916	33.99	development.unspecified
Unigene12262	160	2e-40	ATMG01275.1	A_84_P770045	9.1.1	mitochondrial electron transport / ATP synthesis.NADH-DH.complex I
Unigene12268	77.4	7e-15	AT5G56420.2	A_84_P164153	29.5.11.4.3.2	protein.degradation.ubiquitin.E3.SCF.FBOX
Unigene1227	76.6	7e-15	AT5G48610.1	A_84_P561991	35.2	not assigned.unknown
Unigene12271	204	3e-53	AT1G05660.1	A_84_P799181	10.6.3	cell wall.degradation.pectate lyases and polygalacturonases
Unigene12274	201	7e-52	AT1G53250.1	A_84_P596076	35.2	not assigned.unknown
Unigene12275	108	7e-25	AT5G39120.1	A_84_P225679	20.2.99	stress.abiotic.unspecified
Unigene12277	239	1e-63	AT5G47360.1	A_84_P12151	35.1.5	not assigned.no ontology.pentatricopeptide (PPR) repeat-containing protein
Unigene12278	167	1e-42	AT3G14290.1	A_84_P785587	29.5.11.20	protein.degradation.ubiquitin.proteasom
Unigene12279	1035	0	AT2G39480.1	A_84_P19221	34.16	transport.ABC transporters and multidrug resistance systems
Unigene12287	165	5e-42	AT1G24340.1	A_84_P21772	26.7	misc.oxidases - copper, flavone etc.
Unigene12289	506	8e-144	AT4G12230.1	A_84_P13803	35.1	not assigned.no ontology
Unigene1229	160	4e-40	AT1G69850.1	A_84_P12427	34.4	transport.nitrate
Unigene12292	261	4e-70	AT5G01360.1	A_84_P766497	35.2	not assigned.unknown
Unigene12294	285	1e-77	AT5G17770.1	A_84_P869033	21.99	redox.misc
Unigene12295	472	1e-133	AT2G21340.1	A_84_P286880	20.1	stress.biotic
Unigene12297	85.5	6e-18	AT1G20890.1	A_84_P10475	35.2	not assigned.unknown
Unigene12298	255	9e-69	AT3G56840.1	A_84_P19439	35.1	not assigned.no ontology
Unigene123	46.2	4e-06	AT4G20800.1	A_84_P20442	26.8	misc.nitrilases, *nitrile lyases, berberine bridge enzymes, reticuline oxidases, troponine reductases
Unigene12301	176	1e-44	AT3G14730.1	A_84_P606141	35.1.5	not assigned.no ontology.pentatricopeptide (PPR) repeat-containing protein
Unigene12302	95.9	5e-21	AT2G45330.2	A_84_P850557	33.99	development.unspecified
Unigene12304	82.4	5e-17	AT2G47240.2	A_84_P869189	11.1.9	lipid metabolism.FA synthesis and FA elongation.long chain fatty acid CoA ligase
Unigene12306	331	2e-91	AT5G05170.1	A_84_P12044	10.2.1	cell wall.cellulose synthesis.cellulose synthase
Unigene12308	79	6e-16	AT3G17609.3	A_84_P823870	27.3.35	RNA.regulation of transcription.bZIP transcription factor family
Unigene12309	236	1e-62	AT4G10200.1	A_84_P12850	28.99	DNA.unspecified
Unigene12310	226	3e-60	AT2G26910.1	A_84_P10723	34.16	transport.ABC transporters and multidrug resistance systems
Unigene12315	107	1e-24	AT1G14205.1	A_84_P239035	29.2.1.99.2.18	protein.synthesis.ribosomal protein.unknown.large subunit.L18
Unigene12318	46.2	4e-06	AT2G15180.1	A_84_P21051	35.1	not assigned.no ontology
Unigene12320	89.4	4e-19	AT1G76040.1	A_84_P14345	30.3	signalling.calcium
Unigene12323	354	4e-98	AT3G54130.1	A_84_P22236	35.1	not assigned.no ontology
Unigene12327	169	8e-43	AT3G10870.1	A_84_P11705	35.1	not assigned.no ontology
Unigene12329	53.9	2e-08	AT1G67020.1	A_84_P533918	35.2	not assigned.unknown
Unigene12331	379	2e-105	AT3G62770.2	A_84_P13760	34.99	transport.misc
Unigene12332	265	2e-71	AT5G42020.1	A_84_P122072	20.2.1	stress.abiotic.heat
Unigene12333	52.4	6e-08	AT1G17760.1	A_84_P20963	35.1	not assigned.no ontology
Unigene12337	520	6e-148	AT2G46520.1	A_84_P18186	29.3.1	protein.targeting.nucleus
Unigene1234	153	2e-38	AT1G79620.1	A_84_P11449	30.2.8.1	signalling.receptor kinases.leucine rich repeat VIII-1
Unigene12340	98.6	7e-22	AT4G23330.1	A_84_P293404	29.2.3	protein.synthesis.initiation
Unigene12341	132	6e-32	AT1G04240.1	A_84_P21812	27.3.40	RNA.regulation of transcription.Aux/IAA family
Unigene12342	331	2e-91	AT5G64050.1	A_84_P12215	29.1.17	protein.aa activation.glutamate-tRNA ligase
Unigene12344	301	3e-82	AT4G23180.1	A_84_P14776	30.2.17	signalling.receptor kinases.DUF 26
Unigene12346	297	3e-81	AT1G62350.1	A_84_P562243	35.1.5	not assigned.no ontology.pentatricopeptide (PPR) repeat-containing protein
Unigene12347	87.4	2e-18	AT4G29540.2	A_84_P20481	35.1	not assigned.no ontology
Unigene12348	98.6	9e-22	AT4G05200.1	A_84_P19459	30.2.17	signalling.receptor kinases.DUF 26
Unigene12350	157	3e-39	AT5G51950.1	A_84_P858221	26.8	misc.nitrilases, *nitrile lyases, berberine bridge enzymes, reticuline oxidases, troponine reductases
Unigene12354	192	7e-50	AT5G51920.1	A_84_P571785	35.2	not assigned.unknown
Unigene12355	54.7	1e-08	AT5G06800.1	A_84_P17722	27.3.20	RNA.regulation of transcription.G2-like transcription factor family, GARP
Unigene12358	132	6e-32	AT5G55570.1	A_84_P567338	35.2	not assigned.unknown
Unigene1236	240	1e-64	AT2G18060.1	A_84_P14496	33.99	development.unspecified
Unigene12361	243	5e-65	AT3G57680.1	A_84_P19414	29.5	protein.degradation
Unigene12365	100	2e-22	AT4G21705.1	A_84_P606327	27.3.67	RNA.regulation of transcription.putative transcription regulator
Unigene12366	165	6e-42	AT5G09400.1	A_84_P20762	34.15	transport.potassium
Unigene12367	126	3e-30	AT5G08170.1	A_84_P22459	22.1.4	polyamine metabolism.synthesis.agmatine deiminase
Unigene12368	91.7	9e-20	AT1G30590.1	A_84_P10467	27.1	RNA.processing
Unigene12369	114	1e-26	AT3G24560.1	A_84_P784620	33.99	development.unspecified
Unigene1237	49.3	5e-07	AT5G38730.1	A_84_P525616	35.1.5	not assigned.no ontology.pentatricopeptide (PPR) repeat-containing protein
Unigene12372	45.4	7e-06	ATMG01275.1	A_84_P770045	9.1.1	mitochondrial electron transport / ATP synthesis.NADH-DH.complex I
Unigene12373	139	4e-34	AT1G74640.1	A_84_P17159	35.2	not assigned.unknown
Unigene12374	188	1e-48	AT2G40700.1	A_84_P17304	28.1	DNA.synthesis/chromatin structure
Unigene12376	173	3e-44	AT5G04970.1	A_84_P834792	10.8.99	cell wall.pectin*esterases.misc
Unigene12378	657	0	AT5G13960.1	A_84_P14908	27.3.69	RNA.regulation of transcription.SET-domain transcriptional regulator family
Unigene12379	52	3e-07	AT5G48385.1	A_84_P565532	35.2	not assigned.unknown
Unigene12380	266	5e-72	AT5G42180.1	A_84_P15912	26.12	misc.peroxidases
Unigene12384	85.1	8e-18	AT5G58784.1	A_84_P264410	35.1	not assigned.no ontology
Unigene12386	739	0	AT1G73980.1	A_84_P15263	23.3.2.2	nucleotide metabolism.salvage.nucleoside kinases.uridine kinase
Unigene12387	148	3e-36	AT5G58610.1	A_84_P503599	27.3.63	RNA.regulation of transcription.PHD finger transcription factor
Unigene12388	82	7e-17	AT5G10320.3	A_84_P827722	35.2	not assigned.unknown
Unigene12389	86.3	4e-18	AT1G11760.1	A_84_P803959	35.1	not assigned.no ontology
Unigene12390	175	7e-45	AT5G53510.1	A_84_P16899	34.13	transport.peptides and oligopeptides
Unigene12392	305	2e-83	AT4G04180.1	A_84_P21347	29.5.9	protein.degradation.AAA type
Unigene12396	117	1e-27	AT1G67070.1	A_84_P17183	10.1.20	cell wall.precursor synthesis.phosphomannose isomerase
Unigene12397	482	1e-136	AT5G63930.1	A_84_P16941	30.2.11	signalling.receptor kinases.leucine rich repeat XI
Unigene12398	310	5e-85	AT2G46110.1	A_84_P20074	35.1	not assigned.no ontology
Unigene12400	665	0	AT4G38500.1	A_84_P846375	35.2	not assigned.unknown
Unigene12401	147	9e-36	AT2G38800.1	A_84_P89379	30.3	signalling.calcium
Unigene12406	136	2e-33	AT1G09090.2	A_84_P839188	20.1.1	stress.biotic.respiratory burst
Unigene12408	212	7e-56	AT4G04870.1	A_84_P13783	11.3	lipid metabolism.Phospholipid synthesis
Unigene12411	228	1e-60	AT2G34190.1	A_84_P16381	34.99	transport.misc
Unigene12412	88.2	1e-18	AT5G57420.1	A_84_P522226	27.3.40	RNA.regulation of transcription.Aux/IAA family
Unigene12413	154	2e-38	AT4G04980.1	A_84_P21350	35.1.41	not assigned.no ontology.hydroxyproline rich proteins
Unigene12414	83.6	2e-17	AT1G52190.1	A_84_P819325	34.13	transport.peptides and oligopeptides
Unigene12415	190	1e-48	AT4G10630.1	A_84_P21363	21.4	redox.glutaredoxins
Unigene12417	130	3e-31	AT1G28480.1	A_84_P16173	21.4	redox.glutaredoxins
Unigene12418	102	7e-23	AT1G30845.1	A_84_P751724	35.2	not assigned.unknown
Unigene12419	100	2e-22	AT5G27400.1	A_84_P14939	35.2	not assigned.unknown
Unigene1242	194	2e-50	AT2G32630.1	A_84_P16376	35.1.5	not assigned.no ontology.pentatricopeptide (PPR) repeat-containing protein
Unigene12423	684	0	AT1G08070.1	A_84_P854445	35.1.5	not assigned.no ontology.pentatricopeptide (PPR) repeat-containing protein
Unigene12425	80.1	3e-16	AT2G45460.1	A_84_P566866	35.1	not assigned.no ontology
Unigene12426	76.3	4e-15	AT4G11710.1	A_84_P751510	28.1.1.2	DNA.synthesis/chromatin structure.retrotransposon/transposase.non-LTR retrotransposon
Unigene12427	57.4	2e-09	AT1G11000.1	A_84_P13344	20.1.3	stress.biotic.signalling
Unigene12428	75.1	8e-15	AT5G27730.1	A_84_P22508	35.2	not assigned.unknown
Unigene12429	364	3e-101	AT4G25840.1	A_84_P18572	12.2.99	N-metabolism.ammonia metabolism.unspecified
Unigene12430	109	3e-25	AT2G37420.1	A_84_P18261	31.1	cell.organisation
Unigene12434	736	0	AT1G63440.1	A_84_P18174	34.12	transport.metal
Unigene12435	512	2e-145	AT3G02460.1	A_84_P858052	35.1	not assigned.no ontology
Unigene12437	98.6	8e-22	AT5G03670.1	A_84_P128551	35.2	not assigned.unknown
Unigene12442	186	4e-48	AT4G39840.1	A_84_P290414	35.2	not assigned.unknown
Unigene12444	89.4	4e-19	AT2G26300.1	A_84_P15396	30.5	signalling.G-proteins
Unigene12445	394	5e-110	AT1G13980.1	A_84_P16154	33.99	development.unspecified
Unigene12447	142	6e-35	AT1G79000.1	A_84_P20980	27.3.54	RNA.regulation of transcription.Histone acetyltransferases
Unigene1245	159	4e-39	AT1G23720.1	A_84_P22700	35.1.42	not assigned.no ontology.proline rich family
Unigene12452	130	2e-31	AT2G20790.1	A_84_P550830	35.1	not assigned.no ontology
Unigene12454	374	3e-104	AT2G25220.1	A_84_P597110	29.4.1.61	protein.postranslational modification.kinase.receptor like cytoplasmatic kinase X
Unigene12455	690	0	AT5G13840.1	A_84_P802565	35.1	not assigned.no ontology
Unigene12456	51.2	1e-07	AT4G11990.1	A_84_P593835	35.2	not assigned.unknown
Unigene12462	135	4e-33	AT1G50010.1	A_84_P246035	31.1	cell.organisation
Unigene12467	589	2e-168	AT4G35740.2	A_84_P19562	28.99	DNA.unspecified
Unigene12468	215	2e-56	AT2G27770.1	A_84_P240505	35.2	not assigned.unknown
Unigene12469	195	7e-51	AT3G27870.1	A_84_P14591	35.1	not assigned.no ontology
Unigene12470	271	3e-73	AT1G05280.1	A_84_P22734	35.1	not assigned.no ontology
Unigene12471	687	0	AT2G40116.1	A_84_P62660	30.4.4	signalling.phosphinositides.phosphoinositide phospholipase C
Unigene12472	151	6e-37	AT1G11420.1	A_84_P529333	35.1.2	not assigned.no ontology.agenet domain-containing protein
Unigene12476	257	2e-69	AT3G23750.1	A_84_P19322	30.2.9	signalling.receptor kinases.leucine rich repeat IX
Unigene12477	79.7	6e-15	AT4G36520.1	A_84_P578746	35.1	not assigned.no ontology
Unigene12478	217	4e-57	AT3G51480.1	A_84_P15602	30.1.1	signalling.in sugar and nutrient physiology
Unigene12481	259	1e-69	AT3G45740.1	A_84_P11797	35.1	not assigned.no ontology
Unigene12482	682	0	AT4G22350.1	A_84_P762907	29.5.11.1	protein.degradation.ubiquitin.ubiquitin
Unigene12483	85.5	6e-18	AT3G06740.1	A_84_P24010	27.3.9	RNA.regulation of transcription.C2C2(Zn) GATA transcription factor family
Unigene12484	84	2e-17	AT4G38830.1	A_84_P14842	30.2.17	signalling.receptor kinases.DUF 26
Unigene12485	55.8	5e-09	AT5G02800.1	A_84_P536182	29.4.1.57	protein.postranslational modification.kinase.receptor like cytoplasmatic kinase VII
Unigene12487	229	3e-60	AT1G72270.1	A_84_P827953	35.2	not assigned.unknown
Unigene12488	120	3e-28	AT5G16630.2	A_84_P11134	28.2	DNA.repair
Unigene12489	108	1e-24	AT3G27350.1	A_84_P821849	35.2	not assigned.unknown
Unigene12491	276	6e-75	AT4G30720.1	A_84_P830844	35.2	not assigned.unknown
Unigene12493	73.2	8e-14	AT4G02550.2	A_84_P271010	35.2	not assigned.unknown
Unigene12494	59.7	4e-10	AT1G52640.1	A_84_P512584	35.1.5	not assigned.no ontology.pentatricopeptide (PPR) repeat-containing protein
Unigene12497	381	4e-106	AT5G13160.1	A_84_P13192	29.4.1.57	protein.postranslational modification.kinase.receptor like cytoplasmatic kinase VII
Unigene12507	51.6	1e-07	AT3G45070.1	A_84_P10848	11.8	lipid metabolism.'exotics' (steroids, squalene etc)
Unigene1251	67	2e-12	AT5G24080.1	A_84_P11148	30.2.24	signalling.receptor kinases.S-locus glycoprotein like
Unigene12511	87.8	1e-18	AT5G09220.1	A_84_P20761	34.3	transport.amino acids
Unigene12512	213	4e-56	AT2G06025.1	A_84_P794142	26.24	misc.GCN5-related N-acetyltransferase
Unigene12516	191	1e-49	AT4G37870.2	A_84_P812107	6.4	gluconeogenese/ glyoxylate cycle.PEPCK
Unigene12518	128	7e-31	AT3G05675.1	A_84_P167703	35.2	not assigned.unknown
Unigene12519	358	1e-99	AT3G55200.1	A_84_P107272	27.1.1	RNA.processing.splicing
Unigene12521	255	1e-68	AT2G29940.1	A_84_P22071	34.16	transport.ABC transporters and multidrug resistance systems
Unigene12522	175	1e-44	AT4G26965.1	A_84_P603673	9.1.2	mitochondrial electron transport / ATP synthesis.NADH-DH.localisation not clear
Unigene12524	251	4e-67	AT4G35470.1	A_84_P18615	35.1	not assigned.no ontology
Unigene12530	364	3e-101	AT1G68400.1	A_84_P15277	30.2.3	signalling.receptor kinases.leucine rich repeat III
Unigene12532	58.2	1e-09	AT5G53220.2	A_84_P137919	35.2	not assigned.unknown
Unigene12534	702	0	AT4G39850.1	A_84_P13901	34.16	transport.ABC transporters and multidrug resistance systems
Unigene12535	146	6e-36	AT5G11470.1	A_84_P529103	27.3.99	RNA.regulation of transcription.unclassified
Unigene12537	51.6	1e-07	AT4G12840.1	A_84_P552008	35.2	not assigned.unknown
Unigene12539	189	3e-49	AT1G63800.1	A_84_P14319	29.5.11.3	protein.degradation.ubiquitin.E2
Unigene12546	244	2e-65	AT1G76250.1	A_84_P141259	35.2	not assigned.unknown
Unigene12548	182	6e-47	AT3G03305.1	A_84_P517266	26.27	misc.calcineurin-like phosphoesterase family protein
Unigene12554	132	4e-32	AT1G48050.1	A_84_P19575	30.8	signalling.misc
Unigene12556	75.1	4e-14	AT3G04740.1	A_84_P129226	27.3	RNA.regulation of transcription
Unigene12557	303	4e-83	AT4G20760.1	A_84_P16658	26.22	misc.short chain dehydrogenase/reductase (SDR)
Unigene12559	479	1e-135	AT4G24290.2	A_84_P185494	35.2	not assigned.unknown
Unigene12563	339	1e-93	AT1G11170.1	A_84_P22936	35.2	not assigned.unknown
Unigene12564	322	1e-88	AT2G37320.1	A_84_P512762	35.1.5	not assigned.no ontology.pentatricopeptide (PPR) repeat-containing protein
Unigene12566	138	8e-34	AT3G03770.1	A_84_P788639	30.2.6	signalling.receptor kinases.leucine rich repeat VI
Unigene12569	209	1e-54	AT2G33580.1	A_84_P13462	30.2.21	signalling.receptor kinases.lysine motif
Unigene12573	243	5e-65	AT1G12010.1	A_84_P23689	17.5.1.2	hormone metabolism.ethylene.synthesis-degradation.1-aminocyclopropane-1-carboxylate oxidase
Unigene12574	154	3e-38	AT1G03060.1	A_84_P15195	35.1	not assigned.no ontology
Unigene12576	185	6e-48	AT2G01630.1	A_84_P756127	26.4	misc.beta 1,3 glucan hydrolases
Unigene12578	454	4e-128	AT4G04970.1	A_84_P844184	3.6	minor CHO metabolism.callose
Unigene12579	82.4	5e-17	AT5G15640.1	A_84_P13177	34.9	transport.metabolite transporters at the mitochondrial membrane
Unigene12581	164	4e-41	AT1G71710.1	A_84_P12472	3.4.1	minor CHO metabolism.myo-inositol.poly-phosphatases
Unigene12583	107	2e-24	AT1G67090.2	A_84_P805476	1.3.2	PS.calvin cyle.rubisco small subunit
Unigene12584	69.3	6e-13	AT2G03220.1	A_84_P138529	10.3	cell wall.hemicellulose synthesis
Unigene12585	275	2e-74	AT5G09300.2	A_84_P13196	13.2.4.1	amino acid metabolism.degradation.branched-chain group.shared
Unigene12587	67	2e-12	AT1G02420.1	A_84_P11506	29.4	protein.postranslational modification
Unigene12591	117	2e-27	AT1G78130.1	A_84_P15272	35.1	not assigned.no ontology
Unigene12593	634	0	AT2G46900.1	A_84_P88369	35.2	not assigned.unknown
Unigene12595	150	2e-37	AT3G43210.1	A_84_P22190	31.1	cell.organisation
Unigene12596	493	1e-139	AT3G11590.1	A_84_P86569	35.2	not assigned.unknown
Unigene12597	58.9	3e-09	AT2G40030.1	A_84_P830968	27.2	RNA.transcription
Unigene12598	73.6	3e-14	AT3G28050.1	A_84_P61000	33.99	development.unspecified
Unigene12600	218	2e-57	AT4G19170.1	A_84_P19490	17.1.1.1.10	hormone metabolism.abscisic acid.synthesis-degradation.synthesis.9-cis-epoxycarotenoid dioxygenase
Unigene12602	552	2e-157	AT5G10920.1	A_84_P820484	13.1.2.3.23	amino acid metabolism.synthesis.glutamate family.arginine.argininosuccinate lyase
Unigene12605	205	8e-54	AT4G18160.1	A_84_P17594	34.15	transport.potassium
Unigene12607	298	1e-81	AT2G01480.1	A_84_P11599	35.1	not assigned.no ontology
Unigene12610	140	1e-33	AT3G24000.1	A_84_P13659	35.1.5	not assigned.no ontology.pentatricopeptide (PPR) repeat-containing protein
Unigene12611	433	6e-122	AT1G74720.1	A_84_P835931	35.1.19	not assigned.no ontology.C2 domain-containing protein
Unigene12612	131	2e-31	AT2G20230.1	A_84_P853348	35.2	not assigned.unknown
Unigene12613	53.5	3e-08	AT1G16040.1	A_84_P788718	35.1	not assigned.no ontology
Unigene12614	214	4e-56	AT4G17615.1	A_84_P11080	30.3	signalling.calcium
Unigene12616	123	2e-29	AT2G35320.1	A_84_P14409	26.13	misc.acid and other phosphatases
Unigene12617	47	3e-06	AT5G02700.1	A_84_P513330	29.5.11.4.3.2	protein.degradation.ubiquitin.E3.SCF.FBOX
Unigene12618	261	2e-70	AT4G00026.1	A_84_P851938	35.2	not assigned.unknown
Unigene12619	511	3e-145	AT2G17340.1	A_84_P278330	18.4.1	Co-factor and vitamine metabolism.pantothenate.pantothenate kinase
Unigene12620	79.7	3e-16	AT1G14850.1	A_84_P836508	29.3.1	protein.targeting.nucleus
Unigene12622	725	0	AT1G19850.1	A_84_P21913	27.3.4	RNA.regulation of transcription.ARF, Auxin Response Factor family
Unigene12623	504	3e-143	AT1G08540.1	A_84_P10428	27.2	RNA.transcription
Unigene12624	390	1e-108	AT5G01660.1	A_84_P17705	35.2	not assigned.unknown
Unigene1263	98.2	1e-21	AT4G29450.1	A_84_P13860	30.2.1	signalling.receptor kinases.leucine rich repeat I
Unigene12636	531	3e-151	AT2G31170.1	A_84_P11610	29.1.16	protein.aa activation.cysteine-tRNA ligase
Unigene12637	52.8	5e-08	AT5G45470.1	A_84_P133345	35.2	not assigned.unknown
Unigene12641	135	7e-33	AT5G07220.1	A_84_P231489	35.1	not assigned.no ontology
Unigene12643	51.6	4e-07	AT1G18560.1	A_84_P611127	28.1.1.4	DNA.synthesis/chromatin structure.retrotransposon/transposase.hat-like transposase
Unigene12644	321	4e-88	AT5G46410.1	A_84_P769649	35.1	not assigned.no ontology
Unigene12645	94.4	3e-20	AT1G21280.1	A_84_P92319	35.2	not assigned.unknown
Unigene12649	206	6e-54	AT4G38220.1	A_84_P253415	29.5	protein.degradation
Unigene1265	48.5	9e-07	AT4G17910.1	A_84_P763095	20.1	stress.biotic
Unigene12650	428	2e-120	AT1G19430.1	A_84_P23374	20.2.3	stress.abiotic.drought/salt
Unigene12651	83.6	7e-17	AT5G40520.1	A_84_P573543	35.2	not assigned.unknown
Unigene12652	248	9e-67	AT4G39910.1	A_84_P17684	29.5.11.5	protein.degradation.ubiquitin.ubiquitin protease
Unigene12653	314	2e-86	AT1G02260.1	A_84_P11343	35.1	not assigned.no ontology
Unigene12654	73.9	2e-14	AT5G07900.1	A_84_P210058	27.3.99	RNA.regulation of transcription.unclassified
Unigene12655	51.6	1e-07	AT4G01070.1	A_84_P24173	16.8.3	secondary metabolism.flavonoids.dihydroflavonols
Unigene12656	114	3e-26	AT4G31160.1	A_84_P11033	35.2	not assigned.unknown
Unigene12657	185	6e-47	AT1G16800.1	A_84_P586204	28.1	DNA.synthesis/chromatin structure
Unigene12659	313	6e-86	AT4G17220.1	A_84_P75684	31.1	cell.organisation
Unigene12660	268	3e-72	AT1G04990.1	A_84_P804883	27.3.11	RNA.regulation of transcription.C2H2 zinc finger family
Unigene12663	71.6	9e-14	AT4G01070.1	A_84_P24173	16.8.3	secondary metabolism.flavonoids.dihydroflavonols
Unigene12664	176	3e-45	AT5G17820.1	A_84_P20591	26.12	misc.peroxidases
Unigene12674	558	4e-159	AT1G66150.1	A_84_P22850	30.2.9	signalling.receptor kinases.leucine rich repeat IX
Unigene12675	57	2e-09	AT5G32470.1	A_84_P16019	35.2	not assigned.unknown
Unigene12677	229	1e-60	AT3G26900.1	A_84_P19289	13.1.6.1.5	amino acid metabolism.synthesis.aromatic aa.chorismate.shikimate kinase
Unigene12678	135	7e-33	AT3G45740.1	A_84_P11797	35.1	not assigned.no ontology
Unigene12679	76.3	4e-15	AT5G64970.1	A_84_P15999	31.3	cell.cycle
Unigene12680	81.6	3e-16	AT3G19330.2	A_84_P790672	27.1	RNA.processing
Unigene12682	98.2	2e-21	AT2G18245.1	A_84_P518916	35.2	not assigned.unknown
Unigene12685	85.9	5e-18	AT3G48160.2	A_84_P16534	27.3.18	RNA.regulation of transcription.E2F/DP transcription factor family
Unigene12686	95.9	3e-20	AT1G64260.1	A_84_P21751	27.3.99	RNA.regulation of transcription.unclassified
Unigene12687	372	2e-103	AT5G16930.1	A_84_P14126	29.5.9	protein.degradation.AAA type
Unigene12689	317	3e-87	AT1G53140.1	A_84_P500157	26.17	misc.dynamin
Unigene1269	63.5	3e-11	AT2G34670.1	A_84_P62580	35.1.42	not assigned.no ontology.proline rich family
Unigene12690	338	1e-93	AT2G31450.1	A_84_P23909	28.1	DNA.synthesis/chromatin structure
Unigene12692	251	2e-67	AT1G32340.1	A_84_P23289	29.5.11.4.2	protein.degradation.ubiquitin.E3.RING
Unigene12693	105	5e-24	AT1G58340.1	A_84_P15301	34.99	transport.misc
Unigene12694	736	0	AT3G04740.1	A_84_P129226	27.3	RNA.regulation of transcription
Unigene12696	161	1e-40	AT3G56200.1	A_84_P14679	34.3	transport.amino acids
Unigene12699	73.6	2e-14	AT5G10400.1	A_84_P95219	28.1.3	DNA.synthesis/chromatin structure.histone
Unigene127	69.7	4e-13	AT3G01400.1	A_84_P10749	35.1.3	not assigned.no ontology.armadillo/beta-catenin repeat family protein
Unigene12701	88.2	1e-18	AT3G24255.1	A_84_P550131	35.2	not assigned.unknown
Unigene12702	53.1	3e-08	AT5G04870.1	A_84_P12988	30.3	signalling.calcium
Unigene12704	633	0	AT2G07050.1	A_84_P17248	17.3.1.2.99	hormone metabolism.brassinosteroid.synthesis-degradation.sterols.other
Unigene12706	79.3	5e-16	AT3G03480.1	A_84_P21145	20.1	stress.biotic
Unigene12707	52	8e-08	AT5G64980.1	A_84_P160863	35.2	not assigned.unknown
Unigene12708	102	2e-22	AT5G42670.1	A_84_P538951	35.1.2	not assigned.no ontology.agenet domain-containing protein
Unigene12710	64.7	1e-11	AT2G04235.1	A_84_P556121	35.2	not assigned.unknown
Unigene12712	181	3e-46	AT3G10915.2	A_84_P822067	35.1	not assigned.no ontology
Unigene12713	157	2e-39	AT5G05090.1	A_84_P196034	27.3.20	RNA.regulation of transcription.G2-like transcription factor family, GARP
Unigene12716	101	1e-22	AT2G23300.1	A_84_P14426	30.2.3	signalling.receptor kinases.leucine rich repeat III
Unigene12718	108	9e-25	AT5G51230.2	A_84_P20675	27.3.65	RNA.regulation of transcription.Polycomb Group (PcG)
Unigene12726	378	2e-105	AT1G58250.1	A_84_P253005	33.99	development.unspecified
Unigene12728	158	6e-40	AT2G31870.1	A_84_P282730	29.5	protein.degradation
Unigene12730	122	4e-29	AT5G44370.1	A_84_P22541	35.1	not assigned.no ontology
Unigene12731	548	3e-156	AT2G12550.1	A_84_P790603	29.5.11	protein.degradation.ubiquitin
Unigene12733	162	5e-41	AT5G66560.1	A_84_P14115	30.11	signalling.light
Unigene12734	130	3e-31	AT1G13160.1	A_84_P553260	35.1	not assigned.no ontology
Unigene12737	90.1	7e-19	AT4G35680.1	A_84_P787327	35.2	not assigned.unknown
Unigene12739	90.5	2e-19	AT4G22030.1	A_84_P508890	29.5.11.4.3.2	protein.degradation.ubiquitin.E3.SCF.FBOX
Unigene12740	52	8e-08	AT5G59170.1	A_84_P20703	35.1.42	not assigned.no ontology.proline rich family
Unigene12741	75.1	9e-15	AT2G36470.1	A_84_P235503	35.2	not assigned.unknown
Unigene12742	119	1e-27	AT3G01820.1	A_84_P867324	23.4.1	nucleotide metabolism.phosphotransfer and pyrophosphatases.adenylate kinase
Unigene12744	80.1	3e-16	AT3G63380.1	A_84_P23220	30.3	signalling.calcium
Unigene12747	267	4e-72	AT3G03630.1	A_84_P18302	13.1.5.3.1	amino acid metabolism.synthesis.serine-glycine-cysteine group.cysteine.OASTL
Unigene12750	74.3	1e-13	AT2G44430.1	A_84_P227509	27.3.42	RNA.regulation of transcription.Bromodomain proteins
Unigene12755	76.3	4e-15	AT5G62930.1	A_84_P20721	26.28	misc.GDSL-motif lipase
Unigene12758	128	8e-31	AT2G04740.1	A_84_P549929	31.1	cell.organisation
Unigene12763	90.1	3e-19	AT5G15050.1	A_84_P226699	26.2	misc.UDP glucosyl and glucoronyl transferases
Unigene12764	471	3e-133	AT1G48050.1	A_84_P19575	30.8	signalling.misc
Unigene12766	105	6e-24	AT4G26470.1	A_84_P20467	29.4	protein.postranslational modification
Unigene12771	187	3e-48	AT5G07800.1	A_84_P22457	26.7	misc.oxidases - copper, flavone etc.
Unigene12772	155	5e-39	AT1G74590.1	A_84_P12432	26.9	misc.glutathione S transferases
Unigene12774	76.6	3e-15	AT2G02750.1	A_84_P568522	35.1.5	not assigned.no ontology.pentatricopeptide (PPR) repeat-containing protein
Unigene12778	283	6e-77	AT4G26200.1	A_84_P17628	17.5.1.1	hormone metabolism.ethylene.synthesis-degradation.1-aminocyclopropane-1-carboxylate synthase
Unigene12779	180	1e-46	AT1G01630.1	A_84_P837482	34.99	transport.misc
Unigene12783	74.7	1e-14	AT2G19490.1	A_84_P13540	28.1	DNA.synthesis/chromatin structure
Unigene12785	486	2e-137	AT2G43500.1	A_84_P606611	27.3.60	RNA.regulation of transcription.NIN-like bZIP-related family
Unigene12787	186	5e-48	AT3G21300.1	A_84_P197674	26.1	misc.misc2
Unigene12789	63.9	4e-11	AT5G03990.1	A_84_P149538	35.2	not assigned.unknown
Unigene12790	342	3e-94	AT3G47570.1	A_84_P24099	30.2.12	signalling.receptor kinases.leucine rich repeat XII
Unigene12793	85.9	5e-18	AT3G14470.1	A_84_P17424	20.1.7	stress.biotic.PR-proteins
Unigene12795	354	6e-98	AT3G16840.1	A_84_P760674	28.1	DNA.synthesis/chromatin structure
Unigene12798	1131	0	AT3G46970.1	A_84_P847330	2.2.2.2	major CHO metabolism.degradation.starch.starch phosphorylase
Unigene128	72.8	4e-14	AT3G45970.1	A_84_P11798	10.7	cell wall.modification
Unigene12803	68.9	6e-13	AT1G14980.1	A_84_P15773	29.6	protein.folding
Unigene12804	235	6e-63	AT4G22840.1	A_84_P10995	34.14	transport.unspecified cations
Unigene12805	157	8e-39	AT5G05570.1	A_84_P836272	35.1	not assigned.no ontology
Unigene12806	285	2e-77	AT1G21710.1	A_84_P824960	35.1	not assigned.no ontology
Unigene12807	237	8e-63	AT1G27590.1	A_84_P292894	35.2	not assigned.unknown
Unigene12809	210	5e-55	AT1G58370.1	A_84_P18159	10.6.2	cell wall.degradation.mannan-xylose-arabinose-fucose
Unigene1281	372	2e-103	AT3G54460.1	A_84_P177804	27.3.44	RNA.regulation of transcription.Chromatin Remodeling Factors
Unigene12810	99.4	4e-22	AT4G31440.1	A_84_P502423	35.2	not assigned.unknown
Unigene12812	119	2e-27	AT1G14500.1	A_84_P547973	31.1	cell.organisation
Unigene12813	70.9	2e-13	AT2G38780.1	A_84_P561518	35.2	not assigned.unknown
Unigene12816	114	8e-26	AT5G17160.1	A_84_P11292	35.2	not assigned.unknown
Unigene12817	271	4e-73	AT4G28430.1	A_84_P97126	35.1	not assigned.no ontology
Unigene12818	94	2e-20	AT3G02260.1	A_84_P13578	17.2.2	hormone metabolism.auxin.signal transduction
Unigene12819	1217	0	AT4G04940.1	A_84_P19458	35.1	not assigned.no ontology
Unigene12820	58.9	6e-10	AT5G50200.1	A_84_P241903	35.2	not assigned.unknown
Unigene12822	76.3	4e-15	AT2G02800.2	A_84_P21065	29.4.1.57	protein.postranslational modification.kinase.receptor like cytoplasmatic kinase VII
Unigene12824	107	2e-24	ATMG01360.1	A_84_P770133	9.7	mitochondrial electron transport / ATP synthesis.cytochrome c oxidase
Unigene12825	164	2e-41	AT5G07990.1	A_84_P818529	16.8.3.3	secondary metabolism.flavonoids.dihydroflavonols.flavonoid 3'-monooxygenase
Unigene12826	254	5e-68	AT1G10320.1	A_84_P17066	27.1.1	RNA.processing.splicing
Unigene12831	459	1e-129	AT2G13680.1	A_84_P16998	3.6	minor CHO metabolism.callose
Unigene12832	446	2e-125	AT5G65380.1	A_84_P309313	33.99	development.unspecified
Unigene12835	302	6e-83	AT5G20590.1	A_84_P256540	35.2	not assigned.unknown
Unigene12836	56.6	6e-09	AT2G14080.1	A_84_P20783	20.1.7	stress.biotic.PR-proteins
Unigene12839	208	2e-54	AT3G47910.1	A_84_P96856	35.1	not assigned.no ontology
Unigene1284	72	7e-14	AT4G23310.1	A_84_P10997	30.2.17	signalling.receptor kinases.DUF 26
Unigene12841	541	2e-154	AT2G39840.1	A_84_P20097	29.4	protein.postranslational modification
Unigene12842	72.4	6e-14	AT4G02485.1	A_84_P561734	35.1	not assigned.no ontology
Unigene12843	283	5e-77	AT1G19720.1	A_84_P528489	35.1.5	not assigned.no ontology.pentatricopeptide (PPR) repeat-containing protein
Unigene12846	214	2e-56	AT5G67440.1	A_84_P19793	30.11	signalling.light
Unigene12849	160	2e-40	AT2G25530.1	A_84_P274380	35.1	not assigned.no ontology
Unigene12850	314	4e-86	AT2G36790.1	A_84_P22004	16.8.4	secondary metabolism.flavonoids.flavonols
Unigene12853	249	3e-67	AT5G05660.1	A_84_P185664	27.3.67	RNA.regulation of transcription.putative transcription regulator
Unigene12854	133	2e-32	AT1G15780.1	A_84_P11339	35.2	not assigned.unknown
Unigene12856	135	4e-33	AT2G02880.1	A_84_P119412	35.1	not assigned.no ontology
Unigene12859	268	3e-72	AT5G66030.2	A_84_P242965	29.3.4.2	protein.targeting.secretory pathway.golgi
Unigene12862	96.3	4e-21	AT3G27640.1	A_84_P126121	35.1	not assigned.no ontology
Unigene12863	325	1e-89	AT4G26300.1	A_84_P23304	29.1.19	protein.aa activation.arginine-tRNA ligase
Unigene12864	253	8e-68	AT4G32300.1	A_84_P20493	29.4	protein.postranslational modification
Unigene12866	253	4e-68	AT3G27890.1	A_84_P819596	35.1	not assigned.no ontology
Unigene12872	118	9e-28	AT5G24970.1	A_84_P13986	35.1.1	not assigned.no ontology.ABC1 family protein
Unigene12873	152	4e-38	ATMG01360.1	A_84_P770133	9.7	mitochondrial electron transport / ATP synthesis.cytochrome c oxidase
Unigene12874	182	9e-47	AT2G33385.1	A_84_P603366	31.1	cell.organisation
Unigene12875	125	6e-30	AT3G06920.1	A_84_P20225	35.1.5	not assigned.no ontology.pentatricopeptide (PPR) repeat-containing protein
Unigene12876	108	7e-25	AT1G33540.1	A_84_P10560	29.5.5	protein.degradation.serine protease
Unigene12878	250	4e-67	AT3G20820.1	A_84_P12681	35.1	not assigned.no ontology
Unigene12879	106	2e-23	AT5G04020.1	A_84_P12986	30.3	signalling.calcium
Unigene12880	310	5e-85	AT4G22140.2	A_84_P823317	27.3.44	RNA.regulation of transcription.Chromatin Remodeling Factors
Unigene12883	102	5e-23	AT1G49975.1	A_84_P605865	35.2	not assigned.unknown
Unigene12885	122	6e-29	AT5G23810.2	A_84_P13037	34.3	transport.amino acids
Unigene12886	58.9	6e-10	AT4G22390.1	A_84_P576925	29.5.11.4.3.2	protein.degradation.ubiquitin.E3.SCF.FBOX
Unigene12888	144	1e-35	AT5G10370.1	A_84_P537093	29.5.11.4.2	protein.degradation.ubiquitin.E3.RING
Unigene12890	105	2e-23	AT4G27220.1	A_84_P11960	20.1.7	stress.biotic.PR-proteins
Unigene12891	345	2e-95	AT4G24730.1	A_84_P570699	29.4	protein.postranslational modification
Unigene12892	263	4e-71	AT4G12130.1	A_84_P10022	35.1	not assigned.no ontology
Unigene12894	47.8	1e-06	AT3G01540.1	A_84_P16411	27.1.2	RNA.processing.RNA helicase
Unigene12896	123	3e-29	AT1G70150.1	A_84_P839214	27.3.99	RNA.regulation of transcription.unclassified
Unigene12897	244	1e-65	AT5G22480.1	A_84_P21544	27.3.11	RNA.regulation of transcription.C2H2 zinc finger family
Unigene12898	353	8e-98	AT2G29690.1	A_84_P20069	13.1.6.5.1	amino acid metabolism.synthesis.aromatic aa.tryptophan.anthranilate synthase
Unigene12907	233	8e-62	AT3G19184.1	A_84_P761070	28.99	DNA.unspecified
Unigene12908	99.8	7e-22	AT5G22450.1	A_84_P286410	35.2	not assigned.unknown
Unigene12909	191	9e-50	AT2G35630.1	A_84_P15438	31.1	cell.organisation
Unigene12910	58.2	4e-09	AT2G18465.1	A_84_P552589	20.2.1	stress.abiotic.heat
Unigene12911	330	4e-91	AT5G40640.1	A_84_P280870	35.2	not assigned.unknown
Unigene12912	71.2	1e-13	AT3G51440.1	A_84_P10876	16.4.1	secondary metabolism.N misc.alkaloid-like
Unigene12914	187	2e-48	AT1G09300.1	A_84_P17081	29.5	protein.degradation
Unigene12915	73.6	3e-14	AT1G71770.1	A_84_P13421	27.1	RNA.processing
Unigene12916	62.8	4e-11	AT3G54750.1	A_84_P133825	35.2	not assigned.unknown
Unigene12917	199	4e-52	AT3G59420.1	A_84_P20366	30.2.26	signalling.receptor kinases.crinkly like
Unigene12918	155	1e-38	AT2G19130.1	A_84_P835388	29.4	protein.postranslational modification
Unigene12919	47.8	1e-06	AT1G27760.3	A_84_P839775	35.1	not assigned.no ontology
Unigene12920	136	4e-33	AT5G51290.1	A_84_P147438	29.4	protein.postranslational modification
Unigene12921	69.7	5e-13	AT2G45820.1	A_84_P813128	27.3.67	RNA.regulation of transcription.putative transcription regulator
Unigene12922	138	2e-33	AT5G26170.1	A_84_P787266	27.3.32	RNA.regulation of transcription.WRKY domain transcription factor family
Unigene12923	53.9	2e-08	AT5G10270.1	A_84_P21518	31.3	cell.cycle
Unigene12924	85.9	5e-18	AT3G58100.1	A_84_P24145	26.4	misc.beta 1,3 glucan hydrolases
Unigene12926	390	4e-109	ATCG00170.1	A_84_P830012	27.2	RNA.transcription
Unigene12929	395	3e-110	AT3G17970.1	A_84_P11729	29.3.3	protein.targeting.chloroplast
Unigene12931	145	5e-36	AT5G57860.2	A_84_P823491	29.5.11.1	protein.degradation.ubiquitin.ubiquitin
Unigene12932	151	2e-37	AT3G50430.1	A_84_P126151	35.2	not assigned.unknown
Unigene12933	75.1	9e-15	AT3G48190.1	A_84_P18426	29.4.1	protein.postranslational modification.kinase
Unigene12934	110	2e-25	ATCG00170.1	A_84_P830012	27.2	RNA.transcription
Unigene12936	52.4	6e-08	AT1G08080.1	A_84_P19994	8.3	TCA / org. transformation.carbonic anhydrases
Unigene12938	237	3e-63	AT1G12950.1	A_84_P18380	34.99	transport.misc
Unigene12942	63.5	3e-11	AT2G23320.2	A_84_P808837	27.3.32	RNA.regulation of transcription.WRKY domain transcription factor family
Unigene12943	266	4e-72	AT1G22620.1	A_84_P16131	30.4	signalling.phosphinositides
Unigene12944	353	2e-97	AT3G18770.1	A_84_P831322	35.2	not assigned.unknown
Unigene12947	73.9	2e-14	AT1G06510.1	A_84_P541726	35.2	not assigned.unknown
Unigene12952	82.8	4e-17	AT5G20400.1	A_84_P12242	17.5.1	hormone metabolism.ethylene.synthesis-degradation
Unigene12953	47.4	2e-06	AT5G52450.1	A_84_P184784	34.99	transport.misc
Unigene12954	48.9	7e-07	AT1G29280.1	A_84_P18545	27.3.32	RNA.regulation of transcription.WRKY domain transcription factor family
Unigene12957	153	3e-38	AT5G15900.1	A_84_P540652	35.2	not assigned.unknown
Unigene12961	211	2e-55	AT1G79900.1	A_84_P12435	34.9	transport.metabolite transporters at the mitochondrial membrane
Unigene12962	101	9e-23	AT5G56170.1	A_84_P810088	35.1	not assigned.no ontology
Unigene12964	192	4e-49	AT2G37520.1	A_84_P844341	27.3.99	RNA.regulation of transcription.unclassified
Unigene12968	209	8e-55	AT5G05830.1	A_84_P179124	29.5.11.4.2	protein.degradation.ubiquitin.E3.RING
Unigene12971	145	3e-35	AT5G46910.1	A_84_P555005	27.3.57	RNA.regulation of transcription.JUMONJI family
Unigene12973	167	3e-42	AT4G18170.1	A_84_P18540	27.3.32	RNA.regulation of transcription.WRKY domain transcription factor family
Unigene12980	90.1	3e-19	AT1G80080.1	A_84_P10494	35.1	not assigned.no ontology
Unigene12981	82	9e-17	AT5G47160.1	A_84_P10259	35.1	not assigned.no ontology
Unigene12983	67.8	5e-12	AT5G12430.1	A_84_P853736	29.6	protein.folding
Unigene12985	122	5e-29	AT4G11440.1	A_84_P14745	34.9	transport.metabolite transporters at the mitochondrial membrane
Unigene12987	124	4e-29	AT5G67550.1	A_84_P286130	35.2	not assigned.unknown
Unigene12988	109	4e-25	AT3G53940.1	A_84_P21289	34.9	transport.metabolite transporters at the mitochondrial membrane
Unigene12989	119	6e-27	AT2G19710.1	A_84_P613090	35.2	not assigned.unknown
Unigene12992	124	1e-29	AT2G27880.1	A_84_P19176	33.99	development.unspecified
Unigene12994	100	8e-22	AT3G22440.1	A_84_P259640	10.5.4	cell wall.cell wall proteins.HRGP
Unigene12995	214	3e-56	AT5G59980.1	A_84_P565572	27.1.19	RNA.processing.ribonucleases
Unigene12996	123	1e-28	AT2G28130.1	A_84_P167583	35.2	not assigned.unknown
Unigene12997	315	1e-86	AT1G63050.1	A_84_P223999	35.1	not assigned.no ontology
Unigene13	50.1	7e-13	AT4G11260.1	A_84_P815891	29.4	protein.postranslational modification
Unigene1300	273	1e-73	AT1G56230.1	A_84_P559577	35.2	not assigned.unknown
Unigene13004	773	0	AT2G32120.2	A_84_P15450	20.2.1	stress.abiotic.heat
Unigene13005	196	3e-51	AT4G15510.3	A_84_P214908	1.1.1.2	PS.lightreaction.photosystem II.PSII polypeptide subunits
Unigene13006	45.4	7e-06	AT3G56330.1	A_84_P835308	27.3.99	RNA.regulation of transcription.unclassified
Unigene13008	658	0	AT4G27910.1	A_84_P832008	27.3.69	RNA.regulation of transcription.SET-domain transcriptional regulator family
Unigene13009	176	8e-45	AT1G26190.1	A_84_P20995	23.3.2.2	nucleotide metabolism.salvage.nucleoside kinases.uridine kinase
Unigene13010	207	6e-54	AT5G03040.1	A_84_P857984	30.3	signalling.calcium
Unigene13012	281	6e-76	AT5G14580.1	A_84_P22478	27.1	RNA.processing
Unigene13013	329	1e-90	AT5G42400.1	A_84_P861566	27.3.69	RNA.regulation of transcription.SET-domain transcriptional regulator family
Unigene13016	45.4	7e-06	AT4G21390.1	A_84_P18553	30.2.24	signalling.receptor kinases.S-locus glycoprotein like
Unigene13019	100	2e-22	AT3G55200.1	A_84_P107272	27.1.1	RNA.processing.splicing
Unigene13020	157	1e-39	AT4G12620.1	A_84_P12860	28.1	DNA.synthesis/chromatin structure
Unigene13021	293	2e-79	AT1G61610.1	A_84_P18925	29.4	protein.postranslational modification
Unigene13022	321	2e-88	AT2G06005.1	A_84_P577450	35.2	not assigned.unknown
Unigene13025	93.2	4e-20	AT1G79190.1	A_84_P63614	35.2	not assigned.unknown
Unigene13026	125	7e-30	AT3G17470.1	A_84_P181854	30.3	signalling.calcium
Unigene13027	91.3	1e-19	AT2G35130.1	A_84_P855960	35.1.5	not assigned.no ontology.pentatricopeptide (PPR) repeat-containing protein
Unigene13031	52.8	5e-08	AT5G25180.1	A_84_P13042	26.10	misc.cytochrome P450
Unigene13032	58.2	1e-09	AT1G55545.1	A_84_P196544	29.3.1	protein.targeting.nucleus
Unigene13034	271	1e-73	AT1G32340.1	A_84_P23289	29.5.11.4.2	protein.degradation.ubiquitin.E3.RING
Unigene13037	131	1e-31	AT2G44110.1	A_84_P13524	20.1.3	stress.biotic.signalling
Unigene1304	311	4e-85	AT5G60720.1	A_84_P159995	35.2	not assigned.unknown
Unigene13040	195	2e-50	AT4G19390.1	A_84_P825260	35.2	not assigned.unknown
Unigene13042	131	2e-31	AT3G02700.1	A_84_P129286	35.1	not assigned.no ontology
Unigene13043	70.9	2e-13	AT1G63570.1	A_84_P14383	30.2.99	signalling.receptor kinases.misc
Unigene13045	868	0	AT1G45150.1	A_84_P280060	35.2	not assigned.unknown
Unigene13046	111	2e-25	AT3G47580.1	A_84_P10860	30.2.12	signalling.receptor kinases.leucine rich repeat XII
Unigene13047	172	7e-44	AT5G05940.1	A_84_P601063	30.5	signalling.G-proteins
Unigene13049	69.3	5e-13	AT2G22760.1	A_84_P521598	27.3.6	RNA.regulation of transcription.bHLH,Basic Helix-Loop-Helix family
Unigene13050	166	6e-42	AT2G06025.1	A_84_P794142	26.24	misc.GCN5-related N-acetyltransferase
Unigene13056	220	2e-58	AT3G12100.1	A_84_P63000	34.12	transport.metal
Unigene13057	80.9	2e-16	AT1G62620.1	A_84_P570247	26.7	misc.oxidases - copper, flavone etc.
Unigene13060	189	4e-49	AT2G26170.1	A_84_P824855	17.2.2	hormone metabolism.auxin.signal transduction
Unigene13061	626	7e-180	AT5G15740.1	A_84_P20743	35.1.999	not assigned.no ontology.formerly annotated based on articles which have been retracted
Unigene13062	172	4e-44	AT4G21390.1	A_84_P18553	30.2.24	signalling.receptor kinases.S-locus glycoprotein like
Unigene13065	100	1e-22	AT2G20850.1	A_84_P16299	30.2.5	signalling.receptor kinases.leucine rich repeat V
Unigene13067	477	3e-135	AT5G22510.1	A_84_P10197	2.2.1.3.1	major CHO metabolism.degradation.sucrose.invertases.neutral
Unigene13068	105	5e-24	AT1G54320.1	A_84_P268480	35.1	not assigned.no ontology
Unigene13070	655	0	AT5G35730.1	A_84_P822843	35.1	not assigned.no ontology
Unigene13071	87.8	1e-18	AT1G71260.1	A_84_P130326	28.99	DNA.unspecified
Unigene13072	316	8e-87	AT1G23230.1	A_84_P839130	27.3.67	RNA.regulation of transcription.putative transcription regulator
Unigene13074	70.9	2e-13	AT2G30840.1	A_84_P18256	17.5.1	hormone metabolism.ethylene.synthesis-degradation
Unigene13076	541	5e-154	AT1G10270.1	A_84_P803395	35.1.5	not assigned.no ontology.pentatricopeptide (PPR) repeat-containing protein
Unigene13079	209	2e-55	AT3G06483.1	A_84_P22682	30.1.2	signalling.in sugar and nutrient physiology.pyruvate dehydrogenase kinase
Unigene13081	87	2e-18	AT4G31400.1	A_84_P851252	35.2	not assigned.unknown
Unigene13083	146	2e-36	AT2G03800.1	A_84_P65844	35.2	not assigned.unknown
Unigene13084	71.2	4e-13	AT2G36370.1	A_84_P51680	29.5.11.4.3.2	protein.degradation.ubiquitin.E3.SCF.FBOX
Unigene13085	92	1e-19	AT5G17210.1	A_84_P292874	35.2	not assigned.unknown
Unigene13088	154	1e-38	AT2G25530.1	A_84_P274380	35.1	not assigned.no ontology
Unigene13089	107	1e-23	AT2G41890.1	A_84_P21949	26.16	misc.myrosinases-lectin-jacalin
Unigene13090	99.4	4e-22	AT1G02205.2	A_84_P20781	16.7	secondary metabolism.wax
Unigene13092	131	8e-32	AT1G03020.1	A_84_P19925	21.4	redox.glutaredoxins
Unigene13094	82	7e-17	AT2G33580.1	A_84_P13462	30.2.21	signalling.receptor kinases.lysine motif
Unigene13095	138	6e-34	AT1G17710.1	A_84_P21746	26.13	misc.acid and other phosphatases
Unigene13098	182	1e-46	AT3G23590.1	A_84_P95606	35.2	not assigned.unknown
Unigene131	70.1	3e-13	AT2G44730.1	A_84_P521677	27.3.30	RNA.regulation of transcription.Trihelix, Triple-Helix transcription factor family
Unigene13100	95.5	6e-21	AT5G49630.1	A_84_P18778	34.3	transport.amino acids
Unigene13101	67	2e-12	AT3G12600.1	A_84_P157635	35.1	not assigned.no ontology
Unigene13103	85.1	1e-17	AT4G17610.1	A_84_P501484	27.1	RNA.processing
Unigene13104	652	0	AT1G12990.1	A_84_P19933	26.8	misc.nitrilases, *nitrile lyases, berberine bridge enzymes, reticuline oxidases, troponine reductases
Unigene13105	300	4e-82	AT1G16120.1	A_84_P14279	30.2.25	signalling.receptor kinases.wall associated kinase
Unigene13106	100	2e-22	AT2G34650.1	A_84_P10716	29.4	protein.postranslational modification
Unigene13107	258	2e-69	AT4G35300.2	A_84_P21452	34.2	transport.sugars
Unigene13109	270	6e-73	AT3G05210.1	A_84_P824087	27.3.67	RNA.regulation of transcription.putative transcription regulator
Unigene13110	54.7	1e-08	AT4G16143.1	A_84_P560007	29.3.1	protein.targeting.nucleus
Unigene13113	403	1e-112	AT5G43360.1	A_84_P14025	34.7	transport.phosphate
Unigene13115	251	3e-67	AT5G66180.3	A_84_P812765	35.2	not assigned.unknown
Unigene13125	137	2e-33	AT2G40116.1	A_84_P62660	30.4.4	signalling.phosphinositides.phosphoinositide phospholipase C
Unigene13127	408	2e-114	AT3G59140.1	A_84_P18473	34.16	transport.ABC transporters and multidrug resistance systems
Unigene13130	156	3e-39	ATMG01275.1	A_84_P770045	9.1.1	mitochondrial electron transport / ATP synthesis.NADH-DH.complex I
Unigene13131	78.6	2e-15	AT1G60190.1	A_84_P549850	29.5.11.4.2	protein.degradation.ubiquitin.E3.RING
Unigene13132	61.2	1e-10	AT4G27745.1	A_84_P19527	35.2	not assigned.unknown
Unigene13133	550	4e-157	AT3G18660.2	A_84_P285010	35.1	not assigned.no ontology
Unigene13135	86.7	2e-17	AT1G63910.1	A_84_P17156	27.3.25	RNA.regulation of transcription.MYB domain transcription factor family
Unigene13137	424	3e-119	AT1G16970.1	A_84_P575485	28.2	DNA.repair
Unigene13138	79.7	4e-16	AT1G18590.1	A_84_P13407	35.1	not assigned.no ontology
Unigene13139	127	2e-30	AT4G29890.1	A_84_P13862	11.3.9	lipid metabolism.Phospholipid synthesis.choline monooxygenase
Unigene13141	219	5e-58	AT2G45970.1	A_84_P14500	26.10	misc.cytochrome P450
Unigene13142	201	2e-52	AT5G23850.1	A_84_P602009	35.2	not assigned.unknown
Unigene13144	314	2e-86	AT5G03080.1	A_84_P117862	26.13	misc.acid and other phosphatases
Unigene13145	573	8e-164	AT1G05590.1	A_84_P22761	35.1	not assigned.no ontology
Unigene13149	157	2e-39	AT1G01920.2	A_84_P12438	35.1.13	not assigned.no ontology.SET domain-containing protein
Unigene13150	338	4e-93	AT3G43240.1	A_84_P10843	27.3.67	RNA.regulation of transcription.putative transcription regulator
Unigene13151	543	6e-155	AT2G39710.1	A_84_P85909	35.1	not assigned.no ontology
Unigene13152	225	2e-59	AT4G11060.1	A_84_P603623	27.3.99	RNA.regulation of transcription.unclassified
Unigene13154	87.8	1e-18	AT5G40820.1	A_84_P12127	35.1	not assigned.no ontology
Unigene13156	131	8e-32	AT3G02330.1	A_84_P544747	35.1.5	not assigned.no ontology.pentatricopeptide (PPR) repeat-containing protein
Unigene13158	329	6e-91	AT3G12040.1	A_84_P10837	28.2	DNA.repair
Unigene13159	369	1e-102	AT5G55060.1	A_84_P210958	35.2	not assigned.unknown
Unigene13160	517	5e-147	AT5G01360.1	A_84_P766497	35.2	not assigned.unknown
Unigene13164	117	1e-27	AT4G32700.1	A_84_P15765	28.1	DNA.synthesis/chromatin structure
Unigene13165	93.6	4e-20	AT4G01080.1	A_84_P818915	35.2	not assigned.unknown
Unigene13168	536	1e-152	AT1G01910.2	A_84_P16218	34.18.1	transport.unspecified anions.arsenite-transporting ATPase
Unigene13169	299	1e-81	AT2G23140.1	A_84_P22938	29.5.11.4.2	protein.degradation.ubiquitin.E3.RING
Unigene1317	151	4e-37	AT1G19720.1	A_84_P528489	35.1.5	not assigned.no ontology.pentatricopeptide (PPR) repeat-containing protein
Unigene13170	232	7e-62	AT1G70300.1	A_84_P20854	34.15	transport.potassium
Unigene13174	202	1e-52	AT1G78895.1	A_84_P533074	35.2	not assigned.unknown
Unigene13176	495	1e-140	AT5G59160.3	A_84_P19757	29.4	protein.postranslational modification
Unigene13177	446	5e-126	AT1G30330.2	A_84_P21873	27.3.4	RNA.regulation of transcription.ARF, Auxin Response Factor family
Unigene13179	536	8e-153	AT4G19210.1	A_84_P814631	27.2	RNA.transcription
Unigene13188	58.5	8e-10	AT1G09380.1	A_84_P20845	33.99	development.unspecified
Unigene1319	171	1e-43	AT5G09810.1	A_84_P850031	31.1	cell.organisation
Unigene13192	120	2e-28	AT1G02970.1	A_84_P21930	29.4	protein.postranslational modification
Unigene13193	680	0	AT2G19600.1	A_84_P12594	34.15	transport.potassium
Unigene13194	161	1e-40	AT4G04885.1	A_84_P259690	27.1	RNA.processing
Unigene13195	184	7e-47	AT5G16030.1	A_84_P856901	35.2	not assigned.unknown
Unigene13199	149	5e-37	AT1G11000.1	A_84_P13344	20.1.3	stress.biotic.signalling
Unigene132	58.2	1e-09	AT1G61750.1	A_84_P17067	29.4	protein.postranslational modification
Unigene13200	90.9	2e-19	AT5G17250.1	A_84_P535331	35.1	not assigned.no ontology
Unigene13201	305	2e-83	AT1G27060.1	A_84_P12901	31.2	cell.division
Unigene13202	125	2e-29	AT1G48410.2	A_84_P21838	33.99	development.unspecified
Unigene13203	45.8	6e-06	AT2G31450.1	A_84_P23909	28.1	DNA.synthesis/chromatin structure
Unigene13204	174	2e-44	AT5G45040.1	A_84_P820145	1.1.5	PS.lightreaction.other electron carrier (ox/red)
Unigene13205	290	3e-79	AT5G36170.2	A_84_P16838	29.2.5	protein.synthesis.release
Unigene13206	90.1	3e-19	AT3G53440.2	A_84_P11831	28.1	DNA.synthesis/chromatin structure
Unigene13209	89.7	3e-19	AT2G30630.1	A_84_P547332	35.1	not assigned.no ontology
Unigene13210	218	3e-57	AT1G12940.1	A_84_P22163	34.4	transport.nitrate
Unigene13211	139	5e-34	AT5G17020.1	A_84_P174281	29.3.1	protein.targeting.nucleus
Unigene13213	465	1e-131	AT5G17420.1	A_84_P13182	10.2.1	cell wall.cellulose synthesis.cellulose synthase
Unigene13214	77.8	1e-15	AT1G71090.1	A_84_P785195	34.99	transport.misc
Unigene13216	156	6e-39	AT5G58610.1	A_84_P503599	27.3.63	RNA.regulation of transcription.PHD finger transcription factor
Unigene13217	222	4e-58	AT5G61040.1	A_84_P837759	35.2	not assigned.unknown
Unigene13219	736	0	AT1G11390.1	A_84_P11443	35.1.1	not assigned.no ontology.ABC1 family protein
Unigene13222	94.7	1e-20	AT4G11470.1	A_84_P16637	30.2.17	signalling.receptor kinases.DUF 26
Unigene13223	192	2e-49	AT3G55160.1	A_84_P551948	35.2	not assigned.unknown
Unigene13226	57.8	1e-09	AT3G57320.1	A_84_P304430	35.2	not assigned.unknown
Unigene13228	659	0	AT3G53190.1	A_84_P18447	10.6.3	cell wall.degradation.pectate lyases and polygalacturonases
Unigene13229	137	4e-33	AT5G17790.1	A_84_P222679	30.5	signalling.G-proteins
Unigene13230	108	2e-24	AT2G04032.1	A_84_P756973	34.12	transport.metal
Unigene13231	77.8	1e-15	AT1G04560.1	A_84_P22733	34.99	transport.misc
Unigene13233	93.6	2e-20	AT5G15640.1	A_84_P13177	34.9	transport.metabolite transporters at the mitochondrial membrane
Unigene13234	218	2e-57	AT3G58130.2	A_84_P758728	27.3.99	RNA.regulation of transcription.unclassified
Unigene13235	64.3	2e-11	AT5G24310.1	A_84_P155515	35.2	not assigned.unknown
Unigene13236	48.5	7e-06	AT1G08060.2	A_84_P785455	27.3.44	RNA.regulation of transcription.Chromatin Remodeling Factors
Unigene13237	131	1e-31	AT1G77050.1	A_84_P19874	28.1	DNA.synthesis/chromatin structure
Unigene13238	441	2e-124	AT1G59540.1	A_84_P13655	31.1	cell.organisation
Unigene13239	65.9	5e-12	AT3G63520.1	A_84_P19437	16.1.4.10	secondary metabolism.isoprenoids.carotenoids.carotenoid cleavage dioxygenase
Unigene13242	140	2e-34	AT1G76690.1	A_84_P16222	17.7.1.5	hormone metabolism.jasmonate.synthesis-degradation.12-Oxo-PDA-reductase
Unigene13243	274	2e-74	AT3G24240.1	A_84_P612389	30.2.11	signalling.receptor kinases.leucine rich repeat XI
Unigene13246	189	1e-48	AT2G14255.1	A_84_P551698	27.3.99	RNA.regulation of transcription.unclassified
Unigene13247	302	2e-82	AT5G67470.1	A_84_P22631	35.1.20	not assigned.no ontology.formin homology 2 domain-containing protein
Unigene13250	582	2e-166	AT3G26020.2	A_84_P21189	29.4	protein.postranslational modification
Unigene13251	52.4	3e-07	AT2G33540.1	A_84_P584673	35.1	not assigned.no ontology
Unigene13252	89.7	4e-19	AT5G20820.1	A_84_P79425	17.2.3	hormone metabolism.auxin.induced-regulated-responsive-activated
Unigene13259	75.5	9e-15	AT4G15510.1	A_84_P214908	1.1.1.2	PS.lightreaction.photosystem II.PSII polypeptide subunits
Unigene13263	143	4e-35	AT3G07525.1	A_84_P576703	29.5.2	protein.degradation.autophagy
Unigene13264	102	2e-22	AT1G17450.1	A_84_P304340	35.1	not assigned.no ontology
Unigene13265	140	2e-34	AT3G09440.1	A_84_P16418	20.2.1	stress.abiotic.heat
Unigene13266	139	2e-33	AT1G21240.1	A_84_P109962	30.2.25	signalling.receptor kinases.wall associated kinase
Unigene13267	223	2e-59	AT3G51630.1	A_84_P12768	30.6	signalling.MAP kinases
Unigene1327	47.8	2e-06	AT1G21310.1	A_84_P127531	10.5.4	cell wall.cell wall proteins.HRGP
Unigene13271	432	2e-121	AT2G22900.1	A_84_P212568	26.2	misc.UDP glucosyl and glucoronyl transferases
Unigene13272	364	4e-101	AT2G47210.1	A_84_P826537	27.3.25	RNA.regulation of transcription.MYB domain transcription factor family
Unigene13273	283	6e-77	AT5G41480.1	A_84_P10238	25.8	C1-metabolism.tetrahydrofolate synthase
Unigene13278	67.8	1e-12	AT4G02405.1	A_84_P823323	35.2	not assigned.unknown
Unigene13281	186	1e-47	AT4G36180.1	A_84_P19564	30.2.7	signalling.receptor kinases.leucine rich repeat VII
Unigene13283	367	5e-102	AT1G62440.1	A_84_P15136	10.5.3	cell wall.cell wall proteins.LRR
Unigene13286	201	2e-52	AT4G36470.1	A_84_P105996	17.8.1	hormone metabolism.salicylic acid.synthesis-degradation
Unigene13288	100	1e-22	AT5G58800.2	A_84_P851639	11.8	lipid metabolism.'exotics' (steroids, squalene etc)
Unigene13289	198	1e-51	AT1G53760.1	A_84_P538318	35.2	not assigned.unknown
Unigene13290	54.7	1e-08	AT2G20710.2	A_84_P757046	27.3.67	RNA.regulation of transcription.putative transcription regulator
Unigene13292	143	2e-35	AT5G16060.1	A_84_P116532	35.2	not assigned.unknown
Unigene13295	78.2	3e-15	AT5G17210.2	A_84_P292874	35.2	not assigned.unknown
Unigene13296	105	8e-24	AT2G46620.1	A_84_P231449	29.5.9	protein.degradation.AAA type
Unigene13299	130	3e-31	AT4G32820.1	A_84_P22387	35.2	not assigned.unknown
Unigene133	311	3e-85	AT2G28630.1	A_84_P19135	11.1.10	lipid metabolism.FA synthesis and FA elongation.beta ketoacyl CoA synthase
Unigene1330	129	5e-31	ATCG00480.1	A_84_P769899	1.1.4	PS.lightreaction.ATP synthase
Unigene13300	368	2e-102	AT3G24000.1	A_84_P13659	35.1.5	not assigned.no ontology.pentatricopeptide (PPR) repeat-containing protein
Unigene13302	275	1e-74	AT5G44240.1	A_84_P14028	35.1	not assigned.no ontology
Unigene13308	112	6e-26	AT3G06560.1	A_84_P13606	27.1	RNA.processing
Unigene13309	108	6e-24	AT3G19570.2	A_84_P823517	35.2	not assigned.unknown
Unigene13310	265	3e-71	AT4G20050.1	A_84_P10038	35.2	not assigned.unknown
Unigene13311	339	7e-94	AT1G12920.1	A_84_P18096	29.2.5	protein.synthesis.release
Unigene13312	565	2e-161	AT1G19230.1	A_84_P20970	20.1.1	stress.biotic.respiratory burst
Unigene13313	965	0	AT3G33530.1	A_84_P845688	35.1	not assigned.no ontology
Unigene13314	182	5e-47	AT1G65910.1	A_84_P11441	17.7.1	hormone metabolism.jasmonate.synthesis-degradation
Unigene13315	144	2e-35	AT1G53210.1	A_84_P861647	30.3	signalling.calcium
Unigene13317	62.4	2e-10	AT4G17000.1	A_84_P552025	35.2	not assigned.unknown
Unigene13318	237	3e-63	AT4G21530.1	A_84_P216328	29.5.11.4.4	protein.degradation.ubiquitin.E3.APC
Unigene13319	80.9	2e-16	AT3G17670.1	A_84_P608794	1.1.5.2	PS.lightreaction.other electron carrier (ox/red).ferredoxin
Unigene13320	90.1	3e-19	AT1G77120.1	A_84_P23658	5.3	fermentation.ADH
Unigene13322	125	6e-30	AT1G69040.2	A_84_P22693	35.1	not assigned.no ontology
Unigene13323	677	0	AT4G24840.1	A_84_P20459	35.2	not assigned.unknown
Unigene13326	583	8e-167	AT4G08540.1	A_84_P787669	35.2	not assigned.unknown
Unigene13328	95.5	6e-21	AT5G39840.1	A_84_P17795	27.2	RNA.transcription
Unigene13329	51.6	5e-07	AT1G18560.1	A_84_P611127	28.1.1.4	DNA.synthesis/chromatin structure.retrotransposon/transposase.hat-like transposase
Unigene13331	142	3e-35	AT3G20440.1	A_84_P15528	2.1.2.3	major CHO metabolism.synthesis.starch.starch branching
Unigene13333	102	4e-23	AT5G39020.1	A_84_P22522	30.2.16	signalling.receptor kinases.Catharanthus roseus-like RLK1
Unigene13334	302	5e-83	AT3G13750.1	A_84_P12720	26.3	misc.gluco-, galacto- and mannosidases
Unigene13335	278	3e-75	AT3G12750.1	A_84_P18364	34.12	transport.metal
Unigene13336	293	1e-79	AT5G02410.1	A_84_P12036	35.1	not assigned.no ontology
Unigene13337	235	2e-62	AT3G01370.1	A_84_P60730	35.2	not assigned.unknown
Unigene1334	63.9	2e-11	AT5G39980.1	A_84_P13068	35.1.5	not assigned.no ontology.pentatricopeptide (PPR) repeat-containing protein
Unigene13340	505	3e-143	AT1G60630.1	A_84_P21767	30.2.3	signalling.receptor kinases.leucine rich repeat III
Unigene13341	301	3e-82	AT5G19840.1	A_84_P306180	35.1.17	not assigned.no ontology.transcription factor jumonji (jmjC) domain-containing protein
Unigene13343	190	5e-49	AT1G65590.1	A_84_P822127	35.1	not assigned.no ontology
Unigene13344	295	8e-81	AT3G53750.1	A_84_P19396	31.1	cell.organisation
Unigene13347	1068	0	AT5G16715.1	A_84_P16016	29.1.9	protein.aa activation. valine-tRNA ligase
Unigene13348	498	2e-141	AT5G37850.1	A_84_P16842	3.5	minor CHO metabolism.others
Unigene13349	127	2e-30	AT3G62880.2	A_84_P21326	29.3.2	protein.targeting.mitochondria
Unigene13351	530	6e-151	AT4G34500.1	A_84_P16718	29.4.1.55	protein.postranslational modification.kinase.receptor like cytoplasmatic kinase V
Unigene13354	89	6e-19	AT5G24350.1	A_84_P831155	35.1	not assigned.no ontology
Unigene13355	511	2e-145	AT1G51720.1	A_84_P13364	12.3.1	N-metabolism.N-degradation.glutamate dehydrogenase
Unigene13356	644	0	AT2G39090.1	A_84_P228259	35.1.5	not assigned.no ontology.pentatricopeptide (PPR) repeat-containing protein
Unigene13357	571	3e-163	AT4G22930.1	A_84_P15721	23.1.1.3	nucleotide metabolism.synthesis.pyrimidine.dihydroorotase
Unigene13358	464	3e-131	AT2G40570.2	A_84_P17241	35.1	not assigned.no ontology
Unigene13360	69.7	4e-13	AT1G06340.1	A_84_P790273	35.1.2	not assigned.no ontology.agenet domain-containing protein
Unigene13362	221	5e-58	AT2G41170.1	A_84_P173611	29.5.11.4.3.2	protein.degradation.ubiquitin.E3.SCF.FBOX
Unigene13366	374	4e-104	AT5G10460.1	A_84_P537972	35.1	not assigned.no ontology
Unigene13367	58.9	6e-10	AT1G31440.1	A_84_P142699	35.1	not assigned.no ontology
Unigene13371	448	3e-126	AT5G05660.1	A_84_P185664	27.3.67	RNA.regulation of transcription.putative transcription regulator
Unigene13374	444	5e-125	AT3G15990.1	A_84_P15504	34.6	transport.sulphate
Unigene13375	68.9	7e-13	AT5G45800.1	A_84_P16871	30.2.7	signalling.receptor kinases.leucine rich repeat VII
Unigene13376	252	2e-67	AT5G58410.1	A_84_P611895	35.2	not assigned.unknown
Unigene13377	142	9e-35	AT1G52340.1	A_84_P16000	17.1.1.1.11	hormone metabolism.abscisic acid.synthesis-degradation.synthesis.short chain alcohol dehydrogenmase (ABA2)
Unigene13378	101	2e-22	AT4G24510.1	A_84_P12892	11.1.11	lipid metabolism.FA synthesis and FA elongation.fatty acid elongase
Unigene13380	295	2e-80	AT2G31240.1	A_84_P11611	35.1.5	not assigned.no ontology.pentatricopeptide (PPR) repeat-containing protein
Unigene13381	70.9	2e-13	AT2G25870.1	A_84_P240135	35.1	not assigned.no ontology
Unigene13383	280	5e-76	AT1G79220.1	A_84_P176334	27.3.99	RNA.regulation of transcription.unclassified
Unigene13385	114	1e-26	AT2G21300.2	A_84_P18270	31.1	cell.organisation
Unigene13386	294	3e-80	AT3G06550.1	A_84_P825443	35.1	not assigned.no ontology
Unigene13387	112	3e-25	AT3G53540.1	A_84_P163103	35.2	not assigned.unknown
Unigene13388	95.9	5e-21	AT3G56160.1	A_84_P840129	35.2	not assigned.unknown
Unigene13389	338	2e-93	AT5G60940.1	A_84_P18820	27.1	RNA.processing
Unigene1339	239	6e-64	AT5G55700.1	A_84_P23528	2.2.2.1	major CHO metabolism.degradation.starch.starch cleavage
Unigene13390	60.1	3e-10	AT1G21920.1	A_84_P869299	30.4.1	signalling.phosphinositides.phosphatidylinositol-4-phosphate 5-kinase
Unigene13392	142	2e-34	AT3G19050.1	A_84_P282520	31.1	cell.organisation
Unigene13395	209	2e-54	AT1G10650.1	A_84_P21845	29.5.11.4.2	protein.degradation.ubiquitin.E3.RING
Unigene13396	87.8	1e-18	AT2G48020.1	A_84_P23009	34.2	transport.sugars
Unigene13397	201	2e-52	AT1G33400.1	A_84_P139219	35.1.5	not assigned.no ontology.pentatricopeptide (PPR) repeat-containing protein
Unigene13398	364	4e-101	AT1G79020.1	A_84_P64824	27.3.65	RNA.regulation of transcription.Polycomb Group (PcG)
Unigene134	174	1e-44	AT3G43790.2	A_84_P528878	34.16	transport.ABC transporters and multidrug resistance systems
Unigene1340	313	3e-86	AT5G15680.1	A_84_P140619	35.2	not assigned.unknown
Unigene13402	296	3e-81	ATCG00900.1	A_84_P769938	29.2.1.1.1.1.7	protein.synthesis.ribosomal protein.prokaryotic.chloroplast.30S subunit.S7
Unigene13403	50.8	4e-07	AT4G23930.1	A_84_P21401	35.1	not assigned.no ontology
Unigene13404	229	8e-61	AT2G40935.1	A_84_P192724	35.1	not assigned.no ontology
Unigene13409	224	1e-58	AT1G20670.1	A_84_P548873	27.3.42	RNA.regulation of transcription.Bromodomain proteins
Unigene1341	65.1	9e-12	AT4G32810.1	A_84_P592126	17.1.1	hormone metabolism.abscisic acid.synthesis-degradation
Unigene13410	215	3e-56	AT5G11210.1	A_84_P13955	30.1.1	signalling.in sugar and nutrient physiology
Unigene13411	102	7e-23	AT1G12940.1	A_84_P22163	34.4	transport.nitrate
Unigene13412	103	2e-23	AT3G16030.1	A_84_P17396	29.4	protein.postranslational modification
Unigene13413	69.3	5e-13	AT5G54390.1	A_84_P22578	23.2	nucleotide metabolism.degradation
Unigene13414	212	1e-55	AT1G63100.1	A_84_P19037	27.3.21	RNA.regulation of transcription.GRAS transcription factor family
Unigene13416	556	8e-159	AT2G47960.1	A_84_P228429	35.2	not assigned.unknown
Unigene13418	94.7	4e-20	AT5G45480.1	A_84_P837289	35.2	not assigned.unknown
Unigene13420	878	0	AT5G49930.1	A_84_P62050	35.1	not assigned.no ontology
Unigene13421	260	2e-70	AT4G32140.1	A_84_P823074	35.2	not assigned.unknown
Unigene13423	85.5	8e-18	AT5G24430.1	A_84_P809527	30.3	signalling.calcium
Unigene13425	270	6e-73	AT4G31460.1	A_84_P13869	29.2.1.1.3.2.28	protein.synthesis.ribosomal protein.prokaryotic.unknown organellar.50S subunit.L28
Unigene13429	136	3e-33	AT5G43500.1	A_84_P21592	27.3.67	RNA.regulation of transcription.putative transcription regulator
Unigene13430	746	0	AT4G26700.3	A_84_P23306	31.1	cell.organisation
Unigene13432	357	3e-99	AT1G71691.1	A_84_P19840	26.28	misc.GDSL-motif lipase
Unigene13433	70.1	3e-13	AT4G18750.1	A_84_P556476	35.1.5	not assigned.no ontology.pentatricopeptide (PPR) repeat-containing protein
Unigene13435	50.8	2e-07	AT1G18380.1	A_84_P13013	35.2	not assigned.unknown
Unigene13436	492	2e-139	AT1G06470.2	A_84_P20564	34.8	transport.metabolite transporters at the envelope membrane
Unigene13437	224	5e-59	AT4G23540.1	A_84_P20453	27.3.99	RNA.regulation of transcription.unclassified
Unigene13439	698	0	AT5G63710.1	A_84_P15048	30.2.2	signalling.receptor kinases.leucine rich repeat II
Unigene1344	127	5e-30	AT1G43245.1	A_84_P514334	35.2	not assigned.unknown
Unigene13440	476	9e-135	AT5G61540.1	A_84_P16931	13.2.3.1.1	amino acid metabolism.degradation.aspartate family.asparagine.L-asparaginase
Unigene13443	62.4	6e-11	AT1G03055.2	A_84_P575402	35.2	not assigned.unknown
Unigene13446	253	5e-68	AT4G08170.1	A_84_P120892	30.4.5	signalling.phosphinositides.inositol-1,3,4-trisphosphate 5/6-kinase
Unigene13448	92	7e-20	AT5G26731.1	A_84_P603801	35.2	not assigned.unknown
Unigene1345	73.9	2e-14	AT1G65800.1	A_84_P847183	30.2.24	signalling.receptor kinases.S-locus glycoprotein like
Unigene13450	209	5e-55	AT2G34630.2	A_84_P15443	16.1.2.8	secondary metabolism.isoprenoids.mevalonate pathway.geranyl diphosphate synthase
Unigene13451	818	0	AT5G19660.1	A_84_P14139	29.5.1	protein.degradation.subtilases
Unigene13452	446	2e-125	AT3G21630.1	A_84_P15510	30.2.21	signalling.receptor kinases.lysine motif
Unigene13453	152	2e-37	AT1G21650.1	A_84_P21834	29.3.3	protein.targeting.chloroplast
Unigene13454	322	1e-88	AT1G11720.1	A_84_P20877	2.1.2.2	major CHO metabolism.synthesis.starch.starch synthase
Unigene13456	239	3e-63	AT3G14460.1	A_84_P16478	20.1.7	stress.biotic.PR-proteins
Unigene13459	197	2e-51	AT1G64790.1	A_84_P103486	29.2	protein.synthesis
Unigene1346	60.1	3e-10	AT3G03660.1	A_84_P762863	27.3.22	RNA.regulation of transcription.HB,Homeobox transcription factor family
Unigene13460	202	1e-52	AT5G08470.1	A_84_P15838	35.1	not assigned.no ontology
Unigene13467	111	1e-25	AT2G25600.1	A_84_P11653	34.15	transport.potassium
Unigene13469	251	2e-67	AT4G16120.1	A_84_P282500	15	metal handling
Unigene13470	106	1e-23	AT1G57680.2	A_84_P279440	35.2	not assigned.unknown
Unigene13471	47.8	1e-06	AT5G41270.1	A_84_P524749	35.2	not assigned.unknown
Unigene13472	179	1e-45	AT4G23160.1	A_84_P560906	30.2.17	signalling.receptor kinases.DUF 26
Unigene13473	480	5e-136	AT1G43860.1	A_84_P16704	29.5.11.4.2	protein.degradation.ubiquitin.E3.RING
Unigene13476	248	8e-67	AT1G50010.1	A_84_P246035	31.1	cell.organisation
Unigene13480	472	3e-133	AT1G71720.1	A_84_P22875	29.2.1.1.3.1.1	protein.synthesis.ribosomal protein.prokaryotic.unknown organellar.30S subunit.S1
Unigene13482	128	3e-30	AT4G02070.1	A_84_P14719	28.2	DNA.repair
Unigene13483	86.7	3e-18	AT1G53210.1	A_84_P861647	30.3	signalling.calcium
Unigene13484	160	1e-40	AT5G40010.1	A_84_P14958	29.5.9	protein.degradation.AAA type
Unigene13486	199	4e-52	AT1G59710.1	A_84_P793701	35.2	not assigned.unknown
Unigene13487	118	9e-28	AT5G13280.1	A_84_P10180	13.1.3.6.1.1	amino acid metabolism.synthesis.aspartate family.misc.homoserine.aspartate kinase
Unigene13488	166	4e-42	AT5G59400.1	A_84_P851628	35.2	not assigned.unknown
Unigene13490	134	9e-33	AT3G62810.1	A_84_P87909	35.1	not assigned.no ontology
Unigene13491	357	8e-99	AT3G14730.1	A_84_P606141	35.1.5	not assigned.no ontology.pentatricopeptide (PPR) repeat-containing protein
Unigene13492	417	6e-117	AT2G36990.1	A_84_P17308	27.2	RNA.transcription
Unigene13493	139	3e-34	AT1G10410.1	A_84_P23688	35.2	not assigned.unknown
Unigene13495	45.1	1e-05	AT5G51830.1	A_84_P12167	2.2.1.1	major CHO metabolism.degradation.sucrose.fructokinase
Unigene13498	160	3e-40	AT5G16420.1	A_84_P14913	35.1.5	not assigned.no ontology.pentatricopeptide (PPR) repeat-containing protein
Unigene13499	247	2e-66	AT2G36810.1	A_84_P501222	35.2	not assigned.unknown
Unigene135	90.5	7e-19	AT1G69360.1	A_84_P822504	35.2	not assigned.unknown
Unigene1350	154	1e-38	AT2G40690.1	A_84_P307983	11.5.2	lipid metabolism.glyceral metabolism.Glycerol-3-phosphate dehydrogenase (NAD+)
Unigene13500	147	3e-36	AT5G58430.1	A_84_P11244	27.3.99	RNA.regulation of transcription.unclassified
Unigene13504	108	7e-25	AT2G30395.1	A_84_P550860	35.2	not assigned.unknown
Unigene13505	139	4e-34	AT1G55120.1	A_84_P22825	2.2.1.3.2	major CHO metabolism.degradation.sucrose.invertases.cell wall
Unigene13507	309	7e-85	AT4G30850.2	A_84_P822611	35.2	not assigned.unknown
Unigene13510	128	2e-30	AT5G01400.1	A_84_P17704	35.2	not assigned.unknown
Unigene13512	568	2e-162	AT5G06550.1	A_84_P551242	35.1.17	not assigned.no ontology.transcription factor jumonji (jmjC) domain-containing protein
Unigene13513	68.9	6e-13	AT5G07860.1	A_84_P14890	16.2	secondary metabolism.phenylpropanoids
Unigene13515	88.6	8e-19	AT4G21220.1	A_84_P590290	35.1	not assigned.no ontology
Unigene13516	61.2	1e-10	AT4G18210.1	A_84_P848183	34.10	transport.nucleotides
Unigene13517	115	6e-27	AT3G62190.1	A_84_P785955	20.2.1	stress.abiotic.heat
Unigene13520	140	2e-34	AT1G52340.1	A_84_P16000	17.1.1.1.11	hormone metabolism.abscisic acid.synthesis-degradation.synthesis.short chain alcohol dehydrogenmase (ABA2)
Unigene13521	285	8e-78	AT5G12010.1	A_84_P61100	35.2	not assigned.unknown
Unigene13524	135	8e-33	AT5G35840.1	A_84_P18729	30.11	signalling.light
Unigene13527	805	0	AT3G18370.1	A_84_P10800	35.1.19	not assigned.no ontology.C2 domain-containing protein
Unigene13528	230	1e-60	AT5G10720.1	A_84_P21702	17.4.2	hormone metabolism.cytokinin.signal transduction
Unigene13532	212	7e-56	AT4G31140.1	A_84_P846372	35.1	not assigned.no ontology
Unigene13534	199	4e-52	AT3G26085.1	A_84_P297394	29.5	protein.degradation
Unigene13535	159	2e-39	AT4G09820.1	A_84_P18522	27.3.6	RNA.regulation of transcription.bHLH,Basic Helix-Loop-Helix family
Unigene13536	818	0	AT2G06510.1	A_84_P12529	29.5	protein.degradation
Unigene13537	145	6e-36	AT3G30340.1	A_84_P521787	33.99	development.unspecified
Unigene13542	115	7e-27	AT3G10380.1	A_84_P118722	31.4	cell.vesicle transport
Unigene13544	169	8e-43	AT3G21870.1	A_84_P16494	31.3	cell.cycle
Unigene13545	114	3e-26	AT1G79820.3	A_84_P867521	34.2	transport.sugars
Unigene13546	252	1e-67	AT4G35880.1	A_84_P205588	29.5.4	protein.degradation.aspartate protease
Unigene13547	79.3	5e-16	AT2G48060.1	A_84_P514578	35.2	not assigned.unknown
Unigene13550	83.2	7e-17	AT3G14460.1	A_84_P16478	20.1.7	stress.biotic.PR-proteins
Unigene13552	103	6e-23	AT5G08110.1	A_84_P16783	28.1	DNA.synthesis/chromatin structure
Unigene13553	328	2e-90	AT4G02350.1	A_84_P58390	31.4	cell.vesicle transport
Unigene13555	129	3e-31	AT5G19210.2	A_84_P20597	29.2.3	protein.synthesis.initiation
Unigene13557	94	2e-20	AT5G14080.1	A_84_P858978	35.1.5	not assigned.no ontology.pentatricopeptide (PPR) repeat-containing protein
Unigene13558	366	1e-101	AT2G29900.1	A_84_P846427	30.8	signalling.misc
Unigene13560	116	3e-27	AT4G02660.1	A_84_P11887	31.4	cell.vesicle transport
Unigene13562	169	6e-43	AT2G26890.1	A_84_P613115	20.2.1	stress.abiotic.heat
Unigene13565	45.4	7e-06	AT3G16840.1	A_84_P760674	28.1	DNA.synthesis/chromatin structure
Unigene13567	498	2e-141	AT2G32950.1	A_84_P10651	33.99	development.unspecified
Unigene13568	83.2	8e-17	AT2G29110.1	A_84_P10728	30.1.1	signalling.in sugar and nutrient physiology
Unigene13570	54.7	1e-08	AT1G02680.1	A_84_P15260	27.1	RNA.processing
Unigene13573	79.7	3e-16	AT4G20860.1	A_84_P12877	26.8	misc.nitrilases, *nitrile lyases, berberine bridge enzymes, reticuline oxidases, troponine reductases
Unigene13575	112	2e-25	AT1G09070.1	A_84_P11385	29.3.4.3	protein.targeting.secretory pathway.vacuole
Unigene13577	566	1e-161	AT3G06080.2	A_84_P844879	35.2	not assigned.unknown
Unigene13579	226	7e-60	AT2G17930.1	A_84_P12270	30.4	signalling.phosphinositides
Unigene13582	68.6	1e-11	AT3G24630.1	A_84_P579438	35.2	not assigned.unknown
Unigene13584	60.8	2e-10	AT3G57490.1	A_84_P16575	29.2.1.2.1.2	protein.synthesis.ribosomal protein.eukaryotic.40S subunit.S2
Unigene13586	376	9e-105	ATCG00430.1	A_84_P769845	1.1.6	PS.lightreaction.NADH DH
Unigene13587	302	1e-82	AT3G19420.1	A_84_P16461	29.4	protein.postranslational modification
Unigene13590	65.9	5e-12	AT4G14746.1	A_84_P592063	35.2	not assigned.unknown
Unigene13591	300	5e-82	AT1G63450.1	A_84_P22903	26.2	misc.UDP glucosyl and glucoronyl transferases
Unigene13593	63.2	3e-11	AT1G49350.1	A_84_P161303	3.5	minor CHO metabolism.others
Unigene13595	87	1e-30	AT5G67570.1	A_84_P833928	35.1.5	not assigned.no ontology.pentatricopeptide (PPR) repeat-containing protein
Unigene13597	175	2e-44	AT5G43400.1	A_84_P90939	35.2	not assigned.unknown
Unigene13598	223	1e-58	AT2G30070.1	A_84_P15407	34.15	transport.potassium
Unigene13599	84	8e-18	AT4G19900.1	A_84_P829880	26.2	misc.UDP glucosyl and glucoronyl transferases
Unigene136	45.4	7e-06	AT5G10550.1	A_84_P15843	28.1	DNA.synthesis/chromatin structure
Unigene13600	191	6e-49	AT3G11810.1	A_84_P828921	35.2	not assigned.unknown
Unigene13605	203	6e-53	AT1G72520.1	A_84_P18072	17.7.1.2	hormone metabolism.jasmonate.synthesis-degradation.lipoxygenase
Unigene13606	46.2	4e-06	AT3G63130.1	A_84_P24165	30.5	signalling.G-proteins
Unigene13607	187	4e-48	AT1G12680.1	A_84_P13411	29.4	protein.postranslational modification
Unigene13609	84	2e-17	AT1G06270.1	A_84_P10017	35.1.5	not assigned.no ontology.pentatricopeptide (PPR) repeat-containing protein
Unigene13611	65.1	9e-12	AT5G05810.1	A_84_P13936	29.5.11.4.2	protein.degradation.ubiquitin.E3.RING
Unigene13614	231	2e-61	AT4G28980.1	A_84_P11023	31.3	cell.cycle
Unigene13615	535	2e-152	AT4G15110.1	A_84_P16743	26.10	misc.cytochrome P450
Unigene13616	189	6e-49	AT1G61600.1	A_84_P851094	35.2	not assigned.unknown
Unigene13617	265	2e-71	AT4G13750.1	A_84_P536970	35.2	not assigned.unknown
Unigene13621	367	6e-102	AT5G61930.1	A_84_P215968	35.2	not assigned.unknown
Unigene13623	145	4e-36	AT3G62750.1	A_84_P758943	35.1	not assigned.no ontology
Unigene13624	148	2e-36	AT3G19920.1	A_84_P304550	35.2	not assigned.unknown
Unigene13625	89.4	4e-19	AT3G02430.1	A_84_P533226	35.2	not assigned.unknown
Unigene13626	260	4e-70	AT5G02310.1	A_84_P18654	16.7	secondary metabolism.wax
Unigene13630	182	8e-47	AT4G29210.2	A_84_P11969	21.2.2	redox.ascorbate and glutathione.glutathione
Unigene13631	135	2e-32	AT1G03000.1	A_84_P20871	29.5.9	protein.degradation.AAA type
Unigene13633	343	7e-95	AT5G21060.1	A_84_P823920	13.1.3.6.1.3	amino acid metabolism.synthesis.aspartate family.misc.homoserine.homoserine dehydrogenase
Unigene13636	83.6	4e-17	AT3G22930.1	A_84_P11771	30.3	signalling.calcium
Unigene13637	191	2e-49	AT5G23210.2	A_84_P13035	29.5.5	protein.degradation.serine protease
Unigene13639	563	1e-160	AT5G51950.1	A_84_P858221	26.8	misc.nitrilases, *nitrile lyases, berberine bridge enzymes, reticuline oxidases, troponine reductases
Unigene1364	58.5	8e-10	AT1G48120.1	A_84_P12952	29.4	protein.postranslational modification
Unigene13640	128	1e-30	AT3G57000.1	A_84_P13737	35.1	not assigned.no ontology
Unigene13641	63.2	3e-11	AT1G55050.1	A_84_P546294	35.2	not assigned.unknown
Unigene13643	103	6e-23	AT5G45610.1	A_84_P522112	35.2	not assigned.unknown
Unigene13644	48.5	2e-06	AT1G66640.1	A_84_P537456	35.2	not assigned.unknown
Unigene13645	304	3e-83	AT1G25450.1	A_84_P20973	16.7	secondary metabolism.wax
Unigene13647	632	0	AT1G14020.1	A_84_P22774	17.2.3	hormone metabolism.auxin.induced-regulated-responsive-activated
Unigene13648	167	4e-42	AT5G20630.1	A_84_P855617	20.2.99	stress.abiotic.unspecified
Unigene13649	89.4	9e-19	AT4G34140.1	A_84_P836856	35.1	not assigned.no ontology
Unigene1365	120	2e-28	AT5G57930.2	A_84_P823255	35.2	not assigned.unknown
Unigene13651	290	4e-79	AT5G58370.2	A_84_P16045	35.2	not assigned.unknown
Unigene13652	64.7	2e-10	AT3G10650.1	A_84_P823006	35.2	not assigned.unknown
Unigene13654	549	2e-156	AT3G51120.1	A_84_P500496	27.3.63	RNA.regulation of transcription.PHD finger transcription factor
Unigene13656	288	3e-78	AT5G13820.1	A_84_P21529	28.99	DNA.unspecified
Unigene13658	103	2e-23	AT2G45550.1	A_84_P22010	26.10	misc.cytochrome P450
Unigene13659	476	1e-134	AT3G10540.1	A_84_P21151	29.4	protein.postranslational modification
Unigene13660	192	9e-50	AT5G56490.1	A_84_P230519	35.1	not assigned.no ontology
Unigene13661	134	2e-32	AT1G36310.2	A_84_P73994	35.2	not assigned.unknown
Unigene13662	310	1e-84	AT4G29720.1	A_84_P18590	26.7	misc.oxidases - copper, flavone etc.
Unigene13663	275	3e-74	AT5G62180.1	A_84_P19772	35.1	not assigned.no ontology
Unigene13667	146	1e-35	AT3G43300.1	A_84_P803694	30.5	signalling.G-proteins
Unigene13668	232	1e-61	AT3G53480.1	A_84_P832802	34.16	transport.ABC transporters and multidrug resistance systems
Unigene1367	89	6e-19	AT4G23160.1	A_84_P560906	30.2.17	signalling.receptor kinases.DUF 26
Unigene13670	131	1e-31	AT5G63060.1	A_84_P91449	34.99	transport.misc
Unigene13671	74.3	1e-14	AT1G30825.1	A_84_P785615	31.1	cell.organisation
Unigene13672	354	3e-98	AT1G26560.1	A_84_P20230	26.3	misc.gluco-, galacto- and mannosidases
Unigene13682	241	3e-64	AT4G02800.1	A_84_P195544	35.2	not assigned.unknown
Unigene13683	91.3	3e-19	AT3G27010.1	A_84_P51100	27.3.29	RNA.regulation of transcription.TCP transcription factor family
Unigene13686	435	3e-122	AT5G16520.1	A_84_P119852	35.2	not assigned.unknown
Unigene13687	397	3e-111	AT5G57300.1	A_84_P18804	18	Co-factor and vitamine metabolism
Unigene13688	252	1e-67	AT2G03530.1	A_84_P11669	29.5.11.4.3.2	protein.degradation.ubiquitin.E3.SCF.FBOX
Unigene13689	349	1e-96	AT4G36630.2	A_84_P113372	35.2	not assigned.unknown
Unigene13690	55.8	5e-09	AT5G58280.1	A_84_P509800	27.3.41	RNA.regulation of transcription.B3 transcription factor family
Unigene13691	87	5e-18	AT5G20320.1	A_84_P18860	27.1.20	RNA.processing.degradation dicer
Unigene13693	161	2e-40	AT5G08460.1	A_84_P837968	26.28	misc.GDSL-motif lipase
Unigene13694	329	9e-91	AT1G04950.3	A_84_P819274	27.3.67	RNA.regulation of transcription.putative transcription regulator
Unigene13695	459	2e-129	AT5G54520.1	A_84_P831737	27.1.1	RNA.processing.splicing
Unigene13696	116	3e-27	AT5G14860.1	A_84_P11285	26.2	misc.UDP glucosyl and glucoronyl transferases
Unigene13698	77.8	1e-15	AT5G16680.1	A_84_P89049	27.3.99	RNA.regulation of transcription.unclassified
Unigene137	79.3	1e-15	AT4G21410.1	A_84_P20445	30.2.17	signalling.receptor kinases.DUF 26
Unigene13700	260	4e-70	AT1G49540.1	A_84_P15867	35.1	not assigned.no ontology
Unigene13701	137	1e-33	AT2G20790.1	A_84_P550830	35.1	not assigned.no ontology
Unigene13702	207	6e-54	AT3G48210.1	A_84_P825835	35.2	not assigned.unknown
Unigene13703	201	4e-52	AT1G03160.1	A_84_P838781	30.5	signalling.G-proteins
Unigene13704	147	2e-36	AT3G01820.1	A_84_P867324	23.4.1	nucleotide metabolism.phosphotransfer and pyrophosphatases.adenylate kinase
Unigene13705	150	2e-37	AT5G10980.1	A_84_P548610	28.1.3	DNA.synthesis/chromatin structure.histone
Unigene13707	360	1e-99	AT2G21070.2	A_84_P829961	35.2	not assigned.unknown
Unigene13710	168	1e-42	AT1G06270.1	A_84_P10017	35.1.5	not assigned.no ontology.pentatricopeptide (PPR) repeat-containing protein
Unigene13711	165	1e-41	AT1G55850.1	A_84_P13049	10.2.1	cell wall.cellulose synthesis.cellulose synthase
Unigene13714	99	6e-22	AT5G13680.1	A_84_P593088	35.1	not assigned.no ontology
Unigene13716	125	7e-30	AT1G17020.1	A_84_P21833	16.8.4	secondary metabolism.flavonoids.flavonols
Unigene13718	76.6	3e-15	AT5G49270.1	A_84_P13103	15	metal handling
Unigene13722	48.9	2e-06	AT5G48620.1	A_84_P21612	20.1.7	stress.biotic.PR-proteins
Unigene13723	89	6e-19	AT1G15580.1	A_84_P18064	27.3.40	RNA.regulation of transcription.Aux/IAA family
Unigene13725	632	0	AT1G28520.1	A_84_P821314	35.2	not assigned.unknown
Unigene13726	600	2e-171	AT5G42950.1	A_84_P541588	35.1	not assigned.no ontology
Unigene13728	129	1e-30	AT5G01400.1	A_84_P17704	35.2	not assigned.unknown
Unigene13732	279	2e-75	AT2G20410.1	A_84_P190974	30.99	signalling.unspecified
Unigene13735	254	3e-68	AT4G22760.1	A_84_P287250	35.1.5	not assigned.no ontology.pentatricopeptide (PPR) repeat-containing protein
Unigene13736	288	3e-78	AT3G07270.2	A_84_P13592	25.7	C1-metabolism.GTP cyclohydrolase I
Unigene13739	134	5e-32	AT3G14470.1	A_84_P17424	20.1.7	stress.biotic.PR-proteins
Unigene13740	119	5e-28	AT5G42830.1	A_84_P19698	16.2	secondary metabolism.phenylpropanoids
Unigene13741	235	2e-62	AT1G73470.1	A_84_P195094	35.2	not assigned.unknown
Unigene13744	164	1e-41	AT3G12080.1	A_84_P849140	30.5	signalling.G-proteins
Unigene13746	105	5e-24	AT3G63370.1	A_84_P584890	35.1.5	not assigned.no ontology.pentatricopeptide (PPR) repeat-containing protein
Unigene13747	218	1e-57	AT1G34350.1	A_84_P241593	35.2	not assigned.unknown
Unigene13748	470	8e-133	AT1G74900.1	A_84_P21866	35.1.5	not assigned.no ontology.pentatricopeptide (PPR) repeat-containing protein
Unigene13749	75.1	8e-15	AT3G04400.1	A_84_P867528	29.2.1.2.2.23	protein.synthesis.ribosomal protein.eukaryotic.60S subunit.L23
Unigene1375	104	1e-23	AT4G27290.1	A_84_P17633	30.2.24	signalling.receptor kinases.S-locus glycoprotein like
Unigene13750	134	1e-31	AT3G20490.1	A_84_P175411	35.2	not assigned.unknown
Unigene13751	93.2	3e-20	AT5G02370.1	A_84_P21492	31.1	cell.organisation
Unigene13753	53.5	7e-08	AT5G46270.1	A_84_P17819	20.1.2	stress.biotic.receptors
Unigene13754	152	1e-37	AT5G17390.1	A_84_P582388	20.2.99	stress.abiotic.unspecified
Unigene13755	288	2e-78	AT1G67300.1	A_84_P15143	34.2	transport.sugars
Unigene13756	79.3	7e-16	AT4G23540.1	A_84_P20453	27.3.99	RNA.regulation of transcription.unclassified
Unigene13757	107	1e-24	AT5G13680.1	A_84_P593088	35.1	not assigned.no ontology
Unigene13760	186	2e-47	AT5G15150.1	A_84_P20587	27.3.22	RNA.regulation of transcription.HB,Homeobox transcription factor family
Unigene13761	432	1e-121	AT5G05560.1	A_84_P13935	29.5.11.4.4	protein.degradation.ubiquitin.E3.APC
Unigene13763	182	1e-46	AT2G29420.1	A_84_P19170	26.9	misc.glutathione S transferases
Unigene13764	543	7e-155	AT1G77670.1	A_84_P14301	16.2	secondary metabolism.phenylpropanoids
Unigene13765	45.8	6e-06	AT1G08760.1	A_84_P14209	35.2	not assigned.unknown
Unigene13766	178	6e-45	AT4G00820.1	A_84_P155285	30.3	signalling.calcium
Unigene13767	149	3e-37	AT5G40740.1	A_84_P126741	35.2	not assigned.unknown
Unigene13769	275	1e-74	AT1G77360.1	A_84_P529509	35.1.5	not assigned.no ontology.pentatricopeptide (PPR) repeat-containing protein
Unigene1377	68.9	7e-13	AT4G35800.1	A_84_P10107	27.2	RNA.transcription
Unigene13770	50.8	2e-07	AT4G38150.2	A_84_P12004	35.1.5	not assigned.no ontology.pentatricopeptide (PPR) repeat-containing protein
Unigene13771	254	2e-68	AT5G14820.1	A_84_P760892	35.1.5	not assigned.no ontology.pentatricopeptide (PPR) repeat-containing protein
Unigene13773	91.7	9e-20	AT5G59900.1	A_84_P613661	35.1.5	not assigned.no ontology.pentatricopeptide (PPR) repeat-containing protein
Unigene13776	67.4	2e-12	AT4G20140.1	A_84_P16656	30.2.11	signalling.receptor kinases.leucine rich repeat XI
Unigene13777	113	3e-26	AT3G09210.1	A_84_P18310	27.3.99	RNA.regulation of transcription.unclassified
Unigene13780	210	7e-55	AT2G25800.1	A_84_P109242	35.2	not assigned.unknown
Unigene13782	143	1e-34	AT5G62940.1	A_84_P21667	27.3.8	RNA.regulation of transcription.C2C2(Zn) DOF zinc finger family
Unigene13786	69.7	4e-13	AT1G01490.2	A_84_P804678	28.2	DNA.repair
Unigene13787	670	0	AT4G36280.1	A_84_P787324	35.2	not assigned.unknown
Unigene13790	548	3e-156	AT2G26560.1	A_84_P820040	33.1	development.storage proteins
Unigene13792	814	0	AT5G61060.1	A_84_P14092	27.3.55	RNA.regulation of transcription.HDA
Unigene13793	273	6e-74	AT5G18460.1	A_84_P99706	35.2	not assigned.unknown
Unigene13796	160	4e-40	AT5G08110.1	A_84_P16783	28.1	DNA.synthesis/chromatin structure
Unigene13797	95.5	1e-20	AT1G79620.1	A_84_P11449	30.2.8.1	signalling.receptor kinases.leucine rich repeat VIII-1
Unigene13798	60.8	2e-10	AT3G04030.2	A_84_P22105	27.3.20	RNA.regulation of transcription.G2-like transcription factor family, GARP
Unigene1380	264	2e-71	AT5G14590.1	A_84_P10185	8.1.4	TCA / org. transformation.TCA.IDH
Unigene13800	48.1	1e-06	AT2G19870.1	A_84_P83259	35.1	not assigned.no ontology
Unigene13801	71.6	1e-13	AT1G47128.1	A_84_P50830	29.5.3	protein.degradation.cysteine protease
Unigene13802	385	2e-107	AT5G50970.1	A_84_P548716	35.1	not assigned.no ontology
Unigene13804	228	7e-61	AT1G14345.1	A_84_P808242	35.2	not assigned.unknown
Unigene13805	46.6	3e-06	AT4G01020.1	A_84_P764052	28.1	DNA.synthesis/chromatin structure
Unigene13807	274	3e-74	AT3G57510.1	A_84_P17521	10.6.3	cell wall.degradation.pectate lyases and polygalacturonases
Unigene13809	279	1e-75	AT1G79440.1	A_84_P11418	8.2.99	TCA / org. transformation.other organic acid transformaitons.misc
Unigene1381	120	2e-28	AT3G48520.1	A_84_P10863	26.10	misc.cytochrome P450
Unigene13810	138	6e-34	AT1G13980.1	A_84_P16154	33.99	development.unspecified
Unigene13811	53.1	3e-08	AT4G39400.1	A_84_P835884	17.3.2.1	hormone metabolism.brassinosteroid.signal transduction.BRI
Unigene13812	120	2e-28	AT4G21820.1	A_84_P16663	30.3	signalling.calcium
Unigene13813	696	0	AT5G54380.1	A_84_P21632	30.2.16	signalling.receptor kinases.Catharanthus roseus-like RLK1
Unigene13814	532	2e-151	AT5G63200.1	A_84_P111582	35.1.5	not assigned.no ontology.pentatricopeptide (PPR) repeat-containing protein
Unigene13815	55.5	7e-09	AT2G40680.1	A_84_P20142	35.2	not assigned.unknown
Unigene13819	176	3e-45	AT1G56570.1	A_84_P20767	35.1.5	not assigned.no ontology.pentatricopeptide (PPR) repeat-containing protein
Unigene13820	340	4e-94	AT1G62600.1	A_84_P19866	26.7	misc.oxidases - copper, flavone etc.
Unigene13821	77	2e-15	AT2G01170.1	A_84_P18283	34.3	transport.amino acids
Unigene13826	99	6e-22	AT1G72680.1	A_84_P19058	16.2.1.10	secondary metabolism.phenylpropanoids.lignin biosynthesis.CAD
Unigene13827	102	4e-23	AT1G71460.1	A_84_P21734	35.1.5	not assigned.no ontology.pentatricopeptide (PPR) repeat-containing protein
Unigene13828	764	0	AT5G46570.1	A_84_P19712	29.4	protein.postranslational modification
Unigene1383	125	4e-30	AT2G17270.1	A_84_P829533	34.9	transport.metabolite transporters at the mitochondrial membrane
Unigene13830	86.7	3e-18	AT5G07380.2	A_84_P515805	35.2	not assigned.unknown
Unigene13831	140	3e-34	AT3G13810.1	A_84_P11751	27.3.11	RNA.regulation of transcription.C2H2 zinc finger family
Unigene13832	178	2e-45	AT5G51200.1	A_84_P569997	35.2	not assigned.unknown
Unigene13834	94.7	3e-20	AT5G24470.1	A_84_P16821	27.3.66	RNA.regulation of transcription.Psudo ARR transcription factor family
Unigene13835	68.2	1e-12	AT1G69320.1	A_84_P839484	33.99	development.unspecified
Unigene13836	177	2e-45	AT1G32340.1	A_84_P23289	29.5.11.4.2	protein.degradation.ubiquitin.E3.RING
Unigene13838	106	4e-24	AT3G10390.1	A_84_P833459	26.7	misc.oxidases - copper, flavone etc.
Unigene13840	674	0	AT2G01170.1	A_84_P18283	34.3	transport.amino acids
Unigene13842	195	2e-50	AT5G11720.1	A_84_P18686	26.3	misc.gluco-, galacto- and mannosidases
Unigene13845	328	1e-90	AT3G13682.1	A_84_P22176	26.7	misc.oxidases - copper, flavone etc.
Unigene13846	154	8e-39	AT5G61450.1	A_84_P22606	35.2	not assigned.unknown
Unigene13847	244	6e-65	AT1G10040.1	A_84_P12336	35.2	not assigned.unknown
Unigene13848	95.5	6e-21	AT1G69730.1	A_84_P23749	30.2.25	signalling.receptor kinases.wall associated kinase
Unigene13850	278	2e-75	AT3G59380.1	A_84_P16582	29.4	protein.postranslational modification
Unigene13852	101	1e-22	AT1G17240.1	A_84_P10486	20.1	stress.biotic
Unigene13853	89	6e-19	AT2G29540.2	A_84_P757942	27.2	RNA.transcription
Unigene13854	308	1e-84	AT5G38200.1	A_84_P199084	35.2	not assigned.unknown
Unigene13855	149	3e-37	AT1G57540.2	A_84_P13425	35.1	not assigned.no ontology
Unigene13860	328	2e-90	AT2G40030.1	A_84_P830968	27.2	RNA.transcription
Unigene13862	1440	0	AT5G11040.1	A_84_P210298	35.1	not assigned.no ontology
Unigene13863	768	0	AT5G63420.1	A_84_P264030	35.1	not assigned.no ontology
Unigene13865	198	2e-51	AT3G05040.1	A_84_P760445	35.1	not assigned.no ontology
Unigene13866	81.3	1e-16	AT4G25315.1	A_84_P547646	35.2	not assigned.unknown
Unigene13867	209	7e-55	AT2G31890.1	A_84_P829187	35.2	not assigned.unknown
Unigene13872	231	2e-61	AT5G04410.1	A_84_P815320	33.99	development.unspecified
Unigene13874	101	9e-23	AT1G19230.1	A_84_P20970	20.1.1	stress.biotic.respiratory burst
Unigene13875	131	8e-32	AT5G17980.1	A_84_P14916	35.1.19	not assigned.no ontology.C2 domain-containing protein
Unigene13878	215	2e-56	AT3G11340.1	A_84_P822840	26.2	misc.UDP glucosyl and glucoronyl transferases
Unigene13879	525	2e-149	AT5G42660.1	A_84_P545152	35.2	not assigned.unknown
Unigene1388	65.1	9e-12	AT3G54070.1	A_84_P15614	31.1	cell.organisation
Unigene13881	129	1e-30	AT4G31910.1	A_84_P15762	16.2	secondary metabolism.phenylpropanoids
Unigene13886	186	1e-47	AT5G23400.1	A_84_P12091	20.1.7	stress.biotic.PR-proteins
Unigene13887	608	2e-174	AT4G11280.1	A_84_P17582	17.5.1.1	hormone metabolism.ethylene.synthesis-degradation.1-aminocyclopropane-1-carboxylate synthase
Unigene13888	48.5	9e-07	AT3G46960.1	A_84_P838237	28.99	DNA.unspecified
Unigene13889	1036	0	AT5G15680.1	A_84_P140619	35.2	not assigned.unknown
Unigene13890	208	8e-55	AT1G02850.2	A_84_P20984	26.3	misc.gluco-, galacto- and mannosidases
Unigene13891	114	2e-26	AT1G73090.1	A_84_P141479	35.2	not assigned.unknown
Unigene13893	443	7e-125	AT2G26350.1	A_84_P15373	29.5.11.4.2	protein.degradation.ubiquitin.E3.RING
Unigene13895	79.7	2e-15	AT5G13655.1	A_84_P195994	35.2	not assigned.unknown
Unigene13896	115	6e-27	AT3G02110.1	A_84_P23047	29.5.5	protein.degradation.serine protease
Unigene13899	1528	0	AT1G71010.1	A_84_P63160	30.4.1	signalling.phosphinositides.phosphatidylinositol-4-phosphate 5-kinase
Unigene139	441	3e-124	AT4G00490.1	A_84_P12823	2.2.2.1	major CHO metabolism.degradation.starch.starch cleavage
Unigene1390	177	5e-45	AT1G51080.1	A_84_P16272	28.1	DNA.synthesis/chromatin structure
Unigene13907	97.4	2e-21	AT2G36270.1	A_84_P22976	27.3.35	RNA.regulation of transcription.bZIP transcription factor family
Unigene13909	535	4e-152	AT5G60930.1	A_84_P17874	31.1	cell.organisation
Unigene1391	157	2e-39	AT3G13330.1	A_84_P228449	35.2	not assigned.unknown
Unigene13910	508	4e-144	AT2G43400.1	A_84_P21011	9.3	mitochondrial electron transport / ATP synthesis.electron transfer flavoprotein
Unigene13915	93.2	3e-20	AT5G38020.1	A_84_P14951	17.8.1	hormone metabolism.salicylic acid.synthesis-degradation
Unigene13916	136	2e-33	AT4G32850.8	A_84_P862021	27.1	RNA.processing
Unigene13919	190	4e-49	AT4G05120.1	A_84_P11894	34.14	transport.unspecified cations
Unigene1392	122	6e-29	AT3G57940.1	A_84_P256710	35.2	not assigned.unknown
Unigene13920	362	2e-100	AT1G08130.1	A_84_P826264	28.1	DNA.synthesis/chromatin structure
Unigene13921	185	5e-48	AT5G61670.2	A_84_P767887	35.2	not assigned.unknown
Unigene13922	110	2e-25	AT5G41330.1	A_84_P823272	34.15	transport.potassium
Unigene13924	580	7e-166	AT4G11800.1	A_84_P572435	35.1	not assigned.no ontology
Unigene13925	164	1e-41	AT1G12940.1	A_84_P22163	34.4	transport.nitrate
Unigene13928	529	2e-150	AT1G61210.1	A_84_P94709	35.1	not assigned.no ontology
Unigene13930	330	1e-90	AT1G12110.1	A_84_P861057	34.4	transport.nitrate
Unigene13932	312	1e-85	AT3G05470.1	A_84_P503065	35.1.20	not assigned.no ontology.formin homology 2 domain-containing protein
Unigene13933	91.7	9e-20	AT3G62870.1	A_84_P20380	29.2.1.2.2.57	protein.synthesis.ribosomal protein.eukaryotic.60S subunit.L7A
Unigene13938	130	3e-31	AT1G20720.1	A_84_P582630	28.1	DNA.synthesis/chromatin structure
Unigene1394	41.6	2e-09	AT5G65520.1	A_84_P159125	35.2	not assigned.unknown
Unigene13941	185	3e-47	AT3G17850.1	A_84_P503109	29.4	protein.postranslational modification
Unigene13942	92	7e-20	AT5G54180.1	A_84_P183904	27.3.99	RNA.regulation of transcription.unclassified
Unigene13945	82.4	4e-16	AT5G03780.1	A_84_P14875	28.99	DNA.unspecified
Unigene13946	367	1e-101	AT5G08630.1	A_84_P591282	27.3.62	RNA.regulation of transcription.Nucleosome/chromatin assembly factor group
Unigene13947	266	1e-71	AT5G06950.3	A_84_P856844	27.3.35	RNA.regulation of transcription.bZIP transcription factor family
Unigene13949	130	2e-31	AT5G49630.1	A_84_P18778	34.3	transport.amino acids
Unigene1395	128	4e-30	AT3G45140.1	A_84_P812177	17.7.1.2	hormone metabolism.jasmonate.synthesis-degradation.lipoxygenase
Unigene13950	634	0	AT1G67720.1	A_84_P179334	30.2.99	signalling.receptor kinases.misc
Unigene13951	112	6e-26	AT5G62700.1	A_84_P68964	31.1	cell.organisation
Unigene13952	306	5e-84	AT2G26910.1	A_84_P10723	34.16	transport.ABC transporters and multidrug resistance systems
Unigene13953	109	3e-25	AT3G11460.1	A_84_P611459	35.1.5	not assigned.no ontology.pentatricopeptide (PPR) repeat-containing protein
Unigene13954	546	7e-156	AT1G15460.1	A_84_P853818	34.18	transport.unspecified anions
Unigene13955	390	5e-109	AT5G17460.1	A_84_P823480	35.2	not assigned.unknown
Unigene13956	168	6e-43	AT3G44200.1	A_84_P838320	29.4	protein.postranslational modification
Unigene13958	343	5e-95	AT2G37020.1	A_84_P23930	35.1	not assigned.no ontology
Unigene13959	52.4	6e-08	AT1G49430.1	A_84_P126091	11.1.9	lipid metabolism.FA synthesis and FA elongation.long chain fatty acid CoA ligase
Unigene13960	343	6e-95	AT5G22790.1	A_84_P231189	35.2	not assigned.unknown
Unigene13961	104	1e-23	AT2G38800.1	A_84_P89379	30.3	signalling.calcium
Unigene13965	372	1e-103	AT3G13080.4	A_84_P561595	34.16	transport.ABC transporters and multidrug resistance systems
Unigene13966	144	1e-35	AT1G17760.1	A_84_P20963	35.1	not assigned.no ontology
Unigene13968	97.1	8e-21	AT3G26040.1	A_84_P196204	35.1	not assigned.no ontology
Unigene13969	264	5e-71	AT1G20780.1	A_84_P862462	20.1	stress.biotic
Unigene1397	62	8e-13	AT5G11720.1	A_84_P18686	26.3	misc.gluco-, galacto- and mannosidases
[truncated: 14,383 more rows]
