# Supplementary material for: Transcriptome Analysis of Salicornia europaea under Saline Conditions Revealed the Adaptive Primary Metabolic Pathways as Early Events to Facilitate Salt Adaptation
Source: PLoS One. 2013 Nov 12;8(11):e80595. doi: 10.1371/journal.pone.0080595 (PMC3827210; doi:10.1371/journal.pone.0080595)
Supplement: Table S7 — Differentially expressed unigenes in the root samples after NaCl treatment at different time intervals. “FDR ≤ 0.001 and the absolute value of log2Ratio ≥ 1” was set as the threshold for the library of tags to determine the significance of gene expression. (XLS) [file pone.0080595.s008.xls]

## Sheet: 0h-Rvs3h-R.DiffGeneExpFilter
Table S7. Differentially expressed unigenes in the root samples after NaCl treatment at different time intervals. “FDR ≤ 0.001 and the absolute value of log2Ratio ≥ 1” was set as the threshold for the library of tags to determine the significance of gene expression.
Gene	RawIntensity-0h-R	RawIntensity-3h-R	TPM-0h-R	TPM-3h-R	log2 Ratio(3h-R/0h-R)	P-Value	FDR	Nr
Unigene49123	0	14	0.01	2.44	7.93074	5.5803e-05	0.000653716	gi|225465601|ref|XP_002266371.1|/8.33116e-94/PREDICTED: hypothetical protein [Vitis vinifera]
Unigene15286	0	14	0.01	2.44	7.93074	5.5803e-05	0.000653396	gi|225440404|ref|XP_002268628.1|/0/PREDICTED: hypothetical protein [Vitis vinifera]
Unigene16666	0	14	0.01	2.44	7.93074	5.5803e-05	0.000653078	-
Unigene29455	0	14	0.01	2.44	7.93074	5.5803e-05	0.000652759	gi|225450915|ref|XP_002284535.1|/1.39066e-31/PREDICTED: hypothetical protein [Vitis vinifera]
Unigene51903	0	14	0.01	2.44	7.93074	5.5803e-05	0.000652441	gi|225440207|ref|XP_002283612.1|/1.01299e-69/PREDICTED: similar to thioredoxin-related protein isoform 1 [Vitis vinifera]
Unigene47728	0	14	0.01	2.44	7.93074	5.5803e-05	0.000652123	gi|296088999|emb|CBI38702.3|/3.6933e-52/unnamed protein product [Vitis vinifera]
Unigene45964	0	14	0.01	2.44	7.93074	5.5803e-05	0.000651805	-
Unigene24737	0	14	0.01	2.44	7.93074	5.5803e-05	0.000651488	-
Unigene26997	0	14	0.01	2.44	7.93074	5.5803e-05	0.000651171	-
Unigene35734	0	14	0.01	2.44	7.93074	5.5803e-05	0.000650854	gi|224076544|ref|XP_002304959.1|/3.74047e-16/predicted protein [Populus trichocarpa]
Unigene33255	0	14	0.01	2.44	7.93074	5.5803e-05	0.000650538	gi|255540663|ref|XP_002511396.1|/9.08473e-31/ataxia telangiectasia mutated, putative [Ricinus communis]
Unigene44049	0	15	0.01	2.62	8.03342	2.77352e-05	0.000350971	-
Unigene2330	0	15	0.01	2.62	8.03342	2.77352e-05	0.000350786	-
Unigene48206	0	15	0.01	2.62	8.03342	2.77352e-05	0.000350601	gi|255583340|ref|XP_002532431.1|/5.08428e-39/transcription factor, putative [Ricinus communis]
Unigene4107	0	15	0.01	2.62	8.03342	2.77352e-05	0.000350416	-
Unigene52546	0	15	0.01	2.62	8.03342	2.77352e-05	0.000350232	gi|297839355|ref|XP_002887559.1|/8.35967e-97/hypothetical protein ARALYDRAFT_476615 [Arabidopsis lyrata subsp. lyrata]
Unigene16915	0	15	0.01	2.62	8.03342	2.77352e-05	0.000350047	gi|225434963|ref|XP_002283914.1|/5.13842e-76/PREDICTED: hypothetical protein [Vitis vinifera]
Unigene44583	0	15	0.01	2.62	8.03342	2.77352e-05	0.000349863	gi|255572248|ref|XP_002527063.1|/5.32009e-78/dead box ATP-dependent RNA helicase, putative [Ricinus communis]
Unigene20200	0	15	0.01	2.62	8.03342	2.77352e-05	0.000349679	gi|255637789|gb|ACU19216.1|/1.32145e-29/unknown [Glycine max]
Unigene34107	0	15	0.01	2.62	8.03342	2.77352e-05	0.000349496	gi|296082320|emb|CBI21325.3|/4.3081e-49/unnamed protein product [Vitis vinifera]
Unigene54303	0	16	0.01	2.79	8.12412	1.3785e-05	0.000189219	gi|225458123|ref|XP_002279990.1|/6.96937e-113/PREDICTED: hypothetical protein [Vitis vinifera]
Unigene46041	0	16	0.01	2.79	8.12412	1.3785e-05	0.00018911	gi|225433864|ref|XP_002264735.1|/6.94175e-51/PREDICTED: hypothetical protein [Vitis vinifera]
Unigene41883	0	16	0.01	2.79	8.12412	1.3785e-05	0.000189002	gi|225445986|ref|XP_002267225.1|/7.50443e-33/PREDICTED: hypothetical protein [Vitis vinifera]
Unigene55605	0	16	0.01	2.79	8.12412	1.3785e-05	0.000188894	gi|255553241|ref|XP_002517663.1|/0/signal recognition particle 54 kD protein, putative [Ricinus communis]
Unigene41913	0	16	0.01	2.79	8.12412	1.3785e-05	0.000188786	-
Unigene7704	0	16	0.01	2.79	8.12412	1.3785e-05	0.000188679	gi|239811670|gb|ACS27156.1|/2.44555e-33/cytochrome c oxidase subunit II [Heterosigma akashiwo]
Unigene48825	0	16	0.01	2.79	8.12412	1.3785e-05	0.000188571	gi|225463777|ref|XP_002267697.1|/2.83394e-43/PREDICTED: hypothetical protein [Vitis vinifera]
Unigene24506	0	16	0.01	2.79	8.12412	1.3785e-05	0.000188463	-
Unigene36129	0	16	0.01	2.79	8.12412	1.3785e-05	0.000188356	gi|225433426|ref|XP_002285655.1|/8.53444e-37/PREDICTED: hypothetical protein isoform 2 [Vitis vinifera]
Unigene55733	0	17	0.01	2.97	8.21432	6.85146e-06	0.000100365	gi|147811194|emb|CAN70157.1|/0/hypothetical protein [Vitis vinifera]
Unigene55817	0	17	0.01	2.97	8.21432	6.85146e-06	0.000100304	gi|225443351|ref|XP_002265018.1|/1.28868e-179/PREDICTED: hypothetical protein [Vitis vinifera]
Unigene54993	0	17	0.01	2.97	8.21432	6.85146e-06	0.000100243	gi|225454252|ref|XP_002274726.1|/1.13142e-146/PREDICTED: hypothetical protein [Vitis vinifera]
Unigene15919	0	17	0.01	2.97	8.21432	6.85146e-06	0.000100182	gi|147788480|emb|CAN74365.1|/1.13269e-20/hypothetical protein [Vitis vinifera]
Unigene48335	0	17	0.01	2.97	8.21432	6.85146e-06	0.000100121	gi|225453628|ref|XP_002266346.1|/2.14076e-61/PREDICTED: hypothetical protein [Vitis vinifera]
Unigene48061	0	17	0.01	2.97	8.21432	6.85146e-06	0.00010006	-
Unigene50490	0	17	0.01	2.97	8.21432	6.85146e-06	9.99988e-05	gi|225446410|ref|XP_002275626.1|/3.94435e-77/PREDICTED: hypothetical protein [Vitis vinifera]
Unigene23850	0	18	0.01	3.14	8.29462	3.40532e-06	5.33026e-05	gi|225429448|ref|XP_002277081.1|/3.66164e-35/PREDICTED: hypothetical protein [Vitis vinifera]
Unigene25253	0	18	0.01	3.14	8.29462	3.40532e-06	5.32678e-05	-
Unigene46616	0	18	0.01	3.14	8.29462	3.40532e-06	5.32331e-05	-
Unigene35971	0	18	0.01	3.14	8.29462	3.40532e-06	5.31984e-05	gi|255553595|ref|XP_002517838.1|/3.74915e-08/conserved hypothetical protein [Ricinus communis]
Unigene35772	0	18	0.01	3.14	8.29462	3.40532e-06	5.31638e-05	-
Unigene55697	0	19	0.01	3.32	8.37504	1.69252e-06	2.82047e-05	gi|255553165|ref|XP_002517625.1|/3.03653e-178/phopholipase d alpha, putative [Ricinus communis]
Unigene42872	0	19	0.01	3.32	8.37504	1.69252e-06	2.81851e-05	gi|10121330|gb|AAG13131.1|AF193791_1/5.75167e-65/pyruvate decarboxylase [Fragaria x ananassa]
Unigene44274	0	19	0.01	3.32	8.37504	1.69252e-06	2.81655e-05	gi|225424442|ref|XP_002285121.1|/3.44621e-26/PREDICTED: similar to ZFP4 (ZINC FINGER PROTEIN 4); nucleic acid binding / transcription factor/ zinc ion binding [Vitis vinifera]
Unigene48694	0	20	0.01	3.49	8.44708	8.41216e-07	1.46708e-05	-
Unigene10336	0	20	0.01	3.49	8.44708	8.41216e-07	1.46601e-05	-
Unigene53556	0	20	0.01	3.49	8.44708	8.41216e-07	1.46495e-05	gi|225445549|ref|XP_002282244.1|/3.54869e-41/PREDICTED: hypothetical protein [Vitis vinifera]
Unigene26072	0	20	0.01	3.49	8.44708	8.41216e-07	1.46389e-05	gi|224086841|ref|XP_002307981.1|/3.87246e-29/predicted protein [Populus trichocarpa]
Unigene53644	0	20	0.01	3.49	8.44708	8.41216e-07	1.46283e-05	gi|3327393|gb|AAC26675.1|/7.46023e-14/putative Ta11-like non-LTR retroelement protein [Arabidopsis thaliana]
Unigene45449	0	20	0.01	3.49	8.44708	8.41216e-07	1.46177e-05	gi|18415178|ref|NP_568167.1|/1.84059e-42/NC domain-containing protein [Arabidopsis thaliana]
Unigene31687	0	20	0.01	3.49	8.44708	8.41216e-07	1.46071e-05	gi|255547049|ref|XP_002514582.1|/1.12365e-44/inositol or phosphatidylinositol kinase, putative [Ricinus communis]
Unigene48015	0	20	0.01	3.49	8.44708	8.41216e-07	1.45965e-05	-
Unigene21576	0	20	0.01	3.49	8.44708	8.41216e-07	1.45859e-05	-
Unigene17718	0	20	0.01	3.49	8.44708	8.41216e-07	1.45754e-05	gi|224127502|ref|XP_002320090.1|/3.07443e-26/f-box family protein [Populus trichocarpa]
Unigene52582	0	21	0.01	3.67	8.51964	4.18102e-07	7.61282e-06	gi|147863590|emb|CAN79774.1|/1.28584e-129/hypothetical protein [Vitis vinifera]
Unigene38964	0	22	0.01	3.84	8.58496	2.07806e-07	4.009e-06	-
Unigene47963	0	22	0.01	3.84	8.58496	2.07806e-07	4.00578e-06	gi|255642317|gb|ACU21423.1|/2.05591e-77/unknown [Glycine max]
Unigene54830	0	23	0.01	4.01	8.64746	1.03284e-07	2.11147e-06	gi|225454328|ref|XP_002277525.1|/1.8271e-178/PREDICTED: hypothetical protein [Vitis vinifera]
Unigene27697	0	23	0.01	4.01	8.64746	1.03284e-07	2.10967e-06	gi|224005847|ref|XP_002291884.1|/4.11735e-15/trypsin-like serine protease [Thalassiosira pseudonana CCMP1335]
Unigene31413	0	23	0.01	4.01	8.64746	1.03284e-07	2.10787e-06	-
Unigene4441	0	23	0.01	4.01	8.64746	1.03284e-07	2.10608e-06	gi|84311261|gb|ABC55432.1|/5.82426e-23/FLC-like 1 splice variant 4 [Beta vulgaris subsp. maritima]
Unigene41876	0	23	0.01	4.01	8.64746	1.03284e-07	2.10429e-06	gi|225441110|ref|XP_002265059.1|/1.23124e-51/PREDICTED: hypothetical protein [Vitis vinifera]
Unigene4385	0	24	0.01	4.19	8.71081	5.13344e-08	1.09813e-06	-
Unigene33792	0	24	0.01	4.19	8.71081	5.13344e-08	1.09715e-06	gi|158325159|gb|ABW34717.1|/2.46583e-28/acireductone dioxygenase [Solanum tuberosum]
Unigene38070	0	24	0.01	4.19	8.71081	5.13344e-08	1.09617e-06	gi|21311|emb|CAA29590.1|/5.98372e-22/Rieske FeS-precursor [Spinacia oleracea]
Unigene11820	0	25	0.01	4.36	8.76818	2.55144e-08	5.68092e-07	gi|147852988|emb|CAN83380.1|/1.23778e-42/hypothetical protein [Vitis vinifera]
Unigene56254	0	25	0.01	4.36	8.76818	2.55144e-08	5.67565e-07	gi|255537105|ref|XP_002509619.1|/8.07595e-125/conserved hypothetical protein [Ricinus communis]
Unigene26447	0	26	0.01	4.54	8.82655	1.26812e-08	2.95524e-07	-
Unigene30834	0	26	0.01	4.54	8.82655	1.26812e-08	2.95237e-07	-
Unigene36213	0	26	0.01	4.54	8.82655	1.26812e-08	2.94951e-07	gi|255578235|ref|XP_002529985.1|/4.35817e-41/orf protein, putative [Ricinus communis]
Unigene27636	0	27	0.01	4.71	8.87958	6.3028e-09	1.53755e-07	-
Unigene56989	0	27	0.01	4.71	8.87958	6.3028e-09	1.53599e-07	gi|225427772|ref|XP_002275329.1|/0/PREDICTED: hypothetical protein [Vitis vinifera]
Unigene36450	0	28	0.01	4.89	8.93369	3.13262e-09	8.00002e-08	gi|225462291|ref|XP_002265244.1|/4.98094e-29/PREDICTED: hypothetical protein [Vitis vinifera]
Unigene3950	0	28	0.01	4.89	8.93369	3.13262e-09	7.99151e-08	-
Unigene40908	0	29	0.01	5.06	8.98299	1.55698e-09	4.17634e-08	gi|47606031|sp|Q84V37.1|PROF_CHEAL/3.32241e-41/RecName: Full=Profilin; AltName: Full=Minor pollen allergen Che a 2; AltName: Allergen=Che a 2
Unigene49121	0	30	0.01	5.24	9.03342	7.73854e-10	2.11356e-08	-
Unigene39307	0	32	0.01	5.58	9.12412	1.91165e-10	5.61094e-09	gi|225432898|ref|XP_002280151.1|/2.72491e-27/PREDICTED: hypothetical protein [Vitis vinifera]
Unigene17775	0	33	0.01	5.76	9.16993	9.50128e-11	2.86953e-09	-
Unigene50896	0	37	0.01	6.46	9.33539	5.79758e-12	2.02662e-10	gi|225454489|ref|XP_002281073.1|/2.35037e-19/PREDICTED: hypothetical protein [Vitis vinifera]
Unigene47157	0	37	0.01	6.46	9.33539	5.79758e-12	2.02367e-10	-
Unigene39419	0	41	0.01	7.16	9.48382	3.53272e-13	1.61978e-11	gi|225462956|ref|XP_002270140.1|/1.21179e-38/PREDICTED: hypothetical protein [Vitis vinifera]
Unigene33903	0	44	0.01	7.68	9.58496	4.30766e-14	2.42483e-12	gi|225445222|ref|XP_002280919.1|/1.30316e-29/PREDICTED: hypothetical protein [Vitis vinifera]
Unigene27637	0	49	0.01	8.55	9.73978	1.11022e-15	7.25427e-14	gi|224083141|ref|XP_002306953.1|/9.15125e-23/predicted protein [Populus trichocarpa]
Unigene872	0	96	0.01	16.75	10.7099	0	0	gi|302142761|emb|CBI19964.3|/1.01073e-81/unnamed protein product [Vitis vinifera]
Unigene53123	3	25	0.52	4.36	3.06774	8.8117e-05	0.000971515	gi|255645833|gb|ACU23407.1|/1.27369e-69/unknown [Glycine max]
Unigene46939	3	25	0.52	4.36	3.06774	8.8117e-05	0.000971069	gi|255586856|ref|XP_002534038.1|/4.94163e-24/Aspartic proteinase nepenthesin-1 precursor, putative [Ricinus communis]
Unigene31609	3	25	0.52	4.36	3.06774	8.8117e-05	0.000970623	gi|224069484|ref|XP_002302983.1|/4.28972e-28/predicted protein [Populus trichocarpa]
Unigene18123	3	26	0.52	4.54	3.12611	8.215e-05	0.000913286	gi|296082546|emb|CBI21551.3|/7.54961e-25/unnamed protein product [Vitis vinifera]
Unigene39312	3	27	0.52	4.71	3.17914	7.88548e-05	0.000880325	gi|255586158|ref|XP_002533739.1|/2.78392e-56/Indole-3-acetic acid-amido synthetase GH3.6, putative [Ricinus communis]
Unigene20230	3	28	0.52	4.89	3.23325	7.70416e-05	0.000862089	-
Unigene45485	3	28	0.52	4.89	3.23325	7.70416e-05	0.000861687	gi|1781336|emb|CAA71495.1|/9.87097e-76/peroxidase [Spinacia oleracea]
Unigene54284	3	28	0.52	4.89	3.23325	7.70416e-05	0.000861286	gi|255567945|ref|XP_002524950.1|/4.27628e-171/natural resistance-associated macrophage protein, putative [Ricinus communis]
Unigene18767	3	29	0.52	5.06	3.28255	7.60472e-05	0.000853751	gi|297803434|ref|XP_002869601.1|/9.22877e-23/hypothetical protein ARALYDRAFT_492147 [Arabidopsis lyrata subsp. lyrata]
Unigene50993	3	29	0.52	5.06	3.28255	7.60472e-05	0.000853351	gi|224128498|ref|XP_002320347.1|/6.60563e-110/predicted protein [Populus trichocarpa]
Unigene9538	3	30	0.52	5.24	3.33298	7.55034e-05	0.00084844	-
Unigene49484	3	31	0.52	5.41	3.37905	7.5207e-05	0.000846697	gi|225442341|ref|XP_002281000.1|/2.46572e-96/PREDICTED: hypothetical protein [Vitis vinifera]
Unigene30377	3	31	0.52	5.41	3.37905	7.5207e-05	0.000846299	gi|299472067|emb|CBN79653.1|/4.32763e-20/ribosomal protein L18 [Ectocarpus siliculosus]
Unigene54327	3	34	0.52	5.93	3.51145	7.49114e-05	0.000844161	gi|297790907|ref|XP_002863338.1|/3.95633e-124/hypothetical protein ARALYDRAFT_916635 [Arabidopsis lyrata subsp. lyrata]
Unigene10086	3	34	0.52	5.93	3.51145	7.49114e-05	0.000843765	-
Unigene44735	3	36	0.52	6.28	3.59418	7.4872e-05	0.000844114	gi|255574788|ref|XP_002528301.1|/5.92835e-16/conserved hypothetical protein [Ricinus communis]
Unigene45984	3	39	0.52	6.81	3.71107	7.48586e-05	0.00084436	gi|224141947|ref|XP_002324322.1|/1.89724e-85/predicted protein [Populus trichocarpa]
Unigene10008	3	48	0.52	8.38	4.01037	7.48562e-05	0.00084473	-
Unigene21090	3	54	0.52	9.42	4.17914	7.48562e-05	0.000845128	-
Unigene40587	3	59	0.52	10.3	4.30799	7.48562e-05	0.000846323	gi|297842413|ref|XP_002889088.1|/5.89363e-46/ARID/BRIGHT DNA-binding domain-containing protein [Arabidopsis lyrata subsp. lyrata]
Unigene47703	3	78	0.52	13.61	4.71001	7.48562e-05	0.000845526	gi|255646007|gb|ACU23491.1|/2.76172e-84/unknown [Glycine max]
Unigene51836	3	93	0.52	16.23	4.96401	7.48562e-05	0.000845924	gi|224074185|ref|XP_002304291.1|/2.01215e-70/predicted protein [Populus trichocarpa]
Unigene56695	4	26	0.69	4.54	2.71802	7.65556e-05	0.000858253	gi|225462949|ref|XP_002268416.1|/0/PREDICTED: hypothetical protein [Vitis vinifera]
Unigene43546	4	26	0.69	4.54	2.71802	7.65556e-05	0.000857852	gi|297742396|emb|CBI34545.3|/1.14864e-12/unnamed protein product [Vitis vinifera]
Unigene49436	4	26	0.69	4.54	2.71802	7.65556e-05	0.000857451	gi|255556677|ref|XP_002519372.1|/1.19172e-34/ATP synthase alpha subunit mitochondrial, putative [Ricinus communis]
Unigene18699	4	27	0.69	4.71	2.77106	6.37106e-05	0.000733452	gi|255546517|ref|XP_002514318.1|/2.51907e-12/conserved hypothetical protein [Ricinus communis]
Unigene50348	4	29	0.69	5.06	2.87447	5.22876e-05	0.000614636	gi|134946|sp|P28645.1|STAD_SPIOL/1.30954e-101/RecName: Full=Acyl-[acyl-carrier-protein] desaturase, chloroplastic; AltName: Full=Stearoyl-ACP desaturase; Flags: Precursor
Unigene43263	4	31	0.69	5.41	2.97096	4.86588e-05	0.000575364	gi|295844360|gb|ADG43176.1|/1.23845e-27/putative major latex-like protein [Salvia miltiorrhiza]
Unigene6021	4	35	0.69	6.11	3.1465	4.71722e-05	0.000559995	-
Unigene43404	4	36	0.69	6.28	3.1861	4.71032e-05	0.00055973	gi|225439101|ref|XP_002269239.1|/4.7955e-64/PREDICTED: hypothetical protein [Vitis vinifera]
Unigene50195	4	47	0.69	8.2	3.57096	4.70192e-05	0.000559286	gi|255545086|ref|XP_002513604.1|/4.18212e-60/conserved hypothetical protein [Ricinus communis]
Unigene44867	4	48	0.69	8.38	3.60228	4.70192e-05	0.000559009	-
Unigene40556	4	49	0.69	8.55	3.63126	4.7019e-05	0.000559839	gi|225458830|ref|XP_002285308.1|/1.10891e-52/PREDICTED: hypothetical protein [Vitis vinifera]
Unigene51312	4	83	0.69	14.49	4.39232	4.7019e-05	0.000559561	gi|133712623|gb|ABO37118.1|/6.16433e-82/cuticular water permeability [Solanum habrochaites]
Unigene44244	5	27	0.86	4.71	2.45332	8.60082e-05	0.000950888	gi|255545250|ref|XP_002513686.1|/5.70686e-13/conserved hypothetical protein [Ricinus communis]
Unigene42363	5	27	0.86	4.71	2.45332	8.60082e-05	0.00095045	gi|128351|sp|P05314.1|NIR_SPIOL/2.45544e-36/RecName: Full=Ferredoxin--nitrite reductase, chloroplastic; Flags: Precursor
Unigene12391	5	28	0.86	4.89	2.50743	6.1787e-05	0.000713018	gi|255573437|ref|XP_002527644.1|/5.76418e-08/hypothetical protein RCOM_1278080 [Ricinus communis]
Unigene54813	5	30	0.86	5.24	2.60716	3.94888e-05	0.000478979	gi|224082562|ref|XP_002306742.1|/1.86705e-90/outward rectifying potassium channel [Populus trichocarpa]
Unigene55706	5	30	0.86	5.24	2.60716	3.94888e-05	0.000478737	gi|118485407|gb|ABK94560.1|/1.80443e-37/unknown [Populus trichocarpa]
Unigene50584	5	31	0.86	5.41	2.65322	3.47652e-05	0.000425994	gi|3386534|gb|AAC28384.1|/3.30829e-55/mariner transposase [Glycine max]
Unigene27248	5	32	0.86	5.58	2.69786	3.20504e-05	0.000395354	-
Unigene44903	5	32	0.86	5.58	2.69786	3.20504e-05	0.000395151	-
Unigene6569	5	33	0.86	5.76	2.74366	3.04968e-05	0.000378723	-
Unigene49753	5	35	0.86	6.11	2.82876	2.91078e-05	0.000364113	gi|255637132|gb|ACU18897.1|/4.1772e-70/unknown [Glycine max]
Unigene39988	5	37	0.86	6.46	2.90913	2.86624e-05	0.000359479	gi|242072142|ref|XP_002446007.1|/1.43453e-07/hypothetical protein SORBIDRAFT_06g000460 [Sorghum bicolor]
Unigene46376	5	41	0.86	7.16	3.05755	2.84772e-05	0.000357343	gi|255569692|ref|XP_002525811.1|/1.56392e-32/LysM domain GPI-anchored protein 2 precursor, putative [Ricinus communis]
Unigene42502	5	43	0.86	7.5	3.12448	2.84636e-05	0.00035736	gi|148807205|gb|ABR13312.1|/1.35165e-10/putative wound-induced protein [Prunus dulcis]
Unigene42561	5	45	0.86	7.85	3.19028	2.84594e-05	0.000357494	gi|297742829|emb|CBI35583.3|/8.09858e-64/unnamed protein product [Vitis vinifera]
Unigene43391	5	47	0.86	8.2	3.25322	2.8458e-05	0.000357852	-
Unigene52215	5	47	0.86	8.2	3.25322	2.8458e-05	0.000357664	gi|224092378|ref|XP_002309582.1|/2.74045e-73/predicted protein [Populus trichocarpa]
Unigene52837	5	57	0.86	9.95	3.53229	2.84576e-05	0.000358034	gi|89953403|gb|ABD83295.1|/1.89898e-83/Fgenesh protein 81 [Beta vulgaris]
Unigene52099	5	86	0.86	15.01	4.12544	2.84576e-05	0.000358222	gi|302143437|emb|CBI21998.3|/1.12588e-55/unnamed protein product [Vitis vinifera]
Unigene3887	6	30	1.03	5.24	2.34692	5.21944e-05	0.000614142	gi|297820384|ref|XP_002878075.1|/5.4512e-07/hypothetical protein ARALYDRAFT_486064 [Arabidopsis lyrata subsp. lyrata]
Unigene44538	6	31	1.03	5.41	2.39298	3.75426e-05	0.000456527	gi|1781336|emb|CAA71495.1|/5.23727e-17/peroxidase [Spinacia oleracea]
Unigene53524	6	31	1.03	5.41	2.39298	3.75426e-05	0.000456296	gi|122894104|gb|ABM67698.1|/5.05697e-165/mitogen-activated protein kinase [Citrus sinensis]
Unigene33049	6	32	1.03	5.58	2.43762	2.8895e-05	0.000362018	gi|225425172|ref|XP_002264588.1|/1.6611e-32/PREDICTED: hypothetical protein isoform 1 [Vitis vinifera]
Unigene7491	6	33	1.03	5.76	2.48342	2.38154e-05	0.000305397	-
Unigene54992	6	34	1.03	5.93	2.52539	2.08454e-05	0.000272559	gi|225457305|ref|XP_002281450.1|/2.11521e-60/PREDICTED: hypothetical protein [Vitis vinifera]
Unigene2713	6	34	1.03	5.93	2.52539	2.08454e-05	0.00027241	gi|85719350|gb|ABC75355.1|/1.38023e-84/Glycosyltransferase sugar-binding region containing DXD motif; Alpha 1,4-glycosyltransferase conserved region [Medicago truncatula]
Unigene27473	6	38	1.03	6.63	2.68636	1.72007e-05	0.000229152	-
Unigene48487	6	44	1.03	7.68	2.89846	1.67713e-05	0.000224805	gi|255576097|ref|XP_002528943.1|/5.25203e-47/calcium ion binding protein, putative [Ricinus communis]
Unigene40753	6	49	1.03	8.55	3.05328	1.67576e-05	0.000224747	-
Unigene50860	6	51	1.03	8.9	3.11116	1.67571e-05	0.000224866	gi|255577001|ref|XP_002529385.1|/6.18656e-105/Cyclic nucleotide-gated ion channel, putative [Ricinus communis]
Unigene44562	6	63	1.03	11	3.41679	1.67568e-05	0.000224988	gi|255586474|ref|XP_002533880.1|/3.83374e-23/Root phototropism protein, putative [Ricinus communis]
Unigene55628	7	31	1.21	5.41	2.16062	6.9986e-05	0.000797275	gi|255566797|ref|XP_002524382.1|/0/conserved hypothetical protein [Ricinus communis]
Unigene41548	7	31	1.21	5.41	2.16062	6.9986e-05	0.000796897	gi|297795783|ref|XP_002865776.1|/3.59224e-67/hypothetical protein ARALYDRAFT_918020 [Arabidopsis lyrata subsp. lyrata]
Unigene363	7	32	1.21	5.58	2.20526	4.57526e-05	0.000545844	gi|225431267|ref|XP_002275239.1|/1.5351e-39/PREDICTED: hypothetical protein [Vitis vinifera]
Unigene4411	7	32	1.21	5.58	2.20526	4.57526e-05	0.000545573	-
Unigene54128	7	33	1.21	5.76	2.25106	3.11532e-05	0.000386074	gi|53857147|gb|AAP03880.2|/1.81939e-86/Avr9/Cf-9 induced kinase 1 [Nicotiana tabacum]
Unigene8772	7	34	1.21	5.93	2.29303	2.24032e-05	0.000289455	-
Unigene48121	7	35	1.21	6.11	2.33617	1.71844e-05	0.000229061	gi|224089617|ref|XP_002308781.1|/3.98474e-28/predicted protein [Populus trichocarpa]
Unigene55531	7	36	1.21	6.28	2.37576	1.40861e-05	0.000192251	gi|296087804|emb|CBI35060.3|/1.97815e-118/unnamed protein product [Vitis vinifera]
Unigene23236	7	36	1.21	6.28	2.37576	1.40861e-05	0.000192142	gi|157042753|gb|ABV02028.1|/1.64606e-24/mevalonate diphosphate decarboxylase [Nicotiana langsdorffii x Nicotiana sanderae]
Unigene56022	7	37	1.21	6.46	2.41653	1.22549e-05	0.000169771	gi|255580995|ref|XP_002531315.1|/2.65715e-106/sugar binding protein, putative [Ricinus communis]
Unigene49917	7	38	1.21	6.63	2.454	1.11771e-05	0.000156011	gi|147768061|emb|CAN64915.1|/1.02637e-31/hypothetical protein [Vitis vinifera]
Unigene48379	7	42	1.21	7.33	2.59881	9.83706e-06	0.000139252	gi|224110490|ref|XP_002315535.1|/1.18014e-43/predicted protein [Populus trichocarpa]
Unigene52712	7	45	1.21	7.85	2.69769	9.69984e-06	0.000137391	gi|255544754|ref|XP_002513438.1|/5.90568e-21/conserved hypothetical protein [Ricinus communis]
Unigene22578	7	63	1.21	11	3.18442	9.6682e-06	0.000137104	-
Unigene16689	7	64	1.21	11.17	3.20655	9.6682e-06	0.000137348	gi|118485437|gb|ABK94575.1|/0/unknown [Populus trichocarpa]
Unigene3202	7	67	1.21	11.69	3.2722	9.6682e-06	0.000137267	gi|217331222|gb|ACK38253.1|/1.10832e-12/pathogenesis-related protein [Tamarix hispida]
Unigene57143	7	73	1.21	12.74	3.39629	9.6682e-06	0.000137023	gi|225459364|ref|XP_002285808.1|/0/PREDICTED: hypothetical protein [Vitis vinifera]
Unigene53257	7	126	1.21	21.99	4.18377	9.6682e-06	0.000137185	gi|297734068|emb|CBI15315.3|/3.51286e-67/unnamed protein product [Vitis vinifera]
Unigene29112	8	34	1.38	5.93	2.10336	4.10592e-05	0.000495271	gi|296084516|emb|CBI25537.3|/2.90904e-29/unnamed protein product [Vitis vinifera]
Unigene48901	8	34	1.38	5.93	2.10336	4.10592e-05	0.000495022	gi|225430578|ref|XP_002263819.1|/4.73961e-78/PREDICTED: hypothetical protein [Vitis vinifera]
Unigene23588	8	34	1.38	5.93	2.10336	4.10592e-05	0.000494774	gi|225435070|ref|XP_002284400.1|/5.80916e-13/PREDICTED: similar to MYB transcription factor MYB139 [Vitis vinifera]
Unigene49295	8	37	1.38	6.46	2.22687	1.31983e-05	0.000182104	gi|225436914|ref|XP_002274732.1|/1.41852e-48/PREDICTED: hypothetical protein isoform 2 [Vitis vinifera]
Unigene16040	8	37	1.38	6.46	2.22687	1.31983e-05	0.000181999	gi|30699349|ref|NP_565186.2|/6.83238e-32/ATGGH2 (gamma-glutamyl hydrolase 2); omega peptidase [Arabidopsis thaliana]
Unigene49102	8	37	1.38	6.46	2.22687	1.31983e-05	0.000181894	gi|296090637|emb|CBI41021.3|/1.68285e-46/unnamed protein product [Vitis vinifera]
Unigene7476	8	37	1.38	6.46	2.22687	1.31983e-05	0.00018179	-
Unigene54059	8	39	1.38	6.81	2.30299	8.21408e-06	0.000118019	gi|296090073|emb|CBI39892.3|/1.11093e-112/unnamed protein product [Vitis vinifera]
Unigene57054	8	41	1.38	7.16	2.37529	6.43902e-06	9.4845e-05	gi|225464805|ref|XP_002268635.1|/0/PREDICTED: hypothetical protein isoform 1 [Vitis vinifera]
Unigene41670	8	46	1.38	8.03	2.54073	5.55578e-06	8.29562e-05	gi|297733983|emb|CBI15230.3|/3.62572e-35/unnamed protein product [Vitis vinifera]
Unigene52261	8	49	1.38	8.55	2.63126	5.50422e-06	8.22888e-05	gi|242056491|ref|XP_002457391.1|/1.58109e-36/hypothetical protein SORBIDRAFT_03g006590 [Sorghum bicolor]
Unigene48992	8	144	1.38	25.13	4.18667	5.49204e-06	8.21579e-05	gi|255560679|ref|XP_002521353.1|/3.39095e-07/protein binding protein, putative [Ricinus communis]
Unigene6391	9	35	1.55	6.11	1.9789	5.88232e-05	0.000682099	gi|147842329|emb|CAN76208.1|/3.19495e-06/hypothetical protein [Vitis vinifera]
Unigene44263	9	36	1.55	6.28	2.0185	3.72684e-05	0.000453653	gi|225463618|ref|XP_002273207.1|/1.4742e-77/PREDICTED: hypothetical protein [Vitis vinifera]
Unigene30102	9	39	1.55	6.81	2.13539	1.0753e-05	0.00015097	gi|225444712|ref|XP_002278292.1|/5.30725e-18/PREDICTED: hypothetical protein [Vitis vinifera]
Unigene52500	9	39	1.55	6.81	2.13539	1.0753e-05	0.000150882	gi|255571408|ref|XP_002526652.1|/2.11868e-68/ATP binding protein, putative [Ricinus communis]
Unigene44590	9	41	1.55	7.16	2.20769	5.85518e-06	8.69395e-05	gi|224118638|ref|XP_002317870.1|/4.85667e-47/predicted protein [Populus trichocarpa]
Unigene33046	9	42	1.55	7.33	2.24154	4.73964e-06	7.17076e-05	gi|224119674|ref|XP_002331218.1|/9.73826e-33/predicted protein [Populus trichocarpa]
Unigene30617	9	42	1.55	7.33	2.24154	4.73964e-06	7.16624e-05	gi|224111652|ref|XP_002315932.1|/8.40681e-32/predicted protein [Populus trichocarpa]
Unigene33741	9	46	1.55	8.03	2.37313	3.28604e-06	5.1604e-05	gi|29570524|gb|AAO85278.1|/1.82264e-23/germin-like protein Wageningen 1 [Beta vulgaris]
Unigene55579	9	47	1.55	8.2	2.40336	3.20178e-06	5.03797e-05	gi|255645285|gb|ACU23139.1|/0/unknown [Glycine max]
Unigene53568	9	57	1.55	9.95	2.68243	3.0822e-06	4.85938e-05	gi|224111386|ref|XP_002315835.1|/9.10344e-130/predicted protein [Populus trichocarpa]
Unigene32303	9	75	1.55	13.09	3.07812	3.0817e-06	4.86499e-05	gi|224137858|ref|XP_002322669.1|/1.04487e-42/predicted protein [Populus trichocarpa]
Unigene40914	9	204	1.55	35.6	4.52154	3.0817e-06	4.86179e-05	-
Unigene48429	10	36	1.72	6.28	1.86836	8.51796e-05	0.000942162	gi|224128027|ref|XP_002329236.1|/2.42274e-68/predicted protein [Populus trichocarpa]
Unigene42459	10	37	1.72	6.46	1.90913	5.36932e-05	0.000630231	gi|255631302|gb|ACU16018.1|/1.1459e-17/unknown [Glycine max]
Unigene49257	10	37	1.72	6.46	1.90913	5.36932e-05	0.000629923	gi|224086693|ref|XP_002307934.1|/8.52998e-38/predicted protein [Populus trichocarpa]
Unigene54257	10	38	1.72	6.63	1.9466	3.39256e-05	0.000416344	gi|255578937|ref|XP_002530321.1|/9.77196e-168/transcription regulation, putative [Ricinus communis]
Unigene26644	10	39	1.72	6.81	1.98525	2.15814e-05	0.000280652	-
Unigene55730	10	39	1.72	6.81	1.98525	2.15814e-05	0.0002805	gi|225426132|ref|XP_002272796.1|/1.62559e-62/PREDICTED: hypothetical protein [Vitis vinifera]
Unigene55162	10	41	1.72	7.16	2.05755	9.1709e-06	0.000130515	gi|225447600|ref|XP_002272703.1|/1.25585e-140/PREDICTED: hypothetical protein [Vitis vinifera]
Unigene25987	10	43	1.72	7.5	2.12448	4.46584e-06	6.80374e-05	-
Unigene46523	10	50	1.72	8.73	2.34357	1.78728e-06	2.94564e-05	gi|225426609|ref|XP_002280587.1|/5.36662e-25/PREDICTED: hypothetical protein [Vitis vinifera]
Unigene49294	10	55	1.72	9.6	2.48063	1.71741e-06	2.84809e-05	gi|297733772|emb|CBI15019.3|/1.26526e-97/unnamed protein product [Vitis vinifera]
Unigene55149	10	59	1.72	10.3	2.58216	1.71277e-06	2.84237e-05	gi|224075637|ref|XP_002304715.1|/1.1864e-106/predicted protein [Populus trichocarpa]
Unigene39148	10	60	1.72	10.47	2.60578	1.71252e-06	2.84392e-05	gi|224104989|ref|XP_002313645.1|/7.18748e-20/histone deacetylase [Populus trichocarpa]
Unigene50570	11	41	1.9	7.16	1.91396	1.95425e-05	0.000256502	gi|297741160|emb|CBI31891.3|/6.91422e-45/unnamed protein product [Vitis vinifera]
Unigene52972	11	47	1.9	8.2	2.10962	1.93538e-06	3.18098e-05	gi|255541748|ref|XP_002511938.1|/1.22648e-101/Protein ABIL1, putative [Ricinus communis]
Unigene35980	11	70	1.9	12.22	2.68517	9.43572e-07	1.62433e-05	gi|224118302|ref|XP_002317785.1|/7.05422e-15/predicted protein [Populus trichocarpa]
Unigene30149	11	74	1.9	12.92	2.76553	9.43568e-07	1.62549e-05	-
Unigene41427	11	91	1.9	15.88	3.06314	9.43566e-07	1.62665e-05	-
Unigene35603	12	40	2.07	6.98	1.7536	6.89078e-05	0.000787236	gi|255630034|gb|ACU15369.1|/2.49157e-36/unknown [Glycine max]
Unigene670	12	45	2.07	7.85	1.92306	7.1972e-06	0.000104853	gi|255644969|gb|ACU22984.1|/3.25474e-23/unknown [Glycine max]
Unigene22854	12	46	2.07	8.03	1.95577	4.65802e-06	7.06511e-05	-
Unigene8009	12	50	2.07	8.73	2.07635	1.10518e-06	1.87693e-05	gi|223942895|gb|ACN25531.1|/3.50228e-25/unknown [Zea mays]
Unigene51010	12	63	2.07	11	2.4098	5.17206e-07	9.2973e-06	gi|225427522|ref|XP_002264151.1|/3.2273e-48/PREDICTED: hypothetical protein [Vitis vinifera]
Unigene33644	12	67	2.07	11.69	2.49757	5.16558e-07	9.29262e-06	gi|297733646|emb|CBI14893.3|/2.1452e-48/unnamed protein product [Vitis vinifera]
Unigene55469	13	42	2.24	7.33	1.71031	6.1277e-05	0.000707814	gi|224082386|ref|XP_002306674.1|/1.43908e-113/GRAS family transcription factor [Populus trichocarpa]
Unigene45297	13	46	2.24	8.03	1.8419	1.01503e-05	0.000143011	gi|225449176|ref|XP_002278716.1|/3.93489e-69/PREDICTED: hypothetical protein isoform 1 [Vitis vinifera]
Unigene47160	13	46	2.24	8.03	1.8419	1.01503e-05	0.000142927	gi|224075445|ref|XP_002304636.1|/8.40199e-83/predicted protein [Populus trichocarpa]
Unigene49447	13	47	2.24	8.2	1.87213	6.47256e-06	9.52805e-05	gi|255556934|ref|XP_002519500.1|/5.77886e-114/Transitional endoplasmic reticulum ATPase, putative [Ricinus communis]
Unigene21703	13	49	2.24	8.55	1.93243	2.6887e-06	4.28976e-05	gi|297744827|emb|CBI38095.3|/1.77371e-18/unnamed protein product [Vitis vinifera]
Unigene57116	13	53	2.24	9.25	2.04595	6.2928e-07	1.11449e-05	gi|225448968|ref|XP_002269663.1|/0/PREDICTED: similar to SEC8 (secretion 8) isoform 1 [Vitis vinifera]
Unigene15314	13	58	2.24	10.12	2.17564	3.09912e-07	5.75654e-06	-
Unigene8720	13	63	2.24	11	2.29593	2.83304e-07	5.32834e-06	-
Unigene53857	13	64	2.24	11.17	2.31806	2.82402e-07	5.31554e-06	gi|224138652|ref|XP_002326656.1|/1.86005e-157/predicted protein [Populus trichocarpa]
Unigene38620	13	65	2.24	11.34	2.33985	2.81864e-07	5.31794e-06	gi|224095202|ref|XP_002310360.1|/4.24855e-28/predicted protein [Populus trichocarpa]
Unigene37944	13	65	2.24	11.34	2.33985	2.81864e-07	5.31376e-06	gi|4206114|gb|AAD11426.1|/3.74359e-40/cytoplasmic glucose-6-phosphate 1-dehydrogenase [Mesembryanthemum crystallinum]
Unigene52420	13	71	2.24	12.39	2.46761	2.81114e-07	5.30796e-06	gi|52851168|emb|CAH58632.1|/1.31847e-62/nodulin-like protein [Plantago major]
Unigene47432	13	76	2.24	13.26	2.56551	2.81084e-07	5.31158e-06	gi|225453991|ref|XP_002280585.1|/1.16732e-23/PREDICTED: hypothetical protein [Vitis vinifera]
Unigene28800	13	234	2.24	40.84	4.18841	2.81082e-07	5.31573e-06	-
Unigene53331	14	0	2.41	0.01	-7.91289	6.67224e-05	0.00076482	gi|255555875|ref|XP_002518973.1|/4.98693e-85/Nodulin-26, putative [Ricinus communis]
Unigene53378	14	0	2.41	0.01	-7.91289	6.67224e-05	0.000764454	-
Unigene30948	14	0	2.41	0.01	-7.91289	6.67224e-05	0.000764089	gi|145343549|ref|XP_001416382.1|/9.92158e-25/ribosomal protein L19 [Ostreococcus lucimarinus CCE9901]
Unigene55721	14	0	2.41	0.01	-7.91289	6.67224e-05	0.000763725	gi|225425092|ref|XP_002272104.1|/1.77537e-93/PREDICTED: hypothetical protein [Vitis vinifera]
Unigene27872	14	0	2.41	0.01	-7.91289	6.67224e-05	0.00076336	gi|297737425|emb|CBI26626.3|/1.96379e-25/unnamed protein product [Vitis vinifera]
Unigene46251	14	43	2.41	7.5	1.63786	8.37124e-05	0.000928933	gi|255559034|ref|XP_002520540.1|/9.40833e-51/zinc transporter, putative [Ricinus communis]
Unigene49995	14	45	2.41	7.85	1.70366	3.48628e-05	0.000426753	gi|225459123|ref|XP_002285695.1|/2.30023e-31/PREDICTED: hypothetical protein [Vitis vinifera]
Unigene42863	14	46	2.41	8.03	1.73637	2.23682e-05	0.000289159	gi|255556394|ref|XP_002519231.1|/2.48547e-68/map3k delta-1 protein kinase, putative [Ricinus communis]
Unigene42143	14	47	2.41	8.2	1.76659	1.43082e-05	0.000194949	-
Unigene46757	14	48	2.41	8.38	1.79792	9.13382e-06	0.000130065	gi|255557303|ref|XP_002519682.1|/2.86118e-69/Calcyclin-binding protein, putative [Ricinus communis]
Unigene38666	14	50	2.41	8.73	1.85695	3.72366e-06	5.77577e-05	gi|224119218|ref|XP_002318017.1|/2.3339e-10/predicted protein [Populus trichocarpa]
Unigene46310	14	51	2.41	8.9	1.88477	2.39112e-06	3.86642e-05	-
Unigene43348	14	61	2.41	10.65	2.14375	1.69606e-07	3.32827e-06	gi|255571968|ref|XP_002526925.1|/1.17844e-70/conserved hypothetical protein [Ricinus communis]
Unigene38960	14	76	2.41	13.26	2.45998	1.52234e-07	3.01451e-06	gi|225459221|ref|XP_002285748.1|/3.00941e-42/PREDICTED: hypothetical protein [Vitis vinifera]
Unigene40247	14	77	2.41	13.44	2.47943	1.52231e-07	3.01695e-06	gi|225440908|ref|XP_002282804.1|/5.18173e-42/PREDICTED: hypothetical protein [Vitis vinifera]
Unigene43473	14	86	2.41	15.01	2.63882	1.52227e-07	3.01936e-06	gi|224090639|ref|XP_002309043.1|/4.04407e-63/predicted protein [Populus trichocarpa]
Unigene18	15	0	2.59	0.01	-8.01681	3.356e-05	0.000412702	-
Unigene45076	15	0	2.59	0.01	-8.01681	3.356e-05	0.00041249	gi|225439594|ref|XP_002266001.1|/3.25425e-41/PREDICTED: hypothetical protein [Vitis vinifera]
Unigene55159	15	0	2.59	0.01	-8.01681	3.356e-05	0.000412279	gi|225458870|ref|XP_002285384.1|/1.38851e-139/PREDICTED: hypothetical protein [Vitis vinifera]
Unigene54724	15	45	2.59	7.85	1.59974	7.31098e-05	0.000827749	gi|297733646|emb|CBI14893.3|/5.37688e-159/unnamed protein product [Vitis vinifera]
Unigene56169	15	45	2.59	7.85	1.59974	7.31098e-05	0.000827359	gi|255544986|ref|XP_002513554.1|/0/glutamate synthase, putative [Ricinus communis]
Unigene35722	15	53	2.59	9.25	1.8365	2.14226e-06	3.48517e-05	gi|30686070|ref|NP_173320.2|/4.55125e-30/WRKY61; transcription factor [Arabidopsis thaliana]
Unigene39127	15	80	2.59	13.96	2.43027	8.21e-08	1.70161e-06	gi|122890420|emb|CAM12780.1|/6.92175e-47/aspartic proteinase [Fagopyrum esculentum]
Unigene27361	16	0	2.76	0.01	-8.10852	1.68799e-05	0.000226135	-
Unigene43480	16	0	2.76	0.01	-8.10852	1.68799e-05	0.000226008	-
Unigene55843	16	0	2.76	0.01	-8.10852	1.68799e-05	0.000225882	gi|164604830|dbj|BAF98467.1|/6.15115e-113/cytochrome P450 [Coptis japonica var. dissecta]
Unigene48271	16	0	2.76	0.01	-8.10852	1.68799e-05	0.000225756	gi|302143168|emb|CBI20463.3|/5.1548e-23/unnamed protein product [Vitis vinifera]
Unigene41596	16	0	2.76	0.01	-8.10852	1.68799e-05	0.00022563	gi|297739742|emb|CBI29924.3|/2.10309e-59/unnamed protein product [Vitis vinifera]
Unigene45129	16	48	2.76	8.38	1.60228	4.15588e-05	0.00050004	-
Unigene49715	16	52	2.76	9.08	1.71802	7.29786e-06	0.000106191	gi|297740752|emb|CBI30934.3|/1.43761e-30/unnamed protein product [Vitis vinifera]
Unigene52172	16	53	2.76	9.25	1.74479	4.6856e-06	7.10245e-05	gi|297746517|emb|CBI16573.3|/1.53894e-60/unnamed protein product [Vitis vinifera]
Unigene46503	16	58	2.76	10.12	1.87447	5.14844e-07	9.26874e-06	gi|224107815|ref|XP_002314611.1|/4.22944e-54/predicted protein [Populus trichocarpa]
Unigene45201	16	62	2.76	10.82	1.97096	1.15094e-07	2.32319e-06	gi|225445236|ref|XP_002280965.1|/1.00859e-13/PREDICTED: hypothetical protein [Vitis vinifera]
Unigene28762	16	70	2.76	12.22	2.1465	4.55194e-08	9.78096e-07	-
Unigene8192	16	70	2.76	12.22	2.1465	4.55194e-08	9.7722e-07	gi|224112513|ref|XP_002316217.1|/4.84517e-126/predicted protein [Populus trichocarpa]
Unigene19247	16	79	2.76	13.79	2.32088	4.413e-08	9.53367e-07	gi|242066264|ref|XP_002454421.1|/1.62407e-19/hypothetical protein SORBIDRAFT_04g030550 [Sorghum bicolor]
Unigene43928	16	96	2.76	16.75	2.60142	4.4116e-08	9.53924e-07	gi|255540539|ref|XP_002511334.1|/6.25019e-06/copper amine oxidase, putative [Ricinus communis]
Unigene38000	17	0	2.93	0.01	-8.19476	8.49024e-06	0.000121622	-
Unigene31966	17	0	2.93	0.01	-8.19476	8.49024e-06	0.00012155	gi|224075812|ref|XP_002304779.1|/1.20104e-22/predicted protein [Populus trichocarpa]
Unigene49861	17	51	2.93	8.9	1.6029	2.36632e-05	0.000303933	-
Unigene17962	17	51	2.93	8.9	1.6029	2.36632e-05	0.000303771	gi|161701638|gb|ABX75856.1|/4.03399e-10/cinnamyl alcohol dehydrogenase [Acacia auriculiformis x Acacia mangium]
Unigene57145	17	52	2.93	9.08	1.63179	1.54215e-05	0.000208459	gi|225432752|ref|XP_002283122.1|/0/PREDICTED: hypothetical protein isoform 2 [Vitis vinifera]
Unigene18857	17	71	2.93	12.39	2.0802	2.59074e-08	5.75773e-07	gi|224139692|ref|XP_002323230.1|/6.20468e-11/predicted protein [Populus trichocarpa]
Unigene46675	17	77	2.93	13.44	2.19756	2.3746e-08	5.30689e-07	gi|224113283|ref|XP_002316445.1|/3.11068e-68/predicted protein [Populus trichocarpa]
Unigene40264	17	83	2.93	14.49	2.30609	2.36376e-08	5.29253e-07	gi|238481619|ref|NP_001154791.1|/6.39327e-08/proline-rich family protein [Arabidopsis thaliana]
Unigene19928	17	92	2.93	16.06	2.4545	2.36324e-08	5.30126e-07	-
Unigene51905	17	170	2.93	29.67	3.34003	2.36324e-08	5.29631e-07	gi|255545490|ref|XP_002513805.1|/6.17417e-51/heat shock protein 70 (HSP70)-interacting protein, putative [Ricinus communis]
Unigene19449	17	277	2.93	48.35	4.04454	2.36324e-08	5.30623e-07	gi|224121690|ref|XP_002318648.1|/2.5114e-12/predicted protein [Populus trichocarpa]
Unigene55314	18	0	3.1	0.01	-8.27612	4.27042e-06	6.52259e-05	gi|255572422|ref|XP_002527148.1|/6.23996e-50/conserved hypothetical protein [Ricinus communis]
Unigene219	18	0	3.1	0.01	-8.27612	4.27042e-06	6.51844e-05	gi|226492795|ref|NP_001150462.1|/0/LOC100284092 [Zea mays]
Unigene52217	18	0	3.1	0.01	-8.27612	4.27042e-06	6.51429e-05	gi|224101061|ref|XP_002312125.1|/2.65434e-68/predicted protein [Populus trichocarpa]
Unigene13963	18	51	3.1	8.9	1.52154	4.74616e-05	0.000562873	-
Unigene46863	18	52	3.1	9.08	1.55042	3.13406e-05	0.000387795	gi|225452831|ref|XP_002283619.1|/5.9433e-22/PREDICTED: hypothetical protein [Vitis vinifera]
Unigene48915	18	58	3.1	10.12	1.70687	2.3912e-06	3.86395e-05	gi|209171772|dbj|BAG74565.1|/8.75864e-32/alkaline alpha galactosidase [Tetragonia tetragonioides]
Unigene51399	18	59	3.1	10.3	1.7323	1.53976e-06	2.57665e-05	gi|224091961|ref|XP_002309418.1|/2.24575e-23/predicted protein [Populus trichocarpa]
Unigene47290	18	66	3.1	11.52	1.8938	7.51074e-08	1.57574e-06	gi|224136534|ref|XP_002326884.1|/2.6168e-15/predicted protein [Populus trichocarpa]
Unigene51962	18	73	3.1	12.74	2.03903	1.4836e-08	3.42083e-07	gi|225442729|ref|XP_002284941.1|/1.1511e-113/PREDICTED: hypothetical protein isoform 2 [Vitis vinifera]
Unigene45166	18	76	3.1	13.26	2.09674	1.31335e-08	3.0488e-07	-
Unigene492	18	77	3.1	13.44	2.11619	1.29352e-08	3.00569e-07	-
Unigene55592	18	114	3.1	19.9	2.68243	1.26257e-08	2.94519e-07	gi|255558752|ref|XP_002520400.1|/0/protein phosphatase-5, putative [Ricinus communis]
Unigene41242	18	116	3.1	20.25	2.70758	1.26257e-08	2.95093e-07	gi|255570408|ref|XP_002526163.1|/2.15277e-16/stearoyl-ACP desaturase [Ricinus communis]
Unigene6437	18	557	3.1	97.21	4.97076	1.26257e-08	2.94805e-07	gi|33149683|gb|AAP96921.1|/4.72992e-86/alcohol dehydrogenase [Dianthus caryophyllus]
Unigene16339	19	0	3.28	0.01	-8.35755	2.14792e-06	3.49201e-05	-
Unigene53098	19	52	3.28	9.08	1.469	6.1276e-05	0.000708485	gi|224084123|ref|XP_002307218.1|/1.26947e-61/aromatic and neutral amino acid transporter [Populus trichocarpa]
Unigene43324	19	52	3.28	9.08	1.469	6.1276e-05	0.000708144	-
Unigene56649	19	60	3.28	10.47	1.67449	2.12062e-06	3.45231e-05	gi|224138222|ref|XP_002322760.1|/4.24435e-152/predicted protein [Populus trichocarpa]
Unigene9858	19	63	3.28	11	1.74574	5.68678e-07	1.01616e-05	gi|255578924|ref|XP_002530315.1|/1.31885e-06/nuclease, putative [Ricinus communis]
Unigene23694	19	75	3.28	13.09	1.9967	8.85422e-09	2.11058e-07	gi|255587002|ref|XP_002534094.1|/1.10249e-31/Beta-expansin 1a precursor, putative [Ricinus communis]
Unigene18233	19	86	3.28	15.01	2.19416	6.73932e-09	1.63241e-07	-
Unigene14504	19	314	3.28	54.8	4.06241	6.73004e-09	1.63347e-07	-
Unigene26696	20	0	3.45	0.01	-8.43045	1.08036e-06	1.83868e-05	-
Unigene29150	20	0	3.45	0.01	-8.43045	1.08036e-06	1.83738e-05	gi|300268380|gb|EFJ52561.1|/6.26249e-32/component of cytosolic 80S ribosome and 40S small subunit [Volvox carteri f. nagariensis]
Unigene23249	20	54	3.45	9.42	1.44913	5.2347e-05	0.000615032	gi|7242493|emb|CAB77204.1|/9.32524e-28/urate oxidase [Cicer arietinum]
Unigene35527	20	57	3.45	9.95	1.5281	1.54611e-05	0.000208759	gi|255553671|ref|XP_002517876.1|/1.78747e-42/protein phosphatase 2c, putative [Ricinus communis]
Unigene49011	20	62	3.45	10.82	1.64903	1.87289e-06	3.08249e-05	-
Unigene27454	20	66	3.45	11.52	1.73947	3.26984e-07	6.05956e-06	gi|124488476|gb|ABN12322.1|/1.90373e-28/phenylcoumaran benzylic ether reductase-like protein [Gossypium hirsutum]
Unigene12406	20	68	3.45	11.87	1.78265	1.35496e-07	2.71446e-06	gi|255542718|ref|XP_002512422.1|/1.17179e-41/respiratory burst oxidase, putative [Ricinus communis]
Unigene48298	20	70	3.45	12.22	1.82458	5.67372e-08	1.20617e-06	-
Unigene26215	20	84	3.45	14.66	2.08722	3.64868e-09	9.21974e-08	-
Unigene52377	20	110	3.45	19.2	2.47644	3.58058e-09	9.08596e-08	gi|225446973|ref|XP_002265155.1|/2.73779e-52/PREDICTED: hypothetical protein [Vitis vinifera]
Unigene56526	20	113	3.45	19.72	2.51499	3.58058e-09	9.07635e-08	gi|297734047|emb|CBI15294.3|/3.13089e-173/unnamed protein product [Vitis vinifera]
Unigene5258	21	2	3.62	0.35	-3.37056	4.0445e-05	0.00048934	gi|224133576|ref|XP_002327629.1|/1.29833e-155/predicted protein [Populus trichocarpa]
Unigene6037	21	2	3.62	0.35	-3.37056	4.0445e-05	0.000489093	gi|225446191|ref|XP_002262977.1|/3.88863e-166/PREDICTED: hypothetical protein [Vitis vinifera]
Unigene6136	21	2	3.62	0.35	-3.37056	4.0445e-05	0.000488846	gi|297740209|emb|CBI30391.3|/2.53635e-60/unnamed protein product [Vitis vinifera]
Unigene56414	21	56	3.62	9.77	1.43237	4.46252e-05	0.00053319	gi|297809397|ref|XP_002872582.1|/0/hypothetical protein ARALYDRAFT_489969 [Arabidopsis lyrata subsp. lyrata]
Unigene55693	21	56	3.62	9.77	1.43237	4.46252e-05	0.000532924	gi|225458016|ref|XP_002276739.1|/1.61385e-171/PREDICTED: hypothetical protein [Vitis vinifera]
Unigene50788	21	57	3.62	9.95	1.45871	2.99554e-05	0.000373547	gi|297802544|ref|XP_002869156.1|/7.6688e-39/binding protein [Arabidopsis lyrata subsp. lyrata]
Unigene46241	21	59	3.62	10.3	1.50858	1.33315e-05	0.000183518	-
Unigene54131	21	60	3.62	10.47	1.5322	8.84072e-06	0.000126191	gi|255548205|ref|XP_002515159.1|/2.52114e-112/Ubiquinone biosynthesis protein coq-8, putative [Ricinus communis]
Unigene2638	21	62	3.62	10.82	1.57964	3.84394e-06	5.93546e-05	gi|224118642|ref|XP_002317871.1|/4.11019e-17/predicted protein [Populus trichocarpa]
Unigene33236	21	63	3.62	11	1.60344	2.52096e-06	4.04907e-05	-
Unigene53100	21	66	3.62	11.52	1.67008	6.97102e-07	1.23006e-05	gi|224108429|ref|XP_002314844.1|/4.93449e-98/predicted protein [Populus trichocarpa]
Unigene56392	21	69	3.62	12.04	1.73377	1.88122e-07	3.66165e-06	gi|297738885|emb|CBI28130.3|/4.68609e-107/unnamed protein product [Vitis vinifera]
Unigene16626	21	73	3.62	12.74	1.8153	3.27088e-08	7.18934e-07	gi|255571033|ref|XP_002526467.1|/4.45169e-121/ELMO domain-containing protein, putative [Ricinus communis]
Unigene175	21	74	3.62	12.92	1.83554	2.14086e-08	4.82045e-07	gi|224132070|ref|XP_002321248.1|/4.49596e-116/cytochrome P450 probable ent-kaurenoic acid oxidase [Populus trichocarpa]
Unigene51516	21	76	3.62	13.26	1.87302	9.65926e-09	2.29791e-07	gi|225428177|ref|XP_002281652.1|/8.21604e-29/PREDICTED: hypothetical protein [Vitis vinifera]
Unigene39376	22	0	3.79	0.01	-8.56605	2.73318e-07	5.18116e-06	gi|224114495|ref|XP_002332344.1|/1.18327e-14/predicted protein [Populus trichocarpa]
Unigene33972	22	2	3.79	0.35	-3.43677	2.20316e-05	0.000285423	gi|116054850|emb|CAL56927.1|/3.90556e-42/Mitochondrial elongation factor (ISS) [Ostreococcus tauri]
Unigene9717	22	56	3.79	9.77	1.36616	8.26324e-05	0.000917798	-
Unigene53193	22	61	3.79	10.65	1.49058	1.14656e-05	0.000159666	gi|147864248|emb|CAN83015.1|/6.70809e-119/hypothetical protein [Vitis vinifera]
Unigene25511	22	62	3.79	10.82	1.51343	7.6316e-06	0.000110578	gi|4206114|gb|AAD11426.1|/3.62749e-35/cytoplasmic glucose-6-phosphate 1-dehydrogenase [Mesembryanthemum crystallinum]
Unigene11152	22	62	3.79	10.82	1.51343	7.6316e-06	0.000110511	gi|297849696|ref|XP_002892729.1|/1.87956e-07/At1g13140 [Arabidopsis lyrata subsp. lyrata]
Unigene51975	22	64	3.79	11.17	1.55936	3.3435e-06	5.23691e-05	gi|242060978|ref|XP_002451778.1|/2.44514e-47/hypothetical protein SORBIDRAFT_04g007700 [Sorghum bicolor]
Unigene7742	22	69	3.79	12.04	1.66757	4.0018e-07	7.32543e-06	-
Unigene55059	23	0	3.97	0.01	-8.633	1.37473e-07	2.74946e-06	gi|116787640|gb|ABK24587.1|/5.17275e-147/unknown [Picea sitchensis]
Unigene36429	23	3	3.97	0.52	-2.93256	5.58498e-05	0.000650767	-
Unigene20232	23	58	3.97	10.12	1.35	6.97662e-05	0.000795527	-
Unigene49168	23	58	3.97	10.12	1.35	6.97662e-05	0.000795149	gi|255540259|ref|XP_002511194.1|/1.68373e-70/AMP-activated protein kinase, gamma regulatory subunit, putative [Ricinus communis]
Unigene31747	23	60	3.97	10.47	1.39905	3.2259e-05	0.00039711	-
Unigene46895	23	67	3.97	11.69	1.55806	1.91599e-06	3.15126e-05	gi|255568643|ref|XP_002525295.1|/5.03131e-21/conserved hypothetical protein [Ricinus communis]
Unigene30247	23	69	3.97	12.04	1.60062	8.28148e-07	1.44639e-05	gi|224118624|ref|XP_002331408.1|/1.34338e-37/trans-cinnamate 4-monooxygenase [Populus trichocarpa]
Unigene17202	23	69	3.97	12.04	1.60062	8.28148e-07	1.44534e-05	-
Unigene25430	23	85	3.97	14.84	1.90228	1.19034e-09	3.21085e-08	gi|31616513|gb|AAP55714.1|/4.02931e-18/GDSL-lipase [Chenopodium rubrum]
Unigene5905	23	90	3.97	15.71	1.98447	5.96756e-10	1.65054e-08	-
Unigene36237	23	102	3.97	17.8	2.16467	5.35322e-10	1.49268e-08	gi|217071560|gb|ACJ84140.1|/3.25062e-28/unknown [Medicago truncatula]
Unigene12215	24	2	4.14	0.35	-3.5642	6.47942e-06	9.5323e-05	-
Unigene16942	24	2	4.14	0.35	-3.5642	6.47942e-06	9.52646e-05	gi|302142870|emb|CBI20165.3|/0/unnamed protein product [Vitis vinifera]
Unigene42575	24	3	4.14	0.52	-2.99305	3.13118e-05	0.000387639	gi|62362434|gb|AAX81588.1|/1.49312e-25/nectarin IV [Nicotiana langsdorffii x Nicotiana sanderae]
Unigene3117	24	60	4.14	10.47	1.33856	5.88418e-05	0.000681985	gi|147866326|emb|CAN82033.1|/1.60061e-28/hypothetical protein [Vitis vinifera]
Unigene35683	24	62	4.14	10.82	1.386	2.73658e-05	0.000347029	gi|11125685|emb|CAC15504.1|/4.39248e-49/B2-type cyclin dependent kinase [Solanum lycopersicum]
Unigene16500	24	65	4.14	11.34	1.45372	8.4244e-06	0.000120824	gi|225431027|ref|XP_002273357.1|/9.27759e-111/PREDICTED: hypothetical protein [Vitis vinifera]
Unigene52807	24	66	4.14	11.52	1.47644	5.64544e-06	8.41901e-05	gi|255547125|ref|XP_002514620.1|/4.97894e-76/ADP,ATP carrier protein, putative [Ricinus communis]
Unigene55296	24	67	4.14	11.69	1.49757	3.76948e-06	5.83175e-05	gi|225462367|ref|XP_002267637.1|/1.7525e-44/PREDICTED: hypothetical protein [Vitis vinifera]
Unigene11012	24	74	4.14	12.92	1.6419	2.0306e-07	3.92375e-06	gi|225430567|ref|XP_002263074.1|/2.3147e-116/PREDICTED: hypothetical protein [Vitis vinifera]
Unigene16934	24	88	4.14	15.36	1.89148	6.67282e-10	1.83924e-08	gi|224055166|ref|XP_002298427.1|/5.39476e-30/predicted protein [Populus trichocarpa]
Unigene292	24	99	4.14	17.28	2.0614	2.8574e-10	8.23563e-09	gi|255556145|ref|XP_002519107.1|/6.55257e-13/non-symbiotic hemoglobin, putative [Ricinus communis]
Unigene47760	25	0	4.31	0.01	-8.75154	3.47788e-08	7.60945e-07	-
Unigene19425	25	65	4.31	11.34	1.39566	1.57607e-05	0.000212685	gi|116784723|gb|ABK23449.1|/3.50438e-14/unknown [Picea sitchensis]
Unigene35470	25	67	4.31	11.69	1.43952	7.20054e-06	0.000104838	gi|255545964|ref|XP_002514042.1|/5.20617e-50/conserved hypothetical protein [Ricinus communis]
Unigene5485	25	74	4.31	12.92	1.58385	4.15598e-07	7.57298e-06	-
Unigene22839	25	77	4.31	13.44	1.64077	1.16741e-07	2.35446e-06	-
Unigene56409	25	83	4.31	14.49	1.7493	8.65036e-09	2.06404e-07	gi|225423664|ref|XP_002276440.1|/2.014e-174/PREDICTED: hypothetical protein [Vitis vinifera]
Unigene15104	25	87	4.31	15.18	1.81641	1.55817e-09	4.17486e-08	gi|225446374|ref|XP_002274155.1|/7.58253e-52/PREDICTED: hypothetical protein [Vitis vinifera]
Unigene56147	25	87	4.31	15.18	1.81641	1.55817e-09	4.1702e-08	gi|224122518|ref|XP_002330501.1|/0/predicted protein [Populus trichocarpa]
Unigene54715	25	106	4.31	18.5	2.10177	1.50625e-10	4.44278e-09	gi|224103609|ref|XP_002313120.1|/1.51528e-153/predicted protein [Populus trichocarpa]
Unigene19694	26	62	4.48	10.82	1.27213	8.74036e-05	0.000964093	-
Unigene11954	26	63	4.48	11	1.29593	6.05294e-05	0.000700867	gi|255548275|ref|XP_002515194.1|/2.09509e-35/LRX2, putative [Ricinus communis]
Unigene56987	26	68	4.48	11.87	1.40575	9.08146e-06	0.000129473	gi|225463891|ref|XP_002264093.1|/0/PREDICTED: hypothetical protein [Vitis vinifera]
Unigene16850	26	69	4.48	12.04	1.42626	6.14434e-06	9.08393e-05	gi|147787217|emb|CAN64638.1|/5.52086e-28/hypothetical protein [Vitis vinifera]
Unigene56809	26	93	4.48	16.23	1.85709	2.87954e-10	8.27954e-09	gi|225460781|ref|XP_002276411.1|/0/PREDICTED: hypothetical protein [Vitis vinifera]
Unigene50000	26	605	4.48	105.59	4.55883	7.9897e-11	2.43138e-09	gi|297739996|emb|CBI30178.3|/7.03534e-89/unnamed protein product [Vitis vinifera]
Unigene39164	27	4	4.66	0.7	-2.7349	2.2294e-05	0.000288355	-
Unigene50308	27	66	4.66	11.52	1.30574	3.51228e-05	0.000429717	-
Unigene52065	27	68	4.66	11.87	1.34892	1.65874e-05	0.000222963	gi|255574470|ref|XP_002528147.1|/8.67673e-125/rhythmically-expressed protein 2 protein, putative [Ricinus communis]
Unigene34832	27	70	4.66	12.22	1.39084	7.71708e-06	0.000111614	-
Unigene52818	27	74	4.66	12.92	1.4712	1.601e-06	2.67354e-05	gi|255552872|ref|XP_002517479.1|/8.68378e-20/Protein C10orf22, putative [Ricinus communis]
Unigene29720	27	75	4.66	13.09	1.49006	1.07148e-06	1.82747e-05	-
Unigene27151	27	97	4.66	16.93	1.86118	1.19201e-10	3.56413e-09	-
Unigene53796	27	120	4.66	20.94	2.16786	4.24978e-11	1.33041e-09	gi|224128073|ref|XP_002320237.1|/1.93726e-98/catechol o-methyltransferase related [Populus trichocarpa]
Unigene52605	27	155	4.66	27.05	2.53723	4.24968e-11	1.33212e-09	gi|225441209|ref|XP_002266542.1|/1.05246e-14/PREDICTED: hypothetical protein [Vitis vinifera]
Unigene34118	27	617	4.66	107.69	4.53041	4.24968e-11	1.33387e-09	-
Unigene12459	28	3	4.83	0.52	-3.21544	2.98616e-06	4.73599e-05	-
Unigene12855	28	5	4.83	0.87	-2.47294	4.45546e-05	0.000532612	-
Unigene11536	28	66	4.83	11.52	1.25405	6.12992e-05	0.00070773	gi|255587017|ref|XP_002534100.1|/7.38096e-36/conserved hypothetical protein [Ricinus communis]
Unigene43729	28	67	4.83	11.69	1.27518	4.26308e-05	0.000510888	-
Unigene24168	28	85	4.83	14.84	1.6194	3.40486e-08	7.4633e-07	-
Unigene31859	28	92	4.83	16.06	1.73338	1.66797e-09	4.44421e-08	gi|4103618|gb|AAD01800.1|/2.06014e-14/HyPRP [Fragaria x ananassa]
Unigene35821	28	131	4.83	22.86	2.24273	2.26814e-11	7.37992e-10	gi|291621305|dbj|BAI94490.1|/7.05422e-15/JAZ-like protein [Dianthus caryophyllus]
Unigene30669	29	0	5	0.01	-8.96578	2.22594e-09	5.80827e-08	gi|15718687|ref|NP_000996.2|/2.36915e-26/40S ribosomal protein S3 [Homo sapiens]
Unigene28626	29	0	5	0.01	-8.96578	2.22594e-09	5.80196e-08	-
Unigene26506	29	2	5	0.35	-3.8365	2.91098e-07	5.4578e-06	-
Unigene13099	29	68	5	11.87	1.24732	5.13084e-05	0.000604013	-
Unigene53788	29	69	5	12.04	1.26784	3.57514e-05	0.000436962	gi|255569920|ref|XP_002525923.1|/6.24644e-89/60S ribosomal protein L7a, putative [Ricinus communis]
Unigene56030	29	75	5	13.09	1.38847	3.7859e-06	5.85338e-05	gi|225465075|ref|XP_002268838.1|/1.0717e-139/PREDICTED: hypothetical protein isoform 1 [Vitis vinifera]
Unigene7420	29	76	5	13.26	1.40708	2.57238e-06	4.12337e-05	-
Unigene12451	29	86	5	15.01	1.58592	4.5478e-08	9.78083e-07	-
Unigene17434	29	254	5	44.33	3.14828	1.22107e-11	4.10101e-10	gi|300078576|gb|ADJ67193.1|/1.10189e-07/hypothetical protein [Jatropha curcas]
Unigene41470	29	287	5	50.09	3.32452	1.22107e-11	4.10676e-10	gi|68052991|sp|O20250.1|TKTC_SPIOL/5.97057e-54/RecName: Full=Transketolase, chloroplastic; Short=TK; Flags: Precursor
Unigene21479	30	5	5.17	0.87	-2.57108	1.50978e-05	0.00020443	-
Unigene54701	30	5	5.17	0.87	-2.57108	1.50978e-05	0.000204315	gi|147797198|emb|CAN60368.1|/1.06723e-82/hypothetical protein [Vitis vinifera]
Unigene2992	30	68	5.17	11.87	1.19908	8.7089e-05	0.000961507	gi|225438684|ref|XP_002277488.1|/1.50526e-09/PREDICTED: hypothetical protein [Vitis vinifera]
Unigene35910	30	71	5.17	12.39	1.26094	2.99704e-05	0.00037354	gi|19568098|gb|AAL89456.1|/1.72147e-45/osmotic stress-activated protein kinase [Nicotiana tabacum]
Unigene15956	30	76	5.17	13.26	1.35884	4.70348e-06	7.12504e-05	gi|297829040|ref|XP_002882402.1|/2.08724e-33/hypothetical protein ARALYDRAFT_477807 [Arabidopsis lyrata subsp. lyrata]
Unigene48824	30	79	5.17	13.79	1.41539	1.48593e-06	2.49354e-05	gi|225439747|ref|XP_002274508.1|/6.59418e-08/PREDICTED: hypothetical protein [Vitis vinifera]
Unigene49213	30	83	5.17	14.49	1.48682	3.059e-07	5.68642e-06	gi|58465454|gb|AAW78520.1|/4.09935e-109/GDP dissociation inhibitor 1 [Solanum chilense]
Unigene47910	30	85	5.17	14.84	1.52125	1.36341e-07	2.72909e-06	gi|255541074|ref|XP_002511601.1|/3.64702e-10/ubiquitin-protein ligase, putative [Ricinus communis]
Unigene3420	30	93	5.17	16.23	1.65043	4.8307e-09	1.19055e-07	gi|225463476|ref|XP_002273074.1|/1.46033e-119/PREDICTED: hypothetical protein [Vitis vinifera]
Unigene54355	30	108	5.17	18.85	1.86633	1.27183e-11	4.25362e-10	gi|225441696|ref|XP_002277274.1|/1.70465e-50/PREDICTED: hypothetical protein [Vitis vinifera]
Unigene49745	30	109	5.17	19.02	1.87928	1.04601e-11	3.54284e-10	gi|225441088|ref|XP_002263129.1|/1.01286e-07/PREDICTED: hypothetical protein isoform 2 [Vitis vinifera]
Unigene43353	30	135	5.17	23.56	2.1881	6.60628e-12	2.27613e-10	gi|28952037|gb|AAC69277.2|/4.8627e-16/putative phospholipase A2 [Dianthus caryophyllus]
Unigene41822	31	2	5.35	0.35	-3.93411	8.29676e-08	1.71662e-06	gi|225440442|ref|XP_002271297.1|/1.90837e-36/PREDICTED: hypothetical protein [Vitis vinifera]
Unigene16388	31	71	5.35	12.39	1.21157	5.11692e-05	0.000602967	gi|225457130|ref|XP_002280322.1|/2.79345e-158/PREDICTED: hypothetical protein [Vitis vinifera]
Unigene16071	31	81	5.35	14.14	1.40217	1.26588e-06	2.13623e-05	gi|225449442|ref|XP_002283087.1|/0/PREDICTED: hypothetical protein [Vitis vinifera]
Unigene19401	31	86	5.35	15.01	1.48831	1.76368e-07	3.4525e-06	-
Unigene32133	31	101	5.35	17.63	1.72042	3.2279e-10	9.22587e-09	-
Unigene46162	31	106	5.35	18.5	1.78991	3.8275e-11	1.20927e-09	-
Unigene28131	31	112	5.35	19.55	1.86956	5.88508e-12	2.05122e-10	-
Unigene37653	31	176	5.35	30.72	2.52157	3.62688e-12	1.33804e-10	-
Unigene33850	31	252	5.35	43.98	3.03924	3.62688e-12	1.3401e-10	-
Unigene10303	32	0	5.52	0.01	-9.10852	2.83244e-10	8.19323e-09	gi|301119741|ref|XP_002907598.1|/1.25416e-29/60S ribosomal protein L23a [Phytophthora infestans T30-4]
Unigene7660	32	0	5.52	0.01	-9.10852	2.83244e-10	8.18336e-09	gi|297736557|emb|CBI25428.3|/1.30735e-08/unnamed protein product [Vitis vinifera]
Unigene41109	32	4	5.52	0.7	-2.97924	1.28995e-06	2.17379e-05	-
Unigene44494	32	5	5.52	0.87	-2.66558	5.03468e-06	7.57888e-05	-
Unigene36334	32	7	5.52	1.22	-2.17779	4.9464e-05	0.000584309	gi|224064707|ref|XP_002301540.1|/3.16312e-07/predicted protein [Populus trichocarpa]
Unigene42874	32	74	5.52	12.92	1.22687	3.00386e-05	0.000374195	gi|88659664|gb|ABD47730.1|/2.51231e-44/(1-4)-beta-mannan endohydrolase [Eucalyptus globulus subsp. globulus]
Unigene46875	32	77	5.52	13.44	1.28379	1.0212e-05	0.000143711	gi|217072722|gb|ACJ84721.1|/2.92239e-53/unknown [Medicago truncatula]
Unigene49036	32	83	5.52	14.49	1.39232	1.07719e-06	1.8346e-05	gi|268416836|gb|ACZ05048.1|/4.90771e-38/putative homeobox protein 12 [Phytolacca acinosa]
Unigene44319	32	106	5.52	18.5	1.74479	7.86862e-11	2.40369e-09	gi|297815980|ref|XP_002875873.1|/2.71796e-39/integral membrane HPP family protein [Arabidopsis lyrata subsp. lyrata]
Unigene31294	32	127	5.52	22.17	2.00587	2.04214e-12	7.88575e-11	-
Unigene28320	32	149	5.52	26.01	2.23633	2.0377e-12	7.9068e-11	gi|224143809|ref|XP_002325082.1|/9.46188e-12/predicted protein [Populus trichocarpa]
Unigene46026	32	173	5.52	30.19	2.45133	2.0377e-12	7.89403e-11	gi|297740038|emb|CBI30220.3|/9.68641e-53/unnamed protein product [Vitis vinifera]
Unigene47067	32	337	5.52	58.82	3.41357	2.0377e-12	7.8813e-11	gi|225464043|ref|XP_002265899.1|/1.6258e-54/PREDICTED: hypothetical protein [Vitis vinifera]
Unigene50233	33	0	5.69	0.01	-9.15228	1.42466e-10	4.2125e-09	gi|297722995|ref|NP_001173861.1|/7.97913e-19/Os04g0310000 [Oryza sativa Japonica Group]
Unigene13651	33	7	5.69	1.22	-2.22155	2.9799e-05	0.000371983	gi|225434365|ref|XP_002276707.1|/5.27633e-78/PREDICTED: hypothetical protein [Vitis vinifera]
Unigene42729	33	7	5.69	1.22	-2.22155	2.9799e-05	0.00037179	gi|255538054|ref|XP_002510092.1|/6.04947e-06/conserved hypothetical protein [Ricinus communis]
Unigene23781	33	8	5.69	1.4	-2.023	8.04906e-05	0.000896084	-
Unigene28816	33	79	5.69	13.79	1.27712	8.58106e-06	0.000122777	gi|255553145|ref|XP_002517615.1|/4.49197e-38/nucleic acid binding protein, putative [Ricinus communis]
Unigene15298	33	93	5.69	16.23	1.51216	3.9217e-08	8.52605e-07	gi|225439765|ref|XP_002273310.1|/3.80509e-92/PREDICTED: hypothetical protein [Vitis vinifera]
Unigene3867	33	111	5.69	19.37	1.76732	1.94837e-11	6.39152e-10	gi|220702721|gb|ACL81159.1|/9.5305e-14/putative auxin/aluminum-responsive protein [Mirabilis jalapa]
Unigene44277	33	133	5.69	23.21	2.02825	1.16329e-12	4.72009e-11	gi|297746244|emb|CBI16300.3|/3.53334e-55/unnamed protein product [Vitis vinifera]
Unigene6272	33	164	5.69	28.62	2.33052	1.16285e-12	4.72629e-11	gi|224055587|ref|XP_002298553.1|/4.85132e-15/predicted protein [Populus trichocarpa]
Unigene193	33	508	5.69	88.66	3.96178	1.16285e-12	4.73431e-11	gi|99014570|emb|CAK22275.1|/8.0513e-43/putative phosphatidylinositol kinase [Chenopodium rubrum]
Unigene41921	34	0	5.86	0.01	-9.19476	7.16574e-11	2.20301e-09	gi|255546407|ref|XP_002514263.1|/1.66408e-48/elongation factor ts, putative [Ricinus communis]
Unigene41316	34	3	5.86	0.52	-3.49432	8.08306e-08	1.67965e-06	-
Unigene42864	34	6	5.86	1.05	-2.48051	5.80124e-06	8.62453e-05	gi|225460977|ref|XP_002280251.1|/1.46945e-52/PREDICTED: hypothetical protein [Vitis vinifera]
Unigene11775	34	6	5.86	1.05	-2.48051	5.80124e-06	8.61919e-05	gi|166209891|gb|ABL89187.3|/7.15239e-44/high affinity nitrate transporter [Spinacia oleracea]
Unigene45407	34	7	5.86	1.22	-2.26402	1.78716e-05	0.00023743	gi|255584279|ref|XP_002532876.1|/3.12595e-13/2-deoxyglucose-6-phosphate phosphatase, putative [Ricinus communis]
Unigene7159	34	8	5.86	1.4	-2.06547	4.93676e-05	0.000583457	-
Unigene500	34	77	5.86	13.44	1.19756	2.97862e-05	0.000372211	gi|255619284|ref|XP_002540009.1|/2.44532e-36/3-dehydroquinate synthase, putative [Ricinus communis]
Unigene27501	34	77	5.86	13.44	1.19756	2.97862e-05	0.000372017	-
Unigene44362	34	79	5.86	13.79	1.23465	1.47535e-05	0.000200107	-
Unigene50214	34	79	5.86	13.79	1.23465	1.47535e-05	0.000199994	gi|225431529|ref|XP_002275260.1|/6.26386e-48/PREDICTED: hypothetical protein [Vitis vinifera]
Unigene49950	34	84	5.86	14.66	1.32291	2.40108e-06	3.87469e-05	gi|225457652|ref|XP_002273353.1|/2.24721e-10/PREDICTED: hypothetical protein [Vitis vinifera]
Unigene51853	34	87	5.86	15.18	1.3732	7.77638e-07	1.36514e-05	gi|225433884|ref|XP_002265131.1|/6.34395e-48/PREDICTED: hypothetical protein [Vitis vinifera]
Unigene45029	34	94	5.86	16.41	1.4856	5.06178e-08	1.08473e-06	gi|297737422|emb|CBI26623.3|/7.31728e-09/unnamed protein product [Vitis vinifera]
Unigene45934	34	112	5.86	19.55	1.7382	2.64802e-11	8.56944e-10	-
Unigene36611	34	114	5.86	19.9	1.7638	1.13258e-11	3.81988e-10	-
Unigene40814	35	0	6.04	0.01	-9.2384	3.60422e-11	1.14628e-09	gi|300164932|gb|EFJ31540.1|/1.56338e-06/hypothetical protein SELMODRAFT_408209 [Selaginella moellendorffii]
Unigene42193	35	8	6.04	1.4	-2.10912	3.01354e-05	0.000375206	-
Unigene46419	35	84	6.04	14.66	1.27926	4.21552e-06	6.45106e-05	gi|255565297|ref|XP_002523640.1|/1.89411e-62/WD-repeat protein, putative [Ricinus communis]
Unigene8166	35	86	6.04	15.01	1.3133	2.02612e-06	3.31647e-05	gi|255578241|ref|XP_002529988.1|/4.74724e-35/conserved hypothetical protein [Ricinus communis]
Unigene54101	35	88	6.04	15.36	1.34656	9.61916e-07	1.65235e-05	gi|255547824|ref|XP_002514969.1|/5.97321e-114/conserved hypothetical protein [Ricinus communis]
Unigene9942	35	88	6.04	15.36	1.34656	9.61916e-07	1.65116e-05	gi|225443758|ref|XP_002270114.1|/6.2103e-11/PREDICTED: hypothetical protein [Vitis vinifera]
Unigene17002	35	90	6.04	15.71	1.37906	4.5129e-07	8.17367e-06	gi|147783577|emb|CAN61314.1|/2.9857e-140/hypothetical protein [Vitis vinifera]
Unigene28889	35	98	6.04	17.1	1.50138	1.95737e-08	4.42809e-07	-
Unigene39476	35	112	6.04	19.55	1.69455	5.59566e-11	1.74265e-09	-
Unigene16221	35	122	6.04	21.29	1.81756	1.07425e-12	4.42621e-11	gi|520914|emb|CAA81747.1|/0/Amino cyclopropane carboxylate acid synthase [Solanum tuberosum]
Unigene36741	36	8	6.21	1.4	-2.14917	1.83122e-05	0.000242478	gi|224070488|ref|XP_002303157.1|/5.53268e-12/predicted protein [Populus trichocarpa]
Unigene37723	36	8	6.21	1.4	-2.14917	1.83122e-05	0.000242344	gi|255586755|ref|XP_002533997.1|/6.03244e-06/KOM, putative [Ricinus communis]
Unigene18757	36	9	6.21	1.57	-1.98383	4.8046e-05	0.000568398	gi|45477151|sp|Q8RXA8.1|NDK4_SPIOL/5.5989e-20/RecName: Full=Nucleoside diphosphate kinase 4, chloroplastic; AltName: Full=Nucleoside diphosphate kinase IV; Short=NDP kinase IV; Short=NDPK IV; Short=NDK IV; AltName: Full=Nucleoside diphosphate kinase III;
Unigene41793	36	78	6.21	13.61	1.132	5.75556e-05	0.00066837	-
Unigene16983	36	83	6.21	14.49	1.22239	1.03362e-05	0.000145288	gi|255545438|ref|XP_002513779.1|/0/RNA binding protein, putative [Ricinus communis]
Unigene46620	37	5	6.38	0.87	-2.87447	3.0452e-07	5.66956e-06	gi|225424691|ref|XP_002263479.1|/4.8708e-74/PREDICTED: hypothetical protein [Vitis vinifera]
Unigene1279	37	6	6.38	1.05	-2.60317	1.14251e-06	1.93484e-05	-
Unigene5246	37	7	6.38	1.22	-2.38668	3.7605e-06	5.82537e-05	-
Unigene10131	37	82	6.38	14.31	1.1654	2.43982e-05	0.00031187	-
Unigene33770	37	91	6.38	15.88	1.31558	9.97252e-07	1.70693e-05	-
Unigene2576	37	95	6.38	16.58	1.37782	2.22692e-07	4.26871e-06	-
Unigene15659	37	104	6.38	18.15	1.50834	6.53576e-09	1.58953e-07	gi|224144161|ref|XP_002325205.1|/1.39639e-124/predicted protein [Populus trichocarpa]
Unigene55375	37	127	6.38	22.17	1.79698	5.40234e-13	2.3814e-11	gi|255576972|ref|XP_002529371.1|/2.23061e-111/protein binding protein, putative [Ricinus communis]
Unigene17638	37	131	6.38	22.86	1.8412	2.46248e-13	1.17865e-11	-
Unigene13801	38	0	6.55	0.01	-9.35535	4.58626e-12	1.64638e-10	gi|301104775|ref|XP_002901472.1|/4.08243e-19/cysteine protease family C01A, putative [Phytophthora infestans T30-4]
Unigene42455	38	9	6.55	1.57	-2.06073	1.8243e-05	0.000241828	-
Unigene19027	38	9	6.55	1.57	-2.06073	1.8243e-05	0.000241695	-
Unigene52907	38	84	6.55	14.66	1.16232	2.03418e-05	0.00026641	gi|255639986|gb|ACU20285.1|/3.58498e-45/unknown [Glycine max]
Unigene53706	38	85	6.55	14.84	1.17992	1.44606e-05	0.000196803	gi|224146396|ref|XP_002325992.1|/2.33769e-72/predicted protein [Populus trichocarpa]
Unigene57032	38	90	6.55	15.71	1.26212	2.50142e-06	4.02578e-05	gi|225432572|ref|XP_002281142.1|/0/PREDICTED: hypothetical protein [Vitis vinifera]
Unigene46654	38	91	6.55	15.88	1.27764	1.74486e-06	2.88962e-05	gi|224071033|ref|XP_002303339.1|/1.26184e-13/predicted protein [Populus trichocarpa]
Unigene55125	38	113	6.55	19.72	1.59009	3.22818e-10	9.21569e-09	gi|296084620|emb|CBI25670.3|/4.89464e-28/unnamed protein product [Vitis vinifera]
Unigene32815	38	129	6.55	22.51	1.781	4.68292e-13	2.09118e-11	gi|255539587|ref|XP_002510858.1|/2.84933e-24/conserved hypothetical protein [Ricinus communis]
Unigene27794	38	161	6.55	28.1	2.101	1.4766e-13	7.486e-12	gi|4097579|gb|AAD00116.1|/1.11607e-28/NTGP1 [Nicotiana tabacum]
Unigene50406	39	5	6.73	0.87	-2.95152	9.71224e-08	1.99059e-06	gi|224061523|ref|XP_002300522.1|/2.78176e-67/predicted protein [Populus trichocarpa]
Unigene4575	39	81	6.73	14.14	1.0711	8.83522e-05	0.000972767	gi|224103687|ref|XP_002313154.1|/0/predicted protein [Populus trichocarpa]
Unigene9851	39	83	6.73	14.49	1.10638	4.61316e-05	0.000549819	-
Unigene39793	39	118	6.73	20.59	1.61327	8.09106e-11	2.45911e-09	gi|255567041|ref|XP_002524503.1|/1.30212e-08/conserved hypothetical protein [Ricinus communis]
Unigene52237	39	128	6.73	22.34	1.73095	1.21569e-12	4.9078e-11	gi|1209756|gb|AAB53155.1|/2.55904e-79/integral membrane protein [Beta vulgaris]
Unigene31190	39	143	6.73	24.96	1.89094	1.19904e-13	6.19676e-12	-
Unigene40922	39	210	6.73	36.65	2.44513	1.18794e-13	6.15265e-12	gi|116791611|gb|ABK26041.1|/9.06881e-31/unknown [Picea sitchensis]
Unigene30461	40	0	6.9	0.01	-9.43045	1.16027e-12	4.73183e-11	gi|259595217|gb|ACW83329.1|/6.89317e-26/cytochrome oxidase subunit I [Hypnea pannosa]
Unigene39252	40	6	6.9	1.05	-2.71621	2.1847e-07	4.19785e-06	-
Unigene28913	40	8	6.9	1.4	-2.30117	2.39564e-06	3.86851e-05	-
Unigene7380	40	9	6.9	1.57	-2.13583	6.80758e-06	9.97835e-05	-
Unigene32789	40	10	6.9	1.75	-1.97924	1.77718e-05	0.000236365	gi|298204762|emb|CBI25260.3|/1.46196e-12/unnamed protein product [Vitis vinifera]
Unigene25902	40	11	6.9	1.92	-1.84549	4.30372e-05	0.000515501	-
Unigene39221	40	85	6.9	14.84	1.10482	3.83628e-05	0.000465792	-
Unigene56459	40	89	6.9	15.53	1.17039	1.00728e-05	0.00014217	gi|297738283|emb|CBI27484.3|/4.11448e-138/unnamed protein product [Vitis vinifera]
Unigene52513	40	89	6.9	15.53	1.17039	1.00728e-05	0.000142086	gi|225451130|ref|XP_002266266.1|/2.37937e-35/PREDICTED: hypothetical protein [Vitis vinifera]
Unigene38936	40	107	6.9	18.67	1.43605	1.36951e-08	3.17302e-07	-
Unigene47059	40	114	6.9	19.9	1.5281	8.4329e-10	2.29275e-08	gi|255576493|ref|XP_002529138.1|/6.8023e-13/serine/threonine protein phosphatase 2a regulatory subunit A, putative [Ricinus communis]
Unigene15392	40	117	6.9	20.42	1.56531	2.47192e-10	7.16767e-09	gi|225452622|ref|XP_002276178.1|/4.47798e-84/PREDICTED: hypothetical protein [Vitis vinifera]
Unigene47604	40	129	6.9	22.51	1.7059	1.62248e-12	6.43092e-11	-
Unigene49221	41	10	7.07	1.75	-2.01436	1.09932e-05	0.000153982	gi|54606738|dbj|BAD66761.1|/4.2937e-85/orf176 [Beta vulgaris subsp. vulgaris]
Unigene44761	41	10	7.07	1.75	-2.01436	1.09932e-05	0.000153892	-
Unigene17338	41	88	7.07	15.36	1.1194	2.29706e-05	0.000296148	-
Unigene40058	41	93	7.07	16.23	1.19888	4.2343e-06	6.47154e-05	-
Unigene52634	41	97	7.07	16.93	1.2598	1.03656e-06	1.76915e-05	gi|225447612|ref|XP_002273239.1|/1.20516e-50/PREDICTED: hypothetical protein [Vitis vinifera]
Unigene30125	41	98	7.07	17.1	1.27421	7.23908e-07	1.27361e-05	-
Unigene28179	41	102	7.07	17.8	1.3321	1.67565e-07	3.29902e-06	gi|255546666|ref|XP_002514392.1|/7.03944e-07/conserved hypothetical protein [Ricinus communis]
Unigene44291	41	108	7.07	18.85	1.41478	1.72712e-08	3.94442e-07	gi|296089154|emb|CBI38857.3|/7.96327e-15/unnamed protein product [Vitis vinifera]
Unigene18109	41	110	7.07	19.2	1.44132	7.94226e-09	1.90455e-07	gi|225452101|ref|XP_002284159.1|/7.08262e-15/PREDICTED: hypothetical protein [Vitis vinifera]
Unigene24906	41	169	7.07	29.5	2.06093	1.35891e-13	6.94813e-12	gi|29892113|gb|AAP03012.1|/3.29887e-28/seed calcium dependent protein kinase a [Glycine max]
Unigene26613	41	264	7.07	46.08	2.70436	1.35891e-13	6.96297e-12	-
Unigene45348	42	11	7.24	1.92	-1.91488	1.70019e-05	0.000227008	gi|255645394|gb|ACU23193.1|/1.07905e-42/unknown [Glycine max]
Unigene16924	42	11	7.24	1.92	-1.91488	1.70019e-05	0.000226881	gi|217072036|gb|ACJ84378.1|/5.02872e-127/unknown [Medicago truncatula]
Unigene5118	42	12	7.24	2.09	-1.79249	3.98822e-05	0.000483018	gi|225424823|ref|XP_002268171.1|/2.14978e-38/PREDICTED: hypothetical protein [Vitis vinifera]
Unigene49450	42	88	7.24	15.36	1.08512	3.67176e-05	0.000447175	gi|303734|dbj|BAA02118.1|/3.96408e-70/GTP-binding protein [Pisum sativum]
Unigene25539	42	100	7.24	17.45	1.26917	6.08942e-07	1.08166e-05	gi|198400331|gb|ACH87174.1|/6.21634e-19/late embryogenesis abundant protein [Camellia sinensis]
Unigene9568	42	109	7.24	19.02	1.39346	2.1635e-08	4.86686e-07	gi|255563669|ref|XP_002522836.1|/1.63259e-84/fertilization-independent endosperm protein, putative [Ricinus communis]
Unigene22235	42	112	7.24	19.55	1.43311	6.80502e-09	1.64666e-07	gi|2213871|gb|AAB61594.1|/1.4465e-20/poly(A)-binding protein [Mesembryanthemum crystallinum]
Unigene51466	42	130	7.24	22.69	1.648	4.49286e-12	1.62257e-10	gi|22854880|gb|AAN09798.1|/5.55248e-62/benzoyl coenzyme A: benzyl alcohol benzoyl transferase [Nicotiana tabacum]
Unigene56663	42	144	7.24	25.13	1.79535	9.4813e-14	4.986e-12	gi|255548311|ref|XP_002515212.1|/0/conserved hypothetical protein [Ricinus communis]
Unigene27573	43	6	7.42	1.05	-2.82103	4.07124e-08	8.84315e-07	gi|15238555|ref|NP_197839.1|/1.9855e-09/60s acidic ribosomal protein P1, putative [Arabidopsis thaliana]
Unigene55308	43	10	7.42	1.75	-2.08406	4.15498e-06	6.36654e-05	gi|297829770|ref|XP_002882767.1|/0/actin-11 [Arabidopsis lyrata subsp. lyrata]
Unigene20268	43	13	7.42	2.27	-1.70873	5.68522e-05	0.000661804	-
Unigene52146	43	97	7.42	16.93	1.19009	2.96072e-06	4.70186e-05	gi|225446869|ref|XP_002283859.1|/3.0865e-77/PREDICTED: hypothetical protein [Vitis vinifera]
Unigene42280	43	106	7.42	18.5	1.31803	1.19826e-07	2.41261e-06	-
Unigene6655	43	116	7.42	20.25	1.44843	2.67248e-09	6.89839e-08	-
Unigene32663	43	120	7.42	20.94	1.49677	5.48186e-10	1.525e-08	-
Unigene51763	43	131	7.42	22.86	1.62333	6.05648e-12	2.1079e-10	gi|296084099|emb|CBI24487.3|/3.62377e-88/unnamed protein product [Vitis vinifera]
Unigene48299	43	132	7.42	23.04	1.63465	4.00546e-12	1.46419e-10	gi|255633362|gb|ACU17038.1|/1.93338e-22/unknown [Glycine max]
Unigene50562	43	139	7.42	24.26	1.70909	2.95764e-13	1.3745e-11	gi|225423491|ref|XP_002269100.1|/7.74747e-113/PREDICTED: similar to 14-3-3 protein Lil 1433-3 [Vitis vinifera]
Unigene53035	44	8	7.59	1.4	-2.43867	2.95656e-07	5.52598e-06	gi|255568217|ref|XP_002525084.1|/4.49282e-152/ATP-binding cassette transporter, putative [Ricinus communis]
Unigene9055	44	10	7.59	1.75	-2.11674	2.53956e-06	4.07621e-05	gi|14423905|sp|Q9XGL4.1|RL31_CYAPA/2.67915e-13/RecName: Full=60S ribosomal protein L31
Unigene48723	44	12	7.59	2.09	-1.8606	1.60252e-05	0.000215769	gi|75309266|sp|Q9FPL6.1|METK2_SUASA/2.12128e-06/RecName: Full=S-adenosylmethionine synthase 2; Short=AdoMet synthase 2; AltName: Full=Methionine adenosyltransferase 2; Short=MAT 2
Unigene53801	44	13	7.59	2.27	-1.74141	3.65602e-05	0.000445485	gi|225461411|ref|XP_002282248.1|/5.53597e-45/PREDICTED: hypothetical protein [Vitis vinifera]
Unigene47985	44	100	7.59	17.45	1.20106	1.75434e-06	2.90332e-05	gi|255627307|gb|ACU13998.1|/7.10111e-14/unknown [Glycine max]
Unigene37234	44	109	7.59	19.02	1.32535	7.00676e-08	1.47259e-06	gi|6446577|gb|AAD39534.2|/2.5172e-57/cellulose synthase catalytic subunit [Gossypium hirsutum]
Unigene9787	44	115	7.59	20.07	1.40287	7.3174e-09	1.75999e-07	-
Unigene44062	44	116	7.59	20.25	1.41575	4.98108e-09	1.22635e-07	gi|297740521|emb|CBI30703.3|/7.70259e-68/unnamed protein product [Vitis vinifera]
Unigene26472	45	9	7.76	1.57	-2.30529	5.41476e-07	9.69723e-06	-
Unigene53842	45	13	7.76	2.27	-1.77336	2.34054e-05	0.000301268	gi|72256935|gb|AAZ67354.1|/2.228e-110/putative hydroxyphenylpyruvate reductase [Salvia miltiorrhiza]
Unigene40807	45	14	7.76	2.44	-1.66918	5.12898e-05	0.000604091	-
Unigene44317	45	90	7.76	15.71	1.01755	7.43586e-05	0.000841094	-
Unigene3528	45	94	7.76	16.41	1.08045	2.1109e-05	0.000275255	-
Unigene29875	45	107	7.76	18.67	1.26659	2.53224e-07	4.8308e-06	-
Unigene33605	45	132	7.76	23.04	1.57001	1.60527e-11	5.30958e-10	gi|12585308|sp|P93262.1|PGMC_MESCR/2.1452e-48/RecName: Full=Phosphoglucomutase, cytoplasmic; Short=PGM; AltName: Full=Glucose phosphomutase
Unigene47964	45	132	7.76	23.04	1.57001	1.60527e-11	5.30226e-10	-
Unigene6616	45	160	7.76	27.92	1.84717	4.66294e-15	2.94256e-13	-
Unigene16029	45	189	7.76	32.99	2.0879	4.66294e-15	2.95032e-13	gi|255551723|ref|XP_002516907.1|/2.76834e-43/conserved hypothetical protein [Ricinus communis]
Unigene10892	46	7	7.93	1.22	-2.70044	2.91136e-08	6.45235e-07	gi|224137670|ref|XP_002322615.1|/1.49537e-16/predicted protein [Populus trichocarpa]
Unigene47944	46	9	7.93	1.57	-2.33656	3.23e-07	5.99036e-06	gi|225460322|ref|XP_002280140.1|/1.13371e-11/PREDICTED: hypothetical protein [Vitis vinifera]
Unigene17836	46	12	7.93	2.09	-1.92382	6.3306e-06	9.34202e-05	-
Unigene12412	46	13	7.93	2.27	-1.80463	1.49189e-05	0.000202121	gi|225446042|ref|XP_002268816.1|/2.41807e-27/PREDICTED: hypothetical protein [Vitis vinifera]
Unigene15242	46	15	7.93	2.62	-1.59775	7.01884e-05	0.000798443	-
Unigene36967	46	15	7.93	2.62	-1.59775	7.01884e-05	0.000798064	-
Unigene16703	46	95	7.93	16.58	1.06405	2.41572e-05	0.000309284	gi|255561016|ref|XP_002521520.1|/4.45594e-120/conserved hypothetical protein [Ricinus communis]
Unigene33360	46	102	7.93	17.8	1.16648	2.42984e-06	3.91846e-05	-
Unigene41347	46	122	7.93	21.29	1.42478	1.68286e-09	4.46899e-08	gi|255560343|ref|XP_002521187.1|/6.39382e-48/UDP-N-acetylglucosamine transferase subunit ALG14, putative [Ricinus communis]
Unigene6321	46	167	7.93	29.15	1.8781	6.26166e-14	3.42819e-12	-
Unigene35745	46	270	7.93	47.12	2.57095	6.26166e-14	3.43603e-12	gi|224079702|ref|XP_002305918.1|/4.25984e-28/predicted protein [Populus trichocarpa]
Unigene9909	47	0	8.11	0.01	-9.66356	9.4494e-15	5.88563e-13	gi|168056159|ref|XP_001780089.1|/5.40357e-31/predicted protein [Physcomitrella patens subsp. patens]
Unigene9039	47	3	8.11	0.52	-3.96312	2.57196e-11	8.34582e-10	-
Unigene41085	47	4	8.11	0.7	-3.53428	1.69822e-10	5.00286e-09	-
Unigene13144	47	8	8.11	1.4	-2.53428	5.95682e-08	1.26299e-06	gi|225439908|ref|XP_002279741.1|/2.22561e-88/PREDICTED: hypothetical protein [Vitis vinifera]
Unigene11920	47	93	8.11	16.23	1.00089	6.9644e-05	0.00079489	gi|224101123|ref|XP_002312151.1|/2.46952e-95/predicted protein [Populus trichocarpa]
Unigene45877	47	93	8.11	16.23	1.00089	6.9644e-05	0.000794511	-
Unigene41985	47	117	8.11	20.42	1.33221	2.02812e-08	4.5795e-07	-
Unigene55714	47	222	8.11	38.75	2.25642	0	0	gi|224111448|ref|XP_002315859.1|/2.00367e-105/predicted protein [Populus trichocarpa]
Unigene31227	48	10	8.28	1.75	-2.24228	3.42006e-07	6.32329e-06	-
Unigene53984	48	12	8.28	2.09	-1.98613	2.46162e-06	3.96438e-05	gi|60418981|gb|AAX19898.1|/3.45885e-175/phytoene synthase [Salicornia europaea]
Unigene37208	48	14	8.28	2.44	-1.76275	1.37451e-05	0.000188779	-
Unigene6836	48	98	8.28	17.1	1.04629	2.28902e-05	0.000295588	gi|224114646|ref|XP_002316818.1|/1.56535e-163/predicted protein [Populus trichocarpa]
Unigene17612	48	109	8.28	19.02	1.19981	6.09976e-07	1.0827e-05	-
Unigene12736	48	123	8.28	21.47	1.37462	3.85778e-09	9.70719e-08	-
Unigene53817	48	196	8.28	34.21	2.04672	8.90398e-14	4.72384e-12	gi|255546941|ref|XP_002514528.1|/6.07997e-84/conserved hypothetical protein [Ricinus communis]
Unigene54691	48	218	8.28	38.05	2.20019	8.90398e-14	4.71341e-12	gi|255539579|ref|XP_002510854.1|/1.52427e-105/F-box and wd40 domain protein, putative [Ricinus communis]
Unigene30434	49	6	8.45	1.05	-3.00856	1.32404e-09	3.56345e-08	-
Unigene15608	49	14	8.45	2.44	-1.79207	8.78716e-06	0.000125501	gi|297612178|ref|NP_001068267.2|/6.98464e-19/Os11g0613900 [Oryza sativa Japonica Group]
Unigene56305	49	17	8.45	2.97	-1.50849	8.23664e-05	0.000915267	gi|20160362|emb|CAD29735.1|/0/allene oxide synthase [Solanum tuberosum]
Unigene37541	49	99	8.45	17.28	1.03208	2.59914e-05	0.000330825	gi|255559645|ref|XP_002520842.1|/2.81505e-11/uroporphyrinogen decarboxylase, putative [Ricinus communis]
Unigene18991	49	102	8.45	17.8	1.07485	1.01101e-05	0.000142528	gi|218186951|gb|EEC69378.1|/5.79395e-17/hypothetical protein OsI_38513 [Oryza sativa Indica Group]
Unigene51126	49	107	8.45	18.67	1.1437	1.97811e-06	3.24453e-05	gi|225444800|ref|XP_002278441.1|/4.15966e-35/PREDICTED: hypothetical protein [Vitis vinifera]
Unigene13104	49	119	8.45	20.77	1.29748	3.0176e-08	6.66317e-07	gi|30683061|ref|NP_172759.2|/0/glycosyl transferase family 17 protein [Arabidopsis thaliana]
Unigene9866	49	124	8.45	21.64	1.35668	4.77568e-09	1.17941e-07	gi|255568665|ref|XP_002525305.1|/1.65022e-96/DNA binding protein, putative [Ricinus communis]
Unigene19650	49	138	8.45	24.09	1.51141	2.08104e-11	6.79882e-10	-
Unigene52988	50	4	8.62	0.7	-3.62226	2.70892e-11	8.7547e-10	gi|225466245|ref|XP_002270003.1|/1.31795e-103/PREDICTED: hypothetical protein [Vitis vinifera]
Unigene43664	50	13	8.62	2.27	-1.925	2.36488e-06	3.83434e-05	gi|15718687|ref|NP_000996.2|/3.63596e-46/40S ribosomal protein S3 [Homo sapiens]
Unigene41180	50	120	8.62	20.94	1.2805	3.65312e-08	7.97105e-07	gi|225464822|ref|XP_002270174.1|/9.35973e-12/PREDICTED: hypothetical protein [Vitis vinifera]
Unigene56708	50	150	8.62	26.18	1.60271	3.21076e-13	1.48065e-11	gi|225464352|ref|XP_002263244.1|/7.46822e-99/PREDICTED: hypothetical protein [Vitis vinifera]
Unigene7980	51	0	8.8	0.01	-9.78136	6.04786e-16	4.01739e-14	gi|219117616|ref|XP_002179600.1|/9.05348e-18/frustulin 5 [Phaeodactylum tricornutum CCAP 1055/1]
Unigene5096	51	12	8.8	2.09	-2.074	5.80778e-07	1.0347e-05	-
Unigene721	51	14	8.8	2.44	-1.85062	3.5489e-06	5.5154e-05	-
Unigene23380	51	15	8.8	2.62	-1.74794	8.07744e-06	0.000116404	-
Unigene5709	51	17	8.8	2.97	-1.56704	3.62406e-05	0.000442264	-
Unigene56924	51	102	8.8	17.8	1.0163	2.44434e-05	0.000312115	gi|225427240|ref|XP_002278451.1|/0/PREDICTED: hypothetical protein [Vitis vinifera]
Unigene50808	51	103	8.8	17.98	1.03082	1.79606e-05	0.000238481	gi|63259077|gb|AAY40248.1|/1.46213e-29/Cys2/His2 zinc-finger transcription factor [Silene latifolia]
Unigene27829	52	0	8.97	0.01	-9.80896	3.04194e-16	2.04904e-14	gi|255085656|ref|XP_002505259.1|/1.08007e-15/predicted protein [Micromonas sp. RCC299]
Unigene42858	52	10	8.97	1.75	-2.35775	4.37596e-08	9.47071e-07	gi|15233829|ref|NP_194175.1|/1.63601e-27/transcription initiation factor IIA gamma chain / TFIIA-gamma (TFIIA-S) [Arabidopsis thaliana]
Unigene52224	52	12	8.97	2.09	-2.10161	3.56436e-07	6.56982e-06	gi|255641057|gb|ACU20808.1|/2.85649e-22/unknown [Glycine max]
Unigene47001	52	16	8.97	2.79	-1.68484	1.13767e-05	0.000158705	gi|255568247|ref|XP_002525098.1|/2.22335e-16/ubiquitin-conjugating enzyme m, putative [Ricinus communis]
Unigene14646	52	17	8.97	2.97	-1.59465	2.38828e-05	0.000306098	gi|225465010|ref|XP_002264665.1|/2.77102e-27/PREDICTED: hypothetical protein [Vitis vinifera]
Unigene15872	52	119	8.97	20.77	1.21132	1.50663e-07	2.99081e-06	gi|224088529|ref|XP_002308465.1|/3.0651e-115/predicted protein [Populus trichocarpa]
Unigene40949	52	120	8.97	20.94	1.22308	1.06462e-07	2.15986e-06	-
Unigene36549	52	142	8.97	24.78	1.466	2.97276e-11	9.53032e-10	gi|224137896|ref|XP_002326467.1|/1.15363e-09/predicted protein [Populus trichocarpa]
Unigene18957	52	194	8.97	33.86	1.9164	3.5305e-14	2.01096e-12	-
Unigene55371	52	202	8.97	35.26	1.97485	3.5305e-14	2.00619e-12	gi|255541464|ref|XP_002511796.1|/6.28784e-82/conserved hypothetical protein [Ricinus communis]
Unigene29641	53	9	9.14	1.57	-2.54143	7.99502e-09	1.91529e-07	gi|270055600|gb|ACZ59077.1|/1.2986e-37/cinnamoyl CoA reductase [Eucalyptus pilularis]
Unigene28553	53	13	9.14	2.27	-2.0095	5.71434e-07	1.01957e-05	gi|224064623|ref|XP_002301527.1|/8.23154e-32/predicted protein [Populus trichocarpa]
Unigene56230	53	15	9.14	2.62	-1.80263	3.30592e-06	5.18822e-05	gi|224145005|ref|XP_002325492.1|/3.93173e-156/predicted protein [Populus trichocarpa]
Unigene9836	53	16	9.14	2.79	-1.71193	7.36536e-06	0.000107108	gi|225431461|ref|XP_002280615.1|/1.15443e-82/PREDICTED: hypothetical protein [Vitis vinifera]
Unigene6716	53	19	9.14	3.32	-1.46101	6.2637e-05	0.000722132	-
Unigene15198	53	105	9.14	18.33	1.00394	2.29126e-05	0.000295718	gi|302144145|emb|CBI23250.3|/1.44764e-148/unnamed protein product [Vitis vinifera]
Unigene53518	53	118	9.14	20.59	1.17168	3.52018e-07	6.49838e-06	gi|255571188|ref|XP_002526544.1|/1.20709e-41/conserved hypothetical protein [Ricinus communis]
Unigene53127	53	151	9.14	26.35	1.52754	1.60161e-12	6.3587e-11	gi|225465893|ref|XP_002268352.1|/1.12729e-49/PREDICTED: hypothetical protein [Vitis vinifera]
Unigene20906	53	153	9.14	26.7	1.54657	7.26974e-13	3.12416e-11	-
Unigene6564	53	154	9.14	26.88	1.55627	4.92716e-13	2.18398e-11	gi|297741655|emb|CBI32787.3|/3.9113e-60/unnamed protein product [Vitis vinifera]
Unigene41984	53	289	9.14	50.44	2.4643	2.77556e-14	1.60381e-12	gi|224087387|ref|XP_002308146.1|/3.3717e-17/predicted protein [Populus trichocarpa]
Unigene11706	54	14	9.31	2.44	-1.9319	8.85904e-07	1.53165e-05	gi|225447631|ref|XP_002274325.1|/1.40359e-84/PREDICTED: hypothetical protein [Vitis vinifera]
Unigene34252	54	18	9.31	3.14	-1.56802	2.1167e-05	0.000275861	-
Unigene52704	54	110	9.31	19.2	1.04425	7.57398e-06	0.000109875	gi|225440908|ref|XP_002282804.1|/1.38622e-70/PREDICTED: hypothetical protein [Vitis vinifera]
Unigene50726	54	119	9.31	20.77	1.15765	4.12006e-07	7.51323e-06	-
Unigene46769	54	121	9.31	21.12	1.18176	2.09848e-07	4.03865e-06	gi|242071447|ref|XP_002451000.1|/1.39788e-07/hypothetical protein SORBIDRAFT_05g022430 [Sorghum bicolor]
Unigene301	54	150	9.31	26.18	1.49161	4.5608e-12	1.6397e-10	gi|296088674|emb|CBI38124.3|/0/unnamed protein product [Vitis vinifera]
Unigene7616	54	172	9.31	30.02	1.68907	1.93179e-14	1.14949e-12	gi|255550413|ref|XP_002516257.1|/1.8851e-108/Methylthioribose-1-phosphate isomerase, putative [Ricinus communis]
Unigene2274	55	12	9.49	2.09	-2.18291	8.08488e-08	1.67858e-06	-
Unigene51324	55	213	9.49	37.18	1.97005	0	0	gi|8843745|dbj|BAA97293.1|/8.37007e-63/unnamed protein product [Arabidopsis thaliana]
Unigene8120	56	17	9.66	2.97	-1.70156	4.32546e-06	6.59406e-05	gi|4501883|ref|NP_001604.1|/5.67241e-70/actin, aortic smooth muscle [Homo sapiens]
Unigene55044	56	121	9.66	21.12	1.12851	5.58082e-07	9.98717e-06	gi|225429770|ref|XP_002280575.1|/2.03615e-127/PREDICTED: hypothetical protein [Vitis vinifera]
Unigene56874	56	122	9.66	21.29	1.14008	4.01206e-07	7.33861e-06	gi|298204384|emb|CBI16864.3|/8.17289e-110/unnamed protein product [Vitis vinifera]
Unigene55761	56	126	9.66	21.99	1.18675	1.04656e-07	2.13043e-06	gi|225470790|ref|XP_002269656.1|/4.09954e-146/PREDICTED: hypothetical protein [Vitis vinifera]
Unigene56032	56	165	9.66	28.8	1.57597	2.90878e-14	1.67272e-12	gi|224124124|ref|XP_002319251.1|/2.65812e-114/predicted protein [Populus trichocarpa]
Unigene23788	56	216	9.66	37.7	1.96447	0	0	-
Unigene40429	56	228	9.66	39.79	2.04231	0	0	-
Unigene48523	57	15	9.83	2.62	-1.90762	5.3016e-07	9.50878e-06	gi|225424815|ref|XP_002267988.1|/3.3313e-49/PREDICTED: hypothetical protein [Vitis vinifera]
Unigene52279	57	21	9.83	3.67	-1.42141	4.71088e-05	0.000559519	gi|110743877|dbj|BAE99773.1|/8.41966e-46/hypothetical protein [Arabidopsis thaliana]
Unigene320	57	22	9.83	3.84	-1.35609	8.73136e-05	0.000963544	gi|147800953|emb|CAN60121.1|/6.87747e-153/hypothetical protein [Vitis vinifera]
Unigene53950	57	115	9.83	20.07	1.02978	5.94742e-06	8.81998e-05	gi|225460588|ref|XP_002262835.1|/2.03669e-127/PREDICTED: hypothetical protein [Vitis vinifera]
Unigene31528	57	119	9.83	20.77	1.07924	1.69838e-06	2.82435e-05	-
Unigene16966	57	137	9.83	23.91	1.28235	3.76734e-09	9.50956e-08	gi|292660903|gb|ADE35085.1|/6.71103e-176/DREB2A [Salicornia brachiata]
Unigene56354	57	156	9.83	27.23	1.46993	2.95586e-12	1.10064e-10	gi|302142171|emb|CBI19374.3|/4.83423e-72/unnamed protein product [Vitis vinifera]
Unigene34783	58	8	10	1.4	-2.8365	1.3785e-10	4.08609e-09	-
Unigene5231	58	10	10	1.75	-2.51457	1.84506e-09	4.87275e-08	-
Unigene50413	58	14	10	2.44	-2.03505	1.32811e-07	2.66735e-06	gi|297736122|emb|CBI24160.3|/1.39659e-58/unnamed protein product [Vitis vinifera]
Unigene17619	58	16	10	2.79	-1.84166	7.9209e-07	1.38847e-05	-
Unigene38605	58	19	10	3.32	-1.59074	8.1717e-06	0.00011748	-
Unigene14594	58	116	10	20.25	1.01792	6.72468e-06	9.8689e-05	-
Unigene21045	58	119	10	20.77	1.0545	2.6599e-06	4.24946e-05	-
Unigene34802	58	170	10	29.67	1.569	9.10382e-15	5.68515e-13	gi|224137940|ref|XP_002326478.1|/4.30306e-28/predicted protein [Populus trichocarpa]
Unigene16779	58	191	10	33.34	1.73725	0	0	gi|255572154|ref|XP_002527017.1|/2.72025e-175/wall-associated kinase, putative [Ricinus communis]
Unigene11207	59	22	10.18	3.84	-1.40656	4.07188e-05	0.000491908	-
Unigene52348	59	120	10.18	20.94	1.04052	3.02426e-06	4.79324e-05	gi|1526417|dbj|BAA08475.1|/6.42919e-78/ribonuclease [Pyrus pyrifolia]
Unigene40208	59	125	10.18	21.82	1.09991	6.216e-07	1.1017e-05	gi|255584655|ref|XP_002533050.1|/1.16243e-17/conserved hypothetical protein [Ricinus communis]
Unigene5776	59	129	10.18	22.51	1.14483	1.67918e-07	3.30326e-06	-
Unigene16403	60	19	10.35	3.32	-1.64038	3.52076e-06	5.48233e-05	gi|225456067|ref|XP_002280613.1|/0/PREDICTED: hypothetical protein [Vitis vinifera]
Unigene49227	60	125	10.35	21.82	1.07602	9.82574e-07	1.68301e-05	gi|112383514|gb|ABI17894.1|/4.6481e-60/vacuolar invertase [Coffea canephora]
Unigene11201	60	130	10.35	22.69	1.13243	1.95209e-07	3.79038e-06	gi|224058229|ref|XP_002299467.1|/4.36452e-09/predicted protein [Populus trichocarpa]
Unigene23897	60	131	10.35	22.86	1.14319	1.40322e-07	2.80409e-06	-
Unigene40273	60	151	10.35	26.35	1.34817	1.22796e-10	3.66706e-09	gi|224074354|ref|XP_002304357.1|/1.01492e-37/predicted protein [Populus trichocarpa]
Unigene24179	61	13	10.52	2.27	-2.21237	1.12602e-08	2.64466e-07	-
Unigene26489	61	15	10.52	2.62	-2.0055	8.06624e-08	1.67761e-06	-
Unigene46882	61	16	10.52	2.79	-1.9148	1.99482e-07	3.86396e-06	gi|296084524|emb|CBI25545.3|/1.08062e-31/unnamed protein product [Vitis vinifera]
Unigene21699	61	22	10.52	3.84	-1.45396	1.86818e-05	0.000246554	-
Unigene40883	61	127	10.52	22.17	1.07547	8.18866e-07	1.43227e-05	-
Unigene56569	61	139	10.52	24.26	1.20544	1.5506e-08	3.56847e-07	gi|60418983|gb|AAX19899.1|/0/lycopene cyclase [Salicornia europaea]
Unigene33133	61	140	10.52	24.43	1.21552	1.09866e-08	2.58292e-07	gi|225459503|ref|XP_002285842.1|/1.41602e-07/PREDICTED: hypothetical protein [Vitis vinifera]
Unigene50496	62	16	10.69	2.79	-1.93792	1.25186e-07	2.51842e-06	gi|224062840|ref|XP_002300897.1|/5.76206e-36/predicted protein [Populus trichocarpa]
Unigene50609	62	21	10.69	3.67	-1.54241	6.40542e-06	9.44081e-05	gi|255554367|ref|XP_002518223.1|/1.64888e-70/receptor protein kinase, putative [Ricinus communis]
Unigene55302	62	125	10.69	21.82	1.02939	2.37606e-06	3.84466e-05	gi|225464986|ref|XP_002274661.1|/7.55382e-135/PREDICTED: hypothetical protein [Vitis vinifera]
Unigene39553	62	128	10.69	22.34	1.06337	9.35598e-07	1.61407e-05	-
Unigene31458	62	151	10.69	26.35	1.30154	3.82256e-10	1.07841e-08	gi|225453362|ref|XP_002272263.1|/6.02761e-06/PREDICTED: hypothetical protein [Vitis vinifera]
Unigene50175	62	178	10.69	31.07	1.53926	0	0	gi|255578396|ref|XP_002530063.1|/4.8058e-08/WD-repeat protein, putative [Ricinus communis]
Unigene49957	62	211	10.69	36.83	1.78462	0	0	gi|84514145|gb|ABC59081.1|/5.42073e-81/cytochrome P450 monooxygenase CYP92A29 [Medicago truncatula]
Unigene49589	63	5	10.87	0.87	-3.64319	5.85254e-14	3.2189e-12	gi|217073586|gb|ACJ85153.1|/2.43643e-59/unknown [Medicago truncatula]
Unigene14339	63	10	10.87	1.75	-2.63493	1.23658e-10	3.68822e-09	gi|226508148|ref|NP_001141419.1|/3.71259e-65/hypothetical protein LOC100273529 [Zea mays]
Unigene56830	63	16	10.87	2.79	-1.96201	7.83258e-08	1.63184e-06	gi|297737705|emb|CBI26906.3|/0/unnamed protein product [Vitis vinifera]
Unigene14937	63	18	10.87	3.14	-1.79152	4.37316e-07	7.93255e-06	gi|255636208|gb|ACU18445.1|/4.58578e-08/unknown [Glycine max]
Unigene8729	63	23	10.87	4.01	-1.43868	1.62269e-05	0.000218362	-
Unigene615	63	136	10.87	23.74	1.12697	1.13737e-07	2.29774e-06	gi|225430774|ref|XP_002267140.1|/7.16882e-180/PREDICTED: hypothetical protein [Vitis vinifera]
Unigene31869	63	143	10.87	24.96	1.19927	1.09068e-08	2.56669e-07	gi|224102225|ref|XP_002312598.1|/8.65546e-13/predicted protein [Populus trichocarpa]
Unigene46692	63	172	10.87	30.02	1.46557	1.73861e-13	8.72215e-12	-
Unigene13763	63	220	10.87	38.4	1.82075	0	0	gi|89953432|gb|ABD83308.1|/4.29378e-54/Fgenesh protein 133 [Beta vulgaris]
Unigene4728	64	14	11.04	2.44	-2.17779	7.05092e-09	1.70102e-07	-
Unigene5225	64	18	11.04	3.14	-1.8139	2.7934e-07	5.28696e-06	-
Unigene22628	64	24	11.04	4.19	-1.39772	2.0669e-05	0.0002704	-
Unigene324	64	127	11.04	22.17	1.00587	3.02736e-06	4.79182e-05	gi|225446819|ref|XP_002279329.1|/0/PREDICTED: similar to Golgi transport complex protein-related [Vitis vinifera]
Unigene5889	64	127	11.04	22.17	1.00587	3.02736e-06	4.78866e-05	gi|255631726|gb|ACU16230.1|/2.35701e-36/unknown [Glycine max]
Unigene45627	64	190	11.04	33.16	1.5867	0	0	-
Unigene53633	65	17	11.21	2.97	-1.91625	7.51994e-08	1.5763e-06	gi|225455342|ref|XP_002276719.1|/4.08494e-69/PREDICTED: hypothetical protein [Vitis vinifera]
Unigene56024	65	20	11.21	3.49	-1.68349	8.8009e-07	1.5227e-05	gi|296088789|emb|CBI38239.3|/9.05758e-131/unnamed protein product [Vitis vinifera]
Unigene14239	65	23	11.21	4.01	-1.48311	7.38258e-06	0.000107293	-
Unigene9274	65	131	11.21	22.86	1.02804	1.37198e-06	2.30877e-05	-
Unigene5124	65	200	11.21	34.91	1.63885	0	0	-
Unigene12639	65	201	11.21	35.08	1.64586	0	0	-
Unigene55777	66	16	11.38	2.79	-2.02816	1.88572e-08	4.27811e-07	gi|224133886|ref|XP_002327704.1|/6.39158e-131/predicted protein [Populus trichocarpa]
Unigene40234	66	19	11.38	3.32	-1.77725	2.59078e-07	4.93462e-06	gi|225443880|ref|XP_002277472.1|/9.12542e-47/PREDICTED: hypothetical protein [Vitis vinifera]
Unigene53461	66	23	11.38	4.01	-1.50483	4.95248e-06	7.46921e-05	gi|225454414|ref|XP_002276427.1|/1.77671e-53/PREDICTED: hypothetical protein [Vitis vinifera]
Unigene46014	66	25	11.38	4.36	-1.3841	1.78284e-05	0.000236988	gi|225458059|ref|XP_002278372.1|/2.18588e-57/PREDICTED: hypothetical protein [Vitis vinifera]
Unigene55905	66	142	11.38	24.78	1.12268	6.62772e-08	1.39537e-06	gi|296083398|emb|CBI23353.3|/0/unnamed protein product [Vitis vinifera]
Unigene38538	66	160	11.38	27.92	1.2948	1.35743e-10	4.02861e-09	-
Unigene32167	67	21	11.56	3.67	-1.65529	7.94738e-07	1.3921e-05	-
Unigene36978	67	27	11.56	4.71	-1.29534	3.99692e-05	0.000483827	gi|225465030|ref|XP_002265864.1|/1.1431e-17/PREDICTED: hypothetical protein [Vitis vinifera]
Unigene49486	67	141	11.56	24.61	1.0901	1.45694e-07	2.89936e-06	gi|225445597|ref|XP_002285409.1|/1.58067e-18/PREDICTED: hypothetical protein [Vitis vinifera]
Unigene34410	67	143	11.56	24.96	1.11048	7.65936e-08	1.60132e-06	gi|224138788|ref|XP_002326690.1|/9.64064e-20/predicted protein [Populus trichocarpa]
Unigene253	67	143	11.56	24.96	1.11048	7.65936e-08	1.59993e-06	gi|225437451|ref|XP_002268905.1|/0/PREDICTED: similar to helicase domain-containing protein [Vitis vinifera]
Unigene7428	67	149	11.56	26.01	1.16993	1.0591e-08	2.49974e-07	-
Unigene50554	67	150	11.56	26.18	1.17932	7.56296e-09	1.81541e-07	-
Unigene32620	68	15	11.73	2.62	-2.16256	2.67798e-09	6.90516e-08	-
Unigene51847	68	18	11.73	3.14	-1.90137	4.51154e-08	9.72902e-07	gi|224081793|ref|XP_002306492.1|/3.40841e-94/predicted protein [Populus trichocarpa]
Unigene25570	68	18	11.73	3.14	-1.90137	4.51154e-08	9.72028e-07	-
Unigene52052	68	29	11.73	5.06	-1.21299	8.3905e-05	0.000929779	gi|284520992|gb|ADB93071.1|/7.19774e-55/conserved hypothetical protein [Jatropha curcas]
Unigene56007	68	139	11.73	24.26	1.04838	4.28102e-07	7.77719e-06	gi|255581424|ref|XP_002531520.1|/7.73617e-90/RNA binding protein, putative [Ricinus communis]
Unigene35564	69	15	11.9	2.62	-2.18332	1.62958e-09	4.3516e-08	-
Unigene16503	69	24	11.9	4.19	-1.50594	2.90886e-06	4.62563e-05	gi|255560950|ref|XP_002521488.1|/8.31851e-67/tRNA-pseudouridine synthase, putative [Ricinus communis]
Unigene55098	69	27	11.9	4.71	-1.33716	1.91746e-05	0.000251811	gi|296084881|emb|CBI28290.3|/1.56241e-143/unnamed protein product [Vitis vinifera]
Unigene43122	69	173	11.9	30.19	1.34311	6.34182e-12	2.19447e-10	gi|224113231|ref|XP_002316430.1|/4.26285e-36/SAUR family protein [Populus trichocarpa]
Unigene28928	69	211	11.9	36.83	1.62992	0	0	-
Unigene28504	69	229	11.9	39.97	1.74796	0	0	-
Unigene49735	70	10	12.07	1.75	-2.786	2.5889e-12	9.73069e-11	gi|225455368|ref|XP_002272676.1|/2.26082e-30/PREDICTED: hypothetical protein [Vitis vinifera]
Unigene13512	70	14	12.07	2.44	-2.30647	3.41282e-10	9.7312e-09	gi|225439323|ref|XP_002269129.1|/1.62194e-169/PREDICTED: hypothetical protein [Vitis vinifera]
Unigene34683	70	28	12.07	4.89	-1.30352	2.3712e-05	0.000304234	gi|255581242|ref|XP_002531433.1|/1.06837e-10/catalytic, putative [Ricinus communis]
Unigene31677	70	156	12.07	27.23	1.17377	4.44662e-09	1.10727e-07	-
Unigene15069	70	164	12.07	28.62	1.2456	2.85038e-10	8.22528e-09	gi|224113231|ref|XP_002316430.1|/6.29774e-18/SAUR family protein [Populus trichocarpa]
Unigene32686	70	180	12.07	31.42	1.38026	7.33636e-13	3.14153e-11	-
Unigene16993	70	185	12.07	32.29	1.41966	1.28786e-14	7.87827e-13	gi|225458521|ref|XP_002284264.1|/0/PREDICTED: hypothetical protein [Vitis vinifera]
Unigene12833	70	228	12.07	39.79	1.72098	0	0	-
Unigene38335	70	265	12.07	46.25	1.93803	0	0	gi|237861975|gb|ACR24641.1|/9.17816e-31/initiation factor IF1 [Simmondsia chinensis]
Unigene19018	71	16	12.24	2.79	-2.13327	1.66608e-09	4.44412e-08	-
Unigene31208	71	20	12.24	3.49	-1.8103	6.2954e-08	1.33008e-06	-
Unigene2677	71	22	12.24	3.84	-1.67243	3.05466e-07	5.68276e-06	gi|225450930|ref|XP_002284590.1|/1.68371e-08/PREDICTED: hypothetical protein [Vitis vinifera]
Unigene9540	71	28	12.24	4.89	-1.3237	1.64322e-05	0.000221	-
Unigene56948	71	30	12.24	5.24	-1.22396	5.01858e-05	0.000592252	gi|225463008|ref|XP_002264906.1|/0/PREDICTED: hypothetical protein [Vitis vinifera]
Unigene703	72	21	12.42	3.67	-1.75881	9.0952e-08	1.87374e-06	-
Unigene37312	72	152	12.42	26.53	1.09496	4.28484e-08	9.29028e-07	gi|3253095|dbj|BAA29056.1|/4.20654e-07/Polygalacturonase-inhibiting protein [Citrus sp. cv. Sainumphung]
Unigene13128	73	14	12.59	2.44	-2.36733	7.28356e-11	2.23636e-09	-
Unigene24316	73	17	12.59	2.97	-2.08374	1.67884e-09	4.46325e-08	-
Unigene1994	73	21	12.59	3.67	-1.77843	5.84354e-08	1.24007e-06	-
Unigene8320	73	31	12.59	5.41	-1.21858	4.25668e-05	0.000510376	gi|224105447|ref|XP_002313814.1|/2.214e-77/predicted protein [Populus trichocarpa]
Unigene38607	73	188	12.59	32.81	1.38186	8.21566e-14	4.37803e-12	gi|225460672|ref|XP_002266195.1|/3.85157e-21/PREDICTED: hypothetical protein [Vitis vinifera]
Unigene16470	73	209	12.59	36.48	1.53483	0	0	gi|225424118|ref|XP_002283058.1|/0/PREDICTED: hypothetical protein [Vitis vinifera]
Unigene15506	74	16	12.76	2.79	-2.19329	3.77392e-10	1.06846e-08	gi|297733763|emb|CBI15010.3|/2.66141e-180/unnamed protein product [Vitis vinifera]
Unigene43090	74	16	12.76	2.79	-2.19329	3.77392e-10	1.0672e-08	-
Unigene143	74	17	12.76	2.97	-2.10309	1.03199e-09	2.79628e-08	-
Unigene51507	74	24	12.76	4.19	-1.60661	3.76164e-07	6.91219e-06	gi|255583051|ref|XP_002532293.1|/1.02913e-31/conserved hypothetical protein [Ricinus communis]
Unigene57018	74	26	12.76	4.54	-1.49086	1.49963e-06	2.51476e-05	gi|1814407|gb|AAB41898.1|/0/H+-transporting ATPase [Mesembryanthemum crystallinum]
Unigene41531	74	149	12.76	26.01	1.02744	2.6547e-07	5.04435e-06	gi|296084363|emb|CBI24751.3|/1.46861e-44/unnamed protein product [Vitis vinifera]
Unigene56262	74	155	12.76	27.05	1.084	4.1046e-08	8.90754e-07	gi|118489046|gb|ABK96330.1|/0/unknown [Populus trichocarpa x Populus deltoides]
Unigene23974	74	168	12.76	29.32	1.20026	5.67188e-10	1.57057e-08	-
Unigene35524	74	205	12.76	35.78	1.48753	0	0	gi|255588114|ref|XP_002534505.1|/3.37884e-33/conserved hypothetical protein [Ricinus communis]
Unigene39444	75	18	12.93	3.14	-2.04189	1.67003e-09	4.44477e-08	gi|225454030|ref|XP_002281170.1|/1.82553e-15/PREDICTED: hypothetical protein [Vitis vinifera]
Unigene54231	75	23	12.93	4.01	-1.68905	1.17385e-07	2.36546e-06	gi|225461675|ref|XP_002283158.1|/1.7857e-129/PREDICTED: hypothetical protein [Vitis vinifera]
Unigene54930	75	31	12.93	5.41	-1.25702	2.10724e-05	0.000274927	gi|225463394|ref|XP_002271969.1|/1.53116e-87/PREDICTED: hypothetical protein [Vitis vinifera]
Unigene16270	75	33	12.93	5.76	-1.16658	6.05256e-05	0.000701161	gi|255558669|ref|XP_002520359.1|/1.32497e-143/porphobilinogen deaminase, putative [Ricinus communis]
Unigene57070	75	152	12.93	26.53	1.0369	1.62963e-07	3.2137e-06	gi|255563452|ref|XP_002522728.1|/0/DNA binding protein, putative [Ricinus communis]
Unigene7743	75	155	12.93	27.05	1.06491	6.43094e-08	1.35632e-06	-
Unigene2560	76	14	13.11	2.44	-2.42571	1.52617e-11	5.05492e-10	-
Unigene55087	76	30	13.11	5.24	-1.32303	8.34782e-06	0.000119869	gi|224129218|ref|XP_002320530.1|/2.25486e-158/predicted protein [Populus trichocarpa]
Unigene24819	76	156	13.11	27.23	1.05453	7.32712e-08	1.53857e-06	-
Unigene16970	76	182	13.11	31.76	1.27654	1.22362e-11	4.10384e-10	gi|225458081|ref|XP_002280631.1|/5.2287e-147/PREDICTED: hypothetical protein [Vitis vinifera]
Unigene554	76	187	13.11	32.64	1.31597	1.98508e-12	7.72763e-11	gi|225429752|ref|XP_002280461.1|/1.50477e-08/PREDICTED: hypothetical protein [Vitis vinifera]
Unigene9310	76	188	13.11	32.81	1.32347	1.36491e-12	5.47333e-11	-
Unigene49495	76	197	13.11	34.38	1.3909	4.4409e-15	2.81727e-13	gi|30013697|gb|AAP03643.1|/2.46001e-104/phopholipase D [Mirabilis jalapa]
Unigene11678	76	231	13.11	40.32	1.62083	0	0	gi|255578827|ref|XP_002530268.1|/3.46394e-33/conserved hypothetical protein [Ricinus communis]
Unigene48809	77	35	13.28	6.11	-1.12001	8.38278e-05	0.000929783	gi|297815522|ref|XP_002875644.1|/4.72751e-46/predicted protein [Arabidopsis lyrata subsp. lyrata]
Unigene36761	77	35	13.28	6.11	-1.12001	8.38278e-05	0.000929353	-
Unigene51842	77	165	13.28	28.8	1.11681	6.63458e-09	1.61193e-07	gi|224093730|ref|XP_002309966.1|/1.15882e-41/predicted protein [Populus trichocarpa]
Unigene48404	77	184	13.28	32.11	1.27377	1.03082e-11	3.49633e-10	gi|255625797|gb|ACU13243.1|/2.95137e-34/unknown [Glycine max]
Unigene44530	78	14	13.45	2.44	-2.46265	5.33276e-12	1.87782e-10	gi|224077076|ref|XP_002305121.1|/8.34206e-23/AP2/ERF domain-containing transcription factor [Populus trichocarpa]
Unigene44307	78	156	13.45	27.23	1.01759	1.73655e-07	3.40217e-06	gi|3182922|sp|Q96361.3|ARF1_BRARP/1.22287e-31/RecName: Full=ADP-ribosylation factor 1
Unigene12025	79	12	13.62	2.09	-2.70415	2.5734e-13	1.22198e-11	-
Unigene37188	79	24	13.62	4.19	-1.7007	4.51034e-08	9.73519e-07	gi|15220832|ref|NP_175759.1|/1.17997e-17/17.6 kDa class I small heat shock protein (HSP17.6C-CI) (AA 1-156) [Arabidopsis thaliana]
Unigene42262	79	25	13.62	4.36	-1.64333	9.57882e-08	1.96493e-06	-
Unigene43199	79	27	13.62	4.71	-1.53193	3.96034e-07	7.26618e-06	-
Unigene53506	79	157	13.62	27.4	1.00845	1.9569e-07	3.79663e-06	gi|224123316|ref|XP_002330286.1|/4.31087e-140/predicted protein [Populus trichocarpa]
Unigene54368	80	14	13.8	2.44	-2.49972	1.8499e-12	7.24847e-11	gi|297736295|emb|CBI24933.3|/1.70411e-66/unnamed protein product [Vitis vinifera]
Unigene42336	80	14	13.8	2.44	-2.49972	1.8499e-12	7.23665e-11	gi|255577037|ref|XP_002529403.1|/4.79209e-32/conserved hypothetical protein [Ricinus communis]
Unigene28228	80	25	13.8	4.36	-1.66227	6.27244e-08	1.32639e-06	-
Unigene15818	80	28	13.8	4.89	-1.49676	5.20088e-07	9.34211e-06	gi|255548748|ref|XP_002515430.1|/1.49513e-11/transcription factor, putative [Ricinus communis]
Unigene57113	80	34	13.8	5.93	-1.21856	1.8365e-05	0.000242909	gi|189409278|gb|ACC60970.1|/0/phytochrome B [Vitis riparia]
Unigene25157	80	169	13.8	29.5	1.09605	7.359e-09	1.76822e-07	-
Unigene56794	80	195	13.8	34.03	1.30214	9.23706e-13	3.85897e-11	gi|224121984|ref|XP_002330702.1|/1.63695e-104/predicted protein [Populus trichocarpa]
Unigene46216	81	191	13.97	33.34	1.25492	7.47646e-12	2.55029e-10	gi|224052869|ref|XP_002297621.1|/2.2911e-25/predicted protein [Populus trichocarpa]
Unigene48423	81	193	13.97	33.68	1.26956	3.69304e-12	1.35827e-10	gi|224130576|ref|XP_002320875.1|/1.23425e-48/predicted protein [Populus trichocarpa]
Unigene24740	82	20	14.14	3.49	-2.01848	3.87142e-10	1.09091e-08	-
Unigene36610	82	26	14.14	4.54	-1.63902	5.65204e-08	1.20263e-06	-
Unigene39243	82	31	14.14	5.41	-1.38608	1.61622e-06	2.69707e-05	-
Unigene31548	82	38	14.14	6.63	-1.0927	6.93418e-05	0.000791817	-
Unigene44792	82	165	14.14	28.8	1.02629	6.1982e-08	1.31185e-06	gi|195549536|gb|ACG49996.1|/2.01559e-40/WRKY transcription factor [Arachis hypogaea]
Unigene16471	82	168	14.14	29.32	1.0521	2.46926e-08	5.5133e-07	gi|225457997|ref|XP_002280079.1|/7.15018e-52/PREDICTED: hypothetical protein [Vitis vinifera]
Unigene53215	83	27	14.31	4.71	-1.60322	7.69572e-08	1.60472e-06	gi|297737876|emb|CBI27077.3|/1.18409e-115/unnamed protein product [Vitis vinifera]
Unigene28382	83	174	14.31	30.37	1.08562	5.89128e-09	1.44303e-07	gi|255625781|gb|ACU13235.1|/8.18629e-40/unknown [Glycine max]
Unigene39462	83	214	14.31	37.35	1.38408	9.79216e-14	5.11582e-12	gi|255563885|ref|XP_002522942.1|/5.68801e-09/conserved hypothetical protein [Ricinus communis]
Unigene47083	83	267	14.31	46.6	1.70331	9.25926e-14	4.87994e-12	-
Unigene477	85	20	14.66	3.49	-2.07059	9.19076e-11	2.78276e-09	gi|225457341|ref|XP_002281725.1|/2.20452e-139/PREDICTED: hypothetical protein [Vitis vinifera]
Unigene27887	85	32	14.66	5.58	-1.39355	9.567e-07	1.64456e-05	-
Unigene44253	85	39	14.66	6.81	-1.10616	4.23254e-05	0.000508499	gi|224072993|ref|XP_002303947.1|/1.54693e-26/predicted protein [Populus trichocarpa]
Unigene30873	85	192	14.66	33.51	1.19271	4.1766e-11	1.31265e-09	-
Unigene19148	85	315	14.66	54.98	1.90702	0	0	-
Unigene44702	86	20	14.83	3.49	-2.08722	5.66684e-11	1.7557e-09	gi|224107969|ref|XP_002314672.1|/1.91151e-06/predicted protein [Populus trichocarpa]
Unigene26881	86	341	14.83	59.51	2.00461	0	0	-
Unigene43138	87	13	15	2.27	-2.7242	1.1759e-14	7.2303e-13	-
Unigene38069	87	36	15	6.28	-1.25613	4.6484e-06	7.05498e-05	gi|225432460|ref|XP_002278797.1|/2.25805e-45/PREDICTED: hypothetical protein [Vitis vinifera]
Unigene43293	87	39	15	6.81	-1.13924	2.20096e-05	0.000285292	gi|14009640|gb|AAK51690.1|AF307144_1/5.36389e-23/cytosolic 6-phosphogluconate dehydrogenase [Spinacia oleracea]
Unigene40616	87	40	15	6.98	-1.10366	3.56828e-05	0.000436346	gi|225445260|ref|XP_002281062.1|/8.55865e-13/PREDICTED: hypothetical protein [Vitis vinifera]
Unigene54966	87	177	15	30.89	1.04218	1.35914e-08	3.15204e-07	gi|225430714|ref|XP_002266355.1|/3.38137e-143/PREDICTED: hypothetical protein [Vitis vinifera]
Unigene56019	87	186	15	32.46	1.1137	8.00186e-10	2.18299e-08	gi|63029722|gb|AAY27752.1|/6.29759e-177/12-oxophytodienoate reductase [Hevea brasiliensis]
Unigene45911	88	20	15.18	3.49	-2.12087	2.14128e-11	6.98611e-10	-
Unigene11312	88	21	15.18	3.67	-2.04832	5.65436e-11	1.75637e-09	-
Unigene56706	88	31	15.18	5.41	-1.48847	1.58653e-07	3.13385e-06	gi|225433536|ref|XP_002266619.1|/0/PREDICTED: hypothetical protein [Vitis vinifera]
Unigene56491	88	32	15.18	5.58	-1.44383	3.03148e-07	5.6484e-06	gi|225424494|ref|XP_002281730.1|/0/PREDICTED: hypothetical protein [Vitis vinifera]
Unigene17401	88	39	15.18	6.81	-1.15645	1.57944e-05	0.00021302	-
Unigene15234	88	41	15.18	7.16	-1.08414	4.14412e-05	0.000498875	gi|225432738|ref|XP_002279088.1|/6.30727e-165/PREDICTED: hypothetical protein [Vitis vinifera]
Unigene16516	89	0	15.35	0.01	-10.584	2.75728e-27	2.69876e-25	gi|11497473|ref|NP_042263.1|/3.15503e-11/H(+)-transporting ATPase [Prototheca wickerhamii]
Unigene8498	89	20	15.35	3.49	-2.13694	1.31236e-11	4.38306e-10	-
Unigene22256	89	34	15.35	5.93	-1.37213	7.13524e-07	1.25811e-05	-
Unigene24925	89	42	15.35	7.33	-1.06635	4.79012e-05	0.000566965	-
Unigene5070	89	185	15.35	32.29	1.07285	2.73782e-09	7.02922e-08	gi|224029473|gb|ACN33812.1|/3.80271e-20/unknown [Zea mays]
Unigene56671	89	197	15.35	34.38	1.16333	5.66094e-11	1.75614e-09	gi|224108448|ref|XP_002314850.1|/0/predicted protein [Populus trichocarpa]
Unigene13531	90	27	15.52	4.71	-1.72033	3.94878e-09	9.90499e-08	-
Unigene34517	90	29	15.52	5.06	-1.61692	1.76868e-08	4.03549e-07	gi|224131792|ref|XP_002328109.1|/5.26552e-34/predicted protein [Populus trichocarpa]
Unigene29623	90	35	15.52	6.11	-1.34488	8.91548e-07	1.5403e-05	-
Unigene56717	90	36	15.52	6.28	-1.30529	1.59012e-06	2.65722e-05	gi|224109096|ref|XP_002315082.1|/2.61131e-168/predicted protein [Populus trichocarpa]
Unigene43936	90	38	15.52	6.63	-1.22705	4.7771e-06	7.21833e-05	gi|255546672|ref|XP_002514395.1|/1.34552e-08/conserved hypothetical protein [Ricinus communis]
Unigene57035	90	41	15.52	7.16	-1.1161	2.17698e-05	0.000282642	gi|225442543|ref|XP_002278956.1|/0/PREDICTED: hypothetical protein [Vitis vinifera]
Unigene26350	91	27	15.69	4.71	-1.73605	2.55806e-09	6.62444e-08	gi|255540007|ref|XP_002511068.1|/2.97882e-13/conserved hypothetical protein [Ricinus communis]
Unigene55782	91	35	15.69	6.11	-1.3606	6.1519e-07	1.09114e-05	gi|225433512|ref|XP_002266665.1|/6.81715e-149/PREDICTED: hypothetical protein [Vitis vinifera]
Unigene32992	91	36	15.69	6.28	-1.32101	1.10556e-06	1.87624e-05	-
Unigene43929	91	44	15.69	7.68	-1.03067	6.3152e-05	0.00072737	gi|297798328|ref|XP_002867048.1|/1.81011e-21/hypothetical protein ARALYDRAFT_491048 [Arabidopsis lyrata subsp. lyrata]
Unigene33242	91	180	15.69	31.42	1.00184	2.98582e-08	6.59907e-07	gi|118485070|gb|ABK94398.1|/1.01244e-13/unknown [Populus trichocarpa]
Unigene33513	91	221	15.69	38.57	1.29763	0	0	-
Unigene9421	91	234	15.69	40.84	1.38014	0	0	gi|225461752|ref|XP_002285551.1|/7.58435e-115/PREDICTED: hypothetical protein [Vitis vinifera]
Unigene27665	92	21	15.87	3.67	-2.11245	8.16822e-12	2.7823e-10	gi|148524155|gb|ABQ81936.1|/2.56701e-33/elongation factor 1-alpha [Chara australis]
Unigene49157	92	45	15.87	7.85	-1.01554	7.20604e-05	0.000817799	gi|225466033|ref|XP_002267656.1|/7.43513e-26/PREDICTED: hypothetical protein [Vitis vinifera]
Unigene50048	92	45	15.87	7.85	-1.01554	7.20604e-05	0.000817412	gi|297823795|ref|XP_002879780.1|/7.31428e-70/hypothetical protein ARALYDRAFT_482921 [Arabidopsis lyrata subsp. lyrata]
Unigene51812	92	45	15.87	7.85	-1.01554	7.20604e-05	0.000817025	gi|37547537|gb|AAN08157.1|/8.20721e-56/Na+/H+ antiporter Nhx1 [Salicornia europaea]
Unigene38647	92	212	15.87	37	1.22122	1.55542e-12	6.18558e-11	-
Unigene11527	93	26	16.04	4.54	-1.82091	4.71798e-10	1.31861e-08	gi|225459052|ref|XP_002283727.1|/6.11498e-19/PREDICTED: hypothetical protein [Vitis vinifera]
Unigene37218	93	44	16.04	7.68	-1.0625	3.3961e-05	0.000416565	-
Unigene56974	93	199	16.04	34.73	1.11451	1.98332e-10	5.81418e-09	gi|225429230|ref|XP_002263595.1|/0/PREDICTED: hypothetical protein [Vitis vinifera]
Unigene44245	94	30	16.21	5.24	-1.62925	6.8839e-09	1.66407e-07	gi|296086208|emb|CBI31649.3|/1.35785e-43/unnamed protein product [Vitis vinifera]
Unigene16166	94	34	16.21	5.93	-1.45078	1.05991e-07	2.15578e-06	-
Unigene38280	94	34	16.21	5.93	-1.45078	1.05991e-07	2.15396e-06	-
Unigene16293	94	46	16.21	8.03	-1.01341	6.06e-05	0.000701346	gi|302142043|emb|CBI19246.3|/5.26676e-28/unnamed protein product [Vitis vinifera]
Unigene55326	94	224	16.21	39.09	1.26992	0	0	gi|255568657|ref|XP_002525302.1|/8.74627e-60/conserved hypothetical protein [Ricinus communis]
Unigene45102	94	278	16.21	48.52	1.5817	0	0	gi|255554408|ref|XP_002518243.1|/1.39762e-39/leucine-rich repeat-containing protein, putative [Ricinus communis]
Unigene27769	95	22	16.38	3.84	-2.09276	5.06724e-12	1.79487e-10	-
Unigene11701	95	30	16.38	5.24	-1.6443	4.52412e-09	1.12423e-07	-
Unigene28063	95	40	16.38	6.98	-1.23064	2.44136e-06	3.9344e-05	-
Unigene32924	96	28	16.56	4.89	-1.7598	6.34542e-10	1.75101e-08	-
Unigene27317	96	43	16.56	7.5	-1.14274	8.07196e-06	0.000116395	gi|255538122|ref|XP_002510126.1|/2.49791e-12/GAST1 protein precursor, putative [Ricinus communis]
Unigene13664	97	37	16.73	6.46	-1.37283	2.16968e-07	4.17233e-06	-
Unigene12614	98	21	16.9	3.67	-2.20317	4.24016e-13	1.91126e-11	gi|242064878|ref|XP_002453728.1|/4.97928e-63/hypothetical protein SORBIDRAFT_04g011330 [Sorghum bicolor]
Unigene1902	98	39	16.9	6.81	-1.3113	4.84694e-07	8.75223e-06	gi|255585910|ref|XP_002533628.1|/3.33013e-33/conserved hypothetical protein [Ricinus communis]
Unigene43432	98	45	16.9	7.85	-1.10626	1.10417e-05	0.000154481	gi|297741210|emb|CBI32161.3|/4.11026e-07/unnamed protein product [Vitis vinifera]
Unigene53223	98	195	16.9	34.03	1.00978	6.2386e-09	1.52499e-07	gi|124359697|gb|ABD32367.2|/5.46515e-20/cig3, related [Medicago truncatula]
Unigene47755	98	218	16.9	38.05	1.17087	4.2264e-12	1.53559e-10	gi|224090001|ref|XP_002308901.1|/2.46586e-64/predicted protein [Populus trichocarpa]
Unigene9678	99	40	17.07	6.98	-1.29016	5.95262e-07	1.05815e-05	-
Unigene25444	99	42	17.07	7.33	-1.21958	1.7656e-06	2.91592e-05	-
Unigene55052	99	45	17.07	7.85	-1.1207	7.99254e-06	0.000115389	gi|147773505|emb|CAN66784.1|/7.22191e-32/hypothetical protein [Vitis vinifera]
Unigene13398	99	48	17.07	8.38	-1.02644	3.16522e-05	0.000391247	gi|225463149|ref|XP_002266845.1|/1.37249e-110/PREDICTED: hypothetical protein [Vitis vinifera]
Unigene56773	99	279	17.07	48.69	1.51216	0	0	gi|255539773|ref|XP_002510951.1|/8.66873e-175/Glycerol-3-phosphate transporter, putative [Ricinus communis]
Unigene13900	100	0	17.25	0.01	-10.7524	1.43723e-30	1.51161e-28	-
Unigene43120	100	19	17.25	3.32	-2.37734	1.75367e-14	1.05133e-12	-
Unigene16035	100	19	17.25	3.32	-2.37734	1.75367e-14	1.04871e-12	gi|224069870|ref|XP_002303063.1|/1.53986e-33/predicted protein [Populus trichocarpa]
Unigene11447	100	30	17.25	5.24	-1.71896	5.3587e-10	1.49247e-08	-
Unigene6018	100	32	17.25	5.58	-1.62826	2.40838e-09	6.25709e-08	-
Unigene23146	100	49	17.25	8.55	-1.0126	3.6077e-05	0.000440492	-
Unigene55588	101	36	17.42	6.28	-1.47191	2.5128e-08	5.6053e-07	gi|121308607|dbj|BAF43699.1|/5.60092e-137/PERK1-like protein kinase [Nicotiana tabacum]
Unigene46271	101	39	17.42	6.81	-1.35502	1.61417e-07	3.18583e-06	gi|224068675|ref|XP_002302797.1|/3.69971e-47/predicted protein [Populus trichocarpa]
Unigene14555	101	45	17.42	7.85	-1.14998	4.15184e-06	6.3658e-05	gi|225455567|ref|XP_002268776.1|/0/PREDICTED: hypothetical protein [Vitis vinifera]
Unigene52910	101	233	17.42	40.67	1.22322	4.4853e-14	2.51303e-12	gi|225450003|ref|XP_002272221.1|/9.54422e-06/PREDICTED: hypothetical protein [Vitis vinifera]
Unigene38536	101	480	17.42	83.77	2.26569	0	0	-
Unigene56270	102	37	17.59	6.46	-1.44515	3.23832e-08	7.1243e-07	gi|296933855|gb|ABX82799.3|/5.41943e-145/acyl-ACP thioesterase [Jatropha curcas]
Unigene6877	102	49	17.59	8.55	-1.04076	1.96165e-05	0.000257333	-
Unigene38218	102	50	17.59	8.73	-1.0107	3.03588e-05	0.000377595	gi|255546993|ref|XP_002514554.1|/3.8561e-29/zinc/iron transporter, putative [Ricinus communis]
Unigene27294	102	250	17.59	43.63	1.31056	0	0	-
Unigene8365	103	20	17.76	3.49	-2.34733	1.14872e-14	7.09956e-13	gi|224098044|ref|XP_002311111.1|/3.17529e-39/predicted protein [Populus trichocarpa]
Unigene16193	103	26	17.76	4.54	-1.96787	4.82264e-12	1.72865e-10	gi|224077192|ref|XP_002305171.1|/9.26542e-112/predicted protein [Populus trichocarpa]
Unigene51233	103	35	17.76	6.11	-1.53939	5.83424e-09	1.43052e-07	gi|225430287|ref|XP_002285114.1|/1.00384e-44/PREDICTED: hypothetical protein [Vitis vinifera]
Unigene44751	103	48	17.76	8.38	-1.08361	9.12466e-06	0.000130011	gi|125562993|gb|EAZ08373.1|/7.69486e-24/hypothetical protein OsI_30631 [Oryza sativa Indica Group]
Unigene56573	103	210	17.76	36.65	1.04518	5.56274e-10	1.54571e-08	gi|255539274|ref|XP_002510702.1|/2.65077e-159/protein phosphatase 2c, putative [Ricinus communis]
Unigene56799	103	230	17.76	40.14	1.17641	8.51542e-13	3.57618e-11	gi|225456725|ref|XP_002274899.1|/4.23068e-161/PREDICTED: hypothetical protein [Vitis vinifera]
Unigene44327	103	240	17.76	41.89	1.23797	0	0	-
Unigene54406	103	415	17.76	72.43	2.02796	0	0	gi|225453726|ref|XP_002272141.1|/2.29624e-103/PREDICTED: hypothetical protein isoform 2 [Vitis vinifera]
Unigene214	104	35	17.94	6.11	-1.55394	3.895e-09	9.78032e-08	-
Unigene2937	104	45	17.94	7.85	-1.19242	1.52229e-06	2.54919e-05	-
Unigene53531	104	257	17.94	44.85	1.32193	0	0	gi|255552720|ref|XP_002517403.1|/1.4193e-58/arsenite inducuble RNA associated protein aip-1, putative [Ricinus communis]
Unigene42532	104	310	17.94	54.1	1.59245	0	0	-
Unigene35171	104	321	17.94	56.02	1.64276	0	0	-
Unigene24686	105	25	18.11	4.36	-2.05439	7.3772e-13	3.14219e-11	-
Unigene13347	105	38	18.11	6.63	-1.44971	1.91842e-08	4.34817e-07	gi|296085363|emb|CBI29095.3|/0/unnamed protein product [Vitis vinifera]
Unigene33172	105	43	18.11	7.5	-1.27182	3.71902e-07	6.83912e-06	-
Unigene37722	105	216	18.11	37.7	1.05778	2.09508e-10	6.13431e-09	gi|226532828|ref|NP_001147615.1|/3.20232e-15/PGPS/D12 [Zea mays]
Unigene44776	105	313	18.11	54.63	1.59291	0	0	-
Unigene21627	106	22	18.28	3.84	-2.25109	2.20352e-14	1.29829e-12	-
Unigene33807	106	24	18.28	4.19	-2.12524	1.719e-13	8.64185e-12	-
Unigene47901	106	41	18.28	7.16	-1.35223	8.28026e-08	1.71469e-06	gi|225443090|ref|XP_002273525.1|/8.21602e-39/PREDICTED: hypothetical protein [Vitis vinifera]
Unigene74	106	42	18.28	7.33	-1.31838	1.48149e-07	2.94335e-06	-
Unigene22153	106	43	18.28	7.5	-1.2853	2.60692e-07	4.96142e-06	-
Unigene54267	106	515	18.28	89.88	2.29773	0	0	gi|297733709|emb|CBI14956.3|/1.03234e-108/unnamed protein product [Vitis vinifera]
Unigene15550	107	10	18.45	1.75	-3.39819	1.15549e-21	9.52184e-20	gi|297744032|emb|CBI37002.3|/4.99996e-85/unnamed protein product [Vitis vinifera]
Unigene52603	107	26	18.45	4.54	-2.02286	7.3097e-13	3.13572e-11	gi|255546109|ref|XP_002514114.1|/6.08481e-63/conserved hypothetical protein [Ricinus communis]
Unigene13173	107	39	18.45	6.81	-1.43789	1.67267e-08	3.82736e-07	-
Unigene47674	107	42	18.45	7.33	-1.33174	1.02922e-07	2.10586e-06	gi|224121234|ref|XP_002318532.1|/3.71909e-28/predicted protein [Populus trichocarpa]
Unigene2222	107	48	18.45	8.38	-1.1386	2.51416e-06	4.04086e-05	-
Unigene42936	108	35	18.63	6.11	-1.60838	7.56716e-10	2.07147e-08	gi|226531510|ref|NP_001150829.1|/3.6393e-19/WRKY69 - superfamily of TFs having WRKY and zinc finger domains [Zea mays]
Unigene55802	108	36	18.63	6.28	-1.56879	1.53495e-09	4.12184e-08	gi|296081154|emb|CBI18180.3|/0/unnamed protein product [Vitis vinifera]
Unigene33983	108	39	18.63	6.81	-1.4519	1.13682e-08	2.6648e-07	-
Unigene16530	108	53	18.63	9.25	-1.0101	1.81057e-05	0.000240141	gi|302143058|emb|CBI20353.3|/2.30741e-168/unnamed protein product [Vitis vinifera]
Unigene39700	108	335	18.63	58.47	1.65007	0	0	-
Unigene45895	109	53	18.8	9.25	-1.02321	1.33902e-05	0.000184221	-
Unigene52162	109	275	18.8	48	1.3523	0	0	gi|292668925|gb|ADE41117.1|/2.01458e-52/AP2 domain class transcription factor [Malus x domestica]
Unigene49482	110	17	18.97	2.97	-2.67518	7.44294e-18	5.28052e-16	-
Unigene10485	110	21	18.97	3.67	-2.36987	9.5707e-16	6.28782e-14	gi|224073118|ref|XP_002303980.1|/1.87264e-17/predicted protein [Populus trichocarpa]
Unigene24164	110	38	18.97	6.63	-1.51664	2.6921e-09	6.93411e-08	-
Unigene48922	110	223	18.97	38.92	1.03679	2.1393e-10	6.24093e-09	gi|255548265|ref|XP_002515189.1|/3.32057e-39/Calcium-activated outward-rectifying potassium channel, putative [Ricinus communis]
Unigene55270	110	247	18.97	43.11	1.1843	2.5313e-14	1.47331e-12	-
Unigene50918	111	35	19.14	6.11	-1.64735	2.16528e-10	6.30904e-09	gi|297736483|emb|CBI25354.3|/7.71616e-63/unnamed protein product [Vitis vinifera]
Unigene51239	111	45	19.14	7.85	-1.28583	1.33617e-07	2.68128e-06	gi|224074211|ref|XP_002304303.1|/1.40867e-54/hypothetical protein POPTRDRAFT_830729 [Populus trichocarpa]
Unigene9462	111	52	19.14	9.08	-1.07583	4.62076e-06	7.01747e-05	gi|113205152|gb|ABI34273.1|/1.64085e-112/Serine/threonine-protein kinase AtPK19 , putative [Solanum lycopersicum]
Unigene53153	111	237	19.14	41.36	1.11165	4.12848e-12	1.50686e-10	gi|297742598|emb|CBI34747.3|/1.57082e-75/unnamed protein product [Vitis vinifera]
Unigene3740	111	300	19.14	52.36	1.45187	0	0	-
Unigene31032	111	354	19.14	61.78	1.69055	0	0	-
Unigene55135	112	49	19.32	8.55	-1.1761	7.88462e-07	1.38313e-05	gi|258549503|gb|ACV74414.1|/9.82374e-170/putative cinnamyl alcohol dehydrogenase [Camellia sinensis]
Unigene56365	112	389	19.32	67.89	1.8131	0	0	gi|22331208|ref|NP_188686.2|/0/PAP18 (PURPLE ACID PHOSPHATASE 18); acid phosphatase/ protein serine/threonine phosphatase [Arabidopsis thaliana]
Unigene31064	112	472	19.32	82.38	2.0922	0	0	gi|255575894|ref|XP_002528844.1|/1.87547e-15/Potassium transporter, putative [Ricinus communis]
Unigene22341	113	45	19.49	7.85	-1.31197	6.52062e-08	1.37403e-06	-
Unigene55099	113	246	19.49	42.93	1.13925	7.67386e-13	3.25698e-11	gi|225431179|ref|XP_002269956.1|/1.82111e-75/PREDICTED: hypothetical protein [Vitis vinifera]
Unigene56235	113	246	19.49	42.93	1.13925	7.67386e-13	3.25122e-11	gi|225448845|ref|XP_002276242.1|/6.09838e-32/PREDICTED: hypothetical protein [Vitis vinifera]
Unigene6754	113	279	19.49	48.69	1.32089	1.81632e-13	9.05519e-12	gi|297738384|emb|CBI27585.3|/5.93659e-06/unnamed protein product [Vitis vinifera]
Unigene1006	113	297	19.49	51.84	1.41133	1.81632e-13	9.0364e-12	-
Unigene16885	114	31	19.66	5.41	-1.86156	2.45672e-12	9.29214e-11	gi|84468448|dbj|BAE71307.1|/0/putative WD-40 repeat protein [Trifolium pratense]
Unigene11703	114	54	19.66	9.42	-1.06146	4.49368e-06	6.84181e-05	gi|225445168|ref|XP_002284097.1|/2.25063e-85/PREDICTED: hypothetical protein [Vitis vinifera]
Unigene13706	114	54	19.66	9.42	-1.06146	4.49368e-06	6.83746e-05	gi|296087897|emb|CBI35180.3|/1.14759e-15/unnamed protein product [Vitis vinifera]
Unigene47549	114	452	19.66	78.89	2.00458	3.59712e-14	2.03922e-12	gi|225462908|ref|XP_002264571.1|/1.31746e-54/PREDICTED: hypothetical protein isoform 1 [Vitis vinifera]
Unigene47725	115	36	19.83	6.28	-1.65885	8.43034e-11	2.55575e-09	gi|297743114|emb|CBI35981.3|/1.51344e-21/unnamed protein product [Vitis vinifera]
Unigene56306	115	39	19.83	6.81	-1.54196	7.15454e-10	1.963e-08	gi|255558654|ref|XP_002520352.1|/0/Aldehyde dehydrogenase, putative [Ricinus communis]
Unigene15923	115	56	19.83	9.77	-1.02125	8.00312e-06	0.000115472	gi|255570825|ref|XP_002526365.1|/1.73558e-49/sumo ligase, putative [Ricinus communis]
Unigene29290	116	14	20.01	2.44	-3.03577	3.76068e-21	3.01609e-19	-
Unigene55146	117	37	20.18	6.46	-1.64332	7.61452e-11	2.32903e-09	gi|297736161|emb|CBI24199.3|/3.31611e-117/unnamed protein product [Vitis vinifera]
Unigene24584	117	43	20.18	7.5	-1.42796	4.46594e-09	1.11093e-07	-
Unigene39785	117	51	20.18	8.9	-1.18105	4.05962e-07	7.41429e-06	-
Unigene40913	119	35	20.52	6.11	-1.74779	7.05584e-12	2.42059e-10	-
Unigene35619	119	44	20.52	7.68	-1.41785	3.8846e-09	9.76443e-08	gi|224102787|ref|XP_002312800.1|/4.73671e-19/predicted protein [Populus trichocarpa]
Unigene34714	119	330	20.52	57.6	1.48904	0	0	gi|297793625|ref|XP_002864697.1|/2.00349e-17/hypothetical protein ARALYDRAFT_496217 [Arabidopsis lyrata subsp. lyrata]
Unigene14094	120	56	20.7	9.77	-1.0832	1.71188e-06	2.84484e-05	gi|224120372|ref|XP_002318313.1|/4.77706e-63/predicted protein [Populus trichocarpa]
Unigene28807	120	1576	20.7	275.06	3.73204	0	0	gi|133712623|gb|ABO37118.1|/5.92137e-06/cuticular water permeability [Solanum habrochaites]
Unigene56829	121	23	20.87	4.01	-2.37976	3.12806e-17	2.18055e-15	gi|296081862|emb|CBI20867.3|/0/unnamed protein product [Vitis vinifera]
Unigene52720	121	34	20.87	5.93	-1.81533	1.3052e-12	5.25144e-11	gi|224104765|ref|XP_002313558.1|/5.09031e-73/predicted protein [Populus trichocarpa]
Unigene9053	122	29	21.04	5.06	-2.05593	9.74582e-15	6.05453e-13	gi|76786474|gb|ABA54988.1|/2.48163e-43/xyloglucan endotransglycosylase hydrolase [Apium graveolens]
Unigene24967	122	53	21.04	9.25	-1.18561	2.0914e-07	4.02825e-06	-
Unigene45367	122	58	21.04	10.12	-1.05593	2.27452e-06	3.69032e-05	gi|224057333|ref|XP_002299211.1|/5.93472e-33/predicted protein [Populus trichocarpa]
Unigene35908	122	60	21.04	10.47	-1.00687	5.4448e-06	8.15021e-05	-
Unigene22082	122	247	21.04	43.11	1.03489	2.47134e-11	8.03018e-10	gi|225424717|ref|XP_002265467.1|/5.9046e-14/PREDICTED: hypothetical protein [Vitis vinifera]
Unigene55762	123	246	21.21	42.93	1.01724	5.0879e-11	1.58864e-09	gi|225423753|ref|XP_002277134.1|/2.46392e-50/PREDICTED: hypothetical protein [Vitis vinifera]
Unigene1196	123	251	21.21	43.81	1.04652	1.10991e-11	3.74869e-10	-
Unigene26665	123	312	21.21	54.45	1.36019	0	0	-
Unigene42941	124	0	21.39	0.01	-11.0627	9.87898e-38	1.14443e-35	-
Unigene21207	124	39	21.39	6.81	-1.65121	1.76255e-11	5.7978e-10	-
Unigene43794	124	55	21.39	9.6	-1.15583	2.92782e-07	5.48509e-06	-
Unigene16928	124	58	21.39	10.12	-1.07973	1.22039e-06	2.06237e-05	gi|297736962|emb|CBI26163.3|/1.84835e-111/unnamed protein product [Vitis vinifera]
Unigene51072	124	255	21.39	44.51	1.05719	5.15188e-12	1.82215e-10	gi|225443710|ref|XP_002267082.1|/4.41832e-29/PREDICTED: hypothetical protein [Vitis vinifera]
Unigene26914	124	303	21.39	52.88	1.30579	6.88338e-14	3.70929e-12	-
Unigene53388	124	313	21.39	54.63	1.35276	6.88338e-14	3.71765e-12	gi|224059258|ref|XP_002299793.1|/7.75328e-78/predicted protein [Populus trichocarpa]
Unigene42016	124	1244	21.39	217.12	3.34348	6.88338e-14	3.72604e-12	gi|297740003|emb|CBI30185.3|/9.47989e-20/unnamed protein product [Vitis vinifera]
Unigene46992	125	38	21.56	6.63	-1.70128	5.44094e-12	1.9103e-10	-
Unigene49183	125	50	21.56	8.73	-1.3043	1.47586e-08	3.40627e-07	gi|224106179|ref|XP_002314074.1|/1.47844e-58/predicted protein [Populus trichocarpa]
Unigene47437	126	37	21.73	6.46	-1.75008	1.62433e-12	6.42761e-11	gi|134035500|gb|ABO47738.1|/3.67518e-33/alpha-tubulin [Gossypium hirsutum]
Unigene7583	127	53	21.9	9.25	-1.24341	3.79172e-08	8.25844e-07	-
Unigene51734	127	59	21.9	10.3	-1.08829	7.52492e-07	1.32293e-05	gi|116831077|gb|ABK28493.1|/2.07142e-35/unknown [Arabidopsis thaliana]
Unigene35202	127	329	21.9	57.42	1.39062	0	0	gi|255560990|ref|XP_002521507.1|/6.86284e-18/Ubiquitin-conjugating enzyme E2-18 kDa, putative [Ricinus communis]
Unigene56292	128	44	22.08	7.68	-1.52356	1.16458e-10	3.48648e-09	gi|13183177|gb|AAK15089.1|AF240006_1/1.54549e-115/7S globulin [Sesamum indicum]
Unigene13840	128	55	22.08	9.6	-1.20163	7.6919e-08	1.60532e-06	gi|225424097|ref|XP_002279978.1|/0/PREDICTED: hypothetical protein [Vitis vinifera]
Unigene52995	129	56	22.25	9.77	-1.18737	9.15774e-08	1.885e-06	gi|224097148|ref|XP_002310852.1|/4.4568e-160/predicted protein [Populus trichocarpa]
Unigene43146	129	59	22.25	10.3	-1.11116	3.9849e-07	7.30007e-06	gi|255551002|ref|XP_002516549.1|/1.51741e-17/catalytic, putative [Ricinus communis]
Unigene44756	130	43	22.42	7.5	-1.57982	2.61568e-11	8.47622e-10	-
Unigene10926	130	44	22.42	7.68	-1.54561	5.2286e-11	1.63045e-09	gi|225442198|ref|XP_002276942.1|/5.6204e-128/PREDICTED: hypothetical protein [Vitis vinifera]
Unigene13862	130	58	22.42	10.12	-1.14758	1.78192e-07	3.48535e-06	gi|225430408|ref|XP_002285396.1|/0/PREDICTED: hypothetical protein [Vitis vinifera]
Unigene13201	130	59	22.42	10.3	-1.12214	2.88998e-07	5.42267e-06	gi|296086438|emb|CBI32027.3|/1.77503e-98/unnamed protein product [Vitis vinifera]
Unigene52270	130	292	22.42	50.96	1.18458	0	0	gi|225459777|ref|XP_002285906.1|/2.04117e-76/PREDICTED: hypothetical protein [Vitis vinifera]
Unigene55577	130	530	22.42	92.5	2.04467	0	0	gi|224089358|ref|XP_002308703.1|/4.78305e-120/predicted protein [Populus trichocarpa]
Unigene7263	131	34	22.59	5.93	-1.92958	1.40015e-14	8.52174e-13	-
Unigene13736	131	54	22.59	9.42	-1.26189	1.61193e-08	3.70249e-07	gi|255580519|ref|XP_002531084.1|/2.1223e-85/GTP cyclohydrolase I, putative [Ricinus communis]
Unigene7863	131	307	22.59	53.58	1.24601	2.0206e-14	1.19639e-12	-
Unigene11359	132	36	22.77	6.28	-1.8583	5.00938e-14	2.7936e-12	gi|302143919|emb|CBI23024.3|/1.85353e-166/unnamed protein product [Vitis vinifera]
Unigene32058	132	51	22.77	8.9	-1.35526	2.06126e-09	5.40799e-08	-
Unigene22126	132	273	22.77	47.65	1.06534	6.90336e-13	2.97738e-11	-
Unigene54782	134	47	23.11	8.2	-1.49482	7.97242e-11	2.42921e-09	gi|255553285|ref|XP_002517685.1|/2.597e-76/calcineurin B subunit, putative [Ricinus communis]
Unigene15091	134	62	23.11	10.82	-1.09482	3.31094e-07	6.13099e-06	gi|225435231|ref|XP_002284947.1|/5.95818e-53/PREDICTED: hypothetical protein [Vitis vinifera]
Unigene12352	134	299	23.11	52.18	1.17498	0	0	-
Unigene53548	134	325	23.11	56.72	1.29534	0	0	gi|255559226|ref|XP_002520634.1|/2.21644e-35/hypothetical protein RCOM_1554420 [Ricinus communis]
Unigene33825	134	326	23.11	56.9	1.29991	0	0	-
Unigene34030	134	348	23.11	60.74	1.39413	0	0	-
Unigene52439	134	638	23.11	111.35	2.26851	0	0	gi|296084545|emb|CBI25566.3|/2.3261e-83/unnamed protein product [Vitis vinifera]
Unigene49612	135	35	23.28	6.11	-1.92985	5.36e-15	3.36473e-13	gi|225458045|ref|XP_002277913.1|/2.13101e-18/PREDICTED: hypothetical protein [Vitis vinifera]
Unigene25115	135	56	23.28	9.77	-1.25266	1.17643e-08	2.75228e-07	-
Unigene41194	135	299	23.28	52.18	1.16441	1.44551e-13	7.34393e-12	gi|255566919|ref|XP_002524442.1|/6.69209e-18/protein arginine n-methyltransferase, putative [Ricinus communis]
Unigene42208	135	322	23.28	56.2	1.27148	1.44107e-13	7.33691e-12	gi|297735381|emb|CBI17821.3|/4.81698e-40/unnamed protein product [Vitis vinifera]
Unigene22670	136	49	23.46	8.55	-1.45621	1.33656e-10	3.97158e-09	gi|1724100|gb|AAB38498.1|/4.19892e-28/porin [Mesembryanthemum crystallinum]
Unigene15490	136	54	23.46	9.42	-1.3164	2.72624e-09	7.00699e-08	gi|255552033|ref|XP_002517061.1|/9.91068e-123/ATP binding protein, putative [Ricinus communis]
Unigene38914	136	330	23.46	57.6	1.29587	1.25455e-13	6.46971e-12	-
Unigene39965	138	56	23.8	9.77	-1.28453	4.10058e-09	1.02643e-07	gi|168036229|ref|XP_001770610.1|/2.98425e-13/predicted protein [Physcomitrella patens subsp. patens]
Unigene688	138	273	23.8	47.65	1.00151	8.52296e-12	2.89902e-10	gi|224131638|ref|XP_002321140.1|/0/predicted protein [Populus trichocarpa]
Unigene31667	140	38	24.14	6.63	-1.86434	7.37668e-15	4.61861e-13	-
Unigene56441	141	35	24.32	6.11	-1.9929	3.27912e-16	2.20261e-14	gi|225425892|ref|XP_002270945.1|/4.92815e-144/PREDICTED: hypothetical protein [Vitis vinifera]
Unigene4641	141	47	24.32	8.2	-1.56845	4.86712e-12	1.73423e-10	-
Unigene53646	141	66	24.32	11.52	-1.078	2.3127e-07	4.42606e-06	gi|225431479|ref|XP_002274450.1|/5.99519e-12/PREDICTED: hypothetical protein, partial [Vitis vinifera]
Unigene53014	141	68	24.32	11.87	-1.03482	5.6457e-07	1.00957e-05	gi|297742490|emb|CBI34639.3|/4.23452e-126/unnamed protein product [Vitis vinifera]
Unigene53871	142	38	24.49	6.63	-1.88511	2.97938e-15	1.90521e-13	gi|122233481|sp|Q45QI7.2|CFI_CAMSI/2.84534e-89/RecName: Full=Chalcone--flavonone isomerase; Short=Chalcone isomerase
Unigene50869	142	48	24.49	8.38	-1.54717	6.47764e-12	2.23502e-10	gi|302143693|emb|CBI22554.3|/1.04772e-43/unnamed protein product [Vitis vinifera]
Unigene32059	142	54	24.49	9.42	-1.37839	3.02906e-10	8.67824e-09	-
Unigene15191	142	67	24.49	11.69	-1.06692	2.6667e-07	5.06314e-06	gi|297735171|emb|CBI17533.3|/0/unnamed protein product [Vitis vinifera]
Unigene10823	142	333	24.49	58.12	1.24684	2.19158e-13	1.06601e-11	-
Unigene49288	143	40	24.66	6.98	-1.82087	1.02652e-14	6.36074e-13	gi|224122710|ref|XP_002330449.1|/1.73073e-14/predicted protein [Populus trichocarpa]
Unigene40567	143	52	24.66	9.08	-1.44141	6.0661e-11	1.87455e-09	-
Unigene52081	143	55	24.66	9.6	-1.36107	3.7932e-10	1.07139e-08	gi|15231789|ref|NP_188029.1|/4.22935e-71/(S)-2-hydroxy-acid oxidase, peroxisomal, putative / glycolate oxidase, putative / short chain alpha-hydroxy acid oxidase, putative [Arabidopsis thaliana]
Unigene54312	144	54	24.83	9.42	-1.39829	1.43465e-10	4.23681e-09	gi|225458001|ref|XP_002276294.1|/6.06313e-133/PREDICTED: hypothetical protein [Vitis vinifera]
Unigene53917	144	613	24.83	106.99	2.10732	2.88658e-14	1.66395e-12	gi|297797669|ref|XP_002866719.1|/1.55551e-18/hypothetical protein ARALYDRAFT_920006 [Arabidopsis lyrata subsp. lyrata]
Unigene57128	145	312	25.01	54.45	1.12243	0	0	gi|224077052|ref|XP_002305110.1|/0/predicted protein [Populus trichocarpa]
Unigene45977	145	371	25.01	64.75	1.37238	0	0	-
Unigene56853	146	315	25.18	54.98	1.12663	0	0	gi|225464297|ref|XP_002265101.1|/0/PREDICTED: hypothetical protein [Vitis vinifera]
Unigene44994	147	325	25.35	56.72	1.16187	2.30926e-14	1.35726e-12	gi|197312875|gb|ACH63218.1|/3.37544e-30/ribosomal protein L36 [Rheum australe]
Unigene9230	148	15	25.52	2.62	-3.28399	1.38994e-28	1.38878e-26	gi|224123890|ref|XP_002330234.1|/3.09422e-39/predicted protein [Populus trichocarpa]
Unigene8364	148	63	25.52	11	-1.21412	5.44608e-09	1.33808e-07	gi|225436522|ref|XP_002273792.1|/0/PREDICTED: hypothetical protein [Vitis vinifera]
Unigene12283	149	376	25.7	65.62	1.35237	1.85629e-13	9.21612e-12	-
Unigene42064	150	48	25.87	8.38	-1.62626	2.46494e-13	1.17748e-11	-
Unigene26755	150	50	25.87	8.73	-1.56723	1.01852e-12	4.21106e-11	-
Unigene56919	150	59	25.87	10.3	-1.32864	3.02334e-10	8.67221e-09	gi|225456221|ref|XP_002279127.1|/0/PREDICTED: hypothetical protein, partial [Vitis vinifera]
Unigene52737	150	63	25.87	11	-1.23378	2.74748e-09	7.04648e-08	gi|1143445|emb|CAA61275.1|/6.02167e-90/cinnamyl alcohol dehydrogenase [Eucalyptus gunnii]
Unigene8116	150	64	25.87	11.17	-1.21165	4.63848e-09	1.14789e-07	-
Unigene27508	150	404	25.87	70.51	1.44655	0	0	-
Unigene31874	151	62	26.04	10.82	-1.26703	1.13491e-09	3.06476e-08	-
Unigene9020	151	72	26.04	12.57	-1.05074	1.5594e-07	3.0828e-06	-
Unigene172	152	52	26.21	9.08	-1.52935	1.79306e-12	7.06037e-11	gi|42567700|ref|NP_568173.2|/6.08623e-163/unknown protein [Arabidopsis thaliana]
Unigene17744	152	67	26.21	11.69	-1.16484	1.08703e-08	2.56061e-07	-
Unigene56606	152	398	26.21	69.46	1.40607	2.37588e-14	1.38622e-12	gi|296084383|emb|CBI24771.3|/5.60521e-173/unnamed protein product [Vitis vinifera]
Unigene15509	153	69	26.39	12.04	-1.13216	2.0816e-08	4.69143e-07	gi|225449296|ref|XP_002281324.1|/9.43126e-39/PREDICTED: hypothetical protein [Vitis vinifera]
Unigene54353	153	72	26.39	12.57	-1.07001	8.4217e-08	1.73947e-06	gi|117557160|gb|ABK35757.1|/1.13286e-78/sulfate transporter [Populus tremula x Populus alba]
Unigene44344	154	32	26.56	5.58	-2.25092	3.02866e-20	2.35803e-18	gi|225460048|ref|XP_002273755.1|/2.80536e-15/PREDICTED: hypothetical protein [Vitis vinifera]
Unigene35642	155	57	26.73	9.95	-1.42569	1.42611e-11	4.73657e-10	gi|225469720|ref|XP_002268559.1|/1.86698e-07/PREDICTED: hypothetical protein, partial [Vitis vinifera]
Unigene51864	155	396	26.73	69.11	1.37043	2.81108e-13	1.3166e-11	gi|255548165|ref|XP_002515139.1|/1.14546e-81/cathepsin B, putative [Ricinus communis]
Unigene45521	156	73	26.9	12.74	-1.07824	5.21696e-08	1.11301e-06	gi|224084676|ref|XP_002307384.1|/3.81236e-19/predicted protein [Populus trichocarpa]
Unigene38037	158	51	27.25	8.9	-1.61438	7.83136e-14	4.19188e-12	-
Unigene562	158	366	27.25	63.88	1.22911	0	0	gi|296086694|emb|CBI32329.3|/1.14403e-118/unnamed protein product [Vitis vinifera]
Unigene54462	158	498	27.25	86.92	1.67343	0	0	gi|255570075|ref|XP_002526000.1|/9.2093e-76/cleavage and polyadenylation specificity factor, putative [Ricinus communis]
Unigene40398	159	78	27.42	13.61	-1.01056	1.88437e-07	3.66481e-06	-
Unigene35582	159	504	27.42	87.96	1.68162	0	0	gi|225456424|ref|XP_002284270.1|/6.172e-27/PREDICTED: hypothetical protein [Vitis vinifera]
Unigene51711	160	69	27.59	12.04	-1.19631	2.07338e-09	5.43384e-08	gi|224055767|ref|XP_002298643.1|/1.23645e-88/predicted protein [Populus trichocarpa]
Unigene53365	160	341	27.59	59.51	1.10899	0	0	gi|15227561|ref|NP_180516.1|/1.40971e-87/enolase, putative [Arabidopsis thaliana]
Unigene39962	162	68	27.94	11.87	-1.23501	6.25044e-10	1.72679e-08	gi|225439781|ref|XP_002276042.1|/1.32106e-61/PREDICTED: hypothetical protein [Vitis vinifera]
Unigene36516	162	69	27.94	12.04	-1.2145	1.05534e-09	2.85632e-08	gi|3176967|gb|AAC18863.1|/8.01647e-11/caffeic acid 3-O-methyltransferase [Mesembryanthemum crystallinum]
Unigene53226	163	54	28.11	9.42	-1.57728	8.45788e-14	4.49712e-12	gi|147864514|emb|CAN82628.1|/7.23378e-89/hypothetical protein [Vitis vinifera]
Unigene11202	163	1076	28.11	187.8	2.74004	1.40998e-13	7.19392e-12	-
Unigene47288	164	346	28.28	60.39	1.09453	5.32908e-14	2.9513e-12	gi|225448443|ref|XP_002274356.1|/1.21273e-20/PREDICTED: hypothetical protein isoform 2 [Vitis vinifera]
Unigene9024	165	41	28.46	7.16	-1.9909	1.0413e-18	7.56681e-17	-
Unigene9959	166	80	28.63	13.96	-1.03623	5.47182e-08	1.16531e-06	-
Unigene44850	167	35	28.8	6.11	-2.23682	1.07608e-21	8.89808e-20	gi|255631129|gb|ACU15930.1|/1.07872e-09/unknown [Glycine max]
Unigene11787	167	50	28.8	8.73	-1.72202	8.37414e-16	5.53201e-14	-
Unigene49576	167	60	28.8	10.47	-1.45981	9.5467e-13	3.97448e-11	gi|17978592|gb|AAL48317.1|/3.78511e-36/succinoaminoimidazolecarboximide ribonucleotide synthetase [Vigna unguiculata]
Unigene36203	167	374	28.8	65.27	1.18035	9.4813e-14	4.97509e-12	-
Unigene56779	168	345	28.97	60.21	1.05544	6.75016e-14	3.66219e-12	gi|255646553|gb|ACU23751.1|/0/unknown [Glycine max]
Unigene11640	168	353	28.97	61.61	1.0886	6.66134e-14	3.6222e-12	-
Unigene19706	169	72	29.15	12.57	-1.21351	4.65168e-10	1.3016e-08	-
Unigene54902	170	54	29.32	9.42	-1.63809	4.7549e-15	2.99272e-13	gi|297735021|emb|CBI17383.3|/1.30984e-139/unnamed protein product [Vitis vinifera]
Unigene50929	170	381	29.32	66.5	1.18147	2.76668e-13	1.29834e-11	gi|255562924|ref|XP_002522467.1|/1.01715e-30/P30 dbc protein, putative [Ricinus communis]
Unigene14616	171	41	29.49	7.16	-2.04219	6.11778e-20	4.67211e-18	gi|225431114|ref|XP_002265595.1|/4.2143e-98/PREDICTED: hypothetical protein [Vitis vinifera]
Unigene15440	171	43	29.49	7.5	-1.97526	3.90932e-19	2.88448e-17	gi|297736936|emb|CBI26137.3|/8.02791e-41/unnamed protein product [Vitis vinifera]
Unigene10811	171	58	29.49	10.12	-1.54302	5.29746e-14	2.94058e-12	gi|242041939|ref|XP_002468364.1|/8.9654e-40/hypothetical protein SORBIDRAFT_01g044710 [Sorghum bicolor]
Unigene8894	171	75	29.49	13.09	-1.17176	1.09354e-09	2.95637e-08	gi|297814614|ref|XP_002875190.1|/2.26237e-29/CAAX amino terminal protease family protein [Arabidopsis lyrata subsp. lyrata]
Unigene38839	171	84	29.49	14.66	-1.00834	6.81954e-08	1.4345e-06	gi|255585115|ref|XP_002533263.1|/7.72422e-14/conserved hypothetical protein [Ricinus communis]
Unigene55657	171	347	29.49	60.56	1.03814	2.63344e-13	1.24802e-11	-
Unigene44335	172	69	29.66	12.04	-1.30068	3.25524e-11	1.04081e-09	-
Unigene3295	172	518	29.66	90.41	1.60796	1.55431e-14	9.38851e-13	-
Unigene38461	173	71	29.84	12.39	-1.26807	6.89786e-11	2.1261e-09	-
Unigene34432	173	80	29.84	13.96	-1.09595	6.32276e-09	1.53929e-07	gi|297738432|emb|CBI27633.3|/4.34193e-20/unnamed protein product [Vitis vinifera]
Unigene22026	174	68	30.01	11.87	-1.33812	8.97496e-12	3.04844e-10	-
Unigene34901	175	29	30.18	5.06	-2.57638	1.72982e-26	1.65924e-24	-
Unigene10961	175	79	30.18	13.79	-1.12997	2.09106e-09	5.47419e-08	-
Unigene16173	177	67	30.53	11.69	-1.38495	1.65255e-12	6.52853e-11	gi|255586806|ref|XP_002534017.1|/0/conserved hypothetical protein [Ricinus communis]
Unigene6112	179	78	30.87	13.61	-1.18154	3.46332e-10	9.86347e-09	-
Unigene40198	179	771	30.87	134.56	2.12397	0	0	-
Unigene15622	182	45	31.39	7.85	-1.99954	1.41557e-20	1.12031e-18	-
Unigene7406	182	436	31.39	76.1	1.27759	0	0	gi|225459004|ref|XP_002285598.1|/4.445e-49/PREDICTED: hypothetical protein [Vitis vinifera]
Unigene50621	183	89	31.56	15.53	-1.02304	1.61762e-08	3.71202e-07	gi|224141619|ref|XP_002324164.1|/3.46213e-44/predicted protein [Populus trichocarpa]
Unigene27137	184	418	31.73	72.95	1.20106	2.14274e-13	1.0465e-11	-
Unigene23468	186	91	32.08	15.88	-1.01446	1.55418e-08	3.57328e-07	-
Unigene56059	188	44	32.42	7.68	-2.07771	3.18974e-22	2.68386e-20	gi|225457034|ref|XP_002282761.1|/0/PREDICTED: hypothetical protein [Vitis vinifera]
Unigene52284	188	47	32.42	8.2	-1.98319	5.33368e-21	4.24922e-19	gi|297742076|emb|CBI33863.3|/1.7923e-64/unnamed protein product [Vitis vinifera]
Unigene14745	188	72	32.42	12.57	-1.3669	5.56696e-13	2.44946e-11	gi|255549776|ref|XP_002515939.1|/1.71555e-32/conserved hypothetical protein [Ricinus communis]
Unigene44001	189	59	32.6	10.3	-1.66223	6.70148e-17	4.59147e-15	gi|300165194|gb|EFJ31802.1|/1.42341e-21/hypothetical protein SELMODRAFT_144289 [Selaginella moellendorffii]
Unigene42107	189	68	32.6	11.87	-1.45755	3.27288e-14	1.87312e-12	-
Unigene14526	190	67	32.77	11.69	-1.4871	1.1665e-14	7.19093e-13	gi|296082956|emb|CBI22257.3|/2.53102e-121/unnamed protein product [Vitis vinifera]
Unigene12635	190	79	32.77	13.79	-1.24875	1.39897e-11	4.65289e-10	-
Unigene35562	190	501	32.77	87.44	1.41592	1.75415e-13	8.78175e-12	gi|224144384|ref|XP_002336142.1|/1.86698e-07/Cl-channel clc-7 [Populus trichocarpa]
Unigene27077	191	83	32.94	14.49	-1.18478	7.93702e-11	2.4215e-09	-
Unigene40340	191	85	32.94	14.84	-1.15035	2.13774e-10	6.24397e-09	gi|255646563|gb|ACU23756.1|/7.99426e-43/unknown [Glycine max]
Unigene54834	191	420	32.94	73.3	1.15397	0	0	gi|225442559|ref|XP_002284282.1|/4.95153e-91/PREDICTED: hypothetical protein [Vitis vinifera]
Unigene51669	192	79	33.11	13.79	-1.26364	6.99102e-12	2.40179e-10	gi|267527|sp|Q01111.1|YPT3_NICPL/1.72869e-58/RecName: Full=Ras-related protein YPT3
Unigene33436	192	972	33.11	169.64	2.35714	0	0	-
Unigene16997	193	47	33.29	8.2	-2.02139	5.08936e-22	4.26723e-20	gi|225451285|ref|XP_002272750.1|/0/PREDICTED: hypothetical protein [Vitis vinifera]
Unigene37614	193	65	33.29	11.34	-1.55367	9.35042e-16	6.15997e-14	-
Unigene32752	193	383	33.29	66.85	1.00584	0	0	gi|296083786|emb|CBI24003.3|/7.22903e-36/unnamed protein product [Vitis vinifera]
Unigene51204	196	402	33.8	70.16	1.05363	4.19664e-14	2.37348e-12	-
Unigene48870	197	43	33.98	7.5	-2.17972	1.48394e-24	1.35304e-22	gi|225468767|ref|XP_002272586.1|/6.37461e-51/PREDICTED: hypothetical protein [Vitis vinifera]
Unigene10509	197	394	33.98	68.77	1.01709	0	0	gi|290578585|gb|ADD51187.1|/6.57907e-21/thaumatin-like protein [Vitis berlandieri x Vitis riparia]
Unigene44834	198	74	34.15	12.92	-1.40228	4.50832e-14	2.52004e-12	gi|255543873|ref|XP_002512999.1|/7.94449e-29/NADH dehydrogenase, putative [Ricinus communis]
Unigene55202	198	88	34.15	15.36	-1.15271	9.45324e-11	2.85862e-09	gi|62286956|sp|Q9XGA0.1|KPRS3_SPIOL/0/RecName: Full=Ribose-phosphate pyrophosphokinase 3, mitochondrial; AltName: Full=Phosphoribosyl pyrophosphate synthase 3; Flags: Precursor
Unigene37552	198	620	34.15	108.21	1.66388	0	0	-
Unigene53698	199	88	34.32	15.36	-1.15987	6.82088e-11	2.10508e-09	gi|255548760|ref|XP_002515436.1|/1.4381e-21/nucleic acid binding protein, putative [Ricinus communis]
Unigene38789	200	83	34.49	14.49	-1.25112	3.74954e-12	1.37694e-10	-
Unigene57055	202	85	34.84	14.84	-1.23125	5.44544e-12	1.90909e-10	gi|225449012|ref|XP_002273747.1|/4.28808e-127/PREDICTED: hypothetical protein [Vitis vinifera]
Unigene18491	202	489	34.84	85.35	1.29265	0	0	-
Unigene42747	203	48	35.01	8.38	-2.06274	1.13166e-23	1.00509e-21	gi|297801680|ref|XP_002868724.1|/3.18546e-31/hypothetical protein ARALYDRAFT_916372 [Arabidopsis lyrata subsp. lyrata]
Unigene51153	203	54	35.01	9.42	-1.89397	2.6533e-21	2.14953e-19	gi|255562743|ref|XP_002522377.1|/2.53531e-16/conserved hypothetical protein [Ricinus communis]
Unigene16858	203	92	35.01	16.06	-1.1243	1.2907e-10	3.84007e-09	gi|225435112|ref|XP_002284524.1|/1.92815e-177/PREDICTED: hypothetical protein [Vitis vinifera]
Unigene14388	204	98	35.18	17.1	-1.04076	1.44709e-09	3.89027e-08	gi|297739485|emb|CBI29667.3|/1.22015e-21/unnamed protein product [Vitis vinifera]
Unigene1094	204	100	35.18	17.45	-1.01153	3.40998e-09	8.68061e-08	gi|225437577|ref|XP_002270718.1|/2.50723e-36/PREDICTED: hypothetical protein [Vitis vinifera]
Unigene48422	205	37	35.36	6.46	-2.45251	3.51546e-29	3.57206e-27	gi|224122476|ref|XP_002318846.1|/1.73427e-26/AP2/ERF domain-containing transcription factor [Populus trichocarpa]
Unigene5763	205	85	35.36	14.84	-1.25263	1.94196e-12	7.57208e-11	gi|224100141|ref|XP_002311760.1|/7.57337e-154/predicted protein [Populus trichocarpa]
Unigene16880	205	93	35.36	16.23	-1.12346	1.09462e-10	3.28524e-09	gi|225424087|ref|XP_002282940.1|/1.77926e-141/PREDICTED: hypothetical protein [Vitis vinifera]
Unigene34587	205	465	35.36	81.16	1.19865	4.039e-13	1.83786e-11	-
Unigene38190	207	66	35.7	11.52	-1.63178	6.25788e-18	4.45294e-16	-
Unigene8627	209	69	36.04	12.04	-1.58176	2.33566e-17	1.63292e-15	gi|255537291|ref|XP_002509712.1|/5.00953e-25/ATPP2-A13, putative [Ricinus communis]
Unigene24411	210	88	36.22	15.36	-1.23761	1.71253e-12	6.75435e-11	-
Unigene56309	210	90	36.22	15.71	-1.2051	4.84658e-12	1.72948e-10	gi|296089745|emb|CBI39564.3|/1.77711e-119/unnamed protein product [Vitis vinifera]
Unigene38750	211	86	36.39	15.01	-1.27762	4.1322e-13	1.8661e-11	gi|225433920|ref|XP_002268334.1|/1.11931e-12/PREDICTED: hypothetical protein [Vitis vinifera]
Unigene30545	212	2767	36.56	482.93	3.72348	0	0	gi|224122948|ref|XP_002318956.1|/1.06593e-18/vacuolar H+-translocating inorganic pyrophosphatase [Populus trichocarpa]
Unigene27521	215	83	37.08	14.49	-1.35558	1.80457e-14	1.07646e-12	gi|225452192|ref|XP_002266268.1|/3.46941e-30/PREDICTED: hypothetical protein [Vitis vinifera]
Unigene55758	215	426	37.08	74.35	1.00369	0	0	gi|225423545|ref|XP_002272103.1|/0/PREDICTED: hypothetical protein [Vitis vinifera]
Unigene25905	215	518	37.08	90.41	1.28584	0	0	-
Unigene45904	215	603	37.08	105.24	1.50497	0	0	gi|225426785|ref|XP_002282926.1|/1.57379e-39/PREDICTED: hypothetical protein [Vitis vinifera]
Unigene27553	216	101	37.25	17.63	-1.07921	1.40041e-10	4.14589e-09	-
Unigene340	217	104	37.42	18.15	-1.04384	3.91436e-10	1.10172e-08	gi|225457209|ref|XP_002280826.1|/1.66793e-66/PREDICTED: hypothetical protein [Vitis vinifera]
Unigene37975	218	61	37.6	10.65	-1.81988	1.15817e-21	9.51124e-20	gi|195623672|gb|ACG33666.1|/1.8472e-47/RHM1 [Zea mays]
Unigene54536	219	47	37.77	8.2	-2.20354	1.73379e-27	1.71802e-25	gi|255587544|ref|XP_002534306.1|/1.33113e-114/Protein kinase APK1B, chloroplast precursor, putative [Ricinus communis]
Unigene52408	219	94	37.77	16.41	-1.20267	1.82865e-12	7.17692e-11	gi|255569492|ref|XP_002525713.1|/1.2255e-84/sgd1p, putative [Ricinus communis]
Unigene36501	219	104	37.77	18.15	-1.05727	2.134e-10	6.24065e-09	-
Unigene37082	219	560	37.77	97.74	1.37171	2.10054e-13	1.03219e-11	-
Unigene39489	220	93	37.94	16.23	-1.22506	7.78524e-13	3.29259e-11	-
Unigene41068	221	90	38.11	15.71	-1.27849	1.1091e-13	5.76927e-12	gi|255568599|ref|XP_002525273.1|/1.55203e-06/adenylsulfate kinase, putative [Ricinus communis]
Unigene51715	222	27	38.29	4.71	-3.02317	4.78328e-39	5.6227e-37	gi|224077818|ref|XP_002305421.1|/3.38943e-38/predicted protein [Populus trichocarpa]
Unigene81	222	88	38.29	15.36	-1.31779	2.55424e-14	1.48307e-12	-
Unigene24423	224	89	38.63	15.53	-1.31466	2.1991e-14	1.29888e-12	-
Unigene23245	225	59	38.8	10.3	-1.91341	9.03556e-24	8.05475e-22	gi|225436765|ref|XP_002267320.1|/3.92699e-18/PREDICTED: hypothetical protein isoform 1 [Vitis vinifera]
Unigene36995	225	484	38.8	84.47	1.12238	0	0	gi|297836274|ref|XP_002886019.1|/1.11099e-12/hypothetical protein ARALYDRAFT_480488 [Arabidopsis lyrata subsp. lyrata]
Unigene32065	225	656	38.8	114.49	1.56109	0	0	-
Unigene30920	227	58	39.15	10.12	-1.9518	1.48614e-24	1.34991e-22	-
Unigene30946	228	91	39.32	15.88	-1.30805	1.62852e-14	9.81204e-13	gi|297734797|emb|CBI17031.3|/5.1074e-13/unnamed protein product [Vitis vinifera]
Unigene14019	228	105	39.32	18.33	-1.10106	2.07136e-11	6.77643e-10	-
Unigene37215	229	26	39.49	4.54	-3.12072	1.79213e-41	2.17046e-39	-
Unigene35877	230	105	39.67	18.33	-1.11384	1.10239e-11	3.72853e-10	-
Unigene39013	231	50	39.84	8.73	-2.19016	1.01482e-28	1.01821e-26	-
Unigene17903	231	112	39.84	19.55	-1.02705	1.86651e-10	5.49188e-09	-
Unigene52796	231	662	39.84	115.54	1.5361	0	0	gi|255631416|gb|ACU16075.1|/2.64619e-69/unknown [Glycine max]
Unigene53071	232	103	40.01	17.98	-1.15397	2.23074e-12	8.57262e-11	gi|255627913|gb|ACU14301.1|/6.46796e-66/unknown [Glycine max]
Unigene43986	233	101	40.18	17.63	-1.18845	5.9598e-13	2.58906e-11	-
Unigene6014	233	110	40.18	19.2	-1.06537	4.25704e-11	1.33095e-09	gi|255564741|ref|XP_002523365.1|/1.18031e-71/hypothetical protein RCOM_0719270 [Ricinus communis]
Unigene50123	234	112	40.36	19.55	-1.04576	7.59114e-11	2.32485e-09	gi|225456569|ref|XP_002265694.1|/1.83299e-76/PREDICTED: hypothetical protein [Vitis vinifera]
Unigene18232	236	57	40.7	9.95	-2.03226	8.7949e-27	8.46995e-25	-
Unigene53759	236	78	40.7	13.61	-1.58036	2.20792e-19	1.63919e-17	-
Unigene55494	237	105	40.87	18.33	-1.15684	1.16394e-12	4.71475e-11	gi|225469943|ref|XP_002275013.1|/5.42303e-60/PREDICTED: hypothetical protein [Vitis vinifera]
Unigene16877	239	83	41.22	14.49	-1.50829	1.99445e-18	1.44057e-16	gi|255572632|ref|XP_002527249.1|/0/conserved hypothetical protein [Ricinus communis]
Unigene48867	239	103	41.22	17.98	-1.19695	2.22248e-13	1.07885e-11	gi|224106199|ref|XP_002314082.1|/9.00093e-53/predicted protein [Populus trichocarpa]
Unigene57111	240	89	41.39	15.53	-1.41422	6.21644e-17	4.27135e-15	gi|255578793|ref|XP_002530253.1|/0/dead box ATP-dependent RNA helicase, putative [Ricinus communis]
Unigene37016	242	108	41.74	18.85	-1.14687	9.8813e-13	4.09246e-11	gi|225440280|ref|XP_002278936.1|/5.68631e-09/PREDICTED: hypothetical protein [Vitis vinifera]
Unigene23175	243	511	41.91	89.19	1.08959	0	0	-
Unigene55354	244	71	42.08	12.39	-1.76396	4.15026e-23	3.63223e-21	gi|225459573|ref|XP_002285860.1|/2.04996e-149/PREDICTED: hypothetical protein [Vitis vinifera]
Unigene31764	245	79	42.25	13.79	-1.61533	1.13673e-20	9.0261e-19	-
Unigene46714	246	104	42.43	18.15	-1.22512	3.52402e-14	2.01205e-12	gi|255573883|ref|XP_002527860.1|/7.89211e-80/conserved hypothetical protein [Ricinus communis]
Unigene12156	247	105	42.6	18.33	-1.21665	4.22074e-14	2.38149e-12	-
Unigene52579	248	66	42.77	11.52	-1.89246	1.11538e-25	1.04889e-23	gi|255583990|ref|XP_002532741.1|/2.31759e-54/hypothetical protein RCOM_1750150 [Ricinus communis]
Unigene33148	248	84	42.77	14.66	-1.54471	1.10488e-19	8.35805e-18	gi|225459119|ref|XP_002285693.1|/7.69068e-30/PREDICTED: hypothetical protein [Vitis vinifera]
Unigene18931	249	609	42.94	106.29	1.30761	0	0	gi|40641238|emb|CAE47489.1|/3.28238e-20/cytochrome P450 [Triticum aestivum]
Unigene42593	250	66	43.12	11.52	-1.90422	4.49184e-26	4.25748e-24	-
Unigene18738	250	75	43.12	13.09	-1.71989	7.1324e-23	6.21945e-21	-
Unigene48840	254	113	43.81	19.72	-1.1516	2.2918e-13	1.10356e-11	gi|255551811|ref|XP_002516951.1|/3.38011e-52/lipoamide acyltransferase component of branched-chain alpha-keto acid dehydrogenase, putative [Ricinus communis]
Unigene26241	255	517	43.98	90.23	1.03676	0	0	-
Unigene503	256	586	44.15	102.28	1.21204	0	0	-
Unigene15968	258	80	44.5	13.96	-1.67251	1.06206e-22	9.12842e-21	gi|21593521|gb|AAM65488.1|/1.21663e-08/membrane translocase-like protein [Arabidopsis thaliana]
Unigene27788	265	567	45.7	98.96	1.11465	5.30908e-13	2.3446e-11	gi|75305879|sp|Q93YG7.1|PROF2_SOLLC/2.49791e-12/RecName: Full=Profilin-2; AltName: Full=Minor food allergen Lyc e 1; AltName: Allergen=Lyc e 1
Unigene25656	267	654	46.05	114.14	1.30953	5.80202e-13	2.53429e-11	-
Unigene7605	271	87	46.74	15.18	-1.62249	8.01156e-23	6.93564e-21	-
Unigene38645	272	67	46.91	11.69	-2.00462	4.1895e-30	4.36801e-28	-
Unigene52610	272	101	46.91	17.63	-1.41186	5.89508e-19	4.32306e-17	gi|225426934|ref|XP_002265485.1|/2.87068e-28/PREDICTED: hypothetical protein [Vitis vinifera]
Unigene37735	272	709	46.91	123.74	1.39934	5.8642e-13	2.55215e-11	-
Unigene53705	273	121	47.08	21.12	-1.1565	2.3631e-14	1.38213e-12	gi|255552189|ref|XP_002517139.1|/2.17284e-94/imidazoleglycerol-phosphate dehydratase his7, putative [Ricinus communis]
Unigene55432	275	81	47.43	14.14	-1.74602	1.63187e-25	1.5286e-23	gi|225455461|ref|XP_002279907.1|/9.67058e-70/PREDICTED: similar to splicing factor-like protein [Vitis vinifera]
Unigene42710	275	641	47.43	111.87	1.23795	4.6807e-13	2.098e-11	gi|124108024|gb|ABM90640.1|/5.44957e-36/phospholipase C [Torenia fournieri]
Unigene9738	275	1301	47.43	227.06	2.2592	4.6807e-13	2.09409e-11	gi|224068104|ref|XP_002302665.1|/1.306e-08/predicted protein [Populus trichocarpa]
Unigene23140	276	133	47.6	23.21	-1.03622	2.27826e-12	8.71335e-11	-
Unigene43253	277	124	47.77	21.64	-1.1424	2.77084e-14	1.60495e-12	gi|255631628|gb|ACU16181.1|/3.37535e-09/unknown [Glycine max]
Unigene55192	278	66	47.94	11.52	-2.05709	9.60388e-32	1.04209e-29	gi|20146110|dbj|BAB88944.1|/3.32069e-149/protein phosphatase 2C [Mesembryanthemum crystallinum]
Unigene31450	278	91	47.94	15.88	-1.59402	7.86606e-23	6.83435e-21	gi|242037397|ref|XP_002466093.1|/7.33415e-20/hypothetical protein SORBIDRAFT_01g001070 [Sorghum bicolor]
Unigene50684	278	136	47.94	23.74	-1.01391	4.5189e-12	1.62708e-10	gi|255556322|ref|XP_002519195.1|/3.79952e-99/AMP dependent ligase, putative [Ricinus communis]
Unigene51423	279	37	48.12	6.46	-2.89703	1.03132e-46	1.32963e-44	gi|224115046|ref|XP_002316926.1|/2.13188e-114/predicted protein [Populus trichocarpa]
Unigene49045	279	119	48.12	20.77	-1.21214	1.19481e-15	7.78572e-14	-
Unigene32443	281	97	48.46	16.93	-1.51721	1.43941e-21	1.17405e-19	-
Unigene13970	282	120	48.63	20.94	-1.21559	7.28528e-16	4.82599e-14	gi|10432446|emb|CAC10358.1|/1.53987e-37/protein phosphatase 2C [Nicotiana tabacum]
Unigene47291	284	109	48.98	19.02	-1.36468	8.4028e-19	6.12459e-17	-
Unigene21490	285	75	49.15	13.09	-1.90873	1.34289e-29	1.37032e-27	-
Unigene21229	286	624	49.32	108.91	1.14289	0	0	-
Unigene37966	287	132	49.5	23.04	-1.10329	5.02286e-14	2.79462e-12	gi|225459459|ref|XP_002285833.1|/3.6134e-35/PREDICTED: hypothetical protein [Vitis vinifera]
Unigene19894	287	582	49.5	101.58	1.03712	2.95764e-13	1.36919e-11	-
Unigene28017	287	831	49.5	145.04	1.55095	2.95764e-13	1.37184e-11	-
Unigene2403	289	108	49.84	18.85	-1.40274	7.28336e-20	5.5446e-18	-
Unigene16842	290	117	50.01	20.42	-1.29223	9.33076e-18	6.56163e-16	gi|224053749|ref|XP_002297960.1|/0/predicted protein [Populus trichocarpa]
Unigene43757	290	123	50.01	21.47	-1.21989	2.31118e-16	1.5656e-14	gi|195656027|gb|ACG47481.1|/6.46289e-19/protein CYPRO4 [Zea mays]
Unigene52291	292	102	50.36	17.8	-1.5004	5.23584e-22	4.37475e-20	gi|255635617|gb|ACU18158.1|/1.06509e-40/unknown [Glycine max]
Unigene56407	296	709	51.05	123.74	1.27733	2.26486e-13	1.0972e-11	gi|224103369|ref|XP_002313028.1|/1.3635e-130/hypothetical protein POPTRDRAFT_557208 [Populus trichocarpa]
Unigene33006	298	129	51.39	22.51	-1.19092	3.39934e-16	2.27699e-14	-
Unigene47389	301	98	51.91	17.1	-1.60202	9.3806e-25	8.61865e-23	-
Unigene22257	301	774	51.91	135.09	1.37984	0	0	-
Unigene26105	303	110	52.26	19.2	-1.4446	1.27971e-21	1.04736e-19	-
Unigene24984	304	134	52.43	23.39	-1.1645	5.67388e-16	3.77943e-14	gi|255578755|ref|XP_002530235.1|/7.1017e-31/zinc binding dehydrogenase, putative [Ricinus communis]
Unigene41096	305	58	52.6	10.12	-2.37785	3.50068e-41	4.19732e-39	-
Unigene35418	308	140	53.12	24.43	-1.1206	2.79706e-15	1.79341e-13	-
Unigene28826	309	96	53.29	16.75	-1.6697	8.02034e-27	7.75515e-25	-
Unigene42023	310	636	53.46	111	1.05403	6.95e-14	3.72843e-12	-
Unigene54726	311	88	53.64	15.36	-1.80413	6.68914e-30	6.91403e-28	gi|255577167|ref|XP_002529467.1|/2.37049e-106/ubiquitin-activating enzyme E1, putative [Ricinus communis]
Unigene44668	311	146	53.64	25.48	-1.07394	1.72084e-14	1.03423e-12	-
Unigene27724	312	148	53.81	25.83	-1.05883	3.08444e-14	1.76949e-12	-
Unigene40838	314	107	54.15	18.67	-1.53624	2.51966e-24	2.27148e-22	-
Unigene31070	314	741	54.15	129.33	1.25602	0	0	gi|255584442|ref|XP_002532952.1|/3.66021e-11/GTP binding protein, putative [Ricinus communis]
Unigene34069	315	1057	54.33	184.48	1.76364	3.26406e-13	1.50234e-11	gi|87162727|gb|ABD28522.1|/1.43748e-36/Cupin, RmlC-type [Medicago truncatula]
Unigene4410	316	82	54.5	14.31	-1.92923	4.35152e-33	4.85346e-31	gi|118483426|gb|ABK93613.1|/2.02499e-52/unknown [Populus trichocarpa]
Unigene45553	321	127	55.36	22.17	-1.32024	4.2145e-20	3.24964e-18	-
Unigene46984	324	792	55.88	138.23	1.30667	0	0	gi|259013073|gb|ACV88396.1|/1.26807e-51/cytochrome p450 monoxygenase [Cucumis sativus]
Unigene38848	325	117	56.05	20.42	-1.45673	2.393e-23	2.10198e-21	-
Unigene21825	329	653	56.74	113.97	1.00622	0	0	-
Unigene48564	336	773	57.95	134.91	1.21912	6.28386e-14	3.4325e-12	-
Unigene49347	341	1185	58.81	206.82	1.81424	1.65867e-13	8.39135e-12	gi|297745750|emb|CBI15806.3|/3.56568e-92/unnamed protein product [Vitis vinifera]
Unigene26176	345	150	59.5	26.18	-1.18442	2.2726e-18	1.63654e-16	-
Unigene44329	345	808	59.5	141.02	1.24494	7.33858e-13	3.13688e-11	gi|300145425|gb|EFJ12101.1|/8.16235e-15/hypothetical protein SELMODRAFT_235111 [Selaginella moellendorffii]
Unigene30699	345	2020	59.5	352.55	2.56687	7.33858e-13	3.1313e-11	gi|15225267|ref|NP_180191.1|/3.07214e-15/uricase / urate oxidase / nodulin 35, putative [Arabidopsis thaliana]
Unigene13533	347	53	59.84	9.25	-2.69358	1.56256e-53	2.11695e-51	-
Unigene17053	348	717	60.02	125.14	1.06003	0	0	-
Unigene33248	351	173	60.53	30.19	-1.00358	1.26037e-14	7.72984e-13	gi|225431423|ref|XP_002280019.1|/1.04426e-10/PREDICTED: hypothetical protein [Vitis vinifera]
Unigene13070	354	122	61.05	21.29	-1.51982	7.94968e-27	7.71795e-25	gi|297739314|emb|CBI28965.3|/0/unnamed protein product [Vitis vinifera]
Unigene39571	357	150	61.57	26.18	-1.23376	4.09364e-20	3.16663e-18	gi|255557020|ref|XP_002519543.1|/5.26857e-34/mahogunin, putative [Ricinus communis]
Unigene56641	357	719	61.57	125.49	1.02727	9.23706e-14	4.87896e-12	gi|225470460|ref|XP_002262855.1|/0/PREDICTED: hypothetical protein [Vitis vinifera]
Unigene6656	361	81	62.26	14.14	-2.13852	9.6836e-43	1.19697e-40	-
Unigene55350	366	79	63.12	13.79	-2.19447	1.10027e-44	1.38866e-42	gi|225435864|ref|XP_002265488.1|/1.25978e-90/PREDICTED: hypothetical protein [Vitis vinifera]
Unigene31514	366	151	63.12	26.35	-1.26029	3.19304e-21	2.56943e-19	gi|224108087|ref|XP_002314715.1|/3.74928e-32/predicted protein [Populus trichocarpa]
Unigene31753	366	158	63.12	27.58	-1.19447	1.21537e-19	9.13623e-18	-
Unigene22103	368	157	63.47	27.4	-1.2119	3.75316e-20	2.91265e-18	-
Unigene47335	373	178	64.33	31.07	-1.04997	1.57858e-16	1.07541e-14	gi|225423637|ref|XP_002276048.1|/5.73986e-55/PREDICTED: hypothetical protein [Vitis vinifera]
Unigene50910	375	116	64.67	20.25	-1.67517	2.23868e-32	2.46255e-30	gi|225464217|ref|XP_002265712.1|/2.59646e-50/PREDICTED: hypothetical protein [Vitis vinifera]
Unigene47937	377	155	65.02	27.05	-1.26525	6.12854e-22	5.10286e-20	gi|224064756|ref|XP_002301547.1|/4.70824e-50/multidrug/pheromone exporter, MDR family, ABC transporter family [Populus trichocarpa]
Unigene38174	379	117	65.36	20.42	-1.67843	8.80574e-33	9.73095e-31	gi|297734251|emb|CBI15498.3|/1.41599e-31/unnamed protein product [Vitis vinifera]
Unigene18956	383	178	66.05	31.07	-1.08804	7.48432e-18	5.29422e-16	-
Unigene41418	388	920	66.92	160.57	1.26269	5.68656e-13	2.4975e-11	gi|238478980|ref|NP_001154451.1|/9.56353e-28/microsomal glutathione s-transferase, putative [Arabidopsis thaliana]
Unigene53121	389	784	67.09	136.83	1.02821	0	0	gi|296087760|emb|CBI35016.3|/3.08418e-31/unnamed protein product [Vitis vinifera]
Unigene45107	391	93	67.43	16.23	-2.05473	6.3068e-44	7.91817e-42	gi|297734152|emb|CBI15399.3|/2.73396e-27/unnamed protein product [Vitis vinifera]
Unigene542	397	179	68.47	31.24	-1.13208	1.47403e-19	1.09774e-17	-
Unigene39644	400	925	68.99	161.44	1.22654	0	0	gi|297793179|ref|XP_002864474.1|/2.05967e-38/EMB2755 [Arabidopsis lyrata subsp. lyrata]
Unigene39914	401	159	69.16	27.75	-1.31745	1.221e-24	1.11754e-22	-
Unigene52676	403	170	69.5	29.67	-1.22801	2.35386e-22	1.98752e-20	gi|255579863|ref|XP_002530768.1|/3.16159e-83/calcium lipid binding protein, putative [Ricinus communis]
Unigene47562	415	156	71.57	27.23	-1.39416	1.31482e-27	1.30827e-25	gi|225433688|ref|XP_002266909.1|/5.92753e-47/PREDICTED: hypothetical protein [Vitis vinifera]
Unigene46231	416	148	71.74	25.83	-1.47373	6.24466e-30	6.48255e-28	gi|255564701|ref|XP_002523345.1|/2.76292e-18/calcineurin B, putative [Ricinus communis]
Unigene33268	418	147	72.09	25.66	-1.49028	1.51071e-30	1.58196e-28	gi|302143938|emb|CBI23043.3|/5.92966e-06/unnamed protein product [Vitis vinifera]
Unigene28589	420	179	72.43	31.24	-1.21319	8.02868e-23	6.92546e-21	gi|6015063|sp|O81918.3|EF1D_BETVU/2.83981e-08/RecName: Full=Elongation factor 1-delta; Short=EF-1-delta; AltName: Full=Elongation factor 1B-beta; AltName: Full=eEF-1B beta
Unigene48935	420	192	72.43	33.51	-1.112	4.57418e-20	3.51567e-18	gi|226503297|ref|NP_001149857.1|/1.53177e-60/LOC100283485 [Zea mays]
Unigene2644	423	1308	72.95	228.29	1.64589	0	0	-
Unigene21131	426	180	73.47	31.42	-1.22547	1.78788e-23	1.57623e-21	-
Unigene48382	431	139	74.33	24.26	-1.61537	3.60654e-35	4.09881e-33	gi|255575145|ref|XP_002528477.1|/1.24286e-24/big map kinase/bmk, putative [Ricinus communis]
Unigene39234	431	201	74.33	35.08	-1.0833	9.20776e-20	6.98741e-18	gi|255568914|ref|XP_002525427.1|/6.25973e-24/glutamate dehydrogenase, putative [Ricinus communis]
Unigene51247	437	136	75.37	23.74	-1.66667	3.39052e-37	3.90888e-35	-
Unigene48843	441	152	76.06	26.53	-1.51951	5.07312e-33	5.6321e-31	gi|124359488|gb|ABN05926.1|/6.67363e-08/RNA-binding region RNP-1 (RNA recognition motif) [Medicago truncatula]
Unigene31241	445	1653	76.75	288.5	1.91033	0	0	-
Unigene39929	446	186	76.92	32.46	-1.2447	4.65126e-25	4.30646e-23	-
Unigene54074	449	185	77.44	32.29	-1.26199	9.76764e-26	9.22158e-24	gi|255647501|gb|ACU24214.1|/1.00071e-28/unknown [Glycine max]
Unigene10565	449	188	77.44	32.81	-1.23894	4.79486e-25	4.42234e-23	gi|225423672|ref|XP_002276491.1|/0/PREDICTED: hypothetical protein [Vitis vinifera]
Unigene34289	452	166	77.95	28.97	-1.42799	5.82332e-31	6.15168e-29	gi|225425390|ref|XP_002276865.1|/5.12453e-26/PREDICTED: hypothetical protein isoform 2 [Vitis vinifera]
Unigene30548	453	137	78.13	23.91	-1.70826	8.48378e-40	1.00713e-37	-
Unigene22282	453	139	78.13	24.26	-1.6873	3.85998e-39	4.55972e-37	gi|1438881|gb|AAC49375.1|/7.46933e-09/GmCK2p [Glycine max]
Unigene36198	454	2132	78.3	372.1	2.24861	6.18616e-13	2.67769e-11	gi|297737805|emb|CBI27006.3|/1.05055e-10/unnamed protein product [Vitis vinifera]
Unigene36236	469	1059	80.89	184.83	1.19217	4.4409e-16	2.96637e-14	gi|161087182|gb|ABX56674.1|/1.08715e-07/C2-H2 zinc finger protein [Glycine max]
Unigene35897	484	185	83.47	32.29	-1.37017	3.87106e-31	4.14411e-29	-
Unigene54291	495	142	85.37	24.78	-1.78455	5.9334e-46	7.56824e-44	gi|224128358|ref|XP_002329142.1|/2.02308e-120/predicted protein [Populus trichocarpa]
Unigene42122	495	176	85.37	30.72	-1.47455	2.4556e-35	2.80406e-33	gi|255547444|ref|XP_002514779.1|/7.46608e-25/conserved hypothetical protein [Ricinus communis]
Unigene54106	495	242	85.37	42.24	-1.01512	2.30764e-20	1.80841e-18	gi|225454072|ref|XP_002265479.1|/1.20631e-122/PREDICTED: hypothetical protein [Vitis vinifera]
Unigene29937	495	1230	85.37	214.67	1.33032	2.2915e-13	1.10564e-11	-
Unigene45750	498	202	85.89	35.26	-1.28446	4.03548e-29	4.08316e-27	-
Unigene46046	500	129	86.23	22.51	-1.93762	1.0835e-51	1.45152e-49	gi|297733926|emb|CBI15173.3|/8.58469e-09/unnamed protein product [Vitis vinifera]
Unigene50387	501	1124	86.4	196.17	1.183	0	0	gi|255552241|ref|XP_002517165.1|/5.45418e-47/basic 7S globulin 2 precursor small subunit, putative [Ricinus communis]
Unigene35027	508	226	87.61	39.44	-1.15144	3.19084e-25	2.96575e-23	-
Unigene55463	524	1528	90.37	266.68	1.56119	0	0	gi|73761691|gb|AAZ83345.1|/1.12189e-166/24-sterol C-methyltransferase [Gossypium hirsutum]
Unigene43815	529	254	91.23	44.33	-1.04122	1.65938e-22	1.41106e-20	gi|224142842|ref|XP_002324749.1|/3.66421e-06/predicted protein [Populus trichocarpa]
Unigene25304	535	187	92.27	32.64	-1.49922	5.77458e-39	6.75485e-37	gi|225432973|ref|XP_002280640.1|/1.06035e-18/PREDICTED: hypothetical protein [Vitis vinifera]
Unigene6570	558	1366	96.23	238.41	1.30889	0	0	-
Unigene30544	567	0	97.79	0.01	-13.2555	6.04116e-170	1.0652e-167	-
Unigene46252	571	241	98.48	42.06	-1.22738	5.57468e-31	5.91508e-29	gi|242065108|ref|XP_002453843.1|/3.59178e-34/hypothetical protein SORBIDRAFT_04g019560 [Sorghum bicolor]
Unigene45740	574	1345	98.99	234.74	1.24571	2.03392e-13	1.00151e-11	gi|225445206|ref|XP_002284313.1|/5.41976e-13/PREDICTED: hypothetical protein [Vitis vinifera]
Unigene10982	580	245	100.03	42.76	-1.2261	2.13288e-31	2.30389e-29	gi|297842269|ref|XP_002889016.1|/0/hypothetical protein ARALYDRAFT_895389 [Arabidopsis lyrata subsp. lyrata]
Unigene26102	584	286	100.72	49.92	-1.01266	1.18136e-23	1.04535e-21	gi|255637909|gb|ACU19272.1|/1.52988e-09/unknown [Glycine max]
Unigene250	586	151	101.06	26.35	-1.93934	2.31128e-60	3.2412e-58	-
Unigene18732	587	287	101.24	50.09	-1.01518	7.48164e-24	6.69439e-22	-
Unigene31123	611	266	105.38	46.43	-1.18247	3.01512e-31	3.24227e-29	-
Unigene39297	613	131	105.72	22.86	-2.20935	2.66172e-74	3.94e-72	gi|225456501|ref|XP_002280957.1|/2.23429e-21/PREDICTED: hypothetical protein [Vitis vinifera]
Unigene44450	618	204	106.58	35.6	-1.58199	2.86148e-48	3.72925e-46	-
Unigene31185	623	299	107.44	52.18	-1.04196	3.0055e-26	2.87139e-24	-
Unigene47250	642	157	110.72	27.4	-2.01467	2.73618e-69	3.97658e-67	gi|224118920|ref|XP_002317939.1|/1.00175e-51/actin related protein [Populus trichocarpa]
Unigene43269	647	134	111.58	23.39	-2.25411	2.84314e-80	4.34258e-78	gi|66731525|gb|AAY51975.1|/3.38045e-17/GIR1 [Vigna radiata]
Unigene28811	653	283	112.62	49.39	-1.18917	1.46708e-33	1.65167e-31	gi|255572611|ref|XP_002527239.1|/3.57575e-19/Peroxidase 27 precursor, putative [Ricinus communis]
Unigene49718	665	297	114.69	51.84	-1.1456	2.81316e-32	3.08035e-30	gi|225456305|ref|XP_002283714.1|/2.14325e-34/PREDICTED: hypothetical protein [Vitis vinifera]
Unigene37688	681	1362	117.45	237.71	1.01716	0	0	-
Unigene5640	684	1388	117.97	242.25	1.03808	0	0	gi|294464795|gb|ADE77903.1|/1.37632e-10/unknown [Picea sitchensis]
Unigene41691	690	272	119	47.47	-1.32587	1.29009e-41	1.57038e-39	-
Unigene40307	703	236	121.24	41.19	-1.5575	1.71494e-53	2.31035e-51	gi|224059650|ref|XP_002299952.1|/2.96669e-21/predicted protein [Populus trichocarpa]
Unigene38185	715	2496	123.31	435.63	1.82081	0	0	-
Unigene16429	729	279	125.73	48.69	-1.36863	5.71656e-46	7.33065e-44	gi|297737842|emb|CBI27043.3|/7.9013e-174/unnamed protein product [Vitis vinifera]
Unigene28388	735	338	126.76	58.99	-1.10356	1.61008e-33	1.80419e-31	gi|117622284|gb|ABK51386.1|/5.94031e-06/apyrase-like protein [Nicotiana tabacum]
Unigene33813	740	362	127.62	63.18	-1.01431	1.29341e-29	1.32547e-27	-
Unigene27859	741	2	127.8	0.35	-8.51232	4.85498e-217	8.75357e-215	gi|116792173|gb|ABK26259.1|/8.31544e-08/unknown [Picea sitchensis]
Unigene52447	742	297	127.97	51.84	-1.30367	1.57849e-43	1.97146e-41	gi|28465343|dbj|BAC57468.1|/2.2492e-70/pyruvate dehydrogenase E1alpha subunit [Beta vulgaris]
Unigene25049	751	324	129.52	56.55	-1.19558	1.14774e-38	1.33606e-36	-
Unigene35342	757	1965	130.56	342.95	1.39329	4.82058e-13	2.14069e-11	-
Unigene48583	759	374	130.9	65.27	-1.00397	7.58836e-30	7.80982e-28	gi|255633110|gb|ACU16910.1|/9.47555e-12/unknown [Glycine max]
Unigene49733	771	376	132.97	65.62	-1.01889	5.35176e-31	5.70379e-29	gi|255591110|ref|XP_002535439.1|/3.6389e-50/ATP phosphoribosyltransferase, putative [Ricinus communis]
Unigene18131	773	296	133.31	51.66	-1.36767	1.33965e-48	1.75546e-46	-
Unigene45916	781	222	134.69	38.75	-1.79737	3.1541e-72	4.61191e-70	-
Unigene54006	781	2241	134.69	391.12	1.53797	0	0	gi|225451426|ref|XP_002273717.1|/6.98996e-67/PREDICTED: hypothetical protein [Vitis vinifera]
Unigene55403	784	192	135.21	33.51	-2.01254	4.0874e-84	6.36467e-82	gi|62286957|sp|Q9XGA1.1|KPRS4_SPIOL/2.07673e-173/RecName: Full=Ribose-phosphate pyrophosphokinase 4; AltName: Full=Phosphoribosyl pyrophosphate synthase 4
Unigene43590	802	1736	138.32	302.99	1.13126	2.36256e-13	1.13535e-11	-
Unigene38292	857	284	147.8	49.57	-1.57611	6.21996e-66	8.98522e-64	-
Unigene50280	875	176	150.91	30.72	-2.29644	2.2553e-110	3.83561e-108	gi|225462289|ref|XP_002265047.1|/9.6657e-81/PREDICTED: hypothetical protein [Vitis vinifera]
Unigene32023	879	309	151.6	53.93	-1.49111	2.01724e-62	2.8455e-60	-
Unigene39546	884	2123	152.46	370.53	1.28116	0	0	gi|225447659|ref|XP_002275321.1|/6.47033e-16/PREDICTED: hypothetical protein [Vitis vinifera]
Unigene26870	904	242	155.91	42.24	-1.88403	9.8148e-89	1.54841e-86	-
Unigene28949	935	387	161.25	67.54	-1.25549	2.13882e-51	2.81807e-49	-
Unigene38703	945	339	162.98	59.17	-1.46176	4.41362e-65	6.33764e-63	-
Unigene48656	956	2338	164.88	408.05	1.30733	0	0	gi|302144130|emb|CBI23235.3|/9.20673e-39/unnamed protein product [Vitis vinifera]
Unigene34395	957	445	165.05	77.67	-1.08747	3.62794e-42	4.46144e-40	gi|225434131|ref|XP_002274731.1|/1.30429e-24/PREDICTED: hypothetical protein [Vitis vinifera]
Unigene34771	983	323	169.53	56.37	-1.58854	3.3883e-76	5.07821e-74	gi|147844249|emb|CAN82121.1|/1.59115e-06/hypothetical protein [Vitis vinifera]
Unigene56456	988	387	170.39	67.54	-1.33503	1.87491e-59	2.59887e-57	gi|255551747|ref|XP_002516919.1|/0/Xyloglucan 6-xylosyltransferase, putative [Ricinus communis]
Unigene39193	1024	260	176.6	45.38	-1.96036	1.18318e-105	1.95674e-103	gi|255583115|ref|XP_002532324.1|/9.62446e-49/oxysterol binding protein, putative [Ricinus communis]
Unigene39075	1057	414	182.29	72.26	-1.33497	1.73012e-63	2.46953e-61	gi|297840207|ref|XP_002887985.1|/1.26284e-32/hypothetical protein ARALYDRAFT_893174 [Arabidopsis lyrata subsp. lyrata]
Unigene9011	1082	2782	186.61	485.54	1.37956	1.2752e-12	5.13939e-11	gi|81176340|gb|ABB59463.1|/6.1827e-11/histone H1F [Nicotiana tabacum]
Unigene15065	1097	2893	189.19	504.92	1.41622	2.03748e-12	7.91876e-11	gi|89258500|gb|ABD65463.1|/3.78335e-16/DNA binding/zinc ion binding protein [Gossypium hirsutum]
Unigene40583	1172	3193	202.13	557.28	1.46312	2.23554e-12	8.57732e-11	-
Unigene24154	1219	401	210.23	69.99	-1.58675	6.48976e-94	1.04446e-91	-
Unigene35309	1260	4023	217.3	702.14	1.69207	2.22334e-12	8.5579e-11	-
Unigene51160	1285	3332	221.62	581.54	1.39179	6.4222e-12	2.21908e-10	-
Unigene48738	1358	525	234.21	91.63	-1.35391	8.98628e-83	1.38135e-80	gi|224094859|ref|XP_002310267.1|/7.24017e-31/predicted protein [Populus trichocarpa]
Unigene18943	1372	439	236.62	76.62	-1.62678	2.91982e-109	4.93079e-107	-
Unigene45392	1409	452	243	78.89	-1.62304	8.54034e-112	1.47336e-109	gi|224124164|ref|XP_002319261.1|/1.6087e-46/predicted protein [Populus trichocarpa]
Unigene45181	1447	236	249.55	41.19	-2.59896	2.36788e-209	4.23744e-207	gi|302142150|emb|CBI19353.3|/2.98789e-66/unnamed protein product [Vitis vinifera]
Unigene34105	1609	3430	277.49	598.64	1.10925	6.32538e-12	2.19195e-10	-
Unigene9998	1610	616	277.67	107.51	-1.3689	2.0554e-99	3.3303e-97	-
Unigene30674	1702	785	293.53	137.01	-1.09923	7.02262e-75	1.04598e-72	-
Unigene40994	1850	102	319.06	17.8	-4.16388	0	0	-
Unigene49871	1869	907	322.33	158.3	-1.02588	1.68874e-73	2.48442e-71	gi|225427029|ref|XP_002272081.1|/1.06706e-12/PREDICTED: hypothetical protein isoform 2 [Vitis vinifera]
Unigene39908	1954	610	336.99	106.46	-1.66239	1.30821e-159	2.28984e-157	gi|18402682|ref|NP_565726.1|/5.80441e-33/unknown protein [Arabidopsis thaliana]
Unigene19229	2012	869	347	151.67	-1.194	2.09166e-100	3.41211e-98	-
Unigene32825	2118	6018	365.28	1050.33	1.52377	0	0	gi|300151760|gb|EFJ18405.1|/8.26308e-24/hypothetical protein SELMODRAFT_233579 [Selaginella moellendorffii]
Unigene53676	2296	507	395.98	88.49	-2.16184	5.852e-266	1.07123e-263	gi|255540719|ref|XP_002511424.1|/4.41476e-164/aldehyde dehydrogenase, putative [Ricinus communis]
Unigene24531	2312	1126	398.74	196.52	-1.02077	9.51304e-90	1.51075e-87	-
Unigene30116	2492	1187	429.78	207.17	-1.05278	1.63142e-101	2.67955e-99	-
Unigene22330	2899	684	499.97	119.38	-2.06628	0	0	-
Unigene19906	2929	1356	505.15	236.66	-1.0939	1.68331e-126	2.92506e-124	-
Unigene31119	3094	6227	533.6	1086.8	1.02626	0	0	-
Unigene14166	3168	1094	546.36	190.94	-1.51673	1.11374e-225	2.0233e-223	gi|224117228|ref|XP_002331753.1|/2.88735e-12/predicted protein [Populus trichocarpa]
Unigene51435	3607	994	622.08	173.48	-1.84233	0	0	gi|282722285|gb|ADA84250.1|/1.22184e-77/6,7-dimethyl-8-ribityllumazine synthase [Beta vulgaris]
Unigene40200	3714	7434	640.53	1297.46	1.01835	8.06022e-13	3.40289e-11	gi|20139964|sp|Q9ZNS1.1|RS7_AVIMR/6.9709e-55/RecName: Full=40S ribosomal protein S7
Unigene45253	3944	763	680.2	133.17	-2.35269	0	0	-
Unigene32417	3971	11627	684.85	2029.27	1.5671	2.96118e-12	1.10092e-10	-
Unigene46135	4502	1676	776.43	292.51	-1.40837	1.76407e-286	3.25404e-284	-
Unigene17058	4891	1039	843.52	181.34	-2.21773	0	0	gi|118486197|gb|ABK94941.1|/1.747e-29/unknown [Populus trichocarpa]
Unigene12776	5130	2524	884.74	440.52	-1.00605	3.69882e-192	6.5702e-190	gi|242070915|ref|XP_002450734.1|/1.68291e-06/hypothetical protein SORBIDRAFT_05g016478 [Sorghum bicolor]

## Sheet: 0h-Rvs12h-R.DiffGeneExpFilter
Gene	RawIntensity-0h-R	RawIntensity-12h-R	TPM-0h-R	TPM-12h-R	log2 Ratio(12h-R/0h-R)	P-Value	FDR	Nr
Unigene27636	0	129	0.01	22.2	11.1163	2.22044e-16	8.75605e-15	-
Unigene32370	0	99	0.01	17.04	10.7347	2.22044e-16	8.81511e-15	-
Unigene4441	0	99	0.01	17.04	10.7347	2.22044e-16	8.77074e-15	gi|84311261|gb|ABC55432.1|/5.82426e-23/FLC-like 1 splice variant 4 [Beta vulgaris subsp. maritima]
Unigene5725	0	74	0.01	12.74	10.3151	2.22044e-16	8.83e-15	-
Unigene31413	0	62	0.01	10.67	10.0593	2.22044e-16	8.80027e-15	-
Unigene53613	0	57	0.01	9.81	9.93811	2.22044e-16	8.78548e-15	gi|224142999|ref|XP_002324812.1|/5.41445e-98/predicted protein [Populus trichocarpa]
Unigene31826	0	49	0.01	8.43	9.71939	1.9984e-15	7.56373e-14	-
Unigene48694	0	48	0.01	8.26	9.69	3.77476e-15	1.4128e-13	-
Unigene4385	0	46	0.01	7.92	9.62936	1.4877e-14	5.3308e-13	-
Unigene872	0	45	0.01	7.75	9.59805	2.9754e-14	1.03162e-12	gi|302142761|emb|CBI19964.3|/1.01073e-81/unnamed protein product [Vitis vinifera]
Unigene26447	0	44	0.01	7.57	9.56415	5.9508e-14	1.95389e-12	-
Unigene13834	0	43	0.01	7.4	9.53138	1.18794e-13	3.65574e-12	gi|255566892|ref|XP_002524429.1|/1.33203e-21/conserved hypothetical protein [Ricinus communis]
Unigene5960	0	38	0.01	6.54	9.35315	3.78186e-12	8.82384e-11	gi|296090045|emb|CBI39864.3|/8.38e-91/unnamed protein product [Vitis vinifera]
Unigene27511	0	37	0.01	6.37	9.31515	7.55596e-12	1.70222e-10	gi|255586593|ref|XP_002533930.1|/1.97463e-17/hypothetical protein RCOM_0155580 [Ricinus communis]
Unigene42872	0	35	0.01	6.02	9.23362	3.01632e-11	6.44376e-10	gi|10121330|gb|AAG13131.1|AF193791_1/5.75167e-65/pyruvate decarboxylase [Fragaria x ananassa]
Unigene42249	0	35	0.01	6.02	9.23362	3.01632e-11	6.43792e-10	gi|242091117|ref|XP_002441391.1|/4.83249e-16/hypothetical protein SORBIDRAFT_09g025780 [Sorghum bicolor]
Unigene39419	0	34	0.01	5.85	9.19229	6.02662e-11	1.26114e-09	gi|225462956|ref|XP_002270140.1|/1.21179e-38/PREDICTED: hypothetical protein [Vitis vinifera]
Unigene39729	0	34	0.01	5.85	9.19229	6.02662e-11	1.26002e-09	-
Unigene10152	0	33	0.01	5.68	9.14975	1.20413e-10	2.43327e-09	-
Unigene47157	0	33	0.01	5.68	9.14975	1.20413e-10	2.43118e-09	-
Unigene15580	0	32	0.01	5.51	9.10591	2.40586e-10	4.66547e-09	gi|124359239|gb|ABN05744.1|/5.48274e-13/hypothetical protein MtrDRAFT_AC148775g4v2 [Medicago truncatula]
Unigene31593	0	32	0.01	5.51	9.10591	2.40586e-10	4.66163e-09	gi|224113857|ref|XP_002316593.1|/6.18e-35/predicted protein [Populus trichocarpa]
Unigene52546	0	29	0.01	4.99	8.9629	1.91896e-09	3.33897e-08	gi|297839355|ref|XP_002887559.1|/8.35967e-97/hypothetical protein ARALYDRAFT_476615 [Arabidopsis lyrata subsp. lyrata]
Unigene11055	0	29	0.01	4.99	8.9629	1.91896e-09	3.3365e-08	-
Unigene48832	0	29	0.01	4.99	8.9629	1.91896e-09	3.33404e-08	gi|84311261|gb|ABC55432.1|/3.91245e-08/FLC-like 1 splice variant 4 [Beta vulgaris subsp. maritima]
Unigene39300	0	29	0.01	4.99	8.9629	1.91896e-09	3.33158e-08	-
Unigene39206	0	27	0.01	4.65	8.86109	7.66064e-09	1.24291e-07	gi|302143633|emb|CBI22386.3|/2.03023e-06/unnamed protein product [Vitis vinifera]
Unigene46616	0	27	0.01	4.65	8.86109	7.66064e-09	1.24206e-07	-
Unigene14477	0	27	0.01	4.65	8.86109	7.66064e-09	1.2412e-07	-
Unigene1249	0	27	0.01	4.65	8.86109	7.66064e-09	1.24035e-07	-
Unigene24506	0	27	0.01	4.65	8.86109	7.66064e-09	1.2395e-07	-
Unigene33903	0	26	0.01	4.48	8.80735	1.53061e-08	2.37845e-07	gi|225445222|ref|XP_002280919.1|/1.30316e-29/PREDICTED: hypothetical protein [Vitis vinifera]
Unigene3154	0	24	0.01	4.13	8.69	6.11028e-08	8.80344e-07	-
Unigene11820	0	23	0.01	3.96	8.62936	1.22084e-07	1.69364e-06	gi|147852988|emb|CAN83380.1|/1.23778e-42/hypothetical protein [Vitis vinifera]
Unigene23466	0	23	0.01	3.96	8.62936	1.22084e-07	1.69264e-06	-
Unigene32466	0	23	0.01	3.96	8.62936	1.22084e-07	1.69165e-06	gi|225440570|ref|XP_002276763.1|/2.66326e-38/PREDICTED: hypothetical protein [Vitis vinifera]
Unigene49121	0	22	0.01	3.79	8.56605	2.43926e-07	3.23886e-06	-
Unigene42931	0	21	0.01	3.61	8.49586	4.87368e-07	6.17525e-06	gi|296081833|emb|CBI20838.3|/1.37653e-34/unnamed protein product [Vitis vinifera]
Unigene33286	0	21	0.01	3.61	8.49586	4.87368e-07	6.17193e-06	gi|151176306|gb|ABR87939.1|/9.35771e-44/sucrose synthase 1 [Beta vulgaris]
Unigene56510	0	21	0.01	3.61	8.49586	4.87368e-07	6.16861e-06	gi|147788269|emb|CAN69960.1|/7.1733e-154/hypothetical protein [Vitis vinifera]
Unigene15618	0	21	0.01	3.61	8.49586	4.87368e-07	6.1653e-06	gi|296875334|gb|ADH82120.1|/1.14117e-76/MoCo sulfurase [Citrus sinensis]
Unigene45964	0	21	0.01	3.61	8.49586	4.87368e-07	6.16199e-06	-
Unigene50924	0	21	0.01	3.61	8.49586	4.87368e-07	6.15868e-06	gi|224071706|ref|XP_002303561.1|/4.75386e-36/predicted protein [Populus trichocarpa]
Unigene11958	0	21	0.01	3.61	8.49586	4.87368e-07	6.15537e-06	gi|255539160|ref|XP_002510645.1|/1.15432e-42/conserved hypothetical protein [Ricinus communis]
Unigene33831	0	20	0.01	3.44	8.42626	9.73768e-07	1.17501e-05	gi|225442939|ref|XP_002265369.1|/1.49597e-25/PREDICTED: hypothetical protein [Vitis vinifera]
Unigene41883	0	19	0.01	3.27	8.35315	1.94561e-06	2.2365e-05	gi|225445986|ref|XP_002267225.1|/7.50443e-33/PREDICTED: hypothetical protein [Vitis vinifera]
Unigene21674	0	19	0.01	3.27	8.35315	1.94561e-06	2.23541e-05	-
Unigene7704	0	19	0.01	3.27	8.35315	1.94561e-06	2.23431e-05	gi|239811670|gb|ACS27156.1|/2.44555e-33/cytochrome c oxidase subunit II [Heterosigma akashiwo]
Unigene11295	0	19	0.01	3.27	8.35315	1.94561e-06	2.23323e-05	-
Unigene48071	0	18	0.01	3.1	8.27612	3.88734e-06	4.25853e-05	-
Unigene11132	0	18	0.01	3.1	8.27612	3.88734e-06	4.25655e-05	gi|22327532|ref|NP_680382.1|/1.97169e-09/nucleic acid binding / ribonuclease H [Arabidopsis thaliana]
Unigene4405	0	18	0.01	3.1	8.27612	3.88734e-06	4.25457e-05	gi|186911832|gb|ACC95131.1|/1.65586e-32/COL3 [Beta vulgaris subsp. vulgaris]
Unigene43802	0	18	0.01	3.1	8.27612	3.88734e-06	4.25259e-05	gi|297741595|emb|CBI32727.3|/1.25256e-38/unnamed protein product [Vitis vinifera]
Unigene40966	0	18	0.01	3.1	8.27612	3.88734e-06	4.25062e-05	gi|224101945|ref|XP_002334230.1|/5.48183e-28/predicted protein [Populus trichocarpa]
Unigene35772	0	18	0.01	3.1	8.27612	3.88734e-06	4.24864e-05	-
Unigene46622	0	18	0.01	3.1	8.27612	3.88734e-06	4.24667e-05	gi|255581321|ref|XP_002531471.1|/1.8552e-65/mutt domain protein, putative [Ricinus communis]
Unigene35290	0	17	0.01	2.93	8.19476	7.76698e-06	8.02327e-05	-
Unigene7779	0	17	0.01	2.93	8.19476	7.76698e-06	8.01975e-05	gi|562006|gb|AAA82975.1|/1.80432e-172/PsHSP71.2 [Pisum sativum]
Unigene7435	0	17	0.01	2.93	8.19476	7.76698e-06	8.01623e-05	gi|296088117|emb|CBI35506.3|/1.62737e-97/unnamed protein product [Vitis vinifera]
Unigene36172	0	17	0.01	2.93	8.19476	7.76698e-06	8.01272e-05	gi|225434921|ref|XP_002280853.1|/8.8018e-34/PREDICTED: hypothetical protein [Vitis vinifera]
Unigene30879	0	17	0.01	2.93	8.19476	7.76698e-06	8.00921e-05	-
Unigene35734	0	17	0.01	2.93	8.19476	7.76698e-06	8.0057e-05	gi|224076544|ref|XP_002304959.1|/3.74047e-16/predicted protein [Populus trichocarpa]
Unigene53249	0	17	0.01	2.93	8.19476	7.76698e-06	8.0022e-05	gi|255549790|ref|XP_002515946.1|/2.50802e-97/phosphofructokinase, putative [Ricinus communis]
Unigene56467	0	16	0.01	2.75	8.10329	1.55185e-05	0.000150966	gi|225425124|ref|XP_002273373.1|/3.89595e-96/PREDICTED: hypothetical protein [Vitis vinifera]
Unigene23926	0	16	0.01	2.75	8.10329	1.55185e-05	0.000150904	gi|255648373|gb|ACU24637.1|/1.76424e-21/unknown [Glycine max]
Unigene54207	0	16	0.01	2.75	8.10329	1.55185e-05	0.000150841	gi|224057204|ref|XP_002299171.1|/5.73203e-120/predicted protein [Populus trichocarpa]
Unigene27670	0	16	0.01	2.75	8.10329	1.55185e-05	0.000150779	-
Unigene9911	0	15	0.01	2.58	8.01123	3.10062e-05	0.000282926	-
Unigene16976	0	15	0.01	2.58	8.01123	3.10062e-05	0.000282816	gi|225453533|ref|XP_002275713.1|/0/PREDICTED: hypothetical protein [Vitis vinifera]
Unigene2330	0	15	0.01	2.58	8.01123	3.10062e-05	0.000282706	-
Unigene12439	0	15	0.01	2.58	8.01123	3.10062e-05	0.000282597	-
Unigene56254	0	15	0.01	2.58	8.01123	3.10062e-05	0.000282488	gi|255537105|ref|XP_002509619.1|/8.07595e-125/conserved hypothetical protein [Ricinus communis]
Unigene53644	0	15	0.01	2.58	8.01123	3.10062e-05	0.000282378	gi|3327393|gb|AAC26675.1|/7.46023e-14/putative Ta11-like non-LTR retroelement protein [Arabidopsis thaliana]
Unigene47217	0	15	0.01	2.58	8.01123	3.10062e-05	0.000282269	gi|225456583|ref|XP_002265665.1|/5.9138e-28/PREDICTED: hypothetical protein [Vitis vinifera]
Unigene12585	0	15	0.01	2.58	8.01123	3.10062e-05	0.00028216	gi|224082376|ref|XP_002306669.1|/1.95767e-74/predicted protein [Populus trichocarpa]
Unigene42005	0	15	0.01	2.58	8.01123	3.10062e-05	0.000282051	gi|21593260|gb|AAM65209.1|/3.7106e-32/unknown [Arabidopsis thaliana]
Unigene39575	0	14	0.01	2.41	7.91289	6.1951e-05	0.000531118	-
Unigene35415	0	14	0.01	2.41	7.91289	6.1951e-05	0.000530925	gi|225450252|ref|XP_002265763.1|/3.40599e-17/PREDICTED: hypothetical protein [Vitis vinifera]
Unigene5464	0	14	0.01	2.41	7.91289	6.1951e-05	0.000530732	gi|255628615|gb|ACU14652.1|/5.11288e-16/unknown [Glycine max]
Unigene47806	0	14	0.01	2.41	7.91289	6.1951e-05	0.000530539	gi|255544079|ref|XP_002513102.1|/2.53614e-16/conserved hypothetical protein [Ricinus communis]
Unigene16915	0	14	0.01	2.41	7.91289	6.1951e-05	0.000530346	gi|225434963|ref|XP_002283914.1|/5.13842e-76/PREDICTED: hypothetical protein [Vitis vinifera]
Unigene39307	0	14	0.01	2.41	7.91289	6.1951e-05	0.000530153	gi|225432898|ref|XP_002280151.1|/2.72491e-27/PREDICTED: hypothetical protein [Vitis vinifera]
Unigene26608	0	14	0.01	2.41	7.91289	6.1951e-05	0.00052996	-
Unigene52628	0	14	0.01	2.41	7.91289	6.1951e-05	0.000529768	gi|147811956|emb|CAN74851.1|/8.86189e-54/hypothetical protein [Vitis vinifera]
Unigene14258	0	14	0.01	2.41	7.91289	6.1951e-05	0.000529575	-
Unigene14055	0	14	0.01	2.41	7.91289	6.1951e-05	0.000529383	gi|224107541|ref|XP_002314515.1|/4.22781e-54/predicted protein [Populus trichocarpa]
Unigene54232	0	14	0.01	2.41	7.91289	6.1951e-05	0.000529191	gi|255582975|ref|XP_002532257.1|/2.413e-142/WD-repeat protein, putative [Ricinus communis]
Unigene18381	0	14	0.01	2.41	7.91289	6.1951e-05	0.000528999	gi|99646754|emb|CAK22426.1|/1.85523e-31/heat shock protein 83 [Beta vulgaris]
Unigene51131	0	14	0.01	2.41	7.91289	6.1951e-05	0.000528807	gi|297735576|emb|CBI18070.3|/2.81462e-116/unnamed protein product [Vitis vinifera]
Unigene46887	0	13	0.01	2.24	7.80735	0.000123779	0.000976543	gi|225441056|ref|XP_002283988.1|/1.14653e-57/PREDICTED: hypothetical protein [Vitis vinifera]
Unigene47294	0	13	0.01	2.24	7.80735	0.000123779	0.000976216	gi|255638682|gb|ACU19646.1|/2.66435e-68/unknown [Glycine max]
Unigene27637	0	13	0.01	2.24	7.80735	0.000123779	0.000975889	gi|224083141|ref|XP_002306953.1|/9.15125e-23/predicted protein [Populus trichocarpa]
Unigene54969	0	13	0.01	2.24	7.80735	0.000123779	0.000975563	gi|225428175|ref|XP_002278862.1|/8.90319e-27/PREDICTED: hypothetical protein [Vitis vinifera]
Unigene18678	0	13	0.01	2.24	7.80735	0.000123779	0.000975236	-
Unigene7559	0	13	0.01	2.24	7.80735	0.000123779	0.00097491	-
Unigene53414	0	13	0.01	2.24	7.80735	0.000123779	0.000974584	gi|297736640|emb|CBI25511.3|/8.61834e-77/unnamed protein product [Vitis vinifera]
Unigene31553	0	13	0.01	2.24	7.80735	0.000123779	0.000974258	-
Unigene26672	0	13	0.01	2.24	7.80735	0.000123779	0.000973932	gi|269838638|gb|ACZ48684.1|/3.5077e-14/small heat shock protein 17.4 kDa [Vitis vinifera]
Unigene51866	0	13	0.01	2.24	7.80735	0.000123779	0.000973607	gi|259453|gb|AAB24078.1|/1.37206e-34/lipid body membrane protein [Daucus carota]
Unigene31801	0	13	0.01	2.24	7.80735	0.000123779	0.000973282	-
Unigene54680	0	13	0.01	2.24	7.80735	0.000123779	0.000972957	gi|225457015|ref|XP_002282501.1|/1.45935e-140/PREDICTED: hypothetical protein [Vitis vinifera]
Unigene28656	0	13	0.01	2.24	7.80735	0.000123779	0.000972632	-
Unigene23190	0	13	0.01	2.24	7.80735	0.000123779	0.000972307	gi|5734440|emb|CAB52689.1|/6.25502e-24/hexose transporter [Solanum lycopersicum]
Unigene27108	0	13	0.01	2.24	7.80735	0.000123779	0.000971983	gi|255561931|ref|XP_002521974.1|/2.48847e-36/l-allo-threonine aldolase, putative [Ricinus communis]
Unigene35666	4	573	0.69	98.63	7.15929	4.57434e-05	0.000404999	gi|255585826|ref|XP_002533591.1|/4.14517e-07/heat-shock protein, putative [Ricinus communis]
Unigene52697	3	333	0.52	57.32	6.78438	7.33368e-05	0.000614849	gi|73858746|gb|AAT77428.2|/4.95329e-52/polygalacturonase inhibitor protein precursor [Solanum palustre]
Unigene52377	20	1368	3.45	235.46	6.09274	3.1211e-09	5.31287e-08	gi|225446973|ref|XP_002265155.1|/2.73779e-52/PREDICTED: hypothetical protein [Vitis vinifera]
Unigene4029	2	133	0.34	22.89	6.07304	0.000115197	0.000924006	-
Unigene25606	3	187	0.52	32.19	5.95196	7.33368e-05	0.000613974	-
Unigene1851	4	226	0.69	38.9	5.81703	4.57434e-05	0.000404694	-
Unigene19449	17	952	2.93	163.86	5.80542	2.10234e-08	3.21176e-07	gi|224121690|ref|XP_002318648.1|/2.5114e-12/predicted protein [Populus trichocarpa]
Unigene23233	3	162	0.52	27.88	5.74458	7.33368e-05	0.000615945	-
Unigene45984	3	148	0.52	25.47	5.61414	7.33368e-05	0.000615068	gi|224141947|ref|XP_002324322.1|/1.89724e-85/predicted protein [Populus trichocarpa]
Unigene21282	2	81	0.34	13.94	5.35755	0.000115197	0.000923692	-
Unigene39309	43	1683	7.42	289.68	5.2869	1.07914e-13	3.38734e-12	-
Unigene37202	2	76	0.34	13.08	5.26568	0.000115197	0.000924321	gi|224129402|ref|XP_002328708.1|/1.70783e-08/predicted protein [Populus trichocarpa]
Unigene21594	83	3140	14.31	540.46	5.23909	1.15685e-13	3.57879e-12	-
Unigene10086	3	112	0.52	19.28	5.21245	7.33368e-05	0.000615287	-
Unigene32257	167	6098	28.8	1049.6	5.18763	1.33671e-13	4.08155e-12	-
Unigene48992	8	290	1.38	49.92	5.17688	5.1974e-06	5.55664e-05	gi|255560679|ref|XP_002521353.1|/3.39095e-07/protein binding protein, putative [Ricinus communis]
Unigene51312	4	141	0.69	24.27	5.13643	4.57434e-05	0.000405303	gi|133712623|gb|ABO37118.1|/6.16433e-82/cuticular water permeability [Solanum habrochaites]
Unigene6437	18	567	3.1	97.59	4.97639	1.11556e-08	1.76614e-07	gi|33149683|gb|AAP96921.1|/4.72992e-86/alcohol dehydrogenase [Dianthus caryophyllus]
Unigene48040	3	95	0.52	16.35	4.97464	7.33368e-05	0.000616165	gi|224121690|ref|XP_002318648.1|/2.83068e-10/predicted protein [Populus trichocarpa]
Unigene28807	120	3460	20.7	595.54	4.8465	0	0	gi|133712623|gb|ABO37118.1|/5.92137e-06/cuticular water permeability [Solanum habrochaites]
Unigene3042	2	55	0.34	9.47	4.79976	0.000115197	0.000923377	-
Unigene38536	101	2788	17.42	479.87	4.78383	0	0	-
Unigene47067	32	874	5.52	150.43	4.76828	1.68421e-12	4.11303e-11	gi|225464043|ref|XP_002265899.1|/1.6258e-54/PREDICTED: hypothetical protein [Vitis vinifera]
Unigene30545	212	5395	36.56	928.59	4.6667	0	0	gi|224122948|ref|XP_002318956.1|/1.06593e-18/vacuolar H+-translocating inorganic pyrophosphatase [Populus trichocarpa]
Unigene23142	3	72	0.52	12.39	4.57452	7.33368e-05	0.000615726	-
Unigene34904	6	141	1.03	24.27	4.55846	1.60782e-05	0.000155703	-
Unigene1315	2	45	0.34	7.75	4.51059	0.000115197	0.000922749	-
Unigene25889	2	43	0.34	7.4	4.44392	0.000115197	0.000923063	-
Unigene48487	6	126	1.03	21.69	4.39631	1.60782e-05	0.000155895	gi|255576097|ref|XP_002528943.1|/5.25203e-47/calcium ion binding protein, putative [Ricinus communis]
Unigene21090	3	62	0.52	10.67	4.3589	7.33368e-05	0.000614411	-
Unigene40753	6	121	1.03	20.83	4.33795	1.60782e-05	0.000155639	-
Unigene17997	2	38	0.34	6.54	4.26568	0.000115197	0.000922441	gi|224110112|ref|XP_002315419.1|/1.86519e-23/predicted protein [Populus trichocarpa]
Unigene46585	2	38	0.34	6.54	4.26568	0.000115197	0.000922128	gi|118136427|gb|ABK62847.1|/1.45471e-38/vacuolar H+-PPase [Malus x domestica]
Unigene47093	8	150	1.38	25.82	4.22575	5.1974e-06	5.56422e-05	-
Unigene26978	3	56	0.52	9.64	4.21245	7.33368e-05	0.000614192	-
Unigene9197	12	222	2.07	38.21	4.20625	4.75482e-07	6.0507e-06	gi|297824689|ref|XP_002880227.1|/2.62934e-32/BCL-2-associated athanogene 6 [Arabidopsis lyrata subsp. lyrata]
Unigene10008	3	55	0.52	9.47	4.18678	7.33368e-05	0.000613756	-
Unigene41427	11	195	1.9	33.56	4.14267	8.74676e-07	1.06362e-05	-
Unigene25810	10	171	1.72	29.43	4.09681	1.59814e-06	1.87367e-05	-
Unigene60	4	68	0.69	11.7	4.08377	4.57434e-05	0.000404846	gi|224068935|ref|XP_002326235.1|/1.30375e-96/predicted protein [Populus trichocarpa]
Unigene16497	3	49	0.52	8.43	4.01895	7.33368e-05	0.000615506	gi|118484840|gb|ABK94287.1|/1.04055e-37/unknown [Populus trichocarpa]
Unigene39520	5	79	0.86	13.6	3.98313	2.74944e-05	0.000255033	gi|261942365|gb|ACY06774.1|/4.48085e-17/glucanase [Litchi chinensis]
Unigene33695	2	30	0.34	5.16	3.92376	0.000115331	0.000922885	gi|155573899|gb|ABU24346.1|/6.24157e-48/mitochondrial alternative oxidase AOX1a [Nicotiana glutinosa]
Unigene46310	14	208	2.41	35.8	3.89285	1.38232e-07	1.89974e-06	-
Unigene13359	6	88	1.03	15.15	3.8786	1.60782e-05	0.000155959	-
Unigene14819	2	29	0.34	4.99	3.87543	0.00011545	0.00092352	gi|225449300|ref|XP_002276920.1|/8.01029e-51/PREDICTED: similar to Gag-protease-integrase-RT-RNaseH polyprotein [Vitis vinifera]
Unigene32908	3	44	0.52	7.57	3.86371	7.33368e-05	0.00061463	-
Unigene55436	2	28	0.34	4.82	3.82543	0.000115672	0.000924983	gi|302144040|emb|CBI23145.3|/6.16734e-125/unnamed protein product [Vitis vinifera]
Unigene46026	32	445	5.52	76.59	3.79442	1.68421e-12	4.1173e-11	gi|297740038|emb|CBI30220.3|/9.68641e-53/unnamed protein product [Vitis vinifera]
Unigene41531	74	1026	12.76	176.6	3.79079	0	0	gi|296084363|emb|CBI24751.3|/1.46861e-44/unnamed protein product [Vitis vinifera]
Unigene42389	7	97	1.21	16.7	3.78677	9.21284e-06	9.38506e-05	-
Unigene55424	2	27	0.34	4.65	3.77362	0.000116087	0.00092799	gi|224130858|ref|XP_002320942.1|/0/multidrug/pheromone exporter, MDR family, ABC transporter family [Populus trichocarpa]
Unigene18972	3	40	0.52	6.88	3.72583	7.33384e-05	0.000613551	-
Unigene38711	2	26	0.34	4.48	3.71989	0.000116862	0.000933546	-
Unigene36601	6	78	1.03	13.43	3.70474	1.60782e-05	0.000155767	gi|255553209|ref|XP_002517647.1|/7.4258e-33/AMP-activated protein kinase, gamma regulatory subunit, putative [Ricinus communis]
Unigene26160	3	39	0.52	6.71	3.68973	7.33398e-05	0.000613345	-
Unigene10291	3	38	0.52	6.54	3.65271	7.33426e-05	0.00061315	gi|224075437|ref|XP_002304632.1|/3.97276e-26/AP2/ERF domain-containing transcription factor [Populus trichocarpa]
Unigene46376	5	62	0.86	10.67	3.63308	2.74944e-05	0.000255133	gi|255569692|ref|XP_002525811.1|/1.56392e-32/LysM domain GPI-anchored protein 2 precursor, putative [Ricinus communis]
Unigene47074	7	87	1.21	14.97	3.629	9.21284e-06	9.39726e-05	gi|225439906|ref|XP_002279724.1|/1.11864e-23/PREDICTED: hypothetical protein [Vitis vinifera]
Unigene56950	2	24	0.34	4.13	3.60254	0.000120975	0.000956669	gi|225424627|ref|XP_002285484.1|/0/PREDICTED: hypothetical protein [Vitis vinifera]
Unigene44332	2	24	0.34	4.13	3.60254	0.000120975	0.000956348	gi|255566540|ref|XP_002524255.1|/1.22571e-23/conserved hypothetical protein [Ricinus communis]
Unigene33607	4	48	0.69	8.26	3.58147	4.57434e-05	0.000405456	gi|99646754|emb|CAK22426.1|/3.67128e-48/heat shock protein 83 [Beta vulgaris]
Unigene36238	15	178	2.59	30.64	3.56439	7.404e-08	1.05575e-06	-
Unigene207	13	153	2.24	26.33	3.55514	2.56998e-07	3.40093e-06	-
Unigene56198	4	47	0.69	8.09	3.55147	4.57434e-05	0.000405151	gi|225424594|ref|XP_002282185.1|/3.51238e-165/PREDICTED: hypothetical protein [Vitis vinifera]
Unigene16898	2	23	0.34	3.96	3.54189	0.00012592	0.000986165	gi|225434506|ref|XP_002278362.1|/2.42573e-48/PREDICTED: hypothetical protein [Vitis vinifera]
Unigene55814	2	23	0.34	3.96	3.54189	0.00012592	0.000985837	gi|297740752|emb|CBI30934.3|/2.202e-163/unnamed protein product [Vitis vinifera]
Unigene54720	2	23	0.34	3.96	3.54189	0.00012592	0.00098551	gi|225452314|ref|XP_002272751.1|/2.99173e-109/PREDICTED: hypothetical protein [Vitis vinifera]
Unigene11589	5	58	0.86	9.98	3.53663	2.74944e-05	0.000255234	-
Unigene44091	8	93	1.38	16.01	3.53623	5.1974e-06	5.55916e-05	-
Unigene45934	34	391	5.86	67.3	3.52163	5.71098e-13	1.50558e-11	-
Unigene6272	33	377	5.69	64.89	3.5115	9.68558e-13	2.43609e-11	gi|224055587|ref|XP_002298553.1|/4.85132e-15/predicted protein [Populus trichocarpa]
Unigene35311	7	80	1.21	13.77	3.50845	9.21284e-06	9.39319e-05	-
Unigene47434	9	102	1.55	17.56	3.50195	2.89634e-06	3.24076e-05	gi|186911832|gb|ACC95131.1|/1.04605e-56/COL3 [Beta vulgaris subsp. vulgaris]
Unigene36198	454	5149	78.3	886.25	3.50063	7.32304e-13	1.88414e-11	gi|297737805|emb|CBI27006.3|/1.05055e-10/unnamed protein product [Vitis vinifera]
Unigene15104	25	283	4.31	48.71	3.49846	1.26938e-10	2.55198e-09	gi|225446374|ref|XP_002274155.1|/7.58253e-52/PREDICTED: hypothetical protein [Vitis vinifera]
Unigene40914	9	101	1.55	17.38	3.48709	2.89634e-06	3.23768e-05	-
Unigene30149	11	122	1.9	21	3.46632	8.74676e-07	1.06472e-05	-
Unigene34908	500	5532	86.23	952.18	3.46497	3.28404e-13	9.05303e-12	-
Unigene51516	21	232	3.62	39.93	3.46341	1.6469e-09	2.91294e-08	gi|225428177|ref|XP_002281652.1|/8.21604e-29/PREDICTED: hypothetical protein [Vitis vinifera]
Unigene51836	3	33	0.52	5.68	3.44931	7.3464e-05	0.000613729	gi|224074185|ref|XP_002304291.1|/2.01215e-70/predicted protein [Populus trichocarpa]
Unigene25448	6	65	1.03	11.19	3.44149	1.60782e-05	0.000155831	gi|255579783|ref|XP_002530729.1|/3.09482e-18/Senescence-associated protein DIN1, putative [Ricinus communis]
Unigene23010	7	76	1.21	13.08	3.43428	9.21284e-06	9.40541e-05	gi|124221924|dbj|BAF45465.1|/1.59434e-19/hypothetical protein [Nicotiana tabacum]
Unigene47879	5	54	0.86	9.29	3.43327	2.74944e-05	0.000255335	-
Unigene34118	27	287	4.66	49.4	3.40611	3.54378e-11	7.53637e-10	-
Unigene33731	11	114	1.9	19.62	3.36825	8.74676e-07	1.06417e-05	-
Unigene21462	6	61	1.03	10.5	3.34967	1.60782e-05	0.000156024	gi|225442939|ref|XP_002265369.1|/1.27505e-16/PREDICTED: hypothetical protein [Vitis vinifera]
Unigene33850	31	313	5.35	53.87	3.33187	2.98472e-12	7.03366e-11	-
Unigene12833	70	704	12.07	121.17	3.32753	0	0	-
Unigene501	5	50	0.86	8.61	3.3236	2.74944e-05	0.000254932	gi|124359239|gb|ABN05744.1|/3.90769e-18/hypothetical protein MtrDRAFT_AC148775g4v2 [Medicago truncatula]
Unigene52261	8	80	1.38	13.77	3.31879	5.1974e-06	5.56169e-05	gi|242056491|ref|XP_002457391.1|/1.58109e-36/hypothetical protein SORBIDRAFT_03g006590 [Sorghum bicolor]
Unigene54172	11	110	1.9	18.93	3.3166	8.74676e-07	1.06527e-05	-
Unigene55531	7	70	1.21	12.05	3.31595	9.21284e-06	9.40949e-05	gi|296087804|emb|CBI35060.3|/1.97815e-118/unnamed protein product [Vitis vinifera]
Unigene4411	7	70	1.21	12.05	3.31595	9.21284e-06	9.38912e-05	-
Unigene46625	3	30	0.52	5.16	3.31079	7.41244e-05	0.000618369	gi|34499881|gb|AAQ73526.1|/6.00965e-40/early flowering 4 [Mesembryanthemum crystallinum]
Unigene6569	5	49	0.86	8.43	3.29312	2.74946e-05	0.000254834	-
Unigene37312	72	705	12.42	121.35	3.28844	0	0	gi|3253095|dbj|BAA29056.1|/4.20654e-07/Polygalacturonase-inhibiting protein [Citrus sp. cv. Sainumphung]
Unigene42502	5	48	0.86	8.26	3.26373	2.74948e-05	0.000254735	gi|148807205|gb|ABR13312.1|/1.35165e-10/putative wound-induced protein [Prunus dulcis]
Unigene29736	3	29	0.52	4.99	3.26246	7.47762e-05	0.000622923	-
Unigene47182	7	67	1.21	11.53	3.25231	9.21284e-06	9.40133e-05	gi|255572912|ref|XP_002527387.1|/7.99274e-25/DNA binding protein, putative [Ricinus communis]
Unigene55714	47	447	8.11	76.94	3.24596	0	0	gi|224111448|ref|XP_002315859.1|/2.00367e-105/predicted protein [Populus trichocarpa]
Unigene38620	13	123	2.24	21.17	3.24045	2.56998e-07	3.40475e-06	gi|224095202|ref|XP_002310360.1|/4.24855e-28/predicted protein [Populus trichocarpa]
Unigene16966	57	537	9.83	92.43	3.2331	3.9746e-14	1.34827e-12	gi|292660903|gb|ADE35085.1|/6.71103e-176/DREB2A [Salicornia brachiata]
Unigene25430	23	213	3.97	36.66	3.207	4.5727e-10	8.53015e-09	gi|31616513|gb|AAP55714.1|/4.02931e-18/GDSL-lipase [Chenopodium rubrum]
Unigene40556	4	37	0.69	6.37	3.20663	4.58018e-05	0.000404754	gi|225458830|ref|XP_002285308.1|/1.10891e-52/PREDICTED: hypothetical protein [Vitis vinifera]
Unigene41418	388	3568	66.92	614.13	3.19803	6.22614e-13	1.61783e-11	gi|238478980|ref|NP_001154451.1|/9.56353e-28/microsomal glutathione s-transferase, putative [Arabidopsis thaliana]
Unigene46523	10	90	1.72	15.49	3.17086	1.59814e-06	1.8746e-05	gi|225426609|ref|XP_002280587.1|/5.36662e-25/PREDICTED: hypothetical protein [Vitis vinifera]
Unigene15303	4	36	0.69	6.2	3.1676	4.58494e-05	0.000405023	-
Unigene10020	3	27	0.52	4.65	3.16065	7.81038e-05	0.000649036	-
Unigene981	5	44	0.86	7.57	3.13788	2.74988e-05	0.000254672	-
Unigene175	21	184	3.62	31.67	3.12906	1.6469e-09	2.91075e-08	gi|224132070|ref|XP_002321248.1|/4.49596e-116/cytochrome P450 probable ent-kaurenoic acid oxidase [Populus trichocarpa]
Unigene193	33	289	5.69	49.74	3.12791	9.68558e-13	2.44131e-11	gi|99014570|emb|CAK22275.1|/8.0513e-43/putative phosphatidylinositol kinase [Chenopodium rubrum]
Unigene56809	26	225	4.48	38.73	3.11188	6.70084e-11	1.38743e-09	gi|225460781|ref|XP_002276411.1|/0/PREDICTED: hypothetical protein [Vitis vinifera]
Unigene41941	14	121	2.41	20.83	3.11156	1.38232e-07	1.89752e-06	gi|224053711|ref|XP_002297941.1|/4.88003e-08/predicted protein [Populus trichocarpa]
Unigene43391	5	43	0.86	7.4	3.10512	2.75022e-05	0.000254604	-
Unigene10591	9	77	1.55	13.25	3.09565	2.89634e-06	3.2423e-05	-
Unigene33644	12	102	2.07	17.56	3.08459	4.75482e-07	6.05725e-06	gi|297733646|emb|CBI14893.3|/2.1452e-48/unnamed protein product [Vitis vinifera]
Unigene10444	4	34	0.69	5.85	3.08377	4.60892e-05	0.000406836	gi|24417476|gb|AAN60348.1|/1.9972e-137/unknown [Arabidopsis thaliana]
Unigene46792	17	144	2.93	24.79	3.08079	2.10234e-08	3.20968e-07	gi|224119890|ref|XP_002318188.1|/3.78918e-21/predicted protein [Populus trichocarpa]
Unigene25673	19	160	3.28	27.54	3.06976	5.90614e-09	9.73005e-08	gi|255565005|ref|XP_002523495.1|/4.72279e-35/NADP-dependent glyceraldehyde-3-phosphate dehydrogenase, putative [Ricinus communis]
Unigene51412	19	160	3.28	27.54	3.06976	5.90614e-09	9.72324e-08	gi|225426811|ref|XP_002283103.1|/7.63539e-88/PREDICTED: hypothetical protein [Vitis vinifera]
Unigene3867	33	276	5.69	47.51	3.06173	9.68558e-13	2.43869e-11	gi|220702721|gb|ACL81159.1|/9.5305e-14/putative auxin/aluminum-responsive protein [Mirabilis jalapa]
Unigene10131	37	308	6.38	53.01	3.05464	1.67644e-13	4.96436e-12	-
Unigene8720	13	107	2.24	18.42	3.0397	2.56998e-07	3.39902e-06	-
Unigene31841	5	41	0.86	7.06	3.03726	2.75198e-05	0.000254666	gi|225453478|ref|XP_002277033.1|/7.56499e-17/PREDICTED: hypothetical protein [Vitis vinifera]
Unigene54116	22	180	3.79	30.98	3.03107	8.681e-10	1.5757e-08	gi|297744209|emb|CBI37179.3|/4.19438e-83/unnamed protein product [Vitis vinifera]
Unigene426	6	48	1.03	8.26	3.0035	1.60801e-05	0.000155593	-
Unigene15314	13	104	2.24	17.9	2.99839	2.56998e-07	3.39711e-06	-
Unigene49268	4	32	0.69	5.51	2.99738	4.68596e-05	0.000413327	gi|86371679|gb|ABC94893.1|/1.93505e-13/polyprotein [Oryza australiensis]
Unigene44867	4	32	0.69	5.51	2.99738	4.68596e-05	0.000413172	-
Unigene33430	12	96	2.07	16.52	2.99651	4.75482e-07	6.04743e-06	-
Unigene47544	3	24	0.52	4.13	2.98956	0.00010139	0.000825352	gi|255567031|ref|XP_002524498.1|/9.12368e-56/xenotropic and polytropic murine leukemia virus receptor ids-4, putative [Ricinus communis]
Unigene30699	345	2742	59.5	471.96	2.9877	8.39994e-13	2.14714e-11	gi|15225267|ref|NP_180191.1|/3.07214e-15/uricase / urate oxidase / nodulin 35, putative [Arabidopsis thaliana]
Unigene11421	6	47	1.03	8.09	2.9735	1.60816e-05	0.000155544	-
Unigene49917	7	55	1.21	9.47	2.96836	9.21298e-06	9.38114e-05	gi|147768061|emb|CAN64915.1|/1.02637e-31/hypothetical protein [Vitis vinifera]
Unigene12391	5	39	0.86	6.71	2.9639	2.7576e-05	0.000255086	gi|255573437|ref|XP_002527644.1|/5.76418e-08/hypothetical protein RCOM_1278080 [Ricinus communis]
Unigene55553	3	23	0.52	3.96	2.92892	0.00012362	0.000975941	gi|255586188|ref|XP_002533753.1|/5.52732e-60/transcription factor, putative [Ricinus communis]
Unigene33436	192	1458	33.11	250.95	2.92206	0	0	-
Unigene17434	29	220	5	37.87	2.92106	1.00913e-11	2.25397e-10	gi|300078576|gb|ADJ67193.1|/1.10189e-07/hypothetical protein [Jatropha curcas]
Unigene670	12	90	2.07	15.49	2.90363	4.75482e-07	6.05397e-06	gi|255644969|gb|ACU22984.1|/3.25474e-23/unknown [Glycine max]
Unigene31190	39	292	6.73	50.26	2.90073	1.15463e-13	3.58134e-12	-
Unigene15211	9	67	1.55	11.53	2.89505	2.89634e-06	3.23922e-05	-
Unigene43380	354	2613	61.05	449.75	2.88106	0	0	-
Unigene38960	14	103	2.41	17.73	2.87909	1.38232e-07	1.89642e-06	gi|225459221|ref|XP_002285748.1|/3.00941e-42/PREDICTED: hypothetical protein [Vitis vinifera]
Unigene11414	16	117	2.76	20.14	2.86732	3.95146e-08	5.83596e-07	-
Unigene52162	109	797	18.8	137.18	2.86727	0	0	gi|292668925|gb|ADE41117.1|/2.01458e-52/AP2 domain class transcription factor [Malus x domestica]
Unigene13963	18	130	3.1	22.38	2.85187	1.11556e-08	1.76495e-07	-
Unigene11202	163	1160	28.11	199.66	2.82839	1.77858e-13	5.25361e-12	-
Unigene17790	6	42	1.03	7.23	2.81135	1.61377e-05	0.000156022	gi|161778788|gb|ABX79345.1|/4.32303e-12/thioredoxin h [Vitis vinifera]
Unigene11152	22	153	3.79	26.33	2.79644	8.681e-10	1.57448e-08	gi|297849696|ref|XP_002892729.1|/1.87956e-07/At1g13140 [Arabidopsis lyrata subsp. lyrata]
Unigene7926	8	55	1.38	9.47	2.7787	5.19798e-06	5.55474e-05	gi|151413342|gb|ABS11171.1|/4.78797e-13/putative DRE-binding protein DREB2 [Avena sativa]
Unigene43938	5	34	0.86	5.85	2.76603	2.89192e-05	0.000266256	gi|225460805|ref|XP_002276757.1|/2.7651e-33/PREDICTED: hypothetical protein [Vitis vinifera]
Unigene26881	86	581	14.83	100	2.75341	0	0	-
Unigene56285	17	114	2.93	19.62	2.74335	2.10234e-08	3.21385e-07	gi|296089429|emb|CBI39248.3|/1.52143e-54/unnamed protein product [Vitis vinifera]
Unigene28017	287	1923	49.5	330.99	2.74129	3.33066e-13	9.16009e-12	-
Unigene33922	6	40	1.03	6.88	2.73976	1.62617e-05	0.000157092	gi|151176306|gb|ABR87939.1|/6.45901e-45/sucrose synthase 1 [Beta vulgaris]
Unigene37617	14	93	2.41	16.01	2.73187	1.38232e-07	1.89863e-06	-
Unigene46895	23	153	3.97	26.33	2.7295	4.5727e-10	8.53692e-09	gi|255568643|ref|XP_002525295.1|/5.03131e-21/conserved hypothetical protein [Ricinus communis]
Unigene4280	26	172	4.48	29.6	2.72403	6.70084e-11	1.385e-09	gi|225436775|ref|XP_002267962.1|/1.35339e-31/PREDICTED: hypothetical protein [Vitis vinifera]
Unigene46346	5	33	0.86	5.68	2.72348	2.9996e-05	0.000275201	gi|255638278|gb|ACU19452.1|/3.38242e-19/unknown [Glycine max]
Unigene35745	46	304	7.93	52.32	2.72197	6.30606e-14	2.06765e-12	gi|224079702|ref|XP_002305918.1|/4.25984e-28/predicted protein [Populus trichocarpa]
Unigene26119	16	104	2.76	17.9	2.69722	3.95146e-08	5.83963e-07	-
Unigene36203	167	1081	28.8	186.06	2.69163	1.33671e-13	4.07627e-12	-
Unigene20530	457	2944	78.82	506.73	2.68458	1.56519e-12	3.84231e-11	-
Unigene55577	130	836	22.42	143.89	2.68211	0	0	gi|224089358|ref|XP_002308703.1|/4.78305e-120/predicted protein [Populus trichocarpa]
Unigene8527	5	32	0.86	5.51	2.67964	3.18716e-05	0.000289364	gi|225466202|ref|XP_002265569.1|/2.81689e-31/PREDICTED: hypothetical protein [Vitis vinifera]
Unigene53257	7	45	1.21	7.75	2.67919	9.25448e-06	9.41932e-05	gi|297734068|emb|CBI15315.3|/3.51286e-67/unnamed protein product [Vitis vinifera]
Unigene52439	134	853	23.11	146.82	2.66746	0	0	gi|296084545|emb|CBI25566.3|/2.3261e-83/unnamed protein product [Vitis vinifera]
Unigene54724	15	95	2.59	16.35	2.65827	7.404e-08	1.05511e-06	gi|297733646|emb|CBI14893.3|/5.37688e-159/unnamed protein product [Vitis vinifera]
Unigene28800	13	82	2.24	14.11	2.65515	2.56998e-07	3.40284e-06	-
Unigene53098	19	119	3.28	20.48	2.64245	5.90614e-09	9.73686e-08	gi|224084123|ref|XP_002307218.1|/1.26947e-61/aromatic and neutral amino acid transporter [Populus trichocarpa]
Unigene14319	4	25	0.69	4.3	2.63967	0.000106552	0.000860529	gi|255559967|ref|XP_002521002.1|/7.66825e-170/cytochrome P450, putative [Ricinus communis]
Unigene51948	4	25	0.69	4.3	2.63967	0.000106552	0.000860234	gi|255568780|ref|XP_002525361.1|/1.36925e-90/polygalacturonase, putative [Ricinus communis]
Unigene4728	64	399	11.04	68.68	2.63715	0	0	-
Unigene20457	9	56	1.55	9.64	2.63676	2.89758e-06	3.23753e-05	-
Unigene7965	36	224	6.21	38.56	2.63444	2.37588e-13	6.81279e-12	-
Unigene52099	5	31	0.86	5.34	2.63443	3.51262e-05	0.000317322	gi|302143437|emb|CBI21998.3|/1.12588e-55/unnamed protein product [Vitis vinifera]
Unigene8192	16	99	2.76	17.04	2.62619	3.95146e-08	5.82865e-07	gi|224112513|ref|XP_002316217.1|/4.84517e-126/predicted protein [Populus trichocarpa]
Unigene51905	17	105	2.93	18.07	2.62462	2.10234e-08	3.20552e-07	gi|255545490|ref|XP_002513805.1|/6.17417e-51/heat shock protein 70 (HSP70)-interacting protein, putative [Ricinus communis]
Unigene7863	131	809	22.59	139.25	2.62392	4.21884e-14	1.42089e-12	-
Unigene22839	25	154	4.31	26.51	2.62078	1.26938e-10	2.54763e-09	-
Unigene53568	9	55	1.55	9.47	2.6111	2.89848e-06	3.237e-05	gi|224111386|ref|XP_002315835.1|/9.10344e-130/predicted protein [Populus trichocarpa]
Unigene9942	35	214	6.04	36.83	2.60826	3.54162e-13	9.63894e-12	gi|225443758|ref|XP_002270114.1|/6.2103e-11/PREDICTED: hypothetical protein [Vitis vinifera]
Unigene55402	11	67	1.9	11.53	2.60132	8.74712e-07	1.06311e-05	gi|224086589|ref|XP_002307913.1|/0/predicted protein [Populus trichocarpa]
Unigene48112	16	97	2.76	16.7	2.59711	3.95146e-08	5.83231e-07	gi|224111516|ref|XP_002315886.1|/3.74694e-10/predicted protein [Populus trichocarpa]
Unigene15471	5	30	0.86	5.16	2.58496	4.075e-05	0.000363523	gi|225451804|ref|XP_002281338.1|/0/PREDICTED: brassinosteroid-6-oxidase [Vitis vinifera]
Unigene41242	18	108	3.1	18.59	2.58419	1.11556e-08	1.76733e-07	gi|255570408|ref|XP_002526163.1|/2.15277e-16/stearoyl-ACP desaturase [Ricinus communis]
Unigene10436	8	48	1.38	8.26	2.58147	5.2257e-06	5.57171e-05	-
Unigene52712	7	42	1.21	7.23	2.57899	9.43042e-06	9.59011e-05	gi|255544754|ref|XP_002513438.1|/5.90568e-21/conserved hypothetical protein [Ricinus communis]
Unigene23418	20	118	3.45	20.31	2.55752	3.1211e-09	5.30903e-08	-
Unigene6570	558	3279	96.23	564.39	2.55213	2.68674e-14	9.46875e-13	-
Unigene48132	8	47	1.38	8.09	2.55147	5.24618e-06	5.58849e-05	gi|225429624|ref|XP_002279591.1|/1.85098e-25/PREDICTED: hypothetical protein [Vitis vinifera]
Unigene2829	8	47	1.38	8.09	2.55147	5.24618e-06	5.58596e-05	gi|255545848|ref|XP_002513984.1|/5.8247e-26/ring finger protein, putative [Ricinus communis]
Unigene15743	14	82	2.41	14.11	2.54961	1.38232e-07	1.89532e-06	gi|302144156|emb|CBI23283.3|/1.60962e-46/unnamed protein product [Vitis vinifera]
Unigene52489	6	35	1.03	6.02	2.54712	1.89936e-05	0.000181325	gi|296084280|emb|CBI24668.3|/2.76708e-68/unnamed protein product [Vitis vinifera]
Unigene37829	6	35	1.03	6.02	2.54712	1.89936e-05	0.000181252	-
Unigene35810	13	76	2.24	13.08	2.54579	2.57002e-07	3.39525e-06	-
Unigene49040	7	41	1.21	7.06	2.54466	9.58826e-06	9.7338e-05	gi|296090381|emb|CBI40200.3|/9.98087e-07/unnamed protein product [Vitis vinifera]
Unigene51399	18	105	3.1	18.07	2.54326	1.11556e-08	1.76852e-07	gi|224091961|ref|XP_002309418.1|/2.24575e-23/predicted protein [Populus trichocarpa]
Unigene31241	445	2553	76.75	439.43	2.51739	0	0	-
Unigene48915	18	103	3.1	17.73	2.51585	1.11556e-08	1.76971e-07	gi|209171772|dbj|BAG74565.1|/8.75864e-32/alkaline alpha galactosidase [Tetragonia tetragonioides]
Unigene17547	7	40	1.21	6.88	2.5074	9.85854e-06	9.99095e-05	-
Unigene49111	9	51	1.55	8.78	2.50195	2.91516e-06	3.25409e-05	gi|242051767|ref|XP_002455029.1|/5.2183e-96/hypothetical protein SORBIDRAFT_03g003220 [Sorghum bicolor]
Unigene34110	17	96	2.93	16.52	2.49524	2.10234e-08	3.2076e-07	-
Unigene3295	172	971	29.66	167.13	2.49438	5.81756e-14	1.91281e-12	-
Unigene55145	5	28	0.86	4.82	2.48662	6.69964e-05	0.000567757	gi|15228789|ref|NP_191158.1|/6.32007e-92/ESK1 (ESKIMO 1) [Arabidopsis thaliana]
Unigene56528	5	28	0.86	4.82	2.48662	6.69964e-05	0.000567553	gi|224124024|ref|XP_002330086.1|/3.63179e-129/predicted protein [Populus trichocarpa]
Unigene42501	7	39	1.21	6.71	2.47131	1.03198e-05	0.000104181	gi|224124934|ref|XP_002319461.1|/9.5971e-41/predicted protein [Populus trichocarpa]
Unigene52605	27	150	4.66	25.82	2.47009	3.54378e-11	7.52957e-10	gi|225441209|ref|XP_002266542.1|/1.05246e-14/PREDICTED: hypothetical protein [Vitis vinifera]
Unigene45102	94	521	16.21	89.68	2.4679	0	0	gi|255554408|ref|XP_002518243.1|/1.39762e-39/leucine-rich repeat-containing protein, putative [Ricinus communis]
Unigene16916	6	33	1.03	5.68	2.46325	2.46818e-05	0.000230854	-
Unigene22681	6	33	1.03	5.68	2.46325	2.46818e-05	0.000230762	-
Unigene27137	184	1011	31.73	174.01	2.45525	2.55352e-13	7.2515e-12	-
Unigene18491	202	1107	34.84	190.54	2.45128	0	0	-
Unigene11195	239	1306	41.22	224.79	2.44716	5.46008e-13	1.44104e-11	gi|255572912|ref|XP_002527387.1|/5.693e-11/DNA binding protein, putative [Ricinus communis]
Unigene53817	48	261	8.28	44.92	2.43966	9.4147e-14	2.98707e-12	gi|255546941|ref|XP_002514528.1|/6.07997e-84/conserved hypothetical protein [Ricinus communis]
Unigene2644	423	2295	72.95	395.02	2.43695	2.73114e-14	9.59649e-13	-
Unigene55881	5	27	0.86	4.65	2.43482	9.5236e-05	0.000779571	gi|225463974|ref|XP_002268548.1|/6.89481e-104/PREDICTED: hypothetical protein [Vitis vinifera]
Unigene8087	5	27	0.86	4.65	2.43482	9.5236e-05	0.0007793	-
Unigene2089	5	27	0.86	4.65	2.43482	9.5236e-05	0.000779029	-
Unigene45729	5	27	0.86	4.65	2.43482	9.5236e-05	0.000778759	gi|255570428|ref|XP_002526173.1|/2.56333e-63/suppressor of ty, putative [Ricinus communis]
Unigene27454	20	108	3.45	18.59	2.42986	3.1211e-09	5.31671e-08	gi|124488476|gb|ABN12322.1|/1.90373e-28/phenylcoumaran benzylic ether reductase-like protein [Gossypium hirsutum]
Unigene28328	6	32	1.03	5.51	2.41941	3.07716e-05	0.000281003	gi|15218984|ref|NP_173562.1|/5.50862e-36/2-oxoisovalerate dehydrogenase, putative / 3-methyl-2-oxobutanoate dehydrogenase, putative / branched-chain alpha-keto acid dehydrogenase E1 alpha subunit, putative [Arabidopsis thaliana]
Unigene55738	86	459	14.83	79	2.41333	0	0	gi|224132438|ref|XP_002328270.1|/1.30711e-144/predicted protein [Populus trichocarpa]
Unigene27718	155	827	26.73	142.34	2.41281	3.16192e-13	8.74711e-12	-
Unigene31032	111	589	19.14	101.38	2.40511	0	0	-
Unigene32815	38	200	6.55	34.42	2.39368	1.38112e-13	4.18998e-12	gi|255539587|ref|XP_002510858.1|/2.84933e-24/conserved hypothetical protein [Ricinus communis]
Unigene39462	83	432	14.31	74.36	2.3775	1.15685e-13	3.5741e-12	gi|255563885|ref|XP_002522942.1|/5.68801e-09/conserved hypothetical protein [Ricinus communis]
Unigene56526	20	104	3.45	17.9	2.37529	3.1211e-09	5.30519e-08	gi|297734047|emb|CBI15294.3|/3.13089e-173/unnamed protein product [Vitis vinifera]
Unigene36069	6	31	1.03	5.34	2.3742	4.10674e-05	0.000365938	-
Unigene50214	34	176	5.86	30.29	2.36987	5.71098e-13	1.50389e-11	gi|225431529|ref|XP_002275260.1|/6.26386e-48/PREDICTED: hypothetical protein [Vitis vinifera]
Unigene12877	35	181	6.04	31.15	2.36661	3.54162e-13	9.65009e-12	gi|255573123|ref|XP_002527491.1|/1.95637e-09/conserved hypothetical protein [Ricinus communis]
Unigene15679	13	67	2.24	11.53	2.36382	2.57402e-07	3.39863e-06	gi|217075148|gb|ACJ85934.1|/5.22517e-24/unknown [Medicago truncatula]
Unigene47378	53	273	9.14	46.99	2.36209	3.13082e-14	1.08391e-12	gi|257480327|gb|ACV60362.1|/2.67867e-36/putative one-helix protein [Camellia sinensis]
Unigene47185	7	36	1.21	6.2	2.35726	1.46749e-05	0.000144068	-
Unigene52817	8	41	1.38	7.06	2.355	6.4014e-06	6.73377e-05	gi|224099877|ref|XP_002311656.1|/2.09471e-90/predicted protein [Populus trichocarpa]
Unigene56169	15	77	2.59	13.25	2.35497	7.40606e-08	1.05477e-06	gi|255544986|ref|XP_002513554.1|/0/glutamate synthase, putative [Ricinus communis]
Unigene11336	9	46	1.55	7.92	2.35323	3.16348e-06	3.50304e-05	-
Unigene44076	121	619	20.87	106.54	2.35189	0	0	-
Unigene53589	12	61	2.07	10.5	2.34269	4.78484e-07	6.07577e-06	gi|224098479|ref|XP_002311188.1|/1.02825e-72/predicted protein [Populus trichocarpa]
Unigene51830	13	66	2.24	11.36	2.34239	2.57676e-07	3.40034e-06	gi|255553837|ref|XP_002517959.1|/9.36851e-60/conserved hypothetical protein [Ricinus communis]
Unigene53813	19	96	3.28	16.52	2.33245	5.90624e-09	9.71661e-08	gi|255555843|ref|XP_002518957.1|/8.2364e-73/transporter, putative [Ricinus communis]
Unigene54101	35	176	6.04	30.29	2.32622	3.54162e-13	9.66128e-12	gi|255547824|ref|XP_002514969.1|/5.97321e-114/conserved hypothetical protein [Ricinus communis]
Unigene52638	6	30	1.03	5.16	2.32473	5.83902e-05	0.000505934	gi|255568442|ref|XP_002525195.1|/6.06166e-119/zinc finger protein, putative [Ricinus communis]
Unigene54257	10	50	1.72	8.61	2.3236	1.69842e-06	1.9804e-05	gi|255578937|ref|XP_002530321.1|/9.77196e-168/transcription regulation, putative [Ricinus communis]
Unigene12205	12	60	2.07	10.33	2.31914	4.80524e-07	6.09838e-06	gi|297736916|emb|CBI26117.3|/4.32008e-71/unnamed protein product [Vitis vinifera]
Unigene31294	32	160	5.52	27.54	2.31879	1.68421e-12	4.10877e-11	-
Unigene56649	19	95	3.28	16.35	2.31752	5.9063e-09	9.70992e-08	gi|224138222|ref|XP_002322760.1|/4.24435e-152/predicted protein [Populus trichocarpa]
Unigene15291	15	75	2.59	12.91	2.31746	7.40982e-08	1.05467e-06	gi|224145908|ref|XP_002325807.1|/1.39521e-16/predicted protein [Populus trichocarpa]
Unigene44856	11	55	1.9	9.47	2.31737	8.97124e-07	1.08979e-05	gi|225458101|ref|XP_002280716.1|/5.3042e-41/PREDICTED: hypothetical protein [Vitis vinifera]
Unigene54128	7	35	1.21	6.02	2.31476	1.84416e-05	0.00017706	gi|53857147|gb|AAP03880.2|/1.81939e-86/Avr9/Cf-9 induced kinase 1 [Nicotiana tabacum]
Unigene55628	7	35	1.21	6.02	2.31476	1.84416e-05	0.000176988	gi|255566797|ref|XP_002524382.1|/0/conserved hypothetical protein [Ricinus communis]
Unigene49253	73	361	12.59	62.14	2.30324	0	0	gi|217069970|gb|ACJ83345.1|/2.48761e-29/unknown [Medicago truncatula]
Unigene9738	275	1360	47.43	234.09	2.30319	5.03598e-13	1.33963e-11	gi|224068104|ref|XP_002302665.1|/1.306e-08/predicted protein [Populus trichocarpa]
Unigene54715	25	123	4.31	21.17	2.29626	1.26938e-10	2.5498e-09	gi|224103609|ref|XP_002313120.1|/1.51528e-153/predicted protein [Populus trichocarpa]
Unigene38817	44	215	7.59	37.01	2.28574	6.79456e-14	2.20936e-12	gi|255541338|ref|XP_002511733.1|/2.10603e-19/calmodulin, putative [Ricinus communis]
Unigene15065	1097	5277	189.19	908.28	2.2633	2.34702e-12	5.62091e-11	gi|89258500|gb|ABD65463.1|/3.78335e-16/DNA binding/zinc ion binding protein [Gossypium hirsutum]
Unigene26613	41	197	7.07	33.91	2.26193	1.3789e-13	4.18864e-12	-
Unigene3740	111	532	19.14	91.57	2.25828	0	0	-
Unigene28576	265	1268	45.7	218.25	2.25572	5.78204e-13	1.51921e-11	gi|220675839|emb|CAM12499.1|/8.80737e-18/small heat-shock protein [Chenopodium rubrum]
Unigene53965	9	43	1.55	7.4	2.25526	4.16092e-06	4.52663e-05	-
Unigene46965	9	43	1.55	7.4	2.25526	4.16092e-06	4.52454e-05	gi|288558799|gb|ACV87307.2|/4.61451e-30/glycosyltransferase [Populus deltoides]
Unigene21633	13	62	2.24	10.67	2.25199	2.62302e-07	3.45364e-06	-
Unigene50387	501	2384	86.4	410.34	2.24772	0	0	gi|255552241|ref|XP_002517165.1|/5.45418e-47/basic 7S globulin 2 precursor small subunit, putative [Ricinus communis]
Unigene41670	8	38	1.38	6.54	2.24462	1.09128e-05	0.00010979	gi|297733983|emb|CBI15230.3|/3.62572e-35/unnamed protein product [Vitis vinifera]
Unigene50000	26	123	4.48	21.17	2.24045	6.70084e-11	1.38621e-09	gi|297739996|emb|CBI30178.3|/7.03534e-89/unnamed protein product [Vitis vinifera]
Unigene3536	49	232	8.45	39.93	2.24045	2.90878e-14	1.0145e-12	gi|147811170|emb|CAN63476.1|/1.89545e-78/hypothetical protein [Vitis vinifera]
Unigene34069	315	1491	54.33	256.63	2.23987	3.75922e-13	1.01724e-11	gi|87162727|gb|ABD28522.1|/1.43748e-36/Cupin, RmlC-type [Medicago truncatula]
Unigene38666	14	66	2.41	11.36	2.23686	1.40224e-07	1.92151e-06	gi|224119218|ref|XP_002318017.1|/2.3339e-10/predicted protein [Populus trichocarpa]
Unigene40932	7	33	1.21	5.68	2.23088	3.52332e-05	0.000317801	-
Unigene44226	18	84	3.1	14.46	2.22173	1.11702e-08	1.76607e-07	gi|170131|gb|AAA34039.1|/3.69908e-12/ribosomal protein 30S subunit [Spinacia oleracea]
Unigene11859	15	70	2.59	12.05	2.21801	7.47884e-08	1.06321e-06	-
Unigene19527	15	70	2.59	12.05	2.21801	7.47884e-08	1.06256e-06	-
Unigene49748	92	428	15.87	73.67	2.21478	0	0	gi|224076423|ref|XP_002304940.1|/4.99193e-31/predicted protein [Populus trichocarpa]
Unigene16029	45	209	7.76	35.97	2.21267	5.32908e-15	1.9726e-13	gi|255551723|ref|XP_002516907.1|/2.76834e-43/conserved hypothetical protein [Ricinus communis]
Unigene45808	33	153	5.69	26.33	2.21021	9.68558e-13	2.44392e-11	gi|255548570|ref|XP_002515341.1|/3.50485e-20/pentatricopeptide repeat-containing protein, putative [Ricinus communis]
Unigene30829	11	51	1.9	8.78	2.20822	1.04906e-06	1.26198e-05	-
Unigene27468	8	37	1.38	6.37	2.20663	1.47291e-05	0.00014442	gi|225423654|ref|XP_002276113.1|/1.52025e-09/PREDICTED: hypothetical protein [Vitis vinifera]
Unigene48620	10	46	1.72	7.92	2.20309	2.37792e-06	2.70048e-05	gi|133249|sp|P19684.1|ROC5_NICSY/2.22417e-61/RecName: Full=33 kDa ribonucleoprotein, chloroplastic; Flags: Precursor
Unigene38027	10	46	1.72	7.92	2.20309	2.37792e-06	2.69918e-05	gi|575359|emb|CAA57914.1|/2.50236e-36/calreticulin [Parthenium argentatum]
Unigene50898	57	261	9.83	44.92	2.19209	3.9746e-14	1.34633e-12	-
Unigene53100	21	96	3.62	16.52	2.19015	1.64768e-09	2.90995e-08	gi|224108429|ref|XP_002314844.1|/4.93449e-98/predicted protein [Populus trichocarpa]
Unigene53857	13	59	2.24	10.16	2.18133	2.81184e-07	3.67962e-06	gi|224138652|ref|XP_002326656.1|/1.86005e-157/predicted protein [Populus trichocarpa]
Unigene15659	37	167	6.38	28.74	2.17143	1.67644e-13	4.95812e-12	gi|224144161|ref|XP_002325205.1|/1.39639e-124/predicted protein [Populus trichocarpa]
Unigene32601	2080	9386	358.72	1615.53	2.17108	0	0	gi|76559894|tpe|CAI56334.1|/6.58404e-13/TPA: isoflavone reductase-like protein 5 [Vitis vinifera]
Unigene15553	14	63	2.41	10.84	2.16926	1.47255e-07	2.01317e-06	gi|255545544|ref|XP_002513832.1|/2.6011e-09/conserved hypothetical protein [Ricinus communis]
Unigene25864	28	126	4.83	21.69	2.16693	1.88172e-11	4.11322e-10	gi|255558474|ref|XP_002520262.1|/1.13026e-28/2-oxoisovalerate dehydrogenase, putative [Ricinus communis]
Unigene33068	12	54	2.07	9.29	2.16605	5.82748e-07	7.29737e-06	gi|255567760|ref|XP_002524858.1|/2.94574e-13/conserved hypothetical protein [Ricinus communis]
Unigene18911	165	741	28.46	127.54	2.16394	0	0	-
Unigene47443	183	815	31.56	140.28	2.15214	2.5735e-13	7.29944e-12	-
Unigene50570	11	49	1.9	8.43	2.14953	1.35192e-06	1.59853e-05	gi|297741160|emb|CBI31891.3|/6.91422e-45/unnamed protein product [Vitis vinifera]
Unigene56708	50	219	8.62	37.69	2.12842	2.39808e-14	8.48956e-13	gi|225464352|ref|XP_002263244.1|/7.46822e-99/PREDICTED: hypothetical protein [Vitis vinifera]
Unigene46485	105	460	18.11	79.18	2.12835	0	0	gi|255557653|ref|XP_002519856.1|/1.07135e-57/Transmembrane protein 45a, putative [Ricinus communis]
Unigene18213	407	1776	70.19	305.69	2.12273	0	0	-
Unigene4309	11	48	1.9	8.26	2.12014	1.66028e-06	1.94169e-05	gi|255559378|ref|XP_002520709.1|/5.42803e-54/conserved hypothetical protein [Ricinus communis]
Unigene54267	106	460	18.28	79.18	2.11487	0	0	gi|297733709|emb|CBI14956.3|/1.03234e-108/unnamed protein product [Vitis vinifera]
Unigene51438	9	39	1.55	6.71	2.11404	1.24543e-05	0.000124184	gi|225445798|ref|XP_002274666.1|/1.57458e-08/PREDICTED: hypothetical protein [Vitis vinifera]
Unigene18154	27	117	4.66	20.14	2.11166	3.54476e-11	7.52486e-10	-
Unigene56077	15	65	2.59	11.19	2.11119	8.31184e-08	1.17453e-06	gi|15222893|ref|NP_175437.1|/2.56254e-56/disease resistance protein (CC-NBS-LRR class), putative [Arabidopsis thaliana]
Unigene9712	16	69	2.76	11.88	2.10579	4.28994e-08	6.30817e-07	gi|147810977|emb|CAN67919.1|/4.3035e-97/hypothetical protein [Vitis vinifera]
Unigene48429	10	43	1.72	7.4	2.10512	5.10188e-06	5.46942e-05	gi|224128027|ref|XP_002329236.1|/2.42274e-68/predicted protein [Populus trichocarpa]
Unigene47755	98	422	16.9	72.64	2.10374	0	0	gi|224090001|ref|XP_002308901.1|/2.46586e-64/predicted protein [Populus trichocarpa]
Unigene47983	11	47	1.9	8.09	2.09014	2.16344e-06	2.46643e-05	gi|302142217|emb|CBI19420.3|/4.0136e-25/unnamed protein product [Vitis vinifera]
Unigene49295	8	34	1.38	5.85	2.08377	4.82928e-05	0.000424695	gi|225436914|ref|XP_002274732.1|/1.41852e-48/PREDICTED: hypothetical protein isoform 2 [Vitis vinifera]
Unigene15554	8	34	1.38	5.85	2.08377	4.82928e-05	0.000424537	-
Unigene48901	8	34	1.38	5.85	2.08377	4.82928e-05	0.000424378	gi|225430578|ref|XP_002263819.1|/4.73961e-78/PREDICTED: hypothetical protein [Vitis vinifera]
Unigene11716	9	38	1.55	6.54	2.07702	1.85866e-05	0.000177872	-
Unigene51137	115	486	19.83	83.65	2.07668	0	0	gi|224057176|ref|XP_002299157.1|/2.88735e-28/predicted protein [Populus trichocarpa]
Unigene40299	32	135	5.52	23.24	2.07387	1.68421e-12	4.10452e-11	gi|255537091|ref|XP_002509612.1|/1.08296e-31/conserved hypothetical protein [Ricinus communis]
Unigene28348	10	42	1.72	7.23	2.07159	7.33658e-06	7.63562e-05	-
Unigene7742	22	92	3.79	15.84	2.0633	8.83208e-10	1.59819e-08	-
Unigene38373	11	46	1.9	7.92	2.0595	2.98134e-06	3.31695e-05	-
Unigene50260	216	902	37.25	155.25	2.05928	1.98952e-13	5.8183e-12	gi|225450279|ref|XP_002270525.1|/3.82746e-53/PREDICTED: hypothetical protein [Vitis vinifera]
Unigene14211	26	108	4.48	18.59	2.05296	6.73084e-11	1.38998e-09	-
Unigene51809	13	54	2.24	9.29	2.05218	5.4351e-07	6.82417e-06	gi|225463914|ref|XP_002266510.1|/8.33482e-93/PREDICTED: hypothetical protein [Vitis vinifera]
Unigene54330	19	79	3.28	13.6	2.05184	6.37326e-09	1.04411e-07	gi|255547928|ref|XP_002515021.1|/1.12795e-78/ubiquitin-protein ligase, putative [Ricinus communis]
Unigene43209	14	58	2.41	9.98	2.05001	2.44288e-07	3.24184e-06	gi|225458007|ref|XP_002276474.1|/1.54499e-70/PREDICTED: hypothetical protein [Vitis vinifera]
Unigene46654	38	157	6.55	27.02	2.04446	1.38112e-13	4.18459e-12	gi|224071033|ref|XP_002303339.1|/1.26184e-13/predicted protein [Populus trichocarpa]
Unigene30051	47	194	8.11	33.39	2.04164	0	0	-
Unigene17612	48	198	8.28	34.08	2.04122	9.4147e-14	2.97904e-12	-
Unigene15801	17	70	2.93	12.05	2.04006	2.64644e-08	3.98608e-07	gi|225436757|ref|XP_002269884.1|/5.47042e-92/PREDICTED: hypothetical protein [Vitis vinifera]
Unigene18857	17	70	2.93	12.05	2.04006	2.64644e-08	3.98354e-07	gi|224139692|ref|XP_002323230.1|/6.20468e-11/predicted protein [Populus trichocarpa]
Unigene7547	103	424	17.76	72.98	2.03887	0	0	gi|255636983|gb|ACU18824.1|/6.48422e-44/unknown [Glycine max]
Unigene53753	12	49	2.07	8.43	2.0259	1.73726e-06	2.02268e-05	gi|255641374|gb|ACU20964.1|/5.65925e-50/unknown [Glycine max]
Unigene7210	42	171	7.24	29.43	2.02323	9.54792e-14	3.01714e-12	-
Unigene48922	110	448	18.97	77.11	2.0232	0	0	gi|255548265|ref|XP_002515189.1|/3.32057e-39/Calcium-activated outward-rectifying potassium channel, putative [Ricinus communis]
Unigene6655	43	175	7.42	30.12	2.02123	1.07914e-13	3.38283e-12	-
Unigene49715	16	65	2.76	11.19	2.01947	6.31942e-08	9.09363e-07	gi|297740752|emb|CBI30934.3|/1.43761e-30/unnamed protein product [Vitis vinifera]
Unigene5124	65	264	11.21	45.44	2.01918	0	0	-
Unigene42280	43	174	7.42	29.95	2.01306	1.07914e-13	3.37833e-12	-
Unigene52226	23	93	3.97	16.01	2.01176	4.81228e-10	8.94871e-09	gi|147770466|emb|CAN64769.1|/9.59517e-10/hypothetical protein [Vitis vinifera]
Unigene13492	29	117	5	20.14	2.01006	1.01588e-11	2.26475e-10	gi|225440035|ref|XP_002276710.1|/5.27219e-129/PREDICTED: hypothetical protein [Vitis vinifera]
Unigene19650	49	197	8.45	33.91	2.00469	2.90878e-14	1.016e-12	-
Unigene45297	13	52	2.24	8.95	1.99839	1.01047e-06	1.2168e-05	gi|225449176|ref|XP_002278716.1|/3.93489e-69/PREDICTED: hypothetical protein isoform 1 [Vitis vinifera]
Unigene24340	26	104	4.48	17.9	1.99839	6.90444e-11	1.42333e-09	-
Unigene41094	30	120	5.17	20.65	1.99791	5.48206e-12	1.25666e-10	-
Unigene11324	99	396	17.07	68.16	1.99746	0	0	-
Unigene16785	20	80	3.45	13.77	1.99686	3.8579e-09	6.47808e-08	gi|225456938|ref|XP_002281483.1|/0/PREDICTED: hypothetical protein [Vitis vinifera]
Unigene48810	11	44	1.9	7.57	1.99429	6.44082e-06	6.76919e-05	gi|296090659|emb|CBI41059.3|/2.33991e-13/unnamed protein product [Vitis vinifera]
Unigene49317	435	1727	75.02	297.25	1.98633	1.18638e-12	2.9493e-11	gi|224116328|ref|XP_002331955.1|/3.40777e-18/glutaredoxin C9 [Populus trichocarpa]
Unigene30247	23	91	3.97	15.66	1.97987	5.19282e-10	9.61836e-09	gi|224118624|ref|XP_002331408.1|/1.34338e-37/trans-cinnamate 4-monooxygenase [Populus trichocarpa]
Unigene2045	49	191	8.45	32.88	1.96019	2.90878e-14	1.013e-12	gi|224112613|ref|XP_002316241.1|/5.3832e-112/predicted protein [Populus trichocarpa]
Unigene12639	65	253	11.21	43.55	1.95789	0	0	-
Unigene48278	9	35	1.55	6.02	1.9575	7.0468e-05	0.00059397	gi|224106165|ref|XP_002314067.1|/2.94839e-63/xanthine dehydrogenase [Populus trichocarpa]
Unigene46216	81	315	13.97	54.22	1.95649	2.9532e-14	1.02695e-12	gi|224052869|ref|XP_002297621.1|/2.2911e-25/predicted protein [Populus trichocarpa]
Unigene37082	219	850	37.77	146.3	1.95362	2.99094e-13	8.34274e-12	-
Unigene39191	32	124	5.52	21.34	1.95082	1.72196e-12	4.1792e-11	gi|255563026|ref|XP_002522517.1|/6.08456e-19/Ethylene-responsive transcription factor, putative [Ricinus communis]
Unigene29378	29	112	5	19.28	1.94711	1.08029e-11	2.4038e-10	-
Unigene16779	58	224	10	38.56	1.94711	0	0	gi|255572154|ref|XP_002527017.1|/2.72025e-175/wall-associated kinase, putative [Ricinus communis]
Unigene9685	199	768	34.32	132.19	1.94549	0	0	gi|224136037|ref|XP_002327365.1|/2.60453e-12/predicted protein [Populus trichocarpa]
Unigene54181	32	123	5.52	21.17	1.93928	1.7446e-12	4.22981e-11	gi|302142727|emb|CBI19930.3|/2.01107e-133/unnamed protein product [Vitis vinifera]
Unigene16934	24	92	4.14	15.84	1.93587	3.3614e-10	6.39726e-09	gi|224055166|ref|XP_002298427.1|/5.39476e-30/predicted protein [Populus trichocarpa]
Unigene40335	21	80	3.62	13.77	1.92747	3.46286e-09	5.85231e-08	gi|225433053|ref|XP_002284752.1|/8.23448e-56/PREDICTED: hypothetical protein [Vitis vinifera]
Unigene32906	99	376	17.07	64.72	1.92275	0	0	-
Unigene40429	56	212	9.66	36.49	1.91741	0	0	-
Unigene30331	9	34	1.55	5.85	1.91617	0.000111778	0.000900269	gi|27525010|emb|CAD38520.1|/3.08983e-42/putative cation transporter [Beta procumbens]
Unigene52633	174	657	30.01	113.08	1.91383	8.19344e-14	2.62793e-12	gi|297746362|emb|CBI16418.3|/2.95694e-41/unnamed protein product [Vitis vinifera]
Unigene50939	29	109	5	18.76	1.90766	1.29614e-11	2.86245e-10	gi|296087776|emb|CBI35032.3|/6.5418e-86/unnamed protein product [Vitis vinifera]
Unigene51160	1285	4824	221.62	830.31	1.90556	6.91358e-12	1.5665e-10	-
Unigene42532	104	389	17.94	66.96	1.90012	0	0	-
Unigene28504	69	258	11.9	44.41	1.89992	0	0	-
Unigene19425	25	93	4.31	16.01	1.89321	2.70716e-10	5.21112e-09	gi|116784723|gb|ABK23449.1|/3.50438e-14/unknown [Picea sitchensis]
Unigene50471	63	234	10.87	40.28	1.88971	0	0	gi|115451353|ref|NP_001049277.1|/6.15624e-38/Os03g0198300 [Oryza sativa Japonica Group]
Unigene21514	10	37	1.72	6.37	1.88888	6.50728e-05	0.000552649	-
Unigene15363	10	37	1.72	6.37	1.88888	6.50728e-05	0.00055245	gi|224118886|ref|XP_002331373.1|/7.14384e-27/cc-nbs-lrr resistance protein [Populus trichocarpa]
Unigene16793	10	37	1.72	6.37	1.88888	6.50728e-05	0.000552251	gi|255549359|ref|XP_002515733.1|/1.32765e-40/conserved hypothetical protein [Ricinus communis]
Unigene48082	17	63	2.93	10.84	1.88739	1.70599e-07	2.31885e-06	gi|147801255|emb|CAN74847.1|/3.1354e-49/hypothetical protein [Vitis vinifera]
Unigene16540	17	63	2.93	10.84	1.88739	1.70599e-07	2.31751e-06	gi|124221924|dbj|BAF45465.1|/6.7281e-24/hypothetical protein [Nicotiana tabacum]
Unigene14886	163	604	28.11	103.96	1.88687	1.77858e-13	5.24703e-12	gi|255587050|ref|XP_002534114.1|/6.86302e-137/conserved hypothetical protein [Ricinus communis]
Unigene3420	30	111	5.17	19.11	1.88609	8.15526e-12	1.83373e-10	gi|225463476|ref|XP_002273074.1|/1.46033e-119/PREDICTED: hypothetical protein [Vitis vinifera]
Unigene43928	16	59	2.76	10.16	1.88016	4.4207e-07	5.6746e-06	gi|255540539|ref|XP_002511334.1|/6.25019e-06/copper amine oxidase, putative [Ricinus communis]
Unigene19934	57	209	9.83	35.97	1.87153	3.9746e-14	1.35022e-12	-
Unigene55125	38	139	6.55	23.92	1.86865	1.44995e-13	4.37625e-12	gi|296084620|emb|CBI25670.3|/4.89464e-28/unnamed protein product [Vitis vinifera]
Unigene45883	34	124	5.86	21.34	1.86459	7.8737e-13	2.0192e-11	gi|255549244|ref|XP_002515676.1|/9.69045e-34/ATP binding protein, putative [Ricinus communis]
Unigene39996	204	743	35.18	127.89	1.86208	1.34781e-13	4.0995e-12	-
Unigene18957	52	189	8.97	32.53	1.85859	4.13002e-14	1.39496e-12	-
Unigene13623	21	76	3.62	13.08	1.8533	1.317e-08	2.06424e-07	gi|225437356|ref|XP_002267643.1|/6.19554e-45/PREDICTED: hypothetical protein [Vitis vinifera]
Unigene57135	18	65	3.1	11.19	1.85187	1.51043e-07	2.06256e-06	gi|297743976|emb|CBI36946.3|/0/unnamed protein product [Vitis vinifera]
Unigene39730	68	246	11.73	42.34	1.85182	0	0	gi|255542720|ref|XP_002512423.1|/3.546e-06/chloroplast-targeted copper chaperone, putative [Ricinus communis]
Unigene42669	52	188	8.97	32.36	1.85103	4.13002e-14	1.39296e-12	-
Unigene54691	48	173	8.28	29.78	1.84664	9.4147e-14	2.98305e-12	gi|255539579|ref|XP_002510854.1|/1.52427e-105/F-box and wd40 domain protein, putative [Ricinus communis]
Unigene15558	15	54	2.59	9.29	1.84273	1.79465e-06	2.08435e-05	gi|242055729|ref|XP_002457010.1|/3.04459e-12/hypothetical protein SORBIDRAFT_03g047142 [Sorghum bicolor]
Unigene39623	78	277	13.45	47.68	1.82578	0	0	-
Unigene21703	13	46	2.24	7.92	1.822	1.28291e-05	0.000127329	gi|297744827|emb|CBI38095.3|/1.77371e-18/unnamed protein product [Vitis vinifera]
Unigene4982	13	46	2.24	7.92	1.822	1.28291e-05	0.000127275	-
Unigene36560	24	85	4.14	14.63	1.82123	2.61634e-09	4.4959e-08	-
Unigene55257	15	53	2.59	9.12	1.81608	2.7919e-06	3.13284e-05	gi|255547303|ref|XP_002514709.1|/3.63574e-127/Brassinosteroid LRR receptor kinase precursor, putative [Ricinus communis]
Unigene30767	15	53	2.59	9.12	1.81608	2.7919e-06	3.13134e-05	-
Unigene25392	294	1037	50.7	178.49	1.81579	0	0	-
Unigene49694	21	74	3.62	12.74	1.8153	3.02272e-08	4.51528e-07	-
Unigene7300	103	363	17.76	62.48	1.81476	0	0	-
Unigene43324	19	67	3.28	11.53	1.81362	1.3567e-07	1.86999e-06	-
Unigene31747	23	81	3.97	13.94	1.81202	6.77758e-09	1.10497e-07	-
Unigene14391	64	225	11.04	38.73	1.81071	0	0	gi|255548199|ref|XP_002515156.1|/5.79317e-90/monoxygenase, putative [Ricinus communis]
Unigene52130	14	49	2.41	8.43	1.8065	7.46998e-06	7.76759e-05	gi|224082532|ref|XP_002306731.1|/4.55981e-89/NAC domain protein, IPR003441 [Populus trichocarpa]
Unigene42863	14	49	2.41	8.43	1.8065	7.46998e-06	7.76416e-05	gi|255556394|ref|XP_002519231.1|/2.48547e-68/map3k delta-1 protein kinase, putative [Ricinus communis]
Unigene55213	12	42	2.07	7.23	1.80436	3.45852e-05	0.000312675	gi|57283538|emb|CAG27609.1|/4.67722e-143/monosaccharide transporter [Populus tremula x Populus tremuloides]
Unigene14249	12	42	2.07	7.23	1.80436	3.45852e-05	0.000312555	gi|255537803|ref|XP_002509968.1|/1.8079e-72/conserved hypothetical protein [Ricinus communis]
Unigene55900	20	70	3.45	12.05	1.80436	7.93918e-08	1.12322e-06	gi|297746038|emb|CBI16094.3|/5.79759e-50/unnamed protein product [Vitis vinifera]
Unigene45627	64	223	11.04	38.38	1.79761	0	0	-
Unigene50529	13	45	2.24	7.75	1.7907	2.00768e-05	0.000190969	-
Unigene32643	43	149	7.42	25.65	1.78947	1.12577e-13	3.50103e-12	-
Unigene31109	37	128	6.38	22.03	1.78784	5.95968e-13	1.55719e-11	-
Unigene54229	11	38	1.9	6.54	1.78329	9.36952e-05	0.000767492	gi|255573002|ref|XP_002527431.1|/9.14983e-134/zinc finger protein, putative [Ricinus communis]
Unigene47272	153	527	26.39	90.71	1.78127	0	0	-
Unigene51148	16	55	2.76	9.47	1.7787	2.53572e-06	2.87276e-05	-
Unigene25028	21	72	3.62	12.39	1.77511	7.17598e-08	1.0251e-06	-
Unigene51311	12	41	2.07	7.06	1.77004	5.4182e-05	0.000472777	gi|225428782|ref|XP_002285205.1|/8.29278e-95/PREDICTED: hypothetical protein [Vitis vinifera]
Unigene25681	77	263	13.28	45.27	1.7693	0	0	-
Unigene56361	44	150	7.59	25.82	1.76632	7.4829e-14	2.41318e-12	gi|225452103|ref|XP_002280944.1|/5.61887e-137/PREDICTED: hypothetical protein [Vitis vinifera]
Unigene18926	249	847	42.94	145.79	1.7635	0	0	gi|255560441|ref|XP_002521235.1|/5.06399e-21/protein kinase, putative [Ricinus communis]
Unigene10144	40	136	6.9	23.41	1.76246	2.33812e-13	6.71269e-12	-
Unigene32417	3971	13493	684.85	2322.43	1.76178	5.48672e-12	1.2565e-10	-
Unigene34475	18	61	3.1	10.5	1.76005	8.62402e-07	1.05141e-05	-
Unigene28671	13	44	2.24	7.57	1.75679	3.1367e-05	0.000285113	-
Unigene47274	13	44	2.24	7.57	1.75679	3.1367e-05	0.000285003	gi|225447268|ref|XP_002279142.1|/2.14067e-17/PREDICTED: hypothetical protein [Vitis vinifera]
Unigene55176	86	291	14.83	50.09	1.756	0	0	gi|225445774|ref|XP_002274694.1|/1.62993e-71/PREDICTED: hypothetical protein [Vitis vinifera]
Unigene696	34	115	5.86	19.79	1.7558	1.2728e-11	2.81355e-10	gi|291621301|dbj|BAI94488.1|/0/GRAS family transcription factor [Dianthus caryophyllus]
Unigene21372	21	71	3.62	12.22	1.75518	1.10995e-07	1.54892e-06	gi|224079209|ref|XP_002305794.1|/2.32908e-10/predicted protein [Populus trichocarpa]
Unigene26458	47	159	8.11	27.37	1.75482	0	0	-
Unigene42922	46	155	7.93	26.68	1.75037	6.68354e-14	2.17928e-12	gi|296084622|emb|CBI25710.3|/2.57803e-57/unnamed protein product [Vitis vinifera]
Unigene54406	103	347	17.76	59.73	1.74982	0	0	gi|225453726|ref|XP_002272141.1|/2.29624e-103/PREDICTED: hypothetical protein isoform 2 [Vitis vinifera]
Unigene47713	506	1696	87.27	291.92	1.74202	3.49054e-13	9.53298e-12	-
Unigene699	15	50	2.59	8.61	1.73306	1.05452e-05	0.000106319	-
Unigene15910	15	50	2.59	8.61	1.73306	1.05452e-05	0.000106274	-
Unigene43884	12	40	2.07	6.88	1.73278	8.46354e-05	0.000699118	-
Unigene34751	12	40	2.07	6.88	1.73278	8.46354e-05	0.000698873	gi|224099871|ref|XP_002311653.1|/3.64276e-27/predicted protein [Populus trichocarpa]
Unigene9741	156	519	26.9	89.33	1.73154	1.08136e-13	3.3763e-12	-
Unigene18109	41	136	7.07	23.41	1.72734	4.3987e-13	1.17542e-11	gi|225452101|ref|XP_002284159.1|/7.08262e-15/PREDICTED: hypothetical protein [Vitis vinifera]
Unigene15100	273	905	47.08	155.77	1.72623	1.15907e-13	3.57626e-12	-
Unigene44663	670	2220	115.55	382.11	1.72547	6.4393e-15	2.36866e-13	gi|67460954|sp|Q8H0M1.1|QORH_SPIOL/2.39019e-41/RecName: Full=Quinone-oxidoreductase homolog, chloroplastic; AltName: Full=ceQORH
Unigene40325	45	149	7.76	25.65	1.72483	2.88658e-14	1.00975e-12	gi|255564442|ref|XP_002523217.1|/3.16559e-15/conserved hypothetical protein [Ricinus communis]
Unigene57086	16	53	2.76	9.12	1.72437	6.12304e-06	6.4496e-05	gi|296085718|emb|CBI29518.3|/0/unnamed protein product [Vitis vinifera]
Unigene24030	26	86	4.48	14.8	1.72403	7.63436e-09	1.2395e-07	-
Unigene49920	114	377	19.66	64.89	1.72273	5.06262e-14	1.69056e-12	gi|297734949|emb|CBI17183.3|/3.02314e-23/unnamed protein product [Vitis vinifera]
Unigene32663	43	142	7.42	24.44	1.71975	2.12718e-13	6.17485e-12	-
Unigene46962	63	208	10.87	35.8	1.71961	0	0	gi|222641982|gb|EEE70114.1|/5.57582e-68/hypothetical protein OsJ_30128 [Oryza sativa Japonica Group]
Unigene37948	168	554	28.97	95.36	1.71882	1.03251e-13	3.2453e-12	gi|255560072|ref|XP_002521054.1|/7.06835e-23/aminobutyrate aminotransferase, putative [Ricinus communis]
Unigene39248	244	804	42.08	138.39	1.71753	2.26486e-13	6.51826e-12	-
Unigene56414	21	69	3.62	11.88	1.71447	2.65266e-07	3.48487e-06	gi|297809397|ref|XP_002872582.1|/0/hypothetical protein ARALYDRAFT_489969 [Arabidopsis lyrata subsp. lyrata]
Unigene54966	87	285	15	49.05	1.70929	0	0	gi|225430714|ref|XP_002266355.1|/3.38137e-143/PREDICTED: hypothetical protein [Vitis vinifera]
Unigene21904	22	72	3.79	12.39	1.70891	1.54884e-07	2.11134e-06	-
Unigene3939	84	275	14.49	47.33	1.7077	0	0	-
Unigene16105	38	124	6.55	21.34	1.70399	5.5449e-12	1.26736e-10	gi|115449013|ref|NP_001048286.1|/3.209e-74/Os02g0776700 [Oryza sativa Japonica Group]
Unigene7406	182	594	31.39	102.24	1.70358	0	0	gi|225459004|ref|XP_002285598.1|/4.445e-49/PREDICTED: hypothetical protein [Vitis vinifera]
Unigene55359	20	65	3.45	11.19	1.69754	7.01808e-07	8.68663e-06	gi|302141987|emb|CBI19190.3|/7.89899e-101/unnamed protein product [Vitis vinifera]
Unigene41731	20	65	3.45	11.19	1.69754	7.01808e-07	8.68206e-06	gi|297734658|emb|CBI16709.3|/2.49585e-44/unnamed protein product [Vitis vinifera]
Unigene3113	16	52	2.76	8.95	1.69722	9.48206e-06	9.63846e-05	gi|224125974|ref|XP_002329630.1|/2.93885e-45/predicted protein [Populus trichocarpa]
Unigene35064	16	52	2.76	8.95	1.69722	9.48206e-06	9.6343e-05	-
Unigene28762	16	52	2.76	8.95	1.69722	9.48206e-06	9.63014e-05	-
Unigene11140	312	1012	53.81	174.19	1.69472	5.5067e-14	1.8259e-12	-
Unigene31677	70	227	12.07	39.07	1.69464	0	0	-
Unigene11629	1872	6070	322.85	1044.78	1.69426	2.70494e-12	6.43229e-11	gi|255556145|ref|XP_002519107.1|/1.32744e-06/non-symbiotic hemoglobin, putative [Ricinus communis]
Unigene52925	21	68	3.62	11.7	1.69245	4.09094e-07	5.27142e-06	gi|3492854|dbj|BAA32547.1|/3.37887e-19/mitochondrial small heat shock protein [Solanum lycopersicum]
Unigene49745	30	97	5.17	16.7	1.69161	1.38727e-09	2.47794e-08	gi|225441088|ref|XP_002263129.1|/1.01286e-07/PREDICTED: hypothetical protein isoform 2 [Vitis vinifera]
Unigene54355	30	97	5.17	16.7	1.69161	1.38727e-09	2.47606e-08	gi|225441696|ref|XP_002277274.1|/1.70465e-50/PREDICTED: hypothetical protein [Vitis vinifera]
Unigene36995	225	728	38.8	125.3	1.69126	0	0	gi|297836274|ref|XP_002886019.1|/1.11099e-12/hypothetical protein ARALYDRAFT_480488 [Arabidopsis lyrata subsp. lyrata]
Unigene51324	55	178	9.49	30.64	1.69094	0	0	gi|8843745|dbj|BAA97293.1|/8.37007e-63/unnamed protein product [Arabidopsis thaliana]
Unigene44946	27	87	4.66	14.97	1.68367	1.05892e-08	1.68554e-07	-
Unigene12718	32	103	5.52	17.73	1.68345	4.77494e-10	8.8863e-09	gi|297744994|emb|CBI38586.3|/1.29341e-27/unnamed protein product [Vitis vinifera]
Unigene53531	104	334	17.94	57.49	1.68013	0	0	gi|255552720|ref|XP_002517403.1|/1.4193e-58/arsenite inducuble RNA associated protein aip-1, putative [Ricinus communis]
Unigene52704	54	173	9.31	29.78	1.67749	2.57572e-14	9.09109e-13	gi|225440908|ref|XP_002282804.1|/1.38622e-70/PREDICTED: hypothetical protein [Vitis vinifera]
Unigene30346	30	96	5.17	16.52	1.67598	2.12822e-09	3.6759e-08	-
Unigene34495	20	64	3.45	11.02	1.67546	1.08092e-06	1.29898e-05	-
Unigene34410	67	214	11.56	36.83	1.67174	0	0	gi|224138788|ref|XP_002326690.1|/9.64064e-20/predicted protein [Populus trichocarpa]
Unigene47826	22	70	3.79	12.05	1.66876	3.6677e-07	4.75992e-06	-
Unigene47290	18	57	3.1	9.81	1.66198	4.91924e-06	5.28325e-05	gi|224136534|ref|XP_002326884.1|/2.6168e-15/predicted protein [Populus trichocarpa]
Unigene35527	20	63	3.45	10.84	1.6517	1.66015e-06	1.94251e-05	gi|255553671|ref|XP_002517876.1|/1.78747e-42/protein phosphatase 2c, putative [Ricinus communis]
Unigene47431	22	69	3.79	11.88	1.64827	5.62246e-07	7.04813e-06	gi|225429560|ref|XP_002279873.1|/1.91078e-50/PREDICTED: hypothetical protein [Vitis vinifera]
Unigene48912	179	561	30.87	96.56	1.64522	0	0	-
Unigene36346	15	47	2.59	8.09	1.64319	3.89632e-05	0.000349038	gi|224111744|ref|XP_002315962.1|/1.96995e-17/predicted protein [Populus trichocarpa]
Unigene47835	16	50	2.76	8.61	1.64134	2.25136e-05	0.000212006	gi|224132840|ref|XP_002327893.1|/8.27338e-15/predicted protein [Populus trichocarpa]
Unigene24356	252	787	43.46	135.46	1.64011	4.9294e-14	1.65546e-12	-
Unigene54441	73	228	12.59	39.24	1.64005	0	0	gi|296087896|emb|CBI35179.3|/1.19215e-91/unnamed protein product [Vitis vinifera]
Unigene44944	41	128	7.07	22.03	1.63969	9.37628e-12	2.09825e-10	gi|225468099|ref|XP_002266090.1|/3.06769e-52/PREDICTED: hypothetical protein [Vitis vinifera]
Unigene30706	42	131	7.24	22.55	1.63907	5.52446e-12	1.26391e-10	gi|30681471|ref|NP_850015.1|/4.15878e-31/RD2 [Arabidopsis thaliana]
Unigene3611	18	56	3.1	9.64	1.63676	7.54742e-06	7.81704e-05	gi|255547614|ref|XP_002514864.1|/0/receptor serine-threonine protein kinase, putative [Ricinus communis]
Unigene35270	36	112	6.21	19.28	1.63444	2.01842e-10	3.96641e-09	-
Unigene491	58	180	10	30.98	1.63134	0	0	gi|255546273|ref|XP_002514196.1|/2.09332e-27/conserved hypothetical protein [Ricinus communis]
Unigene56030	29	90	5	15.49	1.63134	1.29819e-08	2.03882e-07	gi|225465075|ref|XP_002268838.1|/1.0717e-139/PREDICTED: hypothetical protein isoform 1 [Vitis vinifera]
Unigene6836	48	148	8.28	25.47	1.6211	4.34764e-13	1.16309e-11	gi|224114646|ref|XP_002316818.1|/1.56535e-163/predicted protein [Populus trichocarpa]
Unigene43348	14	43	2.41	7.4	1.61849	0.000103756	0.000841414	gi|255571968|ref|XP_002526925.1|/1.17844e-70/conserved hypothetical protein [Ricinus communis]
Unigene17338	41	126	7.07	21.69	1.61725	2.14818e-11	4.66106e-10	-
Unigene50691	66	202	11.38	34.77	1.61134	0	0	gi|297740181|emb|CBI30363.3|/2.77391e-33/unnamed protein product [Vitis vinifera]
Unigene24815	36	110	6.21	18.93	1.60801	4.65798e-10	8.67549e-09	-
Unigene15704	19	58	3.28	9.98	1.60534	6.68644e-06	7.0148e-05	-
Unigene12842	19	58	3.28	9.98	1.60534	6.68644e-06	7.01168e-05	gi|255582176|ref|XP_002531882.1|/1.63318e-17/hypothetical protein RCOM_1439870 [Ricinus communis]
Unigene29151	22	67	3.79	11.53	1.60512	1.30961e-06	1.5532e-05	gi|224106107|ref|XP_002314045.1|/6.0798e-19/predicted protein [Populus trichocarpa]
Unigene38335	70	213	12.07	36.66	1.60278	0	0	gi|237861975|gb|ACR24641.1|/9.17816e-31/initiation factor IF1 [Simmondsia chinensis]
Unigene53442	23	70	3.97	12.05	1.60182	7.61952e-07	9.38173e-06	gi|302141764|emb|CBI18967.3|/1.26952e-43/unnamed protein product [Vitis vinifera]
Unigene292	24	73	4.14	12.56	1.60113	4.4367e-07	5.69203e-06	gi|255556145|ref|XP_002519107.1|/6.55257e-13/non-symbiotic hemoglobin, putative [Ricinus communis]
Unigene38185	715	2171	123.31	373.68	1.59951	0	0	-
Unigene43729	28	85	4.83	14.63	1.59883	5.13548e-08	7.47678e-07	-
Unigene27544	31	94	5.35	16.18	1.5966	1.02527e-08	1.63862e-07	gi|224121102|ref|XP_002330904.1|/5.55187e-20/predicted protein [Populus trichocarpa]
Unigene32674	31	94	5.35	16.18	1.5966	1.02527e-08	1.6375e-07	-
Unigene51145	36	109	6.21	18.76	1.59499	7.05498e-10	1.29051e-08	gi|255581048|ref|XP_002531340.1|/1.06393e-46/Frataxin, mitochondrial precursor, putative [Ricinus communis]
Unigene48423	81	245	13.97	42.17	1.59389	2.9532e-14	1.02543e-12	gi|224130576|ref|XP_002320875.1|/1.23425e-48/predicted protein [Populus trichocarpa]
Unigene8193	38	114	6.55	19.62	1.58276	3.6638e-10	6.93911e-09	-
Unigene49541	21	63	3.62	10.84	1.5823	3.42398e-06	3.77729e-05	gi|255571115|ref|XP_002526508.1|/2.18838e-84/dynamin, putative [Ricinus communis]
Unigene85	21	63	3.62	10.84	1.5823	3.42398e-06	3.77552e-05	gi|297740051|emb|CBI30233.3|/1.1775e-145/unnamed protein product [Vitis vinifera]
Unigene33236	21	63	3.62	10.84	1.5823	3.42398e-06	3.77375e-05	-
Unigene34413	44	132	7.59	22.72	1.58179	1.50242e-11	3.30252e-10	-
Unigene2745	24	72	4.14	12.39	1.58147	6.7323e-07	8.3681e-06	-
Unigene34600	39	117	6.73	20.14	1.58139	2.14884e-10	4.20515e-09	-
Unigene37379	15	45	2.59	7.75	1.58124	9.12876e-05	0.000749074	-
Unigene5995	43	129	7.42	22.2	1.58107	2.5577e-11	5.49392e-10	-
Unigene9858	19	57	3.28	9.81	1.58056	1.01756e-05	0.000102945	gi|255578924|ref|XP_002530315.1|/1.31885e-06/nuclease, putative [Ricinus communis]
Unigene49558	282	845	48.63	145.44	1.58051	5.95968e-13	1.56065e-11	gi|255569470|ref|XP_002525702.1|/4.70886e-10/3'-5' exonuclease, putative [Ricinus communis]
Unigene53121	389	1164	67.09	200.35	1.57835	0	0	gi|296087760|emb|CBI35016.3|/3.08418e-31/unnamed protein product [Vitis vinifera]
Unigene46226	656	1957	113.14	336.84	1.57395	9.68336e-13	2.44598e-11	gi|255548772|ref|XP_002515442.1|/5.21064e-17/ccr4-associated factor, putative [Ricinus communis]
Unigene13066	75	223	12.93	38.38	1.56963	0	0	-
Unigene38936	40	119	6.9	20.48	1.56955	1.9e-10	3.74308e-09	-
Unigene24711	26	77	4.48	13.25	1.56442	3.45512e-07	4.49395e-06	-
Unigene55859	43	127	7.42	21.86	1.5588	5.783e-11	1.21124e-09	-
Unigene44327	103	304	17.76	52.32	1.55873	0	0	-
Unigene38256	301	888	51.91	152.84	1.55794	0	0	gi|82941457|dbj|BAE48793.1|/5.05964e-13/sulfite oxidase [Codonopsis lanceolata]
Unigene21293	594	1752	102.44	301.56	1.55767	1.80078e-13	5.30588e-12	-
Unigene45422	40	118	6.9	20.31	1.55752	2.85792e-10	5.48339e-09	gi|255564007|ref|XP_002523003.1|/3.16149e-18/nuclear inhibitor of protein phosphatase-1, putative [Ricinus communis]
Unigene37136	17	50	2.93	8.61	1.55511	4.61244e-05	0.000406994	gi|297804776|ref|XP_002870272.1|/5.28532e-31/hypothetical protein ARALYDRAFT_493398 [Arabidopsis lyrata subsp. lyrata]
Unigene16221	35	103	6.04	17.73	1.55357	4.13288e-09	6.90044e-08	gi|520914|emb|CAA81747.1|/0/Amino cyclopropane carboxylate acid synthase [Solanum tuberosum]
Unigene42562	219	644	37.77	110.85	1.5533	2.99094e-13	8.33287e-12	-
Unigene55976	136	400	23.46	68.85	1.55325	1.52767e-13	4.58144e-12	gi|225456309|ref|XP_002279988.1|/2.2431e-150/PREDICTED: hypothetical protein [Vitis vinifera]
Unigene49829	67	197	11.56	33.91	1.55257	0	0	-
Unigene46975	420	1234	72.43	212.4	1.55212	5.26246e-14	1.75232e-12	-
Unigene46503	16	47	2.76	8.09	1.55147	7.99352e-05	0.000662618	gi|224107815|ref|XP_002314611.1|/4.22944e-54/predicted protein [Populus trichocarpa]
Unigene34821	31	91	5.35	15.66	1.54947	3.528e-08	5.23683e-07	-
Unigene51987	28	82	4.83	14.11	1.54662	1.77102e-07	2.39755e-06	gi|21105742|gb|AAM34770.1|AF509870_1/6.76813e-13/nam-like protein 7 [Petunia x hybrida]
Unigene529	175	511	30.18	87.95	1.54309	3.10418e-13	8.61776e-12	-
Unigene53354	342	998	58.98	171.78	1.54226	1.00142e-13	3.1518e-12	gi|224086759|ref|XP_002307952.1|/1.4152e-55/predicted protein [Populus trichocarpa]
Unigene28938	35	102	6.04	17.56	1.53967	6.2064e-09	1.0182e-07	gi|224143823|ref|XP_002325087.1|/4.37105e-17/predicted protein [Populus trichocarpa]
Unigene36068	102	297	17.59	51.12	1.53913	0	0	-
Unigene39597	23	67	3.97	11.53	1.53818	2.64024e-06	2.98256e-05	-
Unigene34614	177	515	30.53	88.64	1.53773	0	0	gi|133902320|gb|ABO41848.1|/3.91405e-21/putative calcium-binding protein [Gossypium hirsutum]
Unigene55451	21	61	3.62	10.5	1.53633	7.82584e-06	8.05931e-05	gi|225434233|ref|XP_002280271.1|/3.76254e-114/PREDICTED: hypothetical protein [Vitis vinifera]
Unigene45412	64	186	11.04	32.01	1.53578	0	0	gi|255646459|gb|ACU23708.1|/2.33918e-21/unknown [Glycine max]
Unigene40198	179	519	30.87	89.33	1.53294	0	0	-
Unigene31433	39	113	6.73	19.45	1.53109	1.09606e-09	1.97123e-08	gi|255636495|gb|ACU18586.1|/3.29215e-20/unknown [Glycine max]
Unigene33209	18	52	3.1	8.95	1.52962	4.02682e-05	0.000359634	-
Unigene11198	18	52	3.1	8.95	1.52962	4.02682e-05	0.000359497	-
Unigene45624	83	240	14.31	41.31	1.52947	1.15685e-13	3.5835e-12	gi|225459888|ref|XP_002262923.1|/2.00898e-28/PREDICTED: hypothetical protein [Vitis vinifera]
Unigene45822	17	49	2.93	8.43	1.52463	6.97068e-05	0.000587975	gi|297741575|emb|CBI32707.3|/8.48925e-30/unnamed protein product [Vitis vinifera]
Unigene52907	38	109	6.55	18.76	1.51809	2.79502e-09	4.78896e-08	gi|255639986|gb|ACU20285.1|/3.58498e-45/unknown [Glycine max]
Unigene43240	253	726	43.63	124.96	1.51807	3.27294e-13	9.03301e-12	gi|255558360|ref|XP_002520207.1|/1.35977e-50/Vacuolar protein sorting protein, putative [Ricinus communis]
Unigene35667	347	993	59.84	170.92	1.51414	1.08802e-14	3.94671e-13	gi|225438847|ref|XP_002278582.1|/1.58049e-06/PREDICTED: hypothetical protein [Vitis vinifera]
Unigene54006	781	2235	134.69	384.69	1.51405	2.28706e-14	8.13323e-13	gi|225451426|ref|XP_002273717.1|/6.98996e-67/PREDICTED: hypothetical protein [Vitis vinifera]
Unigene12352	134	383	23.11	65.92	1.5122	0	0	-
Unigene14998	34	97	5.86	16.7	1.51088	2.37404e-08	3.58957e-07	gi|225445418|ref|XP_002281820.1|/8.85845e-146/PREDICTED: hypothetical protein [Vitis vinifera]
Unigene5618	74	211	12.76	36.32	1.50914	0	0	-
Unigene51480	154	438	26.56	75.39	1.50512	1.55653e-13	4.64434e-12	gi|297745856|emb|CBI15912.3|/4.54221e-64/unnamed protein product [Vitis vinifera]
Unigene44062	44	125	7.59	21.52	1.50351	2.53564e-10	4.89295e-09	gi|297740521|emb|CBI30703.3|/7.70259e-68/unnamed protein product [Vitis vinifera]
Unigene11061	30	85	5.17	14.63	1.50069	2.02994e-07	2.73548e-06	gi|125545127|gb|EAY91266.1|/1.66913e-08/hypothetical protein OsI_12882 [Oryza sativa Indica Group]
Unigene56272	17	48	2.93	8.26	1.49524	0.000104869	0.000848981	gi|297740519|emb|CBI30701.3|/5.16812e-87/unnamed protein product [Vitis vinifera]
Unigene19928	17	48	2.93	8.26	1.49524	0.000104869	0.000848689	-
Unigene6828	17	48	2.93	8.26	1.49524	0.000104869	0.000848397	gi|225448406|ref|XP_002271517.1|/8.98621e-10/PREDICTED: hypothetical protein [Vitis vinifera]
Unigene44300	322	909	55.53	156.46	1.49445	2.18492e-13	6.32686e-12	-
Unigene56776	247	696	42.6	119.8	1.4917	0	0	gi|225426834|ref|XP_002276689.1|/3.0114e-119/PREDICTED: hypothetical protein [Vitis vinifera]
Unigene39731	150	422	25.87	72.64	1.48948	0	0	-
Unigene22944	21	59	3.62	10.16	1.48884	1.76227e-05	0.000169613	-
Unigene52564	21	59	3.62	10.16	1.48884	1.76227e-05	0.000169543	gi|255570665|ref|XP_002526287.1|/3.41768e-74/ATP binding protein, putative [Ricinus communis]
Unigene49486	67	188	11.56	32.36	1.48507	0	0	gi|225445597|ref|XP_002285409.1|/1.58067e-18/PREDICTED: hypothetical protein [Vitis vinifera]
Unigene28928	69	193	11.9	33.22	1.48109	0	0	-
Unigene16470	73	204	12.59	35.11	1.4796	0	0	gi|225424118|ref|XP_002283058.1|/0/PREDICTED: hypothetical protein [Vitis vinifera]
Unigene50175	62	173	10.69	29.78	1.47808	3.39728e-14	1.16928e-12	gi|255578396|ref|XP_002530063.1|/4.8058e-08/WD-repeat protein, putative [Ricinus communis]
Unigene55371	52	145	8.97	24.96	1.47644	1.7611e-11	3.85315e-10	gi|255541464|ref|XP_002511796.1|/6.28784e-82/conserved hypothetical protein [Ricinus communis]
Unigene10581	42	117	7.24	20.14	1.476	1.62088e-09	2.86908e-08	-
Unigene23788	56	156	9.66	26.85	1.47483	3.11818e-12	7.33349e-11	-
Unigene41212	46	128	7.93	22.03	1.47408	2.86282e-10	5.48832e-09	gi|255583916|ref|XP_002532706.1|/3.65508e-32/Transcription initiation factor TFIID subunit, putative [Ricinus communis]
Unigene492	18	50	3.1	8.61	1.47375	9.07032e-05	0.000744538	-
Unigene5640	684	1902	117.97	327.37	1.4725	0	0	gi|294464795|gb|ADE77903.1|/1.37632e-10/unknown [Picea sitchensis]
Unigene9717	22	61	3.79	10.5	1.47012	1.52652e-05	0.000148686	-
Unigene5199	31	86	5.35	14.8	1.46799	2.62662e-07	3.45645e-06	-
Unigene27385	34	94	5.86	16.18	1.46524	7.80718e-08	1.10521e-06	gi|225429570|ref|XP_002280033.1|/5.52618e-36/PREDICTED: hypothetical protein [Vitis vinifera]
Unigene26509	21	58	3.62	9.98	1.46305	2.62904e-05	0.000245023	-
Unigene53127	53	146	9.14	25.13	1.45914	2.262e-11	4.8855e-10	gi|225465893|ref|XP_002268352.1|/1.12729e-49/PREDICTED: hypothetical protein [Vitis vinifera]
Unigene35143	187	515	32.25	88.64	1.45866	2.77334e-13	7.78188e-12	-
Unigene19685	6603	18177	1138.78	3128.65	1.45805	6.24056e-12	1.41673e-10	-
Unigene12406	20	55	3.45	9.47	1.45677	4.53258e-05	0.000401906	gi|255542718|ref|XP_002512422.1|/1.17179e-41/respiratory burst oxidase, putative [Ricinus communis]
Unigene7857	61	167	10.52	28.74	1.44993	1.07581e-12	2.68575e-11	gi|225427057|ref|XP_002274563.1|/1.25422e-47/PREDICTED: hypothetical protein [Vitis vinifera]
Unigene18233	19	52	3.28	8.95	1.44819	7.82334e-05	0.000649884	-
Unigene36373	26	71	4.48	12.22	1.44767	3.86494e-06	4.23596e-05	gi|225463982|ref|XP_002268752.1|/1.08346e-07/PREDICTED: hypothetical protein [Vitis vinifera]
Unigene53223	98	266	16.9	45.78	1.43769	0	0	gi|124359697|gb|ABD32367.2|/5.46515e-20/cig3, related [Medicago truncatula]
Unigene28179	41	111	7.07	19.11	1.43455	8.88058e-09	1.42708e-07	gi|255546666|ref|XP_002514392.1|/7.03944e-07/conserved hypothetical protein [Ricinus communis]
Unigene44708	520	1407	89.68	242.17	1.43316	9.77662e-13	2.45374e-11	gi|255561576|ref|XP_002521798.1|/4.93783e-71/Patellin-5, putative [Ricinus communis]
Unigene378	136	368	23.46	63.34	1.43291	1.52767e-13	4.58728e-12	gi|296089698|emb|CBI39517.3|/1.77584e-145/unnamed protein product [Vitis vinifera]
Unigene52508	23	62	3.97	10.67	1.42635	1.9543e-05	0.000186117	gi|225448451|ref|XP_002272995.1|/3.71163e-113/PREDICTED: hypothetical protein [Vitis vinifera]
Unigene55270	110	296	18.97	50.95	1.42536	0	0	-
Unigene15609	169	454	29.15	78.14	1.42257	0	0	gi|255555713|ref|XP_002518892.1|/4.56199e-162/Oligopeptide transporter, putative [Ricinus communis]
Unigene51679	41	110	7.07	18.93	1.42089	1.30514e-08	2.04701e-07	gi|15233517|ref|NP_193843.1|/2.0831e-80/G10 family protein [Arabidopsis thaliana]
Unigene8766	46	123	7.93	21.17	1.41663	1.98422e-09	3.44234e-08	gi|224128123|ref|XP_002329087.1|/7.43315e-55/predicted protein [Populus trichocarpa]
Unigene52333	292	781	50.36	134.43	1.4165	0	0	gi|297743990|emb|CBI36960.3|/2.45445e-61/unnamed protein product [Vitis vinifera]
Unigene50763	49	131	8.45	22.55	1.4161	5.95104e-10	1.0971e-08	gi|255572166|ref|XP_002527023.1|/7.07859e-85/Gamma-glutamyl-gamma-aminobutyrate hydrolase, putative [Ricinus communis]
Unigene15764	52	139	8.97	23.92	1.41504	1.78818e-10	3.5287e-09	gi|296090454|emb|CBI40273.3|/1.17101e-114/unnamed protein product [Vitis vinifera]
Unigene33564	143	382	24.66	65.75	1.41482	0	0	-
Unigene15956	30	80	5.17	13.77	1.41329	1.44674e-06	1.70637e-05	gi|297829040|ref|XP_002882402.1|/2.08724e-33/hypothetical protein ARALYDRAFT_477807 [Arabidopsis lyrata subsp. lyrata]
Unigene55989	42	112	7.24	19.28	1.41304	1.12621e-08	1.77822e-07	gi|225433514|ref|XP_002267004.1|/0/PREDICTED: hypothetical protein [Vitis vinifera]
Unigene32919	50	133	8.62	22.89	1.40896	5.1369e-10	9.52978e-09	-
Unigene39546	884	2349	152.46	404.31	1.40703	0	0	gi|225447659|ref|XP_002275321.1|/6.47033e-16/PREDICTED: hypothetical protein [Vitis vinifera]
Unigene19401	31	82	5.35	14.11	1.39911	1.24419e-06	1.48158e-05	-
Unigene33177	119	314	20.52	54.05	1.39726	0	0	gi|255551323|ref|XP_002516708.1|/4.98984e-37/transcription factor, putative [Ricinus communis]
Unigene16820	22	58	3.79	9.98	1.39684	4.9535e-05	0.000433837	gi|225447045|ref|XP_002269303.1|/0/PREDICTED: similar to SNF2 domain-containing protein / helicase domain-containing protein / RING finger domain-containing protein [Vitis vinifera]
Unigene4500	30	79	5.17	13.6	1.39537	2.12336e-06	2.42543e-05	-
Unigene44780	46	121	7.93	20.83	1.39327	4.24318e-09	7.06456e-08	gi|224126333|ref|XP_002329528.1|/4.83095e-18/predicted protein [Populus trichocarpa]
Unigene34832	27	71	4.66	12.22	1.39084	7.22364e-06	7.53473e-05	-
Unigene50308	27	71	4.66	12.22	1.39084	7.22364e-06	7.5314e-05	-
Unigene48518	80	210	13.8	36.15	1.38933	0	0	gi|225431128|ref|XP_002265844.1|/4.95007e-21/PREDICTED: similar to DnaJ-like protein [Vitis vinifera]
Unigene49397	125	328	21.56	56.46	1.38887	0	0	gi|226492471|ref|NP_001140985.1|/1.60428e-07/hypothetical protein LOC100273064 [Zea mays]
Unigene53236	74	194	12.76	33.39	1.38779	9.12604e-14	2.91909e-12	gi|224116990|ref|XP_002331802.1|/3.26514e-89/predicted protein [Populus trichocarpa]
Unigene54712	26	68	4.48	11.7	1.38494	1.23571e-05	0.000123268	gi|297737182|emb|CBI26383.3|/0/unnamed protein product [Vitis vinifera]
Unigene52859	315	824	54.33	141.83	1.38434	3.75922e-13	1.01841e-11	gi|255546375|ref|XP_002514247.1|/6.77879e-89/conserved hypothetical protein [Ricinus communis]
Unigene41705	59	154	10.18	26.51	1.3808	4.33566e-11	9.14607e-10	gi|224111448|ref|XP_002315859.1|/1.32957e-29/predicted protein [Populus trichocarpa]
Unigene40071	703	1832	121.24	315.33	1.379	2.28484e-13	6.56773e-12	gi|297735328|emb|CBI17768.3|/8.41e-08/unnamed protein product [Vitis vinifera]
Unigene54810	144	375	24.83	64.55	1.37833	5.66214e-14	1.86954e-12	gi|255583454|ref|XP_002532486.1|/8.55293e-136/glutamyl-tRNA synthetase 1, 2, putative [Ricinus communis]
Unigene44389	124	323	21.39	55.6	1.37815	9.25926e-14	2.94968e-12	-
Unigene21045	58	151	10	25.99	1.37796	7.32398e-11	1.50324e-09	-
Unigene35874	25	65	4.31	11.19	1.37645	2.11486e-05	0.000200354	-
Unigene8751	238	619	41.05	106.54	1.37594	6.1462e-13	1.6006e-11	-
Unigene34358	107	278	18.45	47.85	1.3749	0	0	-
Unigene52801	122	317	21.04	54.56	1.37471	2.0206e-14	7.20742e-13	gi|225459201|ref|XP_002285735.1|/1.36723e-65/PREDICTED: hypothetical protein [Vitis vinifera]
Unigene43360	62	161	10.69	27.71	1.37414	1.8834e-11	4.11309e-10	-
Unigene56663	42	109	7.24	18.76	1.3736	3.50752e-08	5.20972e-07	gi|255548311|ref|XP_002515212.1|/0/conserved hypothetical protein [Ricinus communis]
Unigene14394	22	57	3.79	9.81	1.37206	7.27342e-05	0.00061132	gi|116488300|gb|ABJ98719.1|/6.60045e-29/isochorismate synthase [Solanum lycopersicum]
Unigene41921	34	88	5.86	15.15	1.37035	7.85776e-07	9.64984e-06	gi|255546407|ref|XP_002514263.1|/1.66408e-48/elongation factor ts, putative [Ricinus communis]
Unigene43951	29	75	5	12.91	1.36849	5.29872e-06	5.63935e-05	gi|297797844|ref|XP_002866806.1|/4.90356e-14/hypothetical protein ARALYDRAFT_490619 [Arabidopsis lyrata subsp. lyrata]
Unigene56794	80	207	13.8	35.63	1.36842	0	0	gi|224121984|ref|XP_002330702.1|/1.63695e-104/predicted protein [Populus trichocarpa]
Unigene53917	144	372	24.83	64.03	1.36666	5.66214e-14	1.86692e-12	gi|297797669|ref|XP_002866719.1|/1.55551e-18/hypothetical protein ARALYDRAFT_920006 [Arabidopsis lyrata subsp. lyrata]
Unigene46162	31	80	5.35	13.77	1.36392	2.65932e-06	3.00267e-05	-
Unigene36287	26	67	4.48	11.53	1.36382	1.80739e-05	0.000173742	-
Unigene42321	116	299	20.01	51.46	1.36273	6.81676e-14	2.21352e-12	-
Unigene56773	99	255	17.07	43.89	1.36243	0	0	gi|255539773|ref|XP_002510951.1|/8.66873e-175/Glycerol-3-phosphate transporter, putative [Ricinus communis]
Unigene26241	255	657	43.98	113.08	1.36242	0	0	-
Unigene44792	82	211	14.14	36.32	1.36098	0	0	gi|195549536|gb|ACG49996.1|/2.01559e-40/WRKY transcription factor [Arachis hypogaea]
Unigene12596	42	108	7.24	18.59	1.36047	5.0982e-08	7.43169e-07	gi|225440785|ref|XP_002275906.1|/1.40756e-173/PREDICTED: hypothetical protein [Vitis vinifera]
Unigene45977	145	373	25.01	64.2	1.36007	0	0	-
Unigene56392	21	54	3.62	9.29	1.35969	0.000124904	0.000979186	gi|297738885|emb|CBI28130.3|/4.68609e-107/unnamed protein product [Vitis vinifera]
Unigene8185	28	72	4.83	12.39	1.35908	9.04024e-06	9.24524e-05	-
Unigene47541	35	90	6.04	15.49	1.35872	6.72782e-07	8.36695e-06	gi|297735134|emb|CBI17496.3|/1.20549e-15/unnamed protein product [Vitis vinifera]
Unigene53197	65	167	11.21	28.74	1.35827	1.19738e-11	2.6518e-10	gi|145308221|gb|ABP57375.1|/6.72367e-111/phosphoinositide-specific phospholipase C [Nicotiana tabacum]
Unigene44480	99	254	17.07	43.72	1.35683	0	0	gi|294464625|gb|ADE77821.1|/4.27815e-56/unknown [Picea sitchensis]
Unigene31874	151	387	26.04	66.61	1.35501	0	0	-
Unigene42016	124	317	21.39	54.56	1.35091	9.25926e-14	2.95368e-12	gi|297740003|emb|CBI30185.3|/9.47989e-20/unnamed protein product [Vitis vinifera]
Unigene27151	27	69	4.66	11.88	1.35013	1.5428e-05	0.000150147	-
Unigene27777	33	84	5.69	14.46	1.34557	1.94288e-06	2.23554e-05	-
Unigene23529	24	61	4.14	10.5	1.34269	5.2849e-05	0.00046183	gi|297745091|emb|CBI38930.3|/1.26728e-11/unnamed protein product [Vitis vinifera]
Unigene56185	24	61	4.14	10.5	1.34269	5.2849e-05	0.000461659	gi|225469211|ref|XP_002263607.1|/2.78768e-130/PREDICTED: hypothetical protein [Vitis vinifera]
Unigene22623	87	221	15	38.04	1.34255	0	0	-
Unigene52731	26	66	4.48	11.36	1.34239	2.63366e-05	0.000245163	-
Unigene50172	116	294	20.01	50.6	1.33842	6.81676e-14	2.21047e-12	gi|18424719|ref|NP_568974.1|/1.57407e-59/ATFP3; metal ion binding / transition metal ion binding [Arabidopsis thaliana]
Unigene29052	493	1249	85.02	214.98	1.33833	2.44028e-13	6.96352e-12	gi|81075517|gb|ABB55381.1|/1.71337e-13/fruit-ripening protein-like [Solanum tuberosum]
Unigene48711	43	109	7.42	18.76	1.33817	6.32174e-08	9.09141e-07	gi|225451641|ref|XP_002277244.1|/1.28556e-80/PREDICTED: hypothetical protein [Vitis vinifera]
Unigene27391	25	63	4.31	10.84	1.3306	4.49714e-05	0.000398914	-
Unigene45354	329	829	56.74	142.69	1.33045	0	0	gi|297741460|emb|CBI32591.3|/1.72674e-32/unnamed protein product [Vitis vinifera]
Unigene49168	23	58	3.97	9.98	1.3299	9.0426e-05	0.000742521	gi|255540259|ref|XP_002511194.1|/1.68373e-70/AMP-activated protein kinase, gamma regulatory subunit, putative [Ricinus communis]
Unigene37757	29	73	5	12.56	1.32884	1.1207e-05	0.000112558	-
Unigene3858	27	68	4.66	11.7	1.32811	2.24244e-05	0.000211251	gi|225438007|ref|XP_002270511.1|/5.12031e-122/PREDICTED: hypothetical protein [Vitis vinifera]
Unigene38538	66	166	11.38	28.57	1.328	3.07466e-11	6.55649e-10	-
Unigene34714	119	299	20.52	51.46	1.32642	0	0	gi|297793625|ref|XP_002864697.1|/2.00349e-17/hypothetical protein ARALYDRAFT_496217 [Arabidopsis lyrata subsp. lyrata]
Unigene55326	94	236	16.21	40.62	1.32531	0	0	gi|255568657|ref|XP_002525302.1|/8.74627e-60/conserved hypothetical protein [Ricinus communis]
Unigene56924	51	128	8.8	22.03	1.32389	5.98522e-09	9.8328e-08	gi|225427240|ref|XP_002278451.1|/0/PREDICTED: hypothetical protein [Vitis vinifera]
Unigene301	54	135	9.31	23.24	1.31976	2.592e-09	4.45733e-08	gi|296088674|emb|CBI38124.3|/0/unnamed protein product [Vitis vinifera]
Unigene45930	100	250	17.25	43.03	1.31875	0	0	gi|255556366|ref|XP_002519217.1|/3.75457e-33/conserved hypothetical protein [Ricinus communis]
Unigene47604	40	100	6.9	17.21	1.31858	3.05806e-07	3.99516e-06	-
Unigene47964	45	112	7.76	19.28	1.31298	6.64526e-08	9.52757e-07	-
Unigene14662	76	189	13.11	32.53	1.3111	2.16116e-12	5.19164e-11	gi|302141666|emb|CBI18869.3|/0/unnamed protein product [Vitis vinifera]
Unigene37671	38	94	6.55	16.18	1.30464	8.74068e-07	1.06508e-05	-
Unigene54074	449	1111	77.44	191.23	1.30416	1.42664e-12	3.51317e-11	gi|255647501|gb|ACU24214.1|/1.00071e-28/unknown [Glycine max]
Unigene50321	70	173	12.07	29.78	1.30292	2.36222e-11	5.09729e-10	gi|217071038|gb|ACJ83879.1|/1.69544e-16/unknown [Medicago truncatula]
Unigene36732	166	410	28.63	70.57	1.30153	1.55431e-13	4.64361e-12	-
Unigene24198	94	232	16.21	39.93	1.30059	0	0	-
Unigene11498	58	143	10	24.61	1.29924	1.37413e-09	2.45819e-08	gi|224062075|ref|XP_002300742.1|/0/cytokinin oxidase [Populus trichocarpa]
Unigene41537	176	432	30.35	74.36	1.29283	0	0	-
Unigene3361	1266	3104	218.34	534.26	1.29097	3.95816e-12	9.20781e-11	gi|28863903|gb|AAL99192.1|/3.44976e-06/UTP:alpha-D-glucose-1-phosphate uridylyltransferase [Solanum tuberosum]
Unigene6882	148	362	25.52	62.31	1.28784	0	0	gi|225446621|ref|XP_002276732.1|/0/PREDICTED: hypothetical protein [Vitis vinifera]
Unigene55911	128	313	22.08	53.87	1.28674	0	0	gi|255637138|gb|ACU18900.1|/8.13136e-44/unknown [Glycine max]
Unigene41432	30	73	5.17	12.56	1.2806	1.98101e-05	0.000188585	-
Unigene11201	60	146	10.35	25.13	1.27978	1.4251e-09	2.53971e-08	gi|224058229|ref|XP_002299467.1|/4.36452e-09/predicted protein [Populus trichocarpa]
Unigene20225	87	211	15	36.32	1.2758	2.20268e-13	6.36264e-12	gi|224058340|ref|XP_002299484.1|/4.88635e-08/predicted protein [Populus trichocarpa]
Unigene45544	70	169	12.07	29.09	1.2691	9.81648e-11	1.9974e-09	gi|297804232|ref|XP_002870000.1|/9.5902e-47/hypothetical protein ARALYDRAFT_492947 [Arabidopsis lyrata subsp. lyrata]
Unigene13893	75	181	12.93	31.15	1.26851	2.15494e-11	4.66283e-10	gi|225429652|ref|XP_002279784.1|/1.41093e-131/PREDICTED: hypothetical protein [Vitis vinifera]
Unigene55044	56	135	9.66	23.24	1.26651	7.883e-09	1.27372e-07	gi|225429770|ref|XP_002280575.1|/2.03615e-127/PREDICTED: hypothetical protein [Vitis vinifera]
Unigene16933	71	171	12.24	29.43	1.26568	8.3444e-11	1.70821e-09	gi|302143322|emb|CBI21883.3|/0/unnamed protein product [Vitis vinifera]
Unigene18477	1161	2794	200.23	480.91	1.26411	2.776e-12	6.58796e-11	-
Unigene42961	27	65	4.66	11.19	1.26381	6.7304e-05	0.000569954	-
Unigene51986	114	274	19.66	47.16	1.2623	5.06262e-14	1.69296e-12	-
Unigene12203	30	72	5.17	12.39	1.26094	2.83962e-05	0.000262261	-
Unigene36985	142	341	24.49	58.69	1.26092	2.4336e-13	6.96134e-12	-
Unigene56505	156	373	26.9	64.2	1.25497	1.08136e-13	3.37183e-12	gi|118484746|gb|ABK94242.1|/2.89963e-155/unknown [Populus trichocarpa]
Unigene47743	49	117	8.45	20.14	1.25304	1.01512e-07	1.42165e-06	gi|225459071|ref|XP_002283770.1|/1.32891e-09/PREDICTED: hypothetical protein [Vitis vinifera]
Unigene56265	26	62	4.48	10.67	1.25199	0.000114177	0.000916452	gi|225452432|ref|XP_002274197.1|/3.39589e-22/PREDICTED: hypothetical protein [Vitis vinifera]
Unigene47985	44	105	7.59	18.07	1.25142	4.68468e-07	5.97436e-06	gi|255627307|gb|ACU13998.1|/7.10111e-14/unknown [Glycine max]
Unigene9240	65	155	11.21	26.68	1.25097	8.99944e-10	1.62723e-08	-
Unigene27501	34	81	5.86	13.94	1.25026	1.01713e-05	0.000102946	-
Unigene41985	47	112	8.11	19.28	1.24933	2.00656e-07	2.70707e-06	-
Unigene56569	61	145	10.52	24.96	1.24648	3.48136e-09	5.87935e-08	gi|60418983|gb|AAX19899.1|/0/lycopene cyclase [Salicornia europaea]
Unigene28320	32	76	5.52	13.08	1.24462	2.02912e-05	0.000192852	gi|224143809|ref|XP_002325082.1|/9.46188e-12/predicted protein [Populus trichocarpa]
Unigene51763	43	102	7.42	17.56	1.2428	7.86096e-07	9.64873e-06	gi|296084099|emb|CBI24487.3|/3.62377e-88/unnamed protein product [Vitis vinifera]
Unigene53796	27	64	4.66	11.02	1.24172	9.63198e-05	0.000786528	gi|224128073|ref|XP_002320237.1|/1.93726e-98/catechol o-methyltransferase related [Populus trichocarpa]
Unigene56606	152	359	26.21	61.79	1.23726	5.52892e-14	1.83069e-12	gi|296084383|emb|CBI24771.3|/5.60521e-173/unnamed protein product [Vitis vinifera]
Unigene53067	294	694	50.7	119.45	1.23635	0	0	gi|255552207|ref|XP_002517148.1|/1.03263e-63/5'-nucleotidase surE, putative [Ricinus communis]
Unigene16813	34	80	5.86	13.77	1.23256	1.44779e-05	0.000142253	gi|297745122|emb|CBI38961.3|/4.02531e-72/unnamed protein product [Vitis vinifera]
Unigene14705	127	299	21.9	51.46	1.23252	2.84218e-14	9.95693e-13	gi|224076818|ref|XP_002305006.1|/3.75202e-173/predicted protein [Populus trichocarpa]
Unigene47151	91	214	15.69	36.83	1.23104	9.82104e-13	2.46227e-11	gi|225457015|ref|XP_002282501.1|/5.27875e-21/PREDICTED: hypothetical protein [Vitis vinifera]
Unigene33880	101	237	17.42	40.79	1.22747	2.24266e-14	7.9874e-13	-
Unigene53788	29	68	5	11.7	1.22651	6.84706e-05	0.000578376	gi|255569920|ref|XP_002525923.1|/6.24644e-89/60S ribosomal protein L7a, putative [Ricinus communis]
Unigene13551	114	267	19.66	45.96	1.22512	5.28466e-14	1.75722e-12	-
Unigene52853	73	171	12.59	29.43	1.22501	2.41676e-10	4.6789e-09	gi|297735612|emb|CBI18106.3|/3.675e-34/unnamed protein product [Vitis vinifera]
Unigene14823	30	70	5.17	12.05	1.2208	5.77024e-05	0.000501266	-
Unigene2012	42	98	7.24	16.87	1.2204	1.86735e-06	2.16344e-05	gi|224078958|ref|XP_002305695.1|/3.54221e-165/predicted protein [Populus trichocarpa]
Unigene56133	42	98	7.24	16.87	1.2204	1.86735e-06	2.16238e-05	gi|297737048|emb|CBI26249.3|/7.42386e-19/unnamed protein product [Vitis vinifera]
Unigene47977	90	210	15.52	36.15	1.21987	2.4789e-12	5.91269e-11	gi|224061829|ref|XP_002300619.1|/1.08795e-38/predicted protein [Populus trichocarpa]
Unigene32065	225	525	38.8	90.36	1.21963	0	0	-
Unigene56354	57	133	9.83	22.89	1.21945	2.69564e-08	4.055e-07	gi|302142171|emb|CBI19374.3|/4.83423e-72/unnamed protein product [Vitis vinifera]
Unigene13083	139	324	23.97	55.77	1.21826	1.3034e-13	3.98502e-12	gi|4406770|gb|AAD20081.1|/1.80304e-34/unknown protein [Arabidopsis thaliana]
Unigene42027	46	107	7.93	18.42	1.21588	6.73852e-07	8.367e-06	-
Unigene55375	37	86	6.38	14.8	1.21397	8.70656e-06	8.92337e-05	gi|255576972|ref|XP_002529371.1|/2.23061e-111/protein binding protein, putative [Ricinus communis]
Unigene9274	65	151	11.21	25.99	1.21317	3.58332e-09	6.03855e-08	-
Unigene46124	156	362	26.9	62.31	1.21186	1.08136e-13	3.38079e-12	gi|224114830|ref|XP_002316868.1|/2.37481e-67/predicted protein [Populus trichocarpa]
Unigene51033	31	72	5.35	12.39	1.21157	4.86148e-05	0.000426889	gi|224136866|ref|XP_002322435.1|/1.33408e-102/predicted protein [Populus trichocarpa]
Unigene36349	72	167	12.42	28.74	1.21039	5.65402e-10	1.0448e-08	gi|296088079|emb|CBI35438.3|/4.96331e-53/unnamed protein product [Vitis vinifera]
Unigene29221	1654	3830	285.25	659.22	1.20853	3.75878e-12	8.77869e-11	-
Unigene44413	29	67	5	11.53	1.20539	9.72186e-05	0.000793317	gi|302142379|emb|CBI19582.3|/3.76527e-36/unnamed protein product [Vitis vinifera]
Unigene39349	516	1190	88.99	204.82	1.20264	0	0	-
Unigene3988	72	166	12.42	28.57	1.20184	7.94152e-10	1.44705e-08	gi|255572282|ref|XP_002527080.1|/4.54721e-44/ubiquitin-conjugating enzyme E2, putative [Ricinus communis]
Unigene56962	43	99	7.42	17.04	1.19943	2.22572e-06	2.53375e-05	gi|225433442|ref|XP_002285674.1|/0/PREDICTED: similar to catalytic [Vitis vinifera]
Unigene16072	233	536	40.18	92.26	1.19923	0	0	gi|224107339|ref|XP_002314452.1|/1.25416e-68/predicted protein [Populus trichocarpa]
Unigene39030	40	92	6.9	15.84	1.1989	5.22528e-06	5.57379e-05	gi|225454704|ref|XP_002271206.1|/4.52288e-06/PREDICTED: hypothetical protein [Vitis vinifera]
Unigene43088	37	85	6.38	14.63	1.1973	1.22991e-05	0.000122793	gi|255538358|ref|XP_002510244.1|/1.79099e-34/hypothetical protein RCOM_1591120 [Ricinus communis]
Unigene56268	37	85	6.38	14.63	1.1973	1.22991e-05	0.000122741	gi|255556336|ref|XP_002519202.1|/0/conserved hypothetical protein [Ricinus communis]
Unigene44354	34	78	5.86	13.43	1.19649	2.90362e-05	0.000267228	-
Unigene16021	98	225	16.9	38.73	1.19643	9.63008e-13	2.43776e-11	gi|297746091|emb|CBI16147.3|/0/unnamed protein product [Vitis vinifera]
Unigene57052	105	241	18.11	41.48	1.19563	0	0	gi|225464333|ref|XP_002272241.1|/0/PREDICTED: hypothetical protein [Vitis vinifera]
Unigene56592	296	679	51.05	116.87	1.19492	2.64456e-13	7.43826e-12	gi|255554674|ref|XP_002518375.1|/7.21408e-80/ring finger protein, putative [Ricinus communis]
Unigene6754	113	259	19.49	44.58	1.19366	2.0628e-13	6.0102e-12	gi|297738384|emb|CBI27585.3|/5.93659e-06/unnamed protein product [Vitis vinifera]
Unigene56974	93	213	16.04	36.66	1.19253	4.46532e-12	1.03569e-10	gi|225429230|ref|XP_002263595.1|/0/PREDICTED: hypothetical protein [Vitis vinifera]
Unigene18085	31	71	5.35	12.22	1.19163	6.87934e-05	0.000580686	-
Unigene9011	1082	2476	186.61	426.17	1.1914	1.80567e-12	4.37335e-11	gi|81176340|gb|ABB59463.1|/6.1827e-11/histone H1F [Nicotiana tabacum]
Unigene54469	91	208	15.69	35.8	1.19011	8.53296e-12	1.91682e-10	gi|225446283|ref|XP_002269268.1|/6.49355e-130/PREDICTED: similar to methyltransferase WBSCR22 [Vitis vinifera]
Unigene9866	49	112	8.45	19.28	1.19008	5.71426e-07	7.1594e-06	gi|255568665|ref|XP_002525305.1|/1.65022e-96/DNA binding protein, putative [Ricinus communis]
Unigene39476	35	80	6.04	13.77	1.18891	2.44446e-05	0.000228908	-
Unigene40979	46	105	7.93	18.07	1.1882	1.3363e-06	1.58325e-05	-
Unigene22126	132	301	22.77	51.81	1.1861	8.10462e-14	2.60299e-12	-
Unigene47986	43	98	7.42	16.87	1.18497	3.13126e-06	3.46899e-05	-
Unigene51858	36	82	6.21	14.11	1.18405	2.05762e-05	0.000195325	-
Unigene13535	80	182	13.8	31.33	1.18288	2.08272e-10	4.08255e-09	gi|184161316|gb|ACC68685.1|/3.40549e-81/bHLH-like DNA binding protein [Vitis vinifera]
Unigene47549	114	259	19.66	44.58	1.18113	8.59312e-14	2.75237e-12	gi|225462908|ref|XP_002264571.1|/1.31746e-54/PREDICTED: hypothetical protein isoform 1 [Vitis vinifera]
Unigene17053	348	790	60.02	135.98	1.17988	0	0	-
Unigene54324	78	177	13.45	30.47	1.17978	4.0696e-10	7.64617e-09	gi|255539144|ref|XP_002510637.1|/5.80807e-51/amino acid transporter, putative [Ricinus communis]
Unigene40729	193	437	33.29	75.22	1.17603	3.81916e-14	1.30494e-12	gi|296088999|emb|CBI38702.3|/2.74048e-27/unnamed protein product [Vitis vinifera]
Unigene892	42	95	7.24	16.35	1.17523	5.2164e-06	5.56684e-05	-
Unigene11678	76	172	13.11	29.6	1.17493	7.95344e-10	1.4481e-08	gi|255578827|ref|XP_002530268.1|/3.46394e-33/conserved hypothetical protein [Ricinus communis]
Unigene36236	469	1058	80.89	182.1	1.1707	6.75016e-14	2.19796e-12	gi|161087182|gb|ABX56674.1|/1.08715e-07/C2-H2 zinc finger protein [Glycine max]
Unigene50409	71	160	12.24	27.54	1.16993	3.59666e-09	6.05669e-08	gi|224124340|ref|XP_002319307.1|/4.84476e-27/predicted protein [Populus trichocarpa]
Unigene39421	283	638	48.81	109.81	1.16976	0	0	-
Unigene10307	36	81	6.21	13.94	1.16657	2.8912e-05	0.000266294	-
Unigene14493	32	72	5.52	12.39	1.16644	8.14376e-05	0.000674122	gi|225468549|ref|XP_002271084.1|/6.78247e-34/PREDICTED: hypothetical protein, partial [Vitis vinifera]
Unigene56362	41	92	7.07	15.84	1.16379	8.6816e-06	8.90943e-05	gi|225465966|ref|XP_002269779.1|/6.59644e-38/PREDICTED: hypothetical protein [Vitis vinifera]
Unigene42602	86	193	14.83	33.22	1.16353	1.05709e-10	2.14165e-09	-
Unigene35524	74	166	12.76	28.57	1.16287	2.16526e-09	3.73714e-08	gi|255588114|ref|XP_002534505.1|/3.37884e-33/conserved hypothetical protein [Ricinus communis]
Unigene53551	33	74	5.69	12.74	1.16286	6.83854e-05	0.000578071	gi|297739704|emb|CBI29886.3|/1.83854e-122/unnamed protein product [Vitis vinifera]
Unigene39510	33	74	5.69	12.74	1.16286	6.83854e-05	0.000577864	-
Unigene48795	50	112	8.62	19.28	1.16135	9.4429e-07	1.14296e-05	gi|87116463|dbj|BAE79384.1|/1.34469e-08/unnamed protein product [Ipomoea batatas]
Unigene52876	34	76	5.86	13.08	1.15839	5.74232e-05	0.000499024	gi|224108884|ref|XP_002315003.1|/1.73629e-108/predicted protein [Populus trichocarpa]
Unigene16970	76	170	13.11	29.26	1.15826	1.54322e-09	2.74192e-08	gi|225458081|ref|XP_002280631.1|/5.2287e-147/PREDICTED: hypothetical protein [Vitis vinifera]
Unigene53548	134	299	23.11	51.46	1.15493	0	0	gi|255559226|ref|XP_002520634.1|/2.21644e-35/hypothetical protein RCOM_1554420 [Ricinus communis]
Unigene39407	87	194	15	33.39	1.15445	1.24114e-10	2.50377e-09	gi|124507403|gb|ABN13680.1|/2.38975e-07/glutathione S-transferase [Salicornia brachiata]
Unigene43094	70	156	12.07	26.85	1.1535	8.2579e-09	1.33065e-07	gi|1781336|emb|CAA71495.1|/4.74604e-11/peroxidase [Spinacia oleracea]
Unigene16107	79	176	13.62	30.29	1.15311	9.28066e-10	1.6755e-08	gi|224138802|ref|XP_002322905.1|/7.04945e-58/predicted protein [Populus trichocarpa]
Unigene31053	643	1432	110.89	246.48	1.15234	0	0	gi|224057715|ref|XP_002299300.1|/6.03319e-14/predicted protein [Populus trichocarpa]
Unigene38858	36	80	6.21	13.77	1.14886	4.0486e-05	0.000361305	-
Unigene56532	41	91	7.07	15.66	1.1473	1.2131e-05	0.000121269	gi|255570428|ref|XP_002526173.1|/0/suppressor of ty, putative [Ricinus communis]
Unigene19964	87	193	15	33.22	1.14709	1.72214e-10	3.40693e-09	gi|211953957|gb|ACJ14140.1|/1.51194e-25/RNA polymerase I [Viscaria asterias]
Unigene8376	55	122	9.49	21	1.14591	4.0025e-07	5.16312e-06	-
Unigene48705	282	624	48.63	107.4	1.14308	5.95968e-13	1.55892e-11	gi|224134557|ref|XP_002321852.1|/8.74388e-29/predicted protein [Populus trichocarpa]
Unigene47830	226	500	38.98	86.06	1.14261	0	0	gi|255541244|ref|XP_002511686.1|/6.4648e-60/arginase, putative [Ricinus communis]
Unigene54173	111	245	19.14	42.17	1.13963	7.45404e-13	1.91575e-11	gi|255561632|ref|XP_002521826.1|/6.21163e-42/axonemal dynein light chain, putative [Ricinus communis]
Unigene39621	34	75	5.86	12.91	1.13952	8.03156e-05	0.000665537	-
Unigene54655	44	97	7.59	16.7	1.13768	7.20212e-06	7.51895e-05	gi|255564345|ref|XP_002523169.1|/3.13817e-119/sphingolipid fatty acid alpha hydroxylase [Ricinus communis]
Unigene19222	44	97	7.59	16.7	1.13768	7.20212e-06	7.51562e-05	-
Unigene22233	98	216	16.9	37.18	1.1375	1.92679e-11	4.20394e-10	-
Unigene50396	159	350	27.42	60.24	1.13549	2.73114e-14	9.61084e-13	gi|297841061|ref|XP_002888412.1|/1.67201e-64/hypothetical protein ARALYDRAFT_315588 [Arabidopsis lyrata subsp. lyrata]
Unigene40243	81	178	13.97	30.64	1.13308	1.26831e-09	2.27407e-08	gi|224112573|ref|XP_002332746.1|/6.83062e-10/predicted protein [Populus trichocarpa]
Unigene29937	495	1086	85.37	186.92	1.13062	2.80442e-13	7.85038e-12	-
Unigene13521	57	125	9.83	21.52	1.13041	3.93776e-07	5.08239e-06	gi|225429570|ref|XP_002280033.1|/2.73251e-87/PREDICTED: hypothetical protein [Vitis vinifera]
Unigene57138	52	114	8.97	19.62	1.12915	1.29487e-06	1.53804e-05	gi|302143629|emb|CBI22382.3|/0/unnamed protein product [Vitis vinifera]
Unigene12397	47	103	8.11	17.73	1.12842	4.2757e-06	4.63864e-05	gi|255562043|ref|XP_002522030.1|/2.24684e-143/Leucine-rich repeat receptor protein kinase EXS precursor, putative [Ricinus communis]
Unigene6564	53	116	9.14	19.97	1.12757	1.08908e-06	1.30678e-05	gi|297741655|emb|CBI32787.3|/3.9113e-60/unnamed protein product [Vitis vinifera]
Unigene53334	208	455	35.87	78.32	1.1266	2.67786e-13	7.52293e-12	gi|225424819|ref|XP_002271980.1|/3.61556e-43/PREDICTED: hypothetical protein isoform 2 [Vitis vinifera]
Unigene32076	243	531	41.91	91.4	1.1249	0	0	-
Unigene51842	77	168	13.28	28.92	1.12281	4.79466e-09	7.96022e-08	gi|224093730|ref|XP_002309966.1|/1.15882e-41/predicted protein [Populus trichocarpa]
Unigene38813	55	120	9.49	20.65	1.12166	7.70414e-07	9.47106e-06	gi|225465471|ref|XP_002268349.1|/5.71512e-17/PREDICTED: hypothetical protein [Vitis vinifera]
Unigene34587	205	447	35.36	76.94	1.12162	4.29434e-13	1.15014e-11	-
Unigene31420	145	316	25.01	54.39	1.12084	0	0	gi|296085054|emb|CBI28469.3|/8.07133e-35/unnamed protein product [Vitis vinifera]
Unigene15136	34	74	5.86	12.74	1.12039	0.000111918	0.000901082	gi|225435142|ref|XP_002284629.1|/0/PREDICTED: hypothetical protein [Vitis vinifera]
Unigene30192	46	100	7.93	17.21	1.11785	7.05666e-06	7.38346e-05	-
Unigene32715	197	428	33.98	73.67	1.11639	0	0	gi|224123064|ref|XP_002318984.1|/2.42332e-07/predicted protein [Populus trichocarpa]
Unigene15335	95	206	16.38	35.46	1.11426	1.16279e-10	2.35174e-09	gi|297745330|emb|CBI40410.3|/4.38707e-127/unnamed protein product [Vitis vinifera]
Unigene55317	166	360	28.63	61.96	1.11381	1.55431e-13	4.64951e-12	gi|297737210|emb|CBI26411.3|/1.26972e-143/unnamed protein product [Vitis vinifera]
Unigene44719	54	117	9.31	20.14	1.11321	1.26699e-06	1.5072e-05	gi|225455982|ref|XP_002278683.1|/4.83095e-18/PREDICTED: hypothetical protein [Vitis vinifera]
Unigene54027	103	223	17.76	38.38	1.11172	2.15488e-11	4.66699e-10	gi|296084906|emb|CBI28315.3|/1.14166e-133/unnamed protein product [Vitis vinifera]
Unigene17873	418	905	72.09	155.77	1.11155	5.07372e-13	1.34662e-11	-
Unigene55333	80	173	13.8	29.78	1.10968	3.95068e-09	6.61971e-08	gi|295855160|gb|ADG46029.1|/3.36832e-128/putative progesterone 5-beta-reductase [Corchorus capsularis]
Unigene43730	108	233	18.63	40.1	1.10597	9.1076e-12	2.04007e-10	gi|297738009|emb|CBI27210.3|/5.43323e-42/unnamed protein product [Vitis vinifera]
Unigene42020	244	526	42.08	90.54	1.10542	2.26486e-13	6.52623e-12	gi|296086940|emb|CBI33173.3|/5.73793e-25/unnamed protein product [Vitis vinifera]
Unigene21954	216	465	37.25	80.04	1.10348	1.98952e-13	5.81108e-12	-
Unigene15961	92	198	15.87	34.08	1.10262	3.67032e-10	6.94587e-09	gi|225428169|ref|XP_002278825.1|/2.38928e-163/PREDICTED: hypothetical protein [Vitis vinifera]
Unigene37235	231	497	39.84	85.54	1.10238	0	0	gi|255547986|ref|XP_002515050.1|/1.02672e-42/F-box and wd40 domain protein, putative [Ricinus communis]
Unigene56320	120	258	20.7	44.41	1.10125	6.92114e-13	1.78856e-11	gi|224100089|ref|XP_002311739.1|/0/predicted protein [Populus trichocarpa]
Unigene15898	134	288	23.11	49.57	1.10095	0	0	-
Unigene23568	41	88	7.07	15.15	1.09954	3.24794e-05	0.000294542	-
Unigene50929	170	365	29.32	62.82	1.09934	3.16192e-13	8.7574e-12	gi|255562924|ref|XP_002522467.1|/1.01715e-30/P30 dbc protein, putative [Ricinus communis]
Unigene9568	42	90	7.24	15.49	1.09728	2.7228e-05	0.00025296	gi|255563669|ref|XP_002522836.1|/1.63259e-84/fertilization-independent endosperm protein, putative [Ricinus communis]
Unigene37552	198	424	34.15	72.98	1.09562	0	0	-
Unigene32993	78	167	13.45	28.74	1.09545	1.05261e-08	1.67663e-07	-
Unigene54501	72	154	12.42	26.51	1.09387	4.0699e-08	5.99584e-07	-
Unigene42236	124	265	21.39	45.61	1.09241	6.92336e-13	1.78717e-11	-
Unigene15229	421	896	72.61	154.22	1.08675	3.0198e-13	8.40333e-12	-
Unigene34970	211	449	36.39	77.28	1.08655	2.1716e-13	6.29604e-12	-
Unigene48667	276	587	47.6	101.04	1.08589	0	0	gi|225448000|ref|XP_002271027.1|/4.35972e-12/PREDICTED: similar to F-box family protein [Vitis vinifera]
Unigene48564	336	714	57.95	122.89	1.08449	1.45661e-13	4.38511e-12	-
Unigene44382	194	412	33.46	70.91	1.08355	5.09592e-13	1.35099e-11	gi|224059208|ref|XP_002299768.1|/2.14799e-15/predicted protein [Populus trichocarpa]
Unigene34876	130	276	22.42	47.51	1.08344	9.83658e-14	3.10004e-12	-
Unigene34802	58	123	10	21.17	1.08202	1.19616e-06	1.42944e-05	gi|224137940|ref|XP_002326478.1|/4.30306e-28/predicted protein [Populus trichocarpa]
Unigene52834	77	163	13.28	28.06	1.07926	2.34848e-08	3.55778e-07	gi|297741920|emb|CBI33355.3|/3.50112e-45/unnamed protein product [Vitis vinifera]
Unigene2591	60	127	10.35	21.86	1.07866	8.43718e-07	1.03076e-05	-
Unigene16870	54	114	9.31	19.62	1.07547	3.30256e-06	3.64847e-05	gi|224069860|ref|XP_002303058.1|/7.621e-60/predicted protein [Populus trichocarpa]
Unigene7767	74	156	12.76	26.85	1.07329	5.39958e-08	7.84188e-07	gi|224139936|ref|XP_002323348.1|/0/predicted protein [Populus trichocarpa]
Unigene46876	471	991	81.23	170.57	1.07028	1.12355e-13	3.49875e-12	gi|255571994|ref|XP_002526938.1|/6.8158e-10/hypothetical protein RCOM_0530890 [Ricinus communis]
Unigene15865	48	101	8.28	17.38	1.06973	1.30035e-05	0.000128842	gi|302143834|emb|CBI22695.3|/3.72884e-86/unnamed protein product [Vitis vinifera]
Unigene27485	197	414	33.98	71.26	1.06841	0	0	-
Unigene6910	40	84	6.9	14.46	1.0674	7.36134e-05	0.000614541	gi|224123900|ref|XP_002319192.1|/5.99405e-38/predicted protein [Populus trichocarpa]
Unigene44217	142	298	24.49	51.29	1.06648	3.13304e-13	8.68764e-12	-
Unigene40015	61	128	10.52	22.03	1.06633	9.69754e-07	1.17077e-05	-
Unigene50144	294	616	50.7	106.03	1.06441	0	0	gi|225428892|ref|XP_002285342.1|/8.63387e-26/PREDICTED: hypothetical protein [Vitis vinifera]
Unigene39587	53	111	9.14	19.11	1.06406	5.3909e-06	5.71936e-05	-
Unigene56867	127	266	21.9	45.78	1.06379	1.72018e-12	4.1792e-11	gi|225427961|ref|XP_002277504.1|/0/PREDICTED: hypothetical protein [Vitis vinifera]
Unigene55033	400	837	68.99	144.07	1.06231	0	0	gi|224135185|ref|XP_002322004.1|/5.4894e-32/predicted protein [Populus trichocarpa]
Unigene51608	98	205	16.9	35.28	1.06183	6.23598e-10	1.14873e-08	gi|297840477|ref|XP_002888120.1|/2.70001e-120/hypothetical protein ARALYDRAFT_475241 [Arabidopsis lyrata subsp. lyrata]
Unigene52574	650	1358	112.1	233.74	1.06012	0	0	gi|255575206|ref|XP_002528507.1|/1.36186e-46/spliceosome associated protein, putative [Ricinus communis]
Unigene53789	84	175	14.49	30.12	1.05566	1.29932e-08	2.03924e-07	gi|255559410|ref|XP_002520725.1|/1.11288e-53/conserved hypothetical protein [Ricinus communis]
Unigene30721	202	420	34.84	72.29	1.05305	0	0	gi|302143429|emb|CBI21990.3|/1.22242e-06/unnamed protein product [Vitis vinifera]
Unigene32752	193	401	33.29	69.02	1.05193	3.81916e-14	1.30305e-12	gi|296083786|emb|CBI24003.3|/7.22903e-36/unnamed protein product [Vitis vinifera]
Unigene48367	129	268	22.25	46.13	1.0519	2.09854e-12	5.04636e-11	-
Unigene56364	236	490	40.7	84.34	1.05119	3.79918e-13	1.02452e-11	gi|255572733|ref|XP_002527299.1|/1.70756e-101/CBL-interacting serine/threonine-protein kinase, putative [Ricinus communis]
Unigene51072	124	257	21.39	44.24	1.04841	7.17226e-12	1.62199e-10	gi|225443710|ref|XP_002267082.1|/4.41832e-29/PREDICTED: hypothetical protein [Vitis vinifera]
Unigene31913	153	317	26.39	54.56	1.04785	0	0	-
Unigene44872	225	465	38.8	80.04	1.04466	0	0	gi|224127866|ref|XP_002320183.1|/3.19673e-25/GH3 family protein [Populus trichocarpa]
Unigene17872	807	1668	139.18	287.1	1.0446	5.42454e-13	1.43488e-11	-
Unigene38047	105	217	18.11	37.35	1.04432	3.43206e-10	6.51593e-09	-
Unigene23897	60	124	10.35	21.34	1.04393	2.14928e-06	2.45266e-05	-
Unigene14292	61	126	10.52	21.69	1.0439	1.80322e-06	2.09326e-05	gi|218197656|gb|EEC80083.1|/1.34917e-35/hypothetical protein OsI_21811 [Oryza sativa Indica Group]
Unigene32004	62	128	10.69	22.03	1.04321	1.513e-06	1.78363e-05	-
Unigene54356	251	518	43.29	89.16	1.04236	6.4615e-14	2.11567e-12	gi|224093760|ref|XP_002309980.1|/2.49464e-118/predicted protein [Populus trichocarpa]
Unigene5478	63	130	10.87	22.38	1.04186	1.26961e-06	1.50879e-05	gi|255564246|ref|XP_002523120.1|/0/guanosine-3',5'-bis(diphosphate) 3'-pyrophosphohydrolase, putative [Ricinus communis]
Unigene41637	273	563	47.08	96.9	1.04138	1.15907e-13	3.57158e-12	-
Unigene31869	63	129	10.87	22.2	1.03021	1.72407e-06	2.00831e-05	gi|224102225|ref|XP_002312598.1|/8.65546e-13/predicted protein [Populus trichocarpa]
Unigene688	138	282	23.8	48.54	1.02821	1.70663e-12	4.15058e-11	gi|224131638|ref|XP_002321140.1|/0/predicted protein [Populus trichocarpa]
Unigene53752	50	102	8.62	17.56	1.02653	2.32e-05	0.000218034	gi|296087623|emb|CBI34879.3|/4.94626e-54/unnamed protein product [Vitis vinifera]
Unigene26816	496	1012	85.54	174.19	1.02599	8.26006e-13	2.11368e-11	-
Unigene37036	385	785	66.4	135.12	1.02499	6.02184e-13	1.57169e-11	-
Unigene15872	52	106	8.97	18.24	1.02393	1.6274e-05	0.000157146	gi|224088529|ref|XP_002308465.1|/3.0651e-115/predicted protein [Populus trichocarpa]
Unigene53284	80	163	13.8	28.06	1.02385	8.8066e-08	1.24147e-06	gi|297736746|emb|CBI25947.3|/1.00556e-45/unnamed protein product [Vitis vinifera]
Unigene52415	54	110	9.31	18.93	1.02382	1.14219e-05	0.000114667	gi|225447687|ref|XP_002276552.1|/3.93316e-91/PREDICTED: hypothetical protein [Vitis vinifera]
Unigene23112	141	287	24.32	49.4	1.02237	1.21725e-12	3.01647e-11	-
Unigene31905	234	476	40.36	81.93	1.02147	3.87024e-13	1.04249e-11	-
Unigene16712	119	242	20.52	41.65	1.02129	7.52632e-11	1.54342e-09	gi|225429894|ref|XP_002283626.1|/3.45701e-135/PREDICTED: similar to Os02g0137600 [Vitis vinifera]
Unigene48575	120	244	20.7	42	1.02076	6.33104e-11	1.31899e-09	gi|297740820|emb|CBI31002.3|/1.10898e-44/unnamed protein product [Vitis vinifera]
Unigene45749	130	264	22.42	45.44	1.01918	1.11162e-11	2.46885e-10	gi|297738806|emb|CBI28051.3|/9.90006e-07/unnamed protein product [Vitis vinifera]
Unigene615	63	128	10.87	22.03	1.01912	2.33568e-06	2.65507e-05	gi|225430774|ref|XP_002267140.1|/7.16882e-180/PREDICTED: hypothetical protein [Vitis vinifera]
Unigene9729	110	223	18.97	38.38	1.01664	4.8134e-10	8.94373e-09	-
Unigene9310	76	154	13.11	26.51	1.01587	2.39132e-07	3.17879e-06	-
Unigene8818	91	184	15.69	31.67	1.01327	1.74962e-08	2.70273e-07	gi|224113419|ref|XP_002316491.1|/0/cationic amino acid transporter [Populus trichocarpa]
Unigene50048	92	186	15.87	32.01	1.01222	1.47038e-08	2.28939e-07	gi|297823795|ref|XP_002879780.1|/7.31428e-70/hypothetical protein ARALYDRAFT_482921 [Arabidopsis lyrata subsp. lyrata]
Unigene6994	48	97	8.28	16.7	1.01215	4.49094e-05	0.000398514	gi|297734894|emb|CBI17128.3|/3.81451e-90/unnamed protein product [Vitis vinifera]
Unigene55406	130	262	22.42	45.1	1.00834	2.02462e-11	4.40107e-10	gi|255541746|ref|XP_002511937.1|/1.57473e-80/conserved hypothetical protein [Ricinus communis]
Unigene52436	134	270	23.11	46.47	1.00778	1.01548e-11	2.266e-10	gi|224070999|ref|XP_002303323.1|/4.67607e-92/predicted protein [Populus trichocarpa]
Unigene42244	96	193	16.56	33.22	1.00435	9.87018e-09	1.58178e-07	gi|255560329|ref|XP_002521181.1|/1.07158e-31/iron-sulfur cluster assembly protein, putative [Ricinus communis]
Unigene52950	105	211	18.11	36.32	1.00398	2.06954e-09	3.58243e-08	gi|40549303|gb|AAR87711.1|/1.00682e-71/salicylic acid-binding protein 2 [Nicotiana tabacum]
Unigene37688	681	1368	117.45	235.46	1.00344	0	0	-
Unigene20730	123	247	21.21	42.51	1.00306	9.17488e-11	1.86847e-09	-
Unigene28523	404	811	69.68	139.59	1.00238	1.59206e-13	4.72639e-12	-
Unigene37101	495	993	85.37	170.92	1.00152	2.80442e-13	7.84105e-12	-
Unigene27859	741	0	127.8	0.01	-13.6416	4.13506e-224	5.17806e-222	gi|116792173|gb|ABK26259.1|/8.31544e-08/unknown [Picea sitchensis]
Unigene30544	567	0	97.79	0.01	-13.2555	1.17709e-171	1.42108e-169	-
Unigene42941	124	0	21.39	0.01	-11.0627	4.15262e-38	3.08394e-36	-
Unigene29290	116	0	20.01	0.01	-10.9665	1.07156e-35	7.66768e-34	-
Unigene16516	89	0	15.35	0.01	-10.584	1.47734e-27	8.96381e-26	gi|11497473|ref|NP_042263.1|/3.15503e-11/H(+)-transporting ATPase [Prototheca wickerhamii]
Unigene44253	85	0	14.66	0.01	-10.5177	2.37316e-26	1.38289e-24	gi|224072993|ref|XP_002303947.1|/1.54693e-26/predicted protein [Populus trichocarpa]
Unigene27829	52	0	8.97	0.01	-9.80896	2.1065e-16	8.40529e-15	gi|255085656|ref|XP_002505259.1|/1.08007e-15/predicted protein [Micromonas sp. RCC299]
Unigene9909	47	0	8.11	0.01	-9.66356	6.7744e-15	2.48803e-13	gi|168056159|ref|XP_001780089.1|/5.40357e-31/predicted protein [Physcomitrella patens subsp. patens]
Unigene16062	47	0	8.11	0.01	-9.66356	6.7744e-15	2.48416e-13	gi|7259473|gb|AAF43781.1|AF116778_1/6.78719e-44/cytochrome c oxidase subunit II [Tetraselmis aff. maculata]
Unigene32789	40	0	6.9	0.01	-9.43045	8.73176e-13	2.22712e-11	gi|298204762|emb|CBI25260.3|/1.46196e-12/unnamed protein product [Vitis vinifera]
Unigene30461	40	0	6.9	0.01	-9.43045	8.73176e-13	2.22471e-11	gi|259595217|gb|ACW83329.1|/6.89317e-26/cytochrome oxidase subunit I [Hypnea pannosa]
Unigene28913	40	0	6.9	0.01	-9.43045	8.73176e-13	2.2223e-11	-
Unigene17503	38	0	6.55	0.01	-9.35535	3.49966e-12	8.20608e-11	gi|242059147|ref|XP_002458719.1|/1.42482e-31/hypothetical protein SORBIDRAFT_03g038940 [Sorghum bicolor]
Unigene40814	35	0	6.04	0.01	-9.2384	2.80808e-11	6.01527e-10	gi|300164932|gb|EFJ31540.1|/1.56338e-06/hypothetical protein SELMODRAFT_408209 [Selaginella moellendorffii]
Unigene21156	34	0	5.86	0.01	-9.19476	5.62176e-11	1.17852e-09	gi|11497463|ref|NP_042253.1|/7.2234e-20/cytochrome oxidase, subunit III [Prototheca wickerhamii]
Unigene10303	32	0	5.52	0.01	-9.10852	2.25318e-10	4.39473e-09	gi|301119741|ref|XP_002907598.1|/1.25416e-29/60S ribosomal protein L23a [Phytophthora infestans T30-4]
Unigene7660	32	0	5.52	0.01	-9.10852	2.25318e-10	4.39109e-09	gi|297736557|emb|CBI25428.3|/1.30735e-08/unnamed protein product [Vitis vinifera]
Unigene20796	31	0	5.35	0.01	-9.0634	4.51084e-10	8.42811e-09	gi|225465222|ref|XP_002266046.1|/3.36825e-25/PREDICTED: hypothetical protein [Vitis vinifera]
Unigene30669	29	0	5	0.01	-8.96578	1.80792e-09	3.16918e-08	gi|15718687|ref|NP_000996.2|/2.36915e-26/40S ribosomal protein S3 [Homo sapiens]
Unigene3833	29	0	5	0.01	-8.96578	1.80792e-09	3.16683e-08	-
Unigene12459	28	0	4.83	0.01	-8.91588	3.61944e-09	6.0907e-08	-
Unigene40994	1850	4	319.06	0.69	-8.85302	0	0	-
Unigene47760	25	0	4.31	0.01	-8.75154	2.9042e-08	4.35205e-07	-
Unigene56734	25	0	4.31	0.01	-8.75154	2.9042e-08	4.34928e-07	gi|297814047|ref|XP_002874907.1|/0/predicted protein [Arabidopsis lyrata subsp. lyrata]
Unigene43672	24	0	4.14	0.01	-8.69349	5.81418e-08	8.4077e-07	-
Unigene35919	24	0	4.14	0.01	-8.69349	5.81418e-08	8.40254e-07	-
Unigene9398	23	0	3.97	0.01	-8.633	1.16399e-07	1.62146e-06	gi|224135731|ref|XP_002327290.1|/3.34553e-62/predicted protein [Populus trichocarpa]
Unigene52589	23	0	3.97	0.01	-8.633	1.16399e-07	1.6205e-06	gi|283132357|dbj|BAI63584.1|/5.17505e-46/component of high affinity nitrate transporter [Lotus japonicus]
Unigene55059	23	0	3.97	0.01	-8.633	1.16399e-07	1.61954e-06	gi|116787640|gb|ABK24587.1|/5.17275e-147/unknown [Picea sitchensis]
Unigene23520	22	0	3.79	0.01	-8.56605	2.3303e-07	3.10997e-06	-
Unigene56188	22	0	3.79	0.01	-8.56605	2.3303e-07	3.10821e-06	gi|225428977|ref|XP_002264651.1|/5.22089e-153/PREDICTED: hypothetical protein [Vitis vinifera]
Unigene47017	22	0	3.79	0.01	-8.56605	2.3303e-07	3.10645e-06	gi|255627275|gb|ACU13982.1|/1.40527e-42/unknown [Glycine max]
Unigene29210	22	0	3.79	0.01	-8.56605	2.3303e-07	3.10469e-06	gi|297848936|ref|XP_002892349.1|/1.39838e-23/4-hydroxyphenylpyruvate dioxygenase [Arabidopsis lyrata subsp. lyrata]
Unigene55703	21	0	3.62	0.01	-8.49985	4.66524e-07	5.96897e-06	gi|224114942|ref|XP_002332268.1|/3.23326e-87/predicted protein [Populus trichocarpa]
Unigene30757	21	0	3.62	0.01	-8.49985	4.66524e-07	5.96573e-06	-
Unigene15127	21	0	3.62	0.01	-8.49985	4.66524e-07	5.96249e-06	gi|166209891|gb|ABL89187.3|/1.52021e-105/high affinity nitrate transporter [Spinacia oleracea]
Unigene6778	21	0	3.62	0.01	-8.49985	4.66524e-07	5.95926e-06	gi|44890113|gb|AAS48504.1|/1.18915e-56/ribulose-1,5-bisphosphate carboxylase/oxygenase small subunit [Dunaliella tertiolecta]
Unigene850	21	0	3.62	0.01	-8.49985	4.66524e-07	5.95602e-06	-
Unigene26975	21	0	3.62	0.01	-8.49985	4.66524e-07	5.9528e-06	-
Unigene38004	20	0	3.45	0.01	-8.43045	9.33974e-07	1.13222e-05	-
Unigene16339	19	0	3.28	0.01	-8.35755	1.86981e-06	2.16416e-05	-
Unigene51440	19	0	3.28	0.01	-8.35755	1.86981e-06	2.1631e-05	gi|1527219|gb|AAB53100.1|/1.42185e-41/ATP sulphurylase [Brassica napus]
Unigene49042	19	0	3.28	0.01	-8.35755	1.86981e-06	2.16203e-05	gi|294440421|gb|ADE74631.1|/9.25555e-37/unknown [Vitis vinifera]
Unigene54864	19	0	3.28	0.01	-8.35755	1.86981e-06	2.16097e-05	gi|134142069|gb|ABO61378.1|/0/mitochondrial serine hydroxymethyltransferase [Populus tremuloides]
Unigene44390	19	0	3.28	0.01	-8.35755	1.86981e-06	2.15991e-05	-
Unigene6965	18	0	3.1	0.01	-8.27612	3.74334e-06	4.1161e-05	-
Unigene17876	18	0	3.1	0.01	-8.27612	3.74334e-06	4.11418e-05	gi|166209891|gb|ABL89187.3|/3.64014e-19/high affinity nitrate transporter [Spinacia oleracea]
Unigene37223	18	0	3.1	0.01	-8.27612	3.74334e-06	4.11226e-05	gi|224098878|ref|XP_002311302.1|/1.03629e-10/predicted protein [Populus trichocarpa]
Unigene46045	17	0	2.93	0.01	-8.19476	7.49412e-06	7.78582e-05	-
Unigene55847	17	0	2.93	0.01	-8.19476	7.49412e-06	7.78238e-05	gi|255637113|gb|ACU18888.1|/2.01581e-172/unknown [Glycine max]
Unigene51684	17	0	2.93	0.01	-8.19476	7.49412e-06	7.77895e-05	gi|255583960|ref|XP_002532727.1|/1.92018e-41/lsm1, putative [Ricinus communis]
Unigene8641	17	0	2.93	0.01	-8.19476	7.49412e-06	7.77552e-05	gi|255562876|ref|XP_002522443.1|/2.22796e-30/ribonuclease t2, putative [Ricinus communis]
Unigene20937	17	0	2.93	0.01	-8.19476	7.49412e-06	7.7721e-05	-
Unigene30678	17	0	2.93	0.01	-8.19476	7.49412e-06	7.76867e-05	gi|260766526|gb|ACX50285.1|/1.5392e-17/cytochrome oxidase subunit 1 [Guillardia theta]
Unigene40639	16	0	2.76	0.01	-8.10852	1.50031e-05	0.000146679	gi|297739098|emb|CBI28587.3|/1.4464e-44/unnamed protein product [Vitis vinifera]
Unigene55843	16	0	2.76	0.01	-8.10852	1.50031e-05	0.000146618	gi|164604830|dbj|BAF98467.1|/6.15115e-113/cytochrome P450 [Coptis japonica var. dissecta]
Unigene54335	16	0	2.76	0.01	-8.10852	1.50031e-05	0.000146557	gi|255557419|ref|XP_002519740.1|/5.17913e-116/conserved hypothetical protein [Ricinus communis]
Unigene25549	16	0	2.76	0.01	-8.10852	1.50031e-05	0.000146497	gi|255977221|dbj|BAH97102.1|/2.86758e-40/alpha tubulin [Glaucocystis nostochinearum]
Unigene41752	16	0	2.76	0.01	-8.10852	1.50031e-05	0.000146436	gi|224122670|ref|XP_002330439.1|/8.08495e-19/predicted protein [Populus trichocarpa]
Unigene234	16	0	2.76	0.01	-8.10852	1.50031e-05	0.000146375	gi|224068304|ref|XP_002302699.1|/1.94972e-78/predicted protein [Populus trichocarpa]
Unigene24591	16	0	2.76	0.01	-8.10852	1.50031e-05	0.000146315	gi|224815412|gb|ACN65853.1|/5.42499e-39/Rab GDP dissociation inhibitor [Nicotiana benthamiana]
Unigene18735	16	0	2.76	0.01	-8.10852	1.50031e-05	0.000146254	-
Unigene37011	16	0	2.76	0.01	-8.10852	1.50031e-05	0.000146193	-
Unigene46283	15	0	2.59	0.01	-8.01681	3.0036e-05	0.000275353	-
Unigene31772	15	0	2.59	0.01	-8.01681	3.0036e-05	0.000275246	-
Unigene52544	15	0	2.59	0.01	-8.01681	3.0036e-05	0.000275139	gi|224070746|ref|XP_002303222.1|/1.17737e-66/predicted protein [Populus trichocarpa]
Unigene44324	15	0	2.59	0.01	-8.01681	3.0036e-05	0.000275032	gi|3064039|gb|AAC14179.1|/1.53265e-58/major latex protein homolog [Mesembryanthemum crystallinum]
Unigene37157	15	0	2.59	0.01	-8.01681	3.0036e-05	0.000274925	-
Unigene39732	15	0	2.59	0.01	-8.01681	3.0036e-05	0.000274818	gi|224068829|ref|XP_002326210.1|/5.81789e-25/predicted protein [Populus trichocarpa]
Unigene9534	15	0	2.59	0.01	-8.01681	3.0036e-05	0.000274712	-
Unigene620	15	0	2.59	0.01	-8.01681	3.0036e-05	0.000274605	gi|224133706|ref|XP_002327660.1|/8.78403e-57/predicted protein [Populus trichocarpa]
Unigene13513	15	0	2.59	0.01	-8.01681	3.0036e-05	0.000274498	gi|83853828|gb|ABC47860.1|/8.0663e-13/N-hydroxycinnamoyl/benzoyltransferase 1 [Glycine max]
Unigene44926	14	0	2.41	0.01	-7.91289	6.0132e-05	0.000519306	gi|224113965|ref|XP_002316628.1|/1.38343e-36/PAF1 complex component [Populus trichocarpa]
Unigene12191	14	0	2.41	0.01	-7.91289	6.0132e-05	0.000519115	gi|296087293|emb|CBI33667.3|/0/unnamed protein product [Vitis vinifera]
Unigene53378	14	0	2.41	0.01	-7.91289	6.0132e-05	0.000518925	-
Unigene6833	14	0	2.41	0.01	-7.91289	6.0132e-05	0.000518735	gi|296086628|emb|CBI32263.3|/7.23682e-31/unnamed protein product [Vitis vinifera]
Unigene44046	14	0	2.41	0.01	-7.91289	6.0132e-05	0.000518545	gi|225470615|ref|XP_002263652.1|/2.58806e-31/PREDICTED: hypothetical protein [Vitis vinifera]
Unigene2817	14	0	2.41	0.01	-7.91289	6.0132e-05	0.000518355	-
Unigene47565	14	0	2.41	0.01	-7.91289	6.0132e-05	0.000518165	-
Unigene14513	14	0	2.41	0.01	-7.91289	6.0132e-05	0.000517976	gi|297723687|ref|NP_001174207.1|/4.5586e-93/Os05g0133401 [Oryza sativa Japonica Group]
Unigene2283	14	0	2.41	0.01	-7.91289	6.0132e-05	0.000517786	-
Unigene12668	14	0	2.41	0.01	-7.91289	6.0132e-05	0.000517597	-
Unigene53167	14	0	2.41	0.01	-7.91289	6.0132e-05	0.000517408	gi|297737008|emb|CBI26209.3|/3.40996e-30/unnamed protein product [Vitis vinifera]
Unigene55721	14	0	2.41	0.01	-7.91289	6.0132e-05	0.000517219	gi|225425092|ref|XP_002272104.1|/1.77537e-93/PREDICTED: hypothetical protein [Vitis vinifera]
Unigene55397	14	0	2.41	0.01	-7.91289	6.0132e-05	0.00051703	gi|224058737|ref|XP_002299622.1|/8.15853e-162/predicted protein [Populus trichocarpa]
Unigene13548	14	0	2.41	0.01	-7.91289	6.0132e-05	0.000516841	-
Unigene44511	13	0	2.24	0.01	-7.80735	0.000120383	0.000959399	gi|187476491|gb|ACD12705.1|/5.23727e-17/AOC [Petunia x hybrida]
Unigene24345	13	0	2.24	0.01	-7.80735	0.000120383	0.000959075	-
Unigene55177	13	0	2.24	0.01	-7.80735	0.000120383	0.00095875	gi|15232695|ref|NP_187562.1|/2.73498e-27/nucleic acid binding [Arabidopsis thaliana]
Unigene54748	13	0	2.24	0.01	-7.80735	0.000120383	0.000958426	gi|225437515|ref|XP_002275221.1|/5.45756e-135/PREDICTED: hypothetical protein [Vitis vinifera]
Unigene50671	13	0	2.24	0.01	-7.80735	0.000120383	0.000958102	gi|302141837|emb|CBI19040.3|/8.62296e-35/unnamed protein product [Vitis vinifera]
Unigene40736	13	0	2.24	0.01	-7.80735	0.000120383	0.000957778	gi|222631062|gb|EEE63194.1|/3.11377e-47/hypothetical protein OsJ_18003 [Oryza sativa Japonica Group]
Unigene14617	13	0	2.24	0.01	-7.80735	0.000120383	0.000957455	-
Unigene50359	13	0	2.24	0.01	-7.80735	0.000120383	0.000957131	gi|224124438|ref|XP_002330023.1|/2.8786e-32/predicted protein [Populus trichocarpa]
Unigene13125	13	0	2.24	0.01	-7.80735	0.000120383	0.000956808	gi|225440696|ref|XP_002280430.1|/1.51724e-61/PREDICTED: hypothetical protein [Vitis vinifera]
Unigene19431	13	0	2.24	0.01	-7.80735	0.000120383	0.000956485	gi|298708385|emb|CBJ48448.1|/2.05446e-14/conserved unknown protein [Ectocarpus siliculosus]
Unigene50143	13	0	2.24	0.01	-7.80735	0.000120383	0.000956163	gi|255540747|ref|XP_002511438.1|/4.17121e-36/serine endopeptidase degp2, putative [Ricinus communis]
Unigene56228	13	0	2.24	0.01	-7.80735	0.000120383	0.00095584	gi|225470185|ref|XP_002268245.1|/2.15741e-154/PREDICTED: hypothetical protein [Vitis vinifera]
Unigene33327	13	0	2.24	0.01	-7.80735	0.000120383	0.000955518	gi|224167048|ref|XP_002338993.1|/5.51151e-28/predicted protein [Populus trichocarpa]
Unigene40219	13	0	2.24	0.01	-7.80735	0.000120383	0.000955196	-
Unigene29888	13	0	2.24	0.01	-7.80735	0.000120383	0.000954874	gi|18406723|ref|NP_566036.1|/2.46616e-12/protease inhibitor/seed storage/lipid transfer protein (LTP) family protein [Arabidopsis thaliana]
Unigene37507	13	0	2.24	0.01	-7.80735	0.000120383	0.000954552	gi|255544980|ref|XP_002513551.1|/6.06016e-14/ATP binding protein, putative [Ricinus communis]
Unigene41120	13	0	2.24	0.01	-7.80735	0.000120383	0.000954231	gi|15229684|ref|NP_190584.1|/4.79588e-16/unknown protein [Arabidopsis thaliana]
Unigene24894	13	0	2.24	0.01	-7.80735	0.000120383	0.00095391	-
Unigene47564	13	0	2.24	0.01	-7.80735	0.000120383	0.000953589	gi|218202147|gb|EEC84574.1|/1.11271e-61/hypothetical protein OsI_31368 [Oryza sativa Indica Group]
Unigene256	13	0	2.24	0.01	-7.80735	0.000120383	0.000953268	gi|297738499|emb|CBI27744.3|/0/unnamed protein product [Vitis vinifera]
Unigene40446	13	0	2.24	0.01	-7.80735	0.000120383	0.000952948	gi|209484089|gb|ACI47519.1|/1.31907e-29/iron-sulfer cluster scaffold protein ISU1 [Eucalyptus grandis]
Unigene37111	13	0	2.24	0.01	-7.80735	0.000120383	0.000952627	-
Unigene53662	13	0	2.24	0.01	-7.80735	0.000120383	0.000952307	gi|48093467|gb|AAT40110.1|/4.26433e-151/putative UDP-glucuronate decarboxylase 4 [Nicotiana tabacum]
Unigene24740	82	2	14.14	0.34	-5.3781	1.74379e-22	9.16345e-21	-
Unigene30920	227	8	39.15	1.38	-4.82627	3.19166e-57	2.87885e-55	-
Unigene31548	82	3	14.14	0.52	-4.76513	2.53236e-21	1.27386e-19	-
Unigene44001	189	7	32.6	1.2	-4.76377	1.767e-47	1.46992e-45	gi|300165194|gb|EFJ31802.1|/1.42341e-21/hypothetical protein SELMODRAFT_144289 [Selaginella moellendorffii]
Unigene4538	80	3	13.8	0.52	-4.73001	9.45814e-21	4.62918e-19	-
Unigene7980	51	2	8.8	0.34	-4.6939	1.56965e-13	4.66574e-12	gi|219117616|ref|XP_002179600.1|/9.05348e-18/frustulin 5 [Phaeodactylum tricornutum CCAP 1055/1]
Unigene5225	64	3	11.04	0.52	-4.40808	3.34224e-16	1.31138e-14	-
Unigene46263	40	2	6.9	0.34	-4.34299	2.0711e-10	4.06315e-09	gi|224060969|ref|XP_002300300.1|/4.06218e-17/predicted protein [Populus trichocarpa]
Unigene29012	60	3	10.35	0.52	-4.31498	4.4767e-15	1.66757e-13	gi|224093417|ref|XP_002334834.1|/2.55436e-17/cytochrome P450 [Populus trichocarpa]
Unigene53970	39	2	6.73	0.34	-4.307	3.95804e-10	7.44846e-09	gi|224111434|ref|XP_002315854.1|/1.58518e-87/predicted protein [Populus trichocarpa]
Unigene21600	38	2	6.55	0.34	-4.26789	7.55578e-10	1.38104e-08	gi|224107965|ref|XP_002314670.1|/4.1017e-15/predicted protein [Populus trichocarpa]
Unigene43677	114	6	19.66	1.03	-4.25455	2.73434e-27	1.63796e-25	-
Unigene32058	132	7	22.77	1.2	-4.24603	2.39766e-31	1.58111e-29	-
Unigene39782	131	7	22.59	1.2	-4.23458	4.56196e-31	2.98327e-29	-
Unigene30069	1256	70	216.61	12.05	-4.16799	1.16045e-282	1.49286e-280	-
Unigene6360	53	3	9.14	0.52	-4.13561	4.07766e-13	1.09585e-11	-
Unigene11775	34	2	5.86	0.34	-4.10729	9.91256e-09	1.58534e-07	gi|166209891|gb|ABL89187.3|/7.15239e-44/high affinity nitrate transporter [Spinacia oleracea]
Unigene19229	2012	118	347	20.31	-4.09467	0	0	-
Unigene56513	151	9	26.04	1.55	-4.07039	1.00544e-34	7.10811e-33	gi|297737527|emb|CBI26728.3|/1.4686e-114/unnamed protein product [Vitis vinifera]
Unigene31402	33	2	5.69	0.34	-4.06482	1.88018e-08	2.89302e-07	gi|224142455|ref|XP_002324573.1|/8.9529e-34/predicted protein [Populus trichocarpa]
Unigene43038	454	29	78.3	4.99	-3.9719	9.75712e-100	1.07337e-97	-
Unigene31481	73	5	12.59	0.86	-3.8718	7.4513e-17	3.04546e-15	gi|224058858|ref|XP_002299642.1|/1.42803e-23/predicted protein [Populus trichocarpa]
Unigene13900	100	7	17.25	1.2	-3.84549	1.67889e-22	8.84213e-21	-
Unigene11327	215	15	37.08	2.58	-3.8452	6.96974e-47	5.75725e-45	-
Unigene17584	28	2	4.83	0.34	-3.82842	4.50534e-07	5.7738e-06	-
Unigene48228	28	2	4.83	0.34	-3.82842	4.50534e-07	5.77066e-06	gi|225434090|ref|XP_002273695.1|/8.41947e-26/PREDICTED: hypothetical protein [Vitis vinifera]
Unigene15415	83	6	14.31	1.03	-3.79631	1.00041e-18	4.56426e-17	-
Unigene47489	27	2	4.66	0.34	-3.77672	8.457e-07	1.03265e-05	gi|11497575|ref|NP_054982.1|/3.59501e-27/hypothetical protein SpolCp149 [Spinacia oleracea]
Unigene54564	27	2	4.66	0.34	-3.77672	8.457e-07	1.03211e-05	gi|297735397|emb|CBI17837.3|/1.47529e-105/unnamed protein product [Vitis vinifera]
Unigene44781	54	4	9.31	0.69	-3.75411	1.6138e-12	3.95751e-11	gi|99646711|emb|CAK22416.1|/2.15848e-34/cationic peroxidase [Beta vulgaris]
Unigene13760	119	9	20.52	1.55	-3.72669	5.82116e-26	3.34248e-24	gi|296082884|emb|CBI22185.3|/6.56561e-62/unnamed protein product [Vitis vinifera]
Unigene12820	25	2	4.31	0.34	-3.66408	2.96034e-06	3.2967e-05	gi|54610287|gb|AAV35210.1|/1.63914e-17/NAR2.1 [Triticum aestivum]
Unigene630	25	2	4.31	0.34	-3.66408	2.96034e-06	3.29515e-05	gi|224131728|ref|XP_002321163.1|/6.16112e-155/predicted protein [Populus trichocarpa]
Unigene50339	75	6	12.93	1.03	-3.65001	1.46302e-16	5.88759e-15	gi|255542994|ref|XP_002512560.1|/5.61807e-60/Polygalacturonase precursor, putative [Ricinus communis]
Unigene40616	87	7	15	1.2	-3.64386	5.57976e-19	2.57062e-17	gi|225445260|ref|XP_002281062.1|/8.55865e-13/PREDICTED: hypothetical protein [Vitis vinifera]
Unigene48800	24	2	4.14	0.34	-3.60602	5.51882e-06	5.84454e-05	gi|297740781|emb|CBI30963.3|/1.9009e-39/unnamed protein product [Vitis vinifera]
Unigene17839	206	17	35.53	2.93	-3.60007	9.07346e-43	7.19217e-41	-
Unigene7896	298	25	51.39	4.3	-3.57908	7.02912e-61	6.48939e-59	-
Unigene36741	36	3	6.21	0.52	-3.57801	1.8815e-08	2.89317e-07	gi|224070488|ref|XP_002303157.1|/5.53268e-12/predicted protein [Populus trichocarpa]
Unigene32310	47	4	8.11	0.69	-3.55503	1.25041e-10	2.51814e-09	-
Unigene36738	23	2	3.97	0.34	-3.54553	1.02614e-05	0.000103725	gi|255570903|ref|XP_002526403.1|/8.17219e-48/conserved hypothetical protein [Ricinus communis]
Unigene56506	23	2	3.97	0.34	-3.54553	1.02614e-05	0.00010368	gi|118175407|gb|ABK76266.1|/1.66549e-118/triterpene carboxylic acid glucosyltransferase [Vaccaria hispanica]
Unigene48624	23	2	3.97	0.34	-3.54553	1.02614e-05	0.000103636	-
Unigene46296	35	3	6.04	0.52	-3.53797	3.49182e-08	5.18967e-07	-
Unigene15818	80	7	13.8	1.2	-3.52356	4.1612e-17	1.71865e-15	gi|255548748|ref|XP_002515430.1|/1.49513e-11/transcription factor, putative [Ricinus communis]
Unigene3609	46	4	7.93	0.69	-3.52265	2.3148e-10	4.50745e-09	gi|302141906|emb|CBI19109.3|/1.91087e-50/unnamed protein product [Vitis vinifera]
Unigene56434	34	3	5.86	0.52	-3.49432	6.46768e-08	9.28428e-07	gi|297848648|ref|XP_002892205.1|/2.1918e-168/predicted protein [Arabidopsis lyrata subsp. lyrata]
Unigene20814	34	3	5.86	0.52	-3.49432	6.46768e-08	9.27862e-07	-
Unigene14711	22	2	3.79	0.34	-3.47859	1.90257e-05	0.000181485	gi|255584249|ref|XP_002532862.1|/1.12473e-35/conserved hypothetical protein [Ricinus communis]
Unigene5781	22	2	3.79	0.34	-3.47859	1.90257e-05	0.000181411	-
Unigene46405	674	61	116.24	10.5	-3.46865	3.82066e-132	4.40912e-130	gi|298204775|emb|CBI25273.3|/4.42783e-11/unnamed protein product [Vitis vinifera]
Unigene56829	121	11	20.87	1.89	-3.46497	6.80798e-25	3.81603e-23	gi|296081862|emb|CBI20867.3|/0/unnamed protein product [Vitis vinifera]
Unigene2640	87	8	15	1.38	-3.44222	3.3918e-18	1.49531e-16	-
Unigene37554	119	11	20.52	1.89	-3.44057	2.298e-24	1.27293e-22	-
Unigene35807	21	2	3.62	0.34	-3.41238	3.5168e-05	0.000317578	-
Unigene53376	21	2	3.62	0.34	-3.41238	3.5168e-05	0.000317456	gi|225454434|ref|XP_002280220.1|/2.81423e-120/PREDICTED: hypothetical protein [Vitis vinifera]
Unigene45052	32	3	5.52	0.52	-3.40808	2.20498e-07	2.95445e-06	gi|107953708|gb|ABF85694.1|/1.26494e-77/inorganic pyrophosphatase [Nicotiana rustica]
Unigene52740	42	4	7.24	0.69	-3.39132	2.67494e-09	4.5899e-08	gi|225458659|ref|XP_002282863.1|/1.61059e-34/PREDICTED: hypothetical protein [Vitis vinifera]
Unigene49449	93	9	16.04	1.55	-3.37133	5.01708e-19	2.31592e-17	gi|224109676|ref|XP_002315274.1|/1.2361e-23/predicted protein [Populus trichocarpa]
Unigene50231	61	6	10.52	1.03	-3.35242	7.73738e-13	1.98641e-11	gi|255539354|ref|XP_002510742.1|/2.09048e-67/bubr1, putative [Ricinus communis]
Unigene39929	446	44	76.92	7.57	-3.34499	3.0646e-85	3.16433e-83	-
Unigene39695	20	2	3.45	0.34	-3.34299	6.47918e-05	0.000550461	gi|225463618|ref|XP_002273207.1|/5.03796e-61/PREDICTED: hypothetical protein [Vitis vinifera]
Unigene51089	172	17	29.66	2.93	-3.33955	8.90614e-34	6.20321e-32	gi|255560311|ref|XP_002521172.1|/2.55163e-109/diphosphomevalonate decarboxylase, putative [Ricinus communis]
Unigene13187	60	6	10.35	1.03	-3.32891	1.41464e-12	3.48727e-11	-
Unigene38428	50	5	8.62	0.86	-3.32528	1.11776e-10	2.26262e-09	gi|257209021|emb|CBB36498.1|/1.79328e-10/Sorghum bicolor protein targeted either to mitochondria or chloroplast proteins T50848 [Saccharum hybrid cultivar R570]
Unigene33148	248	25	42.77	4.3	-3.31419	1.07229e-47	8.95169e-46	gi|225459119|ref|XP_002285693.1|/7.69068e-30/PREDICTED: hypothetical protein [Vitis vinifera]
Unigene32553	30	3	5.17	0.52	-3.31358	7.4484e-07	9.18545e-06	-
Unigene15465	39	4	6.73	0.69	-3.28594	1.64487e-08	2.55096e-07	gi|302142688|emb|CBI19891.3|/5.29124e-12/unnamed protein product [Vitis vinifera]
Unigene749	39	4	6.73	0.69	-3.28594	1.64487e-08	2.54928e-07	gi|152013420|sp|A2ZEX7.1|CHSY_ORYSI/4.61599e-39/RecName: Full=Chalcone synthase; AltName: Full=Naregenin-chalcone synthase
Unigene33807	106	11	18.28	1.89	-3.27381	5.81968e-21	2.87226e-19	-
Unigene48834	19	2	3.28	0.34	-3.27009	0.000118941	0.00094951	gi|224123202|ref|XP_002319019.1|/1.08987e-42/predicted protein [Populus trichocarpa]
Unigene2434	19	2	3.28	0.34	-3.27009	0.000118941	0.000949188	gi|255647586|gb|ACU24256.1|/3.05663e-10/unknown [Glycine max]
Unigene40102	19	2	3.28	0.34	-3.27009	0.000118941	0.000948866	gi|225424885|ref|XP_002269340.1|/1.86056e-31/PREDICTED: hypothetical protein [Vitis vinifera]
Unigene43307	19	2	3.28	0.34	-3.27009	0.000118941	0.000948545	gi|224142199|ref|XP_002324446.1|/2.3966e-39/predicted protein [Populus trichocarpa]
Unigene17955	48	5	8.28	0.86	-3.26722	3.72408e-10	7.03066e-09	-
Unigene28626	29	3	5	0.52	-3.26534	1.36379e-06	1.61177e-05	-
Unigene16169	86	9	14.83	1.55	-3.25818	3.36794e-17	1.40085e-15	-
Unigene24411	210	22	36.22	3.79	-3.25652	5.16716e-40	3.93674e-38	-
Unigene42455	38	4	6.55	0.69	-3.24683	3.00124e-08	4.48889e-07	-
Unigene51435	3607	383	622.08	65.92	-3.23831	0	0	gi|282722285|gb|ADA84250.1|/1.22184e-77/6,7-dimethyl-8-ribityllumazine synthase [Beta vulgaris]
Unigene54183	214	23	36.91	3.96	-3.22044	2.47366e-40	1.90934e-38	gi|255642555|gb|ACU21541.1|/6.26875e-26/unknown [Glycine max]
Unigene32642	28	3	4.83	0.52	-3.21544	2.49028e-06	2.82264e-05	gi|159469303|ref|XP_001692807.1|/3.0584e-10/predicted protein [Chlamydomonas reinhardtii]
Unigene40527	111	12	19.14	2.07	-3.20889	1.51468e-21	7.68504e-20	gi|225446349|ref|XP_002274029.1|/1.36186e-34/PREDICTED: hypothetical protein [Vitis vinifera]
Unigene1568	37	4	6.38	0.69	-3.20889	5.4641e-08	7.92581e-07	gi|28194653|gb|AAO33588.1|AF479306_1/3.08852e-27/putative extensin/nodulin protein [Arachis hypogaea]
Unigene45554	64	7	11.04	1.2	-3.20163	6.57278e-13	1.70227e-11	gi|225453807|ref|XP_002271323.1|/2.37313e-29/PREDICTED: hypothetical protein [Vitis vinifera]
Unigene48411	181	20	31.22	3.44	-3.18199	5.90784e-34	4.13936e-32	gi|224125114|ref|XP_002319503.1|/3.93377e-79/predicted protein [Populus trichocarpa]
Unigene42122	495	55	85.37	9.47	-3.17229	5.5256e-90	5.88614e-88	gi|255547444|ref|XP_002514779.1|/7.46608e-25/conserved hypothetical protein [Ricinus communis]
Unigene35166	27	3	4.66	0.52	-3.16375	4.53406e-06	4.90312e-05	-
Unigene38989	27	3	4.66	0.52	-3.16375	4.53406e-06	4.90087e-05	gi|297802418|ref|XP_002869093.1|/4.67527e-19/hypothetical protein ARALYDRAFT_491113 [Arabidopsis lyrata subsp. lyrata]
Unigene33960	27	3	4.66	0.52	-3.16375	4.53406e-06	4.89862e-05	gi|195642010|gb|ACG40473.1|/1.25347e-48/histone H3 [Zea mays]
Unigene4485	27	3	4.66	0.52	-3.16375	4.53406e-06	4.89637e-05	gi|255565852|ref|XP_002523915.1|/2.87232e-36/conserved hypothetical protein [Ricinus communis]
Unigene3034	27	3	4.66	0.52	-3.16375	4.53406e-06	4.89412e-05	-
Unigene56948	71	8	12.24	1.38	-3.14886	5.0426e-14	1.68866e-12	gi|225463008|ref|XP_002264906.1|/0/PREDICTED: hypothetical protein [Vitis vinifera]
Unigene48723	44	5	7.59	0.86	-3.14169	4.04482e-09	6.76781e-08	gi|75309266|sp|Q9FPL6.1|METK2_SUASA/2.12128e-06/RecName: Full=S-adenosylmethionine synthase 2; Short=AdoMet synthase 2; AltName: Full=Methionine adenosyltransferase 2; Short=MAT 2
Unigene34954	96	11	16.56	1.89	-3.13124	2.19478e-18	9.80446e-17	gi|84468390|dbj|BAE71278.1|/3.64276e-27/putative fasciclin-like arabinogalactan protein FLA2 [Trifolium pratense]
Unigene40452	802	92	138.32	15.84	-3.12637	9.85232e-143	1.15395e-140	gi|99646711|emb|CAK22416.1|/2.56835e-33/cationic peroxidase [Beta vulgaris]
Unigene45919	52	6	8.97	1.03	-3.12246	1.67346e-10	3.31901e-09	gi|225461492|ref|XP_002282539.1|/6.89021e-11/PREDICTED: hypothetical protein [Vitis vinifera]
Unigene17058	4891	566	843.52	97.42	-3.11413	0	0	gi|118486197|gb|ABK94941.1|/1.747e-29/unknown [Populus trichocarpa]
Unigene19906	2929	343	505.15	59.04	-3.09695	0	0	-
Unigene32443	281	33	48.46	5.68	-3.09283	1.49195e-50	1.27722e-48	-
Unigene45916	781	92	134.69	15.84	-3.088	2.11158e-137	2.46093e-135	-
Unigene45407	34	4	5.86	0.69	-3.08623	3.25066e-07	4.23503e-06	gi|255584279|ref|XP_002532876.1|/3.12595e-13/2-deoxyglucose-6-phosphate phosphatase, putative [Ricinus communis]
Unigene48190	93	11	16.04	1.89	-3.08522	1.27677e-17	5.45511e-16	-
Unigene45348	42	5	7.24	0.86	-3.07358	1.31702e-08	2.06289e-07	gi|255645394|gb|ACU23193.1|/1.07905e-42/unknown [Glycine max]
Unigene30131	739	89	127.45	15.32	-3.05644	8.44218e-129	9.69492e-127	-
Unigene13411	25	3	4.31	0.52	-3.0511	1.48885e-05	0.000145862	gi|166209891|gb|ABL89187.3|/1.89092e-30/high affinity nitrate transporter [Spinacia oleracea]
Unigene46332	25	3	4.31	0.52	-3.0511	1.48885e-05	0.000145801	gi|255541332|ref|XP_002511730.1|/1.27937e-34/LOB domain-containing protein, putative [Ricinus communis]
Unigene10036	25	3	4.31	0.52	-3.0511	1.48885e-05	0.000145741	gi|297740054|emb|CBI30236.3|/0/unnamed protein product [Vitis vinifera]
Unigene18191	25	3	4.31	0.52	-3.0511	1.48885e-05	0.00014568	gi|164605010|dbj|BAF98301.1|/1.85523e-31/farnesyl-diphosphate synthase [Hevea brasiliensis]
Unigene47086	66	8	11.38	1.38	-3.04376	9.52096e-13	2.41273e-11	-
Unigene44761	41	5	7.07	0.86	-3.0393	2.36864e-08	3.58371e-07	-
Unigene39965	138	17	23.8	2.93	-3.02199	4.8149e-25	2.70531e-23	gi|168036229|ref|XP_001770610.1|/2.98425e-13/predicted protein [Physcomitrella patens subsp. patens]
Unigene23041	73	9	12.59	1.55	-3.02194	7.22306e-14	2.33579e-12	-
Unigene22341	113	14	19.49	2.41	-3.01563	1.05182e-20	5.13735e-19	-
Unigene39578	56	7	9.66	1.2	-3.00899	7.26588e-11	1.49261e-09	gi|225425728|ref|XP_002274152.1|/5.10303e-29/PREDICTED: hypothetical protein [Vitis vinifera]
Unigene46139	40	5	6.9	0.86	-3.00419	4.24998e-08	6.25723e-07	gi|255541202|ref|XP_002511665.1|/2.44784e-27/14 kDa proline-rich protein DC2.15 precursor, putative [Ricinus communis]
Unigene15502	40	5	6.9	0.86	-3.00419	4.24998e-08	6.25331e-07	-
Unigene27317	96	12	16.56	2.07	-3	1.00916e-17	4.35123e-16	gi|255538122|ref|XP_002510126.1|/2.49791e-12/GAST1 protein precursor, putative [Ricinus communis]
Unigene19270	24	3	4.14	0.52	-2.99305	2.68404e-05	0.000249556	-
Unigene35683	24	3	4.14	0.52	-2.99305	2.68404e-05	0.000249458	gi|11125685|emb|CAC15504.1|/4.39248e-49/B2-type cyclin dependent kinase [Solanum lycopersicum]
Unigene31187	47	6	8.11	1.03	-2.97706	3.12254e-09	5.30381e-08	gi|255642130|gb|ACU21330.1|/1.68844e-32/unknown [Glycine max]
Unigene30116	2492	319	429.78	54.91	-2.96846	0	0	-
Unigene56295	54	7	9.31	1.2	-2.95575	2.31622e-10	4.50648e-09	gi|225435339|ref|XP_002285229.1|/7.86506e-152/PREDICTED: hypothetical protein [Vitis vinifera]
Unigene42477	54	7	9.31	1.2	-2.95575	2.31622e-10	4.50276e-09	-
Unigene34252	54	7	9.31	1.2	-2.95575	2.31622e-10	4.49905e-09	-
Unigene27434	31	4	5.35	0.69	-2.95487	1.8878e-06	2.17962e-05	-
Unigene36967	46	6	7.93	1.03	-2.94468	5.57198e-09	9.2053e-08	-
Unigene17492	23	3	3.97	0.52	-2.93256	4.8204e-05	0.00042439	-
Unigene57046	23	3	3.97	0.52	-2.93256	4.8204e-05	0.000424231	gi|225435648|ref|XP_002283355.1|/0/PREDICTED: hypothetical protein [Vitis vinifera]
Unigene33773	23	3	3.97	0.52	-2.93256	4.8204e-05	0.000424073	gi|255549894|ref|XP_002515998.1|/4.20608e-28/electron carrier, putative [Ricinus communis]
Unigene50150	38	5	6.55	0.86	-2.92909	1.3581e-07	1.87083e-06	gi|255537241|ref|XP_002509687.1|/1.18581e-115/NAD dependent epimerase/dehydratase, putative [Ricinus communis]
Unigene38309	38	5	6.55	0.86	-2.92909	1.3581e-07	1.86973e-06	-
Unigene40454	420	56	72.43	9.64	-2.90948	1.99018e-70	1.96037e-68	gi|2982285|gb|AAC32128.1|/6.34076e-24/GASA5-like protein [Picea mariana]
Unigene214	104	14	17.94	2.41	-2.89607	1.86897e-18	8.41286e-17	-
Unigene1978	104	14	17.94	2.41	-2.89607	1.86897e-18	8.3968e-17	gi|255547568|ref|XP_002514841.1|/1.29024e-10/ankyrin repeat-containing protein, putative [Ricinus communis]
Unigene40097	22	3	3.79	0.52	-2.86561	8.62218e-05	0.000711473	gi|297737922|emb|CBI27123.3|/9.56567e-12/unnamed protein product [Vitis vinifera]
Unigene53736	22	3	3.79	0.52	-2.86561	8.62218e-05	0.000711224	gi|297737307|emb|CBI26508.3|/1.12415e-82/unnamed protein product [Vitis vinifera]
Unigene42209	22	3	3.79	0.52	-2.86561	8.62218e-05	0.000710975	gi|255580033|ref|XP_002530850.1|/9.04238e-55/Synaptic glycoprotein SC2, putative [Ricinus communis]
Unigene33972	22	3	3.79	0.52	-2.86561	8.62218e-05	0.000710726	gi|116054850|emb|CAL56927.1|/3.90556e-42/Mitochondrial elongation factor (ISS) [Ostreococcus tauri]
Unigene45861	22	3	3.79	0.52	-2.86561	8.62218e-05	0.000710477	gi|225445170|ref|XP_002284107.1|/1.58622e-60/PREDICTED: hypothetical protein isoform 1 [Vitis vinifera]
Unigene36899	29	4	5	0.69	-2.85726	6.00596e-06	6.33478e-05	gi|224141759|ref|XP_002324232.1|/1.18699e-14/predicted protein [Populus trichocarpa]
Unigene6418	94	13	16.21	2.24	-2.85531	1.34983e-16	5.44139e-15	gi|255561387|ref|XP_002521704.1|/9.58927e-114/cyclin B, putative [Ricinus communis]
Unigene50495	43	6	7.42	1.03	-2.84877	3.1226e-08	4.65562e-07	gi|15238852|ref|NP_199607.1|/3.03412e-61/ATRABA4C; GTP binding [Arabidopsis thaliana]
Unigene10811	171	24	29.49	4.13	-2.83601	7.64398e-29	4.78603e-27	gi|242041939|ref|XP_002468364.1|/8.9654e-40/hypothetical protein SORBIDRAFT_01g044710 [Sorghum bicolor]
Unigene10658	57	8	9.83	1.38	-2.83252	1.7076e-10	3.38101e-09	gi|297739187|emb|CBI28838.3|/2.34032e-14/unnamed protein product [Vitis vinifera]
Unigene13840	128	18	22.08	3.1	-2.8324	6.30762e-22	3.24223e-20	gi|225424097|ref|XP_002279978.1|/0/PREDICTED: hypothetical protein [Vitis vinifera]
Unigene49157	92	13	15.87	2.24	-2.82473	4.19418e-16	1.63476e-14	gi|225466033|ref|XP_002267656.1|/7.43513e-26/PREDICTED: hypothetical protein [Vitis vinifera]
Unigene49602	317	45	54.67	7.75	-2.81848	7.19166e-52	6.24746e-50	-
Unigene16128	49	7	8.45	1.2	-2.81592	4.05822e-09	6.78541e-08	gi|147803431|emb|CAN62240.1|/0/hypothetical protein [Vitis vinifera]
Unigene51153	203	29	35.01	4.99	-2.81066	1.17023e-33	8.10284e-32	gi|255562743|ref|XP_002522377.1|/2.53531e-16/conserved hypothetical protein [Ricinus communis]
Unigene40913	119	17	20.52	2.93	-2.80806	2.53478e-20	1.22786e-18	-
Unigene44912	28	4	4.83	0.69	-2.80735	1.06574e-05	0.000107358	-
Unigene8120	56	8	9.66	1.38	-2.80735	3.01194e-10	5.7648e-09	gi|4501883|ref|NP_001604.1|/5.67241e-70/actin, aortic smooth muscle [Homo sapiens]
Unigene28448	201	29	34.67	4.99	-2.79658	3.59892e-33	2.46296e-31	-
Unigene37782	76	11	13.11	1.89	-2.79421	2.24834e-13	6.48657e-12	gi|225425666|ref|XP_002275271.1|/6.65419e-13/PREDICTED: hypothetical protein [Vitis vinifera]
Unigene45242	62	9	10.69	1.55	-2.78592	3.96146e-11	8.3943e-10	-
Unigene20978	41	6	7.07	1.03	-2.77907	9.72992e-08	1.36428e-06	-
Unigene7500	424	62	73.12	10.67	-2.77671	9.49182e-68	9.23374e-66	-
Unigene34640	102	15	17.59	2.58	-2.76931	2.32542e-17	9.7759e-16	gi|297743973|emb|CBI36943.3|/9.9765e-17/unnamed protein product [Vitis vinifera]
Unigene44801	115	17	19.83	2.93	-2.75871	2.3947e-19	1.11415e-17	gi|255647618|gb|ACU24272.1|/2.93764e-07/unknown [Glycine max]
Unigene48610	47	7	8.11	1.2	-2.75667	1.2561e-08	1.97667e-07	gi|31879434|dbj|BAC77695.1|/5.62453e-12/salt-induced protein [Atriplex nummularia]
Unigene13342	27	4	4.66	0.69	-2.75566	1.88407e-05	0.000179938	-
Unigene43402	73	11	12.59	1.89	-2.73582	1.21019e-12	3.00214e-11	-
Unigene51423	279	42	48.12	7.23	-2.73457	2.01392e-44	1.62927e-42	gi|224115046|ref|XP_002316926.1|/2.13188e-114/predicted protein [Populus trichocarpa]
Unigene50233	33	5	5.69	0.86	-2.72602	2.36014e-06	2.68158e-05	gi|297722995|ref|NP_001173861.1|/7.97913e-19/Os04g0310000 [Oryza sativa Japonica Group]
Unigene16406	26	4	4.48	0.69	-2.69883	3.31756e-05	0.000300392	gi|225456828|ref|XP_002278591.1|/1.16316e-130/PREDICTED: hypothetical protein [Vitis vinifera]
Unigene54955	26	4	4.48	0.69	-2.69883	3.31756e-05	0.000300277	gi|225423660|ref|XP_002276402.1|/3.70937e-41/PREDICTED: hypothetical protein [Vitis vinifera]
Unigene52025	58	9	10	1.55	-2.68966	3.72308e-10	7.04006e-09	gi|224060469|ref|XP_002300215.1|/2.14717e-83/predicted protein [Populus trichocarpa]
Unigene39107	58	9	10	1.55	-2.68966	3.72308e-10	7.03441e-09	-
Unigene56233	313	49	53.98	8.43	-2.67882	1.45477e-48	1.22315e-46	gi|225453232|ref|XP_002265725.1|/9.95207e-176/PREDICTED: hypothetical protein [Vitis vinifera]
Unigene38439	51	8	8.8	1.38	-2.67284	4.98124e-09	8.25252e-08	gi|297799310|ref|XP_002867539.1|/9.82879e-25/hydrolase, hydrolyzing O-glycosyl compounds [Arabidopsis lyrata subsp. lyrata]
Unigene39075	1057	167	182.29	28.74	-2.6651	4.14236e-159	4.95023e-157	gi|297840207|ref|XP_002887985.1|/1.26284e-32/hypothetical protein ARALYDRAFT_893174 [Arabidopsis lyrata subsp. lyrata]
Unigene53035	44	7	7.59	1.2	-2.66107	6.71304e-08	9.61889e-07	gi|255568217|ref|XP_002525084.1|/4.49282e-152/ATP-binding cassette transporter, putative [Ricinus communis]
Unigene45612	450	72	77.61	12.39	-2.64707	3.10722e-68	3.04792e-66	gi|296090110|emb|CBI39929.3|/1.30823e-11/unnamed protein product [Vitis vinifera]
Unigene54004	25	4	4.31	0.69	-2.64302	5.81712e-05	0.000504965	gi|296087024|emb|CBI33287.3|/2.3913e-83/unnamed protein product [Vitis vinifera]
Unigene16720	25	4	4.31	0.69	-2.64302	5.81712e-05	0.000504779	gi|225426730|ref|XP_002275649.1|/0/PREDICTED: hypothetical protein [Vitis vinifera]
Unigene52220	25	4	4.31	0.69	-2.64302	5.81712e-05	0.000504593	gi|296081876|emb|CBI20881.3|/7.2304e-42/unnamed protein product [Vitis vinifera]
Unigene55765	25	4	4.31	0.69	-2.64302	5.81712e-05	0.000504408	gi|224057471|ref|XP_002299235.1|/1.28246e-115/ZIP transporter [Populus trichocarpa]
Unigene52988	50	8	8.62	1.38	-2.64302	8.67062e-09	1.39524e-07	gi|225466245|ref|XP_002270003.1|/1.31795e-103/PREDICTED: hypothetical protein [Vitis vinifera]
Unigene28131	31	5	5.35	0.86	-2.63713	7.22846e-06	7.53309e-05	-
Unigene20268	43	7	7.42	1.2	-2.62838	1.16737e-07	1.62233e-06	-
Unigene27665	92	15	15.87	2.58	-2.62086	5.92454e-15	2.18614e-13	gi|148524155|gb|ABQ81936.1|/2.56701e-33/elongation factor 1-alpha [Chara australis]
Unigene34937	92	15	15.87	2.58	-2.62086	5.92454e-15	2.18272e-13	gi|225468506|ref|XP_002270831.1|/1.9896e-41/PREDICTED: hypothetical protein [Vitis vinifera]
Unigene38839	171	28	29.49	4.82	-2.61312	1.55655e-26	9.11547e-25	gi|255585115|ref|XP_002533263.1|/7.72422e-14/conserved hypothetical protein [Ricinus communis]
Unigene42262	79	13	13.62	2.24	-2.60416	5.82146e-13	1.52786e-11	-
Unigene43628	393	65	67.78	11.19	-2.59865	1.2532e-58	1.13472e-56	gi|255536887|ref|XP_002509510.1|/3.66094e-43/ribonucleoside-diphosphate reductase small chain, putative [Ricinus communis]
Unigene16924	42	7	7.24	1.2	-2.59296	2.02418e-07	2.72928e-06	gi|217072036|gb|ACJ84378.1|/5.02872e-127/unknown [Medicago truncatula]
Unigene53390	36	6	6.21	1.03	-2.59195	1.58592e-06	1.86586e-05	gi|297843492|ref|XP_002889627.1|/3.91089e-21/ATCHX14 [Arabidopsis lyrata subsp. lyrata]
Unigene15236	36	6	6.21	1.03	-2.59195	1.58592e-06	1.86493e-05	gi|225445937|ref|XP_002263999.1|/7.63005e-59/PREDICTED: hypothetical protein [Vitis vinifera]
Unigene44920	36	6	6.21	1.03	-2.59195	1.58592e-06	1.864e-05	gi|225426631|ref|XP_002272972.1|/2.69367e-40/PREDICTED: hypothetical protein [Vitis vinifera]
Unigene15729	60	10	10.35	1.72	-2.58915	4.41338e-10	8.2657e-09	gi|226530343|ref|NP_001152643.1|/8.85411e-23/late embryogenesis abundant protein D-34 [Zea mays]
Unigene29844	60	10	10.35	1.72	-2.58915	4.41338e-10	8.25912e-09	-
Unigene36880	30	5	5.17	0.86	-2.58776	1.25797e-05	0.000125329	-
Unigene7520	30	5	5.17	0.86	-2.58776	1.25797e-05	0.000125276	-
Unigene55453	24	4	4.14	0.69	-2.58496	0.00010154	0.000826288	gi|147784800|emb|CAN68568.1|/1.13814e-94/hypothetical protein [Vitis vinifera]
Unigene37674	24	4	4.14	0.69	-2.58496	0.00010154	0.000826002	-
Unigene45935	24	4	4.14	0.69	-2.58496	0.00010154	0.000825717	gi|11496131|gb|AAG36665.1|/1.79231e-51/oxalate oxidase-like germin 165 [Beta vulgaris]
Unigene54424	24	4	4.14	0.69	-2.58496	0.00010154	0.000825432	gi|225432378|ref|XP_002276628.1|/5.4255e-145/PREDICTED: hypothetical protein [Vitis vinifera]
Unigene53984	48	8	8.28	1.38	-2.58496	2.60742e-08	3.92983e-07	gi|60418981|gb|AAX19898.1|/3.45885e-175/phytoene synthase [Salicornia europaea]
Unigene25402	425	71	73.3	12.22	-2.58457	6.9808e-63	6.49573e-61	-
Unigene45253	3944	662	680.2	113.94	-2.57768	0	0	-
Unigene43269	647	109	111.58	18.76	-2.57235	2.39446e-94	2.59771e-92	gi|66731525|gb|AAY51975.1|/3.38045e-17/GIR1 [Vigna radiata]
Unigene46956	101	17	17.42	2.93	-2.57177	5.38324e-16	2.07758e-14	-
Unigene39345	65	11	11.21	1.89	-2.56833	9.97534e-11	2.02448e-09	gi|297735599|emb|CBI18093.3|/4.50688e-06/unnamed protein product [Vitis vinifera]
Unigene53831	59	10	10.18	1.72	-2.56526	7.61384e-10	1.39057e-08	gi|62956018|gb|AAY23354.1|/1.37944e-152/3-ketoacyl-CoA reductase 1 [Gossypium hirsutum]
Unigene10926	130	22	22.42	3.79	-2.56452	3.96442e-20	1.9047e-18	gi|225442198|ref|XP_002276942.1|/5.6204e-128/PREDICTED: hypothetical protein [Vitis vinifera]
Unigene20671	71	12	12.24	2.07	-2.5639	1.31206e-11	2.8949e-10	-
Unigene44333	41	7	7.07	1.2	-2.55868	3.49938e-07	4.54649e-06	gi|2695711|emb|CAA04703.1|/6.45243e-20/cytochome b5 [Olea europaea]
Unigene56627	153	26	26.39	4.48	-2.55842	2.22124e-23	1.19662e-21	gi|15227377|ref|NP_181685.1|/0/GPDHC1; NAD or NADH binding / glycerol-3-phosphate dehydrogenase (NAD+) [Arabidopsis thaliana]
Unigene11312	88	15	15.18	2.58	-2.55673	5.22752e-14	1.74315e-12	-
Unigene13144	47	8	8.11	1.38	-2.55503	4.50378e-08	6.60611e-07	gi|225439908|ref|XP_002279741.1|/2.22561e-88/PREDICTED: hypothetical protein [Vitis vinifera]
Unigene20495	47	8	8.11	1.38	-2.55503	4.50378e-08	6.60199e-07	-
Unigene8166	35	6	6.04	1.03	-2.5519	2.74478e-06	3.0829e-05	gi|255578241|ref|XP_002529988.1|/4.74724e-35/conserved hypothetical protein [Ricinus communis]
Unigene24686	105	18	18.11	3.1	-2.54645	2.11968e-16	8.44357e-15	-
Unigene21038	29	5	5	0.86	-2.53952	2.1805e-05	0.00020591	-
Unigene54630	29	5	5	0.86	-2.53952	2.1805e-05	0.000205827	gi|297735841|emb|CBI18561.3|/1.10259e-116/unnamed protein product [Vitis vinifera]
Unigene51734	127	22	21.9	3.79	-2.53066	1.99905e-19	9.33763e-18	gi|116831077|gb|ABK28493.1|/2.07142e-35/unknown [Arabidopsis thaliana]
Unigene29044	1085	189	187.12	32.53	-2.52412	1.10534e-153	1.30764e-151	gi|224093200|ref|XP_002309830.1|/9.10615e-07/predicted protein [Populus trichocarpa]
Unigene21043	57	10	9.83	1.72	-2.51478	2.25072e-09	3.88179e-08	-
Unigene23974	74	13	12.76	2.24	-2.51006	8.76534e-12	1.96527e-10	-
Unigene17705	34	6	5.86	1.03	-2.50826	4.73336e-06	5.09523e-05	-
Unigene477	85	15	14.66	2.58	-2.50644	2.63322e-13	7.41522e-12	gi|225457341|ref|XP_002281725.1|/2.20452e-139/PREDICTED: hypothetical protein [Vitis vinifera]
Unigene32023	879	155	151.6	26.68	-2.50644	7.30302e-124	8.346e-122	-
Unigene48593	51	9	8.8	1.55	-2.50524	1.7267e-08	2.67082e-07	gi|255566379|ref|XP_002524175.1|/4.2337e-28/conserved hypothetical protein [Ricinus communis]
Unigene52052	68	12	11.73	2.07	-2.5025	6.64294e-11	1.37787e-09	gi|284520992|gb|ADB93071.1|/7.19774e-55/conserved hypothetical protein [Jatropha curcas]
Unigene13862	130	23	22.42	3.96	-2.50121	1.3405e-19	6.31161e-18	gi|225430408|ref|XP_002285396.1|/0/PREDICTED: hypothetical protein [Vitis vinifera]
Unigene23455	1401	248	241.62	42.69	-2.50077	8.1315e-196	1.00226e-193	-
Unigene54412	135	24	23.28	4.13	-2.49488	3.07464e-20	1.48023e-18	gi|79330427|ref|NP_001032046.1|/1.38417e-07/unknown protein [Arabidopsis thaliana]
Unigene25056	28	5	4.83	0.86	-2.48961	3.76354e-05	0.000337657	-
Unigene5178	28	5	4.83	0.86	-2.48961	3.76354e-05	0.000337529	-
Unigene45065	686	124	118.31	21.34	-2.47094	1.74111e-95	1.89765e-93	gi|224124306|ref|XP_002329990.1|/1.47438e-09/stress-induced hydrophobic peptide [Populus trichocarpa]
Unigene46847	27	5	4.66	0.86	-2.43792	6.46672e-05	0.000549998	gi|134252250|gb|ABO64857.1|/1.64793e-72/methionine-R-sulfoxide reductase B4 protein [Capsicum annuum]
Unigene56369	27	5	4.66	0.86	-2.43792	6.46672e-05	0.0005498	gi|223452546|gb|ACM89600.1|/8.99197e-135/leucine-rich repeat family protein / extensin family protein [Glycine max]
Unigene10491	65	12	11.21	2.07	-2.43708	3.30228e-10	6.30002e-09	gi|255586437|ref|XP_002533863.1|/5.3153e-87/thymidine kinase, putative [Ricinus communis]
Unigene18178	54	10	9.31	1.72	-2.43637	1.12348e-08	1.7751e-07	-
Unigene54182	97	18	16.73	3.1	-2.4321	1.52238e-14	5.44679e-13	gi|193876292|gb|ACF24768.1|/1.46482e-75/sesquiterpene synthase [Santalum album]
Unigene15538	75	14	12.93	2.41	-2.42362	1.67082e-11	3.65901e-10	gi|297736029|emb|CBI24067.3|/3.27549e-73/unnamed protein product [Vitis vinifera]
Unigene7951	37	7	6.38	1.2	-2.41052	3.02536e-06	3.36116e-05	gi|255549056|ref|XP_002515584.1|/1.91569e-29/chloroplast-targeted copper chaperone, putative [Ricinus communis]
Unigene52238	201	38	34.67	6.54	-2.40633	2.8678e-28	1.76738e-26	-
Unigene51257	121	23	20.87	3.96	-2.39786	1.57094e-17	6.66363e-16	gi|224066020|ref|XP_002301998.1|/7.90671e-90/predicted protein [Populus trichocarpa]
Unigene39433	163	31	28.11	5.34	-2.39617	4.11002e-23	2.1891e-21	gi|225442156|ref|XP_002275541.1|/2.05981e-59/PREDICTED: hypothetical protein [Vitis vinifera]
Unigene54084	63	12	10.87	2.07	-2.39265	9.51438e-10	1.71638e-08	gi|255567242|ref|XP_002524602.1|/7.25127e-120/conserved hypothetical protein [Ricinus communis]
Unigene28701	42	8	7.24	1.38	-2.39132	6.62956e-07	8.24911e-06	gi|255580286|ref|XP_002530972.1|/4.53383e-06/conserved hypothetical protein [Ricinus communis]
Unigene55311	68	13	11.73	2.24	-2.38863	2.13276e-10	4.17716e-09	gi|225443754|ref|XP_002265689.1|/5.36598e-110/PREDICTED: hypothetical protein [Vitis vinifera]
Unigene33059	1125	216	194.02	37.18	-2.38361	4.56244e-149	5.37045e-147	-
Unigene43	26	5	4.48	0.86	-2.38109	0.000110585	0.000891267	gi|224145901|ref|XP_002325804.1|/1.79608e-06/predicted protein [Populus trichocarpa]
Unigene27228	83	16	14.31	2.75	-2.37952	2.43452e-12	5.81863e-11	-
Unigene54105	57	11	9.83	1.89	-2.37881	7.2078e-09	1.17186e-07	gi|255542366|ref|XP_002512246.1|/1.32761e-121/conserved hypothetical protein [Ricinus communis]
Unigene2382	31	6	5.35	1.03	-2.37689	2.37118e-05	0.000222666	gi|225461876|ref|XP_002265352.1|/1.01587e-93/PREDICTED: hypothetical protein [Vitis vinifera]
Unigene51580	31	6	5.35	1.03	-2.37689	2.37118e-05	0.000222577	gi|255541340|ref|XP_002511734.1|/3.14707e-52/ESC, putative [Ricinus communis]
Unigene41822	31	6	5.35	1.03	-2.37689	2.37118e-05	0.000222488	gi|225440442|ref|XP_002271297.1|/1.90837e-36/PREDICTED: hypothetical protein [Vitis vinifera]
Unigene41961	290	56	50.01	9.64	-2.37511	1.58936e-39	1.20311e-37	gi|59804097|gb|AAX08057.1|/2.91294e-61/UDP-glucose dehydrogenase [Bambusa oldhamii]
Unigene12614	98	19	16.9	3.27	-2.36966	2.82106e-14	9.89767e-13	gi|242064878|ref|XP_002453728.1|/4.97928e-63/hypothetical protein SORBIDRAFT_04g011330 [Sorghum bicolor]
Unigene11772	108	21	18.63	3.61	-2.36756	1.45364e-15	5.51071e-14	gi|224135865|ref|XP_002322180.1|/1.20848e-14/predicted protein [Populus trichocarpa]
Unigene45181	1447	281	249.55	48.37	-2.36714	1.23806e-189	1.51804e-187	gi|302142150|emb|CBI19353.3|/2.98789e-66/unnamed protein product [Vitis vinifera]
Unigene51716	164	32	28.28	5.51	-2.35966	7.55892e-23	3.99892e-21	gi|225458749|ref|XP_002285058.1|/9.27322e-20/PREDICTED: hypothetical protein [Vitis vinifera]
Unigene44949	41	8	7.07	1.38	-2.35704	1.12441e-06	1.3478e-05	gi|3790100|gb|AAC67586.1|/7.9784e-56/pyrophosphate-dependent phosphofructokinase beta subunit [Citrus x paradisi]
Unigene51658	132	26	22.77	4.48	-2.34556	1.49539e-18	6.77011e-17	gi|108802688|ref|YP_636345.1|/8.30632e-29/hypothetical protein EuglglCp070 [Eucalyptus globulus subsp. globulus]
Unigene49143	862	171	148.66	29.43	-2.33666	5.63186e-112	6.31358e-110	gi|255637093|gb|ACU18878.1|/9.6723e-26/unknown [Glycine max]
Unigene40340	191	38	32.94	6.54	-2.33248	5.16292e-26	2.97906e-24	gi|255646563|gb|ACU23756.1|/7.99426e-43/unknown [Glycine max]
Unigene33193	35	7	6.04	1.2	-2.33151	8.70462e-06	8.92916e-05	-
Unigene55352	35	7	6.04	1.2	-2.33151	8.70462e-06	8.92527e-05	gi|224126073|ref|XP_002319749.1|/1.2018e-149/predicted protein [Populus trichocarpa]
Unigene53409	55	11	9.49	1.89	-2.32802	2.051e-08	3.1374e-07	gi|296082448|emb|CBI21453.3|/8.28967e-96/unnamed protein product [Vitis vinifera]
Unigene50208	30	6	5.17	1.03	-2.32752	4.0228e-05	0.000359411	gi|225439352|ref|XP_002270606.1|/2.69823e-75/PREDICTED: hypothetical protein [Vitis vinifera]
Unigene43309	50	10	8.62	1.72	-2.32528	9.23592e-08	1.29965e-06	gi|225439625|ref|XP_002266365.1|/1.85922e-07/PREDICTED: hypothetical protein [Vitis vinifera]
Unigene8423	50	10	8.62	1.72	-2.32528	9.23592e-08	1.29888e-06	gi|225429730|ref|XP_002280337.1|/2.96504e-128/PREDICTED: hypothetical protein [Vitis vinifera]
Unigene38023	40	8	6.9	1.38	-2.32193	1.90042e-06	2.1899e-05	-
Unigene29592	40	8	6.9	1.38	-2.32193	1.90042e-06	2.18883e-05	-
Unigene7398	169	34	29.15	5.85	-2.31699	5.2355e-23	2.78226e-21	-
Unigene54080	242	49	41.74	8.43	-2.30783	3.7826e-32	2.55158e-30	gi|118484599|gb|ABK94173.1|/4.78816e-55/unknown [Populus trichocarpa]
Unigene57018	74	15	12.76	2.58	-2.30619	8.64108e-11	1.76434e-09	gi|1814407|gb|AAB41898.1|/0/H+-transporting ATPase [Mesembryanthemum crystallinum]
Unigene30505	64	13	11.04	2.24	-2.30117	1.71583e-09	3.02351e-08	-
Unigene39088	2169	442	374.07	76.08	-2.29772	2.63746e-273	3.37452e-271	-
Unigene23245	225	46	38.8	7.92	-2.29248	8.6475e-30	5.53205e-28	gi|225436765|ref|XP_002267320.1|/3.92699e-18/PREDICTED: hypothetical protein isoform 1 [Vitis vinifera]
Unigene52606	34	7	5.86	1.2	-2.28787	1.46763e-05	0.000144022	gi|255633142|gb|ACU16926.1|/4.13565e-35/unknown [Glycine max]
Unigene1994	73	15	12.59	2.58	-2.28684	1.44612e-10	2.88269e-09	-
Unigene38287	39	8	6.73	1.38	-2.28594	3.20034e-06	3.54219e-05	gi|124507403|gb|ABN13680.1|/5.97677e-14/glutathione S-transferase [Salicornia brachiata]
Unigene13970	282	58	48.63	9.98	-2.28473	8.80958e-37	6.4209e-35	gi|10432446|emb|CAC10358.1|/1.53987e-37/protein phosphatase 2C [Nicotiana tabacum]
Unigene9024	165	34	28.46	5.85	-2.28243	4.05524e-22	2.08903e-20	-
Unigene51996	29	6	5	1.03	-2.27928	6.79314e-05	0.000574646	gi|255647687|gb|ACU24305.1|/3.5474e-54/unknown [Glycine max]
Unigene23273	29	6	5	1.03	-2.27928	6.79314e-05	0.00057444	-
Unigene11759	63	13	10.87	2.24	-2.27878	2.8728e-09	4.91151e-08	gi|224103271|ref|XP_002334072.1|/3.19906e-48/cc-nbs-lrr resistance protein [Populus trichocarpa]
Unigene3106	48	10	8.28	1.72	-2.26722	2.60214e-07	3.43191e-06	gi|225470509|ref|XP_002268169.1|/7.61959e-44/PREDICTED: hypothetical protein [Vitis vinifera]
Unigene55308	43	9	7.42	1.55	-2.25915	1.17856e-06	1.40984e-05	gi|297829770|ref|XP_002882767.1|/0/actin-11 [Arabidopsis lyrata subsp. lyrata]
Unigene49802	386	81	66.57	13.94	-2.25564	5.23594e-49	4.41808e-47	gi|255579071|ref|XP_002530384.1|/4.10623e-49/Allene oxide cyclase 4, chloroplast precursor, putative [Ricinus communis]
Unigene2560	76	16	13.11	2.75	-2.25316	9.0587e-11	1.84641e-09	-
Unigene51406	38	8	6.55	1.38	-2.24683	5.36904e-06	5.70645e-05	gi|255547047|ref|XP_002514581.1|/1.23037e-53/o-linked n-acetylglucosamine transferase, ogt, putative [Ricinus communis]
Unigene55304	38	8	6.55	1.38	-2.24683	5.36904e-06	5.70388e-05	gi|257228991|gb|ACV53022.1|/0/5-enolpyruvylshikimate-3-phosphate synthase [Amaranthus palmeri]
Unigene12638	38	8	6.55	1.38	-2.24683	5.36904e-06	5.70131e-05	-
Unigene47685	38	8	6.55	1.38	-2.24683	5.36904e-06	5.69873e-05	gi|225465847|ref|XP_002264859.1|/4.76573e-44/PREDICTED: hypothetical protein [Vitis vinifera]
Unigene34346	52	11	8.97	1.89	-2.24672	9.64262e-08	1.35445e-06	gi|224118308|ref|XP_002331450.1|/9.39063e-07/predicted protein [Populus trichocarpa]
Unigene42439	52	11	8.97	1.89	-2.24672	9.64262e-08	1.35365e-06	gi|255647024|gb|ACU23980.1|/3.81465e-13/unknown [Glycine max]
Unigene8505	52	11	8.97	1.89	-2.24672	9.64262e-08	1.35284e-06	-
Unigene40916	336	71	57.95	12.22	-2.24556	1.20948e-42	9.55489e-41	gi|296084540|emb|CBI25561.3|/4.0654e-23/unnamed protein product [Vitis vinifera]
Unigene36446	75	16	12.93	2.75	-2.23322	1.50633e-10	2.99511e-09	-
Unigene38240	28	6	4.83	1.03	-2.22938	0.000114149	0.000917482	-
Unigene56160	28	6	4.83	1.03	-2.22938	0.000114149	0.000917169	gi|225430456|ref|XP_002285482.1|/7.00064e-142/PREDICTED: hypothetical protein [Vitis vinifera]
Unigene6531	28	6	4.83	1.03	-2.22938	0.000114149	0.000916856	gi|83638481|gb|ABC33922.1|/9.27512e-125/beta-amyrin synthase [Gypsophila paniculata]
Unigene35872	28	6	4.83	1.03	-2.22938	0.000114149	0.000916543	gi|217071348|gb|ACJ84034.1|/6.98908e-47/unknown [Medicago truncatula]
Unigene31667	140	30	24.14	5.16	-2.22598	1.86379e-18	8.40562e-17	-
Unigene38218	102	22	17.59	3.79	-2.21449	9.26648e-14	2.94799e-12	gi|255546993|ref|XP_002514554.1|/3.8561e-29/zinc/iron transporter, putative [Ricinus communis]
Unigene1279	37	8	6.38	1.38	-2.20889	8.97174e-06	9.17917e-05	-
Unigene47901	106	23	18.28	3.96	-2.20669	3.48794e-14	1.19873e-12	gi|225443090|ref|XP_002273525.1|/8.21602e-39/PREDICTED: hypothetical protein [Vitis vinifera]
Unigene10982	580	126	100.03	21.69	-2.20533	7.60888e-71	7.5264e-69	gi|297842269|ref|XP_002889016.1|/0/hypothetical protein ARALYDRAFT_895389 [Arabidopsis lyrata subsp. lyrata]
Unigene45837	32	7	5.52	1.2	-2.20163	4.1179e-05	0.000366794	gi|255543162|ref|XP_002512644.1|/3.82837e-14/conserved hypothetical protein [Ricinus communis]
Unigene585	462	101	79.68	17.38	-2.19679	1.70594e-56	1.52705e-54	gi|255545932|ref|XP_002514026.1|/5.27116e-29/Aspartic proteinase nepenthesin-1 precursor, putative [Ricinus communis]
Unigene50050	64	14	11.04	2.41	-2.19564	4.9356e-09	8.18267e-08	gi|224061933|ref|XP_002300671.1|/8.70543e-79/predicted protein [Populus trichocarpa]
Unigene13909	132	29	22.77	4.99	-2.19002	3.66846e-17	1.52047e-15	gi|302142065|emb|CBI19268.3|/0/unnamed protein product [Vitis vinifera]
Unigene647	82	18	14.14	3.1	-2.18944	3.49364e-11	7.43646e-10	gi|255563808|ref|XP_002522905.1|/3.75445e-59/hypothetical protein RCOM_0864030 [Ricinus communis]
Unigene32042	50	11	8.62	1.89	-2.1893	2.6661e-07	3.50058e-06	-
Unigene18738	250	55	43.12	9.47	-2.18692	3.74076e-31	2.45306e-29	-
Unigene24967	122	27	21.04	4.65	-2.17783	7.00666e-16	2.69527e-14	-
Unigene40807	45	10	7.76	1.72	-2.17365	1.20106e-06	1.43239e-05	-
Unigene27553	216	48	37.25	8.26	-2.17303	6.5123e-27	3.85207e-25	-
Unigene2046	234	52	40.36	8.95	-2.17297	4.9893e-29	3.13222e-27	-
Unigene27603	314	70	54.15	12.05	-2.16793	2.54504e-38	1.90207e-36	gi|224102777|ref|XP_002312797.1|/9.47006e-20/predicted protein [Populus trichocarpa]
Unigene24559	85	19	14.66	3.27	-2.16452	2.15416e-11	4.66973e-10	-
Unigene53144	183	41	31.56	7.06	-2.16036	6.96336e-23	3.69215e-21	gi|297793649|ref|XP_002864709.1|/5.31927e-108/hypothetical protein ARALYDRAFT_919325 [Arabidopsis lyrata subsp. lyrata]
Unigene47492	31	7	5.35	1.2	-2.1565	6.8497e-05	0.000578392	gi|255627187|gb|ACU13938.1|/1.41085e-48/unknown [Glycine max]
Unigene30310	981	221	169.19	38.04	-2.15306	4.08792e-115	4.62682e-113	gi|224054286|ref|XP_002298184.1|/8.42633e-24/predicted protein [Populus trichocarpa]
Unigene51868	53	12	9.14	2.07	-2.14256	1.62435e-07	2.21043e-06	gi|242074554|ref|XP_002447213.1|/1.16151e-33/hypothetical protein SORBIDRAFT_06g030540 [Sorghum bicolor]
Unigene41376	44	10	7.59	1.72	-2.14169	1.98589e-06	2.27503e-05	gi|297735394|emb|CBI17834.3|/4.90695e-40/unnamed protein product [Vitis vinifera]
Unigene48276	88	20	15.18	3.44	-2.14169	1.32295e-11	2.91619e-10	gi|224083856|ref|XP_002307146.1|/4.55928e-56/predicted protein [Populus trichocarpa]
Unigene143	74	17	12.76	2.93	-2.12266	6.8805e-10	1.2635e-08	-
Unigene2937	104	24	17.94	4.13	-2.11897	2.58636e-13	7.31828e-12	-
Unigene49764	104	24	17.94	4.13	-2.11897	2.58636e-13	7.30949e-12	gi|217072806|gb|ACJ84763.1|/3.11228e-49/unknown [Medicago truncatula]
Unigene52861	52	12	8.97	2.07	-2.11548	2.67352e-07	3.50836e-06	gi|224081705|ref|XP_002306478.1|/5.77275e-88/predicted protein [Populus trichocarpa]
Unigene42858	52	12	8.97	2.07	-2.11548	2.67352e-07	3.50641e-06	gi|15233829|ref|NP_194175.1|/1.63601e-27/transcription initiation factor IIA gamma chain / TFIIA-gamma (TFIIA-S) [Arabidopsis thaliana]
Unigene42747	203	47	35.01	8.09	-2.11356	1.44747e-24	8.05586e-23	gi|297801680|ref|XP_002868724.1|/3.18546e-31/hypothetical protein ARALYDRAFT_916372 [Arabidopsis lyrata subsp. lyrata]
Unigene49183	125	29	21.56	4.99	-2.11125	1.17182e-15	4.45669e-14	gi|224106179|ref|XP_002314074.1|/1.47844e-58/predicted protein [Populus trichocarpa]
Unigene29651	284	66	48.98	11.36	-2.10823	1.19076e-33	8.22078e-32	-
Unigene24032	241	56	41.56	9.64	-2.10809	8.55844e-29	5.33023e-27	-
Unigene32350	77	18	13.28	3.1	-2.09892	4.18708e-10	7.85436e-09	-
Unigene8498	89	21	15.35	3.61	-2.08817	2.15978e-11	4.66901e-10	-
Unigene11139	106	25	18.28	4.3	-2.08786	2.57712e-13	7.30091e-12	gi|224119604|ref|XP_002331201.1|/0/predicted protein [Populus trichocarpa]
Unigene37215	229	54	39.49	9.29	-2.08774	4.19322e-27	2.49916e-25	-
Unigene42918	165	39	28.46	6.71	-2.08455	6.5974e-20	3.1377e-18	gi|225428059|ref|XP_002277916.1|/9.57712e-20/PREDICTED: hypothetical protein [Vitis vinifera]
Unigene13736	131	31	22.59	5.34	-2.08077	4.3795e-16	1.70417e-14	gi|255580519|ref|XP_002531084.1|/2.1223e-85/GTP cyclohydrolase I, putative [Ricinus communis]
Unigene57031	38	9	6.55	1.55	-2.07923	1.47667e-05	0.000144729	gi|225429791|ref|XP_002280681.1|/0/PREDICTED: hypothetical protein [Vitis vinifera]
Unigene13740	59	14	10.18	2.41	-2.07863	5.94032e-08	8.57431e-07	gi|224136796|ref|XP_002326947.1|/1.8048e-29/predicted protein [Populus trichocarpa]
Unigene16200	42	10	7.24	1.72	-2.07358	5.36848e-06	5.70844e-05	-
Unigene26058	109	26	18.8	4.48	-2.06916	1.56794e-13	4.66655e-12	-
Unigene25304	535	128	92.27	22.03	-2.06639	2.0722e-60	1.90561e-58	gi|225432973|ref|XP_002280640.1|/1.06035e-18/PREDICTED: hypothetical protein [Vitis vinifera]
Unigene53687	71	17	12.24	2.93	-2.06263	3.00218e-09	5.12155e-08	gi|255543058|ref|XP_002512592.1|/7.19695e-90/flap endonuclease-1, putative [Ricinus communis]
Unigene50280	875	210	150.91	36.15	-2.06162	2.0467e-97	2.24109e-95	gi|225462289|ref|XP_002265047.1|/9.6657e-81/PREDICTED: hypothetical protein [Vitis vinifera]
Unigene53408	129	31	22.25	5.34	-2.05889	1.15462e-15	4.3984e-14	-
Unigene44259	208	50	35.87	8.61	-2.05869	2.31862e-24	1.28134e-22	gi|255553418|ref|XP_002517750.1|/1.05894e-67/serine carboxypeptidase, putative [Ricinus communis]
Unigene43664	50	12	8.62	2.07	-2.05806	7.17202e-07	8.85854e-06	gi|15718687|ref|NP_000996.2|/3.63596e-46/40S ribosomal protein S3 [Homo sapiens]
Unigene38101	137	33	23.63	5.68	-2.05666	1.62414e-16	6.50263e-15	-
Unigene42936	108	26	18.63	4.48	-2.05606	2.54568e-13	7.23797e-12	gi|226531510|ref|NP_001150829.1|/3.6393e-19/WRKY69 - superfamily of TFs having WRKY and zinc finger domains [Zea mays]
Unigene55403	784	189	135.21	32.53	-2.05536	3.99156e-87	4.17641e-85	gi|62286957|sp|Q9XGA1.1|KPRS4_SPIOL/2.07673e-173/RecName: Full=Ribose-phosphate pyrophosphokinase 4; AltName: Full=Phosphoribosyl pyrophosphate synthase 4
Unigene40888	54	13	9.31	2.24	-2.05528	2.63276e-07	3.46259e-06	-
Unigene44759	54	13	9.31	2.24	-2.05528	2.63276e-07	3.46066e-06	gi|147821099|emb|CAN70962.1|/2.35896e-73/hypothetical protein [Vitis vinifera]
Unigene44561	319	77	55.02	13.25	-2.05396	2.09606e-36	1.50904e-34	gi|297803930|ref|XP_002869849.1|/4.55626e-37/hypothetical protein ARALYDRAFT_914433 [Arabidopsis lyrata subsp. lyrata]
Unigene10671	62	15	10.69	2.58	-2.05082	3.57192e-08	5.29869e-07	-
Unigene53461	66	16	11.38	2.75	-2.049	1.31943e-08	2.06392e-07	gi|225454414|ref|XP_002276427.1|/1.77671e-53/PREDICTED: hypothetical protein [Vitis vinifera]
Unigene2403	289	70	49.84	12.05	-2.04827	4.95566e-33	3.38163e-31	-
Unigene13512	70	17	12.07	2.93	-2.04245	4.8817e-09	8.09901e-08	gi|225439323|ref|XP_002269129.1|/1.62194e-169/PREDICTED: hypothetical protein [Vitis vinifera]
Unigene13171	185	45	31.91	7.75	-2.04174	1.29195e-21	6.56915e-20	-
Unigene55086	74	18	12.76	3.1	-2.04129	1.80878e-09	3.16597e-08	gi|225460588|ref|XP_002262835.1|/1.33424e-126/PREDICTED: hypothetical protein [Vitis vinifera]
Unigene54019	37	9	6.38	1.55	-2.04129	2.4183e-05	0.000226639	gi|255635054|gb|ACU17885.1|/5.17219e-86/unknown [Glycine max]
Unigene4855	37	9	6.38	1.55	-2.04129	2.4183e-05	0.000226548	gi|297739617|emb|CBI29799.3|/9.39624e-29/unnamed protein product [Vitis vinifera]
Unigene45521	156	38	26.9	6.54	-2.04024	1.96089e-18	8.77629e-17	gi|224084676|ref|XP_002307384.1|/3.81236e-19/predicted protein [Populus trichocarpa]
Unigene8942	554	135	95.54	23.24	-2.03949	1.73796e-61	1.61083e-59	-
Unigene38591	270	66	46.57	11.36	-2.03544	1.02236e-30	6.63043e-29	-
Unigene52318	241	59	41.56	10.16	-2.0323	1.50913e-27	9.13315e-26	gi|224054234|ref|XP_002298158.1|/3.90202e-51/predicted protein [Populus trichocarpa]
Unigene43457	782	192	134.87	33.05	-2.02885	1.73741e-85	1.80185e-83	-
Unigene41803	53	13	9.14	2.24	-2.0287	4.285e-07	5.50641e-06	gi|147773304|emb|CAN75909.1|/1.01897e-13/hypothetical protein [Vitis vinifera]
Unigene5241	61	15	10.52	2.58	-2.02769	5.80214e-08	8.40061e-07	gi|1350520|gb|AAB01562.1|/1.32958e-15/class II cytoplasmic small molecular weight heat shock protein 17.1 [Picea glauca]
Unigene56024	65	16	11.21	2.75	-2.02728	2.1415e-08	3.26101e-07	gi|296088789|emb|CBI38239.3|/9.05758e-131/unnamed protein product [Vitis vinifera]
Unigene15285	187	46	32.25	7.92	-2.02573	1.26644e-21	6.45335e-20	gi|255542486|ref|XP_002512306.1|/1.28457e-90/zinc finger protein, putative [Ricinus communis]
Unigene13128	73	18	12.59	3.1	-2.02194	2.93174e-09	5.00864e-08	-
Unigene51603	81	20	13.97	3.44	-2.02185	4.03568e-10	7.5885e-09	gi|225449919|ref|XP_002268366.1|/5.58092e-33/PREDICTED: hypothetical protein [Vitis vinifera]
Unigene40035	324	80	55.88	13.77	-2.0208	3.20674e-36	2.30162e-34	gi|108860774|sp|Q1SU99.3|H2B3_MEDTR/4.70355e-43/RecName: Full=Probable histone H2B.3
Unigene4410	316	78	54.5	13.43	-2.0208	2.24406e-35	1.59606e-33	gi|118483426|gb|ABK93613.1|/2.02499e-52/unknown [Populus trichocarpa]
Unigene44602	1626	402	280.43	69.19	-2.01901	1.26024e-174	1.52931e-172	-
Unigene23427	133	33	22.94	5.68	-2.0139	1.1071e-15	4.22422e-14	-
Unigene30674	1702	424	293.53	72.98	-2.00793	2.07486e-181	2.5309e-179	-
Unigene7748	44	11	7.59	1.89	-2.00571	5.19656e-06	5.56585e-05	gi|225452175|ref|XP_002264926.1|/4.43725e-09/PREDICTED: hypothetical protein [Vitis vinifera]
Unigene8138	40	10	6.9	1.72	-2.00419	1.42823e-05	0.000140448	gi|297742324|emb|CBI34473.3|/3.09829e-168/unnamed protein product [Vitis vinifera]
Unigene25902	40	10	6.9	1.72	-2.00419	1.42823e-05	0.00014039	-
Unigene758	76	19	13.11	3.27	-2.00331	1.75674e-09	3.09097e-08	-
Unigene51048	112	28	19.32	4.82	-2.00299	2.42628e-13	6.94884e-12	gi|224100859|ref|XP_002312043.1|/6.50279e-49/predicted protein [Populus trichocarpa]
Unigene10366	36	9	6.21	1.55	-2.00233	3.94248e-05	0.000352636	gi|225444688|ref|XP_002277730.1|/8.45072e-79/PREDICTED: hypothetical protein [Vitis vinifera]
Unigene5891	32	8	5.52	1.38	-2	0.000109406	0.000882673	gi|225436279|ref|XP_002269369.1|/1.20455e-116/PREDICTED: hypothetical protein [Vitis vinifera]
Unigene16506	48	12	8.28	2.07	-2	1.89763e-06	2.1899e-05	gi|255556792|ref|XP_002519429.1|/0/Uracil permease, putative [Ricinus communis]
Unigene52886	48	12	8.28	2.07	-2	1.89763e-06	2.18882e-05	gi|224112445|ref|XP_002316193.1|/3.35133e-27/predicted protein [Populus trichocarpa]
Unigene47671	187	47	32.25	8.09	-1.99509	3.19116e-21	1.59166e-19	gi|15218200|ref|NP_177927.1|/4.55683e-18/pollen Ole e 1 allergen and extensin family protein [Arabidopsis thaliana]
Unigene39047	151	38	26.04	6.54	-1.99337	2.12804e-17	8.96213e-16	gi|281398220|gb|ADA67933.1|/4.52288e-06/putative 14 kDa proline-rich protein DC2.15 [Wolffia arrhiza]
Unigene13173	107	27	18.45	4.65	-1.98832	1.0448e-12	2.61388e-11	-
Unigene14013	63	16	10.87	2.75	-1.98285	5.5943e-08	8.10967e-07	gi|1781324|emb|CAA71489.1|/3.3043e-84/peroxidase [Spinacia oleracea]
Unigene15191	142	36	24.49	6.2	-1.98185	2.42506e-16	9.54695e-15	gi|297735171|emb|CBI17533.3|/0/unnamed protein product [Vitis vinifera]
Unigene44756	130	33	22.42	5.68	-1.98082	4.60138e-15	1.70861e-13	-
Unigene4267	43	11	7.42	1.89	-1.97303	8.4136e-06	8.6457e-05	-
Unigene14745	188	48	32.42	8.26	-1.97267	4.94426e-21	2.45048e-19	gi|255549776|ref|XP_002515939.1|/1.71555e-32/conserved hypothetical protein [Ricinus communis]
Unigene1620	47	12	8.11	2.07	-1.97007	3.06986e-06	3.40739e-05	gi|255569420|ref|XP_002525677.1|/0/conserved hypothetical protein [Ricinus communis]
Unigene33699	39	10	6.73	1.72	-1.9682	2.31466e-05	0.000217706	-
Unigene43461	39	10	6.73	1.72	-1.9682	2.31466e-05	0.000217619	-
Unigene39018	35	9	6.04	1.55	-1.96228	6.39682e-05	0.000544644	-
Unigene16886	101	26	17.42	4.48	-1.95917	7.20786e-12	1.62848e-10	gi|225449313|ref|XP_002277071.1|/3.65484e-142/PREDICTED: hypothetical protein [Vitis vinifera]
Unigene9824	66	17	11.38	2.93	-1.95753	3.32428e-08	4.94692e-07	gi|255582259|ref|XP_002531921.1|/1.87215e-139/zinc finger protein, putative [Ricinus communis]
Unigene39442	124	32	21.39	5.51	-1.95681	3.15194e-14	1.08962e-12	gi|99646728|emb|CAK22420.1|/2.22639e-21/germin-like protein [Beta vulgaris]
Unigene15882	399	103	68.81	17.73	-1.95643	1.85801e-42	1.46292e-40	gi|255559867|ref|XP_002520952.1|/8.37881e-35/cation-transporting atpase plant, putative [Ricinus communis]
Unigene24531	2312	597	398.74	102.76	-1.95617	1.94243e-237	2.47182e-235	-
Unigene7263	131	34	22.59	5.85	-1.94918	7.07254e-15	2.58543e-13	-
Unigene16907	50	13	8.62	2.24	-1.94419	1.81011e-06	2.10023e-05	gi|297737352|emb|CBI26553.3|/1.18524e-146/unnamed protein product [Vitis vinifera]
Unigene53871	142	37	24.49	6.37	-1.94283	5.95854e-16	2.29584e-14	gi|122233481|sp|Q45QI7.2|CFI_CAMSI/2.84534e-89/RecName: Full=Chalcone--flavonone isomerase; Short=Chalcone isomerase
Unigene15091	134	35	23.11	6.02	-1.94068	4.23262e-15	1.58166e-13	gi|225435231|ref|XP_002284947.1|/5.95818e-53/PREDICTED: hypothetical protein [Vitis vinifera]
Unigene12174	69	18	11.9	3.1	-1.94062	1.97237e-08	3.02302e-07	-
Unigene22826	46	12	7.93	2.07	-1.93769	4.9473e-06	5.31096e-05	-
Unigene31185	623	163	107.44	28.06	-1.93694	1.64896e-64	1.54047e-62	-
Unigene52676	403	106	69.5	18.24	-1.92991	4.13698e-42	3.23564e-40	gi|255579863|ref|XP_002530768.1|/3.16159e-83/calcium lipid binding protein, putative [Ricinus communis]
Unigene51700	57	15	9.83	2.58	-1.92982	3.91942e-07	5.06705e-06	gi|224104561|ref|XP_002313480.1|/3.03842e-95/predicted protein [Populus trichocarpa]
Unigene28455	57	15	9.83	2.58	-1.92982	3.91942e-07	5.06427e-06	-
Unigene49174	38	10	6.55	1.72	-1.92909	3.73436e-05	0.000335295	gi|297735432|emb|CBI17872.3|/1.34341e-43/unnamed protein product [Vitis vinifera]
Unigene41616	3930	1037	677.78	178.49	-1.92497	0	0	gi|297833436|ref|XP_002884600.1|/5.80752e-09/ATP-citrate lyase B-1 [Arabidopsis lyrata subsp. lyrata]
Unigene27166	53	14	9.14	2.41	-1.92316	1.06579e-06	1.28145e-05	-
Unigene7893	34	9	5.86	1.55	-1.91863	0.000103277	0.000837816	gi|296084630|emb|CBI25718.3|/0/unnamed protein product [Vitis vinifera]
Unigene54099	162	43	27.94	7.4	-1.91673	1.0772e-17	4.62764e-16	gi|224100141|ref|XP_002311760.1|/2.68748e-106/predicted protein [Populus trichocarpa]
Unigene30440	312	83	53.81	14.29	-1.91287	1.30747e-32	8.87044e-31	-
Unigene52954	60	16	10.35	2.75	-1.91213	2.31036e-07	3.08511e-06	gi|255575173|ref|XP_002528491.1|/8.09868e-37/hydrolase, hydrolyzing O-glycosyl compounds, putative [Ricinus communis]
Unigene16655	75	20	12.93	3.44	-1.91024	6.9184e-09	1.12715e-07	gi|225425664|ref|XP_002269607.1|/0/PREDICTED: hypothetical protein [Vitis vinifera]
Unigene44863	10067	2692	1736.19	463.35	-1.90575	0	0	-
Unigene21737	41	11	7.07	1.89	-1.90332	2.17798e-05	0.00020592	-
Unigene22957	41	11	7.07	1.89	-1.90332	2.17798e-05	0.000205837	-
Unigene4970	253	68	43.63	11.7	-1.89881	1.77512e-26	1.03697e-24	gi|225443956|ref|XP_002272405.1|/6.42396e-102/PREDICTED: hypothetical protein [Vitis vinifera]
Unigene51781	104	28	17.94	4.82	-1.89607	1.03654e-11	2.30864e-10	gi|294463400|gb|ADE77231.1|/2.0817e-43/unknown [Picea sitchensis]
Unigene28388	735	198	126.76	34.08	-1.8951	1.22521e-73	1.2222e-71	gi|117622284|gb|ABK51386.1|/5.94031e-06/apyrase-like protein [Nicotiana tabacum]
Unigene54615	89	24	15.35	4.13	-1.89402	3.35616e-10	6.39245e-09	gi|15217591|ref|NP_171702.1|/3.14908e-180/GAE2 (UDP-D-GLUCURONATE 4-EPIMERASE 2); UDP-glucuronate 4-epimerase/ catalytic [Arabidopsis thaliana]
Unigene50984	63	17	10.87	2.93	-1.89138	1.3606e-07	1.87208e-06	gi|296084285|emb|CBI24673.3|/2.06499e-63/unnamed protein product [Vitis vinifera]
Unigene2576	37	10	6.38	1.72	-1.89115	5.99652e-05	0.000518626	-
Unigene34777	37	10	6.38	1.72	-1.89115	5.99652e-05	0.000518436	-
Unigene43420	37	10	6.38	1.72	-1.89115	5.99652e-05	0.000518245	gi|224163581|ref|XP_002338573.1|/2.24836e-29/early light-inducible protein [Populus trichocarpa]
Unigene52291	292	79	50.36	13.6	-1.88867	3.9885e-30	2.5655e-28	gi|255635617|gb|ACU18158.1|/1.06509e-40/unknown [Glycine max]
Unigene45456	59	16	10.18	2.75	-1.88823	3.6837e-07	4.77805e-06	gi|297798950|ref|XP_002867359.1|/4.91029e-67/integral membrane Yip1 family protein [Arabidopsis lyrata subsp. lyrata]
Unigene15550	107	29	18.45	4.99	-1.88651	6.15096e-12	1.39774e-10	gi|297744032|emb|CBI37002.3|/4.99996e-85/unnamed protein product [Vitis vinifera]
Unigene54057	125	34	21.56	5.85	-1.88185	1.14185e-13	3.54635e-12	gi|194462395|gb|ACF72672.1|/8.37383e-68/ribosomal protein L24 [Cucumis melo var. cantalupensis]
Unigene50204	114	31	19.66	5.34	-1.88035	1.36696e-12	3.3768e-11	gi|224097246|ref|XP_002310891.1|/1.13626e-65/predicted protein [Populus trichocarpa]
Unigene38719	132	36	22.77	6.2	-1.87679	2.54734e-14	9.00443e-13	gi|255553155|ref|XP_002517620.1|/1.7705e-42/conserved hypothetical protein [Ricinus communis]
Unigene54487	44	12	7.59	2.07	-1.87447	1.26955e-05	0.000126269	gi|297746108|emb|CBI16164.3|/1.68541e-77/unnamed protein product [Vitis vinifera]
Unigene24584	117	32	20.18	5.51	-1.8728	8.10896e-13	2.07727e-11	-
Unigene6733	51	14	8.8	2.41	-1.86847	2.7156e-06	3.05888e-05	-
Unigene45009	51	14	8.8	2.41	-1.86847	2.7156e-06	3.05742e-05	gi|225444157|ref|XP_002270585.1|/3.84413e-42/PREDICTED: hypothetical protein [Vitis vinifera]
Unigene56270	102	28	17.59	4.82	-1.86765	2.60122e-11	5.58231e-10	gi|296933855|gb|ABX82799.3|/5.41943e-145/acyl-ACP thioesterase [Jatropha curcas]
Unigene5802	58	16	10	2.75	-1.8625	5.85432e-07	7.32708e-06	-
Unigene54994	76	21	13.11	3.61	-1.8606	1.02955e-08	1.64323e-07	gi|225464041|ref|XP_002265814.1|/2.53813e-122/PREDICTED: hypothetical protein [Vitis vinifera]
Unigene55294	170	47	29.32	8.09	-1.85767	8.4919e-18	3.67493e-16	gi|225439825|ref|XP_002274179.1|/2.35372e-166/PREDICTED: hypothetical protein [Vitis vinifera]
Unigene51688	47	13	8.11	2.24	-1.8562	7.39812e-06	7.69627e-05	gi|224098485|ref|XP_002311191.1|/7.33059e-25/predicted protein [Populus trichocarpa]
Unigene35066	473	131	81.58	22.55	-1.85509	1.10783e-46	9.11903e-45	-
Unigene47568	83	23	14.31	3.96	-1.85345	2.25908e-09	3.89336e-08	-
Unigene29271	36	10	6.21	1.72	-1.85218	9.58186e-05	0.000783251	gi|2317729|gb|AAC50000.1|/1.55327e-06/reversibly glycosylated polypeptide-1 [Arabidopsis thaliana]
Unigene53286	36	10	6.21	1.72	-1.85218	9.58186e-05	0.000782979	gi|225449084|ref|XP_002275709.1|/1.02061e-90/PREDICTED: hypothetical protein [Vitis vinifera]
Unigene18567	54	15	9.31	2.58	-1.85141	1.58702e-06	1.86435e-05	-
Unigene41774	54	15	9.31	2.58	-1.85141	1.58702e-06	1.86342e-05	-
Unigene46359	176	49	30.35	8.43	-1.84809	2.99672e-18	1.3286e-16	gi|255576619|ref|XP_002529200.1|/8.18502e-18/conserved hypothetical protein [Ricinus communis]
Unigene32535	219	61	37.77	10.5	-1.84685	2.45886e-22	1.28067e-20	-
Unigene50717	890	248	153.49	42.69	-1.84617	9.19062e-86	9.5737e-84	gi|1169238|sp|Q07346.1|DCE_PETHY/4.15243e-53/RecName: Full=Glutamate decarboxylase; Short=GAD
Unigene37047	68	19	11.73	3.27	-1.84284	7.45136e-08	1.05994e-06	-
Unigene42660	1206	337	207.99	58	-1.84239	3.2094e-115	3.65003e-113	-
Unigene49669	50	14	8.62	2.41	-1.83865	4.31066e-06	4.67011e-05	gi|302142068|emb|CBI19271.3|/1.46554e-43/unnamed protein product [Vitis vinifera]
Unigene39815	103	29	17.76	4.99	-1.83152	3.8208e-11	8.10354e-10	-
Unigene38542	262	74	45.19	12.74	-1.82664	4.71082e-26	2.73158e-24	-
Unigene56565	46	13	7.93	2.24	-1.82382	1.1735e-05	0.00011756	gi|225439570|ref|XP_002264939.1|/0/PREDICTED: hypothetical protein [Vitis vinifera]
Unigene15221	141	40	24.32	6.88	-1.82166	1.22506e-14	4.43699e-13	-
Unigene55744	222	63	38.29	10.84	-1.8206	3.3423e-22	1.72933e-20	gi|224095007|ref|XP_002310325.1|/0/predicted protein [Populus trichocarpa]
Unigene30585	2435	691	419.95	118.94	-1.81998	7.01566e-227	8.83223e-225	-
Unigene19706	169	48	29.15	8.26	-1.81928	3.06188e-17	1.27806e-15	-
Unigene35282	302	86	52.08	14.8	-1.81513	1.52627e-29	9.65898e-28	gi|255645267|gb|ACU23131.1|/4.71972e-43/unknown [Glycine max]
Unigene28589	420	120	72.43	20.65	-1.81045	2.5629e-40	1.96534e-38	gi|6015063|sp|O81918.3|EF1D_BETVU/2.83981e-08/RecName: Full=Elongation factor 1-delta; Short=EF-1-delta; AltName: Full=Elongation factor 1B-beta; AltName: Full=eEF-1B beta
Unigene49851	168	48	28.97	8.26	-1.81035	4.7908e-17	1.97177e-15	gi|255568721|ref|XP_002525332.1|/7.14086e-17/conserved hypothetical protein [Ricinus communis]
Unigene14339	63	18	10.87	3.1	-1.81001	3.16504e-07	4.13034e-06	gi|226508148|ref|NP_001141419.1|/3.71259e-65/hypothetical protein LOC100273529 [Zea mays]
Unigene11784	49	14	8.45	2.41	-1.80992	6.8162e-06	7.14457e-05	-
Unigene34901	175	50	30.18	8.61	-1.80951	1.07337e-17	4.61961e-16	-
Unigene36927	1003	287	172.98	49.4	-1.80802	9.69464e-94	1.04693e-91	-
Unigene56154	405	116	69.85	19.97	-1.80643	7.78e-39	5.83302e-37	gi|225434451|ref|XP_002273446.1|/5.50848e-163/PREDICTED: hypothetical protein [Vitis vinifera]
Unigene21545	42	12	7.24	2.07	-1.80636	3.20288e-05	0.000290679	-
Unigene16831	156	45	26.9	7.75	-1.79534	8.83712e-16	3.39386e-14	gi|225423688|ref|XP_002276571.1|/1.38381e-41/PREDICTED: hypothetical protein [Vitis vinifera]
Unigene56301	97	28	16.73	4.82	-1.79533	2.50506e-10	4.83791e-09	gi|297746468|emb|CBI16524.3|/3.09284e-148/unnamed protein product [Vitis vinifera]
Unigene37975	218	63	37.6	10.84	-1.79437	1.98642e-21	1.00568e-19	gi|195623672|gb|ACG33666.1|/1.8472e-47/RHM1 [Zea mays]
Unigene49399	45	13	7.76	2.24	-1.79256	1.85362e-05	0.000177606	-
Unigene12931	45	13	7.76	2.24	-1.79256	1.85362e-05	0.000177534	gi|118484706|gb|ABK94223.1|/5.92834e-41/unknown [Populus trichocarpa]
Unigene39914	401	116	69.16	19.97	-1.7921	4.57624e-38	3.38786e-36	-
Unigene21369	324	94	55.88	16.18	-1.78812	5.71222e-31	3.72513e-29	gi|2244936|emb|CAB10358.1|/1.19987e-06/OEP8 like protein [Arabidopsis thaliana]
Unigene11527	93	27	16.04	4.65	-1.78637	6.67022e-10	1.22584e-08	gi|225459052|ref|XP_002283727.1|/6.11498e-19/PREDICTED: hypothetical protein [Vitis vinifera]
Unigene16429	729	212	125.73	36.49	-1.78476	1.97257e-67	1.89544e-65	gi|297737842|emb|CBI27043.3|/7.9013e-174/unnamed protein product [Vitis vinifera]
Unigene9454	103	30	17.76	5.16	-1.78319	8.65164e-11	1.76496e-09	-
Unigene54375	79	23	13.62	3.96	-1.78215	1.38065e-08	2.15539e-07	gi|255579665|ref|XP_002530672.1|/8.15374e-77/calmodulin binding protein, putative [Ricinus communis]
Unigene44344	154	45	26.56	7.75	-1.77699	2.14712e-15	8.11356e-14	gi|225460048|ref|XP_002273755.1|/2.80536e-15/PREDICTED: hypothetical protein [Vitis vinifera]
Unigene45096	89	26	15.35	4.48	-1.77667	1.77649e-09	3.12105e-08	-
Unigene49221	41	12	7.07	2.07	-1.77208	5.05282e-05	0.000442371	gi|54606738|dbj|BAD66761.1|/4.2937e-85/orf176 [Beta vulgaris subsp. vulgaris]
Unigene17619	58	17	10	2.93	-1.77103	1.33876e-06	1.58537e-05	-
Unigene7962	58	17	10	2.93	-1.77103	1.33876e-06	1.58457e-05	gi|224138052|ref|XP_002326506.1|/1.57416e-23/predicted protein [Populus trichocarpa]
Unigene15509	153	45	26.39	7.75	-1.76772	3.33976e-15	1.25198e-13	gi|225449296|ref|XP_002281324.1|/9.43126e-39/PREDICTED: hypothetical protein [Vitis vinifera]
Unigene33380	180	53	31.04	9.12	-1.76702	1.30628e-17	5.57108e-16	-
Unigene55227	825	243	142.28	41.83	-1.76612	5.15006e-75	5.15926e-73	gi|255552037|ref|XP_002517063.1|/9.28854e-91/Stem-specific protein TSJT1, putative [Ricinus communis]
Unigene33813	740	218	127.62	37.52	-1.76612	1.86393e-67	1.79839e-65	-
Unigene27155	556	164	95.89	28.23	-1.76415	4.82804e-51	4.16343e-49	-
Unigene24954	61	18	10.52	3.1	-1.76279	7.78834e-07	9.56958e-06	-
Unigene35897	484	143	83.47	24.61	-1.76201	1.43469e-44	1.16467e-42	-
Unigene32702	291	86	50.19	14.8	-1.7618	1.97099e-27	1.1837e-25	-
Unigene53801	44	13	7.59	2.24	-1.7606	2.9152e-05	0.000268189	gi|225461411|ref|XP_002282248.1|/5.53597e-45/PREDICTED: hypothetical protein [Vitis vinifera]
Unigene32099	44	13	7.59	2.24	-1.7606	2.9152e-05	0.000268085	-
Unigene33887	142	42	24.49	7.23	-1.76013	3.94146e-14	1.34089e-12	-
Unigene3500	98	29	16.9	4.99	-1.75991	3.58074e-10	6.78726e-09	-
Unigene8341	54	16	9.31	2.75	-1.75935	3.60782e-06	3.96894e-05	-
Unigene52329	81	24	13.97	4.13	-1.75812	1.26094e-08	1.98297e-07	gi|255554489|ref|XP_002518283.1|/1.57322e-76/UDP-glucuronic acid/UDP-N-acetylgalactosamine transporter, putative [Ricinus communis]
Unigene13682	81	24	13.97	4.13	-1.75812	1.26094e-08	1.98165e-07	gi|225436926|ref|XP_002275123.1|/2.85049e-69/PREDICTED: hypothetical protein [Vitis vinifera]
Unigene54636	192	57	33.11	9.81	-1.75494	1.58471e-18	7.16068e-17	gi|296081150|emb|CBI18176.3|/2.40557e-87/unnamed protein product [Vitis vinifera]
Unigene17849	434	129	74.85	22.2	-1.75344	7.13556e-40	5.41888e-38	-
Unigene9230	148	44	25.52	7.57	-1.75326	1.36653e-14	4.91157e-13	gi|224123890|ref|XP_002330234.1|/3.09422e-39/predicted protein [Populus trichocarpa]
Unigene16878	215	64	37.08	11.02	-1.75052	1.64895e-20	8.02059e-19	gi|255586545|ref|XP_002533909.1|/5.1251e-141/hypothetical protein RCOM_0237030 [Ricinus communis]
Unigene49871	1869	557	322.33	95.87	-1.74939	2.24328e-165	2.69445e-163	gi|225427029|ref|XP_002272081.1|/1.06706e-12/PREDICTED: hypothetical protein isoform 2 [Vitis vinifera]
Unigene48954	630	188	108.65	32.36	-1.7474	7.21384e-57	6.48199e-55	-
Unigene52279	57	17	9.83	2.93	-1.74629	2.09358e-06	2.39374e-05	gi|110743877|dbj|BAE99773.1|/8.41966e-46/hypothetical protein [Arabidopsis thaliana]
Unigene47674	107	32	18.45	5.51	-1.7435	7.221e-11	1.48469e-09	gi|224121234|ref|XP_002318532.1|/3.71909e-28/predicted protein [Populus trichocarpa]
Unigene49742	561	168	96.75	28.92	-1.74219	1.25509e-50	1.07837e-48	gi|255559947|ref|XP_002520992.1|/4.11217e-09/conserved hypothetical protein [Ricinus communis]
Unigene56919	150	45	25.87	7.75	-1.73901	1.24613e-14	4.50637e-13	gi|225456221|ref|XP_002279127.1|/0/PREDICTED: hypothetical protein, partial [Vitis vinifera]
Unigene19037	40	12	6.9	2.07	-1.73697	7.93338e-05	0.000657864	gi|20269881|gb|AAM18084.1|/5.22447e-18/flavanone 3-hydroxylase [Pyrus communis]
Unigene20987	1509	454	260.25	78.14	-1.73577	1.89404e-132	2.19653e-130	-
Unigene725	53	16	9.14	2.75	-1.73276	5.63266e-06	5.95706e-05	gi|224063369|ref|XP_002301115.1|/8.61208e-174/predicted protein [Populus trichocarpa]
Unigene47437	126	38	21.73	6.54	-1.73233	1.90373e-12	4.58726e-11	gi|134035500|gb|ABO47738.1|/3.67518e-33/alpha-tubulin [Gossypium hirsutum]
Unigene48808	73	22	12.59	3.79	-1.73201	8.95722e-08	1.26119e-06	gi|297740886|emb|CBI31068.3|/7.97093e-86/unnamed protein product [Vitis vinifera]
Unigene55192	278	84	47.94	14.46	-1.72916	1.18796e-25	6.72283e-24	gi|20146110|dbj|BAB88944.1|/3.32069e-149/protein phosphatase 2C [Mesembryanthemum crystallinum]
Unigene44036	453	137	78.13	23.58	-1.72831	9.40874e-41	7.2862e-39	-
Unigene26870	904	274	155.91	47.16	-1.72508	2.05736e-79	2.10584e-77	-
Unigene55933	253	77	43.63	13.25	-1.71933	2.68076e-23	1.4376e-21	gi|225461068|ref|XP_002281649.1|/3.2995e-162/PREDICTED: hypothetical protein [Vitis vinifera]
Unigene17836	46	14	7.93	2.41	-1.71829	2.62944e-05	0.000244964	-
Unigene9130	82	25	14.14	4.3	-1.71737	1.776e-08	2.73809e-07	-
Unigene50028	607	185	104.69	31.84	-1.71721	1.46611e-53	1.28309e-51	gi|225443742|ref|XP_002268815.1|/9.32255e-73/PREDICTED: hypothetical protein [Vitis vinifera]
Unigene21490	285	87	49.15	14.97	-1.71512	5.7956e-26	3.33594e-24	-
Unigene27769	95	29	16.38	4.99	-1.71482	1.33608e-09	2.39194e-08	-
Unigene10632	170	52	29.32	8.95	-1.71193	4.69106e-16	1.81939e-14	gi|255634473|gb|ACU17601.1|/6.04947e-06/unknown [Glycine max]
Unigene53388	124	38	21.39	6.54	-1.70957	4.54116e-12	1.05121e-10	gi|224059258|ref|XP_002299793.1|/7.75328e-78/predicted protein [Populus trichocarpa]
Unigene16928	124	38	21.39	6.54	-1.70957	4.54116e-12	1.05018e-10	gi|297736962|emb|CBI26163.3|/1.84835e-111/unnamed protein product [Vitis vinifera]
Unigene53782	212	65	36.56	11.19	-1.70806	1.31207e-19	6.19011e-18	gi|20269901|gb|AAM18095.1|AF498303_1/1.04832e-144/putative sodium-dependent bile acid symporter [Arabidopsis thaliana]
Unigene5763	205	63	35.36	10.84	-1.70575	5.81586e-19	2.67416e-17	gi|224100141|ref|XP_002311760.1|/7.57337e-154/predicted protein [Populus trichocarpa]
Unigene41384	65	20	11.21	3.44	-1.70431	6.36656e-07	7.94285e-06	gi|300681467|emb|CBH32561.1|/2.87672e-40/histone H3, expressed [Triticum aestivum]
Unigene19648	65	20	11.21	3.44	-1.70431	6.36656e-07	7.93864e-06	gi|37901017|gb|AAP46148.1|/2.41563e-31/actin 2 [Pseudo-nitzschia multiseries]
Unigene42774	156	48	26.9	8.26	-1.70339	9.30444e-15	3.38555e-13	gi|1781324|emb|CAA71489.1|/2.06955e-22/peroxidase [Spinacia oleracea]
Unigene15622	182	56	31.39	9.64	-1.7032	5.61712e-17	2.3038e-15	-
Unigene26350	91	28	15.69	4.82	-1.70274	3.53202e-09	5.96063e-08	gi|255540007|ref|XP_002511068.1|/2.97882e-13/conserved hypothetical protein [Ricinus communis]
Unigene34776	117	36	20.18	6.2	-1.70259	2.03728e-11	4.42451e-10	-
Unigene37993	39	12	6.73	2.07	-1.70098	0.000123945	0.000972964	-
Unigene1345	39	12	6.73	2.07	-1.70098	0.000123945	0.000972639	gi|297838185|ref|XP_002886974.1|/8.16235e-15/hypothetical protein ARALYDRAFT_475686 [Arabidopsis lyrata subsp. lyrata]
Unigene2993	39	12	6.73	2.07	-1.70098	0.000123945	0.000972315	gi|147840633|emb|CAN68320.1|/2.92396e-108/hypothetical protein [Vitis vinifera]
Unigene41570	402	124	69.33	21.34	-1.69992	1.51291e-35	1.0793e-33	gi|218196491|gb|EEC78918.1|/8.66994e-21/hypothetical protein OsI_19332 [Oryza sativa Indica Group]
Unigene9684	107	33	18.45	5.68	-1.69966	1.56381e-10	3.10677e-09	-
Unigene42516	446	138	76.92	23.75	-1.69543	4.05784e-39	3.05207e-37	-
Unigene52995	129	40	22.25	6.88	-1.69332	2.40316e-12	5.74951e-11	gi|224097148|ref|XP_002310852.1|/4.4568e-160/predicted protein [Populus trichocarpa]
Unigene15504	42	13	7.24	2.24	-1.69249	7.11234e-05	0.000599065	gi|225454745|ref|XP_002273656.1|/6.81138e-92/PREDICTED: hypothetical protein [Vitis vinifera]
Unigene43120	100	31	17.25	5.34	-1.69168	7.04316e-10	1.28935e-08	-
Unigene51002	58	18	10	3.1	-1.68966	2.9307e-06	3.26679e-05	gi|255554246|ref|XP_002518163.1|/1.25861e-44/GATA transcription factor, putative [Ricinus communis]
Unigene34783	58	18	10	3.1	-1.68966	2.9307e-06	3.26524e-05	-
Unigene55489	45	14	7.76	2.41	-1.68702	4.0883e-05	0.000364571	gi|225443908|ref|XP_002271488.1|/1.77465e-103/PREDICTED: hypothetical protein [Vitis vinifera]
Unigene24179	61	19	10.52	3.27	-1.68577	1.6975e-06	1.98031e-05	-
Unigene35418	308	96	53.12	16.52	-1.68504	2.77648e-27	1.65898e-25	-
Unigene12761	924	289	159.36	49.74	-1.67981	3.37216e-78	3.43668e-76	-
Unigene25039	342	107	58.98	18.42	-1.67895	5.45104e-30	3.49669e-28	gi|225452601|ref|XP_002281222.1|/1.21418e-22/PREDICTED: hypothetical protein [Vitis vinifera]
Unigene5709	51	16	8.8	2.75	-1.67807	1.35686e-05	0.000134102	-
Unigene7605	271	85	46.74	14.63	-1.67573	5.09156e-24	2.78757e-22	-
Unigene51631	86	27	14.83	4.65	-1.67322	1.43658e-08	2.23973e-07	gi|255542130|ref|XP_002512129.1|/8.80736e-71/conserved hypothetical protein [Ricinus communis]
Unigene42573	124	39	21.39	6.71	-1.67255	9.66394e-12	2.16057e-10	gi|225457339|ref|XP_002284698.1|/1.39873e-07/PREDICTED: hypothetical protein [Vitis vinifera]
Unigene49940	305	96	52.6	16.52	-1.67085	9.91412e-27	5.8204e-25	gi|224134458|ref|XP_002327410.1|/8.48017e-34/predicted protein [Populus trichocarpa]
Unigene8320	73	23	12.59	3.96	-1.66871	1.92529e-07	2.59892e-06	gi|224105447|ref|XP_002313814.1|/2.214e-77/predicted protein [Populus trichocarpa]
Unigene39504	225	71	38.8	12.22	-1.66681	4.61282e-20	2.20274e-18	gi|225436689|ref|XP_002263184.1|/1.87822e-23/PREDICTED: hypothetical protein [Vitis vinifera]
Unigene29090	95	30	16.38	5.16	-1.66649	2.84882e-09	4.87759e-08	-
Unigene51892	60	19	10.35	3.27	-1.66227	2.618e-06	2.96028e-05	gi|255564685|ref|XP_002523337.1|/1.22666e-75/Aspartic proteinase nepenthesin-1 precursor, putative [Ricinus communis]
Unigene47419	104	33	17.94	5.68	-1.65922	5.66778e-10	1.04652e-08	gi|255541666|ref|XP_002511897.1|/1.27575e-62/ferric-chelate reductase, putative [Ricinus communis]
Unigene43014	41	13	7.07	2.24	-1.65821	0.000110296	0.000889546	gi|224130752|ref|XP_002320918.1|/7.25448e-44/predicted protein [Populus trichocarpa]
Unigene48401	41	13	7.07	2.24	-1.65821	0.000110296	0.000889241	gi|17863981|gb|AAL47004.1|AF448811_1/5.37866e-36/unknown [Davidia involucrata]
Unigene37242	192	61	33.11	10.5	-1.65688	3.32206e-17	1.38421e-15	gi|255646290|gb|ACU23629.1|/8.19054e-11/unknown [Glycine max]
Unigene46046	500	159	86.23	27.37	-1.65559	2.85604e-42	2.24123e-40	gi|297733926|emb|CBI15173.3|/8.58469e-09/unnamed protein product [Vitis vinifera]
Unigene55892	547	174	94.34	29.95	-1.65531	4.54084e-46	3.72475e-44	gi|297849352|ref|XP_002892557.1|/2.29871e-123/predicted protein [Arabidopsis lyrata subsp. lyrata]
Unigene16353	44	14	7.59	2.41	-1.65507	6.32742e-05	0.00053893	gi|225424667|ref|XP_002264073.1|/1.69149e-97/PREDICTED: hypothetical protein [Vitis vinifera]
Unigene49126	116	37	20.01	6.37	-1.65136	6.61098e-11	1.37245e-09	gi|217072288|gb|ACJ84504.1|/1.77379e-19/unknown [Medicago truncatula]
Unigene47856	100	32	17.25	5.51	-1.64647	1.48523e-09	2.64289e-08	gi|10444388|gb|AAG17888.1|/1.92852e-88/dihydrolipoamide dehydrogenase precursor [Solanum tuberosum]
Unigene14307	134	43	23.11	7.4	-1.64292	2.65346e-12	6.32265e-11	gi|225437810|ref|XP_002282028.1|/0/PREDICTED: hypothetical protein [Vitis vinifera]
Unigene12429	137	44	23.63	7.57	-1.64225	1.55381e-12	3.81835e-11	gi|225446040|ref|XP_002270586.1|/8.02697e-104/PREDICTED: hypothetical protein [Vitis vinifera]
Unigene29641	53	17	9.14	2.93	-1.64129	1.20645e-05	0.000120706	gi|270055600|gb|ACZ59077.1|/1.2986e-37/cinnamoyl CoA reductase [Eucalyptus pilularis]
Unigene39072	87	28	15	4.82	-1.63786	1.96571e-08	3.01477e-07	-
Unigene40245	416	134	71.74	23.06	-1.63739	6.62422e-35	4.69721e-33	-
Unigene53213	270	87	46.57	14.97	-1.63733	3.3639e-23	1.79576e-21	gi|255561142|ref|XP_002521583.1|/4.7325e-56/sugar transporter, putative [Ricinus communis]
Unigene51826	124	40	21.39	6.88	-1.63646	2.0176e-11	4.38986e-10	gi|224108870|ref|XP_002314997.1|/1.50266e-41/predicted protein [Populus trichocarpa]
Unigene49326	201	65	34.67	11.19	-1.63148	1.39569e-17	5.94165e-16	gi|255632526|gb|ACU16613.1|/7.41766e-21/unknown [Glycine max]
Unigene47291	284	92	48.98	15.84	-1.62862	3.60524e-24	1.98305e-22	-
Unigene27676	46	15	7.93	2.58	-1.61995	5.59282e-05	0.000487111	gi|281410942|gb|ADA68879.1|/1.36747e-18/thylakoid ascorbate peroxidase precursor [Suaeda salsa]
Unigene30434	49	16	8.45	2.75	-1.61952	3.21494e-05	0.000291661	-
Unigene19140	834	272	143.83	46.82	-1.61917	3.11094e-67	2.96509e-65	-
Unigene40701	52	17	8.97	2.93	-1.61421	1.85091e-05	0.000177491	gi|224083705|ref|XP_002307092.1|/1.77221e-34/predicted protein [Populus trichocarpa]
Unigene47001	52	17	8.97	2.93	-1.61421	1.85091e-05	0.000177419	gi|255568247|ref|XP_002525098.1|/2.22335e-16/ubiquitin-conjugating enzyme m, putative [Ricinus communis]
Unigene581	58	19	10	3.27	-1.61264	6.15968e-06	6.48529e-05	-
Unigene51349	537	176	92.61	30.29	-1.61233	1.22633e-43	9.8198e-42	gi|1345946|sp|Q07510.1|FABH_SPIOL/3.6421e-82/RecName: Full=3-oxoacyl-[acyl-carrier-protein] synthase III, chloroplastic; AltName: Full=Beta-ketoacyl-ACP synthase III; Short=KAS III; Flags: Precursor
Unigene37622	3006	986	518.43	169.71	-1.61108	1.07447e-235	1.35996e-233	-
Unigene4512	283	93	48.81	16.01	-1.6082	1.11451e-23	6.07354e-22	-
Unigene41473	73	24	12.59	4.13	-1.60806	4.00794e-07	5.1673e-06	gi|217072776|gb|ACJ84748.1|/4.95268e-08/unknown [Medicago truncatula]
Unigene37400	70	23	12.07	3.96	-1.60785	6.91024e-07	8.57117e-06	-
Unigene6018	100	33	17.25	5.68	-1.60263	3.06046e-09	5.21719e-08	-
Unigene50427	1129	376	194.71	64.72	-1.58904	5.36608e-88	5.66494e-86	gi|255555681|ref|XP_002518876.1|/4.01661e-98/short-chain dehydrogenase, putative [Ricinus communis]
Unigene54274	90	30	15.52	5.16	-1.58869	2.34672e-08	3.5574e-07	gi|4884966|gb|AAD31896.1|AF145478_1/1.64434e-114/calcium ATPase [Mesembryanthemum crystallinum]
Unigene41238	216	72	37.25	12.39	-1.58806	4.0387e-18	1.77386e-16	-
Unigene56220	84	28	14.49	4.82	-1.58795	6.93272e-08	9.91556e-07	gi|225448097|ref|XP_002273874.1|/1.70878e-135/PREDICTED: hypothetical protein [Vitis vinifera]
Unigene44834	198	66	34.15	11.36	-1.58792	9.84806e-17	3.99041e-15	gi|255543873|ref|XP_002512999.1|/7.94449e-29/NADH dehydrogenase, putative [Ricinus communis]
Unigene51715	222	74	38.29	12.74	-1.5876	1.39382e-18	6.3224e-17	gi|224077818|ref|XP_002305421.1|/3.38943e-38/predicted protein [Populus trichocarpa]
Unigene5050	99	33	17.07	5.68	-1.5875	4.63882e-09	7.70692e-08	gi|224106818|ref|XP_002314296.1|/1.30879e-142/predicted protein [Populus trichocarpa]
Unigene34432	173	58	29.84	9.98	-1.58014	1.05653e-14	3.83839e-13	gi|297738432|emb|CBI27633.3|/4.34193e-20/unnamed protein product [Vitis vinifera]
Unigene14462	343	115	59.16	19.79	-1.57985	1.12802e-27	6.8976e-26	gi|225463319|ref|XP_002267838.1|/7.04485e-31/PREDICTED: hypothetical protein [Vitis vinifera]
Unigene47264	244	82	42.08	14.11	-1.57642	4.49462e-20	2.15066e-18	gi|224142347|ref|XP_002324520.1|/1.63906e-17/predicted protein [Populus trichocarpa]
Unigene56552	327	110	56.4	18.93	-1.57502	2.39484e-26	1.39208e-24	gi|255557635|ref|XP_002519847.1|/0/Peptide transporter, putative [Ricinus communis]
Unigene50593	202	68	34.84	11.7	-1.57424	7.69868e-17	3.14111e-15	gi|224069082|ref|XP_002326270.1|/3.06787e-85/predicted protein [Populus trichocarpa]
Unigene8988	187	63	32.25	10.84	-1.57293	1.10494e-15	4.22279e-14	-
Unigene56456	988	333	170.39	57.32	-1.57173	4.79474e-76	4.84454e-74	gi|255551747|ref|XP_002516919.1|/0/Xyloglucan 6-xylosyltransferase, putative [Ricinus communis]
Unigene26580	2612	881	450.48	151.64	-1.57081	9.65486e-198	1.19629e-195	-
Unigene55516	323	109	55.71	18.76	-1.57028	6.10754e-26	3.49839e-24	gi|225427266|ref|XP_002281271.1|/1.03832e-143/PREDICTED: hypothetical protein [Vitis vinifera]
Unigene22110	74	25	12.76	4.3	-1.56922	5.35802e-07	6.73457e-06	-
Unigene53484	77	26	13.28	4.48	-1.56768	3.10968e-07	4.06035e-06	gi|242048988|ref|XP_002462238.1|/4.41969e-36/hypothetical protein SORBIDRAFT_02g022300 [Sorghum bicolor]
Unigene12523	59	20	10.18	3.44	-1.56526	8.23862e-06	8.47329e-05	-
Unigene9365	56	19	9.66	3.27	-1.56273	1.42741e-05	0.000140485	gi|225426866|ref|XP_002283515.1|/1.68357e-107/PREDICTED: hypothetical protein isoform 1 [Vitis vinifera]
Unigene32508	56	19	9.66	3.27	-1.56273	1.42741e-05	0.000140426	-
Unigene35851	486	165	83.82	28.4	-1.5614	6.33218e-38	4.67311e-36	gi|255543144|ref|XP_002512635.1|/2.4245e-15/serine-threonine protein kinase, plant-type, putative [Ricinus communis]
Unigene31451	527	179	90.89	30.81	-1.56072	5.83434e-41	4.53307e-39	-
Unigene33268	418	142	72.09	24.44	-1.56055	8.0298e-33	5.46351e-31	gi|302143938|emb|CBI23043.3|/5.92966e-06/unnamed protein product [Vitis vinifera]
Unigene9039	47	16	8.11	2.75	-1.56027	7.48436e-05	0.000623264	-
Unigene9836	53	18	9.14	3.1	-1.55993	2.4762e-05	0.000231328	gi|225431461|ref|XP_002280615.1|/1.15443e-82/PREDICTED: hypothetical protein [Vitis vinifera]
Unigene50762	179	61	30.87	10.5	-1.55582	7.24502e-15	2.64438e-13	gi|225430997|ref|XP_002278934.1|/3.33421e-34/PREDICTED: hypothetical protein [Vitis vinifera]
Unigene48422	205	70	35.36	12.05	-1.55309	8.98404e-17	3.65921e-15	gi|224122476|ref|XP_002318846.1|/1.73427e-26/AP2/ERF domain-containing transcription factor [Populus trichocarpa]
Unigene45961	562	192	96.92	33.05	-1.55214	3.05714e-43	2.4397e-41	gi|255583686|ref|XP_002532597.1|/1.38191e-27/strictosidine synthase, putative [Ricinus communis]
Unigene41504	196	67	33.8	11.53	-1.55163	4.43802e-16	1.72409e-14	-
Unigene18831	368	126	63.47	21.69	-1.54904	8.50672e-29	5.31207e-27	-
Unigene29543	70	24	12.07	4.13	-1.54721	1.39596e-06	1.64895e-05	-
Unigene55202	198	68	34.15	11.7	-1.54538	3.90244e-16	1.5261e-14	gi|62286956|sp|Q9XGA0.1|KPRS3_SPIOL/0/RecName: Full=Ribose-phosphate pyrophosphokinase 3, mitochondrial; AltName: Full=Phosphoribosyl pyrophosphate synthase 3; Flags: Precursor
Unigene43523	93	32	16.04	5.51	-1.54155	2.73358e-08	4.10682e-07	gi|297739757|emb|CBI29939.3|/5.00119e-21/unnamed protein product [Vitis vinifera]
Unigene24154	1219	420	210.23	72.29	-1.5401	1.05253e-90	1.1263e-88	-
Unigene46613	206	71	35.53	12.22	-1.53979	1.18239e-16	4.77457e-15	gi|224060765|ref|XP_002300265.1|/2.88884e-34/predicted protein [Populus trichocarpa]
Unigene55785	55	19	9.49	3.27	-1.53712	2.15998e-05	0.000204382	gi|224083091|ref|XP_002306945.1|/1.87814e-106/predicted protein [Populus trichocarpa]
Unigene17157	110	38	18.97	6.54	-1.53636	1.61392e-09	2.85891e-08	-
Unigene13533	347	120	59.84	20.65	-1.53497	6.77366e-27	3.99663e-25	-
Unigene41163	52	18	8.97	3.1	-1.53284	3.74848e-05	0.000336434	gi|224088768|ref|XP_002308531.1|/2.53462e-41/predicted protein [Populus trichocarpa]
Unigene35804	239	83	41.22	14.29	-1.52834	6.68662e-19	3.06258e-17	-
Unigene54040	334	116	57.6	19.97	-1.52823	8.3833e-26	4.75565e-24	gi|18414255|ref|NP_568121.1|/1.97466e-85/RABC2A (RAB GTPASE HOMOLOG C2A); GTP binding / GTP-dependent protein binding / myosin XI tail binding [Arabidopsis thaliana]
Unigene11791	144	50	24.83	8.61	-1.528	5.7899e-12	1.32207e-10	gi|297744466|emb|CBI37728.3|/9.72154e-22/unnamed protein product [Vitis vinifera]
Unigene47944	46	16	7.93	2.75	-1.52789	0.000113401	0.000912398	gi|225460322|ref|XP_002280140.1|/1.13371e-11/PREDICTED: hypothetical protein [Vitis vinifera]
Unigene55023	46	16	7.93	2.75	-1.52789	0.000113401	0.000912086	gi|225440572|ref|XP_002276782.1|/1.81228e-43/PREDICTED: hypothetical protein [Vitis vinifera]
Unigene24099	115	40	19.83	6.88	-1.5272	8.24644e-10	1.50029e-08	-
Unigene51191	420	146	72.43	25.13	-1.52718	5.33998e-32	3.58159e-30	gi|255544260|ref|XP_002513192.1|/1.54153e-61/60S ribosomal protein L6, putative [Ricinus communis]
Unigene34744	69	24	11.9	4.13	-1.52675	2.10228e-06	2.40252e-05	-
Unigene54350	155	54	26.73	9.29	-1.52471	1.01946e-12	2.55321e-11	gi|225462994|ref|XP_002263791.1|/1.27528e-130/PREDICTED: hypothetical protein [Vitis vinifera]
Unigene51054	132	46	22.77	7.92	-1.52356	4.92898e-11	1.03791e-09	gi|255567650|ref|XP_002524804.1|/3.62281e-23/conserved hypothetical protein [Ricinus communis]
Unigene4542	352	123	60.71	21.17	-1.51991	6.81874e-27	4.01317e-25	gi|224128073|ref|XP_002320237.1|/3.36144e-22/catechol o-methyltransferase related [Populus trichocarpa]
Unigene16403	60	21	10.35	3.61	-1.51956	1.08454e-05	0.000109159	gi|225456067|ref|XP_002280613.1|/0/PREDICTED: hypothetical protein [Vitis vinifera]
Unigene21501	675	236	116.41	40.62	-1.51895	5.01232e-50	4.25993e-48	-
Unigene2961	163	57	28.11	9.81	-1.51876	3.0661e-13	8.52209e-12	-
Unigene47436	591	207	101.93	35.63	-1.51641	6.5979e-44	5.30129e-42	gi|255559165|ref|XP_002520604.1|/1.86366e-21/Cell elongation protein diminuto, putative [Ricinus communis]
Unigene26161	428	150	73.81	25.82	-1.51533	3.15978e-32	2.13757e-30	-
Unigene16984	171	60	29.49	10.33	-1.51339	9.2259e-14	2.94703e-12	gi|225458774|ref|XP_002283258.1|/0/PREDICTED: hypothetical protein [Vitis vinifera]
Unigene437	111	39	19.14	6.71	-1.51221	2.1103e-09	3.65031e-08	-
Unigene52447	742	261	127.97	44.92	-1.51038	2.26912e-54	1.99327e-52	gi|28465343|dbj|BAC57468.1|/2.2492e-70/pyruvate dehydrogenase E1alpha subunit [Beta vulgaris]
Unigene41062	91	32	15.69	5.51	-1.50972	6.14396e-08	8.84655e-07	gi|15223830|ref|NP_172914.1|/3.12e-15/DECOY (DECOY) [Arabidopsis thaliana]
Unigene9540	71	25	12.24	4.3	-1.50919	1.82937e-06	2.12153e-05	-
Unigene56967	176	62	30.35	10.67	-1.50814	4.73122e-14	1.59118e-12	gi|225453622|ref|XP_002267721.1|/0/PREDICTED: similar to pentatricopeptide (PPR) repeat-containing protein [Vitis vinifera]
Unigene55796	227	80	39.15	13.77	-1.50748	1.08516e-17	4.65332e-16	gi|225460500|ref|XP_002270847.1|/0/PREDICTED: similar to somatic embryogenesis receptor kinase [Vitis vinifera]
Unigene38111	156	55	26.9	9.47	-1.50617	1.32848e-12	3.28866e-11	gi|227937304|gb|ACP43298.1|/1.91155e-44/Ama r 2 pollen allergen [Amaranthus retroflexus]
Unigene51835	255	90	43.98	15.49	-1.50551	1.19051e-19	5.6279e-18	gi|225451455|ref|XP_002270017.1|/4.63877e-67/PREDICTED: hypothetical protein [Vitis vinifera]
Unigene5096	51	18	8.8	3.1	-1.50524	5.64984e-05	0.000491714	-
Unigene55000	51	18	8.8	3.1	-1.50524	5.64984e-05	0.000491532	gi|225429805|ref|XP_002282865.1|/8.48063e-118/PREDICTED: hypothetical protein [Vitis vinifera]
Unigene51746	246	87	42.43	14.97	-1.50301	5.8398e-19	2.67993e-17	gi|225426016|ref|XP_002273414.1|/8.33219e-69/PREDICTED: hypothetical protein [Vitis vinifera]
Unigene42707	113	40	19.49	6.88	-1.50225	1.83914e-09	3.21433e-08	-
Unigene35293	48	17	8.28	2.93	-1.49873	9.82082e-05	0.000801115	-
Unigene55871	231	82	39.84	14.11	-1.4975	8.27788e-18	3.58891e-16	gi|255562647|ref|XP_002522329.1|/1.18429e-79/Upstream activation factor subunit UAF30, putative [Ricinus communis]
Unigene22472	341	121	58.81	20.83	-1.4974	1.41507e-25	7.98885e-24	-
Unigene45569	135	48	23.28	8.26	-1.49488	5.5945e-11	1.17385e-09	gi|284504576|gb|ADB90478.1|/3.08506e-45/pectate lyase [Gossypium hirsutum]
Unigene34427	348	124	60.02	21.34	-1.49188	6.36244e-26	3.62674e-24	-
Unigene28297	73	26	12.59	4.48	-1.49071	1.58809e-06	1.86375e-05	-
Unigene15968	258	92	44.5	15.84	-1.49023	1.34584e-19	6.32411e-18	gi|21593521|gb|AAM65488.1|/1.21663e-08/membrane translocase-like protein [Arabidopsis thaliana]
Unigene27406	84	30	14.49	5.16	-1.48961	2.7057e-07	3.54466e-06	-
Unigene52963	204	73	35.18	12.56	-1.48592	9.81988e-16	3.76514e-14	gi|255563310|ref|XP_002522658.1|/6.52602e-71/Magnesium-dependent phosphatase, putative [Ricinus communis]
Unigene31514	366	131	63.12	22.55	-1.48497	5.11608e-27	3.04148e-25	gi|224108087|ref|XP_002314715.1|/3.74928e-32/predicted protein [Populus trichocarpa]
Unigene38920	187	67	32.25	11.53	-1.48391	1.60608e-14	5.73755e-13	gi|16930753|gb|AAL32036.1|AF439277_1/9.42034e-20/small heat shock protein [Retama raetam]
Unigene6716	53	19	9.14	3.27	-1.4829	4.88446e-05	0.000428428	-
Unigene38570	507	182	87.44	31.33	-1.48075	1.17899e-36	8.56657e-35	gi|255585747|ref|XP_002533554.1|/3.60496e-19/hypothetical protein RCOM_0772310 [Ricinus communis]
Unigene15386	167	60	28.8	10.33	-1.47923	4.4908e-13	1.19867e-11	gi|225453420|ref|XP_002272634.1|/1.60289e-174/PREDICTED: hypothetical protein [Vitis vinifera]
Unigene42107	189	68	32.6	11.7	-1.47836	1.39746e-14	5.01508e-13	-
Unigene28254	111	40	19.14	6.88	-1.47611	4.06626e-09	6.79403e-08	-
Unigene53676	2296	827	395.98	142.34	-1.47609	5.80396e-159	6.90085e-157	gi|255540719|ref|XP_002511424.1|/4.41476e-164/aldehyde dehydrogenase, putative [Ricinus communis]
Unigene37597	50	18	8.62	3.1	-1.47542	8.47752e-05	0.000699782	gi|225450757|ref|XP_002279349.1|/4.62414e-14/PREDICTED: hypothetical protein [Vitis vinifera]
Unigene21699	61	22	10.52	3.79	-1.47286	1.40707e-05	0.000138715	-
Unigene40589	677	245	116.76	42.17	-1.46926	7.78698e-48	6.52388e-46	-
Unigene48762	116	42	20.01	7.23	-1.46865	2.0624e-09	3.5727e-08	gi|297790580|ref|XP_002863175.1|/1.36861e-21/hypothetical protein ARALYDRAFT_333020 [Arabidopsis lyrata subsp. lyrata]
Unigene15948	69	25	11.9	4.3	-1.46855	4.08002e-06	4.44273e-05	gi|300077149|gb|ADJ66851.1|/2.64643e-86/O-methyltransferase [Vitis vinifera]
Unigene23964	69	25	11.9	4.3	-1.46855	4.08002e-06	4.44068e-05	-
Unigene45720	240	87	41.39	14.97	-1.46721	6.13186e-18	2.6634e-16	-
Unigene6877	102	37	17.59	6.37	-1.46539	2.0369e-08	3.11786e-07	-
Unigene20908	55	20	9.49	3.44	-1.464	4.21118e-05	0.000374961	-
Unigene53058	445	162	76.75	27.88	-1.46094	9.50046e-32	6.33597e-30	gi|225431865|ref|XP_002275330.1|/5.10116e-79/PREDICTED: hypothetical protein [Vitis vinifera]
Unigene55854	96	35	16.56	6.02	-1.45987	5.972e-08	8.61476e-07	gi|295917225|gb|ADG59899.1|/1.92654e-98/annexin 11 [Glycine max]
Unigene30821	118	43	20.35	7.4	-1.45943	1.78662e-09	3.13418e-08	-
Unigene4783	107	39	18.45	6.71	-1.45924	1.03044e-08	1.64353e-07	gi|147780242|emb|CAN65735.1|/1.28733e-122/hypothetical protein [Vitis vinifera]
Unigene46544	74	27	12.76	4.65	-1.45633	2.0455e-06	2.34218e-05	gi|224134228|ref|XP_002327787.1|/2.9516e-15/predicted protein [Populus trichocarpa]
Unigene44512	93	34	16.04	5.85	-1.45517	1.02307e-07	1.43193e-06	-
Unigene46271	101	37	17.42	6.37	-1.45138	3.01528e-08	4.50703e-07	gi|224068675|ref|XP_002302797.1|/3.69971e-47/predicted protein [Populus trichocarpa]
Unigene31917	120	44	20.7	7.57	-1.45127	1.54589e-09	2.7446e-08	-
Unigene36669	210	77	36.22	13.25	-1.45079	1.21899e-15	4.62862e-14	gi|255567359|ref|XP_002524659.1|/5.13062e-42/conserved hypothetical protein [Ricinus communis]
Unigene54596	161	59	27.77	10.16	-1.45063	2.46482e-12	5.88507e-11	gi|297794049|ref|XP_002864909.1|/6.89386e-111/hypothetical protein ARALYDRAFT_496672 [Arabidopsis lyrata subsp. lyrata]
Unigene13531	90	33	15.52	5.68	-1.45017	1.75324e-07	2.37621e-06	-
Unigene29623	90	33	15.52	5.68	-1.45017	1.75324e-07	2.37484e-06	-
Unigene37064	60	22	10.35	3.79	-1.44936	2.0956e-05	0.00019877	gi|225435042|ref|XP_002284305.1|/2.02001e-22/PREDICTED: hypothetical protein [Vitis vinifera]
Unigene56059	188	69	32.42	11.88	-1.44835	3.89762e-14	1.3279e-12	gi|225457034|ref|XP_002282761.1|/0/PREDICTED: hypothetical protein [Vitis vinifera]
Unigene55875	68	25	11.73	4.3	-1.44779	6.0617e-06	6.38785e-05	gi|224078662|ref|XP_002305597.1|/3.03648e-160/predicted protein [Populus trichocarpa]
Unigene52137	57	21	9.83	3.61	-1.44519	3.622e-05	0.000326077	gi|224077864|ref|XP_002305442.1|/1.26208e-30/predicted protein [Populus trichocarpa]
Unigene12455	451	166	77.78	28.57	-1.4449	1.16527e-31	7.72752e-30	gi|225449464|ref|XP_002283264.1|/0/PREDICTED: hypothetical protein [Vitis vinifera]
Unigene14166	3168	1167	546.36	200.87	-1.44359	1.69528e-211	2.11166e-209	gi|224117228|ref|XP_002331753.1|/2.88735e-12/predicted protein [Populus trichocarpa]
Unigene12635	190	70	32.77	12.05	-1.44334	3.37502e-14	1.16332e-12	-
Unigene740	228	84	39.32	14.46	-1.4432	9.55886e-17	3.87991e-15	gi|296084948|emb|CBI28357.3|/9.74057e-64/unnamed protein product [Vitis vinifera]
Unigene16885	114	42	19.66	7.23	-1.4432	4.50616e-09	7.4971e-08	gi|84468448|dbj|BAE71307.1|/0/putative WD-40 repeat protein [Trifolium pratense]
Unigene188	179	66	30.87	11.36	-1.44224	1.9123e-13	5.61338e-12	gi|19347816|gb|AAL86321.1|/3.44716e-54/putative poly(A)-binding protein [Arabidopsis thaliana]
Unigene47554	141	52	24.32	8.95	-1.44218	6.934e-11	1.42817e-09	gi|224140851|ref|XP_002323792.1|/1.44988e-69/predicted protein [Populus trichocarpa]
Unigene263	65	24	11.21	4.13	-1.44057	1.04454e-05	0.000105358	-
Unigene51545	111	41	19.14	7.06	-1.43885	7.69552e-09	1.24429e-07	gi|1842071|gb|AAB47558.1|/1.10529e-41/Nt-rab11e homolog [Mesembryanthemum crystallinum]
Unigene53535	116	43	20.01	7.4	-1.43512	3.88992e-09	6.52719e-08	gi|18447763|gb|AAL67992.1|/3.33148e-108/putative serine carboxypeptidase precursor [Gossypium hirsutum]
Unigene32502	159	59	27.42	10.16	-1.43233	5.33542e-12	1.22423e-10	gi|255645225|gb|ACU23110.1|/4.88282e-08/unknown [Glycine max]
Unigene7803	70	26	12.07	4.48	-1.42986	5.21426e-06	5.56961e-05	-
Unigene40522	70	26	12.07	4.48	-1.42986	5.21426e-06	5.56708e-05	-
Unigene15778	145	54	25.01	9.29	-1.42875	5.17244e-11	1.0882e-09	gi|255546339|ref|XP_002514229.1|/6.91378e-100/Hyoscyamine 6-dioxygenase, putative [Ricinus communis]
Unigene39013	231	86	39.84	14.8	-1.42862	1.04983e-16	4.24658e-15	-
Unigene52531	137	51	23.63	8.78	-1.42833	1.73659e-10	3.42976e-09	gi|154721452|gb|ABS84825.1|/1.03622e-46/thioredoxin [Limonium bicolor]
Unigene47629	1603	597	276.46	102.76	-1.42779	3.04814e-106	3.40092e-104	gi|224076226|ref|XP_002304909.1|/5.22903e-19/predicted protein [Populus trichocarpa]
Unigene51492	166	62	28.63	10.67	-1.42397	2.34014e-12	5.61014e-11	gi|255550077|ref|XP_002516089.1|/5.39399e-73/carboxy-lyase, putative [Ricinus communis]
Unigene51531	107	40	18.45	6.88	-1.42314	1.93462e-08	2.97096e-07	gi|225448485|ref|XP_002271550.1|/7.09813e-73/PREDICTED: hypothetical protein [Vitis vinifera]
Unigene51197	883	330	152.29	56.8	-1.42286	4.91296e-59	4.48298e-57	gi|224054805|ref|XP_002298367.1|/4.34424e-56/predicted protein [Populus trichocarpa]
Unigene757	289	108	49.84	18.59	-1.42278	2.05314e-20	9.96598e-19	gi|224115856|ref|XP_002332074.1|/1.05883e-43/predicted protein [Populus trichocarpa]
Unigene26176	345	129	59.5	22.2	-1.42233	4.73188e-24	2.59669e-22	-
Unigene18131	773	289	133.31	49.74	-1.42231	7.19784e-52	6.22984e-50	-
Unigene42940	302	113	52.08	19.45	-1.42096	3.1676e-21	1.58326e-19	gi|7453853|gb|AAF63026.1|AF244923_1/9.8649e-33/peroxidase prx14 precursor [Spinacia oleracea]
Unigene33398	195	73	33.63	12.56	-1.42091	3.19704e-14	1.10359e-12	-
Unigene7516	80	30	13.8	5.16	-1.41923	1.30453e-06	1.54873e-05	gi|297744329|emb|CBI37299.3|/3.19126e-15/unnamed protein product [Vitis vinifera]
Unigene31521	88	33	15.18	5.68	-1.41821	3.81738e-07	4.94328e-06	-
Unigene9998	1610	604	277.67	103.96	-1.41734	1.55862e-105	1.7308e-103	-
Unigene42690	133	50	22.94	8.61	-1.41378	4.3374e-10	8.12986e-09	-
Unigene41096	305	115	52.6	19.79	-1.41029	3.4489e-21	1.71658e-19	-
Unigene30032	69	26	11.9	4.48	-1.40939	7.69678e-06	7.95773e-05	-
Unigene27858	604	228	104.17	39.24	-1.40854	2.5182e-40	1.93737e-38	-
Unigene15754	193	73	33.29	12.56	-1.40625	6.83288e-14	2.21265e-12	gi|225448725|ref|XP_002280954.1|/3.93899e-08/PREDICTED: hypothetical protein [Vitis vinifera]
Unigene16193	103	39	17.76	6.71	-1.40425	4.84734e-08	7.08356e-07	gi|224077192|ref|XP_002305171.1|/9.26542e-112/predicted protein [Populus trichocarpa]
Unigene48738	1358	515	234.21	88.64	-1.40177	7.42938e-88	7.80815e-86	gi|224094859|ref|XP_002310267.1|/7.24017e-31/predicted protein [Populus trichocarpa]
Unigene30905	187	71	32.25	12.22	-1.40005	1.96253e-13	5.7465e-12	-
Unigene49733	771	293	132.97	50.43	-1.39875	1.71644e-50	1.46408e-48	gi|255591110|ref|XP_002535439.1|/3.6389e-50/ATP phosphoribosyltransferase, putative [Ricinus communis]
Unigene12251	260	99	44.84	17.04	-1.39586	4.944e-18	2.1554e-16	gi|255632576|gb|ACU16638.1|/1.30255e-32/unknown [Glycine max]
Unigene52754	84	32	14.49	5.51	-1.39493	9.5975e-07	1.15988e-05	gi|224063519|ref|XP_002301184.1|/1.59572e-66/predicted protein [Populus trichocarpa]
Unigene45063	55	21	9.49	3.61	-1.39441	7.92656e-05	0.00065753	-
Unigene54896	173	66	29.84	11.36	-1.39328	1.88251e-12	4.54077e-11	gi|255558804|ref|XP_002520425.1|/4.46027e-172/laccase, putative [Ricinus communis]
Unigene47742	81	31	13.97	5.34	-1.38742	1.64264e-06	1.92298e-05	gi|297740582|emb|CBI30764.3|/5.73773e-29/unnamed protein product [Vitis vinifera]
Unigene3321	190	73	32.77	12.56	-1.38354	2.11314e-13	6.14167e-12	gi|224111602|ref|XP_002315917.1|/2.5856e-89/predicted protein [Populus trichocarpa]
Unigene9053	122	47	21.04	8.09	-1.37892	4.55826e-09	7.57843e-08	gi|76786474|gb|ABA54988.1|/2.48163e-43/xyloglucan endotransglycosylase hydrolase [Apium graveolens]
Unigene54416	70	27	12.07	4.65	-1.37612	9.66918e-06	9.80749e-05	gi|225456280|ref|XP_002283559.1|/1.02122e-135/PREDICTED: hypothetical protein [Vitis vinifera]
Unigene5039	57	22	9.83	3.79	-1.37499	6.7568e-05	0.000571983	-
Unigene55172	566	219	97.61	37.69	-1.37285	1.64346e-36	1.18682e-34	gi|225456559|ref|XP_002264600.1|/0/PREDICTED: hypothetical protein [Vitis vinifera]
Unigene47438	62	24	10.69	4.13	-1.37205	3.34394e-05	0.000302548	gi|256010124|gb|ACU55135.1|/4.54797e-52/dirigent-like protein 1 [Gossypium hirsutum]
Unigene28583	80	31	13.8	5.34	-1.36976	2.40244e-06	2.72439e-05	gi|297743306|emb|CBI36173.3|/3.33131e-33/unnamed protein product [Vitis vinifera]
Unigene16576	116	45	20.01	7.75	-1.36845	1.31718e-08	2.06178e-07	gi|255540845|ref|XP_002511487.1|/1.22566e-75/DNA binding protein, putative [Ricinus communis]
Unigene49359	85	33	14.66	5.68	-1.36792	1.20036e-06	1.43228e-05	-
Unigene172	152	59	26.21	10.16	-1.36722	7.55848e-11	1.54867e-09	gi|42567700|ref|NP_568173.2|/6.08623e-163/unknown protein [Arabidopsis thaliana]
Unigene47451	108	42	18.63	7.23	-1.36556	4.45244e-08	6.53487e-07	gi|255566462|ref|XP_002524216.1|/2.96849e-27/zinc finger protein, putative [Ricinus communis]
Unigene24598	1427	555	246.11	95.53	-1.36528	1.1232e-88	1.1911e-86	-
Unigene42976	424	165	73.12	28.4	-1.36438	1.61264e-27	9.73453e-26	gi|225451954|ref|XP_002283161.1|/8.58936e-37/PREDICTED: hypothetical protein [Vitis vinifera]
Unigene15936	136	53	23.46	9.12	-1.3631	8.50662e-10	1.54524e-08	gi|21593449|gb|AAM65416.1|/6.23131e-32/unknown [Arabidopsis thaliana]
Unigene43553	64	25	11.04	4.3	-1.36033	2.84762e-05	0.000262794	gi|224117976|ref|XP_002331527.1|/4.496e-25/predicted protein [Populus trichocarpa]
Unigene54980	105	41	18.11	7.06	-1.35905	7.57406e-08	1.0748e-06	gi|224127276|ref|XP_002320033.1|/2.64122e-87/predicted protein [Populus trichocarpa]
Unigene52006	128	50	22.08	8.61	-1.35866	2.86012e-09	4.89338e-08	gi|224142908|ref|XP_002324774.1|/4.11566e-26/predicted protein [Populus trichocarpa]
Unigene12618	215	84	37.08	14.46	-1.35857	1.28498e-14	4.63261e-13	gi|79324955|ref|NP_001031562.1|/1.39663e-68/unknown protein [Arabidopsis thaliana]
Unigene44966	238	93	41.05	16.01	-1.35841	5.07368e-16	1.96455e-14	-
Unigene28750	69	27	11.9	4.65	-1.35566	1.4133e-05	0.000139213	-
Unigene47372	74	29	12.76	4.99	-1.35452	7.02916e-06	7.35796e-05	gi|255566193|ref|XP_002524084.1|/4.12961e-53/dihydroneopterin aldolase, putative [Ricinus communis]
Unigene50910	375	147	64.67	25.3	-1.35396	2.9827e-24	1.64447e-22	gi|225464217|ref|XP_002265712.1|/2.59646e-50/PREDICTED: hypothetical protein [Vitis vinifera]
Unigene46199	609	239	105.03	41.14	-1.35219	2.6176e-38	1.95011e-36	-
Unigene40135	1088	427	187.64	73.5	-1.35215	4.46436e-67	4.2379e-65	gi|255565126|ref|XP_002523555.1|/2.04499e-38/Patatin precursor, putative [Ricinus communis]
Unigene43577	135	53	23.28	9.12	-1.35199	1.23327e-09	2.21293e-08	gi|297797441|ref|XP_002866605.1|/3.94783e-13/2-nitropropane dioxygenase family [Arabidopsis lyrata subsp. lyrata]
Unigene55135	112	44	19.32	7.57	-1.35173	3.25072e-08	4.84357e-07	gi|258549503|gb|ACV74414.1|/9.82374e-170/putative cinnamyl alcohol dehydrogenase [Camellia sinensis]
Unigene54987	84	33	14.49	5.68	-1.35109	1.74814e-06	2.03435e-05	gi|225427112|ref|XP_002276479.1|/3.35357e-82/PREDICTED: hypothetical protein [Vitis vinifera]
Unigene24543	173	68	29.84	11.7	-1.35074	6.14564e-12	1.39788e-10	-
Unigene56884	122	48	21.04	8.26	-1.34892	8.22972e-09	1.32701e-07	gi|225448511|ref|XP_002273082.1|/0/PREDICTED: hypothetical protein [Vitis vinifera]
Unigene41022	61	24	10.52	4.13	-1.34892	4.8897e-05	0.000428727	-
Unigene1977	61	24	10.52	4.13	-1.34892	4.8897e-05	0.000428568	gi|147807336|emb|CAN77532.1|/2.49084e-165/hypothetical protein [Vitis vinifera]
Unigene51170	256	101	44.15	17.38	-1.34499	7.06134e-17	2.8911e-15	gi|225451862|ref|XP_002282212.1|/7.15299e-35/PREDICTED: hypothetical protein [Vitis vinifera]
Unigene8842	81	32	13.97	5.51	-1.34221	2.98284e-06	3.31705e-05	gi|255542034|ref|XP_002512081.1|/4.82278e-139/Ureide permease, putative [Ricinus communis]
Unigene39932	91	36	15.69	6.2	-1.33951	7.44592e-07	9.1872e-06	-
Unigene46432	606	240	104.51	41.31	-1.33908	1.38212e-37	1.01681e-35	gi|225439894|ref|XP_002275070.1|/4.66536e-61/PREDICTED: hypothetical protein [Vitis vinifera]
Unigene39397	174	69	30.01	11.88	-1.33691	7.58624e-12	1.70741e-10	gi|224123616|ref|XP_002330165.1|/7.66976e-14/predicted protein [Populus trichocarpa]
Unigene38645	272	108	46.91	18.59	-1.33537	1.14445e-17	4.89865e-16	-
Unigene56328	413	164	71.23	28.23	-1.33526	5.0287e-26	2.90874e-24	gi|118488127|gb|ABK95883.1|/0/unknown [Populus trichocarpa]
Unigene24316	73	29	12.59	4.99	-1.33517	1.02249e-05	0.0001034	-
Unigene45688	292	116	50.36	19.97	-1.33444	7.67012e-19	3.50621e-17	gi|255626487|gb|ACU13588.1|/1.94134e-31/unknown [Glycine max]
Unigene14772	229	91	39.49	15.66	-1.3344	4.32408e-15	1.61327e-13	gi|224132934|ref|XP_002327915.1|/2.96952e-07/predicted protein [Populus trichocarpa]
Unigene1592	88	35	15.18	6.02	-1.33434	1.26765e-06	1.50722e-05	-
Unigene13712	83	33	14.31	5.68	-1.33306	2.5381e-06	2.87407e-05	-
Unigene5296	83	33	14.31	5.68	-1.33306	2.5381e-06	2.87269e-05	gi|225445968|ref|XP_002265761.1|/1.66173e-83/PREDICTED: hypothetical protein [Vitis vinifera]
Unigene51233	103	41	17.76	7.06	-1.33089	1.59182e-07	2.16868e-06	gi|225430287|ref|XP_002285114.1|/1.00384e-44/PREDICTED: hypothetical protein [Vitis vinifera]
Unigene57101	285	114	49.15	19.62	-1.32487	3.111e-18	1.37409e-16	gi|225433575|ref|XP_002270200.1|/0/PREDICTED: hypothetical protein [Vitis vinifera]
Unigene16862	125	50	21.56	8.61	-1.32427	8.65384e-09	1.39349e-07	gi|224065435|ref|XP_002301816.1|/7.43554e-94/predicted protein [Populus trichocarpa]
Unigene49647	65	26	11.21	4.48	-1.32322	3.52288e-05	0.000317883	gi|225449374|ref|XP_002282374.1|/9.49936e-43/PREDICTED: hypothetical protein [Vitis vinifera]
Unigene14969	337	135	58.12	23.24	-1.32242	3.11238e-21	1.55897e-19	gi|224059300|ref|XP_002299814.1|/8.61785e-118/predicted protein [Populus trichocarpa]
Unigene56066	257	103	44.32	17.73	-1.32177	1.53613e-16	6.16076e-15	gi|296084286|emb|CBI24674.3|/1.72534e-145/unnamed protein product [Vitis vinifera]
Unigene56751	107	43	18.45	7.4	-1.31802	1.15327e-07	1.60748e-06	gi|296086225|emb|CBI31666.3|/7.52021e-147/unnamed protein product [Vitis vinifera]
Unigene18943	1372	552	236.62	95.01	-1.31642	8.83278e-81	9.08041e-79	-
Unigene50764	67	27	11.56	4.65	-1.31384	2.98616e-05	0.000274182	gi|224061053|ref|XP_002300335.1|/2.36191e-72/predicted protein [Populus trichocarpa]
Unigene36978	67	27	11.56	4.65	-1.31384	2.98616e-05	0.000274075	gi|225465030|ref|XP_002265864.1|/1.1431e-17/PREDICTED: hypothetical protein [Vitis vinifera]
Unigene48093	84	34	14.49	5.85	-1.30855	3.1176e-06	3.45711e-05	gi|224117960|ref|XP_002331523.1|/1.4871e-43/predicted protein [Populus trichocarpa]
Unigene19563	84	34	14.49	5.85	-1.30855	3.1176e-06	3.45549e-05	-
Unigene56300	252	102	43.46	17.56	-1.3074	5.29822e-16	2.04812e-14	gi|224133454|ref|XP_002328046.1|/2.07e-160/aminotransferase family protein [Populus trichocarpa]
Unigene3650	69	28	11.9	4.82	-1.30386	2.52924e-05	0.000236002	gi|296088180|emb|CBI35672.3|/1.20042e-39/unnamed protein product [Vitis vinifera]
Unigene21328	293	119	50.53	20.48	-1.30292	2.89268e-18	1.2849e-16	-
Unigene52785	192	78	33.11	13.43	-1.30181	1.81324e-12	4.38718e-11	gi|296089365|emb|CBI39137.3|/4.10146e-54/unnamed protein product [Vitis vinifera]
Unigene28292	9082	3694	1566.32	635.82	-1.30069	0	0	-
Unigene53446	123	50	21.21	8.61	-1.30066	1.79111e-08	2.75957e-07	gi|224141963|ref|XP_002324330.1|/4.48398e-65/chorismate mutase [Populus trichocarpa]
Unigene2677	71	29	12.24	4.99	-1.29449	2.14074e-05	0.000202643	gi|225450930|ref|XP_002284590.1|/1.68371e-08/PREDICTED: hypothetical protein [Vitis vinifera]
Unigene25773	296	121	51.05	20.83	-1.29325	3.00086e-18	1.32794e-16	-
Unigene36787	88	36	15.18	6.2	-1.29183	2.24132e-06	2.55027e-05	-
Unigene40702	562	230	96.92	39.59	-1.29166	3.5512e-33	2.43739e-31	-
Unigene49482	110	45	18.97	7.75	-1.29145	1.19725e-07	1.66287e-06	-
Unigene33172	105	43	18.11	7.4	-1.29119	2.3853e-07	3.17438e-06	-
Unigene23146	100	41	17.25	7.06	-1.28886	4.7572e-07	6.04719e-06	-
Unigene16035	100	41	17.25	7.06	-1.28886	4.7572e-07	6.04393e-06	gi|224069870|ref|XP_002303063.1|/1.53986e-33/predicted protein [Populus trichocarpa]
Unigene46611	470	193	81.06	33.22	-1.28694	7.41294e-28	4.54467e-26	gi|255558468|ref|XP_002520259.1|/8.46393e-10/amino acid binding protein, putative [Ricinus communis]
Unigene23683	163	67	28.11	11.53	-1.28569	1.31073e-10	2.62837e-09	-
Unigene34517	90	37	15.52	6.37	-1.28476	1.89887e-06	2.18919e-05	gi|224131792|ref|XP_002328109.1|/5.26552e-34/predicted protein [Populus trichocarpa]
Unigene51669	192	79	33.11	13.6	-1.28366	3.1509e-12	7.40304e-11	gi|267527|sp|Q01111.1|YPT3_NICPL/1.72869e-58/RecName: Full=Ras-related protein YPT3
Unigene54310	724	298	124.86	51.29	-1.28356	7.42204e-42	5.78575e-40	gi|255536829|ref|XP_002509481.1|/2.6239e-144/adenylyl cyclase-associated protein, putative [Ricinus communis]
Unigene52596	68	28	11.73	4.82	-1.2831	3.6474e-05	0.000328238	gi|225454591|ref|XP_002264335.1|/3.9716e-38/PREDICTED: hypothetical protein [Vitis vinifera]
Unigene41068	221	91	38.11	15.66	-1.28309	7.65522e-14	2.46201e-12	gi|255568599|ref|XP_002525273.1|/1.55203e-06/adenylsulfate kinase, putative [Ricinus communis]
Unigene8364	148	61	25.52	10.5	-1.28124	1.01564e-09	1.8308e-08	gi|225436522|ref|XP_002273792.1|/0/PREDICTED: hypothetical protein [Vitis vinifera]
Unigene29604	80	33	13.8	5.68	-1.28071	7.62178e-06	7.88712e-05	-
Unigene57113	80	33	13.8	5.68	-1.28071	7.62178e-06	7.88365e-05	gi|189409278|gb|ACC60970.1|/0/phytochrome B [Vitis riparia]
Unigene29845	225	93	38.8	16.01	-1.27708	5.53616e-14	1.83051e-12	-
Unigene24331	336	139	57.95	23.92	-1.27659	4.04848e-20	1.94113e-18	gi|224107333|ref|XP_002314449.1|/4.0546e-18/predicted protein [Populus trichocarpa]
Unigene57049	116	48	20.01	8.26	-1.27651	7.30516e-08	1.04229e-06	gi|225425480|ref|XP_002279616.1|/0/PREDICTED: hypothetical protein isoform 1 [Vitis vinifera]
Unigene46536	174	72	30.01	12.39	-1.27627	4.06686e-11	8.60216e-10	gi|224111306|ref|XP_002315809.1|/1.65286e-58/nucleobase ascorbate transporter [Populus trichocarpa]
Unigene14577	145	60	25.01	10.33	-1.27566	1.70761e-09	3.01128e-08	gi|255542496|ref|XP_002512311.1|/1.56293e-35/Ubiquitin-protein ligase BRE1A, putative [Ricinus communis]
Unigene55038	70	29	12.07	4.99	-1.27431	3.08066e-05	0.000281213	gi|255550607|ref|XP_002516353.1|/3.15171e-104/mitochondrial carrier protein, putative [Ricinus communis]
Unigene37383	176	73	30.35	12.56	-1.27286	3.4537e-11	7.3581e-10	gi|255632175|gb|ACU16447.1|/9.65278e-20/unknown [Glycine max]
Unigene46553	277	115	47.77	19.79	-1.27133	9.34184e-17	3.79837e-15	gi|225429240|ref|XP_002264303.1|/1.52825e-43/PREDICTED: hypothetical protein [Vitis vinifera]
Unigene56691	89	37	15.35	6.37	-1.26887	2.72112e-06	3.06071e-05	gi|225424512|ref|XP_002285238.1|/0/PREDICTED: hypothetical protein [Vitis vinifera]
Unigene17501	113	47	19.49	8.09	-1.26852	1.23131e-07	1.70415e-06	-
Unigene34771	983	409	169.53	70.4	-1.26789	3.48214e-55	3.08182e-53	gi|147844249|emb|CAN82121.1|/1.59115e-06/hypothetical protein [Vitis vinifera]
Unigene25480	84	35	14.49	6.02	-1.26722	5.448e-06	5.77733e-05	-
Unigene55138	486	203	83.82	34.94	-1.26241	6.01616e-28	3.69797e-26	gi|225459544|ref|XP_002285850.1|/1.3308e-158/PREDICTED: hypothetical protein isoform 1 [Vitis vinifera]
Unigene43019	407	170	70.19	29.26	-1.26234	1.15754e-23	6.2935e-22	gi|255645793|gb|ACU23388.1|/1.67491e-48/unknown [Glycine max]
[truncated: 218 more rows]

## Sheet: 0h-Rvs24h-R.DiffGeneExpFilter
Gene	RawIntensity-0h-R	RawIntensity-24h-R	TPM-0h-R	TPM-24h-R	log2 Ratio(24h-R/0h-R)	P-Value	FDR	Nr
[truncated: 1,508 more rows]

[truncated: 2 more sheets: 0h-Rvs3d-R.DiffGeneExpFilter, 0h-Rvs7d-R.DiffGeneExpFilter]
