# Supplementary material for: Transcriptome Analysis of Salicornia europaea under Saline Conditions Revealed the Adaptive Primary Metabolic Pathways as Early Events to Facilitate Salt Adaptation
Source: PLoS One. 2013 Nov 12;8(11):e80595. doi: 10.1371/journal.pone.0080595 (PMC3827210; doi:10.1371/journal.pone.0080595)
Supplement: Table S8 — Differentially expressed unigenes in the shoot samples after NaCl treatment at different time intervals. “FDR ≤ 0.001 and the absolute value of log2Ratio ≥ 1” was set as the threshold for the library of tags to determine gene expression significance. (XLS) [file pone.0080595.s009.xls]

## Sheet: 0h-Svs3h-S.DiffGeneExpFilter
Table S8. Differentially expressed unigenes in the shoot samples after NaCl treatment at different time intervals. “FDR ≤ 0.001 and the absolute value of log2Ratio ≥ 1” was set as the threshold for the library of tags to determine gene expression significance.
Gene	RawIntensity-0h-S	RawIntensity-3h-S	TPM-0h-S	TPM-3h-S	log2 Ratio(3h-S/0h-S)	P-Value	FDR	Nr
Unigene40081	0	15	0.01	2.64	8.04439	2.70728e-05	0.000729097	gi|302142134|emb|CBI19337.3|/8.65178e-13/unnamed protein product [Vitis vinifera]
Unigene38666	5	39	0.87	6.86	2.97912	2.87292e-05	0.000767925	gi|224119218|ref|XP_002318017.1|/2.3339e-10/predicted protein [Populus trichocarpa]
Unigene17716	6	37	1.04	6.51	2.64607	1.76463e-05	0.000497061	gi|302142586|emb|CBI19789.3|/4.93122e-08/unnamed protein product [Vitis vinifera]
Unigene46116	7	45	1.21	7.91	2.70867	9.79872e-06	0.000292111	gi|290489044|gb|ADD30906.1|/4.57379e-58/putative RF1 protein [Ilex cornuta]
Unigene28762	8	48	1.39	8.44	2.60216	5.5774e-06	0.000176308	-
Unigene9464	9	40	1.56	7.04	2.17403	7.52264e-06	0.000230996	-
Unigene52473	9	39	1.56	6.86	2.13666	1.04364e-05	0.00030983	gi|225439433|ref|XP_002265850.1|/3.03988e-67/PREDICTED: hypothetical protein [Vitis vinifera]
Unigene52692	10	56	1.73	9.85	2.50935	1.74056e-06	6.14462e-05	gi|224138866|ref|XP_002322921.1|/5.40083e-99/aldose reductase with ABC domain [Populus trichocarpa]
Unigene11202	10	46	1.73	8.09	2.22537	2.30488e-06	7.9282e-05	-
Unigene43686	10	46	1.73	8.09	2.22537	2.30488e-06	7.91551e-05	-
Unigene193	10	44	1.73	7.74	2.16156	3.3139e-06	0.000109937	gi|99014570|emb|CAK22275.1|/8.0513e-43/putative phosphatidylinositol kinase [Chenopodium rubrum]
Unigene50788	10	39	1.73	6.86	1.98744	2.0706e-05	0.000573463	gi|297802544|ref|XP_002869156.1|/7.6688e-39/binding protein [Arabidopsis lyrata subsp. lyrata]
Unigene15829	11	58	1.91	10.2	2.41692	9.6217e-07	3.63592e-05	-
Unigene53628	11	54	1.91	9.5	2.31435	9.84868e-07	3.70214e-05	gi|188474277|gb|ACD49738.1|/6.59778e-27/BURP domain-containing protein [Solanum tuberosum]
Unigene14000	11	43	1.91	7.56	1.98481	7.7203e-06	0.000236389	-
Unigene79	11	41	1.91	7.21	1.91643	1.86865e-05	0.000521569	-
Unigene34404	11	40	1.91	7.04	1.882	2.94742e-05	0.000785881	gi|290487270|gb|ADD30019.1|/5.27085e-42/ribosomal protein S18 [Heuchera sanguinea]
Unigene52634	12	52	2.08	9.15	2.13719	7.29774e-07	2.83253e-05	gi|225447612|ref|XP_002273239.1|/1.20516e-50/PREDICTED: hypothetical protein [Vitis vinifera]
Unigene46822	14	55	2.43	9.67	1.99256	4.67964e-07	1.90595e-05	gi|296080950|emb|CBI18643.3|/2.49701e-20/unnamed protein product [Vitis vinifera]
Unigene52146	15	63	2.6	11.08	2.09137	9.98218e-08	4.67811e-06	gi|225446869|ref|XP_002283859.1|/3.0865e-77/PREDICTED: hypothetical protein [Vitis vinifera]
Unigene53777	15	0	2.6	0.01	-8.02237	3.43702e-05	0.000895294	gi|224060389|ref|XP_002300175.1|/4.11162e-133/predicted protein [Populus trichocarpa]
Unigene3883	15	0	2.6	0.01	-8.02237	3.43702e-05	0.000894208	-
Unigene39728	15	0	2.6	0.01	-8.02237	3.43702e-05	0.000893126	gi|224125552|ref|XP_002319614.1|/5.47069e-07/predicted protein [Populus trichocarpa]
Unigene23788	16	80	2.77	14.07	2.34466	4.51804e-08	2.30893e-06	-
Unigene9738	16	51	2.77	8.97	1.69522	1.07223e-05	0.000316565	gi|224068104|ref|XP_002302665.1|/1.306e-08/predicted protein [Populus trichocarpa]
Unigene52633	16	51	2.77	8.97	1.69522	1.07223e-05	0.00031613	gi|297746362|emb|CBI16418.3|/2.95694e-41/unnamed protein product [Vitis vinifera]
Unigene48781	16	0	2.77	0.01	-8.11374	1.73132e-05	0.000489607	gi|255558562|ref|XP_002520306.1|/1.64225e-83/ganglioside-induced differentiation-associated protein 1, 2 gdap, putative [Ricinus communis]
Unigene3867	17	71	2.95	12.49	2.08199	2.63252e-08	1.39517e-06	gi|220702721|gb|ACL81159.1|/9.5305e-14/putative auxin/aluminum-responsive protein [Mirabilis jalapa]
Unigene56526	17	65	2.95	11.43	1.95404	6.28394e-08	3.07942e-06	gi|297734047|emb|CBI15294.3|/3.13089e-173/unnamed protein product [Vitis vinifera]
Unigene51905	17	56	2.95	9.85	1.73941	2.52574e-06	8.57792e-05	gi|255545490|ref|XP_002513805.1|/6.17417e-51/heat shock protein 70 (HSP70)-interacting protein, putative [Ricinus communis]
Unigene15291	18	64	3.12	11.26	1.85159	1.60148e-07	7.22146e-06	gi|224145908|ref|XP_002325807.1|/1.39521e-16/predicted protein [Populus trichocarpa]
Unigene4122	18	0	3.12	0.01	-8.2854	4.39312e-06	0.000142009	-
Unigene47093	19	130	3.29	22.86	2.79667	6.92164e-09	3.99371e-07	-
Unigene52893	20	66	3.47	11.61	1.74236	3.04452e-07	1.29401e-05	gi|297742118|emb|CBI33905.3|/4.43589e-96/unnamed protein product [Vitis vinifera]
Unigene28195	20	57	3.47	10.03	1.53131	1.45726e-05	0.000417604	-
Unigene40556	21	63	3.64	11.08	1.60595	2.35848e-06	8.08665e-05	gi|225458830|ref|XP_002285308.1|/1.10891e-52/PREDICTED: hypothetical protein [Vitis vinifera]
Unigene50000	22	87	3.81	15.3	2.00567	1.13657e-09	7.26053e-08	gi|297739996|emb|CBI30178.3|/7.03534e-89/unnamed protein product [Vitis vinifera]
Unigene46353	22	58	3.81	10.2	1.42071	3.58364e-05	0.000927856	-
Unigene38405	22	58	3.81	10.2	1.42071	3.58364e-05	0.000926738	gi|255563790|ref|XP_002522896.1|/5.3869e-15/conserved hypothetical protein [Ricinus communis]
Unigene46006	22	58	3.81	10.2	1.42071	3.58364e-05	0.000925623	gi|225448375|ref|XP_002271131.1|/1.22818e-39/PREDICTED: hypothetical protein [Vitis vinifera]
Unigene42865	24	0	4.16	0.01	-8.70044	7.17718e-08	3.47745e-06	gi|297833436|ref|XP_002884600.1|/1.36066e-74/ATP-citrate lyase B-1 [Arabidopsis lyrata subsp. lyrata]
Unigene53824	24	3	4.16	0.53	-2.97252	3.23656e-05	0.000851342	gi|297744348|emb|CBI37318.3|/6.09562e-92/unnamed protein product [Vitis vinifera]
Unigene44851	25	96	4.33	16.88	1.96288	1.7533e-10	1.27569e-08	gi|11497589|ref|NP_054996.1|/3.65753e-21/ycf1 protein [Spinacia oleracea]
Unigene26531	25	73	4.33	12.84	1.56821	5.84716e-07	2.32414e-05	-
Unigene19373	25	71	4.33	12.49	1.52833	1.33833e-06	4.836e-05	-
Unigene13723	25	70	4.33	12.31	1.50739	2.0148e-06	6.99768e-05	gi|255548896|ref|XP_002515504.1|/6.4873e-30/ATP binding protein, putative [Ricinus communis]
Unigene53721	25	69	4.33	12.14	1.48733	3.02294e-06	0.000100909	gi|255567274|ref|XP_002524618.1|/5.7069e-119/conserved hypothetical protein [Ricinus communis]
Unigene50627	25	64	4.33	11.26	1.37877	2.17786e-05	0.000600843	gi|255542138|ref|XP_002512133.1|/1.46134e-26/conserved hypothetical protein [Ricinus communis]
Unigene51412	26	90	4.51	15.83	1.81146	8.2345e-10	5.43832e-08	gi|225426811|ref|XP_002283103.1|/7.63539e-88/PREDICTED: hypothetical protein [Vitis vinifera]
Unigene9787	26	67	4.51	11.78	1.38514	1.25242e-05	0.000361803	-
Unigene32466	26	2	4.51	0.35	-3.6877	1.95758e-06	6.82102e-05	gi|225440570|ref|XP_002276763.1|/2.66326e-38/PREDICTED: hypothetical protein [Vitis vinifera]
Unigene13144	27	3	4.68	0.53	-3.14244	5.60616e-06	0.000176957	gi|225439908|ref|XP_002279741.1|/2.22561e-88/PREDICTED: hypothetical protein [Vitis vinifera]
Unigene34904	28	138	4.85	24.27	2.32312	2.36202e-11	1.86391e-09	-
Unigene20081	28	71	4.85	12.49	1.36472	8.95918e-06	0.000268575	-
Unigene37544	29	105	5.03	18.47	1.87655	2.20064e-11	1.76248e-09	gi|295065727|ref|YP_003587667.1|/1.20421e-62/photosystem I P700 chlorophyll a apoprotein A2 [Anomochloa marantoidea]
Unigene48795	29	101	5.03	17.76	1.82	7.0939e-11	5.43798e-09	gi|87116463|dbj|BAE79384.1|/1.34469e-08/unnamed protein product [Ipomoea batatas]
Unigene20908	29	5	5.03	0.88	-2.51498	2.69898e-05	0.000728691	-
Unigene39191	30	87	5.2	15.3	1.55695	5.49346e-08	2.72313e-06	gi|255563026|ref|XP_002522517.1|/6.08456e-19/Ethylene-responsive transcription factor, putative [Ricinus communis]
Unigene48398	30	82	5.2	14.42	1.47149	4.20198e-07	1.73445e-05	gi|585550|sp|P37116.1|NCPR_PHAAU/1.63078e-08/RecName: Full=NADPH--cytochrome P450 reductase; Short=CPR; Short=P450R
Unigene48388	31	148	5.37	26.03	2.27718	3.7892e-12	3.50566e-10	gi|11497589|ref|NP_054996.1|/3.35339e-54/ycf1 protein [Spinacia oleracea]
Unigene2644	31	111	5.37	19.52	1.86196	6.94934e-12	6.03889e-10	-
Unigene175	31	77	5.37	13.54	1.33423	5.38318e-06	0.00017042	gi|224132070|ref|XP_002321248.1|/4.49596e-116/cytochrome P450 probable ent-kaurenoic acid oxidase [Populus trichocarpa]
Unigene52260	31	75	5.37	13.19	1.29645	1.13212e-05	0.000330609	-
Unigene41087	31	6	5.37	1.06	-2.34086	2.96106e-05	0.000787561	-
Unigene38936	32	86	5.54	15.13	1.44945	3.07954e-07	1.30373e-05	-
Unigene44466	32	5	5.54	0.88	-2.65431	5.25134e-06	0.000166985	-
Unigene47831	34	112	5.89	19.7	1.74186	2.3568e-11	1.86666e-09	gi|224082103|ref|XP_002306566.1|/3.36675e-08/predicted protein [Populus trichocarpa]
Unigene8194	34	82	5.89	14.42	1.29173	4.64314e-06	0.000149192	gi|297742430|emb|CBI34579.3|/0/unnamed protein product [Vitis vinifera]
Unigene46382	35	7	6.06	1.23	-2.30066	1.11498e-05	0.000327835	gi|224053635|ref|XP_002297905.1|/6.07903e-69/predicted protein [Populus trichocarpa]
Unigene34342	35	8	6.06	1.41	-2.10362	3.1439e-05	0.000832067	-
Unigene30561	35	8	6.06	1.41	-2.10362	3.1439e-05	0.000831043	-
Unigene48411	36	97	6.24	17.06	1.451	5.04766e-08	2.52548e-06	gi|224125114|ref|XP_002319503.1|/3.93377e-79/predicted protein [Populus trichocarpa]
Unigene52859	36	95	6.24	16.71	1.42109	1.1051e-07	5.13415e-06	gi|255546375|ref|XP_002514247.1|/6.77879e-89/conserved hypothetical protein [Ricinus communis]
Unigene800	37	5	6.41	0.88	-2.86475	3.19978e-07	1.34931e-05	gi|297735603|emb|CBI18097.3|/6.41518e-32/unnamed protein product [Vitis vinifera]
Unigene47969	37	7	6.41	1.23	-2.38167	3.94026e-06	0.000128532	gi|297828776|ref|XP_002882270.1|/5.32482e-86/hypothetical protein ARALYDRAFT_340454 [Arabidopsis lyrata subsp. lyrata]
Unigene19148	39	237	6.76	41.68	2.62426	1.28786e-13	1.71693e-11	-
Unigene21935	39	148	6.76	26.03	1.94508	1.28786e-13	1.70633e-11	gi|224066893|ref|XP_002302266.1|/2.02938e-14/predicted protein [Populus trichocarpa]
Unigene40208	39	134	6.76	23.57	1.80186	1.94733e-13	2.48795e-11	gi|255584655|ref|XP_002533050.1|/1.16243e-17/conserved hypothetical protein [Ricinus communis]
Unigene2674	39	100	6.76	17.59	1.37966	9.9923e-08	4.67265e-06	gi|147815530|emb|CAN65980.1|/1.4747e-08/hypothetical protein [Vitis vinifera]
Unigene6321	39	92	6.76	16.18	1.25912	1.93074e-06	6.73843e-05	-
Unigene54691	39	85	6.76	14.95	1.14505	2.20606e-05	0.000607062	gi|255539579|ref|XP_002510854.1|/1.52427e-105/F-box and wd40 domain protein, putative [Ricinus communis]
Unigene56023	39	9	6.76	1.58	-2.0971	1.17026e-05	0.000339899	gi|296085007|emb|CBI28422.3|/7.66252e-146/unnamed protein product [Vitis vinifera]
Unigene9568	40	108	6.93	19	1.45507	8.32276e-09	4.72592e-07	gi|255563669|ref|XP_002522836.1|/1.63259e-84/fertilization-independent endosperm protein, putative [Ricinus communis]
Unigene44413	40	85	6.93	14.95	1.10922	3.5677e-05	0.000925963	gi|302142379|emb|CBI19582.3|/3.76527e-36/unnamed protein product [Vitis vinifera]
Unigene42433	41	110	7.1	19.35	1.44644	7.12772e-09	4.09063e-07	gi|255539256|ref|XP_002510693.1|/9.33067e-36/brca1 interacting protein helicase 1 brip1, putative [Ricinus communis]
Unigene42064	41	93	7.1	16.36	1.20428	3.89716e-06	0.000127319	-
Unigene44762	41	10	7.1	1.76	-2.01224	1.15379e-05	0.000336023	gi|255628499|gb|ACU14594.1|/5.51451e-22/unknown [Glycine max]
Unigene9959	42	187	7.28	32.89	2.17564	1.09912e-13	1.53192e-11	-
Unigene38817	42	133	7.28	23.39	1.68388	1.1704e-12	1.18497e-10	gi|255541338|ref|XP_002511733.1|/2.10603e-19/calmodulin, putative [Ricinus communis]
Unigene44719	42	101	7.28	17.76	1.28662	3.86788e-07	1.61204e-05	gi|225455982|ref|XP_002278683.1|/4.83095e-18/PREDICTED: hypothetical protein [Vitis vinifera]
Unigene28320	43	147	7.45	25.85	1.79485	1.108e-13	1.5245e-11	gi|224143809|ref|XP_002325082.1|/9.46188e-12/predicted protein [Populus trichocarpa]
Unigene33725	43	9	7.45	1.58	-2.23732	1.5882e-06	5.66266e-05	gi|226494131|ref|NP_001141073.1|/1.88802e-28/hypothetical protein LOC100273155 [Zea mays]
Unigene13740	44	108	7.62	19	1.31814	9.15292e-08	4.31776e-06	gi|224136796|ref|XP_002326947.1|/1.8048e-29/predicted protein [Populus trichocarpa]
Unigene13099	44	99	7.62	17.41	1.19205	2.26778e-06	7.8131e-05	-
Unigene56419	44	96	7.62	16.88	1.14745	6.28944e-06	0.000196788	gi|297745952|emb|CBI16008.3|/7.81456e-118/unnamed protein product [Vitis vinifera]
Unigene14461	45	131	7.8	23.04	1.56259	2.11942e-11	1.70379e-09	gi|145259864|ref|NP_054988.2|/1.56601e-108/NADH dehydrogenase subunit 4 [Spinacia oleracea]
Unigene253	46	105	7.97	18.47	1.21253	7.92088e-07	3.04684e-05	gi|225437451|ref|XP_002268905.1|/0/PREDICTED: similar to helicase domain-containing protein [Vitis vinifera]
Unigene5521	46	104	7.97	18.29	1.1984	1.12025e-06	4.13144e-05	gi|224140621|ref|XP_002323680.1|/1.10808e-154/predicted protein [Populus trichocarpa]
Unigene24793	46	101	7.97	17.76	1.15598	3.11728e-06	0.000103896	-
Unigene54753	46	11	7.97	1.93	-2.04598	2.66406e-06	8.99078e-05	gi|224085758|ref|XP_002307690.1|/1.37498e-163/predicted protein [Populus trichocarpa]
Unigene33850	47	238	8.14	41.86	2.36247	0	0	-
Unigene81	49	126	8.49	22.16	1.38412	1.9944e-09	1.24081e-07	-
Unigene38968	49	106	8.49	18.64	1.13457	2.5171e-06	8.57572e-05	-
Unigene44327	49	99	8.49	17.41	1.03608	2.39796e-05	0.00065317	-
Unigene52847	49	9	8.49	1.58	-2.42584	7.15796e-08	3.47598e-06	gi|255557999|ref|XP_002520028.1|/4.36342e-112/AMP dependent CoA ligase, putative [Ricinus communis]
Unigene15622	50	128	8.66	22.51	1.37813	1.69503e-09	1.06693e-07	-
Unigene40549	50	106	8.66	18.64	1.10596	4.04402e-06	0.000131516	-
Unigene14673	51	182	8.84	32.01	1.8564	3.33066e-15	5.81214e-13	gi|255630647|gb|ACU15683.1|/1.98025e-21/unknown [Glycine max]
Unigene32446	52	137	9.01	24.1	1.41943	1.81916e-10	1.31914e-08	gi|301601258|dbj|BAJ13301.1|/1.01204e-37/autophagy 8 [Ipomoea nil]
Unigene55099	52	121	9.01	21.28	1.2399	6.73118e-08	3.28359e-06	gi|225431179|ref|XP_002269956.1|/1.82111e-75/PREDICTED: hypothetical protein [Vitis vinifera]
Unigene20906	52	112	9.01	19.7	1.1286	1.45369e-06	5.20903e-05	-
Unigene56420	52	106	9.01	18.64	1.0488	1.00358e-05	0.000298765	gi|255648156|gb|ACU24532.1|/0/unknown [Glycine max]
Unigene54958	53	126	9.18	22.16	1.27139	1.94721e-08	1.05277e-06	gi|343210|gb|AAA85375.1|/1.02521e-115/apocytochrome b6 (alt.) [Oryza sativa]
Unigene41132	53	122	9.18	21.46	1.22508	8.01096e-08	3.82956e-06	-
Unigene3939	53	114	9.18	20.05	1.12704	1.21069e-06	4.41192e-05	-
Unigene55371	54	127	9.36	22.34	1.25505	2.33702e-08	1.24781e-06	gi|255541464|ref|XP_002511796.1|/6.28784e-82/conserved hypothetical protein [Ricinus communis]
Unigene52568	54	121	9.36	21.28	1.18492	1.88744e-07	8.40496e-06	gi|225469697|ref|XP_002268023.1|/1.2326e-23/PREDICTED: hypothetical protein, partial [Vitis vinifera]
Unigene53657	54	112	9.36	19.7	1.07362	3.6817e-06	0.000121017	gi|297737866|emb|CBI27067.3|/1.1248e-143/unnamed protein product [Vitis vinifera]
Unigene32686	54	112	9.36	19.7	1.07362	3.6817e-06	0.000120832	-
Unigene28913	54	6	9.36	1.06	-3.14244	7.75454e-11	5.90225e-09	-
Unigene143	54	8	9.36	1.41	-2.73081	1.38686e-09	8.78099e-08	-
Unigene37552	56	123	9.7	21.63	1.15698	2.5877e-07	1.11981e-05	-
Unigene29050	56	112	9.7	19.7	1.02214	8.88136e-06	0.000266988	-
Unigene15502	56	8	9.7	1.41	-2.78229	4.56096e-10	3.12768e-08	-
Unigene2403	57	167	9.88	29.37	1.57176	7.79376e-14	1.15369e-11	-
Unigene33887	57	126	9.88	22.16	1.16537	1.54353e-07	6.97479e-06	-
Unigene18191	57	14	9.88	2.46	-2.00585	2.29138e-07	1.00577e-05	gi|164605010|dbj|BAF98301.1|/1.85523e-31/farnesyl-diphosphate synthase [Hevea brasiliensis]
Unigene54267	58	135	10.05	23.74	1.24012	1.16041e-08	6.41935e-07	gi|297733709|emb|CBI14956.3|/1.03234e-108/unnamed protein product [Vitis vinifera]
Unigene9741	58	126	10.05	22.16	1.14076	2.51276e-07	1.09622e-05	-
Unigene51014	58	19	10.05	3.34	-1.58928	8.68188e-06	0.000261725	gi|224092554|ref|XP_002309659.1|/7.76688e-127/predicted protein [Populus trichocarpa]
Unigene20551	59	19	10.22	3.34	-1.61348	5.71758e-06	0.000180209	-
Unigene43058	60	14	10.4	2.46	-2.07985	5.41736e-08	2.69163e-06	gi|224122600|ref|XP_002330522.1|/2.73124e-75/predicted protein [Populus trichocarpa]
Unigene21699	60	17	10.4	2.99	-1.79837	7.8883e-07	3.03976e-05	-
Unigene54406	61	174	10.57	30.6	1.53356	4.55192e-14	7.184e-12	gi|225453726|ref|XP_002272141.1|/2.29624e-103/PREDICTED: hypothetical protein isoform 2 [Vitis vinifera]
Unigene16429	62	130	10.74	22.86	1.08983	4.45864e-07	1.82634e-05	gi|297737842|emb|CBI27043.3|/7.9013e-174/unnamed protein product [Vitis vinifera]
Unigene6531	62	18	10.74	3.17	-1.76044	7.30362e-07	2.82969e-05	gi|83638481|gb|ABC33922.1|/9.27512e-125/beta-amyrin synthase [Gypsophila paniculata]
Unigene15104	63	260	10.92	45.73	2.06617	0	0	gi|225446374|ref|XP_002274155.1|/7.58253e-52/PREDICTED: hypothetical protein [Vitis vinifera]
Unigene48127	63	137	10.92	24.1	1.14206	7.28512e-08	3.5218e-06	gi|255540423|ref|XP_002511276.1|/1.24445e-13/protein binding protein, putative [Ricinus communis]
Unigene16332	63	137	10.92	24.1	1.14206	7.28512e-08	3.51388e-06	gi|225444489|ref|XP_002273433.1|/1.92842e-157/PREDICTED: hypothetical protein [Vitis vinifera]
Unigene12383	63	19	10.92	3.34	-1.70905	1.03754e-06	3.86629e-05	-
Unigene56875	66	143	11.44	25.15	1.13647	4.23164e-08	2.18336e-06	gi|296088722|emb|CBI38172.3|/3.75279e-168/unnamed protein product [Vitis vinifera]
Unigene51019	66	133	11.44	23.39	1.0318	1.02706e-06	3.84057e-05	gi|3551954|gb|AAC34855.1|/1.30851e-25/senescence-associated protein 5 [Hemerocallis hybrid cultivar]
Unigene3849	67	151	11.61	26.56	1.19389	4.72378e-09	2.78547e-07	-
Unigene56836	67	14	11.61	2.46	-2.23864	1.70008e-09	1.06698e-07	gi|255561152|ref|XP_002521588.1|/0/amine oxidase, putative [Ricinus communis]
Unigene50615	67	17	11.61	2.99	-1.95715	3.189e-08	1.66948e-06	gi|168057428|ref|XP_001780717.1|/4.88735e-06/predicted protein [Physcomitrella patens subsp. patens]
Unigene21082	68	135	11.78	23.74	1.01098	1.30796e-06	4.73426e-05	-
Unigene56506	69	24	11.96	4.22	-1.5029	3.11836e-06	0.000103771	gi|118175407|gb|ABK76266.1|/1.66549e-118/triterpene carboxylic acid glucosyltransferase [Vaccaria hispanica]
Unigene55557	70	244	12.13	42.92	1.82307	0	0	gi|10720220|sp|Q41249.1|PORA_CUCSA/4.25935e-153/RecName: Full=Protochlorophyllide reductase, chloroplastic; Short=PCR; AltName: Full=NADPH-protochlorophyllide oxidoreductase; Short=POR; Flags: Precursor
Unigene38607	70	152	12.13	26.73	1.13988	1.47617e-08	8.10345e-07	gi|225460672|ref|XP_002266195.1|/3.85157e-21/PREDICTED: hypothetical protein [Vitis vinifera]
Unigene5070	70	143	12.13	25.15	1.05198	2.64878e-07	1.14393e-05	gi|224029473|gb|ACN33812.1|/3.80271e-20/unknown [Zea mays]
Unigene52995	70	14	12.13	2.46	-2.30185	3.7171e-10	2.57367e-08	gi|224097148|ref|XP_002310852.1|/4.4568e-160/predicted protein [Populus trichocarpa]
Unigene7298	70	20	12.13	3.52	-1.78493	1.06296e-07	4.95988e-06	-
Unigene46263	71	29	12.3	5.1	-1.27009	3.10214e-05	0.000823045	gi|224060969|ref|XP_002300300.1|/4.06218e-17/predicted protein [Populus trichocarpa]
Unigene45463	72	177	12.48	31.13	1.31869	6.8574e-12	6.00764e-10	gi|296085010|emb|CBI28425.3|/5.18702e-37/unnamed protein product [Vitis vinifera]
Unigene46310	72	174	12.48	30.6	1.29391	2.05102e-11	1.66125e-09	-
Unigene36948	72	27	12.48	4.75	-1.39362	6.64748e-06	0.000206486	gi|255635951|gb|ACU18322.1|/6.88685e-39/unknown [Glycine max]
Unigene49505	73	25	12.65	4.4	-1.52356	1.23109e-06	4.47109e-05	gi|255561933|ref|XP_002521975.1|/1.41645e-51/conserved hypothetical protein [Ricinus communis]
Unigene3740	74	174	12.82	30.6	1.25514	6.07818e-11	4.67606e-09	-
Unigene55925	75	26	13	4.57	-1.50825	1.0848e-06	4.00758e-05	gi|225434738|ref|XP_002280071.1|/1.16928e-66/PREDICTED: hypothetical protein [Vitis vinifera]
Unigene11678	76	151	13.17	26.56	1.012	2.99972e-07	1.28004e-05	gi|255578827|ref|XP_002530268.1|/3.46394e-33/conserved hypothetical protein [Ricinus communis]
Unigene50939	77	231	13.34	40.63	1.60679	0	0	gi|296087776|emb|CBI35032.3|/6.5418e-86/unnamed protein product [Vitis vinifera]
Unigene43117	77	196	13.34	34.47	1.36958	7.28306e-14	1.08558e-11	-
Unigene44845	77	33	13.34	5.8	-1.20163	3.2762e-05	0.000857565	gi|296081862|emb|CBI20867.3|/3.47013e-08/unnamed protein product [Vitis vinifera]
Unigene19306	78	30	13.52	5.28	-1.35649	4.28268e-06	0.000139067	gi|242076512|ref|XP_002448192.1|/8.06606e-27/hypothetical protein SORBIDRAFT_06g022730 [Sorghum bicolor]
Unigene45770	78	33	13.52	5.8	-1.22097	2.32036e-05	0.000633641	-
Unigene55270	80	211	13.86	37.11	1.42088	0	0	-
Unigene48798	80	32	13.86	5.63	-1.29972	6.59096e-06	0.000205027	gi|255567514|ref|XP_002524736.1|/3.39583e-36/ATP binding protein, putative [Ricinus communis]
Unigene12099	81	25	14.04	4.4	-1.67397	4.46276e-08	2.28613e-06	gi|225429512|ref|XP_002278652.1|/3.20463e-38/PREDICTED: hypothetical protein [Vitis vinifera]
Unigene320	83	28	14.38	4.92	-1.54733	1.69297e-07	7.58622e-06	gi|147800953|emb|CAN60121.1|/6.87747e-153/hypothetical protein [Vitis vinifera]
Unigene45904	84	177	14.56	31.13	1.0963	3.09538e-09	1.86104e-07	gi|225426785|ref|XP_002282926.1|/1.57379e-39/PREDICTED: hypothetical protein [Vitis vinifera]
Unigene8842	84	34	14.56	5.98	-1.28379	4.83156e-06	0.000154322	gi|255542034|ref|XP_002512081.1|/4.82278e-139/Ureide permease, putative [Ricinus communis]
Unigene41490	84	36	14.56	6.33	-1.20173	1.4239e-05	0.00040859	gi|296089963|emb|CBI39782.3|/3.26415e-52/unnamed protein product [Vitis vinifera]
Unigene5296	87	33	15.08	5.8	-1.37851	8.98254e-07	3.42453e-05	gi|225445968|ref|XP_002265761.1|/1.66173e-83/PREDICTED: hypothetical protein [Vitis vinifera]
Unigene45569	87	37	15.08	6.51	-1.21191	8.58768e-06	0.000259249	gi|284504576|gb|ADB90478.1|/3.08506e-45/pectate lyase [Gossypium hirsutum]
Unigene29875	88	285	15.25	50.13	1.71686	0	0	-
Unigene18154	90	231	15.6	40.63	1.381	0	0	-
Unigene33021	90	28	15.6	4.92	-1.66482	9.30918e-09	5.24442e-07	gi|224103201|ref|XP_002312964.1|/4.21436e-44/plant synaptotagmin [Populus trichocarpa]
Unigene55154	90	37	15.6	6.51	-1.26082	3.01864e-06	0.000100922	gi|225448633|ref|XP_002279331.1|/1.11697e-96/PREDICTED: hypothetical protein [Vitis vinifera]
Unigene43309	91	33	15.77	5.8	-1.44306	1.95875e-07	8.68649e-06	gi|225439625|ref|XP_002266365.1|/1.85922e-07/PREDICTED: hypothetical protein [Vitis vinifera]
Unigene51257	91	35	15.77	6.16	-1.35618	6.70442e-07	2.61643e-05	gi|224066020|ref|XP_002301998.1|/7.90671e-90/predicted protein [Populus trichocarpa]
Unigene43687	94	30	16.29	5.28	-1.62538	7.58986e-09	4.33268e-07	gi|224121656|ref|XP_002318639.1|/8.34348e-59/nucleobase ascorbate transporter [Populus trichocarpa]
Unigene48620	95	190	16.46	33.42	1.02175	6.84576e-09	3.96058e-07	gi|133249|sp|P19684.1|ROC5_NICSY/2.22417e-61/RecName: Full=33 kDa ribonucleoprotein, chloroplastic; Flags: Precursor
Unigene44994	96	280	16.63	49.25	1.56634	0	0	gi|197312875|gb|ACH63218.1|/3.37544e-30/ribosomal protein L36 [Rheum australe]
Unigene39462	96	234	16.63	41.16	1.30745	0	0	gi|255563885|ref|XP_002522942.1|/5.68801e-09/conserved hypothetical protein [Ricinus communis]
Unigene47549	97	199	16.81	35	1.05804	1.02754e-09	6.68336e-08	gi|225462908|ref|XP_002264571.1|/1.31746e-54/PREDICTED: hypothetical protein isoform 1 [Vitis vinifera]
Unigene24584	98	25	16.98	4.4	-1.94826	2.2567e-11	1.79399e-09	-
Unigene35908	99	37	17.15	6.51	-1.39748	1.1232e-07	5.20701e-06	-
Unigene35973	100	19	17.33	3.34	-2.37535	1.98231e-14	3.24797e-12	gi|296936651|gb|ADH94324.1|/7.99653e-43/photosystem II protein D1 [Syzygium cumini]
Unigene18777	100	41	17.33	7.21	-1.2652	7.95336e-07	3.05386e-05	gi|225464828|ref|XP_002270691.1|/7.06622e-23/PREDICTED: hypothetical protein [Vitis vinifera]
Unigene47321	101	32	17.5	5.63	-1.63615	1.76012e-09	1.09823e-07	gi|197312917|gb|ACH63239.1|/4.76892e-17/harpin-induced protein [Rheum australe]
Unigene3500	101	40	17.5	7.04	-1.31371	3.1752e-07	1.34158e-05	-
Unigene10632	101	48	17.5	8.44	-1.05204	1.85546e-05	0.000518562	gi|255634473|gb|ACU17601.1|/6.04947e-06/unknown [Glycine max]
Unigene9327	101	49	17.5	8.62	-1.0216	2.88776e-05	0.000770931	gi|296083566|emb|CBI23558.3|/5.50731e-12/unnamed protein product [Vitis vinifera]
Unigene39226	102	47	17.67	8.27	-1.09534	8.56182e-06	0.000258832	gi|225438635|ref|XP_002281281.1|/1.26577e-24/PREDICTED: hypothetical protein [Vitis vinifera]
Unigene48008	104	31	18.02	5.45	-1.72527	2.30828e-10	1.65702e-08	gi|225432632|ref|XP_002278182.1|/3.75545e-71/PREDICTED: hypothetical protein [Vitis vinifera]
Unigene27508	105	255	18.19	44.85	1.30196	0	0	-
Unigene24720	105	26	18.19	4.57	-1.99288	2.12384e-12	2.04422e-10	gi|225470587|ref|XP_002273994.1|/3.65026e-35/PREDICTED: hypothetical protein [Vitis vinifera]
Unigene27317	105	50	18.19	8.79	-1.04921	1.32112e-05	0.000380624	gi|255538122|ref|XP_002510126.1|/2.49791e-12/GAST1 protein precursor, putative [Ricinus communis]
Unigene53334	105	50	18.19	8.79	-1.04921	1.32112e-05	0.000380114	gi|225424819|ref|XP_002271980.1|/3.61556e-43/PREDICTED: hypothetical protein isoform 2 [Vitis vinifera]
Unigene49585	108	446	18.71	78.44	2.06778	0	0	gi|57471999|gb|AAW51125.1|/5.33787e-38/putative alcohol acyl-transferases [Cucumis melo]
Unigene15440	108	44	18.71	7.74	-1.2734	2.45892e-07	1.07491e-05	gi|297736936|emb|CBI26137.3|/8.02791e-41/unnamed protein product [Vitis vinifera]
Unigene20040	109	33	18.89	5.8	-1.7035	1.26118e-10	9.27055e-09	-
Unigene21796	109	40	18.89	7.04	-1.42398	1.61808e-08	8.83729e-07	gi|168988202|gb|ACA35272.1|/5.35698e-15/unknown protein [Cucumis sativus]
Unigene35773	109	41	18.89	7.21	-1.38955	2.99882e-08	1.57376e-06	gi|108862250|gb|ABA95924.2|/3.51281e-14/expressed protein [Oryza sativa (japonica cultivar-group)]
Unigene41537	110	231	19.06	40.63	1.092	1.47999e-11	1.20786e-09	-
Unigene56365	110	217	19.06	38.17	1.00189	1.0942e-09	7.05283e-08	gi|22331208|ref|NP_188686.2|/0/PAP18 (PURPLE ACID PHOSPHATASE 18); acid phosphatase/ protein serine/threonine phosphatase [Arabidopsis thaliana]
Unigene21262	111	43	19.23	7.56	-1.3469	4.7161e-08	2.3818e-06	gi|131194|sp|P12357.1|PSAG_SPIOL/7.26247e-12/RecName: Full=Photosystem I reaction center subunit V, chloroplastic; AltName: Full=PSI-G; AltName: Full=Photosystem I 9 kDa protein; Flags: Precursor
Unigene40701	111	50	19.23	8.79	-1.12942	1.97581e-06	6.87337e-05	gi|224083705|ref|XP_002307092.1|/1.77221e-34/predicted protein [Populus trichocarpa]
Unigene55089	113	349	19.58	61.38	1.64839	2.02726e-13	2.54463e-11	gi|255536929|ref|XP_002509531.1|/1.50979e-45/chloride channel clc, putative [Ricinus communis]
Unigene21667	113	246	19.58	43.27	1.14399	6.79012e-13	7.07491e-11	gi|224096290|ref|XP_002310599.1|/3.97282e-10/predicted protein [Populus trichocarpa]
Unigene15490	113	37	19.58	6.51	-1.58865	4.49856e-10	3.09478e-08	gi|255552033|ref|XP_002517061.1|/9.91068e-123/ATP binding protein, putative [Ricinus communis]
Unigene37438	114	230	19.75	40.45	1.03429	1.17695e-10	8.74121e-09	gi|224113229|ref|XP_002316429.1|/4.95752e-16/predicted protein [Populus trichocarpa]
Unigene44344	115	42	19.93	7.39	-1.4313	5.7312e-09	3.35189e-07	gi|225460048|ref|XP_002273755.1|/2.80536e-15/PREDICTED: hypothetical protein [Vitis vinifera]
Unigene54462	117	278	20.27	48.9	1.27049	1.44551e-13	1.89186e-11	gi|255570075|ref|XP_002526000.1|/9.2093e-76/cleavage and polyadenylation specificity factor, putative [Ricinus communis]
Unigene21271	117	54	20.27	9.5	-1.09335	1.92673e-06	6.7354e-05	-
Unigene57120	120	309	20.79	54.35	1.38639	0	0	gi|225463768|ref|XP_002267403.1|/0/PREDICTED: hypothetical protein [Vitis vinifera]
Unigene14338	121	286	20.97	50.3	1.26223	0	0	gi|166209891|gb|ABL89187.3|/4.04404e-38/high affinity nitrate transporter [Spinacia oleracea]
Unigene24091	122	40	21.14	7.04	-1.58633	9.44004e-11	7.10951e-09	gi|225439970|ref|XP_002280999.1|/1.13735e-28/PREDICTED: hypothetical protein [Vitis vinifera]
Unigene9130	123	52	21.31	9.15	-1.21969	9.89104e-08	4.64554e-06	-
Unigene32058	124	20	21.49	3.52	-2.61002	2.04276e-19	4.42887e-17	-
Unigene51190	125	53	21.66	9.32	-1.21663	8.43512e-08	3.99672e-06	-
Unigene56303	128	42	22.18	7.39	-1.58561	3.33812e-11	2.61494e-09	gi|225445290|ref|XP_002281248.1|/0/PREDICTED: hypothetical protein [Vitis vinifera]
Unigene39433	128	47	22.18	8.27	-1.4233	9.2234e-10	6.05416e-08	gi|225442156|ref|XP_002275541.1|/2.05981e-59/PREDICTED: hypothetical protein [Vitis vinifera]
Unigene54585	128	63	22.18	11.08	-1.0013	3.60088e-06	0.000118542	gi|224140633|ref|XP_002323686.1|/2.42929e-140/predicted protein [Populus trichocarpa]
Unigene7406	129	269	22.35	47.31	1.08187	3.76144e-13	4.43602e-11	gi|225459004|ref|XP_002285598.1|/4.445e-49/PREDICTED: hypothetical protein [Vitis vinifera]
Unigene50953	129	62	22.35	10.9	-1.03595	1.73464e-06	6.1541e-05	gi|297736814|emb|CBI26015.3|/1.10813e-109/unnamed protein product [Vitis vinifera]
Unigene15100	131	411	22.7	72.29	1.6711	5.4845e-14	8.53038e-12	-
Unigene33825	131	265	22.7	46.61	1.03795	4.03966e-12	3.70544e-10	-
Unigene51631	132	60	22.87	10.55	-1.11621	2.72982e-07	1.17186e-05	gi|255542130|ref|XP_002512129.1|/8.80736e-71/conserved hypothetical protein [Ricinus communis]
Unigene26914	133	291	23.05	51.18	1.15081	9.01502e-14	1.29865e-11	-
Unigene11447	133	60	23.05	10.55	-1.12752	1.97942e-07	8.76007e-06	-
Unigene18911	134	293	23.22	51.53	1.15004	0	0	-
Unigene48667	134	280	23.22	49.25	1.08476	5.75096e-14	8.88048e-12	gi|225448000|ref|XP_002271027.1|/4.35972e-12/PREDICTED: similar to F-box family protein [Vitis vinifera]
Unigene55478	139	56	24.09	9.85	-1.29024	3.26048e-09	1.95483e-07	gi|147801375|emb|CAN61508.1|/1.28059e-25/hypothetical protein [Vitis vinifera]
Unigene7547	140	66	24.26	11.61	-1.06321	3.53484e-07	1.47898e-05	gi|255636983|gb|ACU18824.1|/6.48422e-44/unknown [Glycine max]
Unigene13533	140	68	24.26	11.96	-1.02036	8.52506e-07	3.26171e-05	-
Unigene26492	141	61	24.43	10.73	-1.187	2.34206e-08	1.24739e-06	-
Unigene10961	142	66	24.61	11.61	-1.08388	1.89829e-07	8.43578e-06	-
Unigene14745	143	68	24.78	11.96	-1.05096	3.43814e-07	1.44133e-05	gi|255549776|ref|XP_002515939.1|/1.71555e-32/conserved hypothetical protein [Ricinus communis]
Unigene16996	144	59	24.95	10.38	-1.26523	2.92744e-09	1.77499e-07	gi|255561879|ref|XP_002521948.1|/0/phosphoribosylaminoimidazole carboxylase atpase-subunit, putative [Ricinus communis]
Unigene56476	146	70	25.3	12.31	-1.03931	3.33312e-07	1.40279e-05	gi|224066881|ref|XP_002302260.1|/1.01787e-144/predicted protein [Populus trichocarpa]
Unigene18987	150	68	25.99	11.96	-1.11974	3.84202e-08	1.99191e-06	-
Unigene48207	152	308	26.34	54.17	1.04024	1.27454e-13	1.70979e-11	gi|218200034|gb|EEC82461.1|/2.98971e-15/hypothetical protein OsI_26901 [Oryza sativa Indica Group]
Unigene25116	153	318	26.51	55.93	1.07709	0	0	gi|255549048|ref|XP_002515580.1|/1.58448e-14/sigma factor sigb regulation protein rsbq, putative [Ricinus communis]
Unigene49946	156	58	27.03	10.2	-1.40599	2.10224e-11	1.69633e-09	gi|225428460|ref|XP_002284148.1|/6.73484e-23/PREDICTED: hypothetical protein [Vitis vinifera]
Unigene52508	163	74	28.24	13.02	-1.11701	1.04038e-08	5.78514e-07	gi|225448451|ref|XP_002272995.1|/3.71163e-113/PREDICTED: hypothetical protein [Vitis vinifera]
Unigene45934	164	497	28.42	87.41	1.62089	9.32588e-14	1.32563e-11	-
Unigene37335	167	80	28.94	14.07	-1.04044	4.6132e-08	2.34084e-06	gi|302143862|emb|CBI22723.3|/2.80853e-19/unnamed protein product [Vitis vinifera]
Unigene39722	172	78	29.8	13.72	-1.11903	3.92156e-09	2.3188e-07	gi|224055337|ref|XP_002298487.1|/2.12156e-51/predicted protein [Populus trichocarpa]
Unigene51826	173	77	29.98	13.54	-1.14677	1.75847e-09	1.1004e-07	gi|224108870|ref|XP_002314997.1|/1.50266e-41/predicted protein [Populus trichocarpa]
Unigene32417	174	410	30.15	72.11	1.25804	8.01582e-14	1.17844e-11	-
Unigene42784	176	85	30.5	14.95	-1.02866	2.70212e-08	1.42502e-06	gi|224113043|ref|XP_002316371.1|/2.13174e-35/predicted protein [Populus trichocarpa]
Unigene39996	177	405	30.67	71.23	1.21566	0	0	-
Unigene12929	177	83	30.67	14.6	-1.07086	8.24728e-09	4.69548e-07	gi|255579275|ref|XP_002530483.1|/3.34765e-115/amidase, putative [Ricinus communis]
Unigene792	178	63	30.84	11.08	-1.47684	1.10348e-13	1.52808e-11	gi|224116240|ref|XP_002317247.1|/9.4724e-36/predicted protein [Populus trichocarpa]
Unigene31185	181	393	31.36	69.12	1.14018	8.17124e-14	1.19311e-11	-
Unigene43485	182	73	31.54	12.84	-1.29654	1.02493e-11	8.49389e-10	gi|297793149|ref|XP_002864459.1|/1.36196e-18/ATP binding protein [Arabidopsis lyrata subsp. lyrata]
Unigene28017	184	618	31.88	108.7	1.76963	2.56684e-13	3.11269e-11	-
Unigene51089	184	50	31.88	8.79	-1.85872	5.73564e-19	1.19524e-16	gi|255560311|ref|XP_002521172.1|/2.55163e-109/diphosphomevalonate decarboxylase, putative [Ricinus communis]
Unigene50260	185	366	32.06	64.37	1.00561	0	0	gi|225450279|ref|XP_002270525.1|/3.82746e-53/PREDICTED: hypothetical protein [Vitis vinifera]
Unigene51423	190	52	32.92	9.15	-1.84712	2.10572e-19	4.51972e-17	gi|224115046|ref|XP_002316926.1|/2.13188e-114/predicted protein [Populus trichocarpa]
Unigene18897	195	422	33.79	74.22	1.13521	1.54543e-13	1.98629e-11	-
Unigene53332	196	409	33.96	71.94	1.08296	8.79296e-14	1.27522e-11	gi|220983459|dbj|BAH11228.1|/6.85035e-26/ATP synthase CF0 C chain [Welwitschia mirabilis]
Unigene16871	196	40	33.96	7.04	-2.27019	1.32924e-25	3.24214e-23	gi|78103323|ref|YP_358637.1|/1.00172e-54/hypothetical protein PhapfoPp091 [Phalaenopsis aphrodite subsp. formosana]
Unigene37614	199	87	34.48	15.3	-1.17223	4.92226e-11	3.82795e-09	-
Unigene25905	201	439	34.83	77.21	1.14846	0	0	-
Unigene11806	206	58	35.7	10.2	-1.80735	2.5015e-20	5.53528e-18	gi|224072993|ref|XP_002303947.1|/1.07561e-47/predicted protein [Populus trichocarpa]
Unigene37735	207	455	35.87	80.03	1.15776	9.30366e-14	1.33129e-11	-
Unigene49347	209	480	36.22	84.42	1.2208	1.19016e-13	1.60664e-11	gi|297745750|emb|CBI15806.3|/3.56568e-92/unnamed protein product [Vitis vinifera]
Unigene13551	211	422	36.56	74.22	1.02154	2.3137e-13	2.83779e-11	-
Unigene26176	212	97	36.74	17.06	-1.10673	9.24576e-11	6.98771e-09	-
Unigene11640	215	456	37.25	80.2	1.10636	0	0	-
Unigene31913	219	476	37.95	83.72	1.14147	3.2041e-13	3.84206e-11	-
Unigene30745	222	595	38.47	104.65	1.44377	0	0	-
Unigene27830	228	456	39.51	80.2	1.02138	2.13606e-13	2.6502e-11	-
Unigene55961	230	111	39.85	19.52	-1.02963	1.95885e-10	1.41565e-08	gi|255540685|ref|XP_002511407.1|/4.33726e-178/kinesin light chain, putative [Ricinus communis]
Unigene55100	234	115	40.55	20.23	-1.00321	3.27814e-10	2.28448e-08	gi|224082832|ref|XP_002306858.1|/1.66543e-153/predicted protein [Populus trichocarpa]
Unigene42506	236	85	40.89	14.95	-1.4516	2.93154e-17	5.88061e-15	gi|255574278|ref|XP_002528053.1|/6.03919e-27/conserved hypothetical protein [Ricinus communis]
Unigene47489	257	44	44.53	7.74	-2.52437	2.66696e-37	7.84159e-35	gi|11497575|ref|NP_054982.1|/3.59501e-27/hypothetical protein SpolCp149 [Spinacia oleracea]
Unigene52033	259	124	44.88	21.81	-1.04108	9.27644e-12	7.77772e-10	gi|297735532|emb|CBI18026.3|/1.88101e-79/unnamed protein product [Vitis vinifera]
Unigene56394	261	108	45.23	19	-1.25128	2.15974e-15	3.86305e-13	gi|297744467|emb|CBI37729.3|/2.40113e-111/unnamed protein product [Vitis vinifera]
Unigene47151	263	126	45.57	22.16	-1.04013	6.665e-12	5.86301e-10	gi|225457015|ref|XP_002282501.1|/5.27875e-21/PREDICTED: hypothetical protein [Vitis vinifera]
Unigene36238	276	591	47.82	103.95	1.1202	8.65974e-15	1.45213e-12	-
Unigene56048	276	133	47.82	23.39	-1.03172	2.824e-12	2.67024e-10	gi|296085503|emb|CBI29235.3|/0/unnamed protein product [Vitis vinifera]
Unigene47297	284	127	49.21	22.34	-1.13932	1.55956e-14	2.57496e-12	-
Unigene41921	290	73	50.25	12.84	-1.96848	3.13986e-31	8.11975e-29	gi|255546407|ref|XP_002514263.1|/1.66408e-48/elongation factor ts, putative [Ricinus communis]
Unigene45407	305	769	52.85	135.25	1.35565	5.67102e-13	6.21035e-11	gi|255584279|ref|XP_002532876.1|/3.12595e-13/2-deoxyglucose-6-phosphate phosphatase, putative [Ricinus communis]
Unigene24411	305	79	52.85	13.89	-1.92786	6.70328e-32	1.77629e-29	-
Unigene41068	313	146	54.24	25.68	-1.07871	1.1945e-14	1.9875e-12	gi|255568599|ref|XP_002525273.1|/1.55203e-06/adenylsulfate kinase, putative [Ricinus communis]
Unigene46359	321	144	55.62	25.33	-1.13476	3.8592e-16	7.20295e-14	gi|255576619|ref|XP_002529200.1|/8.18502e-18/conserved hypothetical protein [Ricinus communis]
Unigene31123	352	171	60.99	30.08	-1.01977	5.32816e-15	9.14909e-13	-
Unigene38335	359	1457	62.21	256.26	2.04239	0	0	gi|237861975|gb|ACR24641.1|/9.17816e-31/initiation factor IF1 [Simmondsia chinensis]
Unigene26105	359	851	62.21	149.68	1.26666	0	0	-
Unigene5640	364	830	63.07	145.98	1.21074	4.37428e-14	6.95478e-12	gi|294464795|gb|ADE77903.1|/1.37632e-10/unknown [Picea sitchensis]
Unigene17657	367	176	63.59	30.96	-1.03839	5.33068e-16	9.8636e-14	-
Unigene40245	386	152	66.89	26.73	-1.32333	6.96022e-24	1.64169e-21	-
Unigene5686	423	1209	73.3	212.64	1.53653	3.13082e-14	5.05263e-12	-
Unigene13180	436	142	75.55	24.98	-1.59666	6.11928e-35	1.6839e-32	-
Unigene9140	439	187	76.07	32.89	-1.20968	1.21505e-23	2.83476e-21	gi|296086365|emb|CBI31954.3|/2.88057e-79/unnamed protein product [Vitis vinifera]
Unigene13970	450	191	77.98	33.59	-1.21507	2.39358e-24	5.77256e-22	gi|10432446|emb|CAC10358.1|/1.53987e-37/protein phosphatase 2C [Nicotiana tabacum]
Unigene33236	475	1058	82.31	186.08	1.17678	1.10845e-12	1.12757e-10	-
Unigene26870	482	1035	83.52	182.04	1.12406	0	0	-
Unigene44226	505	1329	87.51	233.75	1.41745	0	0	gi|170131|gb|AAA34039.1|/3.69908e-12/ribosomal protein 30S subunit [Spinacia oleracea]
Unigene16251	505	212	87.51	37.29	-1.23066	1.17756e-27	2.97354e-25	gi|225450573|ref|XP_002281965.1|/1.36693e-120/PREDICTED: hypothetical protein [Vitis vinifera]
Unigene35342	521	1072	90.28	188.55	1.06247	0	0	-
Unigene30131	562	210	97.38	36.94	-1.39844	6.5004e-37	1.88547e-34	-
Unigene49033	575	1356	99.64	238.5	1.25919	1.97398e-13	2.50707e-11	gi|255555289|ref|XP_002518681.1|/1.31198e-59/50S ribosomal protein L10, putative [Ricinus communis]
Unigene29395	609	1309	105.53	230.23	1.12542	6.51922e-13	6.85924e-11	gi|225438543|ref|XP_002275905.1|/8.79959e-10/PREDICTED: hypothetical protein [Vitis vinifera]
Unigene29012	654	238	113.32	41.86	-1.43676	2.2208e-44	6.9083e-42	gi|224093417|ref|XP_002334834.1|/2.55436e-17/cytochrome P450 [Populus trichocarpa]
Unigene25304	691	179	119.74	31.48	-1.9274	3.5695e-70	1.27693e-67	gi|225432973|ref|XP_002280640.1|/1.06035e-18/PREDICTED: hypothetical protein [Vitis vinifera]
Unigene40071	770	2211	133.42	388.88	1.54335	0	0	gi|297735328|emb|CBI17768.3|/8.41e-08/unnamed protein product [Vitis vinifera]
Unigene19539	773	267	133.94	46.96	-1.51208	3.96956e-56	1.31081e-53	gi|297744747|emb|CBI38009.3|/2.67699e-22/unnamed protein product [Vitis vinifera]
Unigene55227	785	383	136.02	67.36	-1.01385	3.06012e-31	8.01005e-29	gi|255552037|ref|XP_002517063.1|/9.28854e-91/Stem-specific protein TSJT1, putative [Ricinus communis]
Unigene45181	868	293	150.41	51.53	-1.54542	8.64026e-65	2.89773e-62	gi|302142150|emb|CBI19353.3|/2.98789e-66/unnamed protein product [Vitis vinifera]
Unigene53215	912	421	158.03	74.05	-1.09363	1.49068e-40	4.50647e-38	gi|297737876|emb|CBI27077.3|/1.18409e-115/unnamed protein product [Vitis vinifera]
Unigene37011	979	411	169.64	72.29	-1.23061	4.80474e-52	1.56256e-49	-
Unigene55618	1126	448	195.11	78.8	-1.30802	2.27256e-65	7.74258e-63	gi|33308026|gb|AAQ03084.1|AF401479_1/6.36765e-72/agglutinin [Amaranthus caudatus]
Unigene12600	1142	2429	197.88	427.22	1.11035	2.24288e-12	2.13014e-10	gi|225427589|ref|XP_002268404.1|/3.91693e-66/PREDICTED: hypothetical protein [Vitis vinifera]
Unigene508	1162	2528	201.35	444.63	1.1429	2.9532e-12	2.76801e-10	-
Unigene43420	1235	517	214	90.93	-1.23478	1.59397e-65	5.51821e-63	gi|224163581|ref|XP_002338573.1|/2.24836e-29/early light-inducible protein [Populus trichocarpa]
Unigene35125	1307	552	226.48	97.09	-1.22199	3.80708e-68	1.33959e-65	-
Unigene45612	1580	643	273.78	113.09	-1.27555	1.44512e-87	5.44177e-85	gi|296090110|emb|CBI39929.3|/1.30823e-11/unnamed protein product [Vitis vinifera]
Unigene51658	1628	250	282.1	43.97	-2.68162	4.1668e-243	1.86325e-240	gi|108802688|ref|YP_636345.1|/8.30632e-29/hypothetical protein EuglglCp070 [Eucalyptus globulus subsp. globulus]
Unigene27320	1692	7517	293.19	1322.11	2.17293	8.25584e-12	7.05989e-10	-
Unigene18943	2336	1046	404.78	183.97	-1.13767	1.36242e-107	5.41538e-105	-
Unigene19229	2971	1442	514.81	253.62	-1.02137	1.04538e-114	4.23361e-112	-
Unigene43269	3249	1342	562.98	236.03	-1.25411	1.95613e-173	8.23261e-171	gi|66731525|gb|AAY51975.1|/3.38045e-17/GIR1 [Vigna radiata]
Unigene31811	3780	1694	654.99	297.95	-1.1364	1.34385e-172	5.54702e-170	-
Unigene41616	5101	2392	883.9	420.71	-1.07106	3.63626e-211	1.56097e-208	gi|297833436|ref|XP_002884600.1|/5.80752e-09/ATP-citrate lyase B-1 [Arabidopsis lyrata subsp. lyrata]

## Sheet: 0h-Svs12h-S.DiffGeneExpFilter
Gene	RawIntensity-0h-S	RawIntensity-12h-S	TPM-0h-S	TPM-12h-S	log2 Ratio(12h-S/0h-S)	P-Value	FDR	Nr
Unigene18657	0	80	0.01	13.31	10.3783	4.4409e-16	2.09265e-14	gi|297746146|emb|CBI16202.3|/4.14261e-23/unnamed protein product [Vitis vinifera]
Unigene46625	0	57	0.01	9.49	9.89026	4.4409e-16	2.08832e-14	gi|34499881|gb|AAQ73526.1|/6.00965e-40/early flowering 4 [Mesembryanthemum crystallinum]
Unigene36724	0	48	0.01	7.99	9.64205	9.76996e-15	4.24359e-13	gi|257043450|gb|ACV33079.1|/5.0041e-13/glycine-rich RNA-binding protein [Limonium bicolor]
Unigene41440	0	41	0.01	6.82	9.41363	1.05493e-12	2.6356e-11	-
Unigene46792	0	36	0.01	5.99	9.22641	3.05322e-11	6.42843e-10	gi|224119890|ref|XP_002318188.1|/3.78918e-21/predicted protein [Populus trichocarpa]
Unigene31719	0	34	0.01	5.66	9.14466	1.17332e-10	2.2962e-09	gi|225461914|ref|XP_002265484.1|/8.39135e-16/PREDICTED: hypothetical protein [Vitis vinifera]
Unigene5091	0	31	0.01	5.16	9.01123	8.83918e-10	1.5891e-08	-
Unigene14477	0	30	0.01	4.99	8.9629	1.73278e-09	3.01745e-08	-
Unigene51750	0	27	0.01	4.49	8.81057	1.30539e-08	2.07187e-07	gi|297823825|ref|XP_002879795.1|/9.84562e-94/esterase/lipase/thioesterase family protein [Arabidopsis lyrata subsp. lyrata]
Unigene4405	0	26	0.01	4.33	8.75822	2.559e-08	3.91154e-07	gi|186911832|gb|ACC95131.1|/1.65586e-32/COL3 [Beta vulgaris subsp. vulgaris]
Unigene13010	0	26	0.01	4.33	8.75822	2.559e-08	3.90892e-07	gi|225449126|ref|XP_002277282.1|/1.57261e-73/PREDICTED: hypothetical protein [Vitis vinifera]
Unigene47665	0	25	0.01	4.16	8.70044	5.01652e-08	7.41403e-07	gi|255635139|gb|ACU17926.1|/1.97203e-29/unknown [Glycine max]
Unigene53570	0	25	0.01	4.16	8.70044	5.01652e-08	7.40921e-07	gi|225459360|ref|XP_002285806.1|/3.53224e-115/PREDICTED: hypothetical protein [Vitis vinifera]
Unigene55662	0	24	0.01	3.99	8.64024	9.8341e-08	1.39628e-06	gi|225443916|ref|XP_002278480.1|/9.41219e-148/PREDICTED: hypothetical protein [Vitis vinifera]
Unigene20230	0	23	0.01	3.83	8.5812	1.92782e-07	2.62423e-06	-
Unigene16082	0	23	0.01	3.83	8.5812	1.92782e-07	2.62266e-06	gi|225452468|ref|XP_002278403.1|/1.31908e-167/PREDICTED: hypothetical protein isoform 1 [Vitis vinifera]
Unigene46655	0	22	0.01	3.66	8.5157	3.77918e-07	4.87056e-06	-
Unigene21582	0	22	0.01	3.66	8.5157	3.77918e-07	4.86781e-06	gi|255558270|ref|XP_002520162.1|/6.99643e-15/conserved hypothetical protein [Ricinus communis]
Unigene156	0	21	0.01	3.49	8.44708	7.4085e-07	9.21407e-06	gi|297742031|emb|CBI33818.3|/4.86987e-68/unnamed protein product [Vitis vinifera]
Unigene5218	0	21	0.01	3.49	8.44708	7.4085e-07	9.20904e-06	gi|255554541|ref|XP_002518309.1|/2.1939e-16/conserved hypothetical protein [Ricinus communis]
Unigene8304	0	21	0.01	3.49	8.44708	7.4085e-07	9.20401e-06	gi|34499879|gb|AAQ73525.1|/2.48004e-78/timing of CAB expression 1 [Mesembryanthemum crystallinum]
Unigene48893	0	21	0.01	3.49	8.44708	7.4085e-07	9.19899e-06	-
Unigene45819	0	21	0.01	3.49	8.44708	7.4085e-07	9.19397e-06	gi|225463339|ref|XP_002269192.1|/7.62497e-55/PREDICTED: hypothetical protein [Vitis vinifera]
Unigene52848	0	21	0.01	3.49	8.44708	7.4085e-07	9.18896e-06	gi|296088117|emb|CBI35506.3|/2.12196e-66/unnamed protein product [Vitis vinifera]
Unigene57109	0	20	0.01	3.33	8.37938	1.45232e-06	1.71002e-05	gi|190148357|gb|ACE63261.1|/0/histidine kinase 3 [Betula pendula]
Unigene40725	0	20	0.01	3.33	8.37938	1.45232e-06	1.70914e-05	gi|242057983|ref|XP_002458137.1|/8.44038e-61/hypothetical protein SORBIDRAFT_03g027490 [Sorghum bicolor]
Unigene52130	0	20	0.01	3.33	8.37938	1.45232e-06	1.70826e-05	gi|224082532|ref|XP_002306731.1|/4.55981e-89/NAC domain protein, IPR003441 [Populus trichocarpa]
Unigene40048	0	19	0.01	3.16	8.30378	2.84704e-06	3.18891e-05	gi|302142143|emb|CBI19346.3|/1.57872e-22/unnamed protein product [Vitis vinifera]
Unigene45048	0	19	0.01	3.16	8.30378	2.84704e-06	3.18734e-05	-
Unigene54041	0	18	0.01	3	8.22882	5.58118e-06	5.97496e-05	gi|12643806|sp|Q9LEC8.1|DHEB_NICPL/9.64231e-141/RecName: Full=Glutamate dehydrogenase B; Short=GDH B
Unigene26368	0	18	0.01	3	8.22882	5.58118e-06	5.97215e-05	gi|225461914|ref|XP_002265484.1|/2.95817e-37/PREDICTED: hypothetical protein [Vitis vinifera]
Unigene54257	0	18	0.01	3	8.22882	5.58118e-06	5.96934e-05	gi|255578937|ref|XP_002530321.1|/9.77196e-168/transcription regulation, putative [Ricinus communis]
Unigene29862	0	18	0.01	3	8.22882	5.58118e-06	5.96654e-05	-
Unigene39513	0	18	0.01	3	8.22882	5.58118e-06	5.96374e-05	-
Unigene4809	0	18	0.01	3	8.22882	5.58118e-06	5.96094e-05	-
Unigene44809	0	18	0.01	3	8.22882	5.58118e-06	5.95815e-05	-
Unigene9538	0	18	0.01	3	8.22882	5.58118e-06	5.95535e-05	-
Unigene52420	0	17	0.01	2.83	8.14466	1.0941e-05	0.000110625	gi|52851168|emb|CAH58632.1|/1.31847e-62/nodulin-like protein [Plantago major]
Unigene32526	0	17	0.01	2.83	8.14466	1.0941e-05	0.000110576	-
Unigene34403	0	17	0.01	2.83	8.14466	1.0941e-05	0.000110527	gi|255573740|ref|XP_002527791.1|/2.14989e-27/conserved hypothetical protein [Ricinus communis]
Unigene11628	0	17	0.01	2.83	8.14466	1.0941e-05	0.000110478	gi|255631252|gb|ACU15993.1|/1.444e-26/unknown [Glycine max]
Unigene56982	0	17	0.01	2.83	8.14466	1.0941e-05	0.000110429	gi|255556832|ref|XP_002519449.1|/0/WD-repeat protein, putative [Ricinus communis]
Unigene46720	0	17	0.01	2.83	8.14466	1.0941e-05	0.00011038	gi|297742026|emb|CBI33813.3|/3.01294e-63/unnamed protein product [Vitis vinifera]
Unigene56108	0	16	0.01	2.66	8.05528	2.14482e-05	0.000206323	gi|296082280|emb|CBI21285.3|/7.72524e-85/unnamed protein product [Vitis vinifera]
Unigene24304	0	16	0.01	2.66	8.05528	2.14482e-05	0.000206236	-
Unigene47202	0	16	0.01	2.66	8.05528	2.14482e-05	0.000206149	gi|255539352|ref|XP_002510741.1|/5.91491e-89/U2 snrnp auxiliary factor, small subunit, putative [Ricinus communis]
Unigene37691	0	16	0.01	2.66	8.05528	2.14482e-05	0.000206062	-
Unigene15645	0	16	0.01	2.66	8.05528	2.14482e-05	0.000205975	gi|225458794|ref|XP_002283279.1|/6.37915e-135/PREDICTED: hypothetical protein [Vitis vinifera]
Unigene21188	0	16	0.01	2.66	8.05528	2.14482e-05	0.000205888	gi|225458619|ref|XP_002282794.1|/6.36224e-08/PREDICTED: hypothetical protein [Vitis vinifera]
Unigene8110	0	15	0.01	2.5	7.96578	4.20456e-05	0.000377349	-
Unigene820	0	15	0.01	2.5	7.96578	4.20456e-05	0.000377201	gi|225449046|ref|XP_002273970.1|/1.0556e-42/PREDICTED: hypothetical protein [Vitis vinifera]
Unigene36937	0	15	0.01	2.5	7.96578	4.20456e-05	0.000377052	-
Unigene23072	0	15	0.01	2.5	7.96578	4.20456e-05	0.000376903	-
Unigene50114	0	15	0.01	2.5	7.96578	4.20456e-05	0.000376755	-
Unigene34163	0	15	0.01	2.5	7.96578	4.20456e-05	0.000376607	gi|211906438|gb|ACJ11712.1|/4.76316e-48/UDP-D-glucose dehydrogenase [Gossypium hirsutum]
Unigene52546	0	15	0.01	2.5	7.96578	4.20456e-05	0.000376459	gi|297839355|ref|XP_002887559.1|/8.35967e-97/hypothetical protein ARALYDRAFT_476615 [Arabidopsis lyrata subsp. lyrata]
Unigene46601	0	15	0.01	2.5	7.96578	4.20456e-05	0.000376311	-
Unigene54881	0	15	0.01	2.5	7.96578	4.20456e-05	0.000376163	gi|225448625|ref|XP_002274327.1|/7.12021e-29/PREDICTED: hypothetical protein [Vitis vinifera]
Unigene16421	0	15	0.01	2.5	7.96578	4.20456e-05	0.000376015	gi|225469990|ref|XP_002272059.1|/0/PREDICTED: hypothetical protein [Vitis vinifera]
Unigene44550	0	15	0.01	2.5	7.96578	4.20456e-05	0.000375867	gi|225434098|ref|XP_002276080.1|/3.83925e-52/PREDICTED: hypothetical protein isoform 1 [Vitis vinifera]
Unigene856	0	15	0.01	2.5	7.96578	4.20456e-05	0.00037572	gi|242080399|ref|XP_002444968.1|/2.95827e-21/hypothetical protein SORBIDRAFT_07g002090 [Sorghum bicolor]
Unigene5755	0	15	0.01	2.5	7.96578	4.20456e-05	0.000375572	gi|147852023|emb|CAN82287.1|/2.7238e-27/hypothetical protein [Vitis vinifera]
Unigene56076	0	14	0.01	2.33	7.86419	8.24238e-05	0.000691218	gi|158828302|gb|ABW81177.1|/2.68274e-13/gag non-LTR retrotransposase [Arabidopsis cebennensis]
Unigene19476	0	14	0.01	2.33	7.86419	8.24238e-05	0.000690963	gi|297806613|ref|XP_002871190.1|/3.87454e-13/hypothetical protein ARALYDRAFT_487395 [Arabidopsis lyrata subsp. lyrata]
Unigene46523	0	14	0.01	2.33	7.86419	8.24238e-05	0.000690709	gi|225426609|ref|XP_002280587.1|/5.36662e-25/PREDICTED: hypothetical protein [Vitis vinifera]
Unigene50928	0	14	0.01	2.33	7.86419	8.24238e-05	0.000690455	gi|297795971|ref|XP_002865870.1|/1.42473e-48/yellow-leaf-specific gene 7 [Arabidopsis lyrata subsp. lyrata]
Unigene30018	0	14	0.01	2.33	7.86419	8.24238e-05	0.000690201	-
Unigene56732	0	14	0.01	2.33	7.86419	8.24238e-05	0.000689947	gi|254971801|gb|ACT98136.1|/5.94463e-11/TNP1 [Glycine max]
Unigene7455	0	14	0.01	2.33	7.86419	8.24238e-05	0.000689693	gi|225465347|ref|XP_002272208.1|/7.1507e-28/PREDICTED: hypothetical protein [Vitis vinifera]
Unigene52209	0	14	0.01	2.33	7.86419	8.24238e-05	0.00068944	gi|297743342|emb|CBI36209.3|/5.66294e-79/unnamed protein product [Vitis vinifera]
Unigene43404	0	14	0.01	2.33	7.86419	8.24238e-05	0.000689187	gi|225439101|ref|XP_002269239.1|/4.7955e-64/PREDICTED: hypothetical protein [Vitis vinifera]
Unigene51653	0	14	0.01	2.33	7.86419	8.24238e-05	0.000688933	gi|225452601|ref|XP_002281222.1|/3.42565e-91/PREDICTED: hypothetical protein [Vitis vinifera]
Unigene5177	0	14	0.01	2.33	7.86419	8.24238e-05	0.000688681	-
Unigene50885	0	14	0.01	2.33	7.86419	8.24238e-05	0.000688428	-
Unigene14762	0	14	0.01	2.33	7.86419	8.24238e-05	0.000688175	gi|224069204|ref|XP_002326300.1|/5.42828e-161/predicted protein [Populus trichocarpa]
Unigene29876	0	14	0.01	2.33	7.86419	8.24238e-05	0.000687923	gi|29467501|dbj|BAC67189.1|/1.49617e-09/expansin [Pyrus communis]
Unigene44080	0	14	0.01	2.33	7.86419	8.24238e-05	0.000687671	-
Unigene49304	0	14	0.01	2.33	7.86419	8.24238e-05	0.000687419	-
Unigene6573	0	14	0.01	2.33	7.86419	8.24238e-05	0.000687167	-
Unigene15931	0	14	0.01	2.33	7.86419	8.24238e-05	0.000686915	gi|225441355|ref|XP_002276914.1|/0/PREDICTED: hypothetical protein [Vitis vinifera]
Unigene10355	0	14	0.01	2.33	7.86419	8.24238e-05	0.000686664	gi|297851306|ref|XP_002893534.1|/2.35638e-08/hypothetical protein ARALYDRAFT_473074 [Arabidopsis lyrata subsp. lyrata]
Unigene1851	2	202	0.35	33.61	6.58539	0.000111075	0.000893308	-
Unigene47350	2	82	0.35	13.65	5.2854	0.000111075	0.000894256	gi|224096838|ref|XP_002310756.1|/3.1914e-21/predicted protein [Populus trichocarpa]
Unigene40573	2	74	0.35	12.31	5.13633	0.000111075	0.000894573	-
Unigene45201	2	74	0.35	12.31	5.13633	0.000111075	0.00089394	gi|225445236|ref|XP_002280965.1|/1.00859e-13/PREDICTED: hypothetical protein [Vitis vinifera]
Unigene55381	2	59	0.35	9.82	4.8103	0.000111075	0.000893624	gi|34499879|gb|AAQ73525.1|/1.10447e-118/timing of CAB expression 1 [Mesembryanthemum crystallinum]
Unigene43263	2	46	0.35	7.65	4.45003	0.000111075	0.000894889	gi|295844360|gb|ADG43176.1|/1.23845e-27/putative major latex-like protein [Salvia miltiorrhiza]
Unigene48091	2	41	0.35	6.82	4.28434	0.000111075	0.000892994	gi|300077149|gb|ADJ66851.1|/4.31676e-51/O-methyltransferase [Vitis vinifera]
Unigene52099	2	38	0.35	6.32	4.1745	0.000111076	0.00089269	gi|302143437|emb|CBI21998.3|/1.12588e-55/unnamed protein product [Vitis vinifera]
Unigene3369	2	34	0.35	5.66	4.01538	0.000111095	0.000892521	gi|225470442|ref|XP_002271376.1|/6.9188e-07/PREDICTED: hypothetical protein [Vitis vinifera]
Unigene44798	2	29	0.35	4.83	3.7866	0.000111507	0.000895204	gi|297744862|emb|CBI38313.3|/2.02497e-24/unnamed protein product [Vitis vinifera]
Unigene49818	2	28	0.35	4.66	3.7349	0.000111871	0.000897493	gi|296090669|emb|CBI41069.3|/2.49695e-38/unnamed protein product [Vitis vinifera]
Unigene56954	2	28	0.35	4.66	3.7349	0.000111871	0.000897177	gi|225448507|ref|XP_002273020.1|/0/PREDICTED: hypothetical protein [Vitis vinifera]
Unigene56889	2	28	0.35	4.66	3.7349	0.000111871	0.000896861	gi|255583344|ref|XP_002532433.1|/0/Exocyst complex component, putative [Ricinus communis]
Unigene28807	2	28	0.35	4.66	3.7349	0.000111871	0.000896545	gi|133712623|gb|ABO37118.1|/5.92137e-06/cuticular water permeability [Solanum habrochaites]
Unigene56549	2	27	0.35	4.49	3.68129	0.000112539	0.000900944	gi|225456355|ref|XP_002283958.1|/0/PREDICTED: hypothetical protein [Vitis vinifera]
Unigene20948	2	26	0.35	4.33	3.62894	0.00011376	0.000909123	-
Unigene39267	2	25	0.35	4.16	3.57116	0.00011599	0.000926289	gi|225431100|ref|XP_002264558.1|/7.07948e-60/PREDICTED: hypothetical protein [Vitis vinifera]
Unigene14383	2	25	0.35	4.16	3.57116	0.00011599	0.000925964	gi|224138260|ref|XP_002326558.1|/1.09263e-42/predicted protein [Populus trichocarpa]
Unigene51836	2	25	0.35	4.16	3.57116	0.00011599	0.000925639	gi|224074185|ref|XP_002304291.1|/2.01215e-70/predicted protein [Populus trichocarpa]
Unigene34655	2	24	0.35	3.99	3.51096	0.000120048	0.000953677	gi|8571474|gb|AAF76897.1|AF274032_1/1.47703e-44/proline/glycine betaine transporter [Atriplex hortensis]
Unigene44154	2	24	0.35	3.99	3.51096	0.000120048	0.000953344	gi|302142339|emb|CBI19542.3|/4.63451e-68/unnamed protein product [Vitis vinifera]
Unigene46895	3	138	0.52	22.96	5.46447	6.9204e-05	0.000590361	gi|255568643|ref|XP_002525295.1|/5.03131e-21/conserved hypothetical protein [Ricinus communis]
Unigene48112	3	73	0.52	12.15	4.5463	6.9204e-05	0.00059014	gi|224111516|ref|XP_002315886.1|/3.74694e-10/predicted protein [Populus trichocarpa]
Unigene52175	3	39	0.52	6.49	3.64163	6.92104e-05	0.000589973	gi|225424855|ref|XP_002268718.1|/1.34505e-64/PREDICTED: hypothetical protein [Vitis vinifera]
Unigene11332	3	35	0.52	5.82	3.48444	6.9274e-05	0.000589853	gi|225425873|ref|XP_002266342.1|/1.14212e-12/PREDICTED: hypothetical protein [Vitis vinifera]
Unigene47983	3	32	0.52	5.33	3.35755	6.96194e-05	0.000592572	gi|302142217|emb|CBI19420.3|/4.0136e-25/unnamed protein product [Vitis vinifera]
Unigene23751	3	31	0.52	5.16	3.31079	6.99526e-05	0.000595185	gi|302142293|emb|CBI19496.3|/1.3477e-29/unnamed protein product [Vitis vinifera]
Unigene10442	3	31	0.52	5.16	3.31079	6.99526e-05	0.000594963	gi|147819777|emb|CAN76196.1|/6.91027e-24/hypothetical protein [Vitis vinifera]
Unigene40600	3	30	0.52	4.99	3.26246	7.05498e-05	0.000598923	-
Unigene42508	3	29	0.52	4.83	3.21544	7.16172e-05	0.000607079	-
Unigene25987	3	28	0.52	4.66	3.16375	7.35194e-05	0.000622045	-
Unigene56206	3	27	0.52	4.49	3.11013	7.68988e-05	0.00064919	gi|225442040|ref|XP_002271999.1|/6.40455e-50/PREDICTED: hypothetical protein [Vitis vinifera]
Unigene17386	3	27	0.52	4.49	3.11013	7.68988e-05	0.000648949	-
Unigene16689	3	26	0.52	4.33	3.05778	8.28826e-05	0.000689729	gi|118485437|gb|ABK94575.1|/0/unknown [Populus trichocarpa]
Unigene38098	3	26	0.52	4.33	3.05778	8.28826e-05	0.000689477	gi|297745731|emb|CBI15787.3|/6.39306e-24/unnamed protein product [Vitis vinifera]
Unigene38844	3	24	0.52	3.99	2.93981	0.000111995	0.000897218	gi|224381632|gb|ACN41937.1|/6.95393e-31/chalcone synthase [Pachycladon wallii]
Unigene37388	4	101	0.69	16.81	4.60658	4.2326e-05	0.000376746	-
Unigene47177	4	56	0.69	9.32	3.75566	4.2326e-05	0.000376893	gi|255586109|ref|XP_002533718.1|/1.60303e-41/conserved hypothetical protein [Ricinus communis]
Unigene40587	4	51	0.69	8.49	3.6211	4.2326e-05	0.000377041	gi|297842413|ref|XP_002889088.1|/5.89363e-46/ARID/BRIGHT DNA-binding domain-containing protein [Arabidopsis lyrata subsp. lyrata]
Unigene42561	4	46	0.69	7.65	3.47079	4.23266e-05	0.000376457	gi|297742829|emb|CBI35583.3|/8.09858e-64/unnamed protein product [Vitis vinifera]
Unigene36614	4	45	0.69	7.49	3.4403	4.2327e-05	0.000376313	gi|194719375|gb|ACF93733.1|/3.91927e-50/phospholipase C [Spinacia oleracea]
Unigene50080	4	40	0.69	6.66	3.27085	4.23456e-05	0.000376332	gi|147771745|emb|CAN78165.1|/7.45912e-70/hypothetical protein [Vitis vinifera]
Unigene53123	4	38	0.69	6.32	3.19526	4.23888e-05	0.000376569	gi|255645833|gb|ACU23407.1|/1.27369e-69/unknown [Glycine max]
Unigene15211	4	38	0.69	6.32	3.19526	4.23888e-05	0.000376422	-
Unigene33891	4	37	0.69	6.16	3.15826	4.2438e-05	0.000376565	gi|255558830|ref|XP_002520438.1|/1.64088e-40/RNA binding motif protein, putative [Ricinus communis]
Unigene50914	4	34	0.69	5.66	3.03613	4.29518e-05	0.000380827	gi|224078924|ref|XP_002305682.1|/1.81487e-19/predicted protein [Populus trichocarpa]
Unigene49106	4	31	0.69	5.16	2.9027	4.57402e-05	0.000401638	gi|1781326|emb|CAA71490.1|/4.94115e-54/peroxidase [Spinacia oleracea]
Unigene52367	4	29	0.69	4.83	2.80735	5.27446e-05	0.000459773	gi|225448251|ref|XP_002272848.1|/8.37363e-110/PREDICTED: hypothetical protein [Vitis vinifera]
Unigene46413	4	27	0.69	4.49	2.70205	7.3677e-05	0.000623147	gi|3021508|emb|CAA04992.1|/7.63667e-88/glucose-6-phosphate dehydrogenase [Nicotiana tabacum]
Unigene42075	4	26	0.69	4.33	2.6497	9.63948e-05	0.000786079	gi|296085036|emb|CBI28451.3|/3.25065e-28/unnamed protein product [Vitis vinifera]
Unigene55754	4	26	0.69	4.33	2.6497	9.63948e-05	0.000785797	gi|126022791|ref|NP_054917.2|/0/ATP synthase CF1 alpha subunit [Spinacia oleracea]
Unigene56914	4	26	0.69	4.33	2.6497	9.63948e-05	0.000785516	gi|224089891|ref|XP_002308854.1|/0/predicted protein [Populus trichocarpa]
Unigene47434	5	297	0.87	49.42	5.82794	2.4951e-05	0.000234373	gi|186911832|gb|ACC95131.1|/1.04605e-56/COL3 [Beta vulgaris subsp. vulgaris]
Unigene56809	5	96	0.87	15.98	4.19911	2.4951e-05	0.000234566	gi|225460781|ref|XP_002276411.1|/0/PREDICTED: hypothetical protein [Vitis vinifera]
Unigene38666	5	82	0.87	13.65	3.97174	2.4951e-05	0.000234179	gi|224119218|ref|XP_002318017.1|/2.3339e-10/predicted protein [Populus trichocarpa]
Unigene53257	5	57	0.87	9.49	3.44732	2.4951e-05	0.000234276	gi|297734068|emb|CBI15315.3|/3.51286e-67/unnamed protein product [Vitis vinifera]
Unigene426	5	54	0.87	8.99	3.36923	2.4951e-05	0.000234469	-
Unigene50195	5	49	0.87	8.15	3.22771	2.49514e-05	0.000234087	gi|255545086|ref|XP_002513604.1|/4.18212e-60/conserved hypothetical protein [Ricinus communis]
Unigene14211	5	44	0.87	7.32	3.07276	2.49604e-05	0.000234074	-
Unigene55624	5	41	0.87	6.82	2.97068	2.50026e-05	0.000234374	gi|225454416|ref|XP_002276444.1|/1.33731e-170/PREDICTED: hypothetical protein [Vitis vinifera]
Unigene56597	5	38	0.87	6.32	2.86084	2.52296e-05	0.000236307	gi|297735543|emb|CBI18037.3|/3.38046e-162/unnamed protein product [Vitis vinifera]
Unigene50977	5	37	0.87	6.16	2.82384	2.54368e-05	0.00023815	gi|224054398|ref|XP_002298240.1|/8.59569e-94/ABC transporter family, pleiotropic drug resistance protein [Populus trichocarpa]
Unigene34638	5	36	0.87	5.99	2.78347	2.57958e-05	0.000241114	-
Unigene16947	5	36	0.87	5.99	2.78347	2.57958e-05	0.000241015	gi|147793827|emb|CAN62355.1|/8.53788e-148/hypothetical protein [Vitis vinifera]
Unigene34063	5	35	0.87	5.82	2.74193	2.64156e-05	0.000245998	-
Unigene49620	5	34	0.87	5.66	2.70171	2.74828e-05	0.000254893	gi|225445416|ref|XP_002285026.1|/3.07183e-102/PREDICTED: hypothetical protein [Vitis vinifera]
Unigene35518	5	34	0.87	5.66	2.70171	2.74828e-05	0.00025479	-
Unigene40759	5	34	0.87	5.66	2.70171	2.74828e-05	0.000254686	gi|255563653|ref|XP_002522828.1|/7.9921e-19/DNA binding protein, putative [Ricinus communis]
Unigene48679	5	32	0.87	5.33	2.61505	3.24414e-05	0.00029701	gi|82469976|gb|ABB77236.1|/1.28854e-72/patellin 1 [Cucurbita pepo]
Unigene22503	5	32	0.87	5.33	2.61505	3.24414e-05	0.00029689	-
Unigene7737	5	32	0.87	5.33	2.61505	3.24414e-05	0.000296771	gi|302142621|emb|CBI19824.3|/1.1617e-57/unnamed protein product [Vitis vinifera]
Unigene23073	5	32	0.87	5.33	2.61505	3.24414e-05	0.000296652	gi|297843050|ref|XP_002889406.1|/7.93721e-19/hypothetical protein ARALYDRAFT_887394 [Arabidopsis lyrata subsp. lyrata]
Unigene55996	5	31	0.87	5.16	2.56828	3.7767e-05	0.000341373	gi|239056179|emb|CAQ58613.1|/1.24206e-164/Unknown gene [Vitis vinifera]
Unigene56528	5	31	0.87	5.16	2.56828	3.7767e-05	0.000341237	gi|224124024|ref|XP_002330086.1|/3.63179e-129/predicted protein [Populus trichocarpa]
Unigene7465	5	30	0.87	4.99	2.51995	4.6796e-05	0.000410276	-
Unigene37722	5	29	0.87	4.83	2.47294	6.20376e-05	0.000535042	gi|226532828|ref|NP_001147615.1|/3.20232e-15/PGPS/D12 [Zea mays]
Unigene40268	5	29	0.87	4.83	2.47294	6.20376e-05	0.000534839	gi|225456858|ref|XP_002276812.1|/6.83934e-18/PREDICTED: hypothetical protein [Vitis vinifera]
Unigene48316	5	29	0.87	4.83	2.47294	6.20376e-05	0.000534637	gi|225445732|ref|XP_002271684.1|/5.19235e-68/PREDICTED: hypothetical protein [Vitis vinifera]
Unigene32898	5	28	0.87	4.66	2.42124	8.7648e-05	0.00072488	-
Unigene15910	5	28	0.87	4.66	2.42124	8.7648e-05	0.000724616	-
Unigene30829	5	28	0.87	4.66	2.42124	8.7648e-05	0.000724353	-
Unigene40165	5	28	0.87	4.66	2.42124	8.7648e-05	0.00072409	gi|457693|emb|CAA82994.1|/1.79566e-26/protein kinase [Mesembryanthemum crystallinum]
Unigene54715	6	91	1.04	15.14	3.86371	1.43109e-05	0.000142234	gi|224103609|ref|XP_002313120.1|/1.51528e-153/predicted protein [Populus trichocarpa]
Unigene46984	6	63	1.04	10.48	3.33298	1.43109e-05	0.000142172	gi|259013073|gb|ACV88396.1|/1.26807e-51/cytochrome p450 monoxygenase [Cucumis sativus]
Unigene2591	6	58	1.04	9.65	3.21395	1.43109e-05	0.00014211	-
Unigene56147	6	55	1.04	9.15	3.13719	1.43109e-05	0.000142048	gi|224122518|ref|XP_002330501.1|/0/predicted protein [Populus trichocarpa]
Unigene7765	6	53	1.04	8.82	3.0842	1.43111e-05	0.000141988	gi|255556560|ref|XP_002519314.1|/5.61719e-55/telomeric repeat binding protein, putative [Ricinus communis]
Unigene34325	6	50	1.04	8.32	3	1.43123e-05	0.000141938	gi|256538311|gb|ACU82515.1|/1.06451e-34/pleiotropic drug resistance protein [Cucumis sativus]
Unigene51809	6	44	1.04	7.32	2.81526	1.4351e-05	0.000142198	gi|225463914|ref|XP_002266510.1|/8.33482e-93/PREDICTED: hypothetical protein [Vitis vinifera]
Unigene43100	6	43	1.04	7.16	2.78338	1.43805e-05	0.000142429	-
Unigene2638	6	37	1.04	6.16	2.56635	1.61091e-05	0.00015824	gi|224118642|ref|XP_002317871.1|/4.11019e-17/predicted protein [Populus trichocarpa]
Unigene16011	6	37	1.04	6.16	2.56635	1.61091e-05	0.000158172	gi|302142284|emb|CBI19487.3|/2.47312e-42/unnamed protein product [Vitis vinifera]
Unigene13404	6	37	1.04	6.16	2.56635	1.61091e-05	0.000158104	gi|224086675|ref|XP_002307927.1|/5.44052e-63/predicted protein [Populus trichocarpa]
Unigene52500	6	36	1.04	5.99	2.52597	1.73694e-05	0.000169305	gi|255571408|ref|XP_002526652.1|/2.11868e-68/ATP binding protein, putative [Ricinus communis]
Unigene54973	6	36	1.04	5.99	2.52597	1.73694e-05	0.000169233	gi|297743203|emb|CBI36070.3|/0/unnamed protein product [Vitis vinifera]
Unigene40188	6	35	1.04	5.82	2.48444	1.94954e-05	0.000188414	-
Unigene46066	6	34	1.04	5.66	2.44422	2.30676e-05	0.000218485	gi|225453012|ref|XP_002264376.1|/1.41503e-11/PREDICTED: hypothetical protein [Vitis vinifera]
Unigene15743	6	31	1.04	5.16	2.31079	5.55296e-05	0.000482203	gi|302144156|emb|CBI23283.3|/1.60962e-46/unnamed protein product [Vitis vinifera]
Unigene56056	6	31	1.04	5.16	2.31079	5.55296e-05	0.000482019	gi|225457081|ref|XP_002283199.1|/3.05759e-110/PREDICTED: hypothetical protein [Vitis vinifera]
Unigene36654	6	30	1.04	4.99	2.26246	8.28058e-05	0.000689594	-
Unigene22944	6	30	1.04	4.99	2.26246	8.28058e-05	0.000689342	-
Unigene29378	7	94	1.21	15.64	3.69216	8.04294e-06	8.35115e-05	-
Unigene28800	7	75	1.21	12.48	3.36654	8.04294e-06	8.35878e-05	-
Unigene15101	7	70	1.21	11.65	3.26725	8.04294e-06	8.3626e-05	-
Unigene39231	7	62	1.21	10.32	3.09236	8.04294e-06	8.35497e-05	-
Unigene53193	7	56	1.21	9.32	2.94532	8.04316e-06	8.34758e-05	gi|147864248|emb|CAN83015.1|/6.70809e-119/hypothetical protein [Vitis vinifera]
Unigene56649	7	52	1.21	8.65	2.83769	8.04488e-06	8.34555e-05	gi|224138222|ref|XP_002322760.1|/4.24435e-152/predicted protein [Populus trichocarpa]
Unigene51386	7	50	1.21	8.32	2.78158	8.04876e-06	8.34578e-05	gi|255576306|ref|XP_002529046.1|/3.86427e-108/ATP binding protein, putative [Ricinus communis]
Unigene15892	7	40	1.21	6.66	2.46052	9.2819e-06	9.52891e-05	gi|225446355|ref|XP_002274072.1|/1.58939e-17/PREDICTED: hypothetical protein [Vitis vinifera]
Unigene46927	7	40	1.21	6.66	2.46052	9.2819e-06	9.52462e-05	gi|169730494|gb|ACA64813.1|/3.50871e-54/SKIP interacting protein 14 [Oryza sativa]
Unigene23748	7	39	1.21	6.49	2.42321	1.01274e-05	0.000103502	gi|225430826|ref|XP_002272761.1|/7.93771e-14/PREDICTED: hypothetical protein [Vitis vinifera]
Unigene8772	7	39	1.21	6.49	2.42321	1.01274e-05	0.000103455	-
Unigene43133	7	37	1.21	6.16	2.34792	1.38824e-05	0.000138216	-
Unigene981	7	35	1.21	5.82	2.26601	2.4161e-05	0.000227798	-
Unigene42988	7	34	1.21	5.66	2.2258	3.46608e-05	0.000315552	-
Unigene49121	7	32	1.21	5.33	2.13913	7.9698e-05	0.000670087	-
Unigene49861	7	32	1.21	5.33	2.13913	7.9698e-05	0.00066984	-
Unigene56361	7	31	1.21	5.16	2.09236	0.000124795	0.000985883	gi|225452103|ref|XP_002280944.1|/5.61887e-137/PREDICTED: hypothetical protein [Vitis vinifera]
Unigene51160	8	76	1.39	12.65	3.18598	4.45046e-06	4.86048e-05	-
Unigene35664	8	75	1.39	12.48	3.16646	4.45046e-06	4.85582e-05	gi|14285713|sp|P82244.1|RK34_SPIOL/1.56788e-22/RecName: Full=50S ribosomal protein L34, chloroplastic; AltName: Full=CL34; Flags: Precursor
Unigene49801	8	73	1.39	12.15	3.1278	4.45046e-06	4.85815e-05	gi|225470840|ref|XP_002265759.1|/1.39057e-65/PREDICTED: hypothetical protein [Vitis vinifera]
Unigene22033	8	70	1.39	11.65	3.06717	4.45046e-06	4.86282e-05	gi|224140038|ref|XP_002323394.1|/1.49458e-33/2-cys peroxiredoxin [Populus trichocarpa]
Unigene28762	8	50	1.39	8.32	2.5815	4.47196e-06	4.87694e-05	-
Unigene55359	8	45	1.39	7.49	2.42988	4.74818e-06	5.1584e-05	gi|302141987|emb|CBI19190.3|/7.89899e-101/unnamed protein product [Vitis vinifera]
Unigene3420	8	45	1.39	7.49	2.42988	4.74818e-06	5.15594e-05	gi|225463476|ref|XP_002273074.1|/1.46033e-119/PREDICTED: hypothetical protein [Vitis vinifera]
Unigene21239	8	39	1.39	6.49	2.22313	1.07623e-05	0.000109255	gi|255547660|ref|XP_002514887.1|/4.53496e-14/sphingosine phosphate lyase, putative [Ricinus communis]
Unigene52027	8	38	1.39	6.32	2.18484	1.4822e-05	0.000146546	gi|60172742|gb|AAX14494.1|/1.15922e-137/calcium-dependent protein kinase CDPK1444 [Medicago truncatula]
Unigene11478	8	38	1.39	6.32	2.18484	1.4822e-05	0.000146482	-
Unigene254	8	36	1.39	5.99	2.10747	3.21202e-05	0.000294543	gi|255561999|ref|XP_002522008.1|/2.94658e-27/conserved hypothetical protein [Ricinus communis]
Unigene54078	8	34	1.39	5.66	2.02572	7.70052e-05	0.000649125	gi|225430184|ref|XP_002284934.1|/6.89806e-62/PREDICTED: similar to paramyosin-related [Vitis vinifera]
Unigene50820	8	33	1.39	5.49	1.98172	0.00012112	0.000961193	-
Unigene56873	8	33	1.39	5.49	1.98172	0.00012112	0.000960858	gi|255566265|ref|XP_002524120.1|/0/Ubiquitin carboxyl-terminal hydrolase, putative [Ricinus communis]
Unigene31458	9	102	1.56	16.97	3.44337	2.4326e-06	2.7614e-05	gi|225453362|ref|XP_002272263.1|/6.02761e-06/PREDICTED: hypothetical protein [Vitis vinifera]
Unigene19151	9	76	1.56	12.65	3.01952	2.4326e-06	2.76277e-05	-
Unigene55900	9	71	1.56	11.81	2.92039	2.4326e-06	2.76002e-05	gi|297746038|emb|CBI16094.3|/5.79759e-50/unnamed protein product [Vitis vinifera]
Unigene53220	9	63	1.56	10.48	2.74802	2.43268e-06	2.75873e-05	gi|296084436|emb|CBI24995.3|/5.71839e-94/unnamed protein product [Vitis vinifera]
Unigene46419	9	47	1.56	7.82	2.32562	2.76628e-06	3.10916e-05	gi|255565297|ref|XP_002523640.1|/1.89411e-62/WD-repeat protein, putative [Ricinus communis]
Unigene54631	9	43	1.56	7.16	2.19841	4.90818e-06	5.32207e-05	gi|255554609|ref|XP_002518343.1|/1.47905e-153/methylmalonate-semialdehyde dehydrogenase, putative [Ricinus communis]
Unigene4489	9	41	1.56	6.82	2.12823	9.03786e-06	9.29935e-05	gi|225451719|ref|XP_002276896.1|/1.15764e-18/PREDICTED: hypothetical protein [Vitis vinifera]
Unigene48555	9	39	1.56	6.49	2.05667	1.97894e-05	0.000191174	-
Unigene37757	9	38	1.56	6.32	2.01838	3.03964e-05	0.000280658	-
Unigene52832	9	38	1.56	6.32	2.01838	3.03964e-05	0.000280544	gi|255581722|ref|XP_002531663.1|/8.07142e-42/signal transducer, putative [Ricinus communis]
Unigene54410	9	38	1.56	6.32	2.01838	3.03964e-05	0.000280431	gi|297737869|emb|CBI27070.3|/3.79372e-98/unnamed protein product [Vitis vinifera]
Unigene50877	9	37	1.56	6.16	1.98138	4.72908e-05	0.000414295	-
Unigene43209	9	35	1.56	5.82	1.89947	0.00011629	0.00092706	gi|225458007|ref|XP_002276474.1|/1.54499e-70/PREDICTED: hypothetical protein [Vitis vinifera]
Unigene9464	9	35	1.56	5.82	1.89947	0.00011629	0.000926735	-
Unigene48878	9	35	1.56	5.82	1.89947	0.00011629	0.000926411	gi|401115|sp|P31928.1|SPS_SPIOL/3.57799e-86/RecName: Full=Sucrose-phosphate synthase; AltName: Full=UDP-glucose-fructose-phosphate glucosyltransferase
Unigene193	10	176	1.73	29.29	4.08156	1.31657e-06	1.5705e-05	gi|99014570|emb|CAK22275.1|/8.0513e-43/putative phosphatidylinositol kinase [Chenopodium rubrum]
Unigene52692	10	147	1.73	24.46	3.82158	1.31657e-06	1.56803e-05	gi|224138866|ref|XP_002322921.1|/5.40083e-99/aldose reductase with ABC domain [Populus trichocarpa]
Unigene28328	10	126	1.73	20.97	3.59948	1.31657e-06	1.56885e-05	gi|15218984|ref|NP_173562.1|/5.50862e-36/2-oxoisovalerate dehydrogenase, putative / 3-methyl-2-oxobutanoate dehydrogenase, putative / branched-chain alpha-keto acid dehydrogenase E1 alpha subunit, putative [Arabidopsis thaliana]
Unigene9695	10	102	1.73	16.97	3.29414	1.31657e-06	1.56967e-05	gi|255558294|ref|XP_002520174.1|/4.67273e-168/conserved hypothetical protein [Ricinus communis]
Unigene52605	10	93	1.73	15.48	3.16156	1.31657e-06	1.56721e-05	gi|225441209|ref|XP_002266542.1|/1.05246e-14/PREDICTED: hypothetical protein [Vitis vinifera]
Unigene1249	10	71	1.73	11.81	2.77117	1.31657e-06	1.5664e-05	-
Unigene36198	10	67	1.73	11.15	2.6882	1.3166e-06	1.56561e-05	gi|297737805|emb|CBI27006.3|/1.05055e-10/unnamed protein product [Vitis vinifera]
Unigene19401	10	64	1.73	10.65	2.62201	1.31672e-06	1.56494e-05	-
Unigene16497	10	57	1.73	9.49	2.45564	1.32277e-06	1.5713e-05	gi|118484840|gb|ABK94287.1|/1.04055e-37/unknown [Populus trichocarpa]
Unigene2284	10	53	1.73	8.82	2.35001	1.36498e-06	1.61892e-05	-
Unigene32919	10	50	1.73	8.32	2.26581	1.53648e-06	1.79981e-05	-
Unigene53300	10	49	1.73	8.15	2.23603	1.67865e-06	1.95327e-05	gi|194719375|gb|ACF93733.1|/1.67591e-125/phospholipase C [Spinacia oleracea]
Unigene11526	10	47	1.73	7.82	2.1764	2.28902e-06	2.62327e-05	gi|218328|dbj|BAA01950.1|/3.84265e-29/peroxidase [Vigna angularis]
Unigene433	10	45	1.73	7.49	2.11419	3.89408e-06	4.27335e-05	gi|225454418|ref|XP_002276470.1|/1.07113e-153/PREDICTED: hypothetical protein [Vitis vinifera]
Unigene37523	10	45	1.73	7.49	2.11419	3.89408e-06	4.27129e-05	gi|255574941|ref|XP_002528377.1|/5.10649e-29/Heterogeneous nuclear ribonucleoprotein 27C, putative [Ricinus communis]
Unigene50788	10	42	1.73	6.99	2.01452	1.21427e-05	0.000121909	gi|297802544|ref|XP_002869156.1|/7.6688e-39/binding protein [Arabidopsis lyrata subsp. lyrata]
Unigene33436	10	39	1.73	6.49	1.90745	4.5186e-05	0.000396925	-
Unigene31413	10	38	1.73	6.32	1.86915	7.06474e-05	0.000599305	-
Unigene49529	10	37	1.73	6.16	1.83216	0.000110374	0.000891134	gi|255541598|ref|XP_002511863.1|/1.34937e-25/CRP, putative [Ricinus communis]
Unigene11202	10	37	1.73	6.16	1.83216	0.000110374	0.000890818	-
Unigene3896	10	37	1.73	6.16	1.83216	0.000110374	0.000890503	-
Unigene16533	10	37	1.73	6.16	1.83216	0.000110374	0.000890187	gi|225434861|ref|XP_002280641.1|/2.71943e-63/PREDICTED: hypothetical protein [Vitis vinifera]
Unigene15829	11	296	1.91	49.26	4.68877	7.06788e-07	8.85333e-06	-
Unigene53628	11	268	1.91	44.6	4.5454	7.06788e-07	8.83873e-06	gi|188474277|gb|ACD49738.1|/6.59778e-27/BURP domain-containing protein [Solanum tuberosum]
Unigene36237	11	110	1.91	18.3	3.2602	7.06788e-07	8.86308e-06	gi|217071560|gb|ACJ84140.1|/3.25062e-28/unknown [Medicago truncatula]
Unigene17434	11	110	1.91	18.3	3.2602	7.06788e-07	8.84359e-06	gi|300078576|gb|ADJ67193.1|/1.10189e-07/hypothetical protein [Jatropha curcas]
Unigene7863	11	91	1.91	15.14	2.98672	7.06788e-07	8.84846e-06	-
Unigene40979	11	85	1.91	14.14	2.88814	7.06788e-07	8.8582e-06	-
Unigene56341	11	70	1.91	11.65	2.60869	7.06812e-07	8.83418e-06	gi|147862908|emb|CAN78942.1|/1.91311e-153/hypothetical protein [Vitis vinifera]
Unigene11425	11	69	1.91	11.48	2.58748	7.06828e-07	8.82953e-06	-
Unigene55483	11	65	1.91	10.82	2.50206	7.07108e-07	8.82818e-06	gi|255574191|ref|XP_002528011.1|/2.31568e-95/conserved hypothetical protein [Ricinus communis]
Unigene39127	11	62	1.91	10.32	2.4338	7.08302e-07	8.83824e-06	gi|122890420|emb|CAM12780.1|/6.92175e-47/aspartic proteinase [Fagopyrum esculentum]
Unigene7420	11	57	1.91	9.49	2.31284	7.26244e-07	9.0522e-06	-
Unigene34404	11	56	1.91	9.32	2.28676	7.38974e-07	9.20583e-06	gi|290487270|gb|ADD30019.1|/5.27085e-42/ribosomal protein S18 [Heuchera sanguinea]
Unigene12205	11	54	1.91	8.99	2.23475	7.94164e-07	9.8128e-06	gi|297736916|emb|CBI26117.3|/4.32008e-71/unnamed protein product [Vitis vinifera]
Unigene54278	11	53	1.91	8.82	2.20721	8.50152e-07	1.04705e-05	gi|225428400|ref|XP_002283651.1|/5.4726e-126/PREDICTED: hypothetical protein [Vitis vinifera]
Unigene25637	11	51	1.91	8.49	2.15219	1.08936e-06	1.31812e-05	-
Unigene16500	11	49	1.91	8.15	2.09323	1.7151e-06	1.99365e-05	gi|225431027|ref|XP_002273357.1|/9.27759e-111/PREDICTED: hypothetical protein [Vitis vinifera]
Unigene41286	11	46	1.91	7.65	2.00189	4.91382e-06	5.32564e-05	gi|225436687|ref|XP_002263127.1|/3.08781e-26/PREDICTED: hypothetical protein [Vitis vinifera]
Unigene50214	11	46	1.91	7.65	2.00189	4.91382e-06	5.32311e-05	gi|225431529|ref|XP_002275260.1|/6.26386e-48/PREDICTED: hypothetical protein [Vitis vinifera]
Unigene25158	11	45	1.91	7.49	1.97139	7.431e-06	7.7618e-05	-
Unigene52191	11	44	1.91	7.32	1.93827	1.14132e-05	0.00011489	gi|302142620|emb|CBI19823.3|/1.54575e-68/unnamed protein product [Vitis vinifera]
Unigene51962	11	43	1.91	7.16	1.90639	1.76864e-05	0.000171879	gi|225442729|ref|XP_002284941.1|/1.1511e-113/PREDICTED: hypothetical protein isoform 2 [Vitis vinifera]
Unigene51493	11	43	1.91	7.16	1.90639	1.76864e-05	0.000171806	gi|296089612|emb|CBI39431.3|/4.40234e-83/unnamed protein product [Vitis vinifera]
Unigene39560	11	43	1.91	7.16	1.90639	1.76864e-05	0.000171733	-
Unigene55868	11	40	1.91	6.66	1.80195	6.67386e-05	0.000571256	gi|255561957|ref|XP_002521987.1|/0/protein binding protein, putative [Ricinus communis]
Unigene33429	11	40	1.91	6.66	1.80195	6.67386e-05	0.000571042	gi|224128207|ref|XP_002320270.1|/1.14125e-49/predicted protein [Populus trichocarpa]
Unigene47396	11	40	1.91	6.66	1.80195	6.67386e-05	0.000570827	gi|255579029|ref|XP_002530366.1|/6.76459e-64/Transmembrane and coiled-coil domains protein, putative [Ricinus communis]
Unigene55592	11	40	1.91	6.66	1.80195	6.67386e-05	0.000570613	gi|255558752|ref|XP_002520400.1|/0/protein phosphatase-5, putative [Ricinus communis]
Unigene56758	11	40	1.91	6.66	1.80195	6.67386e-05	0.000570398	gi|225459044|ref|XP_002283711.1|/0/PREDICTED: hypothetical protein [Vitis vinifera]
Unigene4490	11	39	1.91	6.49	1.76465	0.000103614	0.000842231	-
Unigene42796	11	39	1.91	6.49	1.76465	0.000103614	0.00084193	gi|32481073|gb|AAP83934.1|/1.85455e-55/auxin-induced beta-glucosidase [Chenopodium rubrum]
Unigene52710	12	93	2.08	15.48	2.89575	3.76874e-07	4.86537e-06	gi|296089333|emb|CBI39105.3|/4.09708e-131/unnamed protein product [Vitis vinifera]
Unigene39271	12	89	2.08	14.81	2.83192	3.76874e-07	4.8709e-06	-
Unigene5217	12	78	2.08	12.98	2.64163	3.76874e-07	4.86813e-06	gi|224064033|ref|XP_002301358.1|/3.8989e-154/predicted protein [Populus trichocarpa]
Unigene52634	12	69	2.08	11.48	2.46447	3.77004e-07	4.86429e-06	gi|225447612|ref|XP_002273239.1|/1.20516e-50/PREDICTED: hypothetical protein [Vitis vinifera]
Unigene12344	12	65	2.08	10.82	2.37905	3.77906e-07	4.87317e-06	gi|223452302|gb|ACM89479.1|/4.04208e-84/cysteine-rich protein [Glycine max]
Unigene24107	12	58	2.08	9.65	2.21395	4.1159e-07	5.27763e-06	gi|296086730|emb|CBI32365.3|/2.15164e-27/unnamed protein product [Vitis vinifera]
Unigene56077	12	56	2.08	9.32	2.16375	4.69522e-07	5.98673e-06	gi|15222893|ref|NP_175437.1|/2.56254e-56/disease resistance protein (CC-NBS-LRR class), putative [Arabidopsis thaliana]
Unigene55729	12	51	2.08	8.49	2.02918	1.40089e-06	1.65805e-05	gi|297736903|emb|CBI26104.3|/3.52781e-142/unnamed protein product [Vitis vinifera]
Unigene2089	12	51	2.08	8.49	2.02918	1.40089e-06	1.65718e-05	-
Unigene386	12	49	2.08	8.15	1.97022	2.99446e-06	3.34416e-05	gi|255563324|ref|XP_002522665.1|/8.72625e-48/structural constituent of cell wall, putative [Ricinus communis]
Unigene43949	12	46	2.08	7.65	1.87888	1.07901e-05	0.000109343	gi|255562096|ref|XP_002522056.1|/2.10249e-57/conserved hypothetical protein [Ricinus communis]
Unigene33277	12	46	2.08	7.65	1.87888	1.07901e-05	0.000109294	-
Unigene22443	12	45	2.08	7.49	1.84838	1.67502e-05	0.000163972	-
Unigene38883	12	45	2.08	7.49	1.84838	1.67502e-05	0.000163902	-
Unigene44317	12	45	2.08	7.49	1.84838	1.67502e-05	0.000163831	-
Unigene32745	12	42	2.08	6.99	1.74871	6.24472e-05	0.000537353	gi|255627123|gb|ACU13906.1|/1.51085e-25/unknown [Glycine max]
Unigene492	13	77	2.25	12.81	2.50927	1.99818e-07	2.71028e-06	-
Unigene9678	13	73	2.25	12.15	2.43296	1.99865e-07	2.70931e-06	-
Unigene5209	13	72	2.25	11.98	2.41263	1.99902e-07	2.70819e-06	-
Unigene14542	13	69	2.25	11.48	2.35113	2.0023e-07	2.71103e-06	gi|297745750|emb|CBI15806.3|/1.05945e-65/unnamed protein product [Vitis vinifera]
Unigene43348	13	58	2.25	9.65	2.1006	2.9603e-07	3.89684e-06	gi|255571968|ref|XP_002526925.1|/1.17844e-70/conserved hypothetical protein [Ricinus communis]
Unigene50873	13	53	2.25	8.82	1.97085	1.22174e-06	1.46738e-05	gi|225428302|ref|XP_002282835.1|/1.72429e-22/PREDICTED: hypothetical protein [Vitis vinifera]
Unigene36386	13	52	2.25	8.65	1.94278	1.82351e-06	2.11535e-05	gi|255566448|ref|XP_002524209.1|/3.48537e-06/ESC, putative [Ricinus communis]
Unigene50819	13	49	2.25	8.15	1.85688	6.57726e-06	6.92728e-05	gi|255553488|ref|XP_002517785.1|/2.45385e-85/alpha-n-acetylglucosaminidase, putative [Ricinus communis]
Unigene39275	13	49	2.25	8.15	1.85688	6.57726e-06	6.92407e-05	gi|296088697|emb|CBI38147.3|/8.41191e-53/unnamed protein product [Vitis vinifera]
Unigene11225	13	49	2.25	8.15	1.85688	6.57726e-06	6.92087e-05	gi|124360723|gb|ABN08700.1|/1.62607e-06/Endonuclease/exonuclease/phosphatase [Medicago truncatula]
Unigene13361	13	48	2.25	7.99	1.82827	1.0188e-05	0.000104028	-
Unigene30630	13	48	2.25	7.99	1.82827	1.0188e-05	0.000103982	gi|242087645|ref|XP_002439655.1|/1.74887e-37/hypothetical protein SORBIDRAFT_09g018060 [Sorghum bicolor]
Unigene41971	13	48	2.25	7.99	1.82827	1.0188e-05	0.000103935	gi|294440421|gb|ADE74631.1|/1.90571e-28/unknown [Vitis vinifera]
Unigene55225	13	43	2.25	7.16	1.67003	8.87202e-05	0.00073162	gi|21593457|gb|AAM65424.1|/2.65432e-37/subtilisin-like serine protease [Arabidopsis thaliana]
Unigene8307	13	0	2.25	0.01	-7.81378	9.16952e-05	0.00075288	-
Unigene26320	13	0	2.25	0.01	-7.81378	9.16952e-05	0.000752608	-
Unigene40527	13	0	2.25	0.01	-7.81378	9.16952e-05	0.000752337	gi|225446349|ref|XP_002274029.1|/1.36186e-34/PREDICTED: hypothetical protein [Vitis vinifera]
Unigene9468	13	0	2.25	0.01	-7.81378	9.16952e-05	0.000752066	gi|224129560|ref|XP_002320616.1|/5.0218e-109/predicted protein [Populus trichocarpa]
Unigene4720	13	0	2.25	0.01	-7.81378	9.16952e-05	0.000751795	-
Unigene39855	13	0	2.25	0.01	-7.81378	9.16952e-05	0.000751524	-
Unigene51649	13	0	2.25	0.01	-7.81378	9.16952e-05	0.000751254	gi|297738859|emb|CBI28104.3|/6.91848e-84/unnamed protein product [Vitis vinifera]
Unigene47560	13	0	2.25	0.01	-7.81378	9.16952e-05	0.000750983	gi|225457415|ref|XP_002284912.1|/5.50953e-69/PREDICTED: hypothetical protein [Vitis vinifera]
Unigene13087	13	0	2.25	0.01	-7.81378	9.16952e-05	0.000750713	gi|255556701|ref|XP_002519384.1|/1.75251e-52/conserved hypothetical protein [Ricinus communis]
Unigene34803	13	0	2.25	0.01	-7.81378	9.16952e-05	0.000750443	-
Unigene34846	14	317	2.43	52.75	4.44014	1.05422e-07	1.48755e-06	-
Unigene43474	14	166	2.43	27.62	3.50669	1.05422e-07	1.48939e-06	-
Unigene46822	14	124	2.43	20.63	3.08572	1.05422e-07	1.48663e-06	gi|296080950|emb|CBI18643.3|/2.49701e-20/unnamed protein product [Vitis vinifera]
Unigene29806	14	109	2.43	18.14	2.90015	1.05422e-07	1.49032e-06	gi|187372992|gb|ACD03230.1|/1.06974e-15/xyloglucan endotransglucosylase/hydrolase 6 [Malus x domestica]
Unigene49261	14	96	2.43	15.98	2.71724	1.05422e-07	1.48847e-06	gi|225429922|ref|XP_002281191.1|/1.86125e-32/PREDICTED: hypothetical protein [Vitis vinifera]
Unigene7881	14	81	2.43	13.48	2.47179	1.05425e-07	1.48574e-06	-
Unigene6633	14	78	2.43	12.98	2.41726	1.05436e-07	1.48497e-06	gi|225441860|ref|XP_002284204.1|/0/PREDICTED: hypothetical protein [Vitis vinifera]
Unigene38070	14	78	2.43	12.98	2.41726	1.05436e-07	1.48406e-06	gi|21311|emb|CAA29590.1|/5.98372e-22/Rieske FeS-precursor [Spinacia oleracea]
Unigene31487	14	60	2.43	9.98	2.03808	2.03582e-07	2.7515e-06	-
Unigene16914	14	59	2.43	9.82	2.01477	2.6267e-07	3.47378e-06	gi|224075092|ref|XP_002304554.1|/8.06343e-53/AP2/ERF domain-containing transcription factor [Populus trichocarpa]
Unigene45620	14	58	2.43	9.65	1.98957	3.5659e-07	4.62449e-06	gi|297745485|emb|CBI40565.3|/3.66122e-30/unnamed protein product [Vitis vinifera]
Unigene49950	14	57	2.43	9.49	1.96545	5.05392e-07	6.41893e-06	gi|225457652|ref|XP_002273353.1|/2.24721e-10/PREDICTED: hypothetical protein [Vitis vinifera]
Unigene16934	14	56	2.43	9.32	1.93937	7.40376e-07	9.21825e-06	gi|224055166|ref|XP_002298427.1|/5.39476e-30/predicted protein [Populus trichocarpa]
Unigene48478	14	56	2.43	9.32	1.93937	7.40376e-07	9.21321e-06	-
Unigene55142	14	55	2.43	9.15	1.91282	1.11019e-06	1.34048e-05	gi|224069122|ref|XP_002326280.1|/9.09368e-91/predicted protein [Populus trichocarpa]
Unigene30874	14	53	2.43	8.82	1.85982	2.59642e-06	2.92837e-05	-
Unigene36446	14	51	2.43	8.49	1.80481	6.19502e-06	6.55808e-05	-
Unigene6533	14	50	2.43	8.32	1.77563	9.57408e-06	9.80234e-05	gi|54606772|dbj|BAD66795.1|/3.2689e-75/ATPase subunit 8 [Beta vulgaris subsp. vulgaris]
Unigene53753	14	49	2.43	8.15	1.74584	1.47714e-05	0.000146173	gi|255641374|gb|ACU20964.1|/5.65925e-50/unknown [Glycine max]
Unigene1275	14	48	2.43	7.99	1.71724	2.27314e-05	0.000215569	-
Unigene2532	14	48	2.43	7.99	1.71724	2.27314e-05	0.00021548	-
Unigene13927	14	45	2.43	7.49	1.62401	8.11082e-05	0.000681189	-
Unigene51343	14	0	2.43	0.01	-7.92481	4.49202e-05	0.000396734	gi|225441981|ref|XP_002265294.1|/2.89684e-39/PREDICTED: hypothetical protein [Vitis vinifera]
Unigene45343	14	0	2.43	0.01	-7.92481	4.49202e-05	0.00039658	gi|198444876|gb|ACH88356.1|/2.60848e-33/S-adenosyl-L-methionine:salicylic acid carboxyl methyltransferase 1 [Nicotiana tabacum]
Unigene19104	14	0	2.43	0.01	-7.92481	4.49202e-05	0.000396426	gi|225442545|ref|XP_002284206.1|/2.68516e-22/PREDICTED: hypothetical protein [Vitis vinifera]
Unigene44117	14	0	2.43	0.01	-7.92481	4.49202e-05	0.000396273	gi|255543729|ref|XP_002512927.1|/8.60425e-06/hypothetical protein RCOM_1447640 [Ricinus communis]
Unigene16229	14	0	2.43	0.01	-7.92481	4.49202e-05	0.000396119	gi|255562894|ref|XP_002522452.1|/6.84013e-21/nucleic acid binding protein, putative [Ricinus communis]
Unigene11085	14	0	2.43	0.01	-7.92481	4.49202e-05	0.000395966	gi|224072274|ref|XP_002303684.1|/0/oligopeptide transporter OPT family [Populus trichocarpa]
Unigene54194	14	0	2.43	0.01	-7.92481	4.49202e-05	0.000395813	gi|22450125|emb|CAD36013.1|/4.07995e-126/phosphate hydrogen transporter [Spinacia oleracea]
Unigene17154	14	0	2.43	0.01	-7.92481	4.49202e-05	0.000395659	-
Unigene55318	14	0	2.43	0.01	-7.92481	4.49202e-05	0.000395506	gi|297735686|emb|CBI18373.3|/8.87503e-113/unnamed protein product [Vitis vinifera]
Unigene52608	14	0	2.43	0.01	-7.92481	4.49202e-05	0.000395353	gi|18406012|ref|NP_565978.1|/1.10891e-64/LSH10 (LIGHT SENSITIVE HYPOCOTYLS 10) [Arabidopsis thaliana]
Unigene46133	14	0	2.43	0.01	-7.92481	4.49202e-05	0.000395201	gi|238625281|gb|ACR47976.1|/7.48678e-85/flavanone 3-hydroxylase [Juglans regia]
Unigene249	14	0	2.43	0.01	-7.92481	4.49202e-05	0.000395048	gi|255585584|ref|XP_002533481.1|/2.66104e-26/Potassium channel SKOR, putative [Ricinus communis]
Unigene38203	14	0	2.43	0.01	-7.92481	4.49202e-05	0.000394895	gi|224103237|ref|XP_002312978.1|/5.38074e-31/predicted protein [Populus trichocarpa]
Unigene52146	15	177	2.6	29.45	3.50168	5.5391e-08	8.12306e-07	gi|225446869|ref|XP_002283859.1|/3.0865e-77/PREDICTED: hypothetical protein [Vitis vinifera]
Unigene26217	15	101	2.6	16.81	2.69274	5.5391e-08	8.11783e-07	gi|125542449|gb|EAY88588.1|/7.57511e-17/hypothetical protein OsI_10063 [Oryza sativa Indica Group]
Unigene17354	15	97	2.6	16.14	2.63406	5.5391e-08	8.1283e-07	gi|53748447|emb|CAH59421.1|/4.18719e-07/hypothetical protein [Plantago major]
Unigene34118	15	84	2.6	13.98	2.42678	5.5393e-08	8.1129e-07	-
Unigene39221	15	78	2.6	12.98	2.31971	5.54326e-08	8.11348e-07	-
Unigene50315	15	77	2.6	12.81	2.30069	5.54596e-08	8.11221e-07	-
Unigene50662	15	75	2.6	12.48	2.26303	5.55774e-08	8.12422e-07	gi|255572933|ref|XP_002527397.1|/2.8322e-46/beta-galactosidase, putative [Ricinus communis]
Unigene15987	15	72	2.6	11.98	2.20404	5.6212e-08	8.21171e-07	gi|255552069|ref|XP_002517079.1|/1.71011e-78/calmodulin binding protein, putative [Ricinus communis]
Unigene8676	15	71	2.6	11.81	2.18343	5.67308e-08	8.27688e-07	-
Unigene26790	15	70	2.6	11.65	2.16375	5.75724e-08	8.39428e-07	-
Unigene10362	15	62	2.6	10.32	1.98886	1.54e-07	2.11402e-06	-
Unigene32530	15	61	2.6	10.15	1.9649	2.12276e-07	2.85713e-06	gi|302142946|emb|CBI20241.3|/4.41633e-09/unnamed protein product [Vitis vinifera]
Unigene16250	15	52	2.6	8.65	1.73419	8.9421e-06	9.21749e-05	-
Unigene44286	15	49	2.6	8.15	1.64829	3.2046e-05	0.000294456	gi|255537553|ref|XP_002509843.1|/1.14723e-21/bel1 homeotic protein, putative [Ricinus communis]
Unigene8588	15	48	2.6	7.99	1.61968	4.86834e-05	0.000425512	-
Unigene42389	15	46	2.6	7.65	1.55695	0.000110951	0.000894208	-
Unigene3368	15	0	2.6	0.01	-8.02237	2.20056e-05	0.000210794	gi|297805036|ref|XP_002870402.1|/3.05027e-36/predicted protein [Arabidopsis lyrata subsp. lyrata]
Unigene47007	15	0	2.6	0.01	-8.02237	2.20056e-05	0.000210706	gi|297737188|emb|CBI26389.3|/3.14516e-26/unnamed protein product [Vitis vinifera]
Unigene44046	15	0	2.6	0.01	-8.02237	2.20056e-05	0.000210617	gi|225470615|ref|XP_002263652.1|/2.58806e-31/PREDICTED: hypothetical protein [Vitis vinifera]
Unigene19270	15	0	2.6	0.01	-8.02237	2.20056e-05	0.000210529	-
Unigene48834	15	0	2.6	0.01	-8.02237	2.20056e-05	0.00021044	gi|224123202|ref|XP_002319019.1|/1.08987e-42/predicted protein [Populus trichocarpa]
Unigene34937	15	0	2.6	0.01	-8.02237	2.20056e-05	0.000210352	gi|225468506|ref|XP_002270831.1|/1.9896e-41/PREDICTED: hypothetical protein [Vitis vinifera]
Unigene4841	15	0	2.6	0.01	-8.02237	2.20056e-05	0.000210263	gi|302141737|emb|CBI18940.3|/1.64153e-74/unnamed protein product [Vitis vinifera]
Unigene15740	15	0	2.6	0.01	-8.02237	2.20056e-05	0.000210175	gi|3064039|gb|AAC14179.1|/2.76699e-21/major latex protein homolog [Mesembryanthemum crystallinum]
Unigene3720	15	0	2.6	0.01	-8.02237	2.20056e-05	0.000210087	-
Unigene44576	15	0	2.6	0.01	-8.02237	2.20056e-05	0.000209999	-
Unigene28321	15	0	2.6	0.01	-8.02237	2.20056e-05	0.000209911	gi|255637729|gb|ACU19187.1|/3.3653e-09/unknown [Glycine max]
Unigene23788	16	155	2.77	25.79	3.21885	2.89998e-08	4.40024e-07	-
Unigene52633	16	133	2.77	22.13	2.99805	2.89998e-08	4.3973e-07	gi|297746362|emb|CBI16418.3|/2.95694e-41/unnamed protein product [Vitis vinifera]
Unigene42710	16	94	2.77	15.64	2.49728	2.89998e-08	4.40317e-07	gi|124108024|gb|ABM90640.1|/5.44957e-36/phospholipase C [Torenia fournieri]
Unigene9738	16	86	2.77	14.31	2.36907	2.9002e-08	4.39471e-07	gi|224068104|ref|XP_002302665.1|/1.306e-08/predicted protein [Populus trichocarpa]
Unigene9230	16	72	2.77	11.98	2.11267	3.12762e-08	4.71734e-07	gi|224123890|ref|XP_002330234.1|/3.09422e-39/predicted protein [Populus trichocarpa]
Unigene24040	16	68	2.77	11.32	2.03092	4.42252e-08	6.57456e-07	-
Unigene53840	16	67	2.77	11.15	2.00909	5.3332e-08	7.85146e-07	gi|224135389|ref|XP_002322061.1|/2.77454e-44/predicted protein [Populus trichocarpa]
Unigene34576	16	65	2.77	10.82	1.96574	9.0654e-08	1.29279e-06	-
Unigene10935	16	64	2.77	10.65	1.9429	1.26739e-07	1.76427e-06	gi|47933336|gb|AAQ63936.1|/3.74535e-11/cellulose synthase [Pinus radiata]
Unigene41392	16	63	2.77	10.48	1.91968	1.83504e-07	2.50393e-06	gi|255631252|gb|ACU15993.1|/3.64751e-27/unknown [Glycine max]
Unigene47431	16	63	2.77	10.48	1.91968	1.83504e-07	2.50243e-06	gi|225429560|ref|XP_002279873.1|/1.91078e-50/PREDICTED: hypothetical protein [Vitis vinifera]
Unigene49449	16	60	2.77	9.98	1.84915	6.2856e-07	7.92578e-06	gi|224109676|ref|XP_002315274.1|/1.2361e-23/predicted protein [Populus trichocarpa]
Unigene24906	16	57	2.77	9.49	1.77652	2.29036e-06	2.62348e-05	gi|29892113|gb|AAP03012.1|/3.29887e-28/seed calcium dependent protein kinase a [Glycine max]
Unigene44946	16	55	2.77	9.15	1.72389	5.41576e-06	5.81154e-05	-
Unigene47610	16	52	2.77	8.65	1.64281	1.92943e-05	0.00018655	gi|296084007|emb|CBI24395.3|/7.18782e-08/unnamed protein product [Vitis vinifera]
Unigene56030	16	51	2.77	8.49	1.61588	2.92612e-05	0.000270506	gi|225465075|ref|XP_002268838.1|/1.0717e-139/PREDICTED: hypothetical protein isoform 1 [Vitis vinifera]
Unigene23462	16	0	2.77	0.01	-8.11374	1.07803e-05	0.000109389	-
Unigene46930	16	0	2.77	0.01	-8.11374	1.07803e-05	0.00010934	gi|225445871|ref|XP_002276173.1|/1.94775e-12/PREDICTED: hypothetical protein [Vitis vinifera]
Unigene51140	16	0	2.77	0.01	-8.11374	1.07803e-05	0.000109291	gi|255560832|ref|XP_002521429.1|/1.45902e-80/conserved hypothetical protein [Ricinus communis]
Unigene44163	17	144	2.95	23.96	3.02184	1.51364e-08	2.37753e-07	gi|224113903|ref|XP_002316610.1|/5.35199e-32/predicted protein [Populus trichocarpa]
Unigene56526	17	125	2.95	20.8	2.8178	1.51364e-08	2.37425e-07	gi|297734047|emb|CBI15294.3|/3.13089e-173/unnamed protein product [Vitis vinifera]
Unigene51905	17	116	2.95	19.3	2.70981	1.51364e-08	2.37589e-07	gi|255545490|ref|XP_002513805.1|/6.17417e-51/heat shock protein 70 (HSP70)-interacting protein, putative [Ricinus communis]
Unigene49236	17	112	2.95	18.64	2.65962	1.51364e-08	2.38081e-07	gi|124507403|gb|ABN13680.1|/2.90464e-70/glutathione S-transferase [Salicornia brachiata]
Unigene16785	17	111	2.95	18.47	2.6464	1.51364e-08	2.38246e-07	gi|225456938|ref|XP_002281483.1|/0/PREDICTED: hypothetical protein [Vitis vinifera]
Unigene12883	17	106	2.95	17.64	2.58006	1.51364e-08	2.37917e-07	gi|225429029|ref|XP_002267727.1|/1.8677e-24/PREDICTED: hypothetical protein [Vitis vinifera]
Unigene3867	17	92	2.95	15.31	2.37569	1.51367e-08	2.37267e-07	gi|220702721|gb|ACL81159.1|/9.5305e-14/putative auxin/aluminum-responsive protein [Mirabilis jalapa]
Unigene56499	17	90	2.95	14.98	2.34425	1.51373e-08	2.37113e-07	gi|32481073|gb|AAP83934.1|/0/auxin-induced beta-glucosidase [Chenopodium rubrum]
Unigene11263	17	87	2.95	14.48	2.29527	1.51405e-08	2.37e-07	-
Unigene16044	17	83	2.95	13.81	2.22693	1.51665e-08	2.37244e-07	gi|255540067|ref|XP_002511098.1|/3.46426e-80/gcn4-complementing protein, putative [Ricinus communis]
Unigene8766	17	82	2.95	13.65	2.21011	1.51856e-08	2.37217e-07	gi|224128123|ref|XP_002329087.1|/7.43315e-55/predicted protein [Populus trichocarpa]
Unigene11990	17	79	2.95	13.15	2.15628	1.53493e-08	2.39609e-07	gi|225461900|ref|XP_002266459.1|/2.50366e-173/PREDICTED: hypothetical protein [Vitis vinifera]
Unigene30342	17	68	2.95	11.32	1.94009	5.35896e-08	7.87411e-07	-
Unigene40872	17	67	2.95	11.15	1.91826	7.58964e-08	1.09053e-06	gi|255647663|gb|ACU24293.1|/1.53975e-46/unknown [Glycine max]
Unigene43928	17	64	2.95	10.65	1.85207	2.50846e-07	3.33095e-06	gi|255540539|ref|XP_002511334.1|/6.25019e-06/copper amine oxidase, putative [Ricinus communis]
Unigene32442	17	60	2.95	9.98	1.75832	1.39284e-06	1.65024e-05	-
Unigene48824	17	57	2.95	9.49	1.68569	5.01884e-06	5.42397e-05	gi|225439747|ref|XP_002274508.1|/6.59418e-08/PREDICTED: hypothetical protein [Vitis vinifera]
Unigene47061	17	55	2.95	9.15	1.63306	1.16291e-05	0.000117011	gi|224108111|ref|XP_002314725.1|/2.81841e-59/predicted protein [Populus trichocarpa]
Unigene40703	17	54	2.95	8.99	1.60761	1.76094e-05	0.000171204	-
Unigene40000	17	53	2.95	8.82	1.58006	2.65646e-05	0.000247284	-
Unigene42625	17	50	2.95	8.32	1.49587	8.9013e-05	0.000733769	-
Unigene9418	17	0	2.95	0.01	-8.20457	5.28108e-06	5.67772e-05	-
Unigene13544	17	0	2.95	0.01	-8.20457	5.28108e-06	5.67504e-05	gi|224095750|ref|XP_002310464.1|/1.41009e-44/predicted protein [Populus trichocarpa]
Unigene6272	18	221	3.12	36.78	3.5593	7.87986e-09	1.27557e-07	gi|224055587|ref|XP_002298553.1|/4.85132e-15/predicted protein [Populus trichocarpa]
Unigene152	18	132	3.12	21.97	2.81592	7.87986e-09	1.27376e-07	gi|296089333|emb|CBI39105.3|/2.73779e-52/unnamed protein product [Vitis vinifera]
Unigene15291	18	128	3.12	21.3	2.77124	7.87986e-09	1.27286e-07	gi|224145908|ref|XP_002325807.1|/1.39521e-16/predicted protein [Populus trichocarpa]
Unigene50357	18	116	3.12	19.3	2.62898	7.87986e-09	1.27648e-07	-
Unigene42575	18	116	3.12	19.3	2.62898	7.87986e-09	1.27467e-07	gi|62362434|gb|AAX81588.1|/1.49312e-25/nectarin IV [Nicotiana langsdorffii x Nicotiana sanderae]
Unigene48789	18	70	3.12	11.65	1.90071	4.55834e-08	6.76322e-07	-
Unigene55685	18	63	3.12	10.48	1.74802	8.47198e-07	1.04398e-05	gi|225441543|ref|XP_002276459.1|/2.77846e-139/PREDICTED: hypothetical protein [Vitis vinifera]
Unigene26309	18	61	3.12	10.15	1.70186	1.98944e-06	2.29497e-05	-
Unigene50792	18	56	3.12	9.32	1.57878	1.59848e-05	0.000157291	-
Unigene48907	18	56	3.12	9.32	1.57878	1.59848e-05	0.000157223	gi|225432464|ref|XP_002277269.1|/1.63656e-62/PREDICTED: hypothetical protein [Vitis vinifera]
Unigene54626	18	55	3.12	9.15	1.55223	2.39938e-05	0.000226597	gi|302142794|emb|CBI20089.3|/5.27275e-143/unnamed protein product [Vitis vinifera]
Unigene23800	18	55	3.12	9.15	1.55223	2.39938e-05	0.000226503	gi|225458587|ref|XP_002282645.1|/1.65128e-19/PREDICTED: hypothetical protein [Vitis vinifera]
Unigene42863	18	55	3.12	9.15	1.55223	2.39938e-05	0.000226409	gi|255556394|ref|XP_002519231.1|/2.48547e-68/map3k delta-1 protein kinase, putative [Ricinus communis]
Unigene23506	18	53	3.12	8.82	1.49923	5.34234e-05	0.000465334	-
Unigene1700	18	52	3.12	8.65	1.47115	7.9224e-05	0.000666595	gi|242050894|ref|XP_002463191.1|/2.83295e-08/hypothetical protein SORBIDRAFT_02g039460 [Sorghum bicolor]
Unigene3912	18	0	3.12	0.01	-8.2854	2.58712e-06	2.92513e-05	gi|224104335|ref|XP_002333959.1|/4.06123e-28/predicted protein [Populus trichocarpa]
Unigene35319	18	0	3.12	0.01	-8.2854	2.58712e-06	2.92368e-05	gi|11466010|ref|NP_054552.1|/2.87667e-24/hypothetical protein NitaCp078 [Nicotiana tabacum]
Unigene38143	18	0	3.12	0.01	-8.2854	2.58712e-06	2.92223e-05	gi|255564317|ref|XP_002523155.1|/4.87798e-24/Reticuline oxidase precursor, putative [Ricinus communis]
Unigene53987	18	0	3.12	0.01	-8.2854	2.58712e-06	2.92078e-05	gi|225456529|ref|XP_002264512.1|/1.70563e-81/PREDICTED: hypothetical protein [Vitis vinifera]
Unigene35142	18	0	3.12	0.01	-8.2854	2.58712e-06	2.91933e-05	gi|255545090|ref|XP_002513606.1|/2.51685e-36/multidrug resistance-associated protein 1, 3 (mrp1, 3), abc-transoprter, putative [Ricinus communis]
Unigene47093	19	397	3.29	66.06	4.32762	4.0933e-09	6.83017e-08	-
Unigene11061	19	125	3.29	20.8	2.66042	4.0933e-09	6.82517e-08	gi|125545127|gb|EAY91266.1|/1.66913e-08/hypothetical protein OsI_12882 [Oryza sativa Indica Group]
Unigene40243	19	103	3.29	17.14	2.38121	4.0933e-09	6.83518e-08	gi|224112573|ref|XP_002332746.1|/6.83062e-10/predicted protein [Populus trichocarpa]
Unigene10131	19	98	3.29	16.31	2.3096	4.09344e-09	6.8204e-08	-
Unigene49694	19	83	3.29	13.81	2.06955	4.32232e-09	7.18073e-08	-
Unigene5995	19	79	3.29	13.15	1.9989	5.5907e-09	9.17407e-08	-
Unigene56469	19	78	3.29	12.98	1.98013	6.47446e-09	1.05633e-07	gi|3403236|gb|AAC29137.1|/0/ribulose-1,5-bisphosphate carboxylase/oxygenase small subunit N-methyltransferase I [Spinacia oleracea]
Unigene39793	19	69	3.29	11.48	1.80296	1.42672e-07	1.97039e-06	gi|255567041|ref|XP_002524503.1|/1.30212e-08/conserved hypothetical protein [Ricinus communis]
Unigene23516	19	68	3.29	11.32	1.78271	2.18866e-07	2.94408e-06	gi|268416836|gb|ACZ05048.1|/5.88672e-09/putative homeobox protein 12 [Phytolacca acinosa]
Unigene8443	19	66	3.29	10.98	1.73872	5.15428e-07	6.5391e-06	gi|225465121|ref|XP_002270724.1|/0/PREDICTED: hypothetical protein [Vitis vinifera]
Unigene46499	19	62	3.29	10.32	1.64928	2.79598e-06	3.13635e-05	gi|147856913|emb|CAN80762.1|/2.73509e-61/hypothetical protein [Vitis vinifera]
Unigene6504	19	62	3.29	10.32	1.64928	2.79598e-06	3.1348e-05	-
Unigene44277	19	62	3.29	10.32	1.64928	2.79598e-06	3.13326e-05	gi|297746244|emb|CBI16300.3|/3.53334e-55/unnamed protein product [Vitis vinifera]
Unigene40704	19	56	3.29	9.32	1.50224	3.2108e-05	0.000294906	gi|225470537|ref|XP_002269900.1|/9.63466e-65/PREDICTED: hypothetical protein isoform 2 [Vitis vinifera]
Unigene21295	19	56	3.29	9.32	1.50224	3.2108e-05	0.000294787	gi|5430746|gb|AAD43146.1|AC007504_1/1.78332e-10/Hypothetical Protein [Arabidopsis thaliana]
Unigene16704	19	56	3.29	9.32	1.50224	3.2108e-05	0.000294669	gi|224143376|ref|XP_002324935.1|/3.54738e-10/predicted protein [Populus trichocarpa]
Unigene56900	19	56	3.29	9.32	1.50224	3.2108e-05	0.00029455	gi|242070459|ref|XP_002450506.1|/1.28863e-17/hypothetical protein SORBIDRAFT_05g006352 [Sorghum bicolor]
Unigene35666	19	0	3.29	0.01	-8.36194	1.26739e-06	1.519e-05	gi|255585826|ref|XP_002533591.1|/4.14517e-07/heat-shock protein, putative [Ricinus communis]
Unigene17780	19	0	3.29	0.01	-8.36194	1.26739e-06	1.5182e-05	gi|225455924|ref|XP_002276181.1|/8.9868e-10/PREDICTED: hypothetical protein [Vitis vinifera]
Unigene43453	19	0	3.29	0.01	-8.36194	1.26739e-06	1.5174e-05	gi|224166222|ref|XP_002338902.1|/5.70061e-19/predicted protein [Populus trichocarpa]
Unigene17455	19	0	3.29	0.01	-8.36194	1.26739e-06	1.51661e-05	gi|297821178|ref|XP_002878472.1|/3.64272e-27/ATMRP10 [Arabidopsis lyrata subsp. lyrata]
Unigene54402	19	0	3.29	0.01	-8.36194	1.26739e-06	1.51581e-05	gi|224103493|ref|XP_002313078.1|/5.16316e-71/predicted protein [Populus trichocarpa]
Unigene36779	19	2	3.29	0.33	-3.31755	8.34512e-05	0.000693446	gi|470678|gb|AAA18377.1|/6.45309e-45/NADH:nitrate reductase [Spinacia oleracea]
Unigene20784	19	2	3.29	0.33	-3.31755	8.34512e-05	0.000693193	-
Unigene53857	20	116	3.47	19.3	2.47559	2.12258e-09	3.66818e-08	gi|224138652|ref|XP_002326656.1|/1.86005e-157/predicted protein [Populus trichocarpa]
Unigene52893	20	98	3.47	16.31	2.23275	2.12304e-09	3.66619e-08	gi|297742118|emb|CBI33905.3|/4.43589e-96/unnamed protein product [Vitis vinifera]
Unigene5551	20	91	3.47	15.14	2.12536	2.1361e-09	3.68595e-08	gi|255646776|gb|ACU23860.1|/1.49091e-18/unknown [Glycine max]
Unigene40904	20	88	3.47	14.64	2.07691	2.17922e-09	3.75182e-08	-
Unigene3830	20	77	3.47	12.81	1.88426	1.1347e-08	1.80473e-07	-
Unigene26571	20	72	3.47	11.98	1.78762	8.70706e-08	1.24559e-06	gi|224285508|gb|ACN40474.1|/4.13392e-23/unknown [Picea sitchensis]
Unigene50175	20	70	3.47	11.65	1.74732	2.04722e-07	2.76527e-06	gi|255578396|ref|XP_002530063.1|/4.8058e-08/WD-repeat protein, putative [Ricinus communis]
Unigene37387	20	70	3.47	11.65	1.74732	2.04722e-07	2.76363e-06	gi|81250791|gb|ABB69785.1|/6.04612e-22/beta-glucan-binding protein 5 [Medicago truncatula]
Unigene11850	20	58	3.47	9.65	1.47559	2.86306e-05	0.000264891	-
Unigene6828	20	58	3.47	9.65	1.47559	2.86306e-05	0.000264784	gi|225448406|ref|XP_002271517.1|/8.98621e-10/PREDICTED: hypothetical protein [Vitis vinifera]
Unigene39381	20	57	3.47	9.49	1.45147	4.226e-05	0.000377043	gi|297740057|emb|CBI30239.3|/4.01997e-55/unnamed protein product [Vitis vinifera]
Unigene30256	20	0	3.47	0.01	-8.43879	6.20876e-07	7.83322e-06	-
Unigene51084	20	2	3.47	0.33	-3.3944	4.4591e-05	0.000394286	gi|223029784|gb|ACM78591.1|/7.36373e-109/granule-bound starch synthase [Nelumbo nucifera]
Unigene51625	20	2	3.47	0.33	-3.3944	4.4591e-05	0.000394132	gi|255566026|ref|XP_002524001.1|/4.69177e-56/calcium ion binding protein, putative [Ricinus communis]
Unigene52136	20	2	3.47	0.33	-3.3944	4.4591e-05	0.000393979	gi|110630091|gb|ABD64063.1|/4.72962e-78/copper P1B-ATPase [Glycine max]
Unigene29993	21	199	3.64	33.11	3.18526	1.0992e-09	1.95451e-08	gi|222612439|gb|EEE50571.1|/4.48245e-25/hypothetical protein OsJ_30720 [Oryza sativa Japonica Group]
Unigene16703	21	77	3.64	12.81	1.81526	2.27754e-08	3.49776e-07	gi|255561016|ref|XP_002521520.1|/4.45594e-120/conserved hypothetical protein [Ricinus communis]
Unigene56137	21	75	3.64	12.48	1.77761	5.31518e-08	7.83e-07	gi|225441702|ref|XP_002282897.1|/1.09686e-62/PREDICTED: hypothetical protein [Vitis vinifera]
Unigene34600	21	67	3.64	11.15	1.61503	1.54861e-06	1.81215e-05	-
Unigene26215	21	67	3.64	11.15	1.61503	1.54861e-06	1.81122e-05	-
Unigene54120	21	66	3.64	10.98	1.59287	2.33362e-06	2.669e-05	gi|297827065|ref|XP_002881415.1|/2.59831e-08/hypothetical protein ARALYDRAFT_482558 [Arabidopsis lyrata subsp. lyrata]
Unigene24778	21	64	3.64	10.65	1.54884	5.24772e-06	5.64452e-05	-
Unigene45129	21	63	3.64	10.48	1.52563	7.82942e-06	8.15177e-05	-
Unigene6788	21	61	3.64	10.15	1.47947	1.72427e-05	0.000168214	gi|224074966|ref|XP_002304505.1|/4.43015e-104/predicted protein [Populus trichocarpa]
Unigene16983	21	59	3.64	9.82	1.43178	3.7411e-05	0.000338693	gi|255545438|ref|XP_002513779.1|/0/RNA binding protein, putative [Ricinus communis]
Unigene40556	21	59	3.64	9.82	1.43178	3.7411e-05	0.000338558	gi|225458830|ref|XP_002285308.1|/1.10891e-52/PREDICTED: hypothetical protein [Vitis vinifera]
Unigene6959	21	58	3.64	9.65	1.40659	5.47844e-05	0.000476277	gi|296081073|emb|CBI18267.3|/0/unnamed protein product [Vitis vinifera]
Unigene12718	21	56	3.64	9.32	1.35639	0.000116052	0.000925811	gi|297744994|emb|CBI38586.3|/1.29341e-27/unnamed protein product [Vitis vinifera]
Unigene13019	21	56	3.64	9.32	1.35639	0.000116052	0.000925487	gi|144925069|gb|ABP03867.1|/7.11967e-21/CPSF A subunit, C-terminal; WD40-like [Medicago truncatula]
Unigene3377	21	0	3.64	0.01	-8.50779	3.04158e-07	3.98769e-06	-
Unigene41752	21	0	3.64	0.01	-8.50779	3.04158e-07	3.9854e-06	gi|224122670|ref|XP_002330439.1|/8.08495e-19/predicted protein [Populus trichocarpa]
Unigene42644	21	2	3.64	0.33	-3.4634	2.37408e-05	0.00022458	-
Unigene15603	21	3	3.64	0.5	-2.86394	0.000105458	0.000856	gi|30421116|gb|AAP31406.1|/1.46153e-137/CPD photolyase [Spinacia oleracea]
Unigene39164	21	3	3.64	0.5	-2.86394	0.000105458	0.000855695	-
Unigene50000	22	290	3.81	48.26	3.66297	5.68762e-10	1.04227e-08	gi|297739996|emb|CBI30178.3|/7.03534e-89/unnamed protein product [Vitis vinifera]
Unigene50691	22	115	3.81	19.14	2.32873	5.68762e-10	1.04311e-08	gi|297740181|emb|CBI30363.3|/2.77391e-33/unnamed protein product [Vitis vinifera]
Unigene45877	22	110	3.81	18.3	2.26398	5.68772e-10	1.04145e-08	-
Unigene14336	22	90	3.81	14.98	1.97517	7.16516e-10	1.29943e-08	gi|224144974|ref|XP_002325481.1|/0/predicted protein [Populus trichocarpa]
Unigene41562	22	88	3.81	14.64	1.94205	9.388e-10	1.68377e-08	gi|255579527|ref|XP_002530606.1|/3.76074e-24/nuclear protein skip, putative [Ricinus communis]
Unigene46353	22	75	3.81	12.48	1.71176	1.16249e-07	1.6252e-06	-
Unigene10070	22	72	3.81	11.98	1.65277	4.09924e-07	5.25923e-06	gi|297743422|emb|CBI36289.3|/1.29512e-08/unnamed protein product [Vitis vinifera]
Unigene32993	22	68	3.81	11.32	1.57101	2.1177e-06	2.43552e-05	-
Unigene24666	22	63	3.81	10.48	1.45978	1.53393e-05	0.000151463	-
Unigene27391	22	62	3.81	10.32	1.43758	2.25518e-05	0.000214134	-
Unigene30125	22	62	3.81	10.32	1.43758	2.25518e-05	0.000214045	-
Unigene45856	22	60	3.81	9.98	1.38925	4.81944e-05	0.000421562	-
Unigene5932	22	59	3.81	9.82	1.36593	7.00402e-05	0.000595263	gi|225430547|ref|XP_002283446.1|/0/PREDICTED: hypothetical protein [Vitis vinifera]
Unigene45737	22	59	3.81	9.82	1.36593	7.00402e-05	0.000595041	gi|255575045|ref|XP_002528428.1|/9.87713e-15/conserved hypothetical protein [Ricinus communis]
Unigene54904	22	58	3.81	9.65	1.34074	0.000101376	0.000824629	gi|296087011|emb|CBI33274.3|/1.6236e-89/unnamed protein product [Vitis vinifera]
Unigene55883	22	0	3.81	0.01	-8.57365	1.49002e-07	2.0516e-06	gi|225448311|ref|XP_002264923.1|/5.02711e-62/PREDICTED: hypothetical protein [Vitis vinifera]
Unigene234	22	0	3.81	0.01	-8.57365	1.49002e-07	2.05036e-06	gi|224068304|ref|XP_002302699.1|/1.94972e-78/predicted protein [Populus trichocarpa]
Unigene11836	22	0	3.81	0.01	-8.57365	1.49002e-07	2.04912e-06	gi|297733983|emb|CBI15230.3|/1.0656e-59/unnamed protein product [Vitis vinifera]
Unigene57060	22	0	3.81	0.01	-8.57365	1.49002e-07	2.04788e-06	gi|225431423|ref|XP_002280019.1|/0/PREDICTED: hypothetical protein [Vitis vinifera]
Unigene54081	22	3	3.81	0.5	-2.92979	5.8089e-05	0.000502893	gi|297741113|emb|CBI31844.3|/8.03583e-111/unnamed protein product [Vitis vinifera]
Unigene40325	23	110	3.99	18.3	2.19738	2.94194e-10	5.52463e-09	gi|255564442|ref|XP_002523217.1|/3.16559e-15/conserved hypothetical protein [Ricinus communis]
Unigene49095	23	97	3.99	16.14	2.01618	3.08756e-10	5.78854e-09	gi|4063770|dbj|BAA36225.1|/7.31662e-42/transposase [Ipomoea purpurea]
Unigene27544	23	94	3.99	15.64	1.97078	3.52772e-10	6.57583e-09	gi|224121102|ref|XP_002330904.1|/5.55187e-20/predicted protein [Populus trichocarpa]
Unigene55032	23	85	3.99	14.14	1.82532	3.69844e-09	6.19856e-08	gi|255571457|ref|XP_002526676.1|/2.13755e-177/conserved hypothetical protein [Ricinus communis]
Unigene20055	23	82	3.99	13.65	1.77444	1.29583e-08	2.05814e-07	-
Unigene51066	23	78	3.99	12.98	1.70183	7.0799e-08	1.01986e-06	gi|255647122|gb|ACU24029.1|/6.17957e-23/unknown [Glycine max]
Unigene11441	23	77	3.99	12.81	1.68281	1.07886e-07	1.51573e-06	gi|297733747|emb|CBI14994.3|/1.56482e-59/unnamed protein product [Vitis vinifera]
Unigene12277	23	75	3.99	12.48	1.64516	2.48786e-07	3.30746e-06	gi|296084709|emb|CBI25851.3|/2.12694e-83/unnamed protein product [Vitis vinifera]
Unigene41212	23	71	3.99	11.81	1.56555	1.28044e-06	1.529e-05	gi|255583916|ref|XP_002532706.1|/3.65508e-32/Transcription initiation factor TFIID subunit, putative [Ricinus communis]
Unigene56181	23	71	3.99	11.81	1.56555	1.28044e-06	1.5282e-05	gi|7671528|emb|CAB89490.1|/0/CRK1 protein [Beta vulgaris subsp. vulgaris]
Unigene31528	23	67	3.99	11.15	1.48258	6.27324e-06	6.63471e-05	-
Unigene22164	23	66	3.99	10.98	1.46042	9.2555e-06	9.51039e-05	-
Unigene49450	23	66	3.99	10.98	1.46042	9.2555e-06	9.5061e-05	gi|303734|dbj|BAA02118.1|/3.96408e-70/GTP-binding protein [Pisum sativum]
Unigene47891	23	62	3.99	10.32	1.37098	4.23076e-05	0.000377172	-
Unigene11986	23	62	3.99	10.32	1.37098	4.23076e-05	0.000377025	-
Unigene14341	23	60	3.99	9.98	1.32265	8.8409e-05	0.000729583	gi|297738709|emb|CBI27954.3|/4.90774e-12/unnamed protein product [Vitis vinifera]
Unigene50138	23	0	3.99	0.01	-8.64024	7.2994e-08	1.05015e-06	gi|224137634|ref|XP_002322606.1|/3.06487e-63/cytochrome P450 [Populus trichocarpa]
Unigene35919	23	0	3.99	0.01	-8.64024	7.2994e-08	1.04949e-06	-
Unigene16374	23	2	3.99	0.33	-3.59585	6.66466e-06	7.0096e-05	gi|194136583|gb|ACF33514.1|/9.45479e-101/salicylic acid methyl transferase-like protein [Glycine max]
Unigene43691	23	2	3.99	0.33	-3.59585	6.66466e-06	7.00636e-05	gi|255574119|ref|XP_002527975.1|/2.9879e-53/DNA photolyase, putative [Ricinus communis]
Unigene15800	23	2	3.99	0.33	-3.59585	6.66466e-06	7.00312e-05	gi|255644645|gb|ACU22825.1|/2.79389e-99/unknown [Glycine max]
Unigene52576	23	2	3.99	0.33	-3.59585	6.66466e-06	6.99989e-05	gi|255568581|ref|XP_002525264.1|/4.64061e-55/conserved hypothetical protein [Ricinus communis]
Unigene47628	23	2	3.99	0.33	-3.59585	6.66466e-06	6.99666e-05	gi|224053328|ref|XP_002297766.1|/3.3815e-26/predicted protein [Populus trichocarpa]
Unigene45097	23	3	3.99	0.5	-2.99639	3.18568e-05	0.000292954	gi|225457598|ref|XP_002272859.1|/2.5589e-25/PREDICTED: hypothetical protein [Vitis vinifera]
Unigene37253	23	3	3.99	0.5	-2.99639	3.18568e-05	0.000292836	gi|255570622|ref|XP_002526267.1|/9.94459e-38/catalytic, putative [Ricinus communis]
Unigene33380	23	4	3.99	0.67	-2.57416	0.0001186	0.000942838	-
Unigene22551	24	171	4.16	28.46	2.77428	1.5223e-10	2.94123e-09	gi|224120306|ref|XP_002331015.1|/4.23152e-12/predicted protein [Populus trichocarpa]
Unigene19650	24	161	4.16	26.79	2.68704	1.5223e-10	2.94372e-09	-
Unigene36028	24	117	4.16	19.47	2.2266	1.52233e-10	2.93879e-09	gi|209954703|dbj|BAG80542.1|/1.45914e-28/glycosyltransferase [Lycium barbarum]
Unigene22839	24	117	4.16	19.47	2.2266	1.52233e-10	2.93629e-09	-
Unigene8192	24	99	4.16	16.47	1.98519	1.66901e-10	3.20563e-09	gi|224112513|ref|XP_002316217.1|/4.84517e-126/predicted protein [Populus trichocarpa]
Unigene491	24	96	4.16	15.98	1.94161	2.10414e-10	3.99085e-09	gi|255546273|ref|XP_002514196.1|/2.09332e-27/conserved hypothetical protein [Ricinus communis]
Unigene54878	24	92	4.16	15.31	1.87982	5.07614e-10	9.35489e-09	gi|255538080|ref|XP_002510105.1|/1.62632e-57/protein with unknown function [Ricinus communis]
Unigene57052	24	89	4.16	14.81	1.83192	1.5031e-09	2.63158e-08	gi|225464333|ref|XP_002272241.1|/0/PREDICTED: hypothetical protein [Vitis vinifera]
Unigene48402	24	87	4.16	14.48	1.79941	3.40638e-09	5.72171e-08	gi|255570825|ref|XP_002526365.1|/7.57525e-06/sumo ligase, putative [Ricinus communis]
Unigene39476	24	80	4.16	13.31	1.67786	6.565e-08	9.5111e-07	-
Unigene28087	24	73	4.16	12.15	1.5463	1.15754e-06	1.39395e-05	-
Unigene52167	24	70	4.16	11.65	1.48567	3.78904e-06	4.17014e-05	gi|225456909|ref|XP_002277760.1|/3.5809e-25/PREDICTED: hypothetical protein [Vitis vinifera]
Unigene12393	24	66	4.16	10.98	1.40022	1.75809e-05	0.000171	-
Unigene12451	24	65	4.16	10.82	1.37905	2.55762e-05	0.000239356	-
Unigene43353	24	63	4.16	10.48	1.33298	5.35262e-05	0.000466051	gi|28952037|gb|AAC69277.2|/4.8627e-16/putative phospholipase A2 [Dianthus caryophyllus]
Unigene55375	24	62	4.16	10.32	1.31079	7.69876e-05	0.000649458	gi|255576972|ref|XP_002529371.1|/2.23061e-111/protein binding protein, putative [Ricinus communis]
Unigene12236	24	62	4.16	10.32	1.31079	7.69876e-05	0.000649217	gi|225429092|ref|XP_002269076.1|/3.02338e-49/PREDICTED: hypothetical protein [Vitis vinifera]
Unigene56737	24	0	4.16	0.01	-8.70044	3.57586e-08	5.36143e-07	gi|225432438|ref|XP_002277102.1|/0/PREDICTED: hypothetical protein [Vitis vinifera]
Unigene31402	24	2	4.16	0.33	-3.65605	3.51578e-06	3.90147e-05	gi|224142455|ref|XP_002324573.1|/8.9529e-34/predicted protein [Populus trichocarpa]
Unigene21144	24	2	4.16	0.33	-3.65605	3.51578e-06	3.89957e-05	-
Unigene35152	24	2	4.16	0.33	-3.65605	3.51578e-06	3.89767e-05	-
Unigene850	24	2	4.16	0.33	-3.65605	3.51578e-06	3.89577e-05	-
Unigene42865	24	3	4.16	0.5	-3.05658	1.73997e-05	0.000169383	gi|297833436|ref|XP_002884600.1|/1.36066e-74/ATP-citrate lyase B-1 [Arabidopsis lyrata subsp. lyrata]
Unigene53824	24	3	4.16	0.5	-3.05658	1.73997e-05	0.00016931	gi|297744348|emb|CBI37318.3|/6.09562e-92/unnamed protein product [Vitis vinifera]
Unigene44096	24	4	4.16	0.67	-2.63435	6.69764e-05	0.000572216	gi|225469257|ref|XP_002265575.1|/1.3213e-22/PREDICTED: hypothetical protein [Vitis vinifera]
Unigene26509	25	368	4.33	61.24	3.82204	7.88418e-11	1.5866e-09	-
Unigene12100	25	149	4.33	24.79	2.51732	7.88418e-11	1.58519e-09	gi|255566965|ref|XP_002524465.1|/5.07237e-45/axonemal dynein light chain, putative [Ricinus communis]
Unigene26531	25	137	4.33	22.8	2.39659	7.88418e-11	1.588e-09	-
Unigene13723	25	123	4.33	20.47	2.24107	7.8842e-11	1.5838e-09	gi|255548896|ref|XP_002515504.1|/6.4873e-30/ATP binding protein, putative [Ricinus communis]
Unigene54480	25	120	4.33	19.97	2.2054	7.88434e-11	1.58243e-09	gi|224071087|ref|XP_002303355.1|/2.70927e-152/predicted protein [Populus trichocarpa]
Unigene48416	25	113	4.33	18.8	2.11829	7.88944e-11	1.58206e-09	gi|224054773|ref|XP_002298362.1|/8.27885e-45/predicted protein [Populus trichocarpa]
Unigene48076	25	104	4.33	17.31	1.99917	8.25132e-11	1.65172e-09	gi|118485084|gb|ABK94405.1|/4.88232e-18/unknown [Populus trichocarpa]
Unigene49422	25	101	4.33	16.81	1.95688	9.34674e-11	1.85954e-09	gi|38194916|gb|AAR13304.1|/4.60322e-55/phytochelatin synthetase-like protein [Phaseolus vulgaris]
Unigene47059	25	98	4.33	16.31	1.91332	1.36145e-10	2.64843e-09	gi|255576493|ref|XP_002529138.1|/6.8023e-13/serine/threonine protein phosphatase 2a regulatory subunit A, putative [Ricinus communis]
Unigene40922	25	87	4.33	14.48	1.74162	7.39904e-09	1.2003e-07	gi|116791611|gb|ABK26041.1|/9.06881e-31/unknown [Picea sitchensis]
Unigene32674	25	86	4.33	14.31	1.72458	1.13038e-08	1.80039e-07	-
Unigene53988	25	75	4.33	12.48	1.52718	1.04286e-06	1.26522e-05	-
Unigene37519	25	71	4.33	11.81	1.44757	4.9674e-06	5.37348e-05	gi|224114940|ref|XP_002316898.1|/9.32782e-23/predicted protein [Populus trichocarpa]
Unigene8185	25	67	4.33	11.15	1.3646	2.24402e-05	0.000213609	-
Unigene50627	25	67	4.33	11.15	1.3646	2.24402e-05	0.00021352	gi|255542138|ref|XP_002512133.1|/1.46134e-26/conserved hypothetical protein [Ricinus communis]
Unigene32167	25	67	4.33	11.15	1.3646	2.24402e-05	0.00021343	-
Unigene44851	25	66	4.33	10.98	1.34244	3.24268e-05	0.000297115	gi|11497589|ref|NP_054996.1|/3.65753e-21/ycf1 protein [Spinacia oleracea]
Unigene53721	25	66	4.33	10.98	1.34244	3.24268e-05	0.000296996	gi|255567274|ref|XP_002524618.1|/5.7069e-119/conserved hypothetical protein [Ricinus communis]
Unigene20814	25	0	4.33	0.01	-8.75822	1.75176e-08	2.71966e-07	-
Unigene50371	25	2	4.33	0.33	-3.71383	1.84978e-06	2.14472e-05	gi|225445116|ref|XP_002283822.1|/2.20924e-56/PREDICTED: hypothetical protein [Vitis vinifera]
Unigene38006	25	3	4.33	0.5	-3.11437	9.46748e-06	9.70193e-05	-
Unigene27567	25	3	4.33	0.5	-3.11437	9.46748e-06	9.69756e-05	gi|255558107|ref|XP_002520082.1|/8.82269e-34/conserved hypothetical protein [Ricinus communis]
Unigene53451	25	4	4.33	0.67	-2.69213	3.76402e-05	0.000340497	gi|225432118|ref|XP_002263668.1|/4.55489e-126/PREDICTED: hypothetical protein [Vitis vinifera]
Unigene41368	25	4	4.33	0.67	-2.69213	3.76402e-05	0.000340362	-
Unigene44561	25	5	4.33	0.83	-2.38318	0.000123868	0.000980266	gi|297803930|ref|XP_002869849.1|/4.55626e-37/hypothetical protein ARALYDRAFT_914433 [Arabidopsis lyrata subsp. lyrata]
Unigene32070	25	5	4.33	0.83	-2.38318	0.000123868	0.000979925	gi|255546535|ref|XP_002514327.1|/8.07485e-11/aldehyde dehydrogenase, putative [Ricinus communis]
Unigene834	25	5	4.33	0.83	-2.38318	0.000123868	0.000979585	gi|297743880|emb|CBI36850.3|/8.86944e-62/unnamed protein product [Vitis vinifera]
Unigene51412	26	162	4.51	26.96	2.57962	4.09572e-11	8.51311e-10	gi|225426811|ref|XP_002283103.1|/7.63539e-88/PREDICTED: hypothetical protein [Vitis vinifera]
Unigene34768	26	153	4.51	25.46	2.49703	4.09572e-11	8.50535e-10	gi|87240652|gb|ABD32510.1|/9.9663e-09/hypothetical protein MtrDRAFT_AC147482g27v2 [Medicago truncatula]
Unigene9787	26	129	4.51	21.47	2.25112	4.09572e-11	8.52089e-10	-
Unigene41985	26	91	4.51	15.14	1.74717	2.96044e-09	5.02084e-08	-
Unigene56679	26	90	4.51	14.98	1.73184	4.52202e-09	7.50701e-08	gi|225447223|ref|XP_002277857.1|/0/PREDICTED: hypothetical protein [Vitis vinifera]
Unigene21487	26	89	4.51	14.81	1.71537	6.90296e-09	1.12303e-07	gi|297842243|ref|XP_002889003.1|/1.31641e-21/hypothetical protein ARALYDRAFT_476636 [Arabidopsis lyrata subsp. lyrata]
Unigene52912	26	85	4.51	14.14	1.64858	3.688e-08	5.51866e-07	gi|224110490|ref|XP_002315535.1|/1.99826e-104/predicted protein [Populus trichocarpa]
Unigene27457	26	85	4.51	14.14	1.64858	3.688e-08	5.51504e-07	-
Unigene54274	26	77	4.51	12.81	1.50607	9.36624e-07	1.14796e-05	gi|4884966|gb|AAD31896.1|AF145478_1/1.64434e-114/calcium ATPase [Mesembryanthemum crystallinum]
Unigene32466	26	77	4.51	12.81	1.50607	9.36624e-07	1.14734e-05	gi|225440570|ref|XP_002276763.1|/2.66326e-38/PREDICTED: hypothetical protein [Vitis vinifera]
Unigene33242	26	74	4.51	12.31	1.44863	3.00476e-06	3.35401e-05	gi|118485070|gb|ABK94398.1|/1.01244e-13/unknown [Populus trichocarpa]
Unigene54368	26	70	4.51	11.65	1.36913	1.35927e-05	0.000135451	gi|297736295|emb|CBI24933.3|/1.70411e-66/unnamed protein product [Vitis vinifera]
Unigene5310	26	0	4.51	0.01	-8.81698	8.58162e-09	1.38131e-07	gi|224072993|ref|XP_002303947.1|/2.67978e-17/predicted protein [Populus trichocarpa]
Unigene50042	26	3	4.51	0.5	-3.17313	5.13324e-06	5.53184e-05	gi|7595788|gb|AAF64449.1|AF239927_1/1.43078e-57/glutathione S-transferase [Euphorbia esula]
Unigene38960	27	189	4.68	31.45	2.74848	2.13316e-11	4.56733e-10	gi|225459221|ref|XP_002285748.1|/3.00941e-42/PREDICTED: hypothetical protein [Vitis vinifera]
Unigene47185	27	142	4.68	23.63	2.33604	2.13316e-11	4.57594e-10	-
Unigene41118	27	138	4.68	22.96	2.29454	2.13316e-11	4.57163e-10	-
Unigene43360	27	114	4.68	18.97	2.01914	2.15614e-11	4.61219e-10	-
Unigene36761	27	104	4.68	17.31	1.88703	4.3599e-11	9.02924e-10	-
Unigene27794	27	97	4.68	16.14	1.78606	5.1173e-10	9.42312e-09	gi|4097579|gb|AAD00116.1|/1.11607e-28/NTGP1 [Nicotiana tabacum]
Unigene13878	27	88	4.68	14.64	1.64534	2.24416e-08	3.45115e-07	gi|156138787|dbj|BAF75885.1|/3.58878e-117/glucosyltransferase [Dianthus caryophyllus]
Unigene15764	27	82	4.68	13.65	1.54432	2.57028e-07	3.40907e-06	gi|296090454|emb|CBI40273.3|/1.17101e-114/unnamed protein product [Vitis vinifera]
Unigene4920	27	81	4.68	13.48	1.52624	3.82332e-07	4.92188e-06	gi|225423845|ref|XP_002278514.1|/2.01453e-53/PREDICTED: hypothetical protein [Vitis vinifera]
Unigene27248	27	79	4.68	13.15	1.49048	8.38822e-07	1.03421e-05	-
Unigene24711	27	75	4.68	12.48	1.41504	3.89578e-06	4.2711e-05	-
Unigene42645	27	70	4.68	11.65	1.31575	2.4704e-05	0.000232436	-
Unigene15268	27	70	4.68	11.65	1.31575	2.4704e-05	0.00023234	-
Unigene27170	27	69	4.68	11.48	1.29454	3.53746e-05	0.000321408	gi|225445158|ref|XP_002284070.1|/3.99138e-18/PREDICTED: hypothetical protein [Vitis vinifera]
Unigene36204	27	68	4.68	11.32	1.27429	5.04702e-05	0.000440791	-
Unigene48103	27	0	4.68	0.01	-8.87036	4.204e-09	6.99949e-08	gi|224057952|ref|XP_002299406.1|/4.51703e-56/predicted protein [Populus trichocarpa]
Unigene54574	27	2	4.68	0.33	-3.82597	5.08378e-07	6.45325e-06	gi|255562088|ref|XP_002522052.1|/0/Transaminase mtnE, putative [Ricinus communis]
Unigene47210	27	3	4.68	0.5	-3.22651	2.77404e-06	3.11481e-05	gi|297737866|emb|CBI27067.3|/1.97325e-15/unnamed protein product [Vitis vinifera]
Unigene55847	27	5	4.68	0.83	-2.49533	4.09734e-05	0.000368744	gi|255637113|gb|ACU18888.1|/2.01581e-172/unknown [Glycine max]
Unigene55059	27	5	4.68	0.83	-2.49533	4.09734e-05	0.000368599	gi|116787640|gb|ABK24587.1|/5.17275e-147/unknown [Picea sitchensis]
Unigene34904	28	494	4.85	82.21	4.08326	1.11784e-11	2.46055e-10	-
Unigene16713	28	150	4.85	24.96	2.36356	1.11784e-11	2.46293e-10	gi|255583255|ref|XP_002532392.1|/5.03772e-108/UDP-glucosyltransferase, putative [Ricinus communis]
Unigene20081	28	130	4.85	21.63	2.15698	1.11786e-11	2.45822e-10	-
Unigene50248	28	107	4.85	17.81	1.87663	2.50362e-11	5.33044e-10	gi|225448601|ref|XP_002278665.1|/7.43367e-33/PREDICTED: hypothetical protein [Vitis vinifera]
Unigene31369	28	105	4.85	17.47	1.84882	4.49174e-11	9.28538e-10	gi|21322514|emb|CAD19322.1|/4.88536e-40/exocellular acid invertase 1 [Beta vulgaris]
Unigene16513	28	90	4.85	14.98	1.62698	2.0621e-08	3.17977e-07	gi|225440870|ref|XP_002276587.1|/8.5246e-25/PREDICTED: hypothetical protein [Vitis vinifera]
Unigene10603	28	89	4.85	14.81	1.61051	3.10558e-08	4.69031e-07	gi|225437706|ref|XP_002273071.1|/1.72675e-33/PREDICTED: hypothetical protein [Vitis vinifera]
Unigene11324	28	89	4.85	14.81	1.61051	3.10558e-08	4.6872e-07	-
Unigene47910	28	83	4.85	13.81	1.50966	3.43614e-07	4.46895e-06	gi|255541074|ref|XP_002511601.1|/3.64702e-10/ubiquitin-protein ligase, putative [Ricinus communis]
Unigene16772	28	72	4.85	11.98	1.30457	2.15216e-05	0.000206506	gi|224083821|ref|XP_002307136.1|/0/predicted protein [Populus trichocarpa]
Unigene33049	28	71	4.85	11.81	1.28395	3.07418e-05	0.000283273	gi|225425172|ref|XP_002264588.1|/1.6611e-32/PREDICTED: hypothetical protein isoform 1 [Vitis vinifera]
Unigene8459	28	69	4.85	11.48	1.24307	6.20512e-05	0.000534552	gi|147858105|emb|CAN81016.1|/2.13868e-69/hypothetical protein [Vitis vinifera]
Unigene6932	28	68	4.85	11.32	1.22282	8.76698e-05	0.000724007	-
Unigene34110	28	67	4.85	11.15	1.20099	0.000123394	0.000977194	-
Unigene46291	28	67	4.85	11.15	1.20099	0.000123394	0.000976854	gi|255572965|ref|XP_002527413.1|/2.15396e-18/conserved hypothetical protein [Ricinus communis]
Unigene10036	28	2	4.85	0.33	-3.87745	2.65638e-07	3.51099e-06	gi|297740054|emb|CBI30236.3|/0/unnamed protein product [Vitis vinifera]
Unigene54471	28	2	4.85	0.33	-3.87745	2.65638e-07	3.50895e-06	gi|226495525|ref|NP_001149549.1|/5.5355e-105/rhythmically expressed protein [Zea mays]
Unigene53952	28	4	4.85	0.67	-2.85575	6.50922e-06	6.86515e-05	gi|225456946|ref|XP_002281557.1|/2.67894e-119/PREDICTED: hypothetical protein [Vitis vinifera]
Unigene36482	28	6	4.85	1	-2.27798	7.2197e-05	0.000611766	gi|226496621|ref|NP_001151151.1|/1.54837e-30/LOC100284784 [Zea mays]
Unigene48795	29	140	5.03	23.3	2.2117	5.95502e-12	1.33271e-10	gi|87116463|dbj|BAE79384.1|/1.34469e-08/unnamed protein product [Ipomoea batatas]
Unigene25570	29	113	5.03	18.8	1.9021	8.20344e-12	1.81802e-10	-
Unigene15750	29	111	5.03	18.47	1.87655	1.14704e-11	2.51994e-10	gi|255587500|ref|XP_002534293.1|/1.73431e-83/nucleic acid binding protein, putative [Ricinus communis]
Unigene37544	29	97	5.03	16.14	1.68201	2.39292e-09	4.10421e-08	gi|295065727|ref|YP_003587667.1|/1.20421e-62/photosystem I P700 chlorophyll a apoprotein A2 [Anomochloa marantoidea]
Unigene54692	29	95	5.03	15.81	1.65221	5.50218e-09	9.03533e-08	gi|255563530|ref|XP_002522767.1|/8.95683e-98/zinc transporter, putative [Ricinus communis]
Unigene52322	29	94	5.03	15.64	1.63661	8.31768e-09	1.33978e-07	gi|297742331|emb|CBI34480.3|/3.61845e-81/unnamed protein product [Vitis vinifera]
Unigene6836	29	83	5.03	13.81	1.45708	6.67726e-07	8.39638e-06	gi|224114646|ref|XP_002316818.1|/1.56535e-163/predicted protein [Populus trichocarpa]
Unigene45446	29	81	5.03	13.48	1.42219	1.43117e-06	1.6895e-05	-
Unigene52910	29	69	5.03	11.48	1.19049	0.000106214	0.000860905	gi|225450003|ref|XP_002272221.1|/9.54422e-06/PREDICTED: hypothetical protein [Vitis vinifera]
Unigene29239	29	0	5.03	0.01	-8.97441	1.00891e-09	1.80383e-08	-
Unigene34447	29	0	5.03	0.01	-8.97441	1.00891e-09	1.80241e-08	-
Unigene23901	29	2	5.03	0.33	-3.93002	1.38523e-07	1.91658e-06	gi|2318137|gb|AAB97152.1|/2.14666e-35/Mg protoporphyrin IX chelatase [Nicotiana tabacum]
Unigene20908	29	2	5.03	0.33	-3.93002	1.38523e-07	1.91542e-06	-
Unigene15430	29	6	5.03	1	-2.33056	4.21504e-05	0.000376361	gi|224135135|ref|XP_002321992.1|/6.03689e-18/predicted protein [Populus trichocarpa]
Unigene40994	30	117	5.2	19.47	1.90467	4.0894e-12	9.32613e-11	-
Unigene39191	30	117	5.2	19.47	1.90467	4.0894e-12	9.31679e-11	gi|255563026|ref|XP_002522517.1|/6.08456e-19/Ethylene-responsive transcription factor, putative [Ricinus communis]
Unigene56654	30	109	5.2	18.14	1.80259	3.4294e-11	7.174e-10	gi|225453301|ref|XP_002269466.1|/3.32184e-104/PREDICTED: hypothetical protein [Vitis vinifera]
Unigene51918	30	109	5.2	18.14	1.80259	3.4294e-11	7.16741e-10	gi|255586854|ref|XP_002534037.1|/5.1905e-74/Pre-rRNA-processing protein ESF1, putative [Ricinus communis]
Unigene15298	30	94	5.2	15.64	1.58866	1.72307e-08	2.67693e-07	gi|225439765|ref|XP_002273310.1|/3.80509e-92/PREDICTED: hypothetical protein [Vitis vinifera]
Unigene15503	30	86	5.2	14.31	1.46044	4.04928e-07	5.19806e-06	gi|225445722|ref|XP_002270621.1|/5.34435e-35/PREDICTED: hypothetical protein [Vitis vinifera]
Unigene36349	30	83	5.2	13.81	1.40913	1.26579e-06	1.51788e-05	gi|296088079|emb|CBI35438.3|/4.96331e-53/unnamed protein product [Vitis vinifera]
Unigene48398	30	76	5.2	12.65	1.28255	1.6282e-05	0.000159594	gi|585550|sp|P37116.1|NCPR_PHAAU/1.63078e-08/RecName: Full=NADPH--cytochrome P450 reductase; Short=CPR; Short=P450R
Unigene57112	30	73	5.2	12.15	1.22437	4.6327e-05	0.000406634	gi|255574808|ref|XP_002528311.1|/0/clathrin heavy chain, putative [Ricinus communis]
Unigene14751	30	73	5.2	12.15	1.22437	4.6327e-05	0.000406477	gi|225442649|ref|XP_002279674.1|/1.47129e-175/PREDICTED: hypothetical protein [Vitis vinifera]
Unigene42810	30	3	5.2	0.5	-3.37851	4.3005e-07	5.49884e-06	gi|147838908|emb|CAN65825.1|/1.24685e-43/hypothetical protein [Vitis vinifera]
Unigene37210	30	6	5.2	1	-2.37851	2.4487e-05	0.000230585	gi|60476118|gb|AAX21200.1|/3.00762e-13/putative protein [Phormium cookianum]
Unigene38530	30	7	5.2	1.16	-2.16439	7.02242e-05	0.000596382	gi|224062848|ref|XP_002300900.1|/6.31923e-40/predicted protein [Populus trichocarpa]
Unigene175	31	258	5.37	42.93	2.99899	1.7637e-12	4.22991e-11	gi|224132070|ref|XP_002321248.1|/4.49596e-116/cytochrome P450 probable ent-kaurenoic acid oxidase [Populus trichocarpa]
Unigene37893	31	113	5.37	18.8	1.80774	1.41767e-11	3.10251e-10	-
Unigene2644	31	101	5.37	16.81	1.64633	2.04494e-09	3.53938e-08	-
Unigene8171	31	100	5.37	16.64	1.63166	3.08658e-09	5.21533e-08	gi|255563602|ref|XP_002522803.1|/8.67608e-128/DNA binding protein, putative [Ricinus communis]
Unigene48388	31	98	5.37	16.31	1.60276	6.98706e-09	1.1359e-07	gi|11497589|ref|NP_054996.1|/3.35339e-54/ycf1 protein [Spinacia oleracea]
Unigene45367	31	96	5.37	15.98	1.57327	1.56757e-08	2.44536e-07	gi|224057333|ref|XP_002299211.1|/5.93472e-33/predicted protein [Populus trichocarpa]
Unigene53565	31	96	5.37	15.98	1.57327	1.56757e-08	2.44369e-07	gi|255541932|ref|XP_002512030.1|/1.32608e-80/Flavonol 4'-sulfotransferase, putative [Ricinus communis]
Unigene1345	31	94	5.37	15.64	1.54225	3.4841e-08	5.23075e-07	gi|297838185|ref|XP_002886974.1|/8.16235e-15/hypothetical protein ARALYDRAFT_475686 [Arabidopsis lyrata subsp. lyrata]
Unigene49541	31	88	5.37	14.64	1.44692	3.60292e-07	4.66984e-06	gi|255571115|ref|XP_002526508.1|/2.18838e-84/dynamin, putative [Ricinus communis]
Unigene50966	31	88	5.37	14.64	1.44692	3.60292e-07	4.66719e-06	gi|255545020|ref|XP_002513571.1|/1.8677e-64/spermidine synthase 1, putative [Ricinus communis]
Unigene36790	31	86	5.37	14.31	1.41403	7.68456e-07	9.50547e-06	-
Unigene55989	31	84	5.37	13.98	1.38037	1.62061e-06	1.88961e-05	gi|225433514|ref|XP_002267004.1|/0/PREDICTED: hypothetical protein [Vitis vinifera]
Unigene55670	31	80	5.37	13.31	1.30952	6.95552e-06	7.28857e-05	gi|255539014|ref|XP_002510572.1|/9.12314e-151/zinc finger protein, putative [Ricinus communis]
Unigene52260	31	80	5.37	13.31	1.30952	6.95552e-06	7.28521e-05	-
Unigene54635	31	75	5.37	12.48	1.21662	3.99932e-05	0.000360065	gi|225442563|ref|XP_002279072.1|/5.59427e-68/PREDICTED: hypothetical protein [Vitis vinifera]
Unigene54622	31	74	5.37	12.31	1.19684	5.6167e-05	0.000487366	gi|225443335|ref|XP_002263707.1|/3.45756e-102/PREDICTED: hypothetical protein [Vitis vinifera]
Unigene45295	31	73	5.37	12.15	1.17796	7.86006e-05	0.000661594	gi|297738518|emb|CBI27763.3|/5.97616e-09/unnamed protein product [Vitis vinifera]
Unigene46769	31	72	5.37	11.98	1.15763	0.000109594	0.000885783	gi|242071447|ref|XP_002451000.1|/1.39788e-07/hypothetical protein SORBIDRAFT_05g022430 [Sorghum bicolor]
Unigene16517	31	72	5.37	11.98	1.15763	0.000109594	0.000885468	gi|296087564|emb|CBI34153.3|/1.09812e-109/unnamed protein product [Vitis vinifera]
Unigene50231	31	2	5.37	0.33	-4.02438	3.746e-08	5.59075e-07	gi|255539354|ref|XP_002510742.1|/2.09048e-67/bubr1, putative [Ricinus communis]
Unigene41087	31	3	5.37	0.5	-3.42492	2.29784e-07	3.07459e-06	-
Unigene50811	31	3	5.37	0.5	-3.42492	2.29784e-07	3.07279e-06	gi|297740163|emb|CBI30345.3|/5.51756e-53/unnamed protein product [Vitis vinifera]
Unigene53557	31	4	5.37	0.67	-3.00269	1.08823e-06	1.31745e-05	gi|225439386|ref|XP_002263271.1|/6.93433e-130/PREDICTED: hypothetical protein [Vitis vinifera]
Unigene24282	31	7	5.37	1.16	-2.2108	4.16246e-05	0.000373718	-
Unigene51579	32	125	5.54	20.8	1.90863	1.15774e-12	2.86415e-11	gi|3023536|sp|Q39685.1|CMB1_DIACA/1.19035e-67/RecName: Full=MADS-box protein CMB1
Unigene55129	32	124	5.54	20.63	1.89679	1.23856e-12	3.04096e-11	gi|224075836|ref|XP_002304790.1|/1.31452e-73/hypothetical protein POPTRDRAFT_817620 [Populus trichocarpa]
Unigene9582	32	122	5.54	20.3	1.87352	1.56075e-12	3.79111e-11	gi|224099887|ref|XP_002311660.1|/1.54248e-32/magnesium transporter [Populus trichocarpa]
Unigene55282	32	108	5.54	17.97	1.69763	2.36588e-10	4.45757e-09	gi|297734253|emb|CBI15500.3|/1.54886e-101/unnamed protein product [Vitis vinifera]
Unigene38936	32	100	5.54	16.64	1.5867	6.37352e-09	1.04061e-07	-
Unigene9240	32	98	5.54	16.31	1.5578	1.42197e-08	2.24907e-07	-
Unigene35612	32	95	5.54	15.81	1.51288	4.65638e-08	6.89969e-07	gi|255634897|gb|ACU17807.1|/6.83979e-18/unknown [Glycine max]
Unigene2969	32	86	5.54	14.31	1.36907	1.42515e-06	1.68501e-05	gi|89953446|gb|ABD83318.1|/5.91121e-119/Fgenesh protein 88 [Beta vulgaris]
Unigene301	32	86	5.54	14.31	1.36907	1.42515e-06	1.68413e-05	gi|296088674|emb|CBI38124.3|/0/unnamed protein product [Vitis vinifera]
Unigene8407	32	84	5.54	13.98	1.33541	2.95682e-06	3.30699e-05	gi|87241390|gb|ABD33248.1|/5.6049e-09/hypothetical protein MtrDRAFT_AC158465g1v2 [Medicago truncatula]
Unigene2045	32	84	5.54	13.98	1.33541	2.95682e-06	3.30536e-05	gi|224112613|ref|XP_002316241.1|/5.3832e-112/predicted protein [Populus trichocarpa]
Unigene7657	32	79	5.54	13.15	1.2471	1.738e-05	0.000169263	gi|225433594|ref|XP_002270714.1|/2.6086e-120/PREDICTED: hypothetical protein [Vitis vinifera]
Unigene45666	32	0	5.54	0.01	-9.11374	1.18613e-10	2.31928e-09	gi|2499535|sp|Q41364.1|SOT1_SPIOL/5.89575e-68/RecName: Full=2-oxoglutarate/malate translocator, chloroplastic; Flags: Precursor
Unigene8138	32	3	5.54	0.5	-3.46989	1.2248e-07	1.71021e-06	gi|297742324|emb|CBI34473.3|/3.09829e-168/unnamed protein product [Vitis vinifera]
Unigene10176	32	5	5.54	0.83	-2.7387	2.3815e-06	2.71694e-05	-
Unigene55023	32	6	5.54	1	-2.46989	8.15126e-06	8.44052e-05	gi|225440572|ref|XP_002276782.1|/1.81228e-43/PREDICTED: hypothetical protein [Vitis vinifera]
Unigene52079	32	7	5.54	1.16	-2.25576	2.45494e-05	0.000231077	gi|147863686|emb|CAN83618.1|/1.00432e-80/hypothetical protein [Vitis vinifera]
Unigene42571	33	134	5.72	22.3	1.96296	6.1462e-13	1.60975e-11	gi|255575997|ref|XP_002528894.1|/2.30556e-10/conserved hypothetical protein [Ricinus communis]
Unigene35058	33	129	5.72	21.47	1.90824	6.65468e-13	1.7231e-11	-
Unigene44792	33	116	5.72	19.3	1.75451	1.78886e-11	3.85553e-10	gi|195549536|gb|ACG49996.1|/2.01559e-40/WRKY transcription factor [Arachis hypogaea]
Unigene23503	33	90	5.72	14.98	1.38895	5.9905e-07	7.56205e-06	-
Unigene35821	33	85	5.72	14.14	1.3057	3.69932e-06	4.07337e-05	gi|291621305|dbj|BAI94490.1|/7.05422e-15/JAZ-like protein [Dianthus caryophyllus]
Unigene55073	33	82	5.72	13.65	1.25481	1.06433e-05	0.000108192	gi|255559420|ref|XP_002520730.1|/3.38072e-130/WD-repeat protein, putative [Ricinus communis]
Unigene56874	33	77	5.72	12.81	1.16318	5.80888e-05	0.000503083	gi|298204384|emb|CBI16864.3|/8.17289e-110/unnamed protein product [Vitis vinifera]
Unigene54298	33	4	5.72	0.67	-3.09378	3.24994e-07	4.23646e-06	gi|255539334|ref|XP_002510732.1|/8.17558e-138/hmg-CoA reductase, putative [Ricinus communis]
Unigene8946	33	8	5.72	1.33	-2.10459	3.98664e-05	0.000359208	gi|32329248|gb|AAP74755.1|/7.09225e-86/chalcone synthase [Gypsophila paniculata]
Unigene94	33	8	5.72	1.33	-2.10459	3.98664e-05	0.000359066	gi|242059007|ref|XP_002458649.1|/2.11915e-24/hypothetical protein SORBIDRAFT_03g037410 [Sorghum bicolor]
Unigene47831	34	220	5.89	36.61	2.6359	3.67262e-13	1.03196e-11	gi|224082103|ref|XP_002306566.1|/3.36675e-08/predicted protein [Populus trichocarpa]
Unigene51153	34	113	5.89	18.8	1.67439	1.3438e-10	2.62081e-09	gi|255562743|ref|XP_002522377.1|/2.53531e-16/conserved hypothetical protein [Ricinus communis]
Unigene626	34	108	5.89	17.97	1.60925	1.05109e-09	1.87336e-08	gi|225432008|ref|XP_002279515.1|/3.37182e-114/PREDICTED: hypothetical protein [Vitis vinifera]
Unigene53531	34	105	5.89	17.47	1.56854	3.52718e-09	5.92025e-08	gi|255552720|ref|XP_002517403.1|/1.4193e-58/arsenite inducuble RNA associated protein aip-1, putative [Ricinus communis]
Unigene43682	34	99	5.89	16.47	1.4835	3.74322e-08	5.59027e-07	-
Unigene6910	34	94	5.89	15.64	1.4089	2.50978e-07	3.33076e-06	gi|224123900|ref|XP_002319192.1|/5.99405e-38/predicted protein [Populus trichocarpa]
Unigene16981	34	85	5.89	14.14	1.26344	6.51728e-06	6.87046e-05	gi|225441042|ref|XP_002277826.1|/2.72865e-155/PREDICTED: hypothetical protein [Vitis vinifera]
Unigene49482	34	85	5.89	14.14	1.26344	6.51728e-06	6.86728e-05	-
Unigene41062	34	83	5.89	13.81	1.22937	1.30129e-05	0.000130129	gi|15223830|ref|NP_172914.1|/3.12e-15/DECOY (DECOY) [Arabidopsis thaliana]
Unigene50321	34	83	5.89	13.81	1.22937	1.30129e-05	0.000130071	gi|217071038|gb|ACJ83879.1|/1.69544e-16/unknown [Medicago truncatula]
Unigene8194	34	78	5.89	12.98	1.13995	6.92738e-05	0.000590293	gi|297742430|emb|CBI34579.3|/0/unnamed protein product [Vitis vinifera]
Unigene44174	34	78	5.89	12.98	1.13995	6.92738e-05	0.000590072	-
Unigene17638	34	77	5.89	12.81	1.12093	9.5803e-05	0.000781813	-
Unigene24418	34	77	5.89	12.81	1.12093	9.5803e-05	0.000781533	-
Unigene54495	34	0	5.89	0.01	-9.20212	2.84658e-11	6.01561e-10	gi|224128894|ref|XP_002328993.1|/6.1318e-112/predicted protein [Populus trichocarpa]
Unigene49683	34	7	5.89	1.16	-2.34414	8.42036e-06	8.69544e-05	gi|297734310|emb|CBI15557.3|/1.72505e-92/unnamed protein product [Vitis vinifera]
Unigene36873	34	8	5.89	1.33	-2.14684	2.38254e-05	0.000225287	gi|225425200|ref|XP_002266409.1|/2.65048e-06/PREDICTED: hypothetical protein [Vitis vinifera]
Unigene50634	34	9	5.89	1.5	-1.97331	6.13706e-05	0.000529691	gi|225437535|ref|XP_002275699.1|/4.55325e-20/PREDICTED: hypothetical protein [Vitis vinifera]
Unigene31469	34	9	5.89	1.5	-1.97331	6.13706e-05	0.00052949	-
Unigene47428	35	153	6.06	25.46	2.07084	2.46248e-13	7.37448e-12	gi|225450227|ref|XP_002263854.1|/5.12829e-35/PREDICTED: hypothetical protein [Vitis vinifera]
Unigene51763	35	149	6.06	24.79	2.03237	2.46248e-13	7.36479e-12	gi|296084099|emb|CBI24487.3|/3.62377e-88/unnamed protein product [Vitis vinifera]
Unigene6655	35	141	6.06	23.46	1.95281	2.4758e-13	7.38522e-12	-
Unigene48870	35	125	6.06	20.8	1.77919	2.04836e-12	4.87154e-11	gi|225468767|ref|XP_002272586.1|/6.37461e-51/PREDICTED: hypothetical protein [Vitis vinifera]
Unigene10969	35	108	6.06	17.97	1.5682	2.14688e-09	3.70174e-08	-
Unigene55438	35	106	6.06	17.64	1.54146	4.75752e-09	7.86356e-08	gi|255540073|ref|XP_002511101.1|/4.16964e-105/Transcription factor ICE1, putative [Ricinus communis]
Unigene324	35	104	6.06	17.31	1.51422	1.04513e-08	1.66928e-07	gi|225446819|ref|XP_002279329.1|/0/PREDICTED: similar to Golgi transport complex protein-related [Vitis vinifera]
Unigene9419	35	100	6.06	16.64	1.45727	4.90774e-08	7.26741e-07	gi|225448884|ref|XP_002270700.1|/3.46262e-15/PREDICTED: hypothetical protein [Vitis vinifera]
Unigene33710	35	91	6.06	15.14	1.32098	1.37836e-06	1.63393e-05	-
Unigene36824	35	90	6.06	14.98	1.30565	1.97014e-06	2.27385e-05	-
Unigene48367	35	82	6.06	13.65	1.17151	3.08412e-05	0.000284074	-
Unigene53295	35	79	6.06	13.15	1.11767	8.2079e-05	0.000688834	gi|225435336|ref|XP_002285216.1|/2.84698e-24/PREDICTED: hypothetical protein [Vitis vinifera]
Unigene11622	35	4	6.06	0.67	-3.17708	9.5968e-08	1.36685e-06	-
Unigene22341	35	6	6.06	1	-2.59932	1.51773e-06	1.77876e-05	-
Unigene7128	35	9	6.06	1.5	-2.01436	3.72932e-05	0.000337761	gi|224116166|ref|XP_002317229.1|/2.28735e-160/predicted protein [Populus trichocarpa]
Unigene46382	35	10	6.06	1.66	-1.86813	9.03712e-05	0.000744156	gi|224053635|ref|XP_002297905.1|/6.07903e-69/predicted protein [Populus trichocarpa]
Unigene34342	35	10	6.06	1.66	-1.86813	9.03712e-05	0.000743887	-
Unigene8028	35	10	6.06	1.66	-1.86813	9.03712e-05	0.000743618	gi|1172585|sp|P43310.1|PPO_SPIOL/1.31847e-24/RecName: Full=Polyphenol oxidase, chloroplastic; Short=PPO; AltName: Full=Catechol oxidase; Flags: Precursor
Unigene49157	35	10	6.06	1.66	-1.86813	9.03712e-05	0.00074335	gi|225466033|ref|XP_002267656.1|/7.43513e-26/PREDICTED: hypothetical protein [Vitis vinifera]
Unigene52375	36	201	6.24	33.45	2.42239	1.78524e-13	5.63551e-12	gi|4103627|gb|AAD01804.1|/1.49532e-66/lipase [Dianthus caryophyllus]
Unigene39013	36	183	6.24	30.45	2.28682	1.78524e-13	5.64334e-12	-
Unigene1390	36	148	6.24	24.63	1.9808	1.78524e-13	5.6277e-12	gi|15223713|ref|NP_175519.1|/2.34081e-43/unknown protein [Arabidopsis thaliana]
Unigene51842	36	145	6.24	24.13	1.95121	1.78968e-13	5.6339e-12	gi|224093730|ref|XP_002309966.1|/1.15882e-41/predicted protein [Populus trichocarpa]
Unigene49253	36	131	6.24	21.8	1.80471	4.8117e-13	1.29756e-11	gi|217069970|gb|ACJ83345.1|/2.48761e-29/unknown [Medicago truncatula]
Unigene45910	36	125	6.24	20.8	1.73697	4.19664e-12	9.55155e-11	-
Unigene2745	36	119	6.24	19.8	1.66588	5.031e-11	1.03719e-09	-
Unigene52859	36	112	6.24	18.64	1.57878	8.75692e-10	1.5768e-08	gi|255546375|ref|XP_002514247.1|/6.77879e-89/conserved hypothetical protein [Ricinus communis]
Unigene8705	36	112	6.24	18.64	1.57878	8.75692e-10	1.57555e-08	-
Unigene43909	36	104	6.24	17.31	1.47199	2.03448e-08	3.14144e-07	gi|225457375|ref|XP_002284830.1|/6.02579e-17/PREDICTED: hypothetical protein isoform 2 [Vitis vinifera]
Unigene30946	36	101	6.24	16.81	1.4297	6.3781e-08	9.25801e-07	gi|297734797|emb|CBI17031.3|/5.1074e-13/unnamed protein product [Vitis vinifera]
Unigene16451	36	101	6.24	16.81	1.4297	6.3781e-08	9.25211e-07	gi|297735019|emb|CBI17381.3|/8.85267e-123/unnamed protein product [Vitis vinifera]
Unigene55083	36	91	6.24	15.14	1.27875	2.4433e-06	2.7694e-05	gi|224093814|ref|XP_002310003.1|/7.25363e-157/predicted protein [Populus trichocarpa]
Unigene53843	36	83	6.24	13.81	1.1461	3.68344e-05	0.000334271	gi|255647515|gb|ACU24221.1|/1.86581e-48/unknown [Glycine max]
Unigene3791	36	82	6.24	13.65	1.12928	5.09774e-05	0.000444879	gi|224073172|ref|XP_002304007.1|/3.92162e-51/predicted protein [Populus trichocarpa]
Unigene41122	36	5	6.24	0.83	-2.91036	2.2878e-07	3.06476e-06	gi|224111322|ref|XP_002315814.1|/5.65966e-33/predicted protein [Populus trichocarpa]
Unigene18562	36	5	6.24	0.83	-2.91036	2.2878e-07	3.06296e-06	-
Unigene47310	36	6	6.24	1	-2.64155	8.60216e-07	1.05887e-05	-
Unigene9030	37	149	6.41	24.79	1.95136	1.41887e-13	4.66667e-12	gi|225432384|ref|XP_002276706.1|/5.51756e-53/PREDICTED: hypothetical protein [Vitis vinifera]
Unigene56354	37	133	6.41	22.13	1.78761	4.30988e-13	1.17476e-11	gi|302142171|emb|CBI19374.3|/4.83423e-72/unnamed protein product [Vitis vinifera]
Unigene8376	37	131	6.41	21.8	1.76593	8.27116e-13	2.09401e-11	-
Unigene6387	37	126	6.41	20.97	1.70993	5.90106e-12	1.32193e-10	-
Unigene49621	37	112	6.41	18.64	1.54001	1.76204e-09	3.05903e-08	gi|297744231|emb|CBI37201.3|/8.03209e-10/unnamed protein product [Vitis vinifera]
Unigene25498	37	89	6.41	14.81	1.20818	8.39688e-06	8.67512e-05	-
Unigene21475	37	86	6.41	14.31	1.15863	2.2812e-05	0.000216154	-
Unigene53461	37	85	6.41	14.14	1.14139	3.16322e-05	0.000291241	gi|225454414|ref|XP_002276427.1|/1.77671e-53/PREDICTED: hypothetical protein [Vitis vinifera]
Unigene9761	37	81	6.41	13.48	1.07242	0.000113172	0.000905055	gi|224094979|ref|XP_002310313.1|/0/predicted protein [Populus trichocarpa]
Unigene11673	37	81	6.41	13.48	1.07242	0.000113172	0.000904737	gi|255552091|ref|XP_002517090.1|/1.52456e-119/protein kinase atmrk1, putative [Ricinus communis]
Unigene35411	37	3	6.41	0.5	-3.68032	5.1025e-09	8.40325e-08	gi|148909813|gb|ABR17993.1|/2.77049e-27/unknown [Picea sitchensis]
Unigene32829	37	4	6.41	0.67	-3.25809	2.80512e-08	4.26198e-07	gi|48093522|gb|AAT40138.1|/9.41043e-36/unknown [Bassia scoparia]
Unigene37142	37	10	6.41	1.66	-1.94914	3.4245e-05	0.000312141	gi|255563762|ref|XP_002522882.1|/3.77019e-45/Oligopeptide transporter, putative [Ricinus communis]
Unigene20457	38	259	6.58	43.1	2.71153	1.16795e-13	4.02158e-12	-
Unigene38017	38	187	6.58	31.12	2.24168	1.16795e-13	4.02767e-12	gi|224103837|ref|XP_002313213.1|/1.97356e-49/oligopeptide transporter OPT family [Populus trichocarpa]
Unigene25115	38	165	6.58	27.46	2.06117	1.16795e-13	4.0155e-12	-
Unigene38905	38	141	6.58	23.46	1.83404	1.37002e-13	4.57879e-12	-
Unigene42593	38	139	6.58	23.13	1.81361	1.65201e-13	5.26608e-12	-
Unigene16202	38	137	6.58	22.8	1.79287	2.3248e-13	7.05499e-12	gi|225452021|ref|XP_002280181.1|/2.91353e-34/PREDICTED: hypothetical protein [Vitis vinifera]
Unigene47964	38	129	6.58	21.47	1.70616	3.65064e-12	8.39278e-11	-
Unigene54653	38	113	6.58	18.8	1.51457	2.354e-09	4.04355e-08	gi|225469806|ref|XP_002262941.1|/8.18209e-152/PREDICTED: hypothetical protein [Vitis vinifera]
Unigene40335	38	103	6.58	17.14	1.38121	1.05097e-07	1.48664e-06	gi|225433053|ref|XP_002284752.1|/8.23448e-56/PREDICTED: hypothetical protein [Vitis vinifera]
Unigene18551	38	100	6.58	16.64	1.3385	3.13826e-07	4.09792e-06	-
Unigene43090	38	93	6.58	15.48	1.23425	3.67894e-06	4.05682e-05	-
Unigene45766	38	92	6.58	15.31	1.21831	5.17186e-06	5.57083e-05	gi|255552938|ref|XP_002517512.1|/1.15002e-18/conserved hypothetical protein [Ricinus communis]
Unigene47743	38	91	6.58	15.14	1.20221	7.24954e-06	7.57922e-05	gi|225459071|ref|XP_002283770.1|/1.32891e-09/PREDICTED: hypothetical protein [Vitis vinifera]
Unigene18992	38	85	6.58	14.14	1.10362	5.15934e-05	0.000450083	-
Unigene49689	38	6	6.58	1	-2.71809	2.7354e-07	3.60288e-06	gi|186532618|ref|NP_001119467.1|/1.45823e-71/HDS (4-HYDROXY-3-METHYLBUT-2-ENYL DIPHOSPHATE SYNTHASE); 4 iron, 4 sulfur cluster binding / 4-hydroxy-3-methylbut-2-en-1-yl diphosphate synthase [Arabidopsis thaliana]
Unigene53736	38	7	6.58	1.16	-2.50396	9.42248e-07	1.15361e-05	gi|297737307|emb|CBI26508.3|/1.12415e-82/unnamed protein product [Vitis vinifera]
Unigene7398	38	10	6.58	1.66	-1.9869	2.09228e-05	0.00020161	-
Unigene6998	38	12	6.58	2	-1.71809	0.000111787	0.000897134	gi|224096333|ref|XP_002310605.1|/5.41346e-59/cytochrome P450 [Populus trichocarpa]
Unigene4728	39	1092	6.76	181.72	4.74855	1.0858e-13	3.81959e-12	-
Unigene2674	39	413	6.76	68.73	3.34584	1.0858e-13	3.8137e-12	gi|147815530|emb|CAN65980.1|/1.4747e-08/hypothetical protein [Vitis vinifera]
Unigene13105	39	275	6.76	45.76	2.75899	1.0858e-13	3.80782e-12	gi|255541802|ref|XP_002511965.1|/6.67616e-94/kinase, putative [Ricinus communis]
Unigene19148	39	155	6.76	25.79	1.93172	1.0858e-13	3.82551e-12	-
Unigene40208	39	151	6.76	25.13	1.89432	1.09024e-13	3.81752e-12	gi|255584655|ref|XP_002533050.1|/1.16243e-17/conserved hypothetical protein [Ricinus communis]
Unigene57078	39	123	6.76	20.47	1.59842	8.8728e-11	1.76989e-09	gi|225425861|ref|XP_002266100.1|/5.48009e-157/PREDICTED: hypothetical protein [Vitis vinifera]
Unigene54691	39	111	6.76	18.47	1.45009	9.8493e-09	1.57755e-07	gi|255539579|ref|XP_002510854.1|/1.52427e-105/F-box and wd40 domain protein, putative [Ricinus communis]
Unigene6321	39	103	6.76	17.14	1.34227	1.91685e-07	2.61243e-06	-
Unigene54288	39	99	6.76	16.47	1.28475	7.97898e-07	9.85359e-06	gi|255546121|ref|XP_002514120.1|/4.98432e-103/conserved hypothetical protein [Ricinus communis]
Unigene57029	39	95	6.76	15.81	1.22574	3.18438e-06	3.54582e-05	gi|296085696|emb|CBI29495.3|/0/unnamed protein product [Vitis vinifera]
Unigene57143	39	91	6.76	15.14	1.16327	1.21507e-05	0.000121936	gi|225459364|ref|XP_002285808.1|/0/PREDICTED: hypothetical protein [Vitis vinifera]
Unigene56497	39	90	6.76	14.98	1.14794	1.68575e-05	0.00016481	gi|255572140|ref|XP_002527010.1|/0/protein phosphatase, putative [Ricinus communis]
Unigene2222	39	88	6.76	14.64	1.11482	3.21502e-05	0.000294699	-
Unigene40264	39	86	6.76	14.31	1.08193	6.05464e-05	0.000523172	gi|238481619|ref|NP_001154791.1|/6.39327e-08/proline-rich family protein [Arabidopsis thaliana]
Unigene46318	39	86	6.76	14.31	1.08193	6.05464e-05	0.000522974	-
Unigene14462	39	84	6.76	13.98	1.04827	0.000112543	0.000900661	gi|225463319|ref|XP_002267838.1|/7.04485e-31/PREDICTED: hypothetical protein [Vitis vinifera]
Unigene41568	39	0	6.76	0.01	-9.40088	8.03142e-13	2.03785e-11	-
Unigene35692	39	2	6.76	0.33	-4.35649	1.88559e-10	3.59731e-09	gi|302142586|emb|CBI19789.3|/2.05463e-22/unnamed protein product [Vitis vinifera]
Unigene41849	39	10	6.76	1.66	-2.02584	1.27229e-05	0.000127341	gi|116260058|gb|ABJ91126.1|/2.17335e-48/chloroplast copper-translocating HMA8 P-ATPase [Glycine max]
Unigene40499	39	12	6.76	2	-1.75702	7.05672e-05	0.000598848	gi|18408144|ref|NP_564841.1|/5.69522e-49/calcium-binding EF hand family protein [Arabidopsis thaliana]
Unigene13664	40	177	6.93	29.45	2.08734	1.11022e-13	3.86963e-12	-
Unigene44413	40	147	6.93	24.46	1.8195	1.1835e-13	4.0324e-12	gi|302142379|emb|CBI19582.3|/3.76527e-36/unnamed protein product [Vitis vinifera]
Unigene31874	40	146	6.93	24.3	1.81003	1.22569e-13	4.15747e-12	-
Unigene9568	40	140	6.93	23.3	1.7494	2.70894e-13	7.98646e-12	gi|255563669|ref|XP_002522836.1|/1.63259e-84/fertilization-independent endosperm protein, putative [Ricinus communis]
Unigene55283	40	118	6.93	19.64	1.50287	1.28872e-09	2.27551e-08	gi|225430122|ref|XP_002284674.1|/5.40403e-62/PREDICTED: hypothetical protein [Vitis vinifera]
Unigene14417	40	89	6.93	14.81	1.09564	3.78488e-05	0.000341841	gi|225452200|ref|XP_002266771.1|/4.55111e-157/PREDICTED: hypothetical protein [Vitis vinifera]
Unigene30757	40	2	6.93	0.33	-4.39232	9.67702e-11	1.92022e-09	-
Unigene48989	40	2	6.93	0.33	-4.39232	9.67702e-11	1.91855e-09	gi|297738933|emb|CBI28178.3|/4.09722e-85/unnamed protein product [Vitis vinifera]
Unigene12008	40	2	6.93	0.33	-4.39232	9.67702e-11	1.91688e-09	gi|188509970|gb|ACD56654.1|/0/putative serine-threonine kinase [Gossypioides kirkii]
Unigene49997	40	7	6.93	1.16	-2.57873	3.08308e-07	4.03513e-06	gi|225445370|ref|XP_002284920.1|/1.45083e-09/PREDICTED: hypothetical protein [Vitis vinifera]
Unigene38879	40	7	6.93	1.16	-2.57873	3.08308e-07	4.03281e-06	gi|414979|gb|AAA18948.1|/2.45046e-60/ferredoxin-dependent glutamate synthase [Spinacia oleracea]
Unigene39578	40	8	6.93	1.33	-2.38143	9.89038e-07	1.207e-05	gi|225425728|ref|XP_002274152.1|/5.10303e-29/PREDICTED: hypothetical protein [Vitis vinifera]
Unigene54615	40	8	6.93	1.33	-2.38143	9.89038e-07	1.20635e-05	gi|15217591|ref|NP_171702.1|/3.14908e-180/GAE2 (UDP-D-GLUCURONATE 4-EPIMERASE 2); UDP-glucuronate 4-epimerase/ catalytic [Arabidopsis thaliana]
Unigene52310	40	8	6.93	1.33	-2.38143	9.89038e-07	1.2057e-05	gi|225442789|ref|XP_002281013.1|/7.01288e-101/PREDICTED: hypothetical protein [Vitis vinifera]
Unigene42064	41	247	7.1	41.1	2.53325	1.40554e-13	4.64298e-12	-
Unigene42433	41	245	7.1	40.77	2.52162	1.40554e-13	4.63625e-12	gi|255539256|ref|XP_002510693.1|/9.33067e-36/brca1 interacting protein helicase 1 brip1, putative [Ricinus communis]
Unigene16870	41	143	7.1	23.8	1.74507	2.39142e-13	7.19006e-12	gi|224069860|ref|XP_002303058.1|/7.621e-60/predicted protein [Populus trichocarpa]
Unigene42747	41	141	7.1	23.46	1.72431	3.71258e-13	1.03934e-11	gi|297801680|ref|XP_002868724.1|/3.18546e-31/hypothetical protein ARALYDRAFT_916372 [Arabidopsis lyrata subsp. lyrata]
Unigene56974	41	140	7.1	23.3	1.71444	4.92716e-13	1.32243e-11	gi|225429230|ref|XP_002263595.1|/0/PREDICTED: hypothetical protein [Vitis vinifera]
Unigene4615	41	124	7.1	20.63	1.53885	2.42724e-10	4.56939e-09	gi|117957141|gb|ABK59039.1|/1.60562e-82/MYB60-like protein [Citrus macrophylla]
Unigene7261	41	116	7.1	19.3	1.44271	5.34062e-09	8.7827e-08	-
Unigene46292	41	113	7.1	18.8	1.40484	1.64566e-08	2.56016e-07	-
Unigene15898	41	105	7.1	17.47	1.29899	2.99634e-07	3.93745e-06	-
Unigene56728	41	105	7.1	17.47	1.29899	2.99634e-07	3.93518e-06	gi|224111260|ref|XP_002315795.1|/0/predicted protein [Populus trichocarpa]
Unigene13336	41	96	7.1	15.98	1.17038	6.47974e-06	6.83722e-05	gi|225440348|ref|XP_002270322.1|/1.12201e-103/PREDICTED: hypothetical protein [Vitis vinifera]
Unigene53035	41	88	7.1	14.64	1.04402	8.21002e-05	0.000688758	gi|255568217|ref|XP_002525084.1|/4.49282e-152/ATP-binding cassette transporter, putative [Ricinus communis]
Unigene49673	41	0	7.1	0.01	-9.47168	1.92744e-13	6.00938e-12	gi|225460330|ref|XP_002280208.1|/4.01891e-17/PREDICTED: hypothetical protein [Vitis vinifera]
Unigene44762	41	0	7.1	0.01	-9.47168	1.92744e-13	6.00116e-12	gi|255628499|gb|ACU14594.1|/5.51451e-22/unknown [Glycine max]
Unigene52933	41	5	7.1	0.83	-3.09664	1.1459e-08	1.82128e-07	gi|225452849|ref|XP_002283706.1|/6.60214e-31/PREDICTED: hypothetical protein [Vitis vinifera]
Unigene16353	41	8	7.1	1.33	-2.41639	5.74032e-07	7.26235e-06	gi|225424667|ref|XP_002264073.1|/1.69149e-97/PREDICTED: hypothetical protein [Vitis vinifera]
Unigene38428	41	10	7.1	1.66	-2.09664	4.64194e-06	5.05505e-05	gi|257209021|emb|CBB36498.1|/1.79328e-10/Sorghum bicolor protein targeted either to mitochondria or chloroplast proteins T50848 [Saccharum hybrid cultivar R570]
Unigene7289	41	10	7.1	1.66	-2.09664	4.64194e-06	5.05263e-05	-
Unigene44719	42	214	7.28	35.61	2.29027	1.11022e-13	3.86372e-12	gi|225455982|ref|XP_002278683.1|/4.83095e-18/PREDICTED: hypothetical protein [Vitis vinifera]
Unigene9959	42	191	7.28	31.78	2.12611	1.11022e-13	3.87557e-12	-
Unigene53223	42	139	7.28	23.13	1.66775	1.26188e-12	3.09487e-11	gi|124359697|gb|ABD32367.2|/5.46515e-20/cig3, related [Medicago truncatula]
Unigene56800	42	121	7.28	20.14	1.46805	1.52064e-09	2.6582e-08	gi|225456523|ref|XP_002284731.1|/0/PREDICTED: hypothetical protein [Vitis vinifera]
Unigene54426	42	115	7.28	19.14	1.39458	1.45483e-08	2.29944e-07	gi|255551831|ref|XP_002516961.1|/1.39579e-108/protein with unknown function [Ricinus communis]
Unigene51237	42	110	7.28	18.3	1.32983	9.0012e-08	1.28524e-06	gi|224053414|ref|XP_002297807.1|/4.63067e-66/predicted protein [Populus trichocarpa]
Unigene20730	42	110	7.28	18.3	1.32983	9.0012e-08	1.28443e-06	-
Unigene48391	42	107	7.28	17.81	1.29068	2.61298e-07	3.46368e-06	gi|297836674|ref|XP_002886219.1|/5.24848e-76/hypothetical protein ARALYDRAFT_319835 [Arabidopsis lyrata subsp. lyrata]
Unigene7967	42	104	7.28	17.31	1.2496	7.42048e-07	9.19881e-06	gi|223413886|gb|ACM89302.1|/4.08986e-34/ethylene receptor ERS1a [Eriobotrya japonica]
Unigene46010	42	101	7.28	16.81	1.20731	2.05942e-06	2.37329e-05	-
Unigene53711	42	96	7.28	15.98	1.13426	1.06939e-05	0.000108609	gi|224059674|ref|XP_002299964.1|/1.05462e-72/predicted protein [Populus trichocarpa]
Unigene31119	42	94	7.28	15.64	1.10323	2.026e-05	0.000195472	-
Unigene48959	42	0	7.28	0.01	-9.50779	9.44222e-14	3.3737e-12	gi|296082509|emb|CBI21514.3|/9.81417e-100/unnamed protein product [Vitis vinifera]
Unigene16342	42	2	7.28	0.33	-4.4634	2.54084e-11	5.39454e-10	gi|3023260|sp|O04893.1|AGLU_SPIOL/0/RecName: Full=Alpha-glucosidase; AltName: Full=Maltase; Flags: Precursor
Unigene33289	42	6	7.28	1	-2.86394	2.6666e-08	4.06782e-07	gi|224103511|ref|XP_002313085.1|/1.77711e-18/predicted protein [Populus trichocarpa]
Unigene54994	42	7	7.28	1.16	-2.64981	9.95694e-08	1.41196e-06	gi|225464041|ref|XP_002265814.1|/2.53813e-122/PREDICTED: hypothetical protein [Vitis vinifera]
Unigene8505	42	9	7.28	1.5	-2.27898	1.00388e-06	1.22184e-05	-
Unigene28320	43	248	7.45	41.27	2.46978	1.26121e-13	4.25894e-12	gi|224143809|ref|XP_002325082.1|/9.46188e-12/predicted protein [Populus trichocarpa]
Unigene56364	43	138	7.45	22.96	1.62381	3.77498e-12	8.65242e-11	gi|255572733|ref|XP_002527299.1|/1.70756e-101/CBL-interacting serine/threonine-protein kinase, putative [Ricinus communis]
Unigene56717	43	138	7.45	22.96	1.62381	3.77498e-12	8.64372e-11	gi|224109096|ref|XP_002315082.1|/2.61131e-168/predicted protein [Populus trichocarpa]
Unigene54324	43	120	7.45	19.97	1.42252	4.21484e-09	7.01241e-08	gi|255539144|ref|XP_002510637.1|/5.80807e-51/amino acid transporter, putative [Ricinus communis]
Unigene34957	43	115	7.45	19.14	1.36128	2.67168e-08	4.07284e-07	gi|297846560|ref|XP_002891161.1|/3.39374e-41/At1g35160/T32G9_30 [Arabidopsis lyrata subsp. lyrata]
Unigene53086	43	113	7.45	18.8	1.33542	5.50764e-08	8.08735e-07	gi|218963693|gb|ACL13550.1|/3.56925e-64/delta-1-pyrroline-5-carboxylate dehydrogenase 1 protein [Malus x domestica]
Unigene44424	43	92	7.45	15.31	1.03916	5.99128e-05	0.000518091	gi|225450561|ref|XP_002281846.1|/1.24367e-26/PREDICTED: hypothetical protein [Vitis vinifera]
Unigene33725	43	2	7.45	0.33	-4.4967	1.30004e-11	2.85057e-10	gi|226494131|ref|NP_001141073.1|/1.88802e-28/hypothetical protein LOC100273155 [Zea mays]
Unigene5951	43	5	7.45	0.83	-3.16606	3.4007e-09	5.71639e-08	-
Unigene44672	43	6	7.45	1	-2.89724	1.4798e-08	2.33405e-07	gi|224147027|ref|XP_002336388.1|/4.36606e-35/predicted protein [Populus trichocarpa]
Unigene4508	43	6	7.45	1	-2.89724	1.4798e-08	2.33243e-07	gi|225464924|ref|XP_002273863.1|/8.23767e-06/PREDICTED: hypothetical protein [Vitis vinifera]
Unigene36433	43	7	7.45	1.16	-2.68312	5.63262e-08	8.22312e-07	-
Unigene52834	44	185	7.62	30.79	2.0146	8.26006e-14	2.99839e-12	gi|297741920|emb|CBI33355.3|/3.50112e-45/unnamed protein product [Vitis vinifera]
Unigene54501	44	162	7.62	26.96	1.82296	8.26006e-14	2.99361e-12	-
Unigene10144	44	148	7.62	24.63	1.69255	2.06502e-13	6.35133e-12	-
Unigene500	44	142	7.62	23.63	1.63276	1.5663e-12	3.79649e-11	gi|255619284|ref|XP_002540009.1|/2.44532e-36/3-dehydroquinate synthase, putative [Ricinus communis]
Unigene31869	44	133	7.62	22.13	1.53814	5.50692e-11	1.12815e-09	gi|224102225|ref|XP_002312598.1|/8.65546e-13/predicted protein [Populus trichocarpa]
Unigene22896	44	127	7.62	21.13	1.47143	5.65076e-10	1.03719e-08	gi|296086272|emb|CBI31713.3|/2.63004e-30/unnamed protein product [Vitis vinifera]
Unigene13740	44	123	7.62	20.47	1.42565	2.57122e-09	4.39677e-08	gi|224136796|ref|XP_002326947.1|/1.8048e-29/predicted protein [Populus trichocarpa]
Unigene56489	44	119	7.62	19.8	1.37764	1.133e-08	1.80329e-07	gi|296085020|emb|CBI28435.3|/4.37493e-95/unnamed protein product [Vitis vinifera]
Unigene56419	44	113	7.62	18.8	1.30287	9.82766e-08	1.39711e-06	gi|297745952|emb|CBI16008.3|/7.81456e-118/unnamed protein product [Vitis vinifera]
Unigene56087	44	104	7.62	17.31	1.18374	2.14334e-06	2.46376e-05	gi|225442089|ref|XP_002272580.1|/3.62618e-143/PREDICTED: hypothetical protein [Vitis vinifera]
Unigene55217	44	103	7.62	17.14	1.1695	2.98082e-06	3.33056e-05	gi|225437451|ref|XP_002268905.1|/5.60909e-104/PREDICTED: similar to helicase domain-containing protein [Vitis vinifera]
Unigene14565	44	101	7.62	16.81	1.14146	5.71912e-06	6.09682e-05	gi|42573748|ref|NP_974970.1|/1.28042e-67/yrdC protein-related [Arabidopsis thaliana]
Unigene38394	44	101	7.62	16.81	1.14146	5.71912e-06	6.09397e-05	gi|225438235|ref|XP_002264432.1|/2.68908e-06/PREDICTED: hypothetical protein [Vitis vinifera]
Unigene13357	44	96	7.62	15.98	1.0684	2.77694e-05	0.000257237	gi|17977977|emb|CAC80990.1|/8.61857e-179/dihydroorotase [Beta vulgaris]
Unigene8614	44	0	7.62	0.01	-9.57365	2.26602e-14	9.48063e-13	gi|225429303|ref|XP_002270096.1|/2.76931e-84/PREDICTED: hypothetical protein [Vitis vinifera]
Unigene23574	44	7	7.62	1.16	-2.71567	3.17718e-08	4.78892e-07	-
Unigene29543	44	9	7.62	1.5	-2.34483	3.44834e-07	4.48225e-06	-
Unigene56423	44	13	7.62	2.16	-1.81876	1.53568e-05	0.000151505	gi|224132038|ref|XP_002321240.1|/0/predicted protein [Populus trichocarpa]
Unigene54417	44	13	7.62	2.16	-1.81876	1.53568e-05	0.000151439	gi|6967110|emb|CAB72464.1|/1.35873e-71/protein-tyrosine-phosphatase-like protein [Arabidopsis thaliana]
Unigene46876	45	290	7.8	48.26	2.62928	2.30926e-14	9.60855e-13	gi|255571994|ref|XP_002526938.1|/6.8158e-10/hypothetical protein RCOM_0530890 [Ricinus communis]
Unigene47755	45	188	7.8	31.28	2.00369	2.30926e-14	9.64381e-13	gi|224090001|ref|XP_002308901.1|/2.46586e-64/predicted protein [Populus trichocarpa]
Unigene14461	45	185	7.8	30.79	1.98092	2.30926e-14	9.59101e-13	gi|145259864|ref|NP_054988.2|/1.56601e-108/NADH dehydrogenase subunit 4 [Spinacia oleracea]
Unigene28382	45	131	7.8	21.8	1.48278	2.34766e-10	4.4269e-09	gi|255625781|gb|ACU13235.1|/8.18629e-40/unknown [Glycine max]
Unigene45627	45	130	7.8	21.63	1.47149	3.44556e-10	6.43322e-09	-
Unigene36371	45	126	7.8	20.97	1.42678	1.56886e-09	2.73829e-08	gi|1621440|gb|AAB17186.1|/1.59664e-51/plasma membrane H+-ATPase [Solanum lycopersicum]
Unigene342	45	108	7.8	17.97	1.20404	9.50562e-07	1.16254e-05	gi|1916643|gb|AAC49826.1|/4.01396e-57/desacetoxyvindoline 4-hydroxylase [Catharanthus roseus]
Unigene48598	45	94	7.8	15.64	1.00369	7.95362e-05	0.000668974	gi|297743112|emb|CBI35979.3|/2.63955e-46/unnamed protein product [Vitis vinifera]
Unigene6576	45	4	7.8	0.67	-3.54124	1.88142e-10	3.59238e-09	-
Unigene40899	45	10	7.8	1.66	-2.23229	5.88444e-07	7.43642e-06	gi|297741414|emb|CBI32545.3|/2.79309e-64/unnamed protein product [Vitis vinifera]
Unigene14615	45	12	7.8	2	-1.96347	4.0321e-06	4.41629e-05	-
Unigene40568	46	201	7.97	33.45	2.06935	8.14904e-14	2.97708e-12	-
Unigene48919	46	196	7.97	32.62	2.03311	8.14904e-14	2.97231e-12	gi|296088357|emb|CBI36802.3|/5.30138e-37/unnamed protein product [Vitis vinifera]
Unigene40883	46	179	7.97	29.79	1.90218	8.14904e-14	2.96755e-12	-
Unigene24793	46	111	7.97	18.47	1.21253	5.87582e-07	7.42965e-06	-
Unigene36712	46	109	7.97	18.14	1.18652	1.14574e-06	1.38047e-05	-
Unigene50683	46	107	7.97	17.81	1.16004	2.21174e-06	2.53854e-05	gi|255635177|gb|ACU17944.1|/9.75219e-71/unknown [Glycine max]
Unigene52776	46	104	7.97	17.31	1.11895	5.81754e-06	6.18725e-05	gi|255561995|ref|XP_002522006.1|/9.73955e-64/conserved hypothetical protein [Ricinus communis]
Unigene45377	46	0	7.97	0.01	-9.63844	5.43814e-15	2.37566e-13	gi|23429644|gb|AAN10199.1|/2.93855e-40/endoxylanase [Carica papaya]
Unigene38867	46	2	7.97	0.33	-4.59404	1.73201e-12	4.16267e-11	gi|255567473|ref|XP_002524716.1|/1.60314e-27/conserved hypothetical protein [Ricinus communis]
Unigene5597	46	10	7.97	1.66	-2.2634	3.47874e-07	4.51919e-06	gi|297821327|ref|XP_002878546.1|/1.01932e-20/hypothetical protein ARALYDRAFT_480999 [Arabidopsis lyrata subsp. lyrata]
Unigene54753	46	14	7.97	2.33	-1.77425	1.35709e-05	0.000135293	gi|224085758|ref|XP_002307690.1|/1.37498e-163/predicted protein [Populus trichocarpa]
Unigene43979	46	16	7.97	2.66	-1.58315	6.063e-05	0.000523497	gi|125629440|emb|CAM33431.1|/4.25606e-42/Ins5P-2kinase [Phaseolus vulgaris]
Unigene33850	47	395	8.14	65.73	3.01345	0	0	-
Unigene19563	47	372	8.14	61.9	2.92684	0	0	-
Unigene52408	47	267	8.14	44.43	2.44843	0	0	gi|255569492|ref|XP_002525713.1|/1.2255e-84/sgd1p, putative [Ricinus communis]
Unigene16966	47	155	8.14	25.79	1.66371	5.4623e-14	2.10359e-12	gi|292660903|gb|ADE35085.1|/6.71103e-176/DREB2A [Salicornia brachiata]
Unigene52237	47	122	8.14	20.3	1.31838	2.26634e-08	3.48291e-07	gi|1209756|gb|AAB53155.1|/2.55904e-79/integral membrane protein [Beta vulgaris]
Unigene10370	47	107	8.14	17.81	1.12959	3.63144e-06	4.01416e-05	gi|225436809|ref|XP_002270247.1|/0/PREDICTED: hypothetical protein [Vitis vinifera]
Unigene52108	47	99	8.14	16.47	1.01674	4.30824e-05	0.000381688	gi|223452696|gb|ACM89738.1|/2.64887e-97/mitochondrial benzaldehyde dehydrogenase [Antirrhinum majus]
Unigene47117	47	6	8.14	1	-3.02503	1.3697e-09	2.40915e-08	gi|61651612|dbj|BAD91179.1|/3.42933e-73/putative mitochondrial dicarboxylate transporter [Mesembryanthemum crystallinum]
Unigene34845	47	6	8.14	1	-3.02503	1.3697e-09	2.40729e-08	gi|224077724|ref|XP_002305380.1|/1.47894e-28/predicted protein [Populus trichocarpa]
Unigene37439	47	10	8.14	1.66	-2.29385	2.04948e-07	2.76504e-06	-
Unigene52474	48	214	8.32	35.61	2.09763	1.12577e-13	3.89991e-12	gi|255562964|ref|XP_002522487.1|/2.46376e-08/hypothetical protein RCOM_0837840 [Ricinus communis]
Unigene5776	48	206	8.32	34.28	2.04271	1.12577e-13	3.91182e-12	-
Unigene56362	48	170	8.32	28.29	1.76564	1.12577e-13	3.90586e-12	gi|225465966|ref|XP_002269779.1|/6.59644e-38/PREDICTED: hypothetical protein [Vitis vinifera]
Unigene11787	48	163	8.32	27.12	1.7047	1.1724e-13	4.01259e-12	-
Unigene38069	48	128	8.32	21.3	1.3562	4.72918e-09	7.82808e-08	gi|225432460|ref|XP_002278797.1|/2.25805e-45/PREDICTED: hypothetical protein [Vitis vinifera]
Unigene39587	48	128	8.32	21.3	1.3562	4.72918e-09	7.82239e-08	-
Unigene16959	48	117	8.32	19.47	1.2266	2.24254e-07	3.013e-06	gi|24421095|dbj|BAC07504.2|/7.2004e-153/receptor-like protein kinase [Nicotiana tabacum]
Unigene49486	48	117	8.32	19.47	1.2266	2.24254e-07	3.01122e-06	gi|225445597|ref|XP_002285409.1|/1.58067e-18/PREDICTED: hypothetical protein [Vitis vinifera]
Unigene40198	48	112	8.32	18.64	1.16375	1.18414e-06	1.42372e-05	-
Unigene28504	48	108	8.32	17.97	1.11093	4.28812e-06	4.69219e-05	-
Unigene23405	48	6	8.32	1	-3.05658	7.51262e-10	1.3592e-08	-
Unigene2208	48	9	8.32	1.5	-2.47162	3.90932e-08	5.82686e-07	-
Unigene44293	48	10	8.32	1.66	-2.3254	1.20343e-07	1.6814e-06	gi|255577899|ref|XP_002529822.1|/3.81023e-25/UDP-glucosyltransferase, putative [Ricinus communis]
Unigene33807	48	14	8.32	2.33	-1.83625	5.33284e-06	5.72796e-05	-
Unigene44327	49	266	8.49	44.26	2.38217	4.41868e-14	1.73695e-12	-
Unigene16779	49	248	8.49	41.27	2.28126	4.41868e-14	1.72799e-12	gi|255572154|ref|XP_002527017.1|/2.72025e-175/wall-associated kinase, putative [Ricinus communis]
Unigene81	49	245	8.49	40.77	2.26367	4.41868e-14	1.73395e-12	-
Unigene42602	49	197	8.49	32.78	1.94898	4.41868e-14	1.73097e-12	-
Unigene24363	49	171	8.49	28.46	1.7451	4.4409e-14	1.7337e-12	-
Unigene41383	49	136	8.49	22.63	1.4144	4.60588e-10	8.50201e-09	gi|297739991|emb|CBI30173.3|/9.59873e-28/unnamed protein product [Vitis vinifera]
Unigene24688	49	131	8.49	21.8	1.36049	2.89496e-09	4.92814e-08	gi|224142645|ref|XP_002324665.1|/6.46807e-08/Ca2+ antiporter/cation exchanger [Populus trichocarpa]
Unigene50193	49	129	8.49	21.47	1.33849	5.9582e-09	9.75602e-08	-
Unigene41180	49	119	8.49	19.8	1.22166	1.94284e-07	2.64152e-06	gi|225464822|ref|XP_002270174.1|/9.35973e-12/PREDICTED: hypothetical protein [Vitis vinifera]
Unigene13138	49	0	8.49	0.01	-9.72962	6.39342e-16	2.97575e-14	gi|255603809|ref|XP_002538120.1|/4.65229e-37/Flavonol 4'-sulfotransferase, putative [Ricinus communis]
Unigene45168	49	15	8.49	2.5	-1.76384	7.52504e-06	7.84922e-05	gi|255584176|ref|XP_002532827.1|/9.72383e-25/mitochondrial translational initiation factor, putative [Ricinus communis]
Unigene56085	49	16	8.49	2.66	-1.67434	1.62353e-05	0.000159205	gi|225457628|ref|XP_002273127.1|/8.18964e-156/PREDICTED: hypothetical protein [Vitis vinifera]
Unigene40549	50	228	8.66	37.94	2.13128	4.13002e-14	1.65492e-12	-
Unigene44469	50	208	8.66	34.61	1.99875	4.13002e-14	1.66076e-12	-
Unigene47604	50	200	8.66	33.28	1.94222	4.13002e-14	1.65784e-12	-
Unigene42289	50	188	8.66	31.28	1.8528	4.13002e-14	1.65201e-12	-
Unigene13706	50	145	8.66	24.13	1.47839	2.91914e-11	6.16323e-10	gi|296087897|emb|CBI35180.3|/1.14759e-15/unnamed protein product [Vitis vinifera]
Unigene31002	50	136	8.66	22.63	1.3858	8.53688e-10	1.5384e-08	-
Unigene56807	50	116	8.66	19.3	1.15616	8.78958e-07	1.08019e-05	gi|2244916|emb|CAB10338.1|/1.04607e-18/hypothetical protein [Arabidopsis thaliana]
Unigene19964	50	108	8.66	17.97	1.05315	1.09065e-05	0.000110326	gi|211953957|gb|ACJ14140.1|/1.51194e-25/RNA polymerase I [Viscaria asterias]
Unigene53964	50	4	8.66	0.67	-3.69213	7.7975e-12	1.73481e-10	gi|224104283|ref|XP_002313383.1|/3.11527e-59/predicted protein [Populus trichocarpa]
Unigene46628	50	5	8.66	0.83	-3.38318	4.54326e-11	9.38336e-10	gi|225457425|ref|XP_002284929.1|/1.51765e-67/PREDICTED: hypothetical protein [Vitis vinifera]
Unigene54031	50	16	8.66	2.66	-1.70294	1.03702e-05	0.000105605	gi|3170230|gb|AAC18055.1|/2.26321e-174/fructose-6-phosphate 2-kinase /fructose-2,6-bisphosphatase [Spinacia oleracea]
Unigene647	50	16	8.66	2.66	-1.70294	1.03702e-05	0.000105557	gi|255563808|ref|XP_002522905.1|/3.75445e-59/hypothetical protein RCOM_0864030 [Ricinus communis]
Unigene27123	50	18	8.66	3	-1.5294	4.3516e-05	0.000385229	gi|224058427|ref|XP_002299504.1|/1.56593e-22/predicted protein [Populus trichocarpa]
Unigene56317	50	18	8.66	3	-1.5294	4.3516e-05	0.000385079	gi|255580715|ref|XP_002531179.1|/8.76511e-42/conserved hypothetical protein [Ricinus communis]
Unigene5124	51	245	8.84	40.77	2.20539	1.24345e-14	5.32974e-13	-
Unigene39553	51	164	8.84	27.29	1.62625	4.39648e-14	1.73421e-12	-
Unigene14673	51	144	8.84	23.96	1.43851	8.13128e-11	1.62912e-09	gi|255630647|gb|ACU15683.1|/1.98025e-21/unknown [Glycine max]
Unigene27083	51	133	8.84	22.13	1.32389	4.5802e-09	7.59806e-08	-
Unigene50593	51	123	8.84	20.47	1.21139	1.4566e-07	2.00922e-06	gi|224069082|ref|XP_002326270.1|/3.06787e-85/predicted protein [Populus trichocarpa]
Unigene36621	51	112	8.84	18.64	1.07628	5.05736e-06	5.45782e-05	gi|115463767|ref|NP_001055483.1|/1.89715e-20/Os05g0400700 [Oryza sativa Japonica Group]
Unigene50899	51	111	8.84	18.47	1.06307	6.87974e-06	7.21248e-05	gi|255557929|ref|XP_002519993.1|/8.84892e-51/conserved hypothetical protein [Ricinus communis]
Unigene16840	51	108	8.84	17.97	1.02347	1.70477e-05	0.000166526	gi|297735857|emb|CBI18611.3|/3.64912e-87/unnamed protein product [Vitis vinifera]
Unigene51002	51	8	8.84	1.33	-2.73262	2.09712e-09	3.62693e-08	gi|255554246|ref|XP_002518163.1|/1.25861e-44/GATA transcription factor, putative [Ricinus communis]
Unigene51216	51	14	8.84	2.33	-1.92372	1.27377e-06	1.52184e-05	gi|225444750|ref|XP_002279119.1|/1.26105e-63/PREDICTED: hypothetical protein [Vitis vinifera]
Unigene21737	51	18	8.84	3	-1.55908	2.84554e-05	0.000263377	-
Unigene55038	52	243	9.01	40.44	2.16618	5.57332e-14	2.14272e-12	gi|255550607|ref|XP_002516353.1|/3.15171e-104/mitochondrial carrier protein, putative [Ricinus communis]
Unigene56007	52	148	9.01	24.63	1.45082	3.4114e-11	7.14949e-10	gi|255581424|ref|XP_002531520.1|/7.73617e-90/RNA binding protein, putative [Ricinus communis]
Unigene56420	52	145	9.01	24.13	1.42123	1.05181e-10	2.07086e-09	gi|255648156|gb|ACU24532.1|/0/unknown [Glycine max]
Unigene31420	52	145	9.01	24.13	1.42123	1.05181e-10	2.06907e-09	gi|296085054|emb|CBI28469.3|/8.07133e-35/unnamed protein product [Vitis vinifera]
Unigene55099	52	144	9.01	23.96	1.41103	1.52595e-10	2.94078e-09	gi|225431179|ref|XP_002269956.1|/1.82111e-75/PREDICTED: hypothetical protein [Vitis vinifera]
Unigene32446	52	130	9.01	21.63	1.26343	2.30736e-08	3.53878e-07	gi|301601258|dbj|BAJ13301.1|/1.01204e-37/autophagy 8 [Ipomoea nil]
Unigene38813	52	117	9.01	19.47	1.11165	1.69945e-06	1.97646e-05	gi|225465471|ref|XP_002268349.1|/5.71512e-17/PREDICTED: hypothetical protein [Vitis vinifera]
Unigene39037	52	113	9.01	18.8	1.06113	5.89202e-06	6.26062e-05	gi|297737015|emb|CBI26216.3|/4.52288e-06/unnamed protein product [Vitis vinifera]
Unigene3939	53	395	9.18	65.73	2.83999	4.88498e-14	1.89085e-12	-
Unigene23897	53	215	9.18	35.78	1.96259	4.88498e-14	1.89407e-12	-
Unigene41132	53	163	9.18	27.12	1.56279	2.46914e-13	7.37502e-12	-
Unigene56699	53	156	9.18	25.96	1.49972	3.12416e-12	7.27798e-11	gi|297735205|emb|CBI17567.3|/0/unnamed protein product [Vitis vinifera]
Unigene54958	53	133	9.18	22.13	1.26944	1.42191e-08	2.25053e-07	gi|343210|gb|AAA85375.1|/1.02521e-115/apocytochrome b6 (alt.) [Oryza sativa]
Unigene49636	53	128	9.18	21.3	1.21429	7.80672e-08	1.12031e-06	gi|224110896|ref|XP_002315673.1|/5.8033e-16/predicted protein [Populus trichocarpa]
Unigene16617	53	125	9.18	20.8	1.18002	2.11436e-07	2.8475e-06	gi|225454811|ref|XP_002276990.1|/7.49712e-91/PREDICTED: hypothetical protein [Vitis vinifera]
Unigene52436	53	112	9.18	18.64	1.02184	1.24607e-05	0.000124881	gi|224070999|ref|XP_002303323.1|/4.67607e-92/predicted protein [Populus trichocarpa]
Unigene52416	53	11	9.18	1.83	-2.32665	2.46878e-08	3.77617e-07	gi|224107693|ref|XP_002314566.1|/9.44882e-61/predicted protein [Populus trichocarpa]
Unigene32690	53	16	9.18	2.66	-1.78707	2.63538e-06	2.97084e-05	-
Unigene42864	53	19	9.18	3.16	-1.53857	2.41056e-05	0.00022737	gi|225460977|ref|XP_002280251.1|/1.46945e-52/PREDICTED: hypothetical protein [Vitis vinifera]
Unigene55828	53	20	9.18	3.33	-1.46297	4.66346e-05	0.000409019	gi|224121704|ref|XP_002330632.1|/4.48585e-156/predicted protein [Populus trichocarpa]
Unigene14577	53	21	9.18	3.49	-1.39527	8.71316e-05	0.000720871	gi|255542496|ref|XP_002512311.1|/1.56293e-35/Ubiquitin-protein ligase BRE1A, putative [Ricinus communis]
Unigene55371	54	383	9.36	63.73	2.76739	4.21884e-14	1.67284e-12	gi|255541464|ref|XP_002511796.1|/6.28784e-82/conserved hypothetical protein [Ricinus communis]
Unigene55835	54	189	9.36	31.45	1.74848	4.21884e-14	1.67576e-12	gi|255537423|ref|XP_002509778.1|/2.54436e-135/RNA-binding protein nob1, putative [Ricinus communis]
Unigene30414	54	187	9.36	31.12	1.73326	4.21884e-14	1.66993e-12	-
Unigene32686	54	163	9.36	27.12	1.53478	4.3765e-13	1.1915e-11	-
Unigene4641	54	139	9.36	23.13	1.30518	3.07072e-09	5.19625e-08	-
Unigene10650	54	139	9.36	23.13	1.30518	3.07072e-09	5.19239e-08	gi|225425057|ref|XP_002270371.1|/1.51199e-102/PREDICTED: hypothetical protein [Vitis vinifera]
Unigene56672	54	136	9.36	22.63	1.27366	8.76092e-09	1.40818e-07	gi|224063858|ref|XP_002301292.1|/1.43701e-171/predicted protein [Populus trichocarpa]
Unigene12392	54	114	9.36	18.97	1.01914	1.06544e-05	0.000108256	gi|224118112|ref|XP_002331561.1|/4.80662e-92/predicted protein [Populus trichocarpa]
Unigene32924	54	113	9.36	18.8	1.00615	1.43193e-05	0.000141945	-
Unigene28913	54	0	9.36	0.01	-9.87036	1.80386e-17	9.02326e-16	-
Unigene48534	54	6	9.36	1	-3.22651	1.96278e-11	4.2224e-10	-
Unigene29036	54	7	9.36	1.16	-3.01238	9.03632e-11	1.79936e-09	-
Unigene53270	54	12	9.36	2	-2.22651	4.20256e-08	6.25165e-07	gi|225460320|ref|XP_002280128.1|/1.7932e-103/PREDICTED: hypothetical protein [Vitis vinifera]
Unigene10427	55	238	9.53	39.6	2.05495	0	0	gi|225457345|ref|XP_002284667.1|/0/PREDICTED: hypothetical protein [Vitis vinifera]
Unigene19502	55	192	9.53	31.95	1.74527	0	0	-
Unigene18991	55	182	9.53	30.29	1.66829	0	0	gi|218186951|gb|EEC69378.1|/5.79395e-17/hypothetical protein OsI_38513 [Oryza sativa Indica Group]
Unigene54101	55	181	9.53	30.12	1.66017	0	0	gi|255547824|ref|XP_002514969.1|/5.97321e-114/conserved hypothetical protein [Ricinus communis]
Unigene55881	55	164	9.53	27.29	1.51782	5.15144e-13	1.37775e-11	gi|225463974|ref|XP_002268548.1|/6.89481e-104/PREDICTED: hypothetical protein [Vitis vinifera]
Unigene51738	55	159	9.53	26.46	1.47326	3.61954e-12	8.33813e-11	gi|224119634|ref|XP_002318122.1|/1.75763e-26/predicted protein [Populus trichocarpa]
Unigene795	55	144	9.53	23.96	1.33008	9.2825e-10	1.66616e-08	gi|224114365|ref|XP_002316739.1|/1.58072e-162/predicted protein [Populus trichocarpa]
Unigene37578	55	132	9.53	21.97	1.20499	5.84944e-08	8.52326e-07	-
Unigene51735	55	130	9.53	21.63	1.18249	1.13456e-07	1.59006e-06	gi|224092174|ref|XP_002309493.1|/6.57144e-82/predicted protein [Populus trichocarpa]
Unigene44528	55	130	9.53	21.63	1.18249	1.13456e-07	1.58908e-06	gi|224114133|ref|XP_002316676.1|/2.77704e-18/predicted protein [Populus trichocarpa]
Unigene44912	55	127	9.53	21.13	1.14874	3.01586e-07	3.95625e-06	-
Unigene9498	55	126	9.53	20.97	1.13778	4.15938e-07	5.33038e-06	gi|225448410|ref|XP_002270951.1|/0/PREDICTED: hypothetical protein [Vitis vinifera]
Unigene48575	55	118	9.53	19.64	1.04325	5.01016e-06	5.41716e-05	gi|297740820|emb|CBI31002.3|/1.10898e-44/unnamed protein product [Vitis vinifera]
Unigene49847	55	13	9.53	2.16	-2.14144	6.87946e-08	9.92876e-07	gi|187372978|gb|ACD03223.1|/1.18645e-72/xyloglucan endotransglucosylase/hydrolase 13 [Actinidia deliciosa]
Unigene15091	55	22	9.53	3.66	-1.38063	7.2319e-05	0.000612572	gi|225435231|ref|XP_002284947.1|/5.95818e-53/PREDICTED: hypothetical protein [Vitis vinifera]
Unigene56739	56	196	9.7	32.62	1.7497	2.08722e-14	8.79725e-13	gi|225435995|ref|XP_002269919.1|/0/PREDICTED: hypothetical protein [Vitis vinifera]
Unigene37552	56	178	9.7	29.62	1.61051	2.4869e-14	1.0254e-12	-
Unigene56799	56	160	9.7	26.63	1.457	4.7713e-12	1.08162e-10	gi|225456725|ref|XP_002274899.1|/4.23068e-161/PREDICTED: hypothetical protein [Vitis vinifera]
Unigene29050	56	154	9.7	25.63	1.40178	4.48286e-11	9.27544e-10	-
Unigene14146	56	152	9.7	25.29	1.38251	9.34736e-11	1.85804e-09	-
Unigene53284	56	151	9.7	25.13	1.37335	1.34644e-10	2.62147e-09	gi|297736746|emb|CBI25947.3|/1.00556e-45/unnamed protein product [Vitis vinifera]
Unigene37207	56	132	9.7	21.97	1.17948	9.79796e-08	1.39376e-06	-
Unigene33648	56	131	9.7	21.8	1.16827	1.35899e-07	1.88142e-06	gi|297814221|ref|XP_002874994.1|/2.08745e-27/hypothetical protein ARALYDRAFT_912116 [Arabidopsis lyrata subsp. lyrata]
Unigene16542	56	127	9.7	21.13	1.12324	4.9221e-07	6.26199e-06	gi|225458686|ref|XP_002282947.1|/2.25247e-124/PREDICTED: hypothetical protein [Vitis vinifera]
Unigene52720	56	122	9.7	20.3	1.06542	2.33788e-06	2.67253e-05	gi|224104765|ref|XP_002313558.1|/5.09031e-73/predicted protein [Populus trichocarpa]
Unigene55146	56	117	9.7	19.47	1.0052	1.04616e-05	0.000106392	gi|297736161|emb|CBI24199.3|/3.31611e-117/unnamed protein product [Vitis vinifera]
Unigene15502	56	0	9.7	0.01	-9.92184	4.32904e-18	2.24952e-16	-
Unigene31353	56	20	9.7	3.33	-1.54246	1.33705e-05	0.000133471	gi|222634842|gb|EEE64974.1|/5.84362e-09/hypothetical protein OsJ_19883 [Oryza sativa Japonica Group]
Unigene43829	56	20	9.7	3.33	-1.54246	1.33705e-05	0.000133412	gi|255564713|ref|XP_002523351.1|/1.64732e-14/eukaryotic translation initiation factor 3 subunit, putative [Ricinus communis]
Unigene47438	56	21	9.7	3.49	-1.47476	2.59344e-05	0.000242012	gi|256010124|gb|ACU55135.1|/4.54797e-52/dirigent-like protein 1 [Gossypium hirsutum]
Unigene55911	57	195	9.88	32.45	1.71564	5.68434e-14	2.17804e-12	gi|255637138|gb|ACU18900.1|/8.13136e-44/unknown [Glycine max]
Unigene27468	57	189	9.88	31.45	1.67048	5.68434e-14	2.18171e-12	gi|225423654|ref|XP_002276113.1|/1.52025e-09/PREDICTED: hypothetical protein [Vitis vinifera]
Unigene46216	57	183	9.88	30.45	1.62386	5.77316e-14	2.20096e-12	gi|224052869|ref|XP_002297621.1|/2.2911e-25/predicted protein [Populus trichocarpa]
Unigene33887	57	173	9.88	28.79	1.54298	1.18128e-13	4.03087e-12	-
Unigene16993	57	144	9.88	23.96	1.27804	2.89916e-09	4.92792e-08	gi|225458521|ref|XP_002284264.1|/0/PREDICTED: hypothetical protein [Vitis vinifera]
Unigene55494	57	139	9.88	23.13	1.22718	1.60501e-08	2.49864e-07	gi|225469943|ref|XP_002275013.1|/5.42303e-60/PREDICTED: hypothetical protein [Vitis vinifera]
Unigene15923	57	131	9.88	21.8	1.14175	2.23712e-07	3.00749e-06	gi|255570825|ref|XP_002526365.1|/1.73558e-49/sumo ligase, putative [Ricinus communis]
Unigene26119	57	129	9.88	21.47	1.11974	4.23236e-07	5.41476e-06	-
Unigene53874	57	123	9.88	20.47	1.05093	2.7154e-06	3.05499e-05	gi|3851638|gb|AAC72386.1|/8.62865e-78/chaperone GrpE type 1 [Nicotiana tabacum]
Unigene56671	57	121	9.88	20.14	1.02748	4.952e-06	5.35937e-05	gi|224108448|ref|XP_002314850.1|/0/predicted protein [Populus trichocarpa]
Unigene18191	57	5	9.88	0.83	-3.57333	5.59602e-13	1.48965e-11	gi|164605010|dbj|BAF98301.1|/1.85523e-31/farnesyl-diphosphate synthase [Hevea brasiliensis]
Unigene51531	57	14	9.88	2.33	-2.08418	6.58434e-08	9.53305e-07	gi|225448485|ref|XP_002271550.1|/7.09813e-73/PREDICTED: hypothetical protein [Vitis vinifera]
Unigene5127	57	15	9.88	2.5	-1.98258	1.66829e-07	2.28599e-06	gi|224136958|ref|XP_002326987.1|/3.49975e-28/predicted protein [Populus trichocarpa]
Unigene9540	57	15	9.88	2.5	-1.98258	1.66829e-07	2.28462e-06	-
Unigene16175	57	19	9.88	3.16	-1.64459	4.29646e-06	4.69906e-05	gi|297737649|emb|CBI26850.3|/2.69371e-151/unnamed protein product [Vitis vinifera]
Unigene42097	57	20	9.88	3.33	-1.56899	8.74172e-06	9.01911e-05	-
Unigene55548	57	24	9.88	3.99	-1.30812	0.000107095	0.000867124	gi|225454389|ref|XP_002279227.1|/0/PREDICTED: hypothetical protein [Vitis vinifera]
Unigene9741	58	469	10.05	78.04	2.95702	0	0	-
Unigene3988	58	275	10.05	45.76	2.18689	0	0	gi|255572282|ref|XP_002527080.1|/4.54721e-44/ubiquitin-conjugating enzyme E2, putative [Ricinus communis]
Unigene54267	58	248	10.05	41.27	2.0379	0	0	gi|297733709|emb|CBI14956.3|/1.03234e-108/unnamed protein product [Vitis vinifera]
Unigene46962	58	201	10.05	33.45	1.73481	0	0	gi|222641982|gb|EEE70114.1|/5.57582e-68/hypothetical protein OsJ_30128 [Oryza sativa Japonica Group]
Unigene2012	58	181	10.05	30.12	1.58353	4.66294e-15	2.07688e-13	gi|224078958|ref|XP_002305695.1|/3.54221e-165/predicted protein [Populus trichocarpa]
Unigene9847	58	156	10.05	25.96	1.36909	7.27552e-11	1.47454e-09	gi|297744940|emb|CBI38488.3|/1.41546e-22/unnamed protein product [Vitis vinifera]
Unigene32906	58	153	10.05	25.46	1.34104	2.14768e-10	4.06327e-09	-
Unigene55979	58	147	10.05	24.46	1.28323	1.78647e-09	3.09908e-08	gi|297805416|ref|XP_002870592.1|/0/hypothetical protein ARALYDRAFT_915976 [Arabidopsis lyrata subsp. lyrata]
Unigene20830	58	142	10.05	23.63	1.23342	9.93222e-09	1.58971e-07	-
Unigene56794	58	139	10.05	23.13	1.20257	2.7173e-08	4.13407e-07	gi|224121984|ref|XP_002330702.1|/1.63695e-104/predicted protein [Populus trichocarpa]
Unigene45422	58	133	10.05	22.13	1.13881	1.92633e-07	2.62378e-06	gi|255564007|ref|XP_002523003.1|/3.16149e-18/nuclear inhibitor of protein phosphatase-1, putative [Ricinus communis]
Unigene52636	58	129	10.05	21.47	1.09513	6.81428e-07	8.55922e-06	gi|255632017|gb|ACU16361.1|/5.04377e-41/unknown [Glycine max]
Unigene18085	58	126	10.05	20.97	1.06113	1.71705e-06	1.99489e-05	-
Unigene10926	58	12	10.05	2	-2.32912	5.08462e-09	8.38594e-08	gi|225442198|ref|XP_002276942.1|/5.6204e-128/PREDICTED: hypothetical protein [Vitis vinifera]
Unigene16469	58	16	10.05	2.66	-1.9177	2.48894e-07	3.30696e-06	gi|297742269|emb|CBI34418.3|/2.19272e-84/unnamed protein product [Vitis vinifera]
Unigene34437	59	175	10.22	29.12	1.51062	1.28342e-13	4.3275e-12	-
Unigene13521	59	142	10.22	23.63	1.20922	1.68597e-08	2.62108e-07	gi|225429570|ref|XP_002280033.1|/2.73251e-87/PREDICTED: hypothetical protein [Vitis vinifera]
Unigene16371	59	141	10.22	23.46	1.19881	2.35124e-08	3.60365e-07	gi|225465042|ref|XP_002266587.1|/7.9604e-149/PREDICTED: hypothetical protein isoform 2 [Vitis vinifera]
Unigene30774	59	133	10.22	22.13	1.11461	3.1284e-07	4.08739e-06	-
Unigene35370	59	20	10.22	3.33	-1.6178	3.69188e-06	4.06714e-05	-
Unigene43019	59	23	10.22	3.83	-1.41598	2.71874e-05	0.000252565	gi|255645793|gb|ACU23388.1|/1.67491e-48/unknown [Glycine max]
Unigene56444	60	338	10.4	56.25	2.43527	0	0	gi|224082802|ref|XP_002306845.1|/0/high affinity inorganic phosphate transporter [Populus trichocarpa]
Unigene44835	60	194	10.4	32.28	1.63406	0	0	gi|225464585|ref|XP_002273177.1|/4.5007e-32/PREDICTED: hypothetical protein [Vitis vinifera]
Unigene44641	60	133	10.4	22.13	1.08942	5.0226e-07	6.38628e-06	gi|255561012|ref|XP_002521518.1|/1.18624e-40/WD-repeat protein, putative [Ricinus communis]
Unigene15934	60	133	10.4	22.13	1.08942	5.0226e-07	6.38271e-06	gi|22854880|gb|AAN09798.1|/4.5371e-100/benzoyl coenzyme A: benzyl alcohol benzoyl transferase [Nicotiana tabacum]
Unigene11237	60	128	10.4	21.3	1.03427	2.30368e-06	2.63741e-05	gi|255550912|ref|XP_002516504.1|/1.40488e-07/conserved hypothetical protein [Ricinus communis]
Unigene12507	60	4	10.4	0.67	-3.95628	1.21718e-14	5.23685e-13	gi|224053086|ref|XP_002297700.1|/3.33707e-09/predicted protein [Populus trichocarpa]
Unigene21699	60	7	10.4	1.16	-3.16439	2.43136e-12	5.75237e-11	-
Unigene29931	60	17	10.4	2.83	-1.87771	2.25684e-07	3.02864e-06	gi|3334202|sp|P93256.1|GCST_MESCR/3.77706e-40/RecName: Full=Aminomethyltransferase, mitochondrial; AltName: Full=Glycine cleavage system T protein; Short=GCVT; Flags: Precursor
Unigene46314	60	18	10.4	3	-1.79355	5.15612e-07	6.53779e-06	gi|225462048|ref|XP_002268936.1|/6.01408e-45/PREDICTED: hypothetical protein [Vitis vinifera]
Unigene43892	60	19	10.4	3.16	-1.71859	1.13055e-06	1.36433e-05	gi|225440908|ref|XP_002282804.1|/2.21271e-19/PREDICTED: hypothetical protein [Vitis vinifera]
Unigene54530	60	19	10.4	3.16	-1.71859	1.13055e-06	1.36361e-05	gi|225443490|ref|XP_002274181.1|/0/PREDICTED: hypothetical protein [Vitis vinifera]
Unigene43058	60	20	10.4	3.33	-1.64299	2.3853e-06	2.71991e-05	gi|224122600|ref|XP_002330522.1|/2.73124e-75/predicted protein [Populus trichocarpa]
Unigene15977	60	24	10.4	3.99	-1.38212	3.36172e-05	0.000307033	gi|109509144|gb|ABG34281.1|/2.3971e-134/pectin acetylesterase [Eucalyptus globulus subsp. globulus]
Unigene8081	60	25	10.4	4.16	-1.32193	6.03754e-05	0.000521893	gi|255582448|ref|XP_002532011.1|/8.89423e-80/beta-fructofuranosidase, putative [Ricinus communis]
Unigene53888	60	26	10.4	4.33	-1.26414	0.000105524	0.000855927	gi|225446746|ref|XP_002282713.1|/7.93202e-23/PREDICTED: hypothetical protein [Vitis vinifera]
Unigene54406	61	414	10.57	68.89	2.70432	4.64074e-14	1.80553e-12	gi|225453726|ref|XP_002272141.1|/2.29624e-103/PREDICTED: hypothetical protein isoform 2 [Vitis vinifera]
Unigene25864	61	408	10.57	67.89	2.68322	4.64074e-14	1.80244e-12	gi|255558474|ref|XP_002520262.1|/1.13026e-28/2-oxoisovalerate dehydrogenase, putative [Ricinus communis]
Unigene43432	61	188	10.57	31.28	1.56527	4.90718e-14	1.89622e-12	gi|297741210|emb|CBI32161.3|/4.11026e-07/unnamed protein product [Vitis vinifera]
Unigene54521	61	168	10.57	27.96	1.40339	5.6255e-12	1.26518e-10	gi|225437026|ref|XP_002278267.1|/5.77668e-102/PREDICTED: hypothetical protein [Vitis vinifera]
Unigene6286	61	139	10.57	23.13	1.12979	1.22892e-07	1.71491e-06	-
Unigene15828	61	5	10.57	0.83	-3.67072	4.40454e-14	1.73438e-12	gi|224111314|ref|XP_002315812.1|/2.03596e-68/hypothetical protein POPTRDRAFT_231473 [Populus trichocarpa]
Unigene50919	61	18	10.57	3	-1.81694	3.24074e-07	4.22689e-06	gi|38258438|sp|Q84KI6.1|SQD1_SPIOL/3.38323e-58/RecName: Full=UDP-sulfoquinovose synthase, chloroplastic; AltName: Full=Sulfite:UDP-glucose sulfotransferase; AltName: Full=Sulfolipid biosynthesis protein; AltName: Full=SoSQD1; Flags: Precursor
Unigene16471	61	25	10.57	4.16	-1.34532	4.11316e-05	0.00036973	gi|225457997|ref|XP_002280079.1|/7.15018e-52/PREDICTED: hypothetical protein [Vitis vinifera]
Unigene49472	62	298	10.74	49.59	2.20706	0	0	-
Unigene33564	62	222	10.74	36.94	1.78219	0	0	-
Unigene13893	62	178	10.74	29.62	1.46358	1.07914e-13	3.81384e-12	gi|225429652|ref|XP_002279784.1|/1.41093e-131/PREDICTED: hypothetical protein [Vitis vinifera]
Unigene14474	62	163	10.74	27.12	1.33636	6.2349e-11	1.26929e-09	gi|224076458|ref|XP_002304946.1|/1.07343e-68/predicted protein [Populus trichocarpa]
Unigene44776	62	154	10.74	25.63	1.25484	1.45217e-09	2.54437e-08	-
Unigene340	62	151	10.74	25.13	1.22642	4.01754e-09	6.71853e-08	gi|225457209|ref|XP_002280826.1|/1.66793e-66/PREDICTED: hypothetical protein [Vitis vinifera]
Unigene9942	62	146	10.74	24.3	1.17796	2.11146e-08	3.25368e-07	gi|225443758|ref|XP_002270114.1|/6.2103e-11/PREDICTED: hypothetical protein [Vitis vinifera]
Unigene6531	62	0	10.74	0.01	-10.0688	5.9835e-20	3.31349e-18	gi|83638481|gb|ABC33922.1|/9.27512e-125/beta-amyrin synthase [Gypsophila paniculata]
Unigene22702	62	8	10.74	1.33	-3.0135	3.30884e-12	7.69246e-11	gi|225426284|ref|XP_002266905.1|/1.14613e-17/PREDICTED: hypothetical protein [Vitis vinifera]
Unigene37959	62	26	10.74	4.33	-1.31056	4.98368e-05	0.000435426	gi|225426724|ref|XP_002282120.1|/2.58354e-41/PREDICTED: hypothetical protein [Vitis vinifera]
Unigene30747	62	27	10.74	4.49	-1.25821	8.67186e-05	0.000717976	gi|225454890|ref|XP_002279047.1|/1.48258e-20/PREDICTED: similar to SOH1 family protein [Vitis vinifera]
Unigene48127	63	366	10.92	60.9	2.47947	0	0	gi|255540423|ref|XP_002511276.1|/1.24445e-13/protein binding protein, putative [Ricinus communis]
Unigene44596	63	255	10.92	42.43	1.95811	0	0	-
Unigene33177	63	197	10.92	32.78	1.58584	0	0	gi|255551323|ref|XP_002516708.1|/4.98984e-37/transcription factor, putative [Ricinus communis]
Unigene34832	63	175	10.92	29.12	1.41504	1.4051e-12	3.42766e-11	-
Unigene16332	63	142	10.92	23.63	1.11365	1.24794e-07	1.73932e-06	gi|225444489|ref|XP_002273433.1|/1.92842e-157/PREDICTED: hypothetical protein [Vitis vinifera]
Unigene55192	63	134	10.92	22.3	1.03007	1.44598e-06	1.70344e-05	gi|20146110|dbj|BAB88944.1|/3.32069e-149/protein phosphatase 2C [Mesembryanthemum crystallinum]
Unigene12383	63	4	10.92	0.67	-4.02667	1.71623e-15	7.87527e-14	-
Unigene28963	63	18	10.92	3	-1.86394	1.26743e-07	1.76325e-06	-
Unigene42479	63	26	10.92	4.33	-1.33453	3.40304e-05	0.000310434	gi|225432426|ref|XP_002278120.1|/2.2929e-42/PREDICTED: hypothetical protein isoform 2 [Vitis vinifera]
Unigene11140	64	185	11.09	30.79	1.4732	0	0	-
Unigene56320	64	174	11.09	28.95	1.3843	3.76232e-12	8.6321e-11	gi|224100089|ref|XP_002311739.1|/0/predicted protein [Populus trichocarpa]
Unigene173	64	159	11.09	26.46	1.25455	7.80952e-10	1.41067e-08	gi|225438111|ref|XP_002277883.1|/7.46921e-150/PREDICTED: hypothetical protein [Vitis vinifera]
Unigene20271	64	140	11.09	23.3	1.07107	3.70664e-07	4.79336e-06	-
Unigene43056	64	15	11.09	2.5	-2.14926	4.9939e-09	8.24827e-08	gi|297738596|emb|CBI27841.3|/3.06206e-26/unnamed protein product [Vitis vinifera]
Unigene55571	64	15	11.09	2.5	-2.14926	4.9939e-09	8.24229e-08	gi|118487298|gb|ABK95477.1|/0/unknown [Populus trichocarpa]
Unigene55761	65	198	11.26	32.95	1.54907	0	0	gi|225470790|ref|XP_002269656.1|/4.09954e-146/PREDICTED: hypothetical protein [Vitis vinifera]
Unigene7821	65	193	11.26	32.12	1.51227	0	0	gi|291621327|dbj|BAI94501.1|/8.74415e-155/sodium/calcium exchanger protein [Dianthus caryophyllus]
Unigene57003	65	155	11.26	25.79	1.1956	5.08928e-09	8.38755e-08	gi|302142934|emb|CBI20229.3|/8.36872e-114/unnamed protein product [Vitis vinifera]
Unigene52573	65	148	11.26	24.63	1.12921	4.91146e-08	7.26819e-07	-
Unigene48484	65	145	11.26	24.13	1.09962	1.26102e-07	1.75647e-06	gi|297735580|emb|CBI18074.3|/3.93128e-10/unnamed protein product [Vitis vinifera]
Unigene14886	65	143	11.26	23.8	1.07975	2.341e-07	3.12316e-06	gi|255587050|ref|XP_002534114.1|/6.86302e-137/conserved hypothetical protein [Ricinus communis]
Unigene47453	65	8	11.26	1.33	-3.08171	5.4786e-13	1.4601e-11	gi|255565115|ref|XP_002523550.1|/3.46614e-68/peptidyl-prolyl cis-trans isomerase, putative [Ricinus communis]
Unigene51255	65	29	11.26	4.83	-1.22111	8.41846e-05	0.00069852	gi|27450532|gb|AAO14627.1|AF467900_4/1.09707e-83/hypothetical protein [Prunus persica]
Unigene51019	66	410	11.44	68.23	2.57632	0	0	gi|3551954|gb|AAC34855.1|/1.30851e-25/senescence-associated protein 5 [Hemerocallis hybrid cultivar]
Unigene42321	66	233	11.44	38.77	1.76085	0	0	-
Unigene7428	66	187	11.44	31.12	1.44376	0	0	-
Unigene10880	66	140	11.44	23.3	1.02624	9.07928e-07	1.11459e-05	gi|255556970|ref|XP_002519518.1|/1.36754e-53/hypothetical protein RCOM_1355450 [Ricinus communis]
Unigene50475	66	12	11.44	2	-2.51602	6.57186e-11	1.3355e-09	gi|224083544|ref|XP_002307063.1|/5.68244e-84/predicted protein [Populus trichocarpa]
Unigene53409	66	25	11.44	4.16	-1.45943	5.67596e-06	6.05365e-05	gi|296082448|emb|CBI21453.3|/8.28967e-96/unnamed protein product [Vitis vinifera]
Unigene51067	66	28	11.44	4.66	-1.29569	3.39154e-05	0.000309633	gi|224074131|ref|XP_002304265.1|/3.00668e-62/predicted protein [Populus trichocarpa]
Unigene18412	66	28	11.44	4.66	-1.29569	3.39154e-05	0.000309509	-
Unigene39489	67	261	11.61	43.43	1.90332	0	0	-
Unigene25641	67	212	11.61	35.28	1.60348	0	0	-
Unigene50841	67	195	11.61	32.45	1.48285	0	0	gi|225431155|ref|XP_002268619.1|/1.66902e-33/PREDICTED: hypothetical protein [Vitis vinifera]
Unigene16072	67	175	11.61	29.12	1.32664	1.58269e-11	3.43722e-10	gi|224107339|ref|XP_002314452.1|/1.25416e-68/predicted protein [Populus trichocarpa]
Unigene49397	67	158	11.61	26.29	1.17915	5.28664e-09	8.70021e-08	gi|226492471|ref|NP_001140985.1|/1.60428e-07/hypothetical protein LOC100273064 [Zea mays]
Unigene42004	67	148	11.61	24.63	1.08505	1.26842e-07	1.76247e-06	gi|259123927|gb|ABU75309.2|/1.50649e-33/fiddlehead-like protein [Pisum sativum]
Unigene16892	67	146	11.61	24.3	1.06559	2.3403e-07	3.12406e-06	gi|225445025|ref|XP_002283119.1|/3.96064e-147/PREDICTED: hypothetical protein [Vitis vinifera]
Unigene50615	67	0	11.61	0.01	-10.1812	1.68821e-21	9.65416e-20	gi|168057428|ref|XP_001780717.1|/4.88735e-06/predicted protein [Physcomitrella patens subsp. patens]
Unigene56836	67	10	11.61	1.66	-2.80611	2.93602e-12	6.87488e-11	gi|255561152|ref|XP_002521588.1|/0/amine oxidase, putative [Ricinus communis]
Unigene17503	67	15	11.61	2.5	-2.21537	1.06417e-09	1.89519e-08	gi|242059147|ref|XP_002458719.1|/1.42482e-31/hypothetical protein SORBIDRAFT_03g038940 [Sorghum bicolor]
Unigene57023	67	19	11.61	3.16	-1.87737	4.43932e-08	6.59523e-07	gi|296089788|emb|CBI39607.3|/0/unnamed protein product [Vitis vinifera]
Unigene37780	67	28	11.61	4.66	-1.31697	2.32564e-05	0.000220181	-
Unigene21082	68	297	11.78	49.42	2.06876	0	0	-
Unigene8116	68	30	11.78	4.99	-1.23923	4.80926e-05	0.000420833	-
Unigene5050	68	31	11.78	5.16	-1.1909	8.08838e-05	0.000679555	gi|224106818|ref|XP_002314296.1|/1.30879e-142/predicted protein [Populus trichocarpa]
Unigene51741	69	189	11.96	31.45	1.39484	2.99538e-13	8.65163e-12	gi|224079329|ref|XP_002305823.1|/7.53615e-70/predicted protein [Populus trichocarpa]
Unigene12903	69	151	11.96	25.13	1.07119	1.27046e-07	1.76422e-06	-
Unigene36998	69	149	11.96	24.79	1.05154	2.3303e-07	3.11254e-06	-
Unigene56506	69	5	11.96	0.83	-3.84896	2.58776e-16	1.22703e-14	gi|118175407|gb|ABK76266.1|/1.66549e-118/triterpene carboxylic acid glucosyltransferase [Vaccaria hispanica]
Unigene10491	69	10	11.96	1.66	-2.84896	9.17962e-13	2.31115e-11	gi|255586437|ref|XP_002533863.1|/5.3153e-87/thymidine kinase, putative [Ricinus communis]
Unigene51334	69	28	11.96	4.66	-1.35982	1.08078e-05	0.000109424	gi|134142800|gb|ABO61734.1|/7.26483e-91/mitochondrial glycine decarboxylase complex P-protein [Populus tremuloides]
Unigene14543	69	30	11.96	4.99	-1.26111	3.33604e-05	0.00030481	-
Unigene54655	70	286	12.13	47.59	1.97208	0	0	gi|255564345|ref|XP_002523169.1|/3.13817e-119/sphingolipid fatty acid alpha hydroxylase [Ricinus communis]
Unigene55557	70	275	12.13	45.76	1.91551	0	0	gi|10720220|sp|Q41249.1|PORA_CUCSA/4.25935e-153/RecName: Full=Protochlorophyllide reductase, chloroplastic; Short=PCR; AltName: Full=NADPH-protochlorophyllide oxidoreductase; Short=POR; Flags: Precursor
Unigene38607	70	221	12.13	36.78	1.60034	0	0	gi|225460672|ref|XP_002266195.1|/3.85157e-21/PREDICTED: hypothetical protein [Vitis vinifera]
Unigene5070	70	221	12.13	36.78	1.60034	0	0	gi|224029473|gb|ACN33812.1|/3.80271e-20/unknown [Zea mays]
Unigene45175	70	216	12.13	35.94	1.56701	0	0	gi|224382177|gb|ACN42168.1|/1.30208e-53/peroxidase 1 [Sesuvium portulacastrum]
Unigene34413	70	185	12.13	30.79	1.34388	2.5342e-12	5.96467e-11	-
Unigene34842	70	175	12.13	29.12	1.26343	8.64576e-11	1.72612e-09	-
Unigene38937	70	163	12.13	27.12	1.16078	4.71462e-09	7.80966e-08	-
Unigene56622	70	150	12.13	24.96	1.04104	2.69704e-07	3.55853e-06	gi|225448900|ref|XP_002264719.1|/1.03679e-158/PREDICTED: hypothetical protein [Vitis vinifera]
Unigene37144	70	147	12.13	24.46	1.01184	6.55294e-07	8.25373e-06	-
Unigene7298	70	4	12.13	0.67	-4.17827	1.72417e-17	8.6819e-16	-
Unigene34924	70	12	12.13	2	-2.60051	7.0817e-12	1.57864e-10	gi|302142873|emb|CBI20168.3|/8.63025e-45/unnamed protein product [Vitis vinifera]
Unigene12972	70	13	12.13	2.16	-2.48948	2.37086e-11	5.05724e-10	-
Unigene21195	70	22	12.13	3.66	-1.72866	1.24743e-07	1.73967e-06	-
Unigene51048	70	25	12.13	4.16	-1.54392	1.08732e-06	1.31705e-05	gi|224100859|ref|XP_002312043.1|/6.50279e-49/predicted protein [Populus trichocarpa]
Unigene13027	70	26	12.13	4.33	-1.48614	2.10926e-06	2.42704e-05	gi|147779268|emb|CAN70089.1|/1.40591e-27/hypothetical protein [Vitis vinifera]
Unigene40902	70	31	12.13	5.16	-1.23314	3.9506e-05	0.000356243	gi|224127878|ref|XP_002320186.1|/4.97622e-29/predicted protein [Populus trichocarpa]
Unigene52995	70	33	12.13	5.49	-1.1437	0.000108865	0.000880514	gi|224097148|ref|XP_002310852.1|/4.4568e-160/predicted protein [Populus trichocarpa]
Unigene42532	71	232	12.3	38.61	1.65032	0	0	-
Unigene49324	71	212	12.3	35.28	1.52019	0	0	gi|11177518|gb|AAG32315.1|AF287337_1/1.42181e-40/ribosomal protein S10 [Spinacia oleracea]
Unigene10901	71	180	12.3	29.95	1.2839	2.67046e-11	5.64867e-10	gi|225454882|ref|XP_002278821.1|/0/PREDICTED: hypothetical protein [Vitis vinifera]
Unigene47868	71	178	12.3	29.62	1.26791	5.33708e-11	1.09632e-09	gi|297793541|ref|XP_002864655.1|/5.01929e-12/predicted protein [Arabidopsis lyrata subsp. lyrata]
Unigene1196	71	166	12.3	27.62	1.16706	2.94508e-09	4.99851e-08	-
Unigene11813	71	156	12.3	25.96	1.07763	6.89614e-08	9.94652e-07	-
Unigene33513	71	155	12.3	25.79	1.06815	9.35808e-08	1.33369e-06	-
Unigene34344	71	154	12.3	25.63	1.05918	1.26748e-07	1.76224e-06	-
Unigene26613	71	153	12.3	25.46	1.04957	1.7134e-07	2.34076e-06	-
Unigene46310	72	297	12.48	49.42	1.98548	0	0	-
Unigene45463	72	205	12.48	34.11	1.45058	0	0	gi|296085010|emb|CBI28425.3|/5.18702e-37/unnamed protein product [Vitis vinifera]
Unigene43741	72	168	12.48	27.96	1.16375	2.5433e-09	4.35885e-08	gi|224134755|ref|XP_002321898.1|/3.7977e-11/predicted protein [Populus trichocarpa]
Unigene11327	72	17	12.48	2.83	-2.14074	6.09128e-10	1.11088e-08	-
Unigene36948	72	28	12.48	4.66	-1.42122	3.32926e-06	3.70171e-05	gi|255635951|gb|ACU18322.1|/6.88685e-39/unknown [Glycine max]
Unigene15314	72	34	12.48	5.66	-1.14074	8.90238e-05	0.000733592	-
Unigene43146	73	258	12.65	42.93	1.76285	0	0	gi|255551002|ref|XP_002516549.1|/1.51741e-17/catalytic, putative [Ricinus communis]
Unigene7568	73	184	12.65	30.62	1.27534	2.03252e-11	4.36829e-10	-
Unigene54359	73	156	12.65	25.96	1.03715	1.69847e-07	2.32175e-06	gi|255544816|ref|XP_002513469.1|/1.21841e-72/conserved hypothetical protein [Ricinus communis]
Unigene39782	73	18	12.65	3	-2.0761	9.68668e-10	1.73461e-08	-
Unigene50050	73	21	12.65	3.49	-1.85784	1.40587e-08	2.22825e-07	gi|224061933|ref|XP_002300671.1|/8.70543e-79/predicted protein [Populus trichocarpa]
Unigene37554	73	27	12.65	4.49	-1.49435	1.1791e-06	1.41916e-05	-
Unigene8739	73	28	12.65	4.66	-1.44074	2.23242e-06	2.56098e-05	gi|31580892|dbj|BAC77548.1|/1.59061e-41/ribosomal protein S14 [Nicotiana sylvestris]
Unigene5850	73	32	12.65	5.33	-1.24693	2.2578e-05	0.000214204	-
Unigene16551	74	222	12.82	36.94	1.52679	2.30926e-14	9.62615e-13	gi|224101151|ref|XP_002312161.1|/0/predicted protein [Populus trichocarpa]
Unigene664	74	185	12.82	30.79	1.26407	2.51492e-11	5.34949e-10	gi|225465657|ref|XP_002271972.1|/0/PREDICTED: hypothetical protein [Vitis vinifera]
Unigene50301	74	171	12.82	28.46	1.15054	2.6143e-09	4.46373e-08	gi|225432694|ref|XP_002282665.1|/2.78815e-27/PREDICTED: hypothetical protein [Vitis vinifera]
Unigene3740	74	158	12.82	26.29	1.03612	1.45589e-07	2.00947e-06	-
Unigene30498	74	16	12.82	2.66	-2.2689	7.80976e-11	1.5758e-09	gi|246771834|gb|ACS94977.1|/3.29822e-36/magnesium chelatase H subunit [Fragaria x ananassa]
Unigene16349	74	29	12.82	4.83	-1.4083	2.78044e-06	3.12045e-05	-
Unigene23363	74	31	12.82	5.16	-1.31295	8.9967e-06	9.26119e-05	-
Unigene47554	74	35	12.82	5.82	-1.13931	7.28136e-05	0.000616532	gi|224140851|ref|XP_002323792.1|/1.44988e-69/predicted protein [Populus trichocarpa]
Unigene45156	75	224	13	37.28	1.51989	0	0	gi|297734519|emb|CBI15766.3|/4.82589e-24/unnamed protein product [Vitis vinifera]
Unigene12352	75	192	13	31.95	1.2973	3.7843e-12	8.65635e-11	-
Unigene12934	75	159	13	26.46	1.0253	1.67805e-07	2.2966e-06	gi|133448|sp|P11704.1|RPOC2_SPIOL/8.73236e-41/RecName: Full=DNA-directed RNA polymerase subunit beta''; AltName: Full=PEP; AltName: Full=Plastid-encoded RNA polymerase subunit beta''; Short=RNA polymerase subunit beta''
Unigene43929	75	15	13	2.5	-2.37851	1.55054e-11	3.37706e-10	gi|297798328|ref|XP_002867048.1|/1.81011e-21/hypothetical protein ARALYDRAFT_491048 [Arabidopsis lyrata subsp. lyrata]
Unigene46956	75	32	13	5.33	-1.2863	1.0808e-05	0.000109377	-
Unigene46162	76	325	13.17	54.08	2.03784	1.02141e-14	4.42804e-13	-
Unigene16021	76	205	13.17	34.11	1.37294	7.81598e-14	2.86922e-12	gi|297746091|emb|CBI16147.3|/0/unnamed protein product [Vitis vinifera]
Unigene45955	76	197	13.17	32.78	1.31556	1.20126e-12	2.96216e-11	-
Unigene37383	76	185	13.17	30.79	1.22521	7.37028e-11	1.49242e-09	gi|255632175|gb|ACU16447.1|/9.65278e-20/unknown [Glycine max]
Unigene11678	76	178	13.17	29.62	1.16932	7.40774e-10	1.34129e-08	gi|255578827|ref|XP_002530268.1|/3.46394e-33/conserved hypothetical protein [Ricinus communis]
Unigene43986	76	177	13.17	29.45	1.16101	1.02362e-09	1.82583e-08	-
Unigene31586	76	174	13.17	28.95	1.13631	2.67472e-09	4.56347e-08	-
Unigene49272	76	171	13.17	28.46	1.11168	6.88574e-09	1.12183e-07	gi|224144692|ref|XP_002325378.1|/5.77247e-42/predicted protein [Populus trichocarpa]
Unigene23107	76	171	13.17	28.46	1.11168	6.88574e-09	1.12103e-07	-
Unigene11966	76	7	13.17	1.16	-3.50506	1.22055e-16	5.86068e-15	-
Unigene35066	76	22	13.17	3.66	-1.84734	7.91146e-09	1.27706e-07	-
Unigene18899	76	26	13.17	4.33	-1.60482	1.69407e-07	2.31713e-06	-
Unigene9210	76	34	13.17	5.66	-1.21838	2.1893e-05	0.000209804	-
Unigene50939	77	509	13.34	84.7	2.6666	0	0	gi|296087776|emb|CBI35032.3|/6.5418e-86/unnamed protein product [Vitis vinifera]
Unigene43117	77	248	13.34	41.27	1.62933	0	0	-
Unigene14763	77	187	13.34	31.12	1.22208	6.3966e-11	1.30104e-09	gi|225456602|ref|XP_002267507.1|/3.42119e-62/PREDICTED: hypothetical protein [Vitis vinifera]
Unigene54907	77	186	13.34	30.95	1.21418	8.92942e-11	1.77963e-09	gi|225454150|ref|XP_002273091.1|/3.5259e-177/PREDICTED: hypothetical protein [Vitis vinifera]
Unigene6270	77	16	13.34	2.66	-2.32626	1.60305e-11	3.47812e-10	gi|255565234|ref|XP_002523609.1|/1.34737e-125/DNA polymerase alpha catalytic subunit, putative [Ricinus communis]
Unigene16194	77	18	13.34	3	-2.15272	1.2808e-10	2.50009e-09	gi|224105727|ref|XP_002313913.1|/8.61723e-37/predicted protein [Populus trichocarpa]
Unigene11241	77	25	13.34	4.16	-1.6811	5.30284e-08	7.81688e-07	-
Unigene44845	77	33	13.34	5.49	-1.28088	8.91672e-06	9.19549e-05	gi|296081862|emb|CBI20867.3|/3.47013e-08/unnamed protein product [Vitis vinifera]
Unigene42940	77	36	13.34	5.99	-1.15513	4.22656e-05	0.000376946	gi|7453853|gb|AAF63026.1|AF244923_1/9.8649e-33/peroxidase prx14 precursor [Spinacia oleracea]
Unigene27718	78	300	13.52	49.92	1.88452	0	0	-
Unigene34410	78	225	13.52	37.44	1.46949	0	0	gi|224138788|ref|XP_002326690.1|/9.64064e-20/predicted protein [Populus trichocarpa]
Unigene45174	78	208	13.52	34.61	1.35609	0	0	-
Unigene56867	78	198	13.52	32.95	1.28518	2.52066e-12	5.93895e-11	gi|225427961|ref|XP_002277504.1|/0/PREDICTED: hypothetical protein [Vitis vinifera]
Unigene51608	78	197	13.52	32.78	1.27772	3.59468e-12	8.29766e-11	gi|297840477|ref|XP_002888120.1|/2.70001e-120/hypothetical protein ARALYDRAFT_475241 [Arabidopsis lyrata subsp. lyrata]
Unigene19306	78	9	13.52	1.5	-3.17206	9.84644e-16	4.54574e-14	gi|242076512|ref|XP_002448192.1|/8.06606e-27/hypothetical protein SORBIDRAFT_06g022730 [Sorghum bicolor]
Unigene47674	78	21	13.52	3.49	-1.9538	1.2969e-09	2.28817e-08	gi|224121234|ref|XP_002318532.1|/3.71909e-28/predicted protein [Populus trichocarpa]
Unigene14594	78	23	13.52	3.83	-1.81968	7.0904e-09	1.15105e-07	-
Unigene48423	79	288	13.69	47.93	1.80781	0	0	gi|224130576|ref|XP_002320875.1|/1.23425e-48/predicted protein [Populus trichocarpa]
Unigene39646	79	263	13.69	43.77	1.67682	0	0	-
Unigene46566	79	171	13.69	28.46	1.05581	2.75348e-08	4.18632e-07	gi|224142445|ref|XP_002324568.1|/8.46393e-10/predicted protein [Populus trichocarpa]
Unigene14539	79	19	13.69	3.16	-2.11513	1.23892e-10	2.42042e-09	gi|14091471|gb|AAK53759.1|AF367865_1/1.96732e-156/potassium transporter HAK2p [Mesembryanthemum crystallinum]
Unigene50665	79	32	13.69	5.33	-1.36092	2.37314e-06	2.70876e-05	gi|255560509|ref|XP_002521269.1|/7.24916e-58/conserved hypothetical protein [Ricinus communis]
Unigene55270	80	249	13.86	41.44	1.5801	0	0	-
Unigene56032	80	186	13.86	30.95	1.15901	4.1228e-10	7.64751e-09	gi|224124124|ref|XP_002319251.1|/2.65812e-114/predicted protein [Populus trichocarpa]
Unigene54012	80	169	13.86	28.12	1.02067	7.75578e-08	1.1137e-06	gi|225429480|ref|XP_002277742.1|/4.2015e-96/PREDICTED: hypothetical protein [Vitis vinifera]
Unigene45225	80	22	13.86	3.66	-1.92101	1.19047e-09	2.10856e-08	gi|225452171|ref|XP_002264598.1|/1.04131e-18/PREDICTED: hypothetical protein [Vitis vinifera]
Unigene38719	80	29	13.86	4.83	-1.52083	2.44074e-07	3.25051e-06	gi|255553155|ref|XP_002517620.1|/1.7705e-42/conserved hypothetical protein [Ricinus communis]
Unigene13682	80	31	13.86	5.16	-1.42548	8.78642e-07	1.08097e-05	gi|225436926|ref|XP_002275123.1|/2.85049e-69/PREDICTED: hypothetical protein [Vitis vinifera]
Unigene16430	80	31	13.86	5.16	-1.42548	8.78642e-07	1.08038e-05	gi|225427514|ref|XP_002264009.1|/0/PREDICTED: hypothetical protein [Vitis vinifera]
Unigene15221	80	40	13.86	6.66	-1.05733	0.000100531	0.000818053	-
Unigene52068	81	424	14.04	70.56	2.32931	7.30526e-14	2.69478e-12	gi|224065240|ref|XP_002301733.1|/2.78626e-14/predicted protein [Populus trichocarpa]
Unigene32753	81	220	14.04	36.61	1.38269	7.88258e-14	2.88901e-12	-
Unigene13134	81	192	14.04	31.95	1.18627	9.73966e-11	1.92761e-09	-
Unigene15400	81	192	14.04	31.95	1.18627	9.73966e-11	1.92593e-09	gi|109390024|gb|ABG29731.1|/9.09673e-85/RNA export 1 [Nicotiana benthamiana]
Unigene12099	81	7	14.04	1.16	-3.59735	5.20998e-18	2.68279e-16	gi|225429512|ref|XP_002278652.1|/3.20463e-38/PREDICTED: hypothetical protein [Vitis vinifera]
Unigene56112	81	15	14.04	2.5	-2.48954	5.95308e-13	1.5682e-11	gi|35187002|gb|AAQ84169.1|/0/1-deoxy-D-xylulose 5-phosphate synthase [Pueraria montana var. lobata]
Unigene35551	81	37	14.04	6.16	-1.18854	1.72662e-05	0.000168371	-
Unigene41718	82	233	14.21	38.77	1.44803	0	0	-
Unigene34358	82	231	14.21	38.44	1.4357	0	0	-
Unigene36064	82	223	14.21	37.11	1.3849	0	0	gi|225424150|ref|XP_002280284.1|/3.85286e-29/PREDICTED: hypothetical protein [Vitis vinifera]
Unigene47083	82	204	14.21	33.95	1.25651	2.9805e-12	6.95756e-11	-
Unigene39738	82	28	14.21	4.66	-1.6085	5.28318e-08	7.79295e-07	gi|297734196|emb|CBI15443.3|/9.54535e-44/unnamed protein product [Vitis vinifera]
Unigene44036	82	33	14.21	5.49	-1.37203	1.34069e-06	1.59094e-05	-
Unigene46590	83	233	14.38	38.77	1.43088	1.59206e-13	5.14706e-12	gi|297744153|emb|CBI37123.3|/1.73239e-71/unnamed protein product [Vitis vinifera]
Unigene22	83	9	14.38	1.5	-3.26103	4.64474e-17	2.26855e-15	gi|3915687|sp|P22418.2|F16P1_SPIOL/1.17328e-20/RecName: Full=Fructose-1,6-bisphosphatase, chloroplastic; Short=FBPase; AltName: Full=D-fructose-1,6-bisphosphate 1-phosphohydrolase; Flags: Precursor
Unigene55193	84	334	14.56	55.58	1.93256	0	0	gi|255625707|gb|ACU13198.1|/1.04004e-09/unknown [Glycine max]
Unigene49298	84	201	14.56	33.45	1.2	2.3591e-11	5.03688e-10	gi|296081241|emb|CBI17985.3|/1.47134e-37/unnamed protein product [Vitis vinifera]
Unigene38914	84	192	14.56	31.95	1.13381	4.32664e-10	7.99954e-09	-
Unigene9412	84	20	14.56	3.33	-2.12842	2.61898e-11	5.54493e-10	gi|297742940|emb|CBI35807.3|/1.0874e-59/unnamed protein product [Vitis vinifera]
Unigene41490	84	32	14.56	5.33	-1.4498	3.31126e-07	4.31393e-06	gi|296089963|emb|CBI39782.3|/3.26415e-52/unnamed protein product [Vitis vinifera]
Unigene14247	84	40	14.56	6.66	-1.12842	2.67286e-05	0.000248709	gi|224070738|ref|XP_002303219.1|/8.01498e-158/iaa-amino acid hydrolase 11 [Populus trichocarpa]
Unigene32648	84	42	14.56	6.99	-1.05865	6.71456e-05	0.000573446	gi|224077848|ref|XP_002305434.1|/1.41411e-23/predicted protein [Populus trichocarpa]
Unigene8842	84	43	14.56	7.16	-1.02398	0.000103973	0.000844552	gi|255542034|ref|XP_002512081.1|/4.82278e-139/Ureide permease, putative [Ricinus communis]
Unigene40088	85	219	14.73	36.44	1.30677	6.59472e-14	2.48092e-12	-
Unigene45000	85	208	14.73	34.61	1.23243	3.85426e-12	8.80753e-11	gi|225461013|ref|XP_002280849.1|/6.88182e-28/PREDICTED: hypothetical protein [Vitis vinifera]
Unigene56240	85	201	14.73	33.45	1.18325	3.93456e-11	8.2006e-10	gi|225458065|ref|XP_002278539.1|/1.84371e-129/PREDICTED: GAGA-binding transcriptional activator BBR/BPC6-like [Vitis vinifera]
Unigene46014	85	187	14.73	31.12	1.07908	3.28446e-09	5.52916e-08	gi|225458059|ref|XP_002278372.1|/2.18588e-57/PREDICTED: hypothetical protein [Vitis vinifera]
Unigene13066	85	185	14.73	30.79	1.0637	6.0295e-09	9.86567e-08	-
Unigene38629	85	20	14.73	3.33	-2.14516	1.57639e-11	3.4268e-10	-
Unigene24128	85	34	14.73	5.66	-1.37988	7.5734e-07	9.37306e-06	-
Unigene55276	85	41	14.73	6.82	-1.11091	3.06234e-05	0.000282296	gi|255636372|gb|ACU18525.1|/1.03172e-121/unknown [Glycine max]
Unigene57014	86	232	14.9	38.61	1.37366	0	0	gi|225459280|ref|XP_002285784.1|/0/PREDICTED: hypothetical protein [Vitis vinifera]
Unigene6495	86	215	14.9	35.78	1.26384	4.79616e-13	1.29491e-11	gi|255551749|ref|XP_002516920.1|/0/protein arginine n-methyltransferase, putative [Ricinus communis]
Unigene28576	86	25	14.9	4.16	-1.84066	8.85818e-10	1.59126e-08	gi|220675839|emb|CAM12499.1|/8.80737e-18/small heat-shock protein [Chenopodium rubrum]
Unigene36984	87	300	15.08	49.92	1.72698	0	0	-
Unigene54469	87	297	15.08	49.42	1.71246	0	0	gi|225446283|ref|XP_002269268.1|/6.49355e-130/PREDICTED: similar to methyltransferase WBSCR22 [Vitis vinifera]
Unigene54747	87	264	15.08	43.93	1.54257	0	0	gi|225427236|ref|XP_002280752.1|/3.48242e-73/PREDICTED: hypothetical protein [Vitis vinifera]
Unigene44480	87	217	15.08	36.11	1.25976	4.2788e-13	1.16909e-11	gi|294464625|gb|ADE77821.1|/4.27815e-56/unknown [Picea sitchensis]
Unigene28284	87	202	15.08	33.61	1.15625	7.7556e-11	1.56626e-09	gi|225438773|ref|XP_002278328.1|/2.66031e-14/PREDICTED: hypothetical protein [Vitis vinifera]
Unigene30166	87	11	15.08	1.83	-3.04272	9.29618e-17	4.48265e-15	-
Unigene37987	87	19	15.08	3.16	-2.25464	2.0332e-12	4.84055e-11	-
Unigene19037	87	22	15.08	3.66	-2.04272	3.93832e-11	8.20093e-10	gi|20269881|gb|AAM18084.1|/5.22447e-18/flavanone 3-hydroxylase [Pyrus communis]
Unigene5296	87	25	15.08	4.16	-1.85798	5.55008e-10	1.02035e-08	gi|225445968|ref|XP_002265761.1|/1.66173e-83/PREDICTED: hypothetical protein [Vitis vinifera]
Unigene16770	87	39	15.08	6.49	-1.21635	5.74208e-06	6.11557e-05	gi|255542694|ref|XP_002512410.1|/1.46221e-76/conserved hypothetical protein [Ricinus communis]
Unigene51381	87	41	15.08	6.82	-1.14479	1.55878e-05	0.000153583	gi|297741477|emb|CBI32609.3|/1.1635e-104/unnamed protein product [Vitis vinifera]
Unigene14609	87	43	15.08	7.16	-1.0746	3.96776e-05	0.000357648	gi|255558526|ref|XP_002520288.1|/1.41815e-54/conserved hypothetical protein [Ricinus communis]
Unigene29875	88	303	15.25	50.42	1.72519	3.75256e-14	1.51702e-12	-
Unigene18232	88	243	15.25	40.44	1.40697	3.75256e-14	1.51972e-12	-
Unigene41194	88	217	15.25	36.11	1.24359	9.6545e-13	2.42e-11	gi|255566919|ref|XP_002524442.1|/6.69209e-18/protein arginine n-methyltransferase, putative [Ricinus communis]
Unigene37956	88	199	15.25	33.11	1.11846	3.27024e-10	6.12598e-09	-
Unigene32758	88	40	15.25	6.66	-1.19522	6.72194e-06	7.05029e-05	-
Unigene54896	88	42	15.25	6.99	-1.12544	1.79228e-05	0.000173806	gi|255558804|ref|XP_002520425.1|/4.46027e-172/laccase, putative [Ricinus communis]
Unigene51651	89	340	15.42	56.58	1.87549	2.4425e-15	1.10961e-13	gi|18411917|ref|NP_567228.1|/2.15068e-85/epoxide hydrolase, putative [Arabidopsis thaliana]
Unigene50206	89	246	15.42	40.94	1.40871	2.4425e-15	1.1074e-13	gi|224127832|ref|XP_002320175.1|/4.01331e-87/predicted protein [Populus trichocarpa]
Unigene46909	89	186	15.42	30.95	1.00514	2.58892e-08	3.95197e-07	gi|225424095|ref|XP_002282854.1|/5.56276e-20/PREDICTED: hypothetical protein [Vitis vinifera]
Unigene9426	89	0	15.42	0.01	-10.5906	2.5674e-28	1.66006e-26	gi|225427886|ref|XP_002276605.1|/2.49967e-85/PREDICTED: similar to predicted protein [Vitis vinifera]
Unigene18154	90	230	15.6	38.27	1.29467	0	0	-
Unigene15759	90	215	15.6	35.78	1.19761	5.04708e-12	1.1396e-10	-
Unigene33021	90	15	15.6	2.5	-2.64155	3.97442e-15	1.77717e-13	gi|224103201|ref|XP_002312964.1|/4.21436e-44/plant synaptotagmin [Populus trichocarpa]
Unigene11873	90	24	15.6	3.99	-1.96709	5.6096e-11	1.14815e-09	gi|297850180|ref|XP_002892971.1|/7.26548e-112/hypothetical protein ARALYDRAFT_889199 [Arabidopsis lyrata subsp. lyrata]
Unigene55154	90	25	15.6	4.16	-1.90689	1.34593e-10	2.62271e-09	gi|225448633|ref|XP_002279331.1|/1.11697e-96/PREDICTED: hypothetical protein [Vitis vinifera]
Unigene16984	90	27	15.6	4.49	-1.79676	7.0815e-10	1.28529e-08	gi|225458774|ref|XP_002283258.1|/0/PREDICTED: hypothetical protein [Vitis vinifera]
Unigene15338	90	42	15.6	6.99	-1.15818	9.07424e-06	9.33257e-05	gi|224116872|ref|XP_002317415.1|/0/predicted protein [Populus trichocarpa]
Unigene53955	91	205	15.77	34.11	1.11301	2.08872e-10	3.96822e-09	-
Unigene51257	91	17	15.77	2.83	-2.47831	2.60774e-14	1.07134e-12	gi|224066020|ref|XP_002301998.1|/7.90671e-90/predicted protein [Populus trichocarpa]
Unigene48404	91	21	15.77	3.49	-2.17588	1.99739e-12	4.76525e-11	gi|255625797|gb|ACU13243.1|/2.95137e-34/unknown [Glycine max]
Unigene43309	91	34	15.77	5.66	-1.47831	6.97832e-08	1.00587e-06	gi|225439625|ref|XP_002266365.1|/1.85922e-07/PREDICTED: hypothetical protein [Vitis vinifera]
Unigene3548	91	38	15.77	6.32	-1.31919	7.7407e-07	9.56971e-06	gi|224109890|ref|XP_002315345.1|/3.2075e-18/predicted protein [Populus trichocarpa]
Unigene46277	91	40	15.77	6.66	-1.24359	2.30688e-06	2.63975e-05	gi|163639429|gb|ABY28265.1|/1.81921e-25/ethylene receptor ETR2 [Actinidia deliciosa]
Unigene52404	91	41	15.77	6.82	-1.20934	3.88162e-06	4.26379e-05	gi|225452114|ref|XP_002281016.1|/6.21037e-12/PREDICTED: hypothetical protein [Vitis vinifera]
Unigene15158	91	46	15.77	7.65	-1.04365	4.13792e-05	0.000371662	gi|255551200|ref|XP_002516647.1|/2.05323e-76/Phytol kinase 1, chloroplast precursor, putative [Ricinus communis]
Unigene49506	92	205	15.94	34.11	1.09754	3.34622e-10	6.25287e-09	gi|255633912|gb|ACU17317.1|/2.36535e-46/unknown [Glycine max]
Unigene56694	92	200	15.94	33.28	1.062	1.53719e-09	2.68507e-08	gi|225424512|ref|XP_002285238.1|/0/PREDICTED: hypothetical protein [Vitis vinifera]
Unigene17652	92	35	15.94	5.82	-1.45356	8.79396e-08	1.25723e-06	-
Unigene45881	92	41	15.94	6.82	-1.22481	2.72032e-06	3.05902e-05	gi|255546257|ref|XP_002514188.1|/6.86458e-72/AP-4 complex subunit sigma-1, putative [Ricinus communis]
Unigene30699	93	333	16.11	55.41	1.78219	6.63914e-14	2.47716e-12	gi|15225267|ref|NP_180191.1|/3.07214e-15/uricase / urate oxidase / nodulin 35, putative [Arabidopsis thaliana]
Unigene47443	93	318	16.11	52.92	1.71586	6.63914e-14	2.48531e-12	-
Unigene54536	93	279	16.11	46.43	1.5271	6.63914e-14	2.48123e-12	gi|255587544|ref|XP_002534306.1|/1.33113e-114/Protein kinase APK1B, chloroplast precursor, putative [Ricinus communis]
Unigene56891	93	266	16.11	44.26	1.45805	6.63914e-14	2.47311e-12	gi|225445836|ref|XP_002275550.1|/3.002e-19/PREDICTED: hypothetical protein [Vitis vinifera]
Unigene29597	93	246	16.11	40.94	1.34555	6.68354e-14	2.48152e-12	-
Unigene39430	93	199	16.11	33.11	1.03931	3.2349e-09	5.44976e-08	-
Unigene828	93	37	16.11	6.16	-1.38695	2.0164e-07	2.72687e-06	gi|225428861|ref|XP_002282435.1|/5.39319e-41/PREDICTED: hypothetical protein [Vitis vinifera]
Unigene51072	94	353	16.29	58.74	1.85036	0	0	gi|225443710|ref|XP_002267082.1|/4.41832e-29/PREDICTED: hypothetical protein [Vitis vinifera]
Unigene51324	94	315	16.29	52.42	1.68613	0	0	gi|8843745|dbj|BAA97293.1|/8.37007e-63/unnamed protein product [Arabidopsis thaliana]
Unigene46692	94	238	16.29	39.6	1.28151	0	0	-
Unigene27724	94	237	16.29	39.44	1.27567	0	0	-
Unigene10419	94	205	16.29	34.11	1.06621	8.38938e-10	1.51301e-08	-
Unigene188	94	29	16.29	4.83	-1.75389	5.56334e-10	1.02197e-08	gi|19347816|gb|AAL86321.1|/3.44716e-54/putative poly(A)-binding protein [Arabidopsis thaliana]
Unigene43687	94	38	16.29	6.32	-1.36599	2.47376e-07	3.29064e-06	gi|224121656|ref|XP_002318639.1|/8.34348e-59/nucleobase ascorbate transporter [Populus trichocarpa]
Unigene38115	94	46	16.29	7.65	-1.09045	1.56718e-05	0.000154345	gi|255568247|ref|XP_002525098.1|/5.54243e-44/ubiquitin-conjugating enzyme m, putative [Ricinus communis]
Unigene48620	95	401	16.46	66.73	2.01937	2.33146e-14	9.66558e-13	gi|133249|sp|P19684.1|ROC5_NICSY/2.22417e-61/RecName: Full=33 kDa ribonucleoprotein, chloroplastic; Flags: Precursor
Unigene31375	95	314	16.46	52.25	1.66647	2.33146e-14	9.64801e-13	gi|255544808|ref|XP_002513465.1|/6.60276e-37/Protein MSF1, putative [Ricinus communis]
Unigene3235	95	223	16.46	37.11	1.17284	4.85078e-12	1.09636e-10	gi|224061172|ref|XP_002300362.1|/2.13983e-138/multidrug resistance protein ABC transporter family [Populus trichocarpa]
Unigene41096	95	218	16.46	36.28	1.14021	2.39728e-11	5.10881e-10	-
Unigene1006	95	198	16.46	32.95	1.00131	1.02633e-08	1.6404e-07	-
Unigene38803	95	11	16.46	1.83	-3.16905	7.49898e-19	4.0065e-17	gi|217073254|gb|ACJ84986.1|/4.40154e-09/unknown [Medicago truncatula]
Unigene25697	95	26	16.46	4.33	-1.92653	2.94334e-11	6.20857e-10	-
Unigene443	95	36	16.46	5.99	-1.45834	4.94856e-08	7.31834e-07	gi|297738782|emb|CBI28027.3|/1.15645e-139/unnamed protein product [Vitis vinifera]
Unigene39462	96	429	16.63	71.39	2.10193	0	0	gi|255563885|ref|XP_002522942.1|/5.68801e-09/conserved hypothetical protein [Ricinus communis]
Unigene44994	96	404	16.63	67.23	2.01532	0	0	gi|197312875|gb|ACH63218.1|/3.37544e-30/ribosomal protein L36 [Rheum australe]
Unigene28523	96	357	16.63	59.41	1.83692	0	0	-
Unigene52977	96	324	16.63	53.92	1.69703	0	0	gi|15233726|ref|NP_194714.1|/1.9321e-30/unknown protein [Arabidopsis thaliana]
Unigene55758	96	297	16.63	49.42	1.57131	0	0	gi|225423545|ref|XP_002272103.1|/0/PREDICTED: hypothetical protein [Vitis vinifera]
Unigene55714	96	239	16.63	39.77	1.25789	0	0	gi|224111448|ref|XP_002315859.1|/2.00367e-105/predicted protein [Populus trichocarpa]
Unigene13657	96	231	16.63	38.44	1.20882	4.8983e-13	1.31624e-11	-
Unigene8592	96	224	16.63	37.28	1.16461	5.66592e-12	1.27301e-10	gi|29124975|gb|AAO63777.1|/9.16605e-59/cyclophilin [Populus tremuloides]
Unigene56460	96	200	16.63	33.28	1.00087	8.79734e-09	1.41304e-07	gi|255562528|ref|XP_002522270.1|/6.61473e-112/Heat shock factor protein, putative [Ricinus communis]
Unigene51781	96	24	16.63	3.99	-2.05933	2.95768e-12	6.91848e-11	gi|294463400|gb|ADE77231.1|/2.0817e-43/unknown [Picea sitchensis]
Unigene44300	97	302	16.81	50.25	1.5798	9.12604e-14	3.26586e-12	-
Unigene47549	97	269	16.81	44.76	1.41289	9.12604e-14	3.271e-12	gi|225462908|ref|XP_002264571.1|/1.31746e-54/PREDICTED: hypothetical protein isoform 1 [Vitis vinifera]
Unigene36899	97	2	16.81	0.33	-5.67071	1.11843e-27	7.17053e-26	gi|224141759|ref|XP_002324232.1|/1.18699e-14/predicted protein [Populus trichocarpa]
Unigene40854	97	33	16.81	5.49	-1.61444	2.8984e-09	4.93031e-08	gi|22854880|gb|AAN09798.1|/1.06631e-47/benzoyl coenzyme A: benzyl alcohol benzoyl transferase [Nicotiana tabacum]
Unigene54370	98	252	16.98	41.93	1.30415	2.75336e-14	1.12709e-12	gi|118489341|gb|ABK96475.1|/1.51648e-123/unknown [Populus trichocarpa x Populus deltoides]
Unigene56945	98	248	16.98	41.27	1.28126	3.17524e-14	1.29282e-12	gi|297742188|emb|CBI33975.3|/0/unnamed protein product [Vitis vinifera]
Unigene30438	99	254	17.15	42.27	1.30143	4.08562e-14	1.64582e-12	gi|297808467|ref|XP_002872117.1|/3.52384e-38/oxidoreductase [Arabidopsis lyrata subsp. lyrata]
Unigene47570	99	237	17.15	39.44	1.20145	4.22772e-13	1.15792e-11	gi|255632816|gb|ACU16761.1|/5.548e-45/unknown [Glycine max]
Unigene53207	99	220	17.15	36.61	1.09403	8.59652e-11	1.7193e-09	gi|224110650|ref|XP_002315591.1|/1.14423e-118/predicted protein [Populus trichocarpa]
Unigene16400	99	210	17.15	34.95	1.02708	1.73409e-09	3.01742e-08	gi|225461912|ref|XP_002265434.1|/0/PREDICTED: hypothetical protein [Vitis vinifera]
Unigene16969	99	24	17.15	3.99	-2.10375	6.61102e-13	1.71375e-11	gi|225426693|ref|XP_002281735.1|/5.16593e-158/PREDICTED: hypothetical protein [Vitis vinifera]
Unigene50172	99	44	17.15	7.32	-1.22829	1.06235e-06	1.2875e-05	gi|18424719|ref|NP_568974.1|/1.57407e-59/ATFP3; metal ion binding / transition metal ion binding [Arabidopsis thaliana]
Unigene34114	100	24	17.33	3.99	-2.11881	3.99708e-13	1.11079e-11	-
Unigene35973	100	31	17.33	5.16	-1.74783	1.75555e-10	3.3605e-09	gi|296936651|gb|ADH94324.1|/7.99653e-43/photosystem II protein D1 [Syzygium cumini]
Unigene57034	100	51	17.33	8.49	-1.02944	2.08386e-05	0.000200884	gi|225464936|ref|XP_002275292.1|/0/PREDICTED: hypothetical protein [Vitis vinifera]
Unigene56776	101	365	17.5	60.74	1.79529	0	0	gi|225426834|ref|XP_002276689.1|/3.0114e-119/PREDICTED: hypothetical protein [Vitis vinifera]
Unigene13240	101	253	17.5	42.1	1.26647	0	0	-
Unigene31580	101	222	17.5	36.94	1.07783	1.17175e-10	2.29511e-09	gi|57012880|sp|Q9SXS8.1|ERF3_TOBAC/6.20873e-19/RecName: Full=Ethylene-responsive transcription factor 3; AltName: Full=Ethylene-responsive element-binding factor 3 homolog; AltName: Full=Ethylene-responsive element-binding factor 5; Short=EREBP-5; AltName
Unigene56856	101	220	17.5	36.61	1.06488	2.14652e-10	4.06446e-09	gi|255555919|ref|XP_002518995.1|/0/GTP-binding protein alpha subunit, gna, putative [Ricinus communis]
Unigene37948	101	214	17.5	35.61	1.02493	1.27652e-09	2.25571e-08	gi|255560072|ref|XP_002521054.1|/7.06835e-23/aminobutyrate aminotransferase, putative [Ricinus communis]
Unigene376	101	31	17.5	5.16	-1.76191	1.11714e-10	2.19379e-09	gi|296085962|emb|CBI31403.3|/4.18822e-98/unnamed protein product [Vitis vinifera]
Unigene3500	101	47	17.5	7.82	-1.16211	2.39498e-06	2.72685e-05	-
Unigene10632	101	48	17.5	7.99	-1.13109	3.8784e-06	4.26231e-05	gi|255634473|gb|ACU17601.1|/6.04947e-06/unknown [Glycine max]
Unigene14564	102	418	17.67	69.56	1.97696	0	0	gi|297745286|emb|CBI40366.3|/2.17822e-99/unnamed protein product [Vitis vinifera]
Unigene56747	102	223	17.67	37.11	1.07051	1.36269e-10	2.64857e-09	gi|224100939|ref|XP_002312077.1|/1.90963e-142/predicted protein [Populus trichocarpa]
Unigene14164	102	219	17.67	36.44	1.04422	4.52142e-10	8.35288e-09	gi|224059124|ref|XP_002299727.1|/7.25183e-36/predicted protein [Populus trichocarpa]
Unigene22687	102	17	17.67	2.83	-2.64243	5.7918e-17	2.8167e-15	gi|225455830|ref|XP_002273001.1|/1.65118e-24/PREDICTED: hypothetical protein [Vitis vinifera]
Unigene39226	102	31	17.67	5.16	-1.77586	7.09338e-11	1.43891e-09	gi|225438635|ref|XP_002281281.1|/1.26577e-24/PREDICTED: hypothetical protein [Vitis vinifera]
Unigene52217	102	46	17.67	7.65	-1.20777	1.02651e-06	1.24738e-05	gi|224101061|ref|XP_002312125.1|/2.65434e-68/predicted protein [Populus trichocarpa]
Unigene38839	102	52	17.67	8.65	-1.03053	1.70606e-05	0.000166581	gi|255585115|ref|XP_002533263.1|/7.72422e-14/conserved hypothetical protein [Ricinus communis]
Unigene45009	103	359	17.85	59.74	1.74277	5.10702e-15	2.24827e-13	gi|225444157|ref|XP_002270585.1|/3.84413e-42/PREDICTED: hypothetical protein [Vitis vinifera]
Unigene47272	103	347	17.85	57.74	1.69365	5.10702e-15	2.25701e-13	-
Unigene51098	103	331	17.85	55.08	1.6256	5.10702e-15	2.25263e-13	gi|224121266|ref|XP_002318540.1|/1.51687e-61/predicted protein [Populus trichocarpa]
Unigene55978	103	303	17.85	50.42	1.49807	5.10702e-15	2.2614e-13	gi|225461518|ref|XP_002282613.1|/4.4862e-90/PREDICTED: hypothetical protein [Vitis vinifera]
Unigene48738	103	238	17.85	39.6	1.14958	2.07678e-12	4.93398e-11	gi|224094859|ref|XP_002310267.1|/7.24017e-31/predicted protein [Populus trichocarpa]
Unigene52521	103	223	17.85	37.11	1.05588	2.13998e-10	4.05545e-09	gi|37653251|emb|CAD79348.1|/3.77238e-57/ferredoxin precursor [Digitalis lanata]
Unigene297	103	48	17.85	7.99	-1.15966	1.96639e-06	2.27067e-05	gi|297742504|emb|CBI34653.3|/4.85247e-32/unnamed protein product [Vitis vinifera]
Unigene48008	104	13	18.02	2.16	-3.0605	7.19068e-20	3.97233e-18	gi|225432632|ref|XP_002278182.1|/3.75545e-71/PREDICTED: hypothetical protein [Vitis vinifera]
Unigene37840	104	21	18.02	3.49	-2.3683	2.21362e-15	1.00764e-13	-
Unigene45209	104	50	18.02	8.32	-1.11494	3.64466e-06	4.02682e-05	gi|118483734|gb|ABK93760.1|/2.22363e-08/unknown [Populus trichocarpa]
Unigene41444	104	51	18.02	8.49	-1.08576	5.77674e-06	6.14673e-05	gi|297735482|emb|CBI17922.3|/3.19105e-15/unnamed protein product [Vitis vinifera]
Unigene45749	105	466	18.19	77.55	2.09198	0	0	gi|297738806|emb|CBI28051.3|/9.90006e-07/unnamed protein product [Vitis vinifera]
Unigene27508	105	395	18.19	65.73	1.85341	0	0	-
Unigene39664	105	311	18.19	51.75	1.50841	0	0	-
Unigene55326	105	285	18.19	47.43	1.38265	0	0	gi|255568657|ref|XP_002525302.1|/8.74627e-60/conserved hypothetical protein [Ricinus communis]
Unigene43339	105	254	18.19	42.27	1.21649	0	0	gi|225436632|ref|XP_002280089.1|/1.72151e-29/PREDICTED: hypothetical protein [Vitis vinifera]
Unigene24412	105	12	18.19	2	-3.18507	8.3749e-21	4.70649e-19	-
Unigene24720	105	13	18.19	2.16	-3.07404	3.94982e-20	2.19263e-18	gi|225470587|ref|XP_002273994.1|/3.65026e-35/PREDICTED: hypothetical protein [Vitis vinifera]
Unigene10570	105	22	18.19	3.66	-2.31323	3.89006e-15	1.74287e-13	-
Unigene53334	105	27	18.19	4.49	-2.01836	5.65878e-13	1.49935e-11	gi|225424819|ref|XP_002271980.1|/3.61556e-43/PREDICTED: hypothetical protein isoform 2 [Vitis vinifera]
Unigene27317	105	29	18.19	4.83	-1.91305	3.358e-12	7.79878e-11	gi|255538122|ref|XP_002510126.1|/2.49791e-12/GAST1 protein precursor, putative [Ricinus communis]
Unigene56337	106	315	18.37	52.42	1.51277	0	0	gi|147777091|emb|CAN67843.1|/9.41144e-60/hypothetical protein [Vitis vinifera]
Unigene40424	106	242	18.37	40.27	1.13235	2.46846e-12	5.82802e-11	gi|255551205|ref|XP_002516649.1|/1.91358e-12/Protein ABIL2, putative [Ricinus communis]
Unigene52796	106	223	18.37	37.11	1.01446	7.94234e-10	1.43353e-08	gi|255631416|gb|ACU16075.1|/2.64619e-69/unknown [Glycine max]
Unigene51466	106	32	18.37	5.33	-1.78514	2.53168e-11	5.38012e-10	gi|22854880|gb|AAN09798.1|/5.55248e-62/benzoyl coenzyme A: benzyl alcohol benzoyl transferase [Nicotiana tabacum]
Unigene43194	106	48	18.37	7.99	-1.20108	6.94986e-07	8.71989e-06	-
Unigene43951	107	385	18.54	64.07	1.78901	0	0	gi|297797844|ref|XP_002866806.1|/4.90356e-14/hypothetical protein ARALYDRAFT_490619 [Arabidopsis lyrata subsp. lyrata]
Unigene4604	107	228	18.54	37.94	1.03308	2.8346e-10	5.32746e-09	gi|297796557|ref|XP_002866163.1|/2.59238e-10/peptidase M16 family protein [Arabidopsis lyrata subsp. lyrata]
Unigene8385	107	227	18.54	37.77	1.0266	3.80224e-10	7.07018e-09	gi|225457182|ref|XP_002280557.1|/1.44364e-94/PREDICTED: hypothetical protein [Vitis vinifera]
Unigene12707	107	225	18.54	37.44	1.01394	6.81338e-10	1.2386e-08	gi|296086723|emb|CBI32358.3|/3.09972e-10/unnamed protein product [Vitis vinifera]
Unigene49585	108	523	18.71	87.03	2.2177	0	0	gi|57471999|gb|AAW51125.1|/5.33787e-38/putative alcohol acyl-transferases [Cucumis melo]
Unigene53121	108	340	18.71	56.58	1.59648	0	0	gi|296087760|emb|CBI35016.3|/3.08418e-31/unnamed protein product [Vitis vinifera]
Unigene49863	108	274	18.71	45.6	1.28522	0	0	gi|224060656|ref|XP_002300249.1|/6.51025e-71/predicted protein [Populus trichocarpa]
Unigene52704	108	227	18.71	37.77	1.01343	5.8451e-10	1.06769e-08	gi|225440908|ref|XP_002282804.1|/1.38622e-70/PREDICTED: hypothetical protein [Vitis vinifera]
Unigene14482	108	15	18.71	2.5	-2.90381	1.25425e-19	6.87873e-18	gi|224091933|ref|XP_002309405.1|/1.04949e-93/predicted protein [Populus trichocarpa]
Unigene56013	108	45	18.71	7.49	-1.32077	6.76746e-08	9.77331e-07	gi|225445652|ref|XP_002265472.1|/1.0745e-107/PREDICTED: hypothetical protein [Vitis vinifera]
Unigene46241	108	54	18.71	8.99	-1.05742	6.06586e-06	6.43332e-05	-
Unigene56606	109	415	18.89	69.06	1.87023	0	0	gi|296084383|emb|CBI24771.3|/5.60521e-173/unnamed protein product [Vitis vinifera]
Unigene39044	109	235	18.89	39.11	1.04991	8.59798e-11	1.71809e-09	gi|297742279|emb|CBI34428.3|/3.69585e-24/unnamed protein product [Vitis vinifera]
Unigene29952	109	232	18.89	38.61	1.03135	2.08892e-10	3.96529e-09	-
Unigene21796	109	4	18.89	0.67	-4.81732	7.61232e-29	4.99298e-27	gi|168988202|gb|ACA35272.1|/5.35698e-15/unknown protein [Cucumis sativus]
Unigene20040	109	30	18.89	4.99	-1.92051	1.18664e-12	2.92928e-11	-
Unigene23537	109	40	18.89	6.66	-1.50403	2.2032e-09	3.79024e-08	-
Unigene35773	109	42	18.89	6.99	-1.43426	7.84098e-09	1.27109e-07	gi|108862250|gb|ABA95924.2|/3.51281e-14/expressed protein [Oryza sativa (japonica cultivar-group)]
Unigene46126	109	46	18.89	7.65	-1.30409	8.14782e-08	1.16779e-06	gi|224110074|ref|XP_002315405.1|/4.15605e-43/predicted protein [Populus trichocarpa]
Unigene55851	110	337	19.06	56.08	1.55694	0	0	gi|225450073|ref|XP_002277668.1|/4.79796e-174/PREDICTED: hypothetical protein isoform 2 [Vitis vinifera]
Unigene41537	110	325	19.06	54.08	1.50455	0	0	-
Unigene7362	110	312	19.06	51.92	1.44574	0	0	-
Unigene56365	110	276	19.06	45.93	1.26889	0	0	gi|22331208|ref|NP_188686.2|/0/PAP18 (PURPLE ACID PHOSPHATASE 18); acid phosphatase/ protein serine/threonine phosphatase [Arabidopsis thaliana]
Unigene29715	110	54	19.06	8.99	-1.08416	3.17974e-06	3.54238e-05	-
Unigene18865	111	321	19.23	53.42	1.47402	0	0	gi|297734068|emb|CBI15315.3|/7.54961e-25/unnamed protein product [Vitis vinifera]
Unigene21262	111	26	19.23	4.33	-2.15092	1.08816e-14	4.69062e-13	gi|131194|sp|P12357.1|PSAG_SPIOL/7.26247e-12/RecName: Full=Photosystem I reaction center subunit V, chloroplastic; AltName: Full=PSI-G; AltName: Full=Photosystem I 9 kDa protein; Flags: Precursor
Unigene40701	111	49	19.23	8.15	-1.23849	1.97706e-07	2.68484e-06	gi|224083705|ref|XP_002307092.1|/1.77221e-34/predicted protein [Populus trichocarpa]
Unigene4890	111	53	19.23	8.82	-1.12451	1.44072e-06	1.69812e-05	gi|147768692|emb|CAN71659.1|/3.54339e-61/hypothetical protein [Vitis vinifera]
Unigene4517	111	55	19.23	9.15	-1.07152	3.60428e-06	3.98995e-05	gi|4827251|dbj|BAA77604.1|/7.28549e-34/plastidic aldolase NPALDP1 [Nicotiana paniculata]
Unigene15653	112	273	19.41	45.43	1.22685	0	0	gi|225448390|ref|XP_002271416.1|/6.23457e-123/PREDICTED: hypothetical protein [Vitis vinifera]
Unigene15441	112	18	19.41	3	-2.69377	7.3001e-19	3.91864e-17	gi|255587675|ref|XP_002534352.1|/0/GTP cyclohydrolase II, putative [Ricinus communis]
Unigene55785	112	37	19.41	6.16	-1.6558	7.8383e-11	1.58016e-09	gi|224083091|ref|XP_002306945.1|/1.87814e-106/predicted protein [Populus trichocarpa]
Unigene51455	112	48	19.41	7.99	-1.28053	8.07498e-08	1.15808e-06	gi|255564278|ref|XP_002523136.1|/1.79447e-44/mitochondrial carrier protein, putative [Ricinus communis]
Unigene51864	113	588	19.58	97.85	2.32119	2.28262e-13	6.95481e-12	gi|255548165|ref|XP_002515139.1|/1.14546e-81/cathepsin B, putative [Ricinus communis]
Unigene55089	113	401	19.58	66.73	1.76895	2.28262e-13	6.97348e-12	gi|255536929|ref|XP_002509531.1|/1.50979e-45/chloride channel clc, putative [Ricinus communis]
Unigene52439	113	339	19.58	56.41	1.52657	2.28262e-13	6.96413e-12	gi|296084545|emb|CBI25566.3|/2.3261e-83/unnamed protein product [Vitis vinifera]
Unigene55893	113	266	19.58	44.26	1.17662	2.65122e-13	7.86724e-12	gi|225448605|ref|XP_002278805.1|/6.43507e-102/PREDICTED: hypothetical protein [Vitis vinifera]
Unigene48514	113	253	19.58	42.1	1.10444	2.4929e-12	5.87963e-11	gi|255547682|ref|XP_002514898.1|/6.90725e-23/calmodulin-binding transcription activator (camta), plants, putative [Ricinus communis]
Unigene57137	113	240	19.58	39.94	1.02845	1.13689e-10	2.23065e-09	gi|296082973|emb|CBI22274.3|/0/unnamed protein product [Vitis vinifera]
Unigene54094	113	38	19.58	6.32	-1.63138	1.04617e-10	2.06154e-09	gi|297740592|emb|CBI30774.3|/6.66571e-81/unnamed protein product [Vitis vinifera]
Unigene53054	113	47	19.58	7.82	-1.32414	3.20456e-08	4.8238e-07	gi|224143077|ref|XP_002324842.1|/1.51821e-115/predicted protein [Populus trichocarpa]
Unigene51168	114	264	19.75	43.93	1.15335	2.12496e-13	6.52687e-12	gi|224094386|ref|XP_002310151.1|/2.35375e-70/predicted protein [Populus trichocarpa]
Unigene10034	114	57	19.75	9.49	-1.05737	3.33802e-06	3.70964e-05	gi|297746274|emb|CBI16330.3|/5.53737e-128/unnamed protein product [Vitis vinifera]
Unigene31798	115	283	19.93	47.09	1.24048	0	0	-
Unigene149	115	281	19.93	46.76	1.23033	0	0	-
Unigene15285	115	59	19.93	9.82	-1.02115	5.7748e-06	6.14754e-05	gi|255542486|ref|XP_002512306.1|/1.28457e-90/zinc finger protein, putative [Ricinus communis]
Unigene21594	116	996	20.1	165.74	3.04365	1.19238e-13	4.05659e-12	-
Unigene42039	116	247	20.1	41.1	1.03194	5.3667e-11	1.10141e-09	gi|1070002|emb|CAA62262.1|/6.80952e-10/biotin carboxyl carrier protein [Brassica napus]
Unigene44631	116	242	20.1	40.27	1.00251	2.28988e-10	4.32153e-09	-
Unigene32149	117	410	20.27	68.23	1.75106	1.60538e-13	5.17542e-12	-
Unigene54462	117	378	20.27	62.9	1.63371	1.60538e-13	5.18277e-12	gi|255570075|ref|XP_002526000.1|/9.2093e-76/cleavage and polyadenylation specificity factor, putative [Ricinus communis]
Unigene56779	117	254	20.27	42.27	1.06029	1.06015e-11	2.34263e-10	gi|255646553|gb|ACU23751.1|/0/unknown [Glycine max]
Unigene44389	117	251	20.27	41.77	1.04312	2.56646e-11	5.44386e-10	-
Unigene21271	117	16	20.27	2.66	-2.92985	2.64494e-21	1.50497e-19	-
Unigene17631	118	294	20.45	48.92	1.25832	0	0	-
Unigene8273	118	24	20.45	3.99	-2.35764	3.50544e-17	1.72319e-15	gi|222619611|gb|EEE55743.1|/3.63655e-09/hypothetical protein OsJ_04244 [Oryza sativa Japonica Group]
Unigene34288	118	51	20.45	8.49	-1.26826	4.5677e-08	6.77269e-07	-
Unigene46965	118	55	20.45	9.15	-1.16026	3.5272e-07	4.57691e-06	gi|288558799|gb|ACV87307.2|/4.61451e-30/glycosyltransferase [Populus deltoides]
Unigene35540	119	372	20.62	61.9	1.5859	0	0	-
Unigene56949	119	263	20.62	43.77	1.0859	1.56608e-12	3.8e-11	gi|225456633|ref|XP_002266733.1|/0/PREDICTED: hypothetical protein [Vitis vinifera]
Unigene54995	119	34	20.62	5.66	-1.86517	3.1759e-13	9.11519e-12	gi|225462350|ref|XP_002265884.1|/5.16894e-99/PREDICTED: hypothetical protein [Vitis vinifera]
Unigene30440	119	37	20.62	6.16	-1.74304	3.54544e-12	8.20897e-11	-
Unigene31053	120	419	20.79	69.72	1.74568	0	0	gi|224057715|ref|XP_002299300.1|/6.03319e-14/predicted protein [Populus trichocarpa]
Unigene23729	120	368	20.79	61.24	1.55858	0	0	-
Unigene57120	120	289	20.79	48.09	1.20985	0	0	gi|225463768|ref|XP_002267403.1|/0/PREDICTED: hypothetical protein [Vitis vinifera]
Unigene42847	120	272	20.79	45.26	1.12235	5.72876e-14	2.18769e-12	gi|296083412|emb|CBI23365.3|/2.36239e-26/unnamed protein product [Vitis vinifera]
Unigene41531	120	21	20.79	3.49	-2.57459	3.58998e-19	1.94081e-17	gi|296084363|emb|CBI24751.3|/1.46861e-44/unnamed protein product [Vitis vinifera]
Unigene45521	120	39	20.79	6.49	-1.6796	1.03206e-11	2.28276e-10	gi|224084676|ref|XP_002307384.1|/3.81236e-19/predicted protein [Populus trichocarpa]
Unigene14338	121	382	20.97	63.57	1.60002	1.04361e-14	4.50713e-13	gi|166209891|gb|ABL89187.3|/4.04404e-38/high affinity nitrate transporter [Spinacia oleracea]
Unigene51480	121	379	20.97	63.07	1.58863	1.04361e-14	4.5157e-13	gi|297745856|emb|CBI15912.3|/4.54221e-64/unnamed protein product [Vitis vinifera]
Unigene42574	121	21	20.97	3.49	-2.58703	2.05818e-19	1.118e-17	-
Unigene17492	121	56	20.97	9.32	-1.16993	2.0597e-07	2.77718e-06	-
Unigene22126	122	373	21.14	62.07	1.55392	8.90398e-14	3.20149e-12	-
Unigene37895	122	314	21.14	52.25	1.30546	8.90398e-14	3.20656e-12	-
Unigene22255	122	257	21.14	42.77	1.01662	3.85138e-11	8.04196e-10	-
Unigene48464	122	22	21.14	3.66	-2.53006	3.99898e-19	2.1568e-17	-
Unigene39769	122	31	21.14	5.16	-2.03453	5.34982e-15	2.35062e-13	-
Unigene16507	122	31	21.14	5.16	-2.03453	5.34982e-15	2.34609e-13	gi|224109926|ref|XP_002315357.1|/0/predicted protein [Populus trichocarpa]
Unigene24091	122	61	21.14	10.15	-1.0585	1.50808e-06	1.76836e-05	gi|225439970|ref|XP_002280999.1|/1.13735e-28/PREDICTED: hypothetical protein [Vitis vinifera]
Unigene46194	123	360	21.31	59.91	1.49127	0	0	gi|225439715|ref|XP_002268101.1|/2.95878e-12/PREDICTED: hypothetical protein [Vitis vinifera]
Unigene56605	123	359	21.31	59.74	1.48717	0	0	gi|225424631|ref|XP_002285492.1|/0/PREDICTED: hypothetical protein [Vitis vinifera]
Unigene15721	123	269	21.31	44.76	1.07068	1.66112e-12	4.02202e-11	-
Unigene50929	123	265	21.31	44.1	1.04925	5.6184e-12	1.26483e-10	gi|255562924|ref|XP_002522467.1|/1.01715e-30/P30 dbc protein, putative [Ricinus communis]
Unigene8320	123	35	21.31	5.82	-1.87244	1.12796e-13	3.90158e-12	gi|224105447|ref|XP_002313814.1|/2.214e-77/predicted protein [Populus trichocarpa]
Unigene47288	124	526	21.49	87.53	2.02611	1.63425e-13	5.23143e-12	gi|225448443|ref|XP_002274356.1|/1.21273e-20/PREDICTED: hypothetical protein isoform 2 [Vitis vinifera]
Unigene37337	124	430	21.49	71.55	1.73529	1.63425e-13	5.22408e-12	-
Unigene52178	124	348	21.49	57.91	1.43015	1.63425e-13	5.2388e-12	gi|225446090|ref|XP_002273403.1|/9.79486e-31/PREDICTED: hypothetical protein [Vitis vinifera]
Unigene52389	124	290	21.49	48.26	1.16716	1.67422e-13	5.32939e-12	gi|255540111|ref|XP_002511120.1|/1.45845e-37/DNA binding protein, putative [Ricinus communis]
Unigene32058	124	5	21.49	0.83	-4.69441	3.7549e-32	2.55873e-30	-
Unigene13232	124	21	21.49	3.49	-2.62237	3.8516e-20	2.14334e-18	-
Unigene41669	124	41	21.49	6.82	-1.65582	7.80516e-12	1.73482e-10	-
Unigene15010	124	41	21.49	6.82	-1.65582	7.80516e-12	1.73313e-10	gi|255550960|ref|XP_002516528.1|/5.91199e-119/tryptophanyl-tRNA synthetase, putative [Ricinus communis]
Unigene7577	124	53	21.49	8.82	-1.28481	1.50703e-08	2.3737e-07	gi|255583492|ref|XP_002532504.1|/3.86287e-40/protein phosphatase 2c, putative [Ricinus communis]
Unigene8909	124	58	21.49	9.65	-1.15506	1.95842e-07	2.66111e-06	gi|255558968|ref|XP_002520507.1|/5.96843e-48/tropinone reductase, putative [Ricinus communis]
Unigene13503	124	59	21.49	9.82	-1.12987	3.15652e-07	4.1194e-06	-
Unigene40767	124	62	21.49	10.32	-1.05822	1.23677e-06	1.48465e-05	-
Unigene31842	126	391	21.83	65.07	1.57568	1.3789e-13	4.56822e-12	-
Unigene50456	126	386	21.83	64.23	1.55694	1.3789e-13	4.58826e-12	gi|255585234|ref|XP_002533319.1|/2.3124e-77/phosphatidylinositol-4-phosphate 5-kinase, putative [Ricinus communis]
Unigene47562	126	380	21.83	63.23	1.5343	1.3789e-13	4.57488e-12	gi|225433688|ref|XP_002266909.1|/5.92753e-47/PREDICTED: hypothetical protein [Vitis vinifera]
Unigene45977	126	347	21.83	57.74	1.40326	1.3789e-13	4.58156e-12	-
Unigene5942	127	460	22.01	76.55	1.79824	1.39444e-13	4.613e-12	-
Unigene6130	127	292	22.01	48.59	1.1425	1.48104e-13	4.85712e-12	-
Unigene23988	127	41	22.01	6.82	-1.69032	2.10288e-12	4.99078e-11	-
Unigene49468	127	65	22.01	10.82	-1.02446	1.75422e-06	2.036e-05	gi|255560832|ref|XP_002521429.1|/1.41974e-43/conserved hypothetical protein [Ricinus communis]
Unigene27137	128	773	22.18	128.63	2.5359	6.23946e-14	2.36684e-12	-
Unigene55220	128	302	22.18	50.25	1.17986	6.28386e-14	2.37576e-12	gi|296087759|emb|CBI35015.3|/5.79105e-109/unnamed protein product [Vitis vinifera]
Unigene33322	128	278	22.18	46.26	1.06051	1.15108e-12	2.85077e-11	-
Unigene56303	128	18	22.18	3	-2.88622	7.19108e-23	4.21827e-21	gi|225445290|ref|XP_002281248.1|/0/PREDICTED: hypothetical protein [Vitis vinifera]
Unigene39433	128	27	22.18	4.49	-2.30447	4.6271e-18	2.39347e-16	gi|225442156|ref|XP_002275541.1|/2.05981e-59/PREDICTED: hypothetical protein [Vitis vinifera]
Unigene56117	128	29	22.18	4.83	-2.19916	3.74618e-17	1.83757e-15	gi|225431952|ref|XP_002272572.1|/0/PREDICTED: hypothetical protein [Vitis vinifera]
Unigene42477	128	43	22.18	7.16	-1.63123	5.85526e-12	1.31296e-10	-
Unigene7406	129	442	22.35	73.55	1.71845	0	0	gi|225459004|ref|XP_002285598.1|/4.445e-49/PREDICTED: hypothetical protein [Vitis vinifera]
Unigene55885	129	292	22.35	48.59	1.12038	0	0	gi|225459742|ref|XP_002285895.1|/2.59114e-151/PREDICTED: hypothetical protein [Vitis vinifera]
Unigene50953	129	13	22.35	2.16	-3.37117	1.72593e-26	1.08514e-24	gi|297736814|emb|CBI26015.3|/1.10813e-109/unnamed protein product [Vitis vinifera]
Unigene54080	129	51	22.35	8.49	-1.39644	7.2953e-10	1.32198e-08	gi|118484599|gb|ABK94173.1|/4.78816e-55/unknown [Populus trichocarpa]
Unigene47533	130	423	22.53	70.39	1.64352	0	0	gi|224059783|ref|XP_002299990.1|/4.36154e-18/predicted protein [Populus trichocarpa]
Unigene37124	130	403	22.53	67.06	1.57361	0	0	-
Unigene15100	131	483	22.7	80.37	1.82396	1.35669e-13	4.54093e-12	-
Unigene33825	131	409	22.7	68.06	1.58411	1.35669e-13	4.55432e-12	-
Unigene30548	131	408	22.7	67.89	1.58051	1.35669e-13	4.54762e-12	-
Unigene44382	132	373	22.87	62.07	1.44044	1.64535e-13	5.2522e-12	gi|224059208|ref|XP_002299768.1|/2.14799e-15/predicted protein [Populus trichocarpa]
Unigene51631	132	51	22.87	8.49	-1.42962	2.25676e-10	4.2661e-09	gi|255542130|ref|XP_002512129.1|/8.80736e-71/conserved hypothetical protein [Ricinus communis]
Unigene4141	132	55	22.87	9.15	-1.32161	2.3613e-09	4.05303e-08	gi|255637509|gb|ACU19081.1|/2.02865e-42/unknown [Glycine max]
Unigene26914	133	572	23.05	95.18	2.04589	1.40554e-13	4.62954e-12	-
Unigene52129	133	292	23.05	48.59	1.07589	2.93988e-13	8.52378e-12	-
Unigene28448	133	39	23.05	6.49	-1.82848	2.95168e-14	1.20611e-12	-
Unigene47856	133	56	23.05	9.32	-1.30636	2.84294e-09	4.84321e-08	gi|10444388|gb|AAG17888.1|/1.92852e-88/dihydrolipoamide dehydrogenase precursor [Solanum tuberosum]
Unigene18911	134	1051	23.22	174.89	2.91301	0	0	-
Unigene48667	134	660	23.22	109.83	2.24183	0	0	gi|225448000|ref|XP_002271027.1|/4.35972e-12/PREDICTED: similar to F-box family protein [Vitis vinifera]
Unigene16303	134	327	23.22	54.42	1.22877	0	0	gi|255573062|ref|XP_002527461.1|/1.35255e-104/serine-threonine protein kinase, plant-type, putative [Ricinus communis]
Unigene49173	135	360	23.39	59.91	1.3569	2.3892e-13	7.19288e-12	gi|634093|emb|CAA58803.1|/6.05417e-44/pullulanase [Spinacia oleracea]
Unigene56149	135	286	23.39	47.59	1.02477	2.45248e-12	5.79631e-11	gi|224065999|ref|XP_002301995.1|/0/predicted protein [Populus trichocarpa]
Unigene38393	137	444	23.74	73.88	1.63786	3.2263e-13	9.20183e-12	gi|940288|gb|AAA74208.1|/7.82402e-06/protein localized in the nucleoli of pea nuclei; ORF; putative [Pisum sativum]
Unigene40538	137	415	23.74	69.06	1.54053	3.2263e-13	9.21337e-12	gi|32351452|gb|AAP76387.1|/4.50214e-54/class III peroxidase [Gossypium hirsutum]
Unigene34587	137	356	23.74	59.24	1.31925	3.2263e-13	9.22495e-12	-
Unigene52391	137	290	23.74	48.26	1.02351	1.95466e-12	4.66821e-11	gi|255579242|ref|XP_002530467.1|/1.05249e-11/conserved hypothetical protein [Ricinus communis]
Unigene8751	137	50	23.74	8.32	-1.51266	1.60695e-11	3.48326e-10	-
Unigene9441	137	52	23.74	8.65	-1.45655	5.78038e-11	1.18098e-09	gi|225459818|ref|XP_002285916.1|/1.08709e-19/PREDICTED: hypothetical protein [Vitis vinifera]
Unigene44259	138	31	23.91	5.16	-2.21217	1.68742e-18	8.89022e-17	gi|255553418|ref|XP_002517750.1|/1.05894e-67/serine carboxypeptidase, putative [Ricinus communis]
Unigene56751	138	48	23.91	7.99	-1.58135	2.76998e-12	6.50617e-11	gi|296086225|emb|CBI31666.3|/7.52021e-147/unnamed protein product [Vitis vinifera]
Unigene55478	139	60	24.09	9.98	-1.27132	2.7891e-09	4.75505e-08	gi|147801375|emb|CAN61508.1|/1.28059e-25/hypothetical protein [Vitis vinifera]
Unigene46972	139	65	24.09	10.82	-1.15473	3.54604e-08	5.32023e-07	gi|296081692|emb|CBI20697.3|/4.33913e-12/unnamed protein product [Vitis vinifera]
Unigene7547	140	14	24.26	2.33	-3.38018	1.03753e-28	6.76627e-27	gi|255636983|gb|ACU18824.1|/6.48422e-44/unknown [Glycine max]
Unigene26492	141	59	24.43	9.82	-1.31486	7.74804e-10	1.40068e-08	-
Unigene39442	142	33	24.61	5.49	-2.16437	1.64457e-18	8.68454e-17	gi|99646728|emb|CAK22420.1|/2.22639e-21/germin-like protein [Beta vulgaris]
Unigene10960	142	73	24.61	12.15	-1.01829	4.9122e-07	6.25289e-06	-
Unigene42020	143	384	24.78	63.9	1.36664	0	0	gi|296086940|emb|CBI33173.3|/5.73793e-25/unnamed protein product [Vitis vinifera]
Unigene14745	143	36	24.78	5.99	-2.04855	1.80144e-17	9.03101e-16	gi|255549776|ref|XP_002515939.1|/1.71555e-32/conserved hypothetical protein [Ricinus communis]
Unigene53510	144	308	24.95	51.25	1.03851	3.03534e-13	8.75594e-12	gi|255557451|ref|XP_002519756.1|/5.56829e-63/vav3, putative [Ricinus communis]
Unigene10972	144	66	24.95	10.98	-1.18416	1.04748e-08	1.67185e-07	gi|224141275|ref|XP_002324000.1|/5.52592e-171/predicted protein [Populus trichocarpa]
Unigene24032	144	71	24.95	11.81	-1.07903	1.10035e-07	1.54497e-06	-
Unigene54416	144	71	24.95	11.81	-1.07903	1.10035e-07	1.54401e-06	gi|225456280|ref|XP_002283559.1|/1.02122e-135/PREDICTED: hypothetical protein [Vitis vinifera]
Unigene562	145	343	25.13	57.08	1.18357	2.4647e-14	1.01809e-12	gi|296086694|emb|CBI32329.3|/1.14403e-118/unnamed protein product [Vitis vinifera]
Unigene22535	145	316	25.13	52.58	1.0651	4.996e-14	1.92727e-12	-
Unigene26108	145	58	25.13	9.65	-1.38081	9.6397e-11	1.91448e-09	gi|225454353|ref|XP_002278353.1|/2.87187e-24/PREDICTED: hypothetical protein [Vitis vinifera]
Unigene56271	146	37	25.3	6.16	-2.03814	1.04305e-17	5.28725e-16	gi|255538442|ref|XP_002510286.1|/0/amino acid transporter, putative [Ricinus communis]
Unigene45984	146	53	25.3	8.82	-1.52029	2.88416e-12	6.7604e-11	gi|224141947|ref|XP_002324322.1|/1.89724e-85/predicted protein [Populus trichocarpa]
Unigene52596	148	59	25.65	9.82	-1.38516	5.48688e-11	1.12506e-09	gi|225454591|ref|XP_002264335.1|/3.9716e-38/PREDICTED: hypothetical protein [Vitis vinifera]
Unigene4929	150	327	25.99	54.42	1.06618	4.32986e-14	1.7109e-12	gi|227343507|gb|ACP27606.1|/1.38646e-10/methyltransferase [Dimocarpus longan]
Unigene56593	150	320	25.99	53.25	1.03482	1.05027e-13	3.7176e-12	gi|225437100|ref|XP_002279919.1|/1.12506e-165/PREDICTED: hypothetical protein [Vitis vinifera]
Unigene50139	150	44	25.99	7.32	-1.82804	6.84592e-16	3.17986e-14	gi|296081982|emb|CBI20987.3|/7.7011e-75/unnamed protein product [Vitis vinifera]
Unigene18987	150	63	25.99	10.48	-1.31032	2.54476e-10	4.78667e-09	-
Unigene7767	151	737	26.17	122.64	2.22844	1.73195e-14	7.39571e-13	gi|224139936|ref|XP_002323348.1|/0/predicted protein [Populus trichocarpa]
Unigene41705	151	488	26.17	81.21	1.63374	1.73195e-14	7.38186e-13	gi|224111448|ref|XP_002315859.1|/1.32957e-29/predicted protein [Populus trichocarpa]
Unigene31983	151	345	26.17	57.41	1.13339	1.73195e-14	7.36806e-13	gi|225450673|ref|XP_002283131.1|/2.87197e-08/PREDICTED: hypothetical protein [Vitis vinifera]
Unigene49186	151	45	26.17	7.49	-1.80488	9.7164e-16	4.49482e-14	gi|297738333|emb|CBI27534.3|/4.64948e-20/unnamed protein product [Vitis vinifera]
Unigene54165	151	56	26.17	9.32	-1.48951	2.64558e-12	6.22039e-11	gi|224071605|ref|XP_002303537.1|/7.57639e-32/predicted protein [Populus trichocarpa]
Unigene52787	151	60	26.17	9.98	-1.3908	3.12248e-11	6.56817e-10	gi|255548616|ref|XP_002515364.1|/1.78736e-41/arginine/serine-rich splicing factor, putative [Ricinus communis]
Unigene4512	151	64	26.17	10.65	-1.29706	3.054e-10	5.73034e-09	-
Unigene48207	152	451	26.34	75.05	1.5106	1.37668e-13	4.5943e-12	gi|218200034|gb|EEC82461.1|/2.98971e-15/hypothetical protein OsI_26901 [Oryza sativa Indica Group]
Unigene54897	152	367	26.34	61.07	1.21321	1.37668e-13	4.58758e-12	gi|302143846|emb|CBI22707.3|/5.58024e-90/unnamed protein product [Vitis vinifera]
Unigene25116	153	521	26.51	86.7	1.7095	0	0	gi|255549048|ref|XP_002515580.1|/1.58448e-14/sigma factor sigb regulation protein rsbq, putative [Ricinus communis]
Unigene53537	153	72	26.51	11.98	-1.14591	9.04088e-09	1.45113e-07	gi|209978718|gb|ACJ04704.1|/1.2837e-59/hexokinase 1 [Cucumis melo]
Unigene52132	154	23	26.68	3.83	-2.80034	2.0408e-26	1.27958e-24	gi|225435395|ref|XP_002285368.1|/2.60231e-47/PREDICTED: hypothetical protein [Vitis vinifera]
Unigene25402	154	71	26.68	11.81	-1.17575	3.97144e-09	6.64632e-08	-
Unigene31904	155	63	26.86	10.48	-1.35782	3.91046e-11	8.15784e-10	gi|188509939|gb|ACD56625.1|/2.26196e-37/trehalose synthase/phosphatase-like protein [Gossypium raimondii]
Unigene56249	155	76	26.86	12.65	-1.08632	2.97988e-08	4.51245e-07	gi|224121274|ref|XP_002318542.1|/3.63297e-109/predicted protein [Populus trichocarpa]
Unigene47977	156	527	27.03	87.7	1.69802	1.95843e-13	6.07275e-12	gi|224061829|ref|XP_002300619.1|/1.08795e-38/predicted protein [Populus trichocarpa]
Unigene36806	156	419	27.03	69.72	1.36701	1.95843e-13	6.08103e-12	gi|13560653|gb|AAK30143.1|AF348141_1/2.64112e-30/pathogenesis-related protein PR-1 precursor [Capsicum annuum]
Unigene49946	156	9	27.03	1.5	-4.17153	2.31446e-37	1.68297e-35	gi|225428460|ref|XP_002284148.1|/6.73484e-23/PREDICTED: hypothetical protein [Vitis vinifera]
Unigene41961	156	76	27.03	12.65	-1.09542	2.15532e-08	3.31677e-07	gi|59804097|gb|AAX08057.1|/2.91294e-61/UDP-glucose dehydrogenase [Bambusa oldhamii]
Unigene46198	157	345	27.2	57.41	1.0777	2.75336e-14	1.12913e-12	-
Unigene21996	157	10	27.2	1.66	-4.03435	1.0332e-36	7.46531e-35	gi|217075216|gb|ACJ85968.1|/5.1607e-18/unknown [Medicago truncatula]
Unigene54431	157	55	27.2	9.15	-1.57176	1.15464e-13	3.9878e-12	gi|60752251|gb|AAX36074.1|/5.56267e-174/non-intrinsic ABC protein [Nicotiana benthamiana]
Unigene17087	157	64	27.2	10.65	-1.35275	3.26118e-11	6.84727e-10	gi|255638233|gb|ACU19430.1|/4.45293e-25/unknown [Glycine max]
Unigene7605	157	73	27.2	12.15	-1.16265	3.78706e-09	6.34242e-08	-
Unigene19706	158	44	27.38	7.32	-1.90321	1.63682e-17	8.2603e-16	-
Unigene26773	159	498	27.55	82.87	1.5888	1.1724e-13	4.01863e-12	-
Unigene9998	159	20	27.55	3.33	-3.04846	1.47084e-29	9.78842e-28	-
Unigene10476	159	63	27.55	10.48	-1.39441	8.46412e-12	1.87396e-10	gi|255570972|ref|XP_002526437.1|/0/All-trans-retinol 13,14-reductase precursor, putative [Ricinus communis]
Unigene51543	160	498	27.72	82.87	1.57992	1.19904e-13	4.07316e-12	gi|255574127|ref|XP_002527979.1|/6.04009e-80/Poly(rC)-binding protein, putative [Ricinus communis]
Unigene11918	160	56	27.72	9.32	-1.57253	6.5093e-14	2.45691e-12	gi|169805245|gb|ACA83740.1|/1.07663e-15/auxin-induced glutathione S transferase [Prosopis juliflora]
Unigene816	161	1208	27.9	201.02	2.849	0	0	gi|224139966|ref|XP_002323362.1|/0/predicted protein [Populus trichocarpa]
Unigene25313	161	81	27.9	13.48	-1.04944	3.98754e-08	5.93956e-07	-
Unigene13028	162	424	28.07	70.56	1.32982	0	0	-
Unigene52511	162	386	28.07	64.23	1.19422	0	0	gi|297808771|ref|XP_002872269.1|/1.28756e-81/integral membrane Yip1 family protein [Arabidopsis lyrata subsp. lyrata]
Unigene16913	162	5	28.07	0.83	-5.07977	2.28458e-43	1.76861e-41	gi|259496080|gb|ACW82829.1|/8.43055e-95/F-box/kelch protein [Vitis vinifera]
Unigene48523	162	45	28.07	7.49	-1.90599	5.82326e-18	2.99181e-16	gi|225424815|ref|XP_002267988.1|/3.3313e-49/PREDICTED: hypothetical protein [Vitis vinifera]
Unigene51508	162	80	28.07	13.31	-1.07652	1.87314e-08	2.90018e-07	gi|297744343|emb|CBI37313.3|/1.03933e-23/unnamed protein product [Vitis vinifera]
Unigene44736	163	949	28.24	157.92	2.48338	2.70006e-13	7.97061e-12	gi|297739305|emb|CBI28956.3|/9.08271e-41/unnamed protein product [Vitis vinifera]
Unigene55738	163	656	28.24	109.16	1.95063	2.70006e-13	7.98096e-12	gi|224132438|ref|XP_002328270.1|/1.30711e-144/predicted protein [Populus trichocarpa]
Unigene48426	163	434	28.24	72.22	1.35466	2.70006e-13	7.99133e-12	gi|147860721|emb|CAN83563.1|/2.24411e-58/hypothetical protein [Vitis vinifera]
Unigene45934	164	566	28.42	94.19	1.72867	1.83853e-13	5.76377e-12	-
Unigene56131	164	427	28.42	71.06	1.32213	1.83853e-13	5.77172e-12	gi|297734886|emb|CBI17120.3|/2.32736e-97/unnamed protein product [Vitis vinifera]
Unigene47430	164	382	28.42	63.57	1.16144	1.83853e-13	5.75584e-12	gi|297741741|emb|CBI32873.3|/2.09659e-12/unnamed protein product [Vitis vinifera]
Unigene40273	166	529	28.76	88.03	1.61393	2.47802e-13	7.37251e-12	gi|224074354|ref|XP_002304357.1|/1.01492e-37/predicted protein [Populus trichocarpa]
Unigene49558	166	416	28.76	69.23	1.26733	2.47802e-13	7.38216e-12	gi|255569470|ref|XP_002525702.1|/4.70886e-10/3'-5' exonuclease, putative [Ricinus communis]
Unigene31917	166	77	28.76	12.81	-1.16679	1.24027e-09	2.19336e-08	-
Unigene48749	166	84	28.76	13.98	-1.0407	3.02436e-08	4.57068e-07	gi|255568118|ref|XP_002525035.1|/9.71754e-52/uroporphyrinogen decarboxylase, putative [Ricinus communis]
Unigene46975	167	482	28.94	80.21	1.47072	2.28484e-13	6.95227e-12	-
Unigene37335	167	47	28.94	7.82	-1.88782	3.03378e-18	1.58369e-16	gi|302143862|emb|CBI22723.3|/2.80853e-19/unnamed protein product [Vitis vinifera]
Unigene13577	168	60	29.11	9.98	-1.5444	3.48232e-14	1.41279e-12	gi|255552277|ref|XP_002517183.1|/1.1915e-169/conserved hypothetical protein [Ricinus communis]
Unigene56019	169	376	29.28	62.57	1.09556	3.79696e-14	1.53225e-12	gi|63029722|gb|AAY27752.1|/6.29759e-177/12-oxophytodienoate reductase [Hevea brasiliensis]
Unigene13867	169	48	29.28	7.99	-1.87365	2.76124e-18	1.44806e-16	gi|224117838|ref|XP_002331644.1|/1.71713e-55/predicted protein [Populus trichocarpa]
Unigene34427	172	51	29.8	8.49	-1.81148	8.1336e-18	4.16002e-16	-
Unigene39722	172	73	29.8	12.15	-1.29436	1.89684e-11	4.08439e-10	gi|224055337|ref|XP_002298487.1|/2.12156e-51/predicted protein [Populus trichocarpa]
Unigene32417	174	825	30.15	137.29	2.187	1.77858e-13	5.6301e-12	-
Unigene55866	174	77	30.15	12.81	-1.23489	7.73432e-11	1.56335e-09	gi|99646749|emb|CAK22425.1|/3.70129e-158/WD-40 repeat family protein [Beta vulgaris]
Unigene771	175	466	30.32	77.55	1.35486	4.02788e-13	1.11662e-11	-
Unigene35202	175	384	30.32	63.9	1.07555	4.02788e-13	1.11798e-11	gi|255560990|ref|XP_002521507.1|/6.86284e-18/Ubiquitin-conjugating enzyme E2-18 kDa, putative [Ricinus communis]
Unigene30821	175	39	30.32	6.49	-2.22398	3.3063e-23	1.94952e-21	-
Unigene49227	175	74	30.32	12.31	-1.30044	1.09146e-11	2.40713e-10	gi|112383514|gb|ABI17894.1|/4.6481e-60/vacuolar invertase [Coffea canephora]
Unigene21229	176	452	30.5	75.22	1.30231	0	0	-
Unigene42784	176	55	30.5	9.15	-1.73697	3.09966e-17	1.53033e-15	gi|224113043|ref|XP_002316371.1|/2.13174e-35/predicted protein [Populus trichocarpa]
Unigene52185	176	59	30.5	9.82	-1.63501	5.99036e-16	2.79386e-14	gi|225430167|ref|XP_002284793.1|/8.04996e-17/PREDICTED: hypothetical protein [Vitis vinifera]
Unigene39996	177	798	30.67	132.79	2.11425	0	0	-
Unigene55460	178	475	30.84	79.04	1.35778	1.62093e-13	5.21814e-12	gi|225453494|ref|XP_002275162.1|/1.68815e-138/PREDICTED: hypothetical protein [Vitis vinifera]
Unigene41756	178	378	30.84	62.9	1.02826	1.62315e-13	5.21791e-12	gi|7514666|pir||T14570/1.11361e-52/cytochrome b559 component psbE - beet chloroplast
Unigene22177	178	81	30.84	13.48	-1.19398	1.45491e-10	2.82059e-09	-
Unigene792	178	86	30.84	14.31	-1.10778	1.58473e-09	2.76387e-08	gi|224116240|ref|XP_002317247.1|/9.4724e-36/predicted protein [Populus trichocarpa]
Unigene41410	179	497	31.02	82.7	1.41469	0	0	gi|222635835|gb|EEE65967.1|/3.10216e-10/hypothetical protein OsJ_21868 [Oryza sativa Japonica Group]
Unigene13347	179	56	31.02	9.32	-1.7348	1.75124e-17	8.79873e-16	gi|296085363|emb|CBI29095.3|/0/unnamed protein product [Vitis vinifera]
Unigene49126	179	82	31.02	13.65	-1.1843	1.69291e-10	3.2488e-09	gi|217072288|gb|ACJ84504.1|/1.77379e-19/unknown [Medicago truncatula]
Unigene503	180	510	31.19	84.87	1.44417	3.5727e-13	1.00887e-11	-
Unigene43155	180	35	31.19	5.82	-2.42199	3.09298e-26	1.92339e-24	gi|7839365|gb|AAF70243.1|AF213968_1/3.81428e-61/S-adenosyl-L-methionine Mg-protoporphyrin IX methyltranserase [Nicotiana tabacum]
Unigene51478	181	92	31.36	15.31	-1.03445	8.58614e-09	1.38106e-07	gi|297746386|emb|CBI16442.3|/1.67958e-42/unnamed protein product [Vitis vinifera]
Unigene53823	182	453	31.54	75.38	1.257	0	0	gi|255628547|gb|ACU14618.1|/3.95007e-75/unknown [Glycine max]
Unigene39872	182	396	31.54	65.9	1.0631	0	0	-
Unigene10485	182	388	31.54	64.57	1.03368	0	0	gi|224073118|ref|XP_002303980.1|/1.87264e-17/predicted protein [Populus trichocarpa]
Unigene43485	182	68	31.54	11.32	-1.47831	2.13382e-14	8.97703e-13	gi|297793149|ref|XP_002864459.1|/1.36196e-18/ATP binding protein [Arabidopsis lyrata subsp. lyrata]
Unigene51623	182	87	31.54	14.48	-1.12312	6.76238e-10	1.23031e-08	gi|225456858|ref|XP_002276812.1|/3.68555e-69/PREDICTED: hypothetical protein [Vitis vinifera]
Unigene27095	183	415	31.71	69.06	1.12291	3.67484e-13	1.03004e-11	-
Unigene28017	184	990	31.88	164.74	2.36947	3.63932e-13	1.02387e-11	-
Unigene51089	184	22	31.88	3.66	-3.12274	9.71326e-35	6.7814e-33	gi|255560311|ref|XP_002521172.1|/2.55163e-109/diphosphomevalonate decarboxylase, putative [Ricinus communis]
Unigene41093	184	24	31.88	3.99	-2.99819	2.0138e-33	1.38891e-31	-
Unigene45148	184	58	31.88	9.65	-1.72405	8.71962e-18	4.44974e-16	gi|269980521|gb|ACZ56435.1|/6.07651e-35/IAA-amino acid hydrolase [Populus tomentosa]
Unigene39973	184	71	31.88	11.81	-1.43264	6.26688e-14	2.37328e-12	gi|255568078|ref|XP_002525015.1|/2.07146e-06/conserved hypothetical protein [Ricinus communis]
Unigene50260	185	643	32.06	107	1.73876	0	0	gi|225450279|ref|XP_002270525.1|/3.82746e-53/PREDICTED: hypothetical protein [Vitis vinifera]
Unigene55622	185	407	32.06	67.73	1.07902	0	0	gi|110741056|dbj|BAE98622.1|/3.20277e-140/putative thioredoxin reductase [Arabidopsis thaliana]
Unigene47436	185	66	32.06	10.98	-1.5459	1.70709e-15	7.84915e-14	gi|255559165|ref|XP_002520604.1|/1.86366e-21/Cell elongation protein diminuto, putative [Ricinus communis]
Unigene44242	185	67	32.06	11.15	-1.52373	3.31344e-15	1.49631e-13	gi|224092296|ref|XP_002309548.1|/2.71796e-39/aquaporin, MIP family, TIP subfamily [Populus trichocarpa]
Unigene38101	185	67	32.06	11.15	-1.52373	3.31344e-15	1.49334e-13	-
Unigene39364	185	79	32.06	13.15	-1.28571	4.30044e-12	9.77802e-11	-
Unigene46847	186	22	32.23	3.66	-3.13849	2.90954e-35	2.05019e-33	gi|134252250|gb|ABO64857.1|/1.64793e-72/methionine-R-sulfoxide reductase B4 protein [Capsicum annuum]
Unigene55657	187	613	32.4	102.01	1.65464	4.1811e-13	1.15348e-11	-
Unigene55512	187	612	32.4	101.84	1.65224	4.1811e-13	1.15208e-11	gi|147825263|emb|CAN73265.1|/7.8699e-168/hypothetical protein [Vitis vinifera]
Unigene56716	187	445	32.4	74.05	1.19251	4.1811e-13	1.15069e-11	gi|225443668|ref|XP_002263226.1|/1.33857e-164/PREDICTED: hypothetical protein [Vitis vinifera]
Unigene44326	187	69	32.4	11.48	-1.49687	5.39828e-15	2.36279e-13	gi|21617897|gb|AAM66947.1|/1.00736e-09/unknown [Arabidopsis thaliana]
Unigene24094	188	61	32.58	10.15	-1.68251	1.41843e-17	7.17408e-16	gi|224143507|ref|XP_002336049.1|/1.26141e-27/predicted protein [Populus trichocarpa]
Unigene20846	188	74	32.58	12.31	-1.40416	8.09754e-14	2.96302e-12	gi|225468444|ref|XP_002264580.1|/1.41408e-15/PREDICTED: hypothetical protein [Vitis vinifera]
Unigene51026	189	753	32.75	125.3	1.93582	3.67262e-13	1.03069e-11	gi|15234374|ref|NP_194534.1|/5.95013e-10/TET7 (TETRASPANIN7) [Arabidopsis thaliana]
Unigene41492	189	81	32.75	13.48	-1.28067	2.95954e-12	6.91572e-11	-
Unigene44570	191	405	33.1	67.39	1.0257	1.57208e-13	5.11149e-12	gi|255627359|gb|ACU14024.1|/1.16134e-32/unknown [Glycine max]
Unigene33340	192	55	33.27	9.15	-1.86238	2.10654e-20	1.17801e-18	-
Unigene15584	193	649	33.44	108	1.69138	1.52101e-13	4.98102e-12	gi|297807399|ref|XP_002871583.1|/9.47103e-25/hypothetical protein ARALYDRAFT_488196 [Arabidopsis lyrata subsp. lyrata]
Unigene33319	193	36	33.44	5.99	-2.48095	8.61198e-29	5.63243e-27	gi|296090065|emb|CBI39884.3|/2.03328e-14/unnamed protein product [Vitis vinifera]
Unigene45472	193	87	33.44	14.48	-1.20751	1.62714e-11	3.52366e-10	gi|871487|emb|CAA58731.1|/6.77446e-37/PAR-1b [Nicotiana tabacum]
Unigene16016	193	99	33.44	16.47	-1.02173	4.0383e-09	6.74829e-08	-
Unigene18897	195	533	33.79	88.69	1.39218	2.91988e-13	8.47659e-12	-
Unigene50330	196	520	33.96	86.53	1.34936	1.96954e-13	6.09886e-12	-
Unigene16871	196	32	33.96	5.33	-2.67163	1.18908e-31	8.07867e-30	gi|78103323|ref|YP_358637.1|/1.00172e-54/hypothetical protein PhapfoPp091 [Phalaenopsis aphrodite subsp. formosana]
Unigene41382	196	56	33.96	9.32	-1.86543	7.5309e-21	4.24266e-19	-
Unigene55109	198	446	34.31	74.22	1.11318	1.22125e-14	5.24445e-13	gi|224128450|ref|XP_002320334.1|/1.47635e-133/predicted protein [Populus trichocarpa]
Unigene31241	199	1332	34.48	221.65	2.68445	1.04583e-13	3.71343e-12	-
Unigene5920	199	460	34.48	76.55	1.15064	1.04583e-13	3.72505e-12	gi|225445128|ref|XP_002280525.1|/0/PREDICTED: hypothetical protein [Vitis vinifera]
Unigene36398	199	451	34.48	75.05	1.12209	1.04583e-13	3.71923e-12	-
Unigene37614	199	84	34.48	13.98	-1.3024	3.93578e-13	1.09509e-11	-
Unigene34908	200	574	34.66	95.52	1.46253	0	0	-
Unigene11517	201	86	34.83	14.31	-1.28331	5.63e-13	1.4952e-11	-
Unigene9349	201	92	34.83	15.31	-1.18586	1.24309e-11	2.72832e-10	gi|225450661|ref|XP_002282985.1|/4.50702e-27/PREDICTED: hypothetical protein [Vitis vinifera]
Unigene49999	202	580	35	96.52	1.46347	2.24266e-14	9.41752e-13	gi|255574377|ref|XP_002528102.1|/1.3955e-28/conserved hypothetical protein [Ricinus communis]
Unigene37937	202	524	35	87.2	1.31697	2.24266e-14	9.40017e-13	-
Unigene45134	202	0	35	0.01	-11.7731	2.4554e-63	2.16608e-61	-
Unigene45720	202	51	35	8.49	-2.04352	5.18132e-24	3.12803e-22	-
Unigene40035	202	84	35	13.98	-1.32399	1.30095e-13	4.38012e-12	gi|108860774|sp|Q1SU99.3|H2B3_MEDTR/4.70355e-43/RecName: Full=Probable histone H2B.3
Unigene43491	202	101	35	16.81	-1.05804	5.77194e-10	1.05602e-08	-
Unigene34314	205	470	35.52	78.21	1.13872	5.00932e-13	1.34132e-11	-
Unigene24527	205	46	35.52	7.65	-2.2151	8.67906e-27	5.48709e-25	gi|255569331|ref|XP_002525633.1|/5.64008e-20/ammonium transporter, putative [Ricinus communis]
Unigene11806	206	29	35.7	4.83	-2.88583	6.66266e-36	4.75367e-34	gi|224072993|ref|XP_002303947.1|/1.07561e-47/predicted protein [Populus trichocarpa]
Unigene53594	206	97	35.7	16.14	-1.14528	2.5679e-11	5.44184e-10	gi|296089470|emb|CBI39289.3|/8.10961e-86/unnamed protein product [Vitis vinifera]
Unigene46579	207	454	35.87	75.55	1.07465	1.72751e-13	5.48369e-12	gi|225440894|ref|XP_002282694.1|/3.77294e-34/PREDICTED: hypothetical protein [Vitis vinifera]
Unigene37735	207	450	35.87	74.88	1.0618	1.72751e-13	5.49135e-12	-
Unigene56270	207	81	35.87	13.48	-1.41196	3.41972e-15	1.53516e-13	gi|296933855|gb|ABX82799.3|/5.41943e-145/acyl-ACP thioesterase [Jatropha curcas]
Unigene18831	207	102	35.87	16.97	-1.07979	1.83376e-10	3.50432e-09	-
Unigene21825	208	582	36.04	96.85	1.42615	3.54828e-13	1.00446e-11	-
Unigene49347	209	805	36.22	133.96	1.88694	2.22932e-13	6.82898e-12	gi|297745750|emb|CBI15806.3|/3.56568e-92/unnamed protein product [Vitis vinifera]
Unigene28781	209	49	36.22	8.15	-2.15191	2.3163e-26	1.44436e-24	-
Unigene51492	209	93	36.22	15.48	-1.22638	1.28087e-12	3.13805e-11	gi|255550077|ref|XP_002516089.1|/5.39399e-73/carboxy-lyase, putative [Ricinus communis]
Unigene33060	210	520	36.39	86.53	1.24966	4.17444e-14	1.66393e-12	-
Unigene29971	210	444	36.39	73.88	1.02164	4.17444e-14	1.66102e-12	gi|296086729|emb|CBI32364.3|/2.71941e-22/unnamed protein product [Vitis vinifera]
Unigene55202	210	89	36.39	14.81	-1.29697	1.08073e-13	3.81357e-12	gi|62286956|sp|Q9XGA0.1|KPRS3_SPIOL/0/RecName: Full=Ribose-phosphate pyrophosphokinase 3, mitochondrial; AltName: Full=Phosphoribosyl pyrophosphate synthase 3; Flags: Precursor
Unigene13551	211	754	36.56	125.47	1.779	2.8999e-13	8.44012e-12	-
Unigene47250	211	453	36.56	75.38	1.04392	2.8999e-13	8.45092e-12	gi|224118920|ref|XP_002317939.1|/1.00175e-51/actin related protein [Populus trichocarpa]
Unigene52064	211	12	36.56	2	-4.19219	3.23184e-50	2.62702e-48	gi|224126065|ref|XP_002319747.1|/6.98751e-66/predicted protein [Populus trichocarpa]
Unigene50875	211	47	36.56	7.82	-2.22503	1.10759e-27	7.12113e-26	gi|225456989|ref|XP_002278890.1|/3.77946e-78/PREDICTED: hypothetical protein [Vitis vinifera]
Unigene33541	211	94	36.56	15.64	-1.22503	1.05908e-12	2.64306e-11	gi|148807146|gb|ABR13283.1|/1.60574e-11/putative lipoxigenase [Prunus dulcis]
Unigene26176	212	74	36.74	12.31	-1.57752	5.08766e-18	2.62574e-16	-
Unigene2249	213	543	36.91	90.36	1.29167	2.82884e-13	8.28628e-12	gi|297742544|emb|CBI34693.3|/2.95192e-20/unnamed protein product [Vitis vinifera]
Unigene49091	213	58	36.91	9.65	-1.93541	1.38353e-23	8.33047e-22	-
Unigene22159	213	60	36.91	9.98	-1.8869	7.6989e-23	4.50455e-21	-
Unigene48717	213	108	36.91	17.97	-1.03842	3.75158e-10	6.98168e-09	gi|255555505|ref|XP_002518789.1|/1.54615e-22/catalytic, putative [Ricinus communis]
Unigene56372	214	464	37.08	77.21	1.05815	0	0	gi|225430820|ref|XP_002268376.1|/8.5148e-101/PREDICTED: hypothetical protein [Vitis vinifera]
Unigene42437	214	78	37.08	12.98	-1.51435	3.224e-17	1.58827e-15	-
Unigene2046	215	63	37.25	10.48	-1.8296	3.66786e-22	2.12419e-20	-
Unigene55810	215	78	37.25	12.98	-1.52095	2.14462e-17	1.06809e-15	gi|297738294|emb|CBI27495.3|/5.44893e-146/unnamed protein product [Vitis vinifera]
Unigene51191	216	101	37.43	16.81	-1.15488	6.06282e-12	1.3555e-10	gi|255544260|ref|XP_002513192.1|/1.54153e-61/60S ribosomal protein L6, putative [Ricinus communis]
Unigene52876	217	97	37.6	16.14	-1.22009	5.98496e-13	1.57295e-11	gi|224108884|ref|XP_002315003.1|/1.73629e-108/predicted protein [Populus trichocarpa]
Unigene859	218	472	37.77	78.54	1.05619	1.9984e-15	9.11496e-14	gi|225439436|ref|XP_002264526.1|/4.21639e-124/PREDICTED: hypothetical protein [Vitis vinifera]
Unigene50646	218	463	37.77	77.05	1.02855	1.9984e-15	9.13326e-14	-
Unigene40607	218	100	37.77	16.64	-1.18259	1.89717e-12	4.54044e-11	-
Unigene35562	219	474	37.95	78.88	1.05556	3.40394e-13	9.67212e-12	gi|224144384|ref|XP_002336142.1|/1.86698e-07/Cl-channel clc-7 [Populus trichocarpa]
Unigene12455	221	52	38.29	8.65	-2.1462	1.04453e-27	6.73472e-26	gi|225449464|ref|XP_002283264.1|/0/PREDICTED: hypothetical protein [Vitis vinifera]
Unigene52333	222	712	38.47	118.48	1.62284	0	0	gi|297743990|emb|CBI36960.3|/2.45445e-61/unnamed protein product [Vitis vinifera]
Unigene53040	222	510	38.47	84.87	1.14152	0	0	gi|225451469|ref|XP_002270737.1|/1.8124e-60/PREDICTED: hypothetical protein [Vitis vinifera]
Unigene30745	222	509	38.47	84.7	1.13863	0	0	-
Unigene41723	222	85	38.47	14.14	-1.44395	1.10989e-16	5.3406e-15	-
Unigene37370	224	715	38.81	118.98	1.61622	1.17018e-13	4.01707e-12	gi|224162132|ref|XP_002338417.1|/1.65034e-11/predicted protein [Populus trichocarpa]
Unigene52056	226	755	39.16	125.64	1.68184	6.59472e-14	2.47275e-12	gi|255538098|ref|XP_002510114.1|/1.62219e-14/conserved hypothetical protein [Ricinus communis]
Unigene49191	226	681	39.16	113.32	1.53295	6.59472e-14	2.47683e-12	gi|296087511|emb|CBI34100.3|/2.0919e-12/unnamed protein product [Vitis vinifera]
Unigene37774	227	573	39.33	95.35	1.2776	4.59632e-14	1.79131e-12	-
Unigene23488	227	86	39.33	14.31	-1.45861	2.86196e-17	1.41605e-15	-
Unigene51453	227	110	39.33	18.3	-1.10379	1.06513e-11	2.35134e-10	gi|215254425|gb|ACJ64204.1|/6.29419e-90/peroxiredoxin Q [Salicornia herbacea]
Unigene22257	228	482	39.51	80.21	1.02156	2.24044e-13	6.85382e-12	-
Unigene43861	228	106	39.51	17.64	-1.16337	1.17861e-12	2.91262e-11	-
Unigene53354	229	717	39.68	119.31	1.58823	2.89102e-13	8.43585e-12	gi|224086759|ref|XP_002307952.1|/1.4152e-55/predicted protein [Populus trichocarpa]
Unigene42506	236	88	40.89	14.64	-1.48183	2.79052e-18	1.46005e-16	gi|255574278|ref|XP_002528053.1|/6.03919e-27/conserved hypothetical protein [Ricinus communis]
Unigene53486	238	784	41.24	130.46	1.66149	7.04104e-13	1.8067e-11	gi|225454040|ref|XP_002262647.1|/1.71397e-80/PREDICTED: hypothetical protein [Vitis vinifera]
Unigene34267	238	660	41.24	109.83	1.41316	7.04104e-13	1.80466e-11	gi|296084100|emb|CBI24488.3|/1.2169e-35/unnamed protein product [Vitis vinifera]
Unigene55516	238	88	41.24	14.64	-1.49413	1.24948e-18	6.62892e-17	gi|225427266|ref|XP_002281271.1|/1.03832e-143/PREDICTED: hypothetical protein [Vitis vinifera]
Unigene18926	241	505	41.76	84.04	1.00895	2.5735e-13	7.64659e-12	gi|255560441|ref|XP_002521235.1|/5.06399e-21/protein kinase, putative [Ricinus communis]
Unigene42013	242	551	41.93	91.69	1.12878	4.28102e-13	1.1683e-11	-
Unigene54102	244	519	42.28	86.37	1.03055	3.2574e-13	9.2789e-12	gi|255632436|gb|ACU16568.1|/1.64945e-63/unknown [Glycine max]
Unigene4931	244	68	42.28	11.32	-1.9011	3.27204e-26	2.0292e-24	-
Unigene38111	245	111	42.45	18.47	-1.20058	4.14904e-14	1.6567e-12	gi|227937304|gb|ACP43298.1|/1.91155e-44/Ama r 2 pollen allergen [Amaranthus retroflexus]
Unigene36334	246	43	42.63	7.16	-2.57384	8.7281e-38	6.38751e-36	gi|224064707|ref|XP_002301540.1|/3.16312e-07/predicted protein [Populus trichocarpa]
Unigene47264	246	122	42.63	20.3	-1.07039	5.1132e-12	1.15338e-10	gi|224142347|ref|XP_002324520.1|/1.63906e-17/predicted protein [Populus trichocarpa]
Unigene9900	247	105	42.8	17.47	-1.29273	9.00584e-16	4.1746e-14	-
Unigene31905	248	596	42.97	99.18	1.20672	1.25899e-13	4.25775e-12	-
Unigene21304	249	110	43.15	18.3	-1.23752	6.1961e-15	2.70159e-13	-
Unigene46226	250	654	43.32	108.83	1.32897	3.15304e-13	9.06101e-12	gi|255548772|ref|XP_002515442.1|/5.21064e-17/ccr4-associated factor, putative [Ricinus communis]
Unigene28297	251	31	43.49	5.16	-3.07524	3.51714e-46	2.77952e-44	-
Unigene35667	252	1420	43.67	236.3	2.43591	1.62759e-13	5.2248e-12	gi|225438847|ref|XP_002278582.1|/1.58049e-06/PREDICTED: hypothetical protein [Vitis vinifera]
Unigene32292	253	95	43.84	15.81	-1.47141	2.62434e-19	1.42214e-17	-
Unigene28455	255	104	44.19	17.31	-1.35211	2.67944e-17	1.32863e-15	-
Unigene26816	256	893	44.36	148.6	1.7441	0	0	-
Unigene22878	256	879	44.36	146.27	1.7213	0	0	-
Unigene40583	257	740	44.53	123.14	1.46745	5.82646e-13	1.54019e-11	-
Unigene47489	257	51	44.53	8.49	-2.39094	2.6646e-36	1.91313e-34	gi|11497575|ref|NP_054982.1|/3.59501e-27/hypothetical protein SpolCp149 [Spinacia oleracea]
Unigene45150	258	31	44.71	5.16	-3.11515	5.28228e-48	4.24822e-46	gi|297739658|emb|CBI29840.3|/7.17796e-36/unnamed protein product [Vitis vinifera]
Unigene56394	261	49	45.23	8.15	-2.47241	3.10996e-38	2.28331e-36	gi|297744467|emb|CBI37729.3|/2.40113e-111/unnamed protein product [Vitis vinifera]
Unigene45961	262	38	45.4	6.32	-2.8447	1.44267e-44	1.12835e-42	gi|255583686|ref|XP_002532597.1|/1.38191e-27/strictosidine synthase, putative [Ricinus communis]
Unigene42082	263	70	45.57	11.65	-1.96775	2.23216e-29	1.47258e-27	-
Unigene32023	266	107	46.09	17.81	-1.37177	2.37114e-18	1.24635e-16	-
Unigene37584	268	698	46.44	116.15	1.32255	1.58318e-13	5.14025e-12	-
Unigene48407	268	682	46.44	113.49	1.28913	1.58318e-13	5.13292e-12	gi|124359772|gb|ABN06098.1|/1.0888e-20/Pre-mRNA processing ribonucleoprotein, binding region; NOSIC [Medicago truncatula]
Unigene47224	268	120	46.44	19.97	-1.21753	1.32372e-15	6.09877e-14	-
Unigene42439	268	130	46.44	21.63	-1.10233	1.58725e-13	5.13882e-12	gi|255647024|gb|ACU23980.1|/3.81465e-13/unknown [Glycine max]
Unigene48968	269	562	46.61	93.52	1.00464	7.4607e-14	2.74766e-12	gi|224132090|ref|XP_002321253.1|/1.46408e-26/multidrug resistance protein ABC transporter family [Populus trichocarpa]
Unigene26120	274	828	47.48	137.78	1.53697	1.98952e-13	6.14403e-12	-
Unigene34685	275	1420	47.65	236.3	2.31007	6.07514e-13	1.59481e-11	gi|11890749|gb|AAG41204.1|/1.06837e-10/glutathione transferase [Suaeda maritima]
Unigene54017	276	643	47.82	107	1.16192	8.4599e-14	3.05631e-12	gi|112005099|gb|ABH85388.1|/6.55402e-174/isovaleryl-CoA dehydrogenase [Beta vulgaris]
Unigene36238	276	619	47.82	103.01	1.1071	8.4599e-14	3.06117e-12	-
Unigene51746	276	141	47.82	23.46	-1.02741	1.52937e-12	3.71885e-11	gi|225426016|ref|XP_002273414.1|/8.33219e-69/PREDICTED: hypothetical protein [Vitis vinifera]
Unigene31264	278	673	48.17	111.99	1.21716	1.99396e-13	6.14107e-12	-
Unigene19934	278	30	48.17	4.99	-3.27102	5.7218e-54	4.7878e-52	-
Unigene55001	280	1872	48.52	311.51	2.68263	0	0	gi|224059108|ref|XP_002299719.1|/1.11018e-109/predicted protein [Populus trichocarpa]
Unigene45347	281	704	48.69	117.15	1.26666	0	0	-
Unigene31253	281	699	48.69	116.32	1.2564	0	0	-
Unigene38701	281	666	48.69	110.83	1.18665	0	0	gi|224121860|ref|XP_002330671.1|/2.67032e-06/predicted protein [Populus trichocarpa]
Unigene21081	281	41	48.69	6.82	-2.83578	1.54107e-47	1.23503e-45	-
Unigene9844	281	123	48.69	20.47	-1.25011	6.42386e-17	3.11742e-15	-
Unigene44920	284	77	49.21	12.81	-1.94168	4.65998e-31	3.1379e-29	gi|225426631|ref|XP_002272972.1|/2.69367e-40/PREDICTED: hypothetical protein [Vitis vinifera]
Unigene37917	285	785	49.38	130.63	1.40349	6.41486e-13	1.67242e-11	gi|225454702|ref|XP_002271171.1|/4.02297e-10/PREDICTED: similar to Os03g0854000 [Vitis vinifera]
Unigene46992	286	1082	49.56	180.05	1.86115	5.72876e-14	2.19137e-12	-
Unigene48390	287	118	49.73	19.64	-1.34032	4.79406e-19	2.5795e-17	gi|255543867|ref|XP_002512996.1|/3.17528e-12/Salt-tolerance protein, putative [Ricinus communis]
Unigene774	287	145	49.73	24.13	-1.04329	2.79366e-13	8.19378e-12	gi|224103251|ref|XP_002312984.1|/5.20633e-89/predicted protein [Populus trichocarpa]
Unigene14805	291	65	50.42	10.82	-2.2203	1.6569e-37	1.20869e-35	gi|255540367|ref|XP_002511248.1|/0/Ubiquinone biosynthesis protein coq-8, putative [Ricinus communis]
Unigene38148	291	143	50.42	23.8	-1.08303	3.3406e-14	1.35772e-12	gi|90657662|gb|ABD96960.1|/1.12195e-28/hypothetical protein [Cleome spinosa]
Unigene55777	291	146	50.42	24.3	-1.05304	1.23618e-13	4.18682e-12	gi|224133886|ref|XP_002327704.1|/6.39158e-131/predicted protein [Populus trichocarpa]
Unigene56417	292	657	50.6	109.33	1.11148	0	0	gi|255561457|ref|XP_002521739.1|/3.83361e-157/auxin:hydrogen symporter, putative [Ricinus communis]
Unigene26612	294	14	50.94	2.33	-4.4504	3.9396e-72	3.64493e-70	gi|61651612|dbj|BAD91179.1|/1.01822e-21/putative mitochondrial dicarboxylate transporter [Mesembryanthemum crystallinum]
Unigene37920	295	640	51.12	106.5	1.05889	4.05232e-13	1.12203e-11	gi|255555047|ref|XP_002518561.1|/1.16239e-33/ATP binding protein, putative [Ricinus communis]
Unigene19140	299	104	51.81	17.31	-1.58162	6.71988e-25	4.10039e-23	-
Unigene31610	299	147	51.81	24.46	-1.08281	1.53848e-14	6.58193e-13	gi|224286517|gb|ACN40965.1|/7.84672e-06/unknown [Picea sitchensis]
Unigene44665	302	125	52.33	20.8	-1.33105	9.29788e-20	5.11159e-18	gi|225452122|ref|XP_002281106.1|/2.66111e-16/PREDICTED: hypothetical protein [Vitis vinifera]
Unigene37036	304	737	52.68	122.64	1.2191	2.06502e-14	8.71982e-13	-
Unigene55389	304	45	52.68	7.49	-2.81422	6.48306e-51	5.28869e-49	gi|296085002|emb|CBI28417.3|/1.29293e-58/unnamed protein product [Vitis vinifera]
Unigene44103	305	741	52.85	123.31	1.22231	6.94778e-13	1.78882e-11	gi|225448095|ref|XP_002276595.1|/1.31997e-51/PREDICTED: hypothetical protein [Vitis vinifera]
Unigene12684	305	643	52.85	107	1.01764	6.94778e-13	1.7868e-11	-
Unigene24411	305	4	52.85	0.67	-6.3016	7.63364e-88	7.42486e-86	-
Unigene54040	305	102	52.85	16.97	-1.63892	1.31134e-26	8.26763e-25	gi|18414255|ref|NP_568121.1|/1.97466e-85/RABC2A (RAB GTPASE HOMOLOG C2A); GTP binding / GTP-dependent protein binding / myosin XI tail binding [Arabidopsis thaliana]
Unigene52801	306	1050	53.02	174.73	1.72052	0	0	gi|225459201|ref|XP_002285735.1|/1.36723e-65/PREDICTED: hypothetical protein [Vitis vinifera]
Unigene38309	308	82	53.37	13.65	-1.96713	3.99256e-34	2.77045e-32	-
Unigene36480	309	106	53.54	17.64	-1.60177	4.0176e-26	2.4848e-24	-
Unigene47573	310	705	53.72	117.32	1.12692	2.74892e-13	8.09384e-12	gi|23345044|gb|AAN17463.1|/1.25997e-28/hypersensitive-induced reaction protein 2 [Hordeum vulgare subsp. vulgare]
Unigene42122	311	65	53.89	10.82	-2.31632	5.0696e-42	3.87195e-40	gi|255547444|ref|XP_002514779.1|/7.46608e-25/conserved hypothetical protein [Ricinus communis]
Unigene54579	312	706	54.06	117.48	1.11978	2.1605e-13	6.62709e-12	gi|242055335|ref|XP_002456813.1|/7.50726e-33/hypothetical protein SORBIDRAFT_03g043280 [Sorghum bicolor]
Unigene38649	312	149	54.06	24.79	-1.1248	5.71934e-16	2.67844e-14	-
Unigene52318	313	139	54.24	23.13	-1.22959	3.16012e-18	1.64587e-16	gi|224054234|ref|XP_002298158.1|/3.90202e-51/predicted protein [Populus trichocarpa]
Unigene53494	315	164	54.58	27.29	-1	1.46951e-13	4.82628e-12	gi|225457616|ref|XP_002273060.1|/1.83547e-74/PREDICTED: hypothetical protein [Vitis vinifera]
Unigene52676	317	35	54.93	5.82	-3.2385	9.29526e-61	8.13693e-59	gi|255579863|ref|XP_002530768.1|/3.16159e-83/calcium lipid binding protein, putative [Ricinus communis]
Unigene41924	317	110	54.93	18.3	-1.58575	2.2137e-26	1.38417e-24	-
Unigene26161	318	162	55.1	26.96	-1.03123	2.60132e-14	1.07063e-12	-
Unigene13187	320	85	55.45	14.14	-1.97141	1.81496e-35	1.29089e-33	-
Unigene54326	321	123	55.62	20.47	-1.44209	2.03612e-23	1.21314e-21	gi|559471|emb|CAA55143.1|/8.21128e-138/pyruvate,orthophosphate dikinase [Mesembryanthemum crystallinum]
Unigene46359	321	153	55.62	25.46	-1.12737	1.90574e-16	9.07419e-15	gi|255576619|ref|XP_002529200.1|/8.18502e-18/conserved hypothetical protein [Ricinus communis]
Unigene50717	323	1078	55.97	179.39	1.68037	2.32702e-13	7.05233e-12	gi|1169238|sp|Q07346.1|DCE_PETHY/4.15243e-53/RecName: Full=Glutamate decarboxylase; Short=GAD
Unigene55002	324	119	56.14	19.8	-1.50353	4.97238e-25	3.04224e-23	gi|18650724|emb|CAD12248.1|/7.05114e-64/DCL protein [Coffea arabica]
Unigene50134	328	151	56.84	25.13	-1.1775	7.15728e-18	3.66891e-16	gi|60418981|gb|AAX19898.1|/1.55893e-59/phytoene synthase [Salicornia europaea]
Unigene30310	328	160	56.84	26.63	-1.09385	4.76564e-16	2.23641e-14	gi|224054286|ref|XP_002298184.1|/8.42633e-24/predicted protein [Populus trichocarpa]
Unigene53797	330	95	57.18	15.81	-1.85467	8.65896e-34	5.99021e-32	gi|225443942|ref|XP_002272068.1|/8.38377e-110/PREDICTED: hypothetical protein [Vitis vinifera]
Unigene34517	330	136	57.18	22.63	-1.33727	1.36616e-21	7.83221e-20	gi|224131792|ref|XP_002328109.1|/5.26552e-34/predicted protein [Populus trichocarpa]
Unigene52574	331	1190	57.36	198.02	1.78753	0	0	gi|255575206|ref|XP_002528507.1|/1.36186e-46/spliceosome associated protein, putative [Ricinus communis]
Unigene11615	335	111	58.05	18.47	-1.65211	2.15948e-29	1.43294e-27	gi|255538022|ref|XP_002510076.1|/3.70967e-28/serine carboxypeptidase, putative [Ricinus communis]
Unigene50013	336	798	58.22	132.79	1.18956	3.43726e-13	9.74247e-12	-
Unigene53421	336	136	58.22	22.63	-1.36328	1.44612e-22	8.43942e-21	gi|296083572|emb|CBI23563.3|/9.9826e-49/unnamed protein product [Vitis vinifera]
Unigene585	339	116	58.74	19.3	-1.60574	1.35906e-28	8.83779e-27	gi|255545932|ref|XP_002514026.1|/5.27116e-29/Aspartic proteinase nepenthesin-1 precursor, putative [Ricinus communis]
Unigene43628	339	155	58.74	25.79	-1.18753	1.20421e-18	6.40371e-17	gi|255536887|ref|XP_002509510.1|/3.66094e-43/ribonucleoside-diphosphate reductase small chain, putative [Ricinus communis]
Unigene53168	340	174	58.91	28.95	-1.02495	4.68958e-15	2.08466e-13	gi|255576897|ref|XP_002529334.1|/1.78313e-79/cytochrome P450, putative [Ricinus communis]
Unigene43240	345	939	59.78	156.26	1.38621	1.06026e-12	2.64311e-11	gi|255558360|ref|XP_002520207.1|/1.35977e-50/Vacuolar protein sorting protein, putative [Ricinus communis]
Unigene208	345	738	59.78	122.81	1.03869	1.06026e-12	2.64021e-11	gi|224127983|ref|XP_002320212.1|/3.78318e-41/predicted protein [Populus trichocarpa]
Unigene40804	346	777	59.95	129.3	1.10889	3.91686e-13	1.09116e-11	-
Unigene45177	346	85	59.95	14.14	-2.08398	5.60196e-41	4.25002e-39	-
Unigene18931	350	174	60.65	28.95	-1.06694	2.12848e-16	1.01136e-14	gi|40641238|emb|CAE47489.1|/3.28238e-20/cytochrome P450 [Triticum aestivum]
Unigene250	351	934	60.82	155.42	1.35355	1.73195e-13	5.49013e-12	-
Unigene51569	357	908	61.86	151.1	1.28842	3.63488e-13	1.02388e-11	gi|296089614|emb|CBI39433.3|/7.11841e-89/unnamed protein product [Vitis vinifera]
Unigene54300	357	861	61.86	143.28	1.21176	3.63488e-13	1.02515e-11	gi|255568593|ref|XP_002525270.1|/5.36107e-97/voltage-dependent anion-selective channel, putative [Ricinus communis]
Unigene38335	359	1486	62.21	247.28	1.99093	0	0	gi|237861975|gb|ACR24641.1|/9.17816e-31/initiation factor IF1 [Simmondsia chinensis]
Unigene51821	360	85	62.38	14.14	-2.1413	5.14678e-44	4.01167e-42	gi|225454326|ref|XP_002277369.1|/4.2151e-52/PREDICTED: hypothetical protein [Vitis vinifera]
Unigene29063	360	148	62.38	24.63	-1.34067	1.68022e-23	1.00372e-21	-
Unigene5640	364	2007	63.07	333.98	2.40474	2.37366e-13	7.15556e-12	gi|294464795|gb|ADE77903.1|/1.37632e-10/unknown [Picea sitchensis]
Unigene24356	364	1102	63.07	183.38	1.53981	2.37366e-13	7.16505e-12	-
Unigene17657	367	106	63.59	17.64	-1.84995	2.85282e-37	2.06784e-35	-
Unigene33651	370	935	64.11	155.59	1.27913	0	0	-
Unigene5395	370	104	64.11	17.31	-1.88894	1.33181e-38	9.90591e-37	-
Unigene31214	376	189	65.15	31.45	-1.05071	4.0729e-17	1.99353e-15	-
Unigene48940	376	192	65.15	31.95	-1.02795	1.44256e-16	6.89764e-15	gi|63053870|gb|AAY28730.1|/1.30881e-27/phosphoenolpyruvate carboxylase [Alternanthera ficoidea]
Unigene25159	382	132	66.19	21.97	-1.59108	1.24929e-31	8.46248e-30	-
Unigene38567	384	155	66.54	25.79	-1.36741	1.1315e-25	6.96028e-24	-
Unigene54717	385	170	66.71	28.29	-1.23761	2.78126e-22	1.61483e-20	gi|302141810|emb|CBI19013.3|/3.35228e-177/unnamed protein product [Vitis vinifera]
Unigene40245	386	56	66.89	9.32	-2.84339	6.77798e-65	6.04968e-63	-
Unigene25673	388	64	67.23	10.65	-2.65825	9.32124e-61	8.12841e-59	gi|255565005|ref|XP_002523495.1|/4.72279e-35/NADP-dependent glyceraldehyde-3-phosphate dehydrogenase, putative [Ricinus communis]
Unigene41151	388	175	67.23	29.12	-1.20709	1.23469e-21	7.09634e-20	-
Unigene20530	390	844	67.58	140.45	1.05539	2.84662e-13	8.32764e-12	-
Unigene54074	392	875	67.93	145.61	1.09999	0	0	gi|255647501|gb|ACU24214.1|/1.00071e-28/unknown [Glycine max]
Unigene53052	394	181	68.27	30.12	-1.18053	3.06528e-21	1.73979e-19	gi|255634883|gb|ACU17800.1|/5.99793e-96/unknown [Glycine max]
Unigene44329	401	898	69.48	149.43	1.1048	7.03882e-14	2.60494e-12	gi|300145425|gb|EFJ12101.1|/8.16235e-15/hypothetical protein SELMODRAFT_235111 [Selaginella moellendorffii]
Unigene57113	401	74	69.48	12.31	-2.49677	1.55451e-58	1.33512e-56	gi|189409278|gb|ACC60970.1|/0/phytochrome B [Vitis riparia]
Unigene29904	402	76	69.66	12.65	-2.46119	9.47102e-58	8.0433e-56	-
Unigene44947	404	169	70	28.12	-1.31576	1.78189e-25	1.09315e-23	-
Unigene19930	406	123	70.35	20.47	-1.78104	4.74386e-39	3.54001e-37	gi|255578705|ref|XP_002530211.1|/2.57898e-25/conserved hypothetical protein [Ricinus communis]
Unigene43771	414	869	71.74	144.61	1.01132	7.3297e-13	1.87232e-11	gi|225439440|ref|XP_002266364.1|/8.19456e-06/PREDICTED: hypothetical protein [Vitis vinifera]
Unigene29937	415	1346	71.91	223.98	1.63911	0	0	-
Unigene39546	415	1227	71.91	204.18	1.50558	0	0	gi|225447659|ref|XP_002275321.1|/6.47033e-16/PREDICTED: hypothetical protein [Vitis vinifera]
Unigene45855	421	64	72.95	10.65	-2.77605	6.84236e-69	6.22928e-67	gi|225428568|ref|XP_002284662.1|/2.02998e-15/PREDICTED: hypothetical protein [Vitis vinifera]
Unigene5686	423	45	73.3	7.49	-3.29078	9.33648e-82	8.9285e-80	-
Unigene50028	429	145	74.34	24.13	-1.62331	2.65582e-36	1.91286e-34	gi|225443742|ref|XP_002268815.1|/9.32255e-73/PREDICTED: hypothetical protein [Vitis vinifera]
Unigene13180	436	20	75.55	3.33	-4.50384	4.71994e-107	4.69108e-105	-
Unigene55660	442	1090	76.59	181.38	1.24379	0	0	gi|225459705|ref|XP_002284700.1|/2.10989e-115/PREDICTED: hypothetical protein [Vitis vinifera]
Unigene45901	447	72	77.46	11.98	-2.69282	1.03042e-70	9.4566e-69	gi|255640338|gb|ACU20457.1|/3.24091e-13/unknown [Glycine max]
Unigene54987	447	224	77.46	37.28	-1.05505	3.46252e-20	1.93154e-18	gi|225427112|ref|XP_002276479.1|/3.35357e-82/PREDICTED: hypothetical protein [Vitis vinifera]
Unigene42079	450	139	77.98	23.13	-1.75334	3.37366e-42	2.58534e-40	gi|224112877|ref|XP_002316317.1|/1.44568e-60/predicted protein [Populus trichocarpa]
Unigene56154	454	224	78.67	37.28	-1.07741	3.87062e-21	2.18599e-19	gi|225434451|ref|XP_002273446.1|/5.50848e-163/PREDICTED: hypothetical protein [Vitis vinifera]
Unigene13786	460	114	79.71	18.97	-2.07104	1.59003e-53	1.32561e-51	gi|255625855|gb|ACU13272.1|/1.88281e-09/unknown [Glycine max]
Unigene35640	460	223	79.71	37.11	-1.10295	3.67512e-22	2.12299e-20	gi|225450227|ref|XP_002263854.1|/3.99635e-18/PREDICTED: hypothetical protein [Vitis vinifera]
Unigene24154	464	137	80.4	22.8	-1.81816	1.25269e-45	9.83144e-44	-
Unigene15266	466	1113	80.75	185.21	1.19763	3.55716e-13	1.00573e-11	gi|18202918|sp|Q9GDV1.1|YCF4_CARCL/1.54621e-96/RecName: Full=Photosystem I assembly protein ycf4
Unigene21369	468	238	81.09	39.6	-1.03402	2.0081e-20	1.12572e-18	gi|2244936|emb|CAB10358.1|/1.19987e-06/OEP8 like protein [Arabidopsis thaliana]
Unigene274	473	141	81.96	23.46	-1.80472	5.1746e-46	4.07522e-44	gi|225454954|ref|XP_002280495.1|/2.53309e-52/PREDICTED: hypothetical protein [Vitis vinifera]
Unigene52794	474	226	82.13	37.61	-1.12679	1.54771e-23	9.2944e-22	gi|270055150|dbj|BAG13450.2|/6.08054e-98/phenylacetaldehyde reductase [Rosa x damascena]
Unigene33236	475	2000	82.31	332.81	2.01556	1.07025e-12	2.66218e-11	-
Unigene40684	476	222	82.48	36.94	-1.15886	1.22848e-24	7.45604e-23	gi|255633566|gb|ACU17142.1|/4.09511e-23/unknown [Glycine max]
Unigene43590	478	1217	82.83	202.52	1.28984	8.82628e-13	2.22959e-11	-
Unigene49802	481	202	83.35	33.61	-1.31029	7.75866e-30	5.17851e-28	gi|255579071|ref|XP_002530384.1|/4.10623e-49/Allene oxide cyclase 4, chloroplast precursor, putative [Ricinus communis]
Unigene9011	484	1975	83.87	328.65	1.97033	1.68421e-12	4.06065e-11	gi|81176340|gb|ABB59463.1|/6.1827e-11/histone H1F [Nicotiana tabacum]
Unigene23252	493	192	85.43	31.95	-1.41893	2.7216e-34	1.8943e-32	-
Unigene44611	494	88	85.6	14.64	-2.5477	2.2791e-73	2.11724e-71	-
Unigene18844	496	229	85.95	38.11	-1.17333	4.33304e-26	2.67263e-24	gi|20339364|gb|AAM19355.1|AF369888_1/2.2784e-13/UOS1 [Pisum sativum]
Unigene41774	498	127	86.29	21.13	-2.0299	2.3499e-56	1.98824e-54	-
Unigene48702	504	30	87.33	4.99	-4.12937	1.32171e-116	1.36118e-114	gi|225456033|ref|XP_002277313.1|/6.64853e-53/PREDICTED: hypothetical protein [Vitis vinifera]
Unigene44226	505	2285	87.51	380.24	2.11939	0	0	gi|170131|gb|AAA34039.1|/3.69908e-12/ribosomal protein 30S subunit [Spinacia oleracea]
Unigene16251	505	106	87.51	17.64	-2.3106	5.45712e-67	4.88992e-65	gi|225450573|ref|XP_002281965.1|/1.36693e-120/PREDICTED: hypothetical protein [Vitis vinifera]
Unigene37101	509	225	88.2	37.44	-1.2362	6.8379e-29	4.49799e-27	-
Unigene35342	521	1998	90.28	332.48	1.88079	0	0	-
Unigene51556	521	106	90.28	17.64	-2.35556	1.19387e-70	1.09127e-68	gi|225461848|ref|XP_002285665.1|/3.92207e-47/PREDICTED: hypothetical protein [Vitis vinifera]
Unigene48954	523	150	90.62	24.96	-1.86021	8.71098e-53	7.20952e-51	-
Unigene54409	530	1226	91.84	204.01	1.15145	0	0	gi|297746420|emb|CBI16476.3|/3.85509e-143/unnamed protein product [Vitis vinifera]
Unigene56301	534	60	92.53	9.98	-3.21281	1.67598e-100	1.65849e-98	gi|297746468|emb|CBI16524.3|/3.09284e-148/unnamed protein product [Vitis vinifera]
Unigene17563	535	1738	92.7	289.22	1.64153	0	0	-
Unigene41940	545	93	94.44	15.48	-2.60899	5.91712e-83	5.70651e-81	-
Unigene48837	559	1355	96.86	225.48	1.21903	6.0818e-13	1.59472e-11	-
Unigene30131	562	22	97.38	3.66	-4.73371	1.15415e-141	1.27517e-139	-
Unigene37825	565	1395	97.9	232.14	1.24561	7.21422e-13	1.84489e-11	-
Unigene38920	569	208	98.6	34.61	-1.5104	5.26388e-43	4.06122e-41	gi|16930753|gb|AAL32036.1|AF439277_1/9.42034e-20/small heat shock protein [Retama raetam]
Unigene49033	575	1929	99.64	321	1.68778	6.45484e-13	1.68092e-11	gi|255555289|ref|XP_002518681.1|/1.31198e-59/50S ribosomal protein L10, putative [Ricinus communis]
Unigene4971	576	26	99.81	4.33	-4.52675	2.23358e-141	2.45586e-139	gi|224130634|ref|XP_002328338.1|/4.90678e-41/predicted protein [Populus trichocarpa]
Unigene46609	576	216	99.81	35.94	-1.47359	5.24284e-42	3.99087e-40	-
Unigene1487	593	233	102.75	38.77	-1.40613	2.24086e-40	1.68323e-38	gi|255564711|ref|XP_002523350.1|/5.33359e-107/dopamine beta-monooxygenase, putative [Ricinus communis]
Unigene871	593	262	102.75	43.6	-1.23674	2.03158e-33	1.39694e-31	gi|297792837|ref|XP_002864303.1|/2.73314e-27/calcium ion binding protein [Arabidopsis lyrata subsp. lyrata]
Unigene44602	593	307	102.75	51.09	-1.00803	1.73874e-24	1.05249e-22	-
Unigene1125	595	134	103.1	22.3	-2.20893	1.8103e-74	1.69558e-72	-
Unigene45800	598	1558	103.62	259.26	1.3231	0	0	-
Unigene36419	609	1469	105.53	244.45	1.21189	7.9825e-13	2.0277e-11	-
Unigene49044	613	42	106.22	6.99	-3.92562	2.23926e-136	2.42693e-134	gi|224108488|ref|XP_002314866.1|/1.37029e-64/predicted protein [Populus trichocarpa]
Unigene20326	631	1693	109.34	281.73	1.36549	0	0	-
Unigene40016	633	277	109.69	46.09	-1.25091	3.69278e-36	2.64301e-34	gi|224110936|ref|XP_002315688.1|/2.35611e-10/predicted protein [Populus trichocarpa]
Unigene49602	638	6	110.55	1	-6.78856	3.24308e-186	3.78526e-184	-
Unigene3406	644	157	111.59	26.13	-2.09443	2.5487e-75	2.40699e-73	gi|224111490|ref|XP_002315876.1|/1.73716e-15/predicted protein [Populus trichocarpa]
Unigene39623	645	1492	111.76	248.28	1.15156	7.47402e-13	1.90705e-11	-
Unigene50972	645	1355	111.76	225.48	1.0126	7.47402e-13	1.90491e-11	-
Unigene41570	649	215	112.46	35.78	-1.65219	2.10608e-55	1.7688e-53	gi|218196491|gb|EEC78918.1|/8.66994e-21/hypothetical protein OsI_19332 [Oryza sativa Indica Group]
Unigene29012	654	24	113.32	3.99	-4.82787	2.02182e-166	2.28938e-164	gi|224093417|ref|XP_002334834.1|/2.55436e-17/cytochrome P450 [Populus trichocarpa]
Unigene39110	654	79	113.32	13.15	-3.10727	6.58216e-119	6.84064e-117	-
Unigene28949	654	337	113.32	56.08	-1.01484	4.0518e-27	2.57595e-25	-
Unigene15542	672	75	116.44	12.48	-3.2219	2.18238e-126	2.33197e-124	gi|224117120|ref|XP_002317481.1|/1.29451e-142/aminotransferase family protein [Populus trichocarpa]
Unigene49340	674	69	116.79	11.48	-3.34672	3.0204e-131	3.24266e-129	gi|224115786|ref|XP_002317124.1|/2.67521e-47/predicted protein [Populus trichocarpa]
Unigene34249	677	1719	117.31	286.05	1.28594	5.65326e-13	1.49963e-11	-
Unigene54424	684	200	118.52	33.28	-1.8324	3.8718e-67	3.51084e-65	gi|225432378|ref|XP_002276628.1|/5.4255e-145/PREDICTED: hypothetical protein [Vitis vinifera]
Unigene25304	691	33	119.74	5.49	-4.44696	2.2429e-167	2.55242e-165	gi|225432973|ref|XP_002280640.1|/1.06035e-18/PREDICTED: hypothetical protein [Vitis vinifera]
Unigene48401	692	105	119.91	17.47	-2.779	2.98754e-112	3.03555e-110	gi|17863981|gb|AAL47004.1|AF448811_1/5.37866e-36/unknown [Davidia involucrata]
Unigene21684	699	352	121.12	58.58	-1.04796	2.3727e-30	1.58831e-28	-
Unigene31395	712	2294	123.37	381.74	1.6296	0	0	-
Unigene48152	712	238	123.37	39.6	-1.63942	5.97958e-60	5.15512e-58	-
Unigene27316	719	2259	124.59	375.91	1.5932	8.11128e-13	2.05582e-11	-
Unigene48646	729	167	126.32	27.79	-2.18445	1.3401e-89	1.30904e-87	-
Unigene9428	729	361	126.32	60.07	-1.07237	1.01391e-32	6.95081e-31	-
Unigene10833	733	191	127.01	31.78	-1.99875	1.6304e-80	1.55263e-78	-
Unigene38465	740	1748	128.23	290.88	1.18169	0	0	-
Unigene28101	751	385	130.13	64.07	-1.02223	2.98564e-31	2.01641e-29	-
Unigene50471	763	258	132.21	42.93	-1.62277	3.28454e-63	2.88634e-61	gi|115451353|ref|NP_001049277.1|/6.15624e-38/Os03g0198300 [Oryza sativa Japonica Group]
Unigene36792	766	65	132.73	10.82	-3.61672	2.60084e-159	2.93045e-157	-
Unigene40071	770	5061	133.42	842.19	2.65817	0	0	gi|297735328|emb|CBI17768.3|/8.41e-08/unnamed protein product [Vitis vinifera]
Unigene43651	770	139	133.42	23.13	-2.52814	2.02546e-112	2.06724e-110	-
Unigene19539	773	104	133.94	17.31	-2.95191	2.76544e-133	2.98301e-131	gi|297744747|emb|CBI38009.3|/2.67699e-22/unnamed protein product [Vitis vinifera]
Unigene55227	785	202	136.02	33.61	-2.01686	4.1786e-87	4.04702e-85	gi|255552037|ref|XP_002517063.1|/9.28854e-91/Stem-specific protein TSJT1, putative [Ricinus communis]
Unigene53782	785	361	136.02	60.07	-1.1791	1.24577e-40	9.38867e-39	gi|20269901|gb|AAM18095.1|AF498303_1/1.04832e-144/putative sodium-dependent bile acid symporter [Arabidopsis thaliana]
Unigene50762	787	260	136.37	43.27	-1.65609	4.91724e-67	4.42357e-65	gi|225430997|ref|XP_002278934.1|/3.33421e-34/PREDICTED: hypothetical protein [Vitis vinifera]
[truncated: 70 more rows]

## Sheet: 0h-Svs24h-S.DiffGeneExpFilter
Gene	RawIntensity-0h-S	RawIntensity-24h-S	TPM-0h-S	TPM-24h-S	log2 Ratio(24h-S/0h-S)	P-Value	FDR	Nr
Unigene42941	0	109	0.01	18.86	10.8811	0	0	-
Unigene40219	0	32	0.01	5.54	9.11374	2.38172e-10	1.22933e-08	-
Unigene18657	0	31	0.01	5.36	9.06609	4.76016e-10	2.33357e-08	gi|297746146|emb|CBI16202.3|/4.14261e-23/unnamed protein product [Vitis vinifera]
Unigene33607	0	24	0.01	4.15	8.69697	6.06376e-08	2.19194e-06	gi|99646754|emb|CAK22426.1|/3.67128e-48/heat shock protein 83 [Beta vulgaris]
Unigene16082	0	24	0.01	4.15	8.69697	6.06376e-08	2.18825e-06	gi|225452468|ref|XP_002278403.1|/1.31908e-167/PREDICTED: hypothetical protein isoform 1 [Vitis vinifera]
Unigene55308	0	19	0.01	3.29	8.36194	1.93375e-06	5.23599e-05	gi|297829770|ref|XP_002882767.1|/0/actin-11 [Arabidopsis lyrata subsp. lyrata]
Unigene27785	0	16	0.01	2.77	8.11374	1.54381e-05	0.000336877	-
Unigene3426	0	15	0.01	2.6	8.02237	3.0855e-05	0.000623254	gi|224141021|ref|XP_002323873.1|/1.93301e-32/predicted protein [Populus trichocarpa]
Unigene17434	11	190	1.91	32.88	4.10557	8.7761e-07	2.55686e-05	gi|300078576|gb|ADJ67193.1|/1.10189e-07/hypothetical protein [Jatropha curcas]
Unigene38666	5	63	0.87	10.9	3.64717	2.75362e-05	0.00056797	gi|224119218|ref|XP_002318017.1|/2.3339e-10/predicted protein [Populus trichocarpa]
Unigene48127	63	556	10.92	96.21	3.13921	0	0	gi|255540423|ref|XP_002511276.1|/1.24445e-13/protein binding protein, putative [Ricinus communis]
Unigene40994	30	257	5.2	44.47	3.09625	5.4885e-12	3.50741e-10	-
Unigene42016	5	40	0.87	6.92	2.99168	2.75814e-05	0.000568357	gi|297740003|emb|CBI30185.3|/9.47989e-20/unnamed protein product [Vitis vinifera]
Unigene56552	6	44	1.04	7.61	2.87131	1.61265e-05	0.000349412	gi|255557635|ref|XP_002519847.1|/0/Peptide transporter, putative [Ricinus communis]
Unigene53123	4	29	0.69	5.02	2.86302	5.20762e-05	0.000995708	gi|255645833|gb|ACU23407.1|/1.27369e-69/unknown [Glycine max]
Unigene25810	10	65	1.73	11.25	2.70108	1.60304e-06	4.45285e-05	-
Unigene14504	28	182	4.85	31.49	2.69884	1.89695e-11	1.11899e-09	-
Unigene23788	16	103	2.77	17.82	2.68554	3.97074e-08	1.47508e-06	-
Unigene40904	20	121	3.47	20.94	2.59325	3.14008e-09	1.36485e-07	-
Unigene7765	6	35	1.04	6.06	2.54273	1.89961e-05	0.000404648	gi|255556560|ref|XP_002519314.1|/5.61719e-55/telomeric repeat binding protein, putative [Ricinus communis]
Unigene33903	7	40	1.21	6.92	2.51576	9.87146e-06	0.000224772	gi|225445222|ref|XP_002280919.1|/1.30316e-29/PREDICTED: hypothetical protein [Vitis vinifera]
Unigene10362	15	80	2.6	13.84	2.41226	7.43828e-08	2.63556e-06	-
Unigene20081	28	149	4.85	25.78	2.4102	1.89695e-11	1.11593e-09	-
Unigene9230	16	85	2.77	14.71	2.40884	3.97084e-08	1.47257e-06	gi|224123890|ref|XP_002330234.1|/3.09422e-39/predicted protein [Populus trichocarpa]
Unigene49585	108	545	18.71	94.31	2.3336	0	0	gi|57471999|gb|AAW51125.1|/5.33787e-38/putative alcohol acyl-transferases [Cucumis melo]
Unigene28195	20	98	3.47	16.96	2.28913	3.14018e-09	1.36214e-07	-
Unigene48870	35	165	6.06	28.55	2.2361	3.55716e-13	2.81843e-11	gi|225468767|ref|XP_002272586.1|/6.37461e-51/PREDICTED: hypothetical protein [Vitis vinifera]
Unigene53857	20	93	3.47	16.09	2.21316	3.14132e-09	1.35989e-07	gi|224138652|ref|XP_002326656.1|/1.86005e-157/predicted protein [Populus trichocarpa]
Unigene3867	17	79	2.95	13.67	2.21223	2.1195e-08	8.27453e-07	gi|220702721|gb|ACL81159.1|/9.5305e-14/putative auxin/aluminum-responsive protein [Mirabilis jalapa]
Unigene27731	9	40	1.56	6.92	2.14923	8.64518e-06	0.000200247	gi|164604842|dbj|BAF98473.1|/7.48619e-25/cytochrome P450 [Coptis japonica var. dissecta]
Unigene50841	67	292	11.61	50.53	2.12177	0	0	gi|225431155|ref|XP_002268619.1|/1.66902e-33/PREDICTED: hypothetical protein [Vitis vinifera]
Unigene52568	54	235	9.36	40.66	2.11903	2.35368e-14	2.40658e-12	gi|225469697|ref|XP_002268023.1|/1.2326e-23/PREDICTED: hypothetical protein, partial [Vitis vinifera]
Unigene42593	38	165	6.58	28.55	2.11733	1.37446e-13	1.2145e-11	-
Unigene28576	86	373	14.9	64.54	2.11488	0	0	gi|220675839|emb|CAM12499.1|/8.80737e-18/small heat-shock protein [Chenopodium rubrum]
Unigene55192	63	272	10.92	47.07	2.10783	0	0	gi|20146110|dbj|BAB88944.1|/3.32069e-149/protein phosphatase 2C [Mesembryanthemum crystallinum]
Unigene13709	10	43	1.73	7.44	2.10453	5.06998e-06	0.000124414	-
Unigene51962	11	47	1.91	8.13	2.08968	2.15168e-06	5.76071e-05	gi|225442729|ref|XP_002284941.1|/1.1511e-113/PREDICTED: hypothetical protein isoform 2 [Vitis vinifera]
Unigene39013	36	152	6.24	26.3	2.07544	2.36256e-13	1.97389e-11	-
Unigene24179	10	42	1.73	7.27	2.07118	7.28296e-06	0.000171469	-
Unigene39088	61	253	10.57	43.78	2.0503	1.06581e-14	1.13857e-12	-
Unigene52146	15	62	2.6	10.73	2.04507	1.13138e-07	3.88686e-06	gi|225446869|ref|XP_002283859.1|/3.0865e-77/PREDICTED: hypothetical protein [Vitis vinifera]
Unigene40549	50	206	8.66	35.65	2.04146	2.0206e-14	2.0759e-12	-
Unigene47079	9	37	1.56	6.4	2.03653	2.83192e-05	0.000580219	gi|255549968|ref|XP_002516035.1|/2.20243e-43/conserved hypothetical protein [Ricinus communis]
Unigene50000	22	90	3.81	15.57	2.03091	9.12678e-10	4.32605e-08	gi|297739996|emb|CBI30178.3|/7.03534e-89/unnamed protein product [Vitis vinifera]
Unigene2403	57	232	9.88	40.15	2.02282	3.39728e-14	3.40871e-12	-
Unigene9678	13	52	2.25	9	2	1.00221e-06	2.89239e-05	-
Unigene33850	47	186	8.14	32.19	1.98351	0	0	-
Unigene8676	15	59	2.6	10.21	1.9734	2.38214e-07	7.72648e-06	-
Unigene9695	10	39	1.73	6.75	1.96412	2.59712e-05	0.000540362	gi|255558294|ref|XP_002520174.1|/4.67273e-168/conserved hypothetical protein [Ricinus communis]
Unigene47831	34	132	5.89	22.84	1.95522	5.7243e-13	4.25302e-11	gi|224082103|ref|XP_002306566.1|/3.36675e-08/predicted protein [Populus trichocarpa]
Unigene52859	36	139	6.24	24.05	1.94642	2.37144e-13	1.97363e-11	gi|255546375|ref|XP_002514247.1|/6.77879e-89/conserved hypothetical protein [Ricinus communis]
Unigene16844	126	486	21.83	84.1	1.94579	6.72796e-14	6.50733e-12	gi|224082796|ref|XP_002306842.1|/4.21822e-33/AP2/ERF domain-containing transcription factor [Populus trichocarpa]
Unigene26120	274	1055	47.48	182.56	1.94298	8.9706e-14	8.4481e-12	-
Unigene9738	16	61	2.77	10.56	1.93065	1.95932e-07	6.45255e-06	gi|224068104|ref|XP_002302665.1|/1.306e-08/predicted protein [Populus trichocarpa]
Unigene193	10	38	1.73	6.58	1.92732	4.08526e-05	0.000801084	gi|99014570|emb|CAK22275.1|/8.0513e-43/putative phosphatidylinositol kinase [Chenopodium rubrum]
Unigene49033	575	2189	99.64	378.79	1.9266	2.54242e-13	2.09965e-11	gi|255555289|ref|XP_002518681.1|/1.31198e-59/50S ribosomal protein L10, putative [Ricinus communis]
Unigene21935	39	148	6.76	25.61	1.92161	1.05249e-13	9.78316e-12	gi|224066893|ref|XP_002302266.1|/2.02938e-14/predicted protein [Populus trichocarpa]
Unigene11425	11	41	1.91	7.09	1.89221	2.3847e-05	0.000498096	-
Unigene51153	34	126	5.89	21.8	1.88799	6.51478e-13	4.75801e-11	gi|255562743|ref|XP_002522377.1|/2.53531e-16/conserved hypothetical protein [Ricinus communis]
Unigene42064	41	151	7.1	26.13	1.87982	1.25899e-13	1.13109e-11	-
Unigene34845	47	173	8.14	29.94	1.87897	0	0	gi|224077724|ref|XP_002305380.1|/1.47894e-28/predicted protein [Populus trichocarpa]
Unigene50358	15	55	2.6	9.52	1.87245	1.14603e-06	3.27227e-05	gi|147792209|emb|CAN72978.1|/2.05816e-38/hypothetical protein [Vitis vinifera]
Unigene47694	32	117	5.54	20.25	1.86996	2.63368e-12	1.72937e-10	-
Unigene19148	39	141	6.76	24.4	1.85179	1.11466e-13	1.02282e-11	-
Unigene48411	36	130	6.24	22.5	1.85031	3.1064e-13	2.517e-11	gi|224125114|ref|XP_002319503.1|/3.93377e-79/predicted protein [Populus trichocarpa]
Unigene49589	24	85	4.16	14.71	1.82214	2.573e-09	1.13212e-07	gi|217073586|gb|ACJ85153.1|/2.43643e-59/unknown [Medicago truncatula]
Unigene30302	45	159	7.8	27.51	1.81841	6.66134e-16	7.94624e-14	-
Unigene36824	35	123	6.06	21.28	1.81211	1.11666e-12	7.91319e-11	-
Unigene54368	26	91	4.51	15.75	1.80415	8.78668e-10	4.19261e-08	gi|297736295|emb|CBI24933.3|/1.70411e-66/unnamed protein product [Vitis vinifera]
Unigene49063	13	45	2.25	7.79	1.7917	1.98748e-05	0.000421276	gi|255539763|ref|XP_002510946.1|/1.97411e-71/conserved hypothetical protein [Ricinus communis]
Unigene29110	15	52	2.6	9	1.79141	4.3013e-06	0.000107019	gi|222423527|dbj|BAH19733.1|/3.67142e-32/AT4G12400 [Arabidopsis thaliana]
Unigene56526	17	59	2.95	10.21	1.7912	9.39288e-07	2.72178e-05	gi|297734047|emb|CBI15294.3|/3.13089e-173/unnamed protein product [Vitis vinifera]
Unigene40208	39	135	6.76	23.36	1.78895	1.98508e-13	1.69815e-11	gi|255584655|ref|XP_002533050.1|/1.16243e-17/conserved hypothetical protein [Ricinus communis]
Unigene40863	461	1562	79.88	270.29	1.7586	4.97824e-13	3.80401e-11	-
Unigene50152	44	145	7.62	25.09	1.71925	1.23901e-13	1.12253e-11	gi|218196647|gb|EEC79074.1|/2.75816e-48/hypothetical protein OsI_19658 [Oryza sativa Indica Group]
Unigene13740	44	145	7.62	25.09	1.71925	1.23901e-13	1.11781e-11	gi|224136796|ref|XP_002326947.1|/1.8048e-29/predicted protein [Populus trichocarpa]
Unigene11263	17	56	2.95	9.69	1.71578	3.5148e-06	9.00594e-05	-
Unigene397	14	46	2.43	7.96	1.71181	2.79686e-05	0.000575232	gi|255583844|ref|XP_002532673.1|/2.08892e-35/Xyloglucan endotransglucosylase/hydrolase protein 22 precursor, putative [Ricinus communis]
Unigene16072	67	219	11.61	37.9	1.70683	0	0	gi|224107339|ref|XP_002314452.1|/1.25416e-68/predicted protein [Populus trichocarpa]
Unigene768	16	52	2.77	9	1.70004	9.37392e-06	0.000215269	gi|224139022|ref|XP_002326748.1|/6.75962e-26/predicted protein [Populus trichocarpa]
Unigene44095	16	52	2.77	9	1.70004	9.37392e-06	0.000215039	gi|255549960|ref|XP_002516031.1|/3.36006e-26/cytoplasmic dynein light chain, putative [Ricinus communis]
Unigene40922	25	81	4.33	14.02	1.69505	3.03874e-08	1.14269e-06	gi|116791611|gb|ABK26041.1|/9.06881e-31/unknown [Picea sitchensis]
Unigene46353	22	71	3.81	12.29	1.68962	2.34964e-07	7.64416e-06	-
Unigene53293	19	61	3.29	10.56	1.68245	1.83318e-06	5.00154e-05	gi|225435989|ref|XP_002269808.1|/6.96375e-47/PREDICTED: hypothetical protein [Vitis vinifera]
Unigene10383	20	64	3.47	11.07	1.67365	1.06596e-06	3.05993e-05	-
Unigene37578	55	175	9.53	30.28	1.66782	0	0	-
Unigene14462	39	124	6.76	21.46	1.66655	1.12883e-11	6.82767e-10	gi|225463319|ref|XP_002267838.1|/7.04485e-31/PREDICTED: hypothetical protein [Vitis vinifera]
Unigene35666	19	60	3.29	10.38	1.65765	2.81938e-06	7.32016e-05	gi|255585826|ref|XP_002533591.1|/4.14517e-07/heat-shock protein, putative [Ricinus communis]
Unigene9787	26	82	4.51	14.19	1.65368	4.18154e-08	1.54537e-06	-
Unigene32665	1761	5539	305.14	958.47	1.65126	2.47446e-12	1.63482e-10	gi|2244769|emb|CAB10192.1|/6.78188e-26/xyloglucan endotransglycosylase-related protein XTR-7 [Arabidopsis thaliana]
Unigene50691	22	69	3.81	11.94	1.64794	5.5394e-07	1.68235e-05	gi|297740181|emb|CBI30363.3|/2.77391e-33/unnamed protein product [Vitis vinifera]
Unigene30548	131	411	22.7	71.12	1.64756	2.59792e-14	2.63125e-12	-
Unigene10427	55	172	9.53	29.76	1.64283	0	0	gi|225457345|ref|XP_002284667.1|/0/PREDICTED: hypothetical protein [Vitis vinifera]
Unigene11140	64	199	11.09	34.44	1.63483	0	0	-
Unigene53871	45	139	7.8	24.05	1.62449	1.62825e-12	1.11344e-10	gi|122233481|sp|Q45QI7.2|CFI_CAMSI/2.84534e-89/RecName: Full=Chalcone--flavonone isomerase; Short=Chalcone isomerase
Unigene31185	181	554	31.36	95.86	1.612	6.28386e-14	6.1053e-12	-
Unigene43366	179	546	31.02	94.48	1.60681	0	0	gi|20269063|emb|CAC84712.1|/3.11557e-55/aux/IAA protein [Populus tremula x Populus tremuloides]
Unigene50175	20	61	3.47	10.56	1.6056	3.8288e-06	9.71773e-05	gi|255578396|ref|XP_002530063.1|/4.8058e-08/WD-repeat protein, putative [Ricinus communis]
Unigene37387	20	61	3.47	10.56	1.6056	3.8288e-06	9.70626e-05	gi|81250791|gb|ABB69785.1|/6.04612e-22/beta-glucan-binding protein 5 [Medicago truncatula]
Unigene47818	21	64	3.64	11.07	1.60464	2.22224e-06	5.92009e-05	gi|224067096|ref|XP_002302353.1|/4.32599e-16/predicted protein [Populus trichocarpa]
Unigene40198	48	146	8.32	25.26	1.6022	8.47988e-13	6.13064e-11	-
Unigene34908	200	603	34.66	104.34	1.58995	0	0	-
Unigene16772	28	84	4.85	14.54	1.58397	7.64362e-08	2.70385e-06	gi|224083821|ref|XP_002307136.1|/0/predicted protein [Populus trichocarpa]
Unigene16704	19	57	3.29	9.86	1.5835	1.00525e-05	0.000228652	gi|224143376|ref|XP_002324935.1|/3.54738e-10/predicted protein [Populus trichocarpa]
Unigene20055	23	69	3.99	11.94	1.58134	1.13997e-06	3.25932e-05	-
Unigene41096	95	283	16.46	48.97	1.57293	0	0	-
Unigene52893	20	59	3.47	10.21	1.55698	8.82824e-06	0.000204047	gi|297742118|emb|CBI33905.3|/4.43589e-96/unnamed protein product [Vitis vinifera]
Unigene46220	53	156	9.18	26.99	1.55586	4.35874e-13	3.36658e-11	-
Unigene36984	87	255	15.08	44.13	1.54912	0	0	-
Unigene20730	42	122	7.28	21.11	1.53592	2.1583e-10	1.12211e-08	-
Unigene46314	60	174	10.4	30.11	1.53366	0	0	gi|225462048|ref|XP_002268936.1|/6.01408e-45/PREDICTED: hypothetical protein [Vitis vinifera]
Unigene16506	27	78	4.68	13.5	1.52838	4.4885e-07	1.37485e-05	gi|255556792|ref|XP_002519429.1|/0/Uracil permease, putative [Ricinus communis]
Unigene56306	35	101	6.06	17.48	1.52832	9.10756e-09	3.70374e-07	gi|255558654|ref|XP_002520352.1|/0/Aldehyde dehydrogenase, putative [Ricinus communis]
Unigene32620	24	69	4.16	11.94	1.52115	2.27522e-06	6.03875e-05	-
Unigene56230	24	69	4.16	11.94	1.52115	2.27522e-06	6.0313e-05	gi|224145005|ref|XP_002325492.1|/3.93173e-156/predicted protein [Populus trichocarpa]
Unigene13531	37	106	6.41	18.34	1.5166	4.66666e-09	1.98421e-07	-
Unigene20688	53	151	9.18	26.13	1.50914	3.09352e-12	2.00677e-10	-
Unigene39030	20	57	3.47	9.86	1.50665	2.00514e-05	0.000423763	gi|225454704|ref|XP_002271206.1|/4.52288e-06/PREDICTED: hypothetical protein [Vitis vinifera]
Unigene13706	50	142	8.66	24.57	1.50446	1.51263e-11	9.04715e-10	gi|296087897|emb|CBI35180.3|/1.14759e-15/unnamed protein product [Vitis vinifera]
Unigene38069	48	135	8.32	23.36	1.48938	6.50696e-11	3.62902e-09	gi|225432460|ref|XP_002278797.1|/2.25805e-45/PREDICTED: hypothetical protein [Vitis vinifera]
Unigene22896	44	120	7.62	20.76	1.44594	1.76283e-09	7.90217e-08	gi|296086272|emb|CBI31713.3|/2.63004e-30/unnamed protein product [Vitis vinifera]
Unigene19693	47	128	8.14	22.15	1.44421	5.28012e-10	2.5767e-08	-
Unigene43909	36	98	6.24	16.96	1.44252	5.74694e-08	2.08796e-06	gi|225457375|ref|XP_002284830.1|/6.02579e-17/PREDICTED: hypothetical protein isoform 2 [Vitis vinifera]
Unigene29116	164	443	28.42	76.66	1.43157	7.88258e-14	7.55602e-12	gi|82547866|gb|ABB82547.1|/1.82795e-31/SF21D1 splice variant protein [Helianthus annuus]
Unigene45407	305	823	52.85	142.41	1.43008	5.32462e-13	3.98363e-11	gi|255584279|ref|XP_002532876.1|/3.12595e-13/2-deoxyglucose-6-phosphate phosphatase, putative [Ricinus communis]
Unigene51137	139	374	24.09	64.72	1.42578	1.28786e-13	1.1522e-11	gi|224057176|ref|XP_002299157.1|/2.88735e-28/predicted protein [Populus trichocarpa]
Unigene42680	22	59	3.81	10.21	1.42212	3.31962e-05	0.000666158	-
Unigene24356	364	975	63.07	168.71	1.41952	0	0	-
Unigene16563	27	72	4.68	12.46	1.41272	4.84664e-06	0.000119206	gi|242056491|ref|XP_002457391.1|/4.15942e-55/hypothetical protein SORBIDRAFT_03g006590 [Sorghum bicolor]
Unigene55038	52	138	9.01	23.88	1.4062	2.54594e-10	1.30469e-08	gi|255550607|ref|XP_002516353.1|/3.15171e-104/mitochondrial carrier protein, putative [Ricinus communis]
Unigene24363	49	130	8.49	22.5	1.40609	8.4896e-10	4.05988e-08	-
Unigene49472	62	164	10.74	28.38	1.40188	5.80624e-12	3.67763e-10	-
Unigene8171	31	82	5.37	14.19	1.40188	1.22419e-06	3.46777e-05	gi|255563602|ref|XP_002522803.1|/8.67608e-128/DNA binding protein, putative [Ricinus communis]
Unigene34410	78	206	13.52	35.65	1.39881	0	0	gi|224138788|ref|XP_002326690.1|/9.64064e-20/predicted protein [Populus trichocarpa]
Unigene56288	44	116	7.62	20.07	1.39718	8.17394e-09	3.34944e-07	gi|302141761|emb|CBI18964.3|/3.1358e-92/unnamed protein product [Vitis vinifera]
Unigene10969	35	92	6.06	15.92	1.39345	3.1069e-07	9.83943e-06	-
Unigene33148	212	556	36.74	96.21	1.38884	0	0	gi|225459119|ref|XP_002285693.1|/7.69068e-30/PREDICTED: hypothetical protein [Vitis vinifera]
Unigene49482	34	89	5.89	15.4	1.38659	5.29196e-07	1.60948e-05	-
Unigene51762	29	76	5.03	13.15	1.38643	3.57102e-06	9.12821e-05	-
Unigene39489	67	175	11.61	30.28	1.383	1.76192e-12	1.19344e-10	-
Unigene28320	43	111	7.45	19.21	1.36655	2.94508e-08	1.11137e-06	gi|224143809|ref|XP_002325082.1|/9.46188e-12/predicted protein [Populus trichocarpa]
Unigene8592	96	246	16.63	42.57	1.35605	0	0	gi|29124975|gb|AAO63777.1|/9.16605e-59/cyclophilin [Populus tremuloides]
Unigene50204	77	197	13.34	34.09	1.35359	1.56097e-13	1.36805e-11	gi|224097246|ref|XP_002310891.1|/1.13626e-65/predicted protein [Populus trichocarpa]
Unigene55885	129	330	22.35	57.1	1.35322	0	0	gi|225459742|ref|XP_002285895.1|/2.59114e-151/PREDICTED: hypothetical protein [Vitis vinifera]
Unigene81	49	125	8.49	21.63	1.3492	5.53364e-09	2.32521e-07	-
Unigene25570	29	74	5.03	12.81	1.34864	7.60898e-06	0.000178557	-
Unigene45412	51	130	8.84	22.5	1.34781	2.80312e-09	1.22834e-07	gi|255646459|gb|ACU23708.1|/2.33918e-21/unknown [Glycine max]
Unigene54300	357	903	61.86	156.26	1.33687	1.0747e-13	9.90381e-12	gi|255568593|ref|XP_002525270.1|/5.36107e-97/voltage-dependent anion-selective channel, putative [Ricinus communis]
Unigene52188	99	249	17.15	43.09	1.32914	0	0	gi|302143306|emb|CBI21867.3|/5.45962e-90/unnamed protein product [Vitis vinifera]
Unigene39462	96	241	16.63	41.7	1.32626	0	0	gi|255563885|ref|XP_002522942.1|/5.68801e-09/conserved hypothetical protein [Ricinus communis]
Unigene55504	59	148	10.22	25.61	1.32531	3.85852e-10	1.93124e-08	gi|225469370|ref|XP_002263062.1|/7.63775e-30/PREDICTED: hypothetical protein [Vitis vinifera]
Unigene51412	26	65	4.51	11.25	1.31873	3.7753e-05	0.000749891	gi|225426811|ref|XP_002283103.1|/7.63539e-88/PREDICTED: hypothetical protein [Vitis vinifera]
Unigene51715	59	147	10.22	25.44	1.3157	5.54724e-10	2.70091e-08	gi|224077818|ref|XP_002305421.1|/3.38943e-38/predicted protein [Populus trichocarpa]
Unigene15065	896	2228	155.26	385.53	1.31216	6.21724e-15	6.84598e-13	gi|89258500|gb|ABD65463.1|/3.78335e-16/DNA binding/zinc ion binding protein [Gossypium hirsutum]
Unigene16429	62	154	10.74	26.65	1.31114	2.4018e-10	1.23673e-08	gi|297737842|emb|CBI27043.3|/7.9013e-174/unnamed protein product [Vitis vinifera]
Unigene36761	27	67	4.68	11.59	1.3083	3.2056e-05	0.000646297	-
Unigene31874	40	99	6.93	17.13	1.3056	4.3214e-07	1.32745e-05	-
Unigene51842	36	89	6.24	15.4	1.30331	1.70836e-06	4.70885e-05	gi|224093730|ref|XP_002309966.1|/1.15882e-41/predicted protein [Populus trichocarpa]
Unigene2426	28	69	4.85	11.94	1.29975	2.71976e-05	0.00056315	gi|215598344|tpg|DAA06358.1|/7.5098e-20/TPA: TPA_inf: ARO1-like protein 1 [Medicago truncatula]
Unigene13201	54	133	9.36	23.01	1.29768	5.20836e-09	2.19713e-07	gi|296086438|emb|CBI32027.3|/1.77503e-98/unnamed protein product [Vitis vinifera]
Unigene6877	257	632	44.53	109.36	1.29624	4.33432e-13	3.3598e-11	-
Unigene9959	42	103	7.28	17.82	1.29149	3.12658e-07	9.85814e-06	-
Unigene9980	49	120	8.49	20.76	1.28997	3.4211e-08	1.28199e-06	gi|225440888|ref|XP_002282626.1|/1.99687e-42/PREDICTED: hypothetical protein [Vitis vinifera]
Unigene18911	134	328	23.22	56.76	1.28951	0	0	-
Unigene46291	28	68	4.85	11.77	1.27906	3.91572e-05	0.000774202	gi|255572965|ref|XP_002527413.1|/2.15396e-18/conserved hypothetical protein [Ricinus communis]
Unigene27172	33	80	5.72	13.84	1.27476	8.27972e-06	0.000192613	-
Unigene51540	41	99	7.1	17.13	1.27063	7.54306e-07	2.23092e-05	gi|225463675|ref|XP_002275935.1|/1.54231e-43/PREDICTED: hypothetical protein [Vitis vinifera]
Unigene56927	34	82	5.89	14.19	1.26854	7.01366e-06	0.000166222	gi|225434317|ref|XP_002276162.1|/0/PREDICTED: hypothetical protein [Vitis vinifera]
Unigene32715	29	70	5.03	12.11	1.26757	3.31294e-05	0.000666062	gi|224123064|ref|XP_002318984.1|/2.42332e-07/predicted protein [Populus trichocarpa]
Unigene45749	105	253	18.19	43.78	1.26713	0	0	gi|297738806|emb|CBI28051.3|/9.90006e-07/unnamed protein product [Vitis vinifera]
Unigene43937	322	774	55.8	133.93	1.26314	1.91624e-13	1.64582e-11	-
Unigene39191	30	72	5.2	12.46	1.26072	2.80152e-05	0.000575088	gi|255563026|ref|XP_002522517.1|/6.08456e-19/Ethylene-responsive transcription factor, putative [Ricinus communis]
Unigene53486	238	569	41.24	98.46	1.25549	5.57332e-13	4.15522e-11	gi|225454040|ref|XP_002262647.1|/1.71397e-80/PREDICTED: hypothetical protein [Vitis vinifera]
Unigene32443	257	614	44.53	106.25	1.25461	4.33432e-13	3.37198e-11	-
Unigene38118	31	74	5.37	12.81	1.25428	2.36794e-05	0.00049556	-
Unigene47830	130	309	22.53	53.47	1.24688	0	0	gi|255541244|ref|XP_002511686.1|/6.4648e-60/arginase, putative [Ricinus communis]
Unigene52408	47	110	8.14	19.03	1.22517	3.95258e-07	1.22115e-05	gi|255569492|ref|XP_002525713.1|/1.2255e-84/sgd1p, putative [Ricinus communis]
Unigene42125	47	110	8.14	19.03	1.22517	3.95258e-07	1.21939e-05	gi|255603809|ref|XP_002538120.1|/3.69679e-32/Flavonol 4'-sulfotransferase, putative [Ricinus communis]
Unigene44994	96	224	16.63	38.76	1.22078	3.1375e-13	2.53265e-11	gi|197312875|gb|ACH63218.1|/3.37544e-30/ribosomal protein L36 [Rheum australe]
Unigene57120	120	280	20.79	48.45	1.22061	0	0	gi|225463768|ref|XP_002267403.1|/0/PREDICTED: hypothetical protein [Vitis vinifera]
Unigene8894	163	380	28.24	65.76	1.21947	1.65645e-13	1.44583e-11	gi|297814614|ref|XP_002875190.1|/2.26237e-29/CAAX amino terminal protease family protein [Arabidopsis lyrata subsp. lyrata]
Unigene54324	43	100	7.45	17.3	1.21546	1.54928e-06	4.32029e-05	gi|255539144|ref|XP_002510637.1|/5.80807e-51/amino acid transporter, putative [Ricinus communis]
Unigene53516	31	72	5.37	12.46	1.21431	4.79762e-05	0.000923897	gi|225452236|ref|XP_002268688.1|/2.76993e-54/PREDICTED: hypothetical protein [Vitis vinifera]
Unigene55354	110	255	19.06	44.13	1.21121	0	0	gi|225459573|ref|XP_002285860.1|/2.04996e-149/PREDICTED: hypothetical protein [Vitis vinifera]
Unigene14461	45	104	7.8	18	1.20645	1.10445e-06	3.16619e-05	gi|145259864|ref|NP_054988.2|/1.56601e-108/NADH dehydrogenase subunit 4 [Spinacia oleracea]
Unigene27320	1692	3903	293.19	675.38	1.20386	7.7931e-12	4.80843e-10	-
Unigene55283	40	92	6.93	15.92	1.19991	5.13926e-06	0.000125541	gi|225430122|ref|XP_002284674.1|/5.40403e-62/PREDICTED: hypothetical protein [Vitis vinifera]
Unigene33770	34	78	5.89	13.5	1.19662	2.86284e-05	0.000585437	-
Unigene56362	48	110	8.32	19.03	1.19362	6.63896e-07	1.99652e-05	gi|225465966|ref|XP_002269779.1|/6.59644e-38/PREDICTED: hypothetical protein [Vitis vinifera]
Unigene35619	173	395	29.98	68.35	1.18894	2.99094e-13	2.43263e-11	gi|224102787|ref|XP_002312800.1|/4.73671e-19/predicted protein [Populus trichocarpa]
Unigene5277	152	347	26.34	60.05	1.18891	4.75176e-14	4.70183e-12	-
Unigene43432	61	138	10.57	23.88	1.17583	3.71552e-08	1.38506e-06	gi|297741210|emb|CBI32161.3|/4.11026e-07/unnamed protein product [Vitis vinifera]
Unigene12635	42	95	7.28	16.44	1.1752	5.1289e-06	0.00012543	-
Unigene31907	97	219	16.81	37.9	1.17288	4.30322e-12	2.76643e-10	-
Unigene53518	282	636	48.86	110.05	1.17143	5.96856e-13	4.40402e-11	gi|255571188|ref|XP_002526544.1|/1.20709e-41/conserved hypothetical protein [Ricinus communis]
Unigene7605	157	353	27.2	61.08	1.16709	0	0	-
Unigene33317	42	94	7.28	16.27	1.1602	7.18344e-06	0.000169684	-
Unigene3548	91	203	15.77	35.13	1.15552	4.38122e-11	2.46912e-09	gi|224109890|ref|XP_002315345.1|/3.2075e-18/predicted protein [Populus trichocarpa]
Unigene54406	61	136	10.57	23.53	1.15453	7.22916e-08	2.56994e-06	gi|225453726|ref|XP_002272141.1|/2.29624e-103/PREDICTED: hypothetical protein isoform 2 [Vitis vinifera]
Unigene11787	48	107	8.32	18.52	1.15443	1.82341e-06	4.9812e-05	-
Unigene56059	274	610	47.48	105.55	1.15253	8.9706e-14	8.41121e-12	gi|225457034|ref|XP_002282761.1|/0/PREDICTED: hypothetical protein [Vitis vinifera]
Unigene22878	256	569	44.36	98.46	1.15028	0	0	-
Unigene13336	41	91	7.1	15.75	1.14946	1.19384e-05	0.000267021	gi|225440348|ref|XP_002270322.1|/1.12201e-103/PREDICTED: hypothetical protein [Vitis vinifera]
Unigene15622	50	111	8.66	19.21	1.14942	1.29115e-06	3.6335e-05	-
Unigene48207	152	333	26.34	57.62	1.12931	4.75176e-14	4.68027e-12	gi|218200034|gb|EEC82461.1|/2.98971e-15/hypothetical protein OsI_26901 [Oryza sativa Indica Group]
Unigene9053	58	127	10.05	21.98	1.129	3.24234e-07	1.01634e-05	gi|76786474|gb|ABA54988.1|/2.48163e-43/xyloglucan endotransglycosylase hydrolase [Apium graveolens]
Unigene37124	130	284	22.53	49.14	1.12505	0	0	-
Unigene31053	120	262	20.79	45.34	1.12489	5.04042e-14	4.94191e-12	gi|224057715|ref|XP_002299300.1|/6.03319e-14/predicted protein [Populus trichocarpa]
Unigene21795	1253	2732	217.12	472.75	1.12258	3.63554e-12	2.35127e-10	-
Unigene18125	499	1084	86.47	187.58	1.11723	0	0	-
Unigene51396	65	141	11.26	24.4	1.11567	9.67188e-08	3.34959e-06	gi|225459237|ref|XP_002285756.1|/1.95373e-43/PREDICTED: hypothetical protein [Vitis vinifera]
Unigene55835	54	117	9.36	20.25	1.11334	1.24189e-06	3.50868e-05	gi|255537423|ref|XP_002509778.1|/2.54436e-135/RNA-binding protein nob1, putative [Ricinus communis]
Unigene56739	56	121	9.7	20.94	1.1102	8.76934e-07	2.55836e-05	gi|225435995|ref|XP_002269919.1|/0/PREDICTED: hypothetical protein [Vitis vinifera]
Unigene18232	88	190	15.25	32.88	1.1084	7.0552e-10	3.39662e-08	-
Unigene2249	213	459	36.91	79.43	1.10567	1.44107e-13	1.26814e-11	gi|297742544|emb|CBI34693.3|/2.95192e-20/unnamed protein product [Vitis vinifera]
Unigene50683	46	99	7.97	17.13	1.10387	9.59604e-06	0.000219431	gi|255635177|gb|ACU17944.1|/9.75219e-71/unknown [Glycine max]
Unigene23177	40	86	6.93	14.88	1.10245	3.81776e-05	0.000756226	-
Unigene49347	209	449	36.22	77.7	1.10113	1.06581e-13	9.86429e-12	gi|297745750|emb|CBI15806.3|/3.56568e-92/unnamed protein product [Vitis vinifera]
Unigene47562	126	270	21.83	46.72	1.09773	3.65042e-13	2.87113e-11	gi|225433688|ref|XP_002266909.1|/5.92753e-47/PREDICTED: hypothetical protein [Vitis vinifera]
Unigene39075	245	523	42.45	90.5	1.09215	2.48468e-13	2.05989e-11	gi|297840207|ref|XP_002887985.1|/1.26284e-32/hypothetical protein ARALYDRAFT_893174 [Arabidopsis lyrata subsp. lyrata]
Unigene28938	47	100	8.14	17.3	1.08767	1.10987e-05	0.000250328	gi|224143823|ref|XP_002325087.1|/4.37105e-17/predicted protein [Populus trichocarpa]
Unigene51029	55	117	9.53	20.25	1.08737	1.98061e-06	5.35612e-05	-
Unigene42747	41	87	7.1	15.05	1.08387	4.41502e-05	0.000858689	gi|297801680|ref|XP_002868724.1|/3.18546e-31/hypothetical protein ARALYDRAFT_916372 [Arabidopsis lyrata subsp. lyrata]
Unigene15467	42	89	7.28	15.4	1.08092	3.69732e-05	0.000736446	-
Unigene28523	96	203	16.63	35.13	1.07892	4.58102e-10	2.26123e-08	-
Unigene340	62	131	10.74	22.67	1.07779	5.82376e-07	1.76124e-05	gi|225457209|ref|XP_002280826.1|/1.66793e-66/PREDICTED: hypothetical protein [Vitis vinifera]
Unigene30699	93	196	16.11	33.92	1.07418	1.0499e-09	4.91141e-08	gi|15225267|ref|NP_180191.1|/3.07214e-15/uricase / urate oxidase / nodulin 35, putative [Arabidopsis thaliana]
Unigene27724	94	198	16.29	34.26	1.07254	8.832e-10	4.20489e-08	-
Unigene52796	106	223	18.37	38.59	1.07088	8.1656e-11	4.51886e-09	gi|255631416|gb|ACU16075.1|/2.64619e-69/unknown [Glycine max]
Unigene32446	52	109	9.01	18.86	1.06573	6.31178e-06	0.000151257	gi|301601258|dbj|BAJ13301.1|/1.01204e-37/autophagy 8 [Ipomoea nil]
Unigene43117	77	161	13.34	27.86	1.06244	4.26302e-08	1.57008e-06	-
Unigene34563	896	1868	155.26	323.24	1.05792	6.21724e-15	6.88127e-13	gi|225466653|ref|XP_002273608.1|/6.67636e-21/PREDICTED: hypothetical protein [Vitis vinifera]
Unigene55350	130	271	22.53	46.89	1.05743	1.11933e-12	7.90598e-11	gi|225435864|ref|XP_002265488.1|/1.25978e-90/PREDICTED: hypothetical protein [Vitis vinifera]
Unigene5640	364	758	63.07	131.16	1.0563	0	0	gi|294464795|gb|ADE77903.1|/1.37632e-10/unknown [Picea sitchensis]
Unigene11359	75	156	13	26.99	1.05391	8.22618e-08	2.88615e-06	gi|302143919|emb|CBI23024.3|/1.85353e-166/unnamed protein product [Vitis vinifera]
Unigene54536	93	193	16.11	33.4	1.05189	2.64894e-09	1.16315e-07	gi|255587544|ref|XP_002534306.1|/1.33113e-114/Protein kinase APK1B, chloroplast precursor, putative [Ricinus communis]
Unigene26615	53	110	9.18	19.03	1.05171	7.2318e-06	0.000170639	-
Unigene25905	201	417	34.83	72.16	1.05087	0	0	-
Unigene29715	110	228	19.06	39.45	1.04948	1.02971e-10	5.64028e-09	-
Unigene38848	1011	2094	175.18	362.35	1.04855	9.06386e-13	6.509e-11	-
Unigene45340	71	147	12.3	25.44	1.04844	2.24986e-07	7.34179e-06	gi|225451081|ref|XP_002263811.1|/4.95372e-08/PREDICTED: hypothetical protein [Vitis vinifera]
Unigene49044	613	1269	106.22	219.59	1.04776	0	0	gi|224108488|ref|XP_002314866.1|/1.37029e-64/predicted protein [Populus trichocarpa]
Unigene18897	195	403	33.79	69.74	1.04539	1.16573e-13	1.06062e-11	-
Unigene37215	90	186	15.6	32.19	1.04507	6.0511e-09	2.52781e-07	-
Unigene56085	49	101	8.49	17.48	1.04187	2.00252e-05	0.000423627	gi|225457628|ref|XP_002273127.1|/8.18964e-156/PREDICTED: hypothetical protein [Vitis vinifera]
Unigene56627	52	107	9.01	18.52	1.03949	1.17647e-05	0.000263961	gi|15227377|ref|NP_181685.1|/0/GPDHC1; NAD or NADH binding / glycerol-3-phosphate dehydrogenase (NAD+) [Arabidopsis thaliana]
Unigene56246	54	111	9.36	19.21	1.03728	8.2576e-06	0.000192516	gi|255572209|ref|XP_002527044.1|/2.17323e-146/Minor histocompatibility antigen H13, putative [Ricinus communis]
Unigene39546	415	851	71.91	147.26	1.0341	0	0	gi|225447659|ref|XP_002275321.1|/6.47033e-16/PREDICTED: hypothetical protein [Vitis vinifera]
Unigene47114	126	258	21.83	44.64	1.03202	1.19744e-11	7.22232e-10	gi|118489932|gb|ABK96763.1|/1.74105e-48/unknown [Populus trichocarpa x Populus deltoides]
Unigene55099	52	106	9.01	18.34	1.02539	1.59948e-05	0.000346909	gi|225431179|ref|XP_002269956.1|/1.82111e-75/PREDICTED: hypothetical protein [Vitis vinifera]
Unigene53657	54	110	9.36	19.03	1.0237	1.12191e-05	0.000252777	gi|297737866|emb|CBI27067.3|/1.1248e-143/unnamed protein product [Vitis vinifera]
Unigene4641	54	110	9.36	19.03	1.0237	1.12191e-05	0.000252512	-
Unigene7675	59	120	10.22	20.76	1.02241	4.63288e-06	0.000114473	gi|297744251|emb|CBI37221.3|/0/unnamed protein product [Vitis vinifera]
Unigene55758	96	195	16.63	33.74	1.02067	5.27936e-09	2.22271e-07	gi|225423545|ref|XP_002272103.1|/0/PREDICTED: hypothetical protein [Vitis vinifera]
Unigene34249	677	1369	117.31	236.89	1.01389	2.12496e-13	1.80344e-11	-
Unigene9498	55	111	9.53	19.21	1.01131	1.27298e-05	0.000283542	gi|225448410|ref|XP_002270951.1|/0/PREDICTED: hypothetical protein [Vitis vinifera]
Unigene21082	68	137	11.78	23.71	1.00916	1.28199e-06	3.61246e-05	-
Unigene26914	133	267	23.05	46.2	1.00313	1.57576e-11	9.37251e-10	-
Unigene32466	26	0	4.51	0.01	-8.81698	1.4627e-08	5.76277e-07	gi|225440570|ref|XP_002276763.1|/2.66326e-38/PREDICTED: hypothetical protein [Vitis vinifera]
Unigene42865	24	0	4.16	0.01	-8.70044	5.85886e-08	2.12502e-06	gi|297833436|ref|XP_002884600.1|/1.36066e-74/ATP-citrate lyase B-1 [Arabidopsis lyrata subsp. lyrata]
Unigene43453	19	0	3.29	0.01	-8.36194	1.88129e-06	5.11978e-05	gi|224166222|ref|XP_002338902.1|/5.70061e-19/predicted protein [Populus trichocarpa]
Unigene35319	18	0	3.12	0.01	-8.2854	3.76518e-06	9.61307e-05	gi|11466010|ref|NP_054552.1|/2.87667e-24/hypothetical protein NitaCp078 [Nicotiana tabacum]
Unigene49873	18	0	3.12	0.01	-8.2854	3.76518e-06	9.60166e-05	gi|224099667|ref|XP_002311571.1|/3.36952e-75/predicted protein [Populus trichocarpa]
Unigene10712	18	0	3.12	0.01	-8.2854	3.76518e-06	9.59027e-05	gi|225454571|ref|XP_002263420.1|/1.40545e-44/PREDICTED: hypothetical protein [Vitis vinifera]
Unigene43911	16	0	2.77	0.01	-8.11374	1.50814e-05	0.0003301	gi|225446455|ref|XP_002275230.1|/3.17103e-21/PREDICTED: hypothetical protein [Vitis vinifera]
Unigene13895	16	0	2.77	0.01	-8.11374	1.50814e-05	0.000329764	gi|9369395|gb|AAF87143.1|AC002423_8/2.18475e-25/T23E23.16 [Arabidopsis thaliana]
Unigene15722	15	0	2.6	0.01	-8.02237	3.01836e-05	0.000612573	gi|225428422|ref|XP_002283855.1|/0/PREDICTED: hypothetical protein [Vitis vinifera]
Unigene30331	15	0	2.6	0.01	-8.02237	3.01836e-05	0.000611995	gi|27525010|emb|CAD38520.1|/3.08983e-42/putative cation transporter [Beta procumbens]
Unigene3883	15	0	2.6	0.01	-8.02237	3.01836e-05	0.000611417	-
Unigene3500	101	4	17.5	0.69	-4.66461	1.19051e-25	2.16632e-23	-
Unigene51658	1628	110	282.1	19.03	-3.88986	0	0	gi|108802688|ref|YP_636345.1|/8.30632e-29/hypothetical protein EuglglCp070 [Eucalyptus globulus subsp. globulus]
Unigene45342	24	2	4.16	0.35	-3.57116	5.55808e-06	0.000134851	gi|224104365|ref|XP_002313412.1|/4.86618e-27/copper transporter [Populus trichocarpa]
Unigene55299	24	2	4.16	0.35	-3.57116	5.55808e-06	0.000134699	gi|255549716|ref|XP_002515909.1|/3.87237e-84/Nodulation receptor kinase precursor, putative [Ricinus communis]
Unigene49990	34	3	5.89	0.52	-3.50168	6.5317e-08	2.33748e-06	gi|224064400|ref|XP_002301457.1|/2.44622e-49/predicted protein [Populus trichocarpa]
Unigene52620	29	3	5.03	0.52	-3.27397	1.3752e-06	3.8599e-05	-
Unigene55618	1126	119	195.11	20.59	-3.24427	1.13921e-206	3.44524e-204	gi|33308026|gb|AAQ03084.1|AF401479_1/6.36765e-72/agglutinin [Amaranthus caudatus]
Unigene16342	42	5	7.28	0.87	-3.06485	1.33253e-08	5.31824e-07	gi|3023260|sp|O04893.1|AGLU_SPIOL/0/RecName: Full=Alpha-glucosidase; AltName: Full=Maltase; Flags: Precursor
Unigene56744	32	4	5.54	0.69	-3.00522	1.0628e-06	3.05493e-05	gi|224061655|ref|XP_002300588.1|/4.23267e-166/actin related protein [Populus trichocarpa]
Unigene48344	83	11	14.38	1.9	-2.91999	4.29632e-15	4.82987e-13	gi|255553177|ref|XP_002517631.1|/2.18371e-37/conserved hypothetical protein [Ricinus communis]
Unigene9741	58	8	10.05	1.38	-2.86446	9.81502e-11	5.4038e-09	-
Unigene16871	196	28	33.96	4.85	-2.80778	1.58531e-32	3.15184e-30	gi|78103323|ref|YP_358637.1|/1.00172e-54/hypothetical protein PhapfoPp091 [Phalaenopsis aphrodite subsp. formosana]
Unigene48103	27	4	4.68	0.69	-2.76184	1.89813e-05	0.000404734	gi|224057952|ref|XP_002299406.1|/4.51703e-56/predicted protein [Populus trichocarpa]
Unigene48534	54	8	9.36	1.38	-2.76184	9.44908e-10	4.45914e-08	-
Unigene43058	60	9	10.4	1.56	-2.73697	1.23898e-10	6.61778e-09	gi|224122600|ref|XP_002330522.1|/2.73124e-75/predicted protein [Populus trichocarpa]
Unigene38879	40	6	6.93	1.04	-2.73627	1.72918e-07	5.75644e-06	gi|414979|gb|AAA18948.1|/2.45046e-60/ferredoxin-dependent glutamate synthase [Spinacia oleracea]
Unigene55813	28	5	4.85	0.87	-2.4789	3.79174e-05	0.000751766	gi|224060651|ref|XP_002300248.1|/0/GH3 family protein [Populus trichocarpa]
Unigene54306	38	7	6.58	1.21	-2.44308	1.79118e-06	4.90565e-05	gi|297739466|emb|CBI29648.3|/7.91869e-133/unnamed protein product [Vitis vinifera]
Unigene7398	38	7	6.58	1.21	-2.44308	1.79118e-06	4.8994e-05	-
Unigene26018	42	8	7.28	1.38	-2.39927	6.70186e-07	2.01262e-05	-
Unigene49582	31	6	5.37	1.04	-2.36834	2.39044e-05	0.00049881	gi|225440632|ref|XP_002278868.1|/1.93302e-88/PREDICTED: hypothetical protein [Vitis vinifera]
Unigene34751	54	11	9.36	1.9	-2.30051	3.49298e-08	1.30664e-06	gi|224099871|ref|XP_002311653.1|/3.64276e-27/predicted protein [Populus trichocarpa]
Unigene16838	106	22	18.37	3.81	-2.26949	1.25133e-14	1.32357e-12	gi|15241352|ref|NP_197542.1|/0/CHR42 (chromatin remodeling 42); ATP binding / DNA binding / helicase/ nucleic acid binding [Arabidopsis thaliana]
Unigene35973	100	21	17.33	3.63	-2.25523	9.15618e-14	8.54789e-12	gi|296936651|gb|ADH94324.1|/7.99653e-43/photosystem II protein D1 [Syzygium cumini]
Unigene39782	73	16	12.65	2.77	-2.19118	4.21274e-10	2.08905e-08	-
Unigene50418	50	11	8.66	1.9	-2.18837	2.69938e-07	8.62516e-06	gi|218184067|gb|EEC66494.1|/1.36849e-13/hypothetical protein OsI_32592 [Oryza sativa Indica Group]
Unigene43309	91	20	15.77	3.46	-2.18834	3.03294e-12	1.97343e-10	gi|225439625|ref|XP_002266365.1|/1.85922e-07/PREDICTED: hypothetical protein [Vitis vinifera]
Unigene54369	59	13	10.22	2.25	-2.1834	2.2329e-08	8.68566e-07	gi|224060139|ref|XP_002300056.1|/8.09978e-85/predicted protein [Populus trichocarpa]
Unigene48557	57	13	9.88	2.25	-2.13459	6.0761e-08	2.18903e-06	gi|225436243|ref|XP_002271466.1|/5.24501e-95/PREDICTED: hypothetical protein [Vitis vinifera]
Unigene32785	83	19	14.38	3.29	-2.1279	5.93394e-11	3.33543e-09	gi|296088907|emb|CBI38456.3|/7.22903e-36/unnamed protein product [Vitis vinifera]
Unigene45569	87	20	15.08	3.46	-2.12379	2.21524e-11	1.29254e-09	gi|284504576|gb|ADB90478.1|/3.08506e-45/pectate lyase [Gossypium hirsutum]
Unigene47489	257	60	44.53	10.38	-2.10097	1.85904e-30	3.62885e-28	gi|11497575|ref|NP_054982.1|/3.59501e-27/hypothetical protein SpolCp149 [Spinacia oleracea]
Unigene11258	47	11	8.14	1.9	-2.09903	1.20998e-06	3.43205e-05	-
Unigene16069	54	13	9.36	2.25	-2.05658	2.66732e-07	8.54816e-06	gi|18401882|ref|NP_566609.1|/1.17767e-76/tetratricopeptide repeat (TPR)-containing protein [Arabidopsis thaliana]
Unigene16353	41	10	7.1	1.73	-2.03705	8.86254e-06	0.0002044	gi|225424667|ref|XP_002264073.1|/1.69149e-97/PREDICTED: hypothetical protein [Vitis vinifera]
Unigene12008	40	10	6.93	1.73	-2.00208	1.44211e-05	0.000317915	gi|188509970|gb|ACD56654.1|/0/putative serine-threonine kinase [Gossypioides kirkii]
Unigene13046	52	13	9.01	2.25	-2.0016	7.03788e-07	2.10177e-05	gi|224090977|ref|XP_002309132.1|/1.58375e-45/predicted protein [Populus trichocarpa]
Unigene7418	52	13	9.01	2.25	-2.0016	7.03788e-07	2.09885e-05	gi|296090381|emb|CBI40200.3|/1.51061e-09/unnamed protein product [Vitis vinifera]
Unigene56787	51	13	8.84	2.25	-1.97412	1.1374e-06	3.25629e-05	gi|225426218|ref|XP_002263667.1|/0/PREDICTED: hypothetical protein [Vitis vinifera]
Unigene52278	47	12	8.14	2.08	-1.96845	3.10448e-06	8.02159e-05	gi|225459407|ref|XP_002285817.1|/3.67699e-118/PREDICTED: hypothetical protein [Vitis vinifera]
Unigene49334	90	24	15.6	4.15	-1.91036	2.15496e-10	1.12309e-08	gi|255564051|ref|XP_002523024.1|/4.60574e-15/amino acid binding protein, putative [Ricinus communis]
Unigene40899	45	12	7.8	2.08	-1.90689	8.02616e-06	0.000187527	gi|297741414|emb|CBI32545.3|/2.79309e-64/unnamed protein product [Vitis vinifera]
Unigene21545	45	12	7.8	2.08	-1.90689	8.02616e-06	0.000187324	-
Unigene50550	52	14	9.01	2.42	-1.89652	1.72517e-06	4.74299e-05	gi|225447533|ref|XP_002268473.1|/3.09646e-53/PREDICTED: hypothetical protein [Vitis vinifera]
Unigene40035	202	55	35	9.52	-1.87832	3.66702e-21	5.50617e-19	gi|108860774|sp|Q1SU99.3|H2B3_MEDTR/4.70355e-43/RecName: Full=Probable histone H2B.3
Unigene21796	109	30	18.89	5.19	-1.86382	5.91162e-12	3.73336e-10	gi|168988202|gb|ACA35272.1|/5.35698e-15/unknown protein [Cucumis sativus]
Unigene56102	47	13	8.14	2.25	-1.8551	7.4794e-06	0.000175709	gi|255555937|ref|XP_002519004.1|/5.79282e-157/conserved hypothetical protein [Ricinus communis]
Unigene16048	147	41	25.47	7.09	-1.84494	1.93715e-15	2.23627e-13	gi|225425848|ref|XP_002265721.1|/2.16353e-170/PREDICTED: hypothetical protein [Vitis vinifera]
Unigene21996	157	44	27.2	7.61	-1.83764	2.57346e-16	3.13962e-14	gi|217075216|gb|ACJ85968.1|/5.1607e-18/unknown [Medicago truncatula]
Unigene32254	46	13	7.97	2.25	-1.82465	1.18603e-05	0.00026583	gi|255553199|ref|XP_002517642.1|/4.69021e-43/conserved hypothetical protein [Ricinus communis]
Unigene4931	244	69	42.28	11.94	-1.82417	2.5764e-24	4.42564e-22	-
Unigene52185	176	50	30.5	8.65	-1.81804	7.13526e-18	9.22942e-16	gi|225430167|ref|XP_002284793.1|/8.04996e-17/PREDICTED: hypothetical protein [Vitis vinifera]
Unigene46405	1976	563	342.4	97.42	-1.81339	1.67371e-183	4.85646e-181	gi|298204775|emb|CBI25273.3|/4.42783e-11/unnamed protein product [Vitis vinifera]
Unigene24091	122	35	21.14	6.06	-1.80259	1.05374e-12	7.49205e-11	gi|225439970|ref|XP_002280999.1|/1.13735e-28/PREDICTED: hypothetical protein [Vitis vinifera]
Unigene14836	59	17	10.22	2.94	-1.79751	8.64586e-07	2.53612e-05	gi|296085491|emb|CBI29223.3|/1.37223e-78/unnamed protein product [Vitis vinifera]
Unigene49046	45	13	7.8	2.25	-1.79355	1.87285e-05	0.000399741	gi|255546129|ref|XP_002514124.1|/9.7747e-79/nucleosome assembly protein, putative [Ricinus communis]
Unigene46807	72	21	12.48	3.63	-1.78158	6.41656e-08	2.30011e-06	gi|225437398|ref|XP_002270248.1|/1.56635e-75/PREDICTED: hypothetical protein [Vitis vinifera]
Unigene16941	47	14	8.14	2.42	-1.75002	1.7017e-05	0.000367226	gi|255565597|ref|XP_002523788.1|/2.34655e-102/TRANSPARENT TESTA 1 protein, putative [Ricinus communis]
Unigene57113	401	120	69.48	20.76	-1.74279	1.1821e-36	2.53821e-34	gi|189409278|gb|ACC60970.1|/0/phytochrome B [Vitis riparia]
Unigene50516	53	16	9.18	2.77	-1.72861	5.69994e-06	0.000137981	gi|225431998|ref|XP_002279307.1|/6.82232e-29/PREDICTED: hypothetical protein [Vitis vinifera]
Unigene39226	102	31	17.67	5.36	-1.721	3.0242e-10	1.53512e-08	gi|225438635|ref|XP_002281281.1|/1.26577e-24/PREDICTED: hypothetical protein [Vitis vinifera]
Unigene30310	328	100	56.84	17.3	-1.71613	1.17789e-29	2.27854e-27	gi|224054286|ref|XP_002298184.1|/8.42633e-24/predicted protein [Populus trichocarpa]
Unigene46342	141	43	24.43	7.44	-1.71528	1.37113e-13	1.21656e-11	gi|255634985|gb|ACU17851.1|/1.05146e-20/unknown [Glycine max]
Unigene9441	137	42	23.74	7.27	-1.70729	3.59642e-13	2.83906e-11	gi|225459818|ref|XP_002285916.1|/1.08709e-19/PREDICTED: hypothetical protein [Vitis vinifera]
Unigene47321	101	31	17.5	5.36	-1.70705	4.67062e-10	2.30017e-08	gi|197312917|gb|ACH63239.1|/4.76892e-17/harpin-induced protein [Rheum australe]
Unigene33340	192	59	33.27	10.21	-1.70424	7.75778e-18	9.97455e-16	-
Unigene49946	156	48	27.03	8.31	-1.70164	9.6229e-15	1.03311e-12	gi|225428460|ref|XP_002284148.1|/6.73484e-23/PREDICTED: hypothetical protein [Vitis vinifera]
Unigene56792	81	25	14.04	4.33	-1.6971	2.7947e-08	1.06208e-06	gi|225469428|ref|XP_002267164.1|/0/PREDICTED: hypothetical protein [Vitis vinifera]
Unigene46843	45	14	7.8	2.42	-1.68847	4.12954e-05	0.000807554	gi|21554415|gb|AAM63520.1|/1.0295e-26/DnaJ protein, putative [Arabidopsis thaliana]
Unigene44245	103	32	17.85	5.54	-1.68797	4.20994e-10	2.0925e-08	gi|296086208|emb|CBI31649.3|/1.35785e-43/unnamed protein product [Vitis vinifera]
Unigene45612	1580	495	273.78	85.66	-1.67632	5.45178e-132	1.52027e-129	gi|296090110|emb|CBI39929.3|/1.30823e-11/unnamed protein product [Vitis vinifera]
Unigene33990	102	32	17.67	5.54	-1.67334	6.469e-10	3.1214e-08	-
Unigene42097	57	18	9.88	3.11	-1.6676	4.58276e-06	0.000113365	-
Unigene54421	79	25	13.69	4.33	-1.66068	6.62144e-08	2.36565e-06	gi|51989474|gb|AAU21243.1|/3.11066e-92/putative RNA-dependent RNA polymerase RdRP2 [Nicotiana benthamiana]
Unigene9078	60	19	10.4	3.29	-1.66042	2.65258e-06	6.92056e-05	gi|193850555|gb|ACF22881.1|/5.06424e-59/unknown protein [Glycine max]
Unigene12383	63	20	10.92	3.46	-1.65813	1.5368e-06	4.29104e-05	-
Unigene23793	167	53	28.94	9.17	-1.65807	3.71318e-15	4.19628e-13	gi|28624704|gb|AAL87022.1|/9.31151e-39/cell wall protein EXP3 precursor [Mirabilis jalapa]
Unigene49186	151	48	26.17	8.31	-1.65499	8.1301e-14	7.75864e-12	gi|297738333|emb|CBI27534.3|/4.64948e-20/unnamed protein product [Vitis vinifera]
Unigene54262	94	30	16.29	5.19	-1.65018	4.45354e-09	1.89735e-07	gi|225437370|ref|XP_002269158.1|/1.80164e-129/PREDICTED: hypothetical protein [Vitis vinifera]
Unigene53168	340	109	58.91	18.86	-1.64318	5.92178e-29	1.12524e-26	gi|255576897|ref|XP_002529334.1|/1.78313e-79/cytochrome P450, putative [Ricinus communis]
Unigene19306	78	25	13.52	4.33	-1.64266	1.01497e-07	3.5094e-06	gi|242076512|ref|XP_002448192.1|/8.06606e-27/hypothetical protein SORBIDRAFT_06g022730 [Sorghum bicolor]
Unigene48191	81	26	14.04	4.5	-1.64155	5.90572e-08	2.13841e-06	gi|225435283|ref|XP_002282257.1|/5.29814e-12/PREDICTED: hypothetical protein [Vitis vinifera]
Unigene30166	87	28	15.08	4.85	-1.63658	2.00272e-08	7.84715e-07	-
Unigene30438	99	32	17.15	5.54	-1.63025	2.31608e-09	1.02327e-07	gi|297808467|ref|XP_002872117.1|/3.52384e-38/oxidoreductase [Arabidopsis lyrata subsp. lyrata]
Unigene46683	74	24	12.82	4.15	-1.62721	2.6696e-07	8.54272e-06	gi|296088180|emb|CBI35672.3|/5.55492e-25/unnamed protein product [Vitis vinifera]
Unigene23418	77	25	13.34	4.33	-1.62332	1.55136e-07	5.22112e-06	-
Unigene13138	49	16	8.49	2.77	-1.61588	3.24942e-05	0.000654517	gi|255603809|ref|XP_002538120.1|/4.65229e-37/Flavonol 4'-sulfotransferase, putative [Ricinus communis]
Unigene9210	76	25	13.17	4.33	-1.60482	2.3643e-07	7.68022e-06	-
Unigene13400	154	51	26.68	8.83	-1.59527	2.01454e-13	1.71652e-11	-
Unigene23405	48	16	8.32	2.77	-1.5867	4.9677e-05	0.000954083	-
Unigene44780	231	78	40.03	13.5	-1.56812	5.93554e-19	8.27584e-17	gi|224126333|ref|XP_002329528.1|/4.83095e-18/predicted protein [Populus trichocarpa]
Unigene45086	118	40	20.45	6.92	-1.56326	2.49776e-10	1.28306e-08	gi|255638141|gb|ACU19384.1|/7.99693e-48/unknown [Glycine max]
Unigene54519	76	26	13.17	4.5	-1.54926	4.7719e-07	1.45543e-05	gi|225442081|ref|XP_002272507.1|/1.00801e-37/PREDICTED: hypothetical protein [Vitis vinifera]
Unigene8449	105	36	18.19	6.23	-1.54584	3.22578e-09	1.39364e-07	-
Unigene49789	67	23	11.61	3.98	-1.54453	2.4437e-06	6.41456e-05	gi|297737020|emb|CBI26221.3|/6.99805e-17/unnamed protein product [Vitis vinifera]
Unigene16471	61	21	10.57	3.63	-1.54193	7.29196e-06	0.000171493	gi|225457997|ref|XP_002280079.1|/7.15018e-52/PREDICTED: hypothetical protein [Vitis vinifera]
Unigene29665	55	19	9.53	3.29	-1.53439	2.18522e-05	0.000460462	-
Unigene35125	1307	453	226.48	78.39	-1.53064	3.15998e-96	8.37668e-94	-
Unigene41561	158	56	27.38	9.69	-1.49855	1.19655e-12	8.4237e-11	gi|224127776|ref|XP_002320161.1|/1.33448e-29/predicted protein [Populus trichocarpa]
Unigene54905	90	32	15.6	5.54	-1.49359	9.34498e-08	3.24161e-06	gi|87241031|gb|ABD32889.1|/1.93473e-175/AAA ATPase; 26S proteasome subunit P45 [Medicago truncatula]
Unigene9998	159	57	27.55	9.86	-1.48239	1.54679e-12	1.06111e-10	-
Unigene37920	295	106	51.12	18.34	-1.47889	6.14316e-22	9.48964e-20	gi|255555047|ref|XP_002518561.1|/1.16239e-33/ATP binding protein, putative [Ricinus communis]
Unigene9426	89	32	15.42	5.54	-1.47684	1.39131e-07	4.72695e-06	gi|225427886|ref|XP_002276605.1|/2.49967e-85/PREDICTED: similar to predicted protein [Vitis vinifera]
Unigene10926	58	21	10.05	3.63	-1.46915	2.46218e-05	0.000513281	gi|225442198|ref|XP_002276942.1|/5.6204e-128/PREDICTED: hypothetical protein [Vitis vinifera]
Unigene11784	69	25	11.96	4.33	-1.46578	4.13794e-06	0.000103434	-
Unigene10265	121	44	20.97	7.61	-1.46236	1.07179e-09	4.99208e-08	gi|224115346|ref|XP_002317009.1|/1.22585e-90/predicted protein [Populus trichocarpa]
Unigene48646	729	265	126.32	45.86	-1.46177	5.44788e-51	1.25782e-48	-
Unigene42940	77	28	13.34	4.85	-1.4597	1.20806e-06	3.43116e-05	gi|7453853|gb|AAF63026.1|AF244923_1/9.8649e-33/peroxidase prx14 precursor [Spinacia oleracea]
Unigene32766	201	74	34.83	12.81	-1.44306	6.20692e-15	6.90544e-13	-
Unigene53951	95	35	16.46	6.06	-1.44157	9.00258e-08	3.13804e-06	gi|224076030|ref|XP_002304880.1|/2.27282e-94/metal tolerance protein [Populus trichocarpa]
Unigene15337	97	36	16.81	6.23	-1.43202	7.76468e-08	2.73766e-06	gi|255639885|gb|ACU20235.1|/2.23682e-144/unknown [Glycine max]
Unigene37101	509	189	88.2	32.7	-1.43149	4.92828e-35	1.02738e-32	-
Unigene37335	167	62	28.94	10.73	-1.43141	1.64824e-12	1.12352e-10	gi|302143862|emb|CBI22723.3|/2.80853e-19/unnamed protein product [Vitis vinifera]
Unigene54348	83	31	14.38	5.36	-1.42376	7.73538e-07	2.28465e-05	gi|255641790|gb|ACU21164.1|/4.8927e-82/unknown [Glycine max]
Unigene33541	211	79	36.56	13.67	-1.41925	3.00242e-15	3.42915e-13	gi|148807146|gb|ABR13283.1|/1.60574e-11/putative lipoxigenase [Prunus dulcis]
Unigene10491	69	26	11.96	4.5	-1.41022	7.8038e-06	0.00018273	gi|255586437|ref|XP_002533863.1|/5.3153e-87/thymidine kinase, putative [Ricinus communis]
Unigene38869	285	108	49.38	18.69	-1.40166	9.84474e-20	1.42829e-17	gi|297741202|emb|CBI32153.3|/2.70302e-67/unnamed protein product [Vitis vinifera]
Unigene19930	406	154	70.35	26.65	-1.40041	2.05732e-27	3.84128e-25	gi|255578705|ref|XP_002530211.1|/2.57898e-25/conserved hypothetical protein [Ricinus communis]
Unigene46362	858	326	148.67	56.41	-1.39809	6.14264e-56	1.51603e-53	gi|132821|sp|P27683.1|RK24_SPIOL/1.86088e-62/RecName: Full=50S ribosomal protein L24, chloroplastic; AltName: Full=CL24; Flags: Precursor
Unigene11966	76	29	13.17	5.02	-1.3915	3.33788e-06	8.58335e-05	-
Unigene44555	706	271	122.33	46.89	-1.38343	1.26966e-45	2.83981e-43	gi|224069160|ref|XP_002326289.1|/5.72877e-19/copper transporter [Populus trichocarpa]
Unigene54603	138	53	23.91	9.17	-1.38262	4.13266e-10	2.05885e-08	gi|225465593|ref|XP_002264983.1|/7.55168e-142/PREDICTED: hypothetical protein [Vitis vinifera]
Unigene34189	99	38	17.15	6.58	-1.38205	1.23371e-07	4.22492e-06	gi|225423989|ref|XP_002279311.1|/1.17321e-46/PREDICTED: hypothetical protein [Vitis vinifera]
Unigene51257	91	35	15.77	6.06	-1.37979	4.18994e-07	1.29077e-05	gi|224066020|ref|XP_002301998.1|/7.90671e-90/predicted protein [Populus trichocarpa]
Unigene55866	174	67	30.15	11.59	-1.37928	2.4341e-12	1.61811e-10	gi|99646749|emb|CAK22425.1|/3.70129e-158/WD-40 repeat family protein [Beta vulgaris]
Unigene43491	202	79	35	13.67	-1.35634	8.74878e-14	8.31212e-12	-
Unigene51453	227	89	39.33	15.4	-1.3527	2.96454e-15	3.40399e-13	gi|215254425|gb|ACJ64204.1|/6.29419e-90/peroxiredoxin Q [Salicornia herbacea]
Unigene55478	139	55	24.09	9.52	-1.3394	9.24216e-10	4.37109e-08	gi|147801375|emb|CAN61508.1|/1.28059e-25/hypothetical protein [Vitis vinifera]
Unigene15865	78	31	13.52	5.36	-1.33479	5.1671e-06	0.000125934	gi|302143834|emb|CBI22695.3|/3.72884e-86/unnamed protein product [Vitis vinifera]
Unigene56751	138	55	23.91	9.52	-1.32858	1.33376e-09	6.13243e-08	gi|296086225|emb|CBI31666.3|/7.52021e-147/unnamed protein product [Vitis vinifera]
Unigene28583	85	34	14.73	5.88	-1.32487	2.1935e-06	5.85806e-05	gi|297743306|emb|CBI36173.3|/3.33131e-33/unnamed protein product [Vitis vinifera]
Unigene30733	85	34	14.73	5.88	-1.32487	2.1935e-06	5.85079e-05	gi|139867053|dbj|BAF52941.1|/2.59886e-41/isoamylase-type starch-debranching enzyme 1 [Phaseolus vulgaris]
Unigene50496	65	26	11.26	4.5	-1.32321	3.56758e-05	0.00071325	gi|224062840|ref|XP_002300897.1|/5.76206e-36/predicted protein [Populus trichocarpa]
Unigene48481	105	42	18.19	7.27	-1.32312	1.38268e-07	4.70506e-06	gi|225442857|ref|XP_002285378.1|/7.14788e-20/PREDICTED: hypothetical protein [Vitis vinifera]
Unigene52621	286	115	49.56	19.9	-1.31641	4.01958e-18	5.32768e-16	gi|225428201|ref|XP_002278951.1|/5.48674e-96/PREDICTED: hypothetical protein [Vitis vinifera]
Unigene45472	193	78	33.44	13.5	-1.30862	1.31202e-12	9.14667e-11	gi|871487|emb|CAA58731.1|/6.77446e-37/PAR-1b [Nicotiana tabacum]
Unigene41354	79	32	13.69	5.54	-1.30516	6.34776e-06	0.00015195	gi|224284356|gb|ACN39913.1|/4.80701e-08/unknown [Picea sitchensis]
Unigene46536	111	45	19.23	7.79	-1.30366	8.51312e-08	2.98195e-06	gi|224111306|ref|XP_002315809.1|/1.65286e-58/nucleobase ascorbate transporter [Populus trichocarpa]
Unigene48840	162	66	28.07	11.42	-1.29747	1.11089e-10	5.99321e-09	gi|255551811|ref|XP_002516951.1|/3.38011e-52/lipoamide acyltransferase component of branched-chain alpha-keto acid dehydrogenase, putative [Ricinus communis]
Unigene5234	228	93	39.51	16.09	-1.29605	1.99092e-14	2.05524e-12	-
Unigene10476	159	65	27.55	11.25	-1.29213	1.86805e-10	9.80706e-09	gi|255570972|ref|XP_002526437.1|/0/All-trans-retinol 13,14-reductase precursor, putative [Ricinus communis]
Unigene55810	215	88	37.25	15.23	-1.29032	1.2929e-13	1.15191e-11	gi|297738294|emb|CBI27495.3|/5.44893e-146/unnamed protein product [Vitis vinifera]
Unigene15936	161	66	27.9	11.42	-1.2887	1.58877e-10	8.42323e-09	gi|21593449|gb|AAM65416.1|/6.23131e-32/unknown [Arabidopsis thaliana]
Unigene585	339	139	58.74	24.05	-1.28831	1.49604e-20	2.21537e-18	gi|255545932|ref|XP_002514026.1|/5.27116e-29/Aspartic proteinase nepenthesin-1 precursor, putative [Ricinus communis]
Unigene37554	73	30	12.65	5.19	-1.28533	1.83606e-05	0.000393451	-
Unigene12736	77	32	13.34	5.54	-1.2678	1.31235e-05	0.000291104	-
Unigene40021	3588	1498	621.72	259.22	-1.26209	5.17316e-195	1.54275e-192	gi|225427234|ref|XP_002280707.1|/3.86564e-29/PREDICTED: hypothetical protein [Vitis vinifera]
Unigene15130	146	61	25.3	10.56	-1.26053	2.11928e-09	9.42136e-08	gi|147864635|emb|CAN84081.1|/0/hypothetical protein [Vitis vinifera]
Unigene5222	69	29	11.96	5.02	-1.25246	4.47426e-05	0.000869424	-
Unigene44606	166	70	28.76	12.11	-1.24786	2.37708e-10	1.2299e-08	gi|297832696|ref|XP_002884230.1|/1.52735e-08/hypothetical protein ARALYDRAFT_900469 [Arabidopsis lyrata subsp. lyrata]
Unigene51826	173	73	29.98	12.63	-1.24715	1.02137e-10	5.6089e-09	gi|224108870|ref|XP_002314997.1|/1.50266e-41/predicted protein [Populus trichocarpa]
Unigene39504	78	33	13.52	5.71	-1.24353	1.58332e-05	0.000344799	gi|225436689|ref|XP_002263184.1|/1.87822e-23/PREDICTED: hypothetical protein [Vitis vinifera]
Unigene39160	932	400	161.5	69.22	-1.22227	1.4539e-49	3.32108e-47	gi|297824527|ref|XP_002880146.1|/9.09218e-15/thylakoid lumenal 15 kDa protein, chloroplast [Arabidopsis lyrata subsp. lyrata]
Unigene56922	72	31	12.48	5.36	-1.21931	4.52026e-05	0.000876775	gi|225424995|ref|XP_002267025.1|/0/PREDICTED: hypothetical protein isoform 1 [Vitis vinifera]
Unigene25518	116	50	20.1	8.65	-1.21642	2.17338e-07	7.1247e-06	gi|225455675|ref|XP_002264723.1|/4.9255e-16/PREDICTED: hypothetical protein [Vitis vinifera]
Unigene37840	104	45	18.02	7.79	-1.2099	1.01507e-06	2.92558e-05	-
Unigene56281	136	59	23.57	10.21	-1.20697	2.37698e-08	9.19613e-07	gi|296082661|emb|CBI21666.3|/0/unnamed protein product [Vitis vinifera]
Unigene14594	78	34	13.52	5.88	-1.20121	2.68606e-05	0.000557247	-
Unigene47297	284	124	49.21	21.46	-1.1973	9.71178e-16	1.14578e-13	-
Unigene8418	80	35	13.86	6.06	-1.19354	2.25746e-05	0.000474752	gi|224089064|ref|XP_002308620.1|/8.04016e-72/predicted protein [Populus trichocarpa]
Unigene24584	98	43	16.98	7.44	-1.19046	2.84336e-06	7.37351e-05	-
Unigene31917	166	73	28.76	12.63	-1.18721	1.12226e-09	5.21586e-08	-
Unigene42208	84	37	14.56	6.4	-1.18587	1.59387e-05	0.000346043	gi|297735381|emb|CBI17821.3|/4.81698e-40/unnamed protein product [Vitis vinifera]
Unigene55489	220	97	38.12	16.78	-1.18381	2.58316e-12	1.7014e-10	gi|225443908|ref|XP_002271488.1|/1.77465e-103/PREDICTED: hypothetical protein [Vitis vinifera]
Unigene3406	644	284	111.59	49.14	-1.18324	4.14494e-33	8.39624e-31	gi|224111490|ref|XP_002315876.1|/1.73716e-15/predicted protein [Populus trichocarpa]
Unigene6270	77	34	13.34	5.88	-1.18187	3.79034e-05	0.000752183	gi|255565234|ref|XP_002523609.1|/1.34737e-125/DNA polymerase alpha catalytic subunit, putative [Ricinus communis]
Unigene20584	111	49	19.23	8.48	-1.18122	7.19136e-07	2.13868e-05	gi|297830638|ref|XP_002883201.1|/1.07771e-31/hypothetical protein ARALYDRAFT_479492 [Arabidopsis lyrata subsp. lyrata]
Unigene74	120	53	20.79	9.17	-1.1809	2.57656e-07	8.28202e-06	-
Unigene704	2382	1055	412.75	182.56	-1.1769	9.69276e-117	2.63447e-114	gi|3915687|sp|P22418.2|F16P1_SPIOL/1.21179e-38/RecName: Full=Fructose-1,6-bisphosphatase, chloroplastic; Short=FBPase; AltName: Full=D-fructose-1,6-bisphosphate 1-phosphohydrolase; Flags: Precursor
Unigene54131	90	40	15.6	6.92	-1.1727	9.44872e-06	0.000216524	gi|255548205|ref|XP_002515159.1|/2.52114e-112/Ubiquinone biosynthesis protein coq-8, putative [Ricinus communis]
Unigene17657	367	163	63.59	28.21	-1.17259	2.65466e-19	3.80006e-17	-
Unigene37235	81	36	14.04	6.23	-1.17224	2.66986e-05	0.000554959	gi|255547986|ref|XP_002515050.1|/1.02672e-42/F-box and wd40 domain protein, putative [Ricinus communis]
Unigene42079	450	200	77.98	34.61	-1.17192	2.74372e-23	4.33185e-21	gi|224112877|ref|XP_002316317.1|/1.44568e-60/predicted protein [Populus trichocarpa]
Unigene56642	83	37	14.38	6.4	-1.16792	2.24054e-05	0.000471656	gi|302142458|emb|CBI19661.3|/0/unnamed protein product [Vitis vinifera]
Unigene48152	712	318	123.37	55.03	-1.1647	1.41258e-35	2.97361e-33	-
Unigene43269	3249	1452	562.98	251.26	-1.1639	8.9829e-156	2.53791e-153	gi|66731525|gb|AAY51975.1|/3.38045e-17/GIR1 [Vigna radiata]
Unigene13984	170	76	29.46	13.15	-1.16369	1.31223e-09	6.04638e-08	-
Unigene44665	302	135	52.33	23.36	-1.1636	5.75838e-16	6.94629e-14	gi|225452122|ref|XP_002281106.1|/2.66111e-16/PREDICTED: hypothetical protein [Vitis vinifera]
Unigene53334	105	47	18.19	8.13	-1.16182	1.99392e-06	5.38533e-05	gi|225424819|ref|XP_002271980.1|/3.61556e-43/PREDICTED: hypothetical protein isoform 2 [Vitis vinifera]
Unigene37707	192	86	33.27	14.88	-1.16085	1.22635e-10	6.56662e-09	gi|242045906|ref|XP_002460824.1|/8.98279e-26/hypothetical protein SORBIDRAFT_02g035650 [Sorghum bicolor]
Unigene21369	468	210	81.09	36.34	-1.15797	9.82708e-24	1.62313e-21	gi|2244936|emb|CAB10358.1|/1.19987e-06/OEP8 like protein [Arabidopsis thaliana]
Unigene38649	312	140	54.06	24.23	-1.15777	2.471e-16	3.03185e-14	-
Unigene40701	111	50	19.23	8.65	-1.15259	1.18323e-06	3.36508e-05	gi|224083705|ref|XP_002307092.1|/1.77221e-34/predicted protein [Populus trichocarpa]
Unigene22687	102	46	17.67	7.96	-1.15046	3.31498e-06	8.53468e-05	gi|225455830|ref|XP_002273001.1|/1.65118e-24/PREDICTED: hypothetical protein [Vitis vinifera]
Unigene56476	146	66	25.3	11.42	-1.14757	2.74216e-08	1.04955e-06	gi|224066881|ref|XP_002302260.1|/1.01787e-144/predicted protein [Populus trichocarpa]
Unigene45193	97	44	16.81	7.61	-1.14335	6.56112e-06	0.000156534	-
Unigene41794	158	72	27.38	12.46	-1.13582	9.72546e-09	3.93268e-07	gi|225459148|ref|XP_002285709.1|/2.04365e-30/PREDICTED: hypothetical protein [Vitis vinifera]
Unigene38105	243	111	42.11	19.21	-1.13231	1.23e-12	8.63092e-11	gi|74267246|dbj|BAE44121.1|/1.56375e-46/protein phosphatase 2C [Nicotiana benthamiana]
Unigene57124	177	81	30.67	14.02	-1.12934	1.48475e-09	6.74007e-08	gi|255556910|ref|XP_002519488.1|/0/multidrug resistance protein 1, 2, putative [Ricinus communis]
Unigene15010	124	57	21.49	9.86	-1.12401	4.84892e-07	1.47682e-05	gi|255550960|ref|XP_002516528.1|/5.91199e-119/tryptophanyl-tRNA synthetase, putative [Ricinus communis]
Unigene53963	239	110	41.41	19.03	-1.1217	2.77834e-12	1.8188e-10	gi|27450533|gb|AAO14628.1|AF467900_5/1.48713e-77/hypothetical transcription factor [Prunus persica]
Unigene46723	143	66	24.78	11.42	-1.11761	7.29362e-08	2.58857e-06	gi|255642139|gb|ACU21334.1|/2.42776e-60/unknown [Glycine max]
Unigene16303	134	62	23.22	10.73	-1.11372	2.02402e-07	6.64522e-06	gi|255573062|ref|XP_002527461.1|/1.35255e-104/serine-threonine protein kinase, plant-type, putative [Ricinus communis]
Unigene28580	423	196	73.3	33.92	-1.11168	2.48122e-20	3.64909e-18	-
Unigene11095	82	38	14.21	6.58	-1.11075	5.10146e-05	0.00097715	gi|255540495|ref|XP_002511312.1|/4.98858e-39/conserved hypothetical protein [Ricinus communis]
Unigene38450	744	345	128.92	59.7	-1.11067	1.70578e-34	3.52178e-32	gi|224106209|ref|XP_002314086.1|/9.16738e-23/predicted protein [Populus trichocarpa]
Unigene15441	112	52	19.41	9	-1.1088	2.23012e-06	5.93372e-05	gi|255587675|ref|XP_002534352.1|/0/GTP cyclohydrolase II, putative [Ricinus communis]
Unigene19539	773	359	133.94	62.12	-1.10846	1.15475e-35	2.45493e-33	gi|297744747|emb|CBI38009.3|/2.67699e-22/unnamed protein product [Vitis vinifera]
Unigene35908	99	46	17.15	7.96	-1.10737	8.8905e-06	0.000204825	-
Unigene32758	88	41	15.25	7.09	-1.10495	2.98858e-05	0.000607678	-
Unigene53506	262	122	45.4	21.11	-1.10477	4.8503e-13	3.71949e-11	gi|224123316|ref|XP_002330286.1|/4.31087e-140/predicted protein [Populus trichocarpa]
Unigene54105	537	252	93.05	43.61	-1.09335	9.2943e-25	1.64932e-22	gi|255542366|ref|XP_002512246.1|/1.32761e-121/conserved hypothetical protein [Ricinus communis]
Unigene40363	219	103	37.95	17.82	-1.0906	6.24622e-11	3.5018e-09	gi|225430674|ref|XP_002271039.1|/1.0866e-07/PREDICTED: hypothetical protein [Vitis vinifera]
Unigene54890	180	85	31.19	14.71	-1.08429	3.65766e-09	1.57075e-07	gi|296083119|emb|CBI22523.3|/5.18338e-88/unnamed protein product [Vitis vinifera]
Unigene27288	91	43	15.77	7.44	-1.08381	2.88868e-05	0.000589038	gi|268053527|gb|ACY92425.1|/3.74449e-08/exportin-1 [Solanum lycopersicum]
Unigene56352	296	140	51.29	24.23	-1.08188	4.08164e-14	4.05745e-12	gi|18396278|ref|NP_566180.1|/4.46217e-118/integral membrane family protein [Arabidopsis thaliana]
Unigene11363	553	264	95.82	45.68	-1.06876	1.40821e-24	2.47845e-22	gi|225469306|ref|XP_002269823.1|/1.98554e-51/PREDICTED: hypothetical protein isoform 2 [Vitis vinifera]
Unigene23252	493	236	85.43	40.84	-1.06476	5.84818e-22	9.09943e-20	-
Unigene14221	529	254	91.66	43.95	-1.06043	2.65582e-23	4.22413e-21	gi|225448631|ref|XP_002274357.1|/3.61815e-134/PREDICTED: hypothetical protein [Vitis vinifera]
Unigene39571	353	170	61.17	29.42	-1.05603	5.78768e-16	6.94263e-14	gi|255557020|ref|XP_002519543.1|/5.26857e-34/mahogunin, putative [Ricinus communis]
Unigene25756	220	106	38.12	18.34	-1.05555	1.75152e-10	9.24047e-09	-
Unigene53797	330	159	57.18	27.51	-1.05555	5.25072e-15	5.87206e-13	gi|225443942|ref|XP_002272068.1|/8.38377e-110/PREDICTED: hypothetical protein [Vitis vinifera]
Unigene41723	222	107	38.47	18.52	-1.05465	1.47153e-10	7.84038e-09	-
Unigene27325	226	109	39.16	18.86	-1.05405	1.03874e-10	5.66089e-09	-
Unigene25881	252	122	43.67	21.11	-1.04872	1.08212e-11	6.58224e-10	-
Unigene42968	305	148	52.85	25.61	-1.0452	8.76652e-14	8.29228e-12	gi|225428904|ref|XP_002285375.1|/7.79832e-38/PREDICTED: similar to reticulon family protein (RTNLB11) [Vitis vinifera]
Unigene7547	140	68	24.26	11.77	-1.04347	4.66452e-07	1.42673e-05	gi|255636983|gb|ACU18824.1|/6.48422e-44/unknown [Glycine max]
Unigene44361	105	51	18.19	8.83	-1.04266	1.29921e-05	0.000288487	gi|224136704|ref|XP_002326924.1|/2.53804e-45/predicted protein [Populus trichocarpa]
Unigene39647	787	385	136.37	66.62	-1.0335	1.5032e-32	3.01652e-30	-
Unigene56249	155	76	26.86	13.15	-1.0304	1.54272e-07	5.2002e-06	gi|224121274|ref|XP_002318542.1|/3.63297e-109/predicted protein [Populus trichocarpa]
Unigene48008	104	51	18.02	8.83	-1.02911	1.76936e-05	0.000379537	gi|225432632|ref|XP_002278182.1|/3.75545e-71/PREDICTED: hypothetical protein [Vitis vinifera]
Unigene11791	114	56	19.75	9.69	-1.02728	7.24268e-06	0.000170708	gi|297744466|emb|CBI37728.3|/9.72154e-22/unnamed protein product [Vitis vinifera]
Unigene12455	221	109	38.29	18.86	-1.02164	4.71918e-10	2.31877e-08	gi|225449464|ref|XP_002283264.1|/0/PREDICTED: hypothetical protein [Vitis vinifera]
Unigene54094	113	56	19.58	9.69	-1.01481	9.821e-06	0.000224098	gi|297740592|emb|CBI30774.3|/6.66571e-81/unnamed protein product [Vitis vinifera]
Unigene53800	129	64	22.35	11.07	-1.01362	2.36228e-06	6.23131e-05	-
Unigene27802	421	209	72.95	36.17	-1.01211	1.36155e-17	1.72989e-15	-
Unigene52043	143	71	24.78	12.29	-1.01169	6.82656e-07	2.04721e-05	gi|225454698|ref|XP_002271034.1|/4.22951e-47/PREDICTED: similar to DNAJ heat shock N-terminal domain-containing protein [Vitis vinifera]
Unigene32709	153	76	26.51	13.15	-1.01147	2.81982e-07	8.99661e-06	gi|144601653|gb|ABP01767.1|/4.71844e-11/ptoteinase inhibitor 2 [Salvia miltiorrhiza]
Unigene49499	120	60	20.79	10.38	-1.00208	6.50242e-06	0.000155479	gi|225455483|ref|XP_002280194.1|/1.52039e-37/PREDICTED: hypothetical protein [Vitis vinifera]
Unigene48940	376	188	65.15	32.53	-1.00199	1.24158e-15	1.45678e-13	gi|63053870|gb|AAY28730.1|/1.30881e-27/phosphoenolpyruvate carboxylase [Alternanthera ficoidea]
Unigene16913	162	81	28.07	14.02	-1.00154	1.57194e-07	5.27385e-06	gi|259496080|gb|ACW82829.1|/8.43055e-95/F-box/kelch protein [Vitis vinifera]

## Sheet: 0h-Svs3d-S.DiffGeneExpFilter
Gene	RawIntensity-0h-S	RawIntensity-3d-S	TPM-0h-S	TPM-3d-S	log2 Ratio(3d-S/0h-S)	P-Value	FDR	Nr
Unigene16516	0	37	0.01	6.31	9.3015	9.78084e-12	5.18009e-10	gi|11497473|ref|NP_042263.1|/3.15503e-11/H(+)-transporting ATPase [Prototheca wickerhamii]
Unigene8110	0	20	0.01	3.41	8.41363	1.12307e-06	2.8542e-05	-
Unigene38512	0	18	0.01	3.07	8.26209	4.42286e-06	9.83674e-05	gi|224059590|ref|XP_002299922.1|/7.05185e-07/cc-nbs-lrr resistance protein [Populus trichocarpa]
Unigene26744	0	18	0.01	3.07	8.26209	4.42286e-06	9.82685e-05	gi|255636356|gb|ACU18517.1|/3.2755e-20/unknown [Glycine max]
Unigene55308	0	17	0.01	2.9	8.17991	8.77714e-06	0.000179817	gi|297829770|ref|XP_002882767.1|/0/actin-11 [Arabidopsis lyrata subsp. lyrata]
Unigene16421	0	16	0.01	2.73	8.09276	1.74181e-05	0.000328225	gi|225469990|ref|XP_002272059.1|/0/PREDICTED: hypothetical protein [Vitis vinifera]
Unigene9725	0	16	0.01	2.73	8.09276	1.74181e-05	0.000327945	gi|296082650|emb|CBI21655.3|/1.104e-37/unnamed protein product [Vitis vinifera]
Unigene28169	0	15	0.01	2.56	8	3.4566e-05	0.000601095	gi|217072736|gb|ACJ84728.1|/8.28902e-08/unknown [Medicago truncatula]
Unigene46116	7	67	1.21	11.43	3.23975	8.78302e-06	0.000179771	gi|290489044|gb|ADD30906.1|/4.57379e-58/putative RF1 protein [Ilex cornuta]
Unigene25943	6	50	1.04	8.53	3.03596	1.54338e-05	0.000296396	-
Unigene42016	5	39	0.87	6.65	2.93427	2.66756e-05	0.000480923	gi|297740003|emb|CBI30185.3|/9.47989e-20/unnamed protein product [Vitis vinifera]
Unigene12882	4	30	0.69	5.12	2.89148	4.87962e-05	0.000823902	-
Unigene52247	4	28	0.69	4.78	2.79234	5.78154e-05	0.000951455	gi|1709761|sp|P52427.1|PSA4_SPIOL/4.40436e-71/RecName: Full=Proteasome subunit alpha type-4; AltName: Full=20S proteasome alpha subunit C; AltName: Full=20S proteasome subunit alpha-3; AltName: Full=Proteasome 27 kDa subunit
Unigene7204	5	33	0.87	5.63	2.69405	2.96238e-05	0.000525918	-
Unigene43686	10	62	1.73	10.58	2.6125	1.49298e-06	3.70061e-05	-
Unigene25524	7	42	1.21	7.16	2.56495	9.06144e-06	0.000184785	-
Unigene38666	5	29	0.87	4.95	2.50834	5.38052e-05	0.000897498	gi|224119218|ref|XP_002318017.1|/2.3339e-10/predicted protein [Populus trichocarpa]
Unigene19148	39	215	6.76	36.68	2.4399	1.03473e-13	8.34013e-12	-
Unigene49861	7	37	1.21	6.31	2.38263	1.27673e-05	0.00024997	-
Unigene22944	6	31	1.04	5.29	2.34668	4.53218e-05	0.000768765	-
Unigene28762	8	41	1.39	6.99	2.33021	6.44176e-06	0.000137721	-
Unigene39221	15	73	2.6	12.45	2.25956	6.7091e-08	2.16623e-06	-
Unigene33903	7	33	1.21	5.63	2.21813	4.01264e-05	0.000690718	gi|225445222|ref|XP_002280919.1|/1.30316e-29/PREDICTED: hypothetical protein [Vitis vinifera]
Unigene56361	7	33	1.21	5.63	2.21813	4.01264e-05	0.00069018	gi|225452103|ref|XP_002280944.1|/5.61887e-137/PREDICTED: hypothetical protein [Vitis vinifera]
Unigene53628	11	52	1.91	8.87	2.21536	9.51378e-07	2.45171e-05	gi|188474277|gb|ACD49738.1|/6.59778e-27/BURP domain-containing protein [Solanum tuberosum]
Unigene925	11	49	1.91	8.36	2.12993	1.43524e-06	3.56951e-05	-
Unigene48411	36	158	6.24	26.95	2.11067	2.04504e-13	1.55205e-11	gi|224125114|ref|XP_002319503.1|/3.93377e-79/predicted protein [Populus trichocarpa]
Unigene51412	26	112	4.51	19.11	2.08313	5.63944e-11	2.70754e-09	gi|225426811|ref|XP_002283103.1|/7.63539e-88/PREDICTED: hypothetical protein [Vitis vinifera]
Unigene36031	11	47	1.91	8.02	2.07003	2.47352e-06	5.79912e-05	-
Unigene193	10	42	1.73	7.16	2.04919	8.69564e-06	0.000178479	gi|99014570|emb|CAK22275.1|/8.0513e-43/putative phosphatidylinositol kinase [Chenopodium rubrum]
Unigene33850	47	194	8.14	33.09	2.02329	0	0	-
Unigene52692	10	41	1.73	6.99	2.01452	1.31643e-05	0.000256831	gi|224138866|ref|XP_002322921.1|/5.40083e-99/aldose reductase with ABC domain [Populus trichocarpa]
Unigene52605	10	41	1.73	6.99	2.01452	1.31643e-05	0.000256605	gi|225441209|ref|XP_002266542.1|/1.05246e-14/PREDICTED: hypothetical protein [Vitis vinifera]
Unigene26605	12	49	2.08	8.36	2.00692	2.07676e-06	4.96915e-05	-
Unigene50000	22	89	3.81	15.18	1.99431	8.4972e-10	3.55418e-08	gi|297739996|emb|CBI30178.3|/7.03534e-89/unnamed protein product [Vitis vinifera]
Unigene47831	34	137	5.89	23.37	1.98832	4.7251e-13	3.30234e-11	gi|224082103|ref|XP_002306566.1|/3.36675e-08/predicted protein [Populus trichocarpa]
Unigene35666	19	74	3.29	12.62	1.93955	1.26704e-08	4.656e-07	gi|255585826|ref|XP_002533591.1|/4.14517e-07/heat-shock protein, putative [Ricinus communis]
Unigene52146	15	58	2.6	9.89	1.92746	4.27956e-07	1.18439e-05	gi|225446869|ref|XP_002283859.1|/3.0865e-77/PREDICTED: hypothetical protein [Vitis vinifera]
Unigene25511	13	50	2.25	8.53	1.92262	2.77408e-06	6.4287e-05	gi|4206114|gb|AAD11426.1|/3.62749e-35/cytoplasmic glucose-6-phosphate 1-dehydrogenase [Mesembryanthemum crystallinum]
Unigene6201	12	46	2.08	7.85	1.91611	7.19708e-06	0.000150661	gi|124360233|gb|ABN08246.1|/4.04079e-144/Solute carrier family 35 member B3, related [Medicago truncatula]
Unigene24925	17	65	2.95	11.09	1.91047	1.0111e-07	3.17188e-06	-
Unigene40868	12	45	2.08	7.68	1.88452	1.11943e-05	0.000222127	-
Unigene25158	11	41	1.91	6.99	1.87172	2.9545e-05	0.000524941	-
Unigene3867	17	63	2.95	10.75	1.86555	2.25292e-07	6.58145e-06	gi|220702721|gb|ACL81159.1|/9.5305e-14/putative auxin/aluminum-responsive protein [Mirabilis jalapa]
Unigene39191	30	111	5.2	18.94	1.86485	9.25238e-12	4.92383e-10	gi|255563026|ref|XP_002522517.1|/6.08456e-19/Ethylene-responsive transcription factor, putative [Ricinus communis]
Unigene55868	11	40	1.91	6.82	1.8362	4.63424e-05	0.000784871	gi|255561957|ref|XP_002521987.1|/0/protein binding protein, putative [Ricinus communis]
Unigene48789	18	65	3.12	11.09	1.82964	2.04394e-07	6.04289e-06	-
Unigene52634	12	43	2.08	7.34	1.8192	2.73422e-05	0.00049014	gi|225447612|ref|XP_002273239.1|/1.20516e-50/PREDICTED: hypothetical protein [Vitis vinifera]
Unigene4280	19	67	3.29	11.43	1.79667	1.86888e-07	5.57758e-06	gi|225436775|ref|XP_002267962.1|/1.35339e-31/PREDICTED: hypothetical protein [Vitis vinifera]
Unigene15494	17	58	2.95	9.89	1.74526	1.96515e-06	4.74839e-05	gi|296082012|emb|CBI21017.3|/6.67949e-41/unnamed protein product [Vitis vinifera]
Unigene19951	15	51	2.6	8.7	1.7425	8.72394e-06	0.000178893	-
Unigene23897	53	177	9.18	30.19	1.7175	3.15304e-14	2.87747e-12	-
Unigene29606	13	43	2.25	7.34	1.70586	6.05e-05	0.000991939	-
Unigene3830	20	66	3.47	11.26	1.6982	6.26558e-07	1.68135e-05	-
Unigene52893	20	65	3.47	11.09	1.67625	9.61772e-07	2.47561e-05	gi|297742118|emb|CBI33905.3|/4.43589e-96/unnamed protein product [Vitis vinifera]
Unigene50183	19	61	3.29	10.41	1.66181	2.49614e-06	5.83975e-05	gi|225425682|ref|XP_002273802.1|/2.90968e-45/PREDICTED: hypothetical protein [Vitis vinifera]
Unigene22826	25	80	4.33	13.65	1.65646	6.97282e-08	2.2383e-06	-
Unigene36646	16	51	2.77	8.7	1.65113	1.87613e-05	0.000350248	gi|297734855|emb|CBI17089.3|/2.74584e-11/unnamed protein product [Vitis vinifera]
Unigene7616	38	121	6.58	20.64	1.64928	3.48154e-11	1.71629e-09	gi|255550413|ref|XP_002516257.1|/1.8851e-108/Methylthioribose-1-phosphate isomerase, putative [Ricinus communis]
Unigene56354	37	117	6.41	19.96	1.63872	8.86348e-11	4.18269e-09	gi|302142171|emb|CBI19374.3|/4.83423e-72/unnamed protein product [Vitis vinifera]
Unigene51484	414	1297	71.74	221.26	1.62489	4.89608e-13	3.40031e-11	gi|14589311|emb|CAC43238.1|/3.16755e-41/calcium binding protein [Sesbania rostrata]
Unigene47337	60	187	10.4	31.9	1.61697	0	0	-
Unigene47818	21	65	3.64	11.09	1.60725	2.014e-06	4.84523e-05	gi|224067096|ref|XP_002302353.1|/4.32599e-16/predicted protein [Populus trichocarpa]
Unigene30125	22	68	3.81	11.6	1.60626	1.18761e-06	3.00439e-05	-
Unigene52796	106	326	18.37	55.61	1.59799	0	0	gi|255631416|gb|ACU16075.1|/2.64619e-69/unknown [Glycine max]
Unigene54042	19	58	3.29	9.89	1.58788	8.81318e-06	0.000180221	gi|61651606|dbj|BAD91176.1|/1.14431e-125/plastidic phosphate translocator-like protein1 [Mesembryanthemum crystallinum]
Unigene28576	86	262	14.9	44.69	1.58464	0	0	gi|220675839|emb|CAM12499.1|/8.80737e-18/small heat-shock protein [Chenopodium rubrum]
Unigene5521	46	140	7.97	23.88	1.58315	4.3976e-12	2.50959e-10	gi|224140621|ref|XP_002323680.1|/1.10808e-154/predicted protein [Populus trichocarpa]
Unigene54406	61	185	10.57	31.56	1.57812	1.24345e-14	1.16858e-12	gi|225453726|ref|XP_002272141.1|/2.29624e-103/PREDICTED: hypothetical protein isoform 2 [Vitis vinifera]
Unigene41347	40	120	6.93	20.47	1.56258	2.19376e-10	9.90781e-09	gi|255560343|ref|XP_002521187.1|/6.39382e-48/UDP-N-acetylglucosamine transferase subunit ALG14, putative [Ricinus communis]
Unigene37721	391	1159	67.75	197.72	1.54517	2.45804e-13	1.81558e-11	-
Unigene5039	23	67	3.99	11.43	1.51836	3.602e-06	8.12566e-05	-
Unigene37552	56	162	9.7	27.64	1.5107	6.03296e-13	4.07455e-11	-
Unigene30774	59	170	10.22	29	1.50466	1.91847e-13	1.46101e-11	-
Unigene4615	41	118	7.1	20.13	1.50346	9.61892e-10	3.97816e-08	gi|117957141|gb|ABK59039.1|/1.60562e-82/MYB60-like protein [Citrus macrophylla]
Unigene42433	41	117	7.1	19.96	1.49122	1.4257e-09	5.77734e-08	gi|255539256|ref|XP_002510693.1|/9.33067e-36/brca1 interacting protein helicase 1 brip1, putative [Ricinus communis]
Unigene44994	96	274	16.63	46.74	1.49087	0	0	gi|197312875|gb|ACH63218.1|/3.37544e-30/ribosomal protein L36 [Rheum australe]
Unigene33825	131	372	22.7	63.46	1.48316	5.9508e-14	5.1946e-12	-
Unigene36984	87	247	15.08	42.14	1.48255	0	0	-
Unigene25116	153	429	26.51	73.18	1.46491	0	0	gi|255549048|ref|XP_002515580.1|/1.58448e-14/sigma factor sigb regulation protein rsbq, putative [Ricinus communis]
Unigene50805	68	190	11.78	32.41	1.4601	0	0	gi|255562520|ref|XP_002522266.1|/2.47672e-53/ubiquitin-protein ligase, putative [Ricinus communis]
Unigene15876	119	332	20.62	56.64	1.45778	0	0	gi|18422123|ref|NP_568593.1|/7.65267e-14/mitochondrial import receptor subunit TOM7 / translocase of outer membrane 7 kDa subunit (TOM7.1) [Arabidopsis thaliana]
Unigene44653	22	61	3.81	10.41	1.45011	2.01406e-05	0.000372846	gi|224069168|ref|XP_002326291.1|/4.94929e-63/predicted protein [Populus trichocarpa]
Unigene46017	31	86	5.37	14.67	1.44987	3.86228e-07	1.09077e-05	gi|225469976|ref|XP_002271232.1|/3.70653e-28/PREDICTED: hypothetical protein [Vitis vinifera]
Unigene11312	35	97	6.06	16.55	1.44944	7.05176e-08	2.26035e-06	-
Unigene35342	521	1439	90.28	245.48	1.44313	0	0	-
Unigene48977	25	69	4.33	11.77	1.44268	6.10208e-06	0.000131349	-
Unigene43353	24	66	4.16	11.26	1.43655	1.03375e-05	0.000208116	gi|28952037|gb|AAC69277.2|/4.8627e-16/putative phospholipase A2 [Dianthus caryophyllus]
Unigene44602	593	1629	102.75	277.89	1.43538	1.35603e-12	8.55652e-11	-
Unigene32065	57	156	9.88	26.61	1.42939	1.1767e-11	6.1875e-10	-
Unigene29597	93	254	16.11	43.33	1.42741	9.76996e-15	9.22092e-13	-
Unigene40922	25	68	4.33	11.6	1.42169	8.98816e-06	0.00018346	gi|116791611|gb|ABK26041.1|/9.06881e-31/unknown [Picea sitchensis]
Unigene29044	46	125	7.97	21.32	1.41956	1.59192e-09	6.41562e-08	gi|224093200|ref|XP_002309830.1|/9.10615e-07/predicted protein [Populus trichocarpa]
Unigene54370	98	266	16.98	45.38	1.41822	0	0	gi|118489341|gb|ABK96475.1|/1.51648e-123/unknown [Populus trichocarpa x Populus deltoides]
Unigene1345	31	84	5.37	14.33	1.41604	8.34346e-07	2.16783e-05	gi|297838185|ref|XP_002886974.1|/8.16235e-15/hypothetical protein ARALYDRAFT_475686 [Arabidopsis lyrata subsp. lyrata]
Unigene13066	85	230	14.73	39.24	1.41357	0	0	-
Unigene28320	43	116	7.45	19.79	1.40946	7.50216e-09	2.85172e-07	gi|224143809|ref|XP_002325082.1|/9.46188e-12/predicted protein [Populus trichocarpa]
Unigene40245	386	1041	66.89	177.59	1.40869	7.26086e-14	6.14391e-12	-
Unigene37544	29	78	5.03	13.31	1.40388	2.37252e-06	5.59201e-05	gi|295065727|ref|YP_003587667.1|/1.20421e-62/photosystem I P700 chlorophyll a apoprotein A2 [Anomochloa marantoidea]
Unigene33880	65	174	11.26	29.68	1.39828	1.78724e-12	1.08437e-10	-
Unigene18817	27	72	4.68	12.28	1.39173	6.75866e-06	0.000143111	-
Unigene39644	282	744	48.86	126.92	1.37719	6.03518e-13	4.06363e-11	gi|297793179|ref|XP_002864474.1|/2.05967e-38/EMB2755 [Arabidopsis lyrata subsp. lyrata]
Unigene44776	62	163	10.74	27.81	1.37261	1.78826e-11	9.09993e-10	-
Unigene3791	36	94	6.24	16.04	1.36206	4.07856e-07	1.13875e-05	gi|224073172|ref|XP_002304007.1|/3.92162e-51/predicted protein [Populus trichocarpa]
Unigene30302	45	117	7.8	19.96	1.35557	1.72983e-08	6.12232e-07	-
Unigene38335	359	933	62.21	159.16	1.35526	0	0	gi|237861975|gb|ACR24641.1|/9.17816e-31/initiation factor IF1 [Simmondsia chinensis]
Unigene16505	27	70	4.68	11.94	1.35122	1.43455e-05	0.00027694	gi|225423763|ref|XP_002277216.1|/3.02905e-157/PREDICTED: hypothetical protein [Vitis vinifera]
Unigene33953	168	435	29.11	74.21	1.3501	1.05027e-13	8.37372e-12	-
Unigene13899	58	150	10.05	25.59	1.34838	2.00926e-10	9.09314e-09	gi|224101819|ref|XP_002312432.1|/0/predicted protein [Populus trichocarpa]
Unigene34410	78	201	13.52	34.29	1.34269	8.01582e-14	6.73116e-12	gi|224138788|ref|XP_002326690.1|/9.64064e-20/predicted protein [Populus trichocarpa]
Unigene7776	40	103	6.93	17.57	1.34219	1.56665e-07	4.7592e-06	-
Unigene34427	172	442	29.8	75.4	1.33925	6.23946e-14	5.38275e-12	-
Unigene44736	163	418	28.24	71.31	1.33636	1.86517e-13	1.43029e-11	gi|297739305|emb|CBI28956.3|/9.08271e-41/unnamed protein product [Vitis vinifera]
Unigene15336	29	74	5.03	12.62	1.32708	1.06153e-05	0.000212547	gi|225429506|ref|XP_002279054.1|/5.90027e-130/PREDICTED: hypothetical protein [Vitis vinifera]
Unigene50152	44	112	7.62	19.11	1.32646	6.00494e-08	1.95028e-06	gi|218196647|gb|EEC79074.1|/2.75816e-48/hypothetical protein OsI_19658 [Oryza sativa Indica Group]
Unigene42302	35	89	6.06	15.18	1.32478	1.42794e-06	3.5634e-05	gi|255639066|gb|ACU19833.1|/5.49074e-36/unknown [Glycine max]
Unigene56654	30	76	5.2	12.96	1.31748	9.11746e-06	0.000185756	gi|225453301|ref|XP_002269466.1|/3.32184e-104/PREDICTED: hypothetical protein [Vitis vinifera]
Unigene24559	40	101	6.93	17.23	1.314	3.24662e-07	9.27576e-06	-
Unigene53127	35	88	6.06	15.01	1.30853	2.0538e-06	4.93024e-05	gi|225465893|ref|XP_002268352.1|/1.12729e-49/PREDICTED: hypothetical protein [Vitis vinifera]
Unigene44801	37	93	6.41	15.86	1.307	1.05455e-06	2.68625e-05	gi|255647618|gb|ACU24272.1|/2.93764e-07/unknown [Glycine max]
Unigene10419	94	235	16.29	40.09	1.29926	0	0	-
Unigene8946	33	82	5.72	13.99	1.29031	5.7477e-06	0.000124816	gi|32329248|gb|AAP74755.1|/7.09225e-86/chalcone synthase [Gypsophila paniculata]
Unigene31574	33	82	5.72	13.99	1.29031	5.7477e-06	0.000124693	-
Unigene45934	164	407	28.42	69.43	1.28865	1.00586e-13	8.13717e-12	-
Unigene55001	280	692	48.52	118.05	1.28275	0	0	gi|224059108|ref|XP_002299719.1|/1.11018e-109/predicted protein [Populus trichocarpa]
Unigene1390	36	89	6.24	15.18	1.28255	2.52298e-06	5.89006e-05	gi|15223713|ref|NP_175519.1|/2.34081e-43/unknown protein [Arabidopsis thaliana]
Unigene25905	201	495	34.83	84.44	1.2776	0	0	-
Unigene47830	130	320	22.53	54.59	1.27679	0	0	gi|255541244|ref|XP_002511686.1|/6.4648e-60/arginase, putative [Ricinus communis]
Unigene11140	64	157	11.09	26.78	1.2719	4.9036e-10	2.10693e-08	-
Unigene53510	144	353	24.95	60.22	1.2712	5.21804e-14	4.6656e-12	gi|255557451|ref|XP_002519756.1|/5.56829e-63/vav3, putative [Ricinus communis]
Unigene12877	31	76	5.37	12.96	1.27107	1.60795e-05	0.000307193	gi|255573123|ref|XP_002527491.1|/1.95637e-09/conserved hypothetical protein [Ricinus communis]
Unigene16388	65	159	11.26	27.12	1.26815	4.20768e-10	1.82567e-08	gi|225457130|ref|XP_002280322.1|/2.79345e-158/PREDICTED: hypothetical protein [Vitis vinifera]
Unigene34614	99	242	17.15	41.28	1.26723	8.21566e-15	7.82081e-13	gi|133902320|gb|ABO41848.1|/3.91405e-21/putative calcium-binding protein [Gossypium hirsutum]
Unigene14461	45	110	7.8	18.77	1.26688	2.15546e-07	6.32182e-06	gi|145259864|ref|NP_054988.2|/1.56601e-108/NADH dehydrogenase subunit 4 [Spinacia oleracea]
Unigene43682	34	83	5.89	14.16	1.26548	7.02656e-06	0.000148074	-
Unigene11015	176	428	30.5	73.01	1.25928	0	0	gi|224088768|ref|XP_002308531.1|/6.32317e-08/predicted protein [Populus trichocarpa]
Unigene36824	35	85	6.06	14.5	1.25866	6.002e-06	0.000129447	-
Unigene19804	33	80	5.72	13.65	1.25481	1.17222e-05	0.00023156	-
Unigene48388	31	75	5.37	12.79	1.25202	2.29334e-05	0.000419622	gi|11497589|ref|NP_054996.1|/3.35339e-54/ycf1 protein [Spinacia oleracea]
Unigene22257	228	551	39.51	94	1.25044	2.10054e-13	1.58871e-11	-
Unigene54356	46	111	7.97	18.94	1.24878	2.61726e-07	7.55584e-06	gi|224093760|ref|XP_002309980.1|/2.49464e-118/predicted protein [Populus trichocarpa]
Unigene46358	29	70	5.03	11.94	1.24717	4.49552e-05	0.00076372	-
Unigene21271	117	282	20.27	48.11	1.24699	1.0747e-13	8.50705e-12	-
Unigene48367	35	84	6.06	14.33	1.24165	8.5283e-06	0.000175861	-
Unigene40786	125	300	21.66	51.18	1.24055	0	0	gi|223452472|gb|ACM89563.1|/4.19864e-52/receptor-like protein kinase [Glycine max]
Unigene51540	41	98	7.1	16.72	1.23568	1.63533e-06	4.00401e-05	gi|225463675|ref|XP_002275935.1|/1.54231e-43/PREDICTED: hypothetical protein [Vitis vinifera]
Unigene5369	73	174	12.65	29.68	1.23035	1.72073e-10	7.83552e-09	-
Unigene30934	84	200	14.56	34.12	1.22861	7.8686e-12	4.28025e-10	gi|297803358|ref|XP_002869563.1|/1.13358e-36/hypothetical protein ARALYDRAFT_492051 [Arabidopsis lyrata subsp. lyrata]
Unigene56641	172	406	29.8	69.26	1.21671	6.23946e-14	5.40386e-12	gi|225470460|ref|XP_002262855.1|/0/PREDICTED: hypothetical protein [Vitis vinifera]
Unigene44130	56	132	9.7	22.52	1.21515	3.82426e-08	1.2934e-06	-
Unigene28523	96	226	16.63	38.55	1.21294	4.6274e-13	3.24432e-11	-
Unigene44807	127	299	22.01	51.01	1.21262	1.0858e-13	8.56423e-12	-
Unigene25246	47	110	8.14	18.77	1.20533	6.2688e-07	1.68018e-05	-
Unigene21229	176	411	30.5	70.11	1.20081	0	0	-
Unigene24598	464	1081	80.4	184.41	1.19765	0	0	-
Unigene22110	73	170	12.65	29	1.19692	6.66124e-10	2.81827e-08	-
Unigene55587	55	128	9.53	21.84	1.19642	8.8287e-08	2.79744e-06	gi|140053518|gb|ABE79573.2|/8.59261e-53/Bromodomain [Medicago truncatula]
Unigene15266	466	1080	80.75	184.24	1.19005	2.97096e-13	2.17264e-11	gi|18202918|sp|Q9GDV1.1|YCF4_CARCL/1.54621e-96/RecName: Full=Photosystem I assembly protein ycf4
Unigene56739	56	129	9.7	22.01	1.1821	1.05114e-07	3.27888e-06	gi|225435995|ref|XP_002269919.1|/0/PREDICTED: hypothetical protein [Vitis vinifera]
Unigene24150	87	200	15.08	34.12	1.17798	3.66974e-11	1.80103e-09	-
Unigene11003	105	241	18.19	41.11	1.17634	2.39142e-13	1.77827e-11	gi|125544200|gb|EAY90339.1|/3.65826e-83/hypothetical protein OsI_11916 [Oryza sativa Indica Group]
Unigene40198	48	110	8.32	18.77	1.17377	1.04579e-06	2.67318e-05	-
Unigene52120	102	233	17.67	39.75	1.16965	1.04339e-12	6.69861e-11	gi|225459639|ref|XP_002285879.1|/4.69682e-102/PREDICTED: hypothetical protein isoform 2 [Vitis vinifera]
Unigene45904	84	192	14.56	32.75	1.16948	1.15043e-10	5.36018e-09	gi|225426785|ref|XP_002282926.1|/1.57379e-39/PREDICTED: hypothetical protein [Vitis vinifera]
Unigene55758	96	219	16.63	37.36	1.16771	6.1453e-12	3.41861e-10	gi|225423545|ref|XP_002272103.1|/0/PREDICTED: hypothetical protein [Vitis vinifera]
Unigene32663	64	146	11.09	24.91	1.16747	2.07232e-08	7.25312e-07	-
Unigene47696	206	470	35.7	80.18	1.16732	2.1605e-13	1.62295e-11	-
Unigene35143	463	1056	80.23	180.14	1.1669	1.05493e-12	6.75311e-11	-
Unigene30745	222	505	38.47	86.15	1.16312	0	0	-
Unigene33513	71	161	12.3	27.47	1.1592	4.81052e-09	1.84445e-07	-
Unigene33317	42	95	7.28	16.21	1.15487	7.5825e-06	0.000158279	-
Unigene324	35	79	6.06	13.48	1.15343	4.70384e-05	0.000795439	gi|225446819|ref|XP_002279329.1|/0/PREDICTED: similar to Golgi transport complex protein-related [Vitis vinifera]
Unigene44744	147	332	25.47	56.64	1.15302	5.79536e-14	5.07899e-12	gi|255631810|gb|ACU16272.1|/1.14718e-27/unknown [Glycine max]
Unigene12392	54	122	9.36	20.81	1.1527	3.92898e-07	1.10819e-05	gi|224118112|ref|XP_002331561.1|/4.80662e-92/predicted protein [Populus trichocarpa]
Unigene48207	152	343	26.34	58.51	1.15143	6.70574e-14	5.74017e-12	gi|218200034|gb|EEC82461.1|/2.98971e-15/hypothetical protein OsI_26901 [Oryza sativa Indica Group]
Unigene3011	39	88	6.76	15.01	1.15083	1.73508e-05	0.000327235	-
Unigene13658	94	212	16.29	36.17	1.15081	2.29286e-11	1.15876e-09	gi|225453810|ref|XP_002271420.1|/5.14842e-31/PREDICTED: hypothetical protein [Vitis vinifera]
Unigene39553	51	115	8.84	19.62	1.15021	8.91894e-07	2.3092e-05	-
Unigene38396	103	232	17.85	39.58	1.14885	2.7911e-12	1.6394e-10	gi|224129686|ref|XP_002320646.1|/3.95812e-42/glutaredoxin [Populus trichocarpa]
Unigene42749	120	270	20.79	46.06	1.14762	0	0	-
Unigene18911	134	301	23.22	51.35	1.145	0	0	-
Unigene14543	69	155	11.96	26.44	1.1445	1.27773e-08	4.68747e-07	-
Unigene55559	45	101	7.8	17.23	1.14338	4.61986e-06	0.000102337	gi|297741219|emb|CBI32170.3|/1.99046e-25/unnamed protein product [Vitis vinifera]
Unigene56193	55	123	9.53	20.98	1.13847	4.62518e-07	1.27524e-05	gi|225443980|ref|XP_002274093.1|/1.56226e-64/PREDICTED: hypothetical protein [Vitis vinifera]
Unigene50929	123	275	21.31	46.91	1.13836	0	0	gi|255562924|ref|XP_002522467.1|/1.01715e-30/P30 dbc protein, putative [Ricinus communis]
Unigene27294	116	259	20.1	44.18	1.1362	3.16858e-13	2.30191e-11	-
Unigene56405	70	156	12.13	26.61	1.13339	1.50049e-08	5.39711e-07	gi|225459599|ref|XP_002285868.1|/4.64302e-163/PREDICTED: hypothetical protein [Vitis vinifera]
Unigene46220	53	118	9.18	20.13	1.13278	8.89746e-07	2.30634e-05	-
Unigene44327	49	109	8.49	18.59	1.13069	2.38402e-06	5.60714e-05	-
Unigene37370	224	497	38.81	84.78	1.1273	5.39568e-14	4.78569e-12	gi|224162132|ref|XP_002338417.1|/1.65034e-11/predicted protein [Populus trichocarpa]
Unigene15977	60	133	10.4	22.69	1.12547	2.0326e-07	6.01742e-06	gi|109509144|gb|ABG34281.1|/2.3971e-134/pectin acetylesterase [Eucalyptus globulus subsp. globulus]
Unigene40466	108	239	18.71	40.77	1.1237	3.21166e-12	1.86657e-10	gi|255580847|ref|XP_002531243.1|/1.01834e-13/eukaryotic translation initiation factor, putative [Ricinus communis]
Unigene32042	6219	13753	1077.62	2346.14	1.12244	7.15116e-12	3.91894e-10	-
Unigene54691	39	86	6.76	14.67	1.11777	3.34636e-05	0.000584686	gi|255539579|ref|XP_002510854.1|/1.52427e-105/F-box and wd40 domain protein, putative [Ricinus communis]
Unigene37568	69	151	11.96	25.76	1.10692	4.6165e-08	1.53779e-06	-
Unigene31468	65	142	11.26	24.22	1.10499	1.22678e-07	3.79992e-06	-
Unigene52568	54	118	9.36	20.13	1.10477	1.43489e-06	3.57267e-05	gi|225469697|ref|XP_002268023.1|/1.2326e-23/PREDICTED: hypothetical protein, partial [Vitis vinifera]
Unigene56444	60	131	10.4	22.35	1.10369	3.85466e-07	1.09001e-05	gi|224082802|ref|XP_002306845.1|/0/high affinity inorganic phosphate transporter [Populus trichocarpa]
Unigene42289	50	109	8.66	18.59	1.10209	3.84458e-06	8.62882e-05	-
Unigene27788	339	736	58.74	125.56	1.09596	8.79296e-14	7.21905e-12	gi|75305879|sp|Q93YG7.1|PROF2_SOLLC/2.49791e-12/RecName: Full=Profilin-2; AltName: Full=Minor food allergen Lyc e 1; AltName: Allergen=Lyc e 1
Unigene50816	59	128	10.22	21.84	1.09558	6.2476e-07	1.68061e-05	gi|225429732|ref|XP_002280362.1|/5.89501e-55/PREDICTED: hypothetical protein [Vitis vinifera]
Unigene43117	77	167	13.34	28.49	1.0947	1.23467e-08	4.54461e-07	-
Unigene16908	73	158	12.65	26.95	1.09115	3.27014e-08	1.1128e-06	gi|225452009|ref|XP_002280059.1|/0/PREDICTED: hypothetical protein [Vitis vinifera]
Unigene31053	120	259	20.79	44.18	1.0875	1.46194e-12	9.14646e-11	gi|224057715|ref|XP_002299300.1|/6.03319e-14/predicted protein [Populus trichocarpa]
Unigene26773	159	343	27.55	58.51	1.08663	3.70814e-14	3.34262e-12	-
Unigene35150	52	111	9.01	18.94	1.07184	5.1707e-06	0.000112952	gi|225423881|ref|XP_002281540.1|/6.87878e-10/PREDICTED: hypothetical protein [Vitis vinifera]
Unigene11640	215	459	37.25	78.3	1.07177	0	0	-
Unigene42388	736	1570	127.53	267.83	1.07048	8.94174e-13	5.85989e-11	-
Unigene52056	226	481	39.16	82.05	1.06712	0	0	gi|255538098|ref|XP_002510114.1|/1.62219e-14/conserved hypothetical protein [Ricinus communis]
Unigene53486	238	506	41.24	86.32	1.06565	6.21724e-13	4.14827e-11	gi|225454040|ref|XP_002262647.1|/1.71397e-80/PREDICTED: hypothetical protein [Vitis vinifera]
Unigene11012	48	102	8.32	17.4	1.06443	1.38681e-05	0.000268665	gi|225430567|ref|XP_002263074.1|/2.3147e-116/PREDICTED: hypothetical protein [Vitis vinifera]
Unigene8384	81	172	14.04	29.34	1.06333	1.6166e-08	5.7678e-07	-
Unigene20830	58	123	10.05	20.98	1.06182	1.88723e-06	4.58016e-05	-
Unigene12549	77	163	13.34	27.81	1.05985	4.26978e-08	1.4331e-06	-
Unigene44600	320	677	55.45	115.49	1.05851	0	0	gi|255538740|ref|XP_002510435.1|/1.45344e-30/Ocs element-binding factor, putative [Ricinus communis]
Unigene41637	214	452	37.08	77.11	1.05628	0	0	-
Unigene41537	110	232	19.06	39.58	1.05422	7.24844e-11	3.44262e-09	-
Unigene29050	56	118	9.7	20.13	1.05329	3.5968e-06	8.12222e-05	-
Unigene8130	261	550	45.23	93.83	1.05277	1.54099e-13	1.19834e-11	-
Unigene14066	170	358	29.46	61.07	1.05171	3.1819e-13	2.30401e-11	-
Unigene27317	105	221	18.19	37.7	1.05142	2.24064e-10	1.00989e-08	gi|255538122|ref|XP_002510126.1|/2.49791e-12/GAST1 protein precursor, putative [Ricinus communis]
Unigene49347	209	440	36.22	75.06	1.05126	1.23679e-13	9.65175e-12	gi|297745750|emb|CBI15806.3|/3.56568e-92/unnamed protein product [Vitis vinifera]
Unigene7675	59	124	10.22	21.15	1.04926	2.17098e-06	5.17776e-05	gi|297744251|emb|CBI37221.3|/0/unnamed protein product [Vitis vinifera]
Unigene12684	305	641	52.85	109.35	1.04898	5.38458e-13	3.68169e-11	-
Unigene22829	51	107	8.84	18.25	1.04578	1.13811e-05	0.000225427	-
Unigene9620	128	268	22.18	45.72	1.04357	3.761e-12	2.16871e-10	gi|225423583|ref|XP_002273533.1|/4.446e-37/PREDICTED: hypothetical protein [Vitis vinifera]
Unigene9498	55	115	9.53	19.62	1.04178	5.78686e-06	0.00012542	gi|225448410|ref|XP_002270951.1|/0/PREDICTED: hypothetical protein [Vitis vinifera]
Unigene28297	251	524	43.49	89.39	1.03943	7.9936e-14	6.73812e-12	-
Unigene54350	69	144	11.96	24.57	1.03868	4.05134e-07	1.13258e-05	gi|225462994|ref|XP_002263791.1|/1.27528e-130/PREDICTED: hypothetical protein [Vitis vinifera]
Unigene33236	475	991	82.31	169.06	1.0384	1.00164e-12	6.44936e-11	-
Unigene29116	164	342	28.42	58.34	1.03758	1.05915e-13	8.41416e-12	gi|82547866|gb|ABB82547.1|/1.82795e-31/SF21D1 splice variant protein [Helianthus annuus]
Unigene13104	53	110	9.18	18.77	1.03186	1.10116e-05	0.000219289	gi|30683061|ref|NP_172759.2|/0/glycosyl transferase family 17 protein [Arabidopsis thaliana]
Unigene32446	52	108	9.01	18.42	1.03167	1.30466e-05	0.000254986	gi|301601258|dbj|BAJ13301.1|/1.01204e-37/autophagy 8 [Ipomoea nil]
Unigene28816	207	429	35.87	73.18	1.02867	8.19344e-14	6.80271e-12	gi|255553145|ref|XP_002517615.1|/4.49197e-38/nucleic acid binding protein, putative [Ricinus communis]
Unigene15886	69	143	11.96	24.39	1.02807	5.48e-07	1.48498e-05	gi|224122322|ref|XP_002318806.1|/1.8648e-47/predicted protein [Populus trichocarpa]
Unigene51089	184	381	31.88	65	1.02779	2.65788e-13	1.95664e-11	gi|255560311|ref|XP_002521172.1|/2.55163e-109/diphosphomevalonate decarboxylase, putative [Ricinus communis]
Unigene49250	58	120	10.05	20.47	1.02632	4.72378e-06	0.000104116	-
Unigene34714	444	918	76.94	156.6	1.02528	9.62786e-13	6.21729e-11	gi|297793625|ref|XP_002864697.1|/2.00349e-17/hypothetical protein ARALYDRAFT_496217 [Arabidopsis lyrata subsp. lyrata]
Unigene45156	75	155	13	26.44	1.02421	2.00368e-07	5.93977e-06	gi|297734519|emb|CBI15766.3|/4.82589e-24/unnamed protein product [Vitis vinifera]
Unigene34767	102	210	17.67	35.82	1.01946	1.64734e-09	6.60283e-08	-
Unigene38538	88	180	15.25	30.71	1.0099	3.06534e-08	1.04796e-06	-
Unigene20906	52	106	9.01	18.08	1.0048	2.3851e-05	0.000434253	-
Unigene55835	54	110	9.36	18.77	1.00385	1.69679e-05	0.000320835	gi|255537423|ref|XP_002509778.1|/2.54436e-135/RNA-binding protein nob1, putative [Ricinus communis]
Unigene46693	171	348	29.63	59.37	1.00268	3.28404e-13	2.36248e-11	-
Unigene44531	284	578	49.21	98.6	1.00264	2.4869e-14	2.27897e-12	gi|45861947|gb|AAS78756.1|/1.16945e-08/ATP-dependent Clp protease ATP-binding subunit [Arachis hypogaea]
Unigene54462	117	238	20.27	40.6	1.00213	2.45564e-10	1.09783e-08	gi|255570075|ref|XP_002526000.1|/9.2093e-76/cleavage and polyadenylation specificity factor, putative [Ricinus communis]
Unigene43366	179	364	31.02	62.1	1.00139	0	0	gi|20269063|emb|CAC84712.1|/3.11557e-55/aux/IAA protein [Populus tremula x Populus tremuloides]
Unigene41921	290	0	50.25	0.01	-12.2949	5.12428e-89	1.38012e-86	gi|255546407|ref|XP_002514263.1|/1.66408e-48/elongation factor ts, putative [Ricinus communis]
Unigene47180	37	0	6.41	0.01	-9.32418	5.4e-12	3.03458e-10	gi|225428594|ref|XP_002281151.1|/3.1803e-42/PREDICTED: hypothetical protein [Vitis vinifera]
Unigene42203	31	0	5.37	0.01	-9.06878	3.6226e-10	1.59373e-08	-
Unigene16153	26	0	4.51	0.01	-8.81698	1.20562e-08	4.45252e-07	-
Unigene55519	24	0	4.16	0.01	-8.70044	4.89874e-08	1.61476e-06	gi|255572154|ref|XP_002527017.1|/3.24273e-129/wall-associated kinase, putative [Ricinus communis]
Unigene47944	24	0	4.16	0.01	-8.70044	4.89874e-08	1.61235e-06	gi|225460322|ref|XP_002280140.1|/1.13371e-11/PREDICTED: hypothetical protein [Vitis vinifera]
Unigene45618	22	0	3.81	0.01	-8.57365	1.99049e-07	5.90861e-06	gi|255647154|gb|ACU24045.1|/3.56266e-09/unknown [Glycine max]
Unigene35205	21	0	3.64	0.01	-8.50779	4.01234e-07	1.12739e-05	-
Unigene51157	21	0	3.64	0.01	-8.50779	4.01234e-07	1.12595e-05	gi|226495303|ref|NP_001148057.1|/1.31268e-12/transfactor [Zea mays]
Unigene39164	21	0	3.64	0.01	-8.50779	4.01234e-07	1.12452e-05	-
Unigene38199	20	0	3.47	0.01	-8.43879	8.08792e-07	2.11387e-05	-
Unigene43472	20	0	3.47	0.01	-8.43879	8.08792e-07	2.11137e-05	gi|224133882|ref|XP_002327703.1|/2.73155e-35/predicted protein [Populus trichocarpa]
Unigene41701	20	0	3.47	0.01	-8.43879	8.08792e-07	2.10888e-05	gi|14916975|sp|P31023.2|DLDH_PEA/1.15133e-65/RecName: Full=Dihydrolipoyl dehydrogenase, mitochondrial; AltName: Full=Dihydrolipoamide dehydrogenase; AltName: Full=Pyruvate dehydrogenase complex E3 subunit; Short=PDC-E3; Short=E3; AltName: Full=Glycine cle
Unigene29741	19	0	3.29	0.01	-8.36194	1.63032e-06	4.00954e-05	-
Unigene49694	19	0	3.29	0.01	-8.36194	1.63032e-06	4.00508e-05	-
Unigene43453	19	0	3.29	0.01	-8.36194	1.63032e-06	4.00063e-05	gi|224166222|ref|XP_002338902.1|/5.70061e-19/predicted protein [Populus trichocarpa]
Unigene41508	19	0	3.29	0.01	-8.36194	1.63032e-06	3.99619e-05	gi|15221386|ref|NP_177006.1|/1.29731e-24/unknown protein [Arabidopsis thaliana]
Unigene47239	18	0	3.12	0.01	-8.2854	3.28634e-06	7.52112e-05	gi|147843788|emb|CAN79458.1|/3.05549e-56/hypothetical protein [Vitis vinifera]
Unigene35319	18	0	3.12	0.01	-8.2854	3.28634e-06	7.51334e-05	gi|11466010|ref|NP_054552.1|/2.87667e-24/hypothetical protein NitaCp078 [Nicotiana tabacum]
Unigene19298	18	0	3.12	0.01	-8.2854	3.28634e-06	7.50557e-05	gi|255646917|gb|ACU23928.1|/7.31239e-20/unknown [Glycine max]
Unigene12376	18	0	3.12	0.01	-8.2854	3.28634e-06	7.49781e-05	gi|225444615|ref|XP_002277473.1|/5.69297e-58/PREDICTED: hypothetical protein [Vitis vinifera]
Unigene4122	18	0	3.12	0.01	-8.2854	3.28634e-06	7.49007e-05	-
Unigene10707	18	0	3.12	0.01	-8.2854	3.28634e-06	7.48235e-05	gi|225447818|ref|XP_002267905.1|/1.61809e-155/PREDICTED: hypothetical protein [Vitis vinifera]
Unigene53833	18	0	3.12	0.01	-8.2854	3.28634e-06	7.47465e-05	gi|225432666|ref|XP_002282465.1|/2.07569e-124/PREDICTED: hypothetical protein [Vitis vinifera]
Unigene8925	17	0	2.95	0.01	-8.20457	6.62444e-06	0.000141353	gi|225434670|ref|XP_002279721.1|/0/PREDICTED: hypothetical protein [Vitis vinifera]
Unigene47386	17	0	2.95	0.01	-8.20457	6.62444e-06	0.000141217	gi|255576633|ref|XP_002529206.1|/2.84207e-62/Regulator of ribonuclease activity A, putative [Ricinus communis]
Unigene127	17	0	2.95	0.01	-8.20457	6.62444e-06	0.000141081	gi|255538068|ref|XP_002510099.1|/3.48917e-14/E3 ubiquitin ligase PUB14, putative [Ricinus communis]
Unigene46608	17	0	2.95	0.01	-8.20457	6.62444e-06	0.000140945	gi|79602205|ref|NP_973537.2|/3.07931e-44/binding / zinc ion binding [Arabidopsis thaliana]
Unigene47284	17	0	2.95	0.01	-8.20457	6.62444e-06	0.000140809	gi|255585086|ref|XP_002533249.1|/4.93506e-14/Transmembrane protein, putative [Ricinus communis]
Unigene11646	16	0	2.77	0.01	-8.11374	1.33533e-05	0.000260059	gi|225431388|ref|XP_002272117.1|/5.82978e-105/PREDICTED: hypothetical protein [Vitis vinifera]
Unigene7766	16	0	2.77	0.01	-8.11374	1.33533e-05	0.00025983	gi|125547418|gb|EAY93240.1|/1.41984e-36/hypothetical protein OsI_15047 [Oryza sativa Indica Group]
Unigene12904	16	0	2.77	0.01	-8.11374	1.33533e-05	0.000259601	-
Unigene35397	16	0	2.77	0.01	-8.11374	1.33533e-05	0.000259373	gi|296087862|emb|CBI35118.3|/9.25392e-23/unnamed protein product [Vitis vinifera]
Unigene48781	16	0	2.77	0.01	-8.11374	1.33533e-05	0.000259145	gi|255558562|ref|XP_002520306.1|/1.64225e-83/ganglioside-induced differentiation-associated protein 1, 2 gdap, putative [Ricinus communis]
Unigene52571	16	0	2.77	0.01	-8.11374	1.33533e-05	0.000258917	gi|255563429|ref|XP_002522717.1|/4.50213e-66/Protein phosphatase 1 regulatory subunit, putative [Ricinus communis]
Unigene32285	15	0	2.6	0.01	-8.02237	2.6917e-05	0.000484879	gi|225456705|ref|XP_002273979.1|/1.41875e-23/PREDICTED: hypothetical protein [Vitis vinifera]
Unigene13224	15	0	2.6	0.01	-8.02237	2.6917e-05	0.000484484	gi|224115026|ref|XP_002316920.1|/2.06167e-08/predicted protein [Populus trichocarpa]
Unigene53985	15	0	2.6	0.01	-8.02237	2.6917e-05	0.00048409	gi|296082274|emb|CBI21279.3|/7.86804e-103/unnamed protein product [Vitis vinifera]
Unigene56292	15	0	2.6	0.01	-8.02237	2.6917e-05	0.000483696	gi|13183177|gb|AAK15089.1|AF240006_1/1.54549e-115/7S globulin [Sesamum indicum]
Unigene6607	15	0	2.6	0.01	-8.02237	2.6917e-05	0.000483302	-
Unigene44117	14	0	2.43	0.01	-7.92481	5.4258e-05	0.000903005	gi|255543729|ref|XP_002512927.1|/8.60425e-06/hypothetical protein RCOM_1447640 [Ricinus communis]
Unigene28326	14	0	2.43	0.01	-7.92481	5.4258e-05	0.000902325	-
Unigene12435	14	0	2.43	0.01	-7.92481	5.4258e-05	0.000901646	gi|298204409|emb|CBI16889.3|/6.31835e-155/unnamed protein product [Vitis vinifera]
Unigene29176	14	0	2.43	0.01	-7.92481	5.4258e-05	0.000900968	-
Unigene47244	14	0	2.43	0.01	-7.92481	5.4258e-05	0.000900291	gi|224054659|ref|XP_002298345.1|/4.10495e-21/predicted protein [Populus trichocarpa]
Unigene51341	14	0	2.43	0.01	-7.92481	5.4258e-05	0.000899616	gi|224090479|ref|XP_002308992.1|/5.56248e-91/predicted protein [Populus trichocarpa]
Unigene51658	1628	75	282.1	12.79	-4.46312	0	0	gi|108802688|ref|YP_636345.1|/8.30632e-29/hypothetical protein EuglglCp070 [Eucalyptus globulus subsp. globulus]
Unigene16342	42	2	7.28	0.34	-4.42033	4.2653e-11	2.07487e-09	gi|3023260|sp|O04893.1|AGLU_SPIOL/0/RecName: Full=Alpha-glucosidase; AltName: Full=Maltase; Flags: Precursor
Unigene15506	53	3	9.18	0.51	-4.16993	2.87226e-13	2.10744e-11	gi|297733763|emb|CBI15010.3|/2.66141e-180/unnamed protein product [Vitis vinifera]
Unigene40994	30	2	5.2	0.34	-3.9349	1.04103e-07	3.25192e-06	-
Unigene53633	29	2	5.03	0.34	-3.88695	1.97518e-07	5.87104e-06	gi|225455342|ref|XP_002276719.1|/4.08494e-69/PREDICTED: hypothetical protein [Vitis vinifera]
Unigene47489	257	19	44.53	3.24	-3.78071	1.51672e-55	3.64095e-53	gi|11497575|ref|NP_054982.1|/3.59501e-27/hypothetical protein SpolCp149 [Spinacia oleracea]
Unigene9400	25	2	4.33	0.34	-3.67076	2.5086e-06	5.86269e-05	gi|225458637|ref|XP_002282810.1|/2.15763e-76/PREDICTED: hypothetical protein [Vitis vinifera]
Unigene37727	24	2	4.16	0.34	-3.61298	4.70862e-06	0.00010399	gi|6681688|dbj|BAA88841.1|/4.27816e-52/zea-xanthin epoxidase [Gentiana lutea]
Unigene49589	24	2	4.16	0.34	-3.61298	4.70862e-06	0.000103886	gi|217073586|gb|ACJ85153.1|/2.43643e-59/unknown [Medicago truncatula]
Unigene15800	23	2	3.99	0.34	-3.55278	8.81484e-06	0.000180089	gi|255644645|gb|ACU22825.1|/2.79389e-99/unknown [Glycine max]
Unigene30481	22	2	3.81	0.34	-3.48618	1.64552e-05	0.00031248	gi|225434849|ref|XP_002282730.1|/2.4539e-31/PREDICTED: hypothetical protein [Vitis vinifera]
Unigene22670	75	7	13	1.19	-3.44948	5.47724e-16	5.62627e-14	gi|1724100|gb|AAB38498.1|/4.19892e-28/porin [Mesembryanthemum crystallinum]
Unigene44654	32	3	5.54	0.51	-3.44132	1.79271e-07	5.36478e-06	gi|166012639|gb|ABY77914.1|/4.08651e-33/NADH-ubiquinone oxidoreductase-like protein [Camellia sinensis]
Unigene219	21	2	3.64	0.34	-3.42033	3.06244e-05	0.000540639	gi|226492795|ref|NP_001150462.1|/0/LOC100284092 [Zea mays]
Unigene39931	21	2	3.64	0.34	-3.42033	3.06244e-05	0.000540208	gi|82949444|dbj|BAE53383.1|/3.18839e-15/beta-1,3-glucanase [Sesbania rostrata]
Unigene49582	31	3	5.37	0.51	-3.39635	3.32144e-07	9.47726e-06	gi|225440632|ref|XP_002278868.1|/1.93302e-88/PREDICTED: hypothetical protein [Vitis vinifera]
Unigene16871	196	19	33.96	3.24	-3.38977	4.26326e-39	8.40662e-37	gi|78103323|ref|YP_358637.1|/1.00172e-54/hypothetical protein PhapfoPp091 [Phalaenopsis aphrodite subsp. formosana]
Unigene10143	20	2	3.47	0.34	-3.35133	5.68056e-05	0.000937632	gi|297839449|ref|XP_002887606.1|/4.61472e-06/hypothetical protein ARALYDRAFT_476712 [Arabidopsis lyrata subsp. lyrata]
Unigene50413	34	4	5.89	0.68	-3.11466	2.62374e-07	7.56466e-06	gi|297736122|emb|CBI24160.3|/1.39659e-58/unnamed protein product [Vitis vinifera]
Unigene11402	24	3	4.16	0.51	-3.02801	2.3043e-05	0.00042093	-
Unigene57113	401	50	69.48	8.53	-3.02598	1.38784e-70	3.44386e-68	gi|189409278|gb|ACC60970.1|/0/phytochrome B [Vitis riparia]
Unigene40819	39	5	6.76	0.85	-2.99149	5.97248e-08	1.9426e-06	-
Unigene41189	23	3	3.99	0.51	-2.96782	4.1666e-05	0.000712776	gi|225430912|ref|XP_002276816.1|/2.69812e-43/PREDICTED: hypothetical protein [Vitis vinifera]
Unigene15242	23	3	3.99	0.51	-2.96782	4.1666e-05	0.000712224	-
Unigene477	46	6	7.97	1.02	-2.96601	4.19796e-09	1.62368e-07	gi|225457341|ref|XP_002281725.1|/2.20452e-139/PREDICTED: hypothetical protein [Vitis vinifera]
Unigene11966	76	10	13.17	1.71	-2.94519	3.48818e-14	3.15723e-12	-
Unigene50850	30	4	5.2	0.68	-2.9349	2.7974e-06	6.46917e-05	gi|224092862|ref|XP_002309727.1|/9.5445e-106/predicted protein [Populus trichocarpa]
Unigene52620	29	4	5.03	0.68	-2.88695	5.01532e-06	0.000109775	-
Unigene46382	35	5	6.06	0.85	-2.83378	6.13268e-07	1.65171e-05	gi|224053635|ref|XP_002297905.1|/6.07903e-69/predicted protein [Populus trichocarpa]
Unigene35973	100	15	17.33	2.56	-2.75906	3.93428e-17	4.32281e-15	gi|296936651|gb|ADH94324.1|/7.99653e-43/photosystem II protein D1 [Syzygium cumini]
Unigene22709	80	12	13.86	2.05	-2.75723	5.70072e-14	5.01595e-12	-
Unigene20551	59	9	10.22	1.54	-2.73039	1.49956e-10	6.91393e-09	-
Unigene31126	26	4	4.51	0.68	-2.72952	2.82732e-05	0.000503966	-
Unigene9441	137	21	23.74	3.58	-2.72929	1.06721e-22	1.51085e-20	gi|225459818|ref|XP_002285916.1|/1.08709e-19/PREDICTED: hypothetical protein [Vitis vinifera]
Unigene50417	39	6	6.76	1.02	-2.72845	2.36948e-07	6.88552e-06	gi|74476783|gb|ABA08442.1|/1.52631e-97/neutral/alkaline invertase [Manihot esculenta]
Unigene44245	103	16	17.85	2.73	-2.70895	2.74634e-17	3.06328e-15	gi|296086208|emb|CBI31649.3|/1.35785e-43/unnamed protein product [Vitis vinifera]
Unigene26166	38	6	6.58	1.02	-2.68952	4.16964e-07	1.15687e-05	gi|225443722|ref|XP_002265273.1|/1.38051e-18/PREDICTED: hypothetical protein [Vitis vinifera]
Unigene26566	25	4	4.33	0.68	-2.67076	4.9912e-05	0.000840173	gi|225455876|ref|XP_002275164.1|/1.05125e-26/PREDICTED: hypothetical protein [Vitis vinifera]
Unigene51918	30	5	5.2	0.85	-2.61298	1.04995e-05	0.000210609	gi|255586854|ref|XP_002534037.1|/5.1905e-74/Pre-rRNA-processing protein ESF1, putative [Ricinus communis]
Unigene450	42	7	7.28	1.19	-2.61298	1.57721e-07	4.7847e-06	gi|224110126|ref|XP_002315422.1|/4.42982e-109/predicted protein [Populus trichocarpa]
Unigene22341	35	6	6.06	1.02	-2.57075	2.22852e-06	5.29783e-05	-
Unigene1004	29	5	5.03	0.85	-2.56502	1.83228e-05	0.000343223	-
Unigene21403	29	5	5.03	0.85	-2.56502	1.83228e-05	0.000342932	gi|75274488|sp|Q9M4Y3.1|RR10_MESCR/7.97393e-35/RecName: Full=30S ribosomal protein S10, chloroplastic; Flags: Precursor
Unigene6037	51	9	8.84	1.54	-2.52112	1.28196e-08	4.69522e-07	gi|225446191|ref|XP_002262977.1|/3.88863e-166/PREDICTED: hypothetical protein [Vitis vinifera]
Unigene41354	79	14	13.69	2.39	-2.51804	1.25813e-12	7.9844e-11	gi|224284356|gb|ACN39913.1|/4.80701e-08/unknown [Picea sitchensis]
Unigene53314	28	5	4.85	0.85	-2.51245	3.184e-05	0.000560308	gi|225456394|ref|XP_002280398.1|/3.11394e-79/PREDICTED: hypothetical protein [Vitis vinifera]
Unigene36707	28	5	4.85	0.85	-2.51245	3.184e-05	0.000559862	-
Unigene43160	28	5	4.85	0.85	-2.51245	3.184e-05	0.000559416	-
Unigene29248	33	6	5.72	1.02	-2.48745	6.6925e-06	0.000141846	gi|255625827|gb|ACU13258.1|/8.23617e-08/unknown [Glycine max]
Unigene9900	247	45	42.8	7.68	-2.47843	7.4842e-36	1.43729e-33	-
Unigene27361	38	7	6.58	1.19	-2.46713	1.41991e-06	3.55137e-05	-
Unigene16770	87	16	15.08	2.73	-2.46566	1.79964e-13	1.38969e-11	gi|255542694|ref|XP_002512410.1|/1.46221e-76/conserved hypothetical protein [Ricinus communis]
Unigene44702	49	9	8.49	1.54	-2.46283	3.8025e-08	1.28801e-06	gi|224107969|ref|XP_002314672.1|/1.91151e-06/predicted protein [Populus trichocarpa]
Unigene15440	108	20	18.71	3.41	-2.45597	2.51144e-16	2.65384e-14	gi|297736936|emb|CBI26137.3|/8.02791e-41/unnamed protein product [Vitis vinifera]
Unigene16048	147	28	25.47	4.78	-2.41372	2.52752e-21	3.36267e-19	gi|225425848|ref|XP_002265721.1|/2.16353e-170/PREDICTED: hypothetical protein [Vitis vinifera]
Unigene50231	31	6	5.37	1.02	-2.39635	1.97806e-05	0.000367105	gi|255539354|ref|XP_002510742.1|/2.09048e-67/bubr1, putative [Ricinus communis]
Unigene22153	82	16	14.21	2.73	-2.37993	2.5832e-12	1.52949e-10	-
Unigene45377	46	9	7.97	1.54	-2.37165	1.90113e-07	5.66619e-06	gi|23429644|gb|AAN10199.1|/2.93855e-40/endoxylanase [Carica papaya]
Unigene38879	40	8	6.93	1.36	-2.34925	1.5106e-06	3.74009e-05	gi|414979|gb|AAA18948.1|/2.45046e-60/ferredoxin-dependent glutamate synthase [Spinacia oleracea]
Unigene26755	139	28	24.09	4.78	-2.33335	1.69117e-19	2.04095e-17	-
Unigene28913	54	11	9.36	1.88	-2.31578	2.53918e-08	8.77587e-07	-
Unigene48344	83	17	14.38	2.9	-2.30994	4.61946e-12	2.60923e-10	gi|255553177|ref|XP_002517631.1|/2.18371e-37/conserved hypothetical protein [Ricinus communis]
Unigene13740	44	9	7.62	1.54	-2.30686	5.47256e-07	1.48478e-05	gi|224136796|ref|XP_002326947.1|/1.8048e-29/predicted protein [Populus trichocarpa]
Unigene19145	38	8	6.58	1.36	-2.27448	4.3259e-06	9.6308e-05	-
Unigene43253	109	23	18.89	3.92	-2.2687	4.20324e-15	4.08936e-13	gi|255631628|gb|ACU16181.1|/3.37535e-09/unknown [Glycine max]
Unigene50274	52	11	9.01	1.88	-2.26079	7.20282e-08	2.30542e-06	gi|225443506|ref|XP_002276262.1|/6.32423e-80/PREDICTED: hypothetical protein [Vitis vinifera]
Unigene39226	102	22	17.67	3.75	-2.23634	5.29364e-14	4.71411e-12	gi|225438635|ref|XP_002281281.1|/1.26577e-24/PREDICTED: hypothetical protein [Vitis vinifera]
Unigene44466	32	7	5.54	1.19	-2.21892	3.43346e-05	0.000597541	-
Unigene49253	36	8	6.24	1.36	-2.19794	1.2193e-05	0.000240001	gi|217069970|gb|ACJ83345.1|/2.48761e-29/unknown [Medicago truncatula]
Unigene16258	36	8	6.24	1.36	-2.19794	1.2193e-05	0.000239788	gi|255548572|ref|XP_002515342.1|/9.69502e-60/amine oxidase, putative [Ricinus communis]
Unigene46825	58	13	10.05	2.22	-2.17856	2.64186e-08	9.11648e-07	gi|295311666|ref|YP_003587250.1|/2.07919e-19/succinate dehydrogenase subunit 3 [Citrullus lanatus]
Unigene5234	228	52	39.51	8.87	-2.15521	2.84552e-28	4.62083e-26	-
Unigene7298	70	16	12.13	2.73	-2.15161	1.26448e-09	5.1524e-08	-
Unigene14616	82	19	14.21	3.24	-2.13284	6.11418e-11	2.91645e-09	gi|225431114|ref|XP_002265595.1|/4.2143e-98/PREDICTED: hypothetical protein [Vitis vinifera]
Unigene37975	122	29	21.14	4.95	-2.09447	2.64342e-15	2.60625e-13	gi|195623672|gb|ACG33666.1|/1.8472e-47/RHM1 [Zea mays]
Unigene37672	50	12	8.66	2.05	-2.07874	5.46538e-07	1.48466e-05	gi|255554527|ref|XP_002518302.1|/1.20285e-54/inorganic pyrophosphatase, putative [Ricinus communis]
Unigene37679	33	8	5.72	1.36	-2.07241	5.58198e-05	0.00092274	gi|32454712|gb|AAP83137.1|/2.1972e-48/lipoxygenase [Nicotiana attenuata]
Unigene55135	99	24	17.15	4.09	-2.06804	1.74823e-12	1.06363e-10	gi|258549503|gb|ACV74414.1|/9.82374e-170/putative cinnamyl alcohol dehydrogenase [Camellia sinensis]
Unigene31450	999	246	173.11	41.97	-2.04426	1.14873e-110	3.29477e-108	gi|242037397|ref|XP_002466093.1|/7.33415e-20/hypothetical protein SORBIDRAFT_01g001070 [Sorghum bicolor]
Unigene14763	77	19	13.34	3.24	-2.04169	7.21772e-10	3.03625e-08	gi|225456602|ref|XP_002267507.1|/3.42119e-62/PREDICTED: hypothetical protein [Vitis vinifera]
Unigene36516	100	25	17.33	4.26	-2.02435	2.75188e-12	1.62067e-10	gi|3176967|gb|AAC18863.1|/8.01647e-11/caffeic acid 3-O-methyltransferase [Mesembryanthemum crystallinum]
Unigene15617	164	41	28.42	6.99	-2.02354	2.9807e-19	3.55831e-17	gi|225424721|ref|XP_002265760.1|/5.27273e-120/PREDICTED: hypothetical protein [Vitis vinifera]
Unigene8614	44	11	7.62	1.88	-2.01906	4.0977e-06	9.15043e-05	gi|225429303|ref|XP_002270096.1|/2.76931e-84/PREDICTED: hypothetical protein [Vitis vinifera]
Unigene10424	40	10	6.93	1.71	-2.01886	1.14974e-05	0.000227526	-
Unigene14323	99	25	17.15	4.26	-2.00928	4.45998e-12	2.53863e-10	gi|255583783|ref|XP_002532644.1|/2.53183e-24/conserved hypothetical protein [Ricinus communis]
Unigene48738	103	26	17.85	4.44	-2.00729	1.6301e-12	1.0028e-10	gi|224094859|ref|XP_002310267.1|/7.24017e-31/predicted protein [Populus trichocarpa]
Unigene54421	79	20	13.69	3.41	-2.00528	6.92682e-10	2.92503e-08	gi|51989474|gb|AAU21243.1|/3.11066e-92/putative RNA-dependent RNA polymerase RdRP2 [Nicotiana benthamiana]
Unigene14094	71	18	12.3	3.07	-2.00235	5.2521e-09	2.01027e-07	gi|224120372|ref|XP_002318313.1|/4.77706e-63/predicted protein [Populus trichocarpa]
Unigene37215	90	23	15.6	3.92	-1.99262	5.41474e-11	2.60533e-09	-
Unigene43271	164	42	28.42	7.16	-1.98888	7.46014e-19	8.71731e-17	gi|299889027|dbj|BAJ10396.1|/1.01782e-13/xyloglucan endotransglucosylase/hydrolase [Dianthus caryophyllus]
Unigene48345	43	11	7.45	1.88	-1.98651	6.67942e-06	0.000141841	gi|224061939|ref|XP_002300674.1|/8.90696e-23/predicted protein [Populus trichocarpa]
Unigene56717	43	11	7.45	1.88	-1.98651	6.67942e-06	0.000141705	gi|224109096|ref|XP_002315082.1|/2.61131e-168/predicted protein [Populus trichocarpa]
Unigene40234	136	35	23.57	5.97	-1.98115	8.193e-16	8.30011e-14	gi|225443880|ref|XP_002277472.1|/9.12542e-47/PREDICTED: hypothetical protein [Vitis vinifera]
Unigene721	105	27	18.19	4.61	-1.98031	1.55657e-12	9.65642e-11	-
Unigene37226	54	14	9.36	2.39	-1.9695	4.98938e-07	1.36543e-05	-
Unigene5222	69	18	11.96	3.07	-1.96191	1.37367e-08	5.01445e-07	-
Unigene54753	46	12	7.97	2.05	-1.95896	3.87336e-06	8.68458e-05	gi|224085758|ref|XP_002307690.1|/1.37498e-163/predicted protein [Populus trichocarpa]
Unigene10485	182	48	31.54	8.19	-1.94525	3.2039e-20	3.99763e-18	gi|224073118|ref|XP_002303980.1|/1.87264e-17/predicted protein [Populus trichocarpa]
Unigene49186	151	40	26.17	6.82	-1.94007	5.87566e-17	6.42396e-15	gi|297738333|emb|CBI27534.3|/4.64948e-20/unnamed protein product [Vitis vinifera]
Unigene33021	90	24	15.6	4.09	-1.93137	1.32567e-10	6.13781e-09	gi|224103201|ref|XP_002312964.1|/4.21436e-44/plant synaptotagmin [Populus trichocarpa]
Unigene52603	120	32	20.79	5.46	-1.92892	1.09928e-13	8.63968e-12	gi|255546109|ref|XP_002514114.1|/6.08481e-63/conserved hypothetical protein [Ricinus communis]
Unigene7857	45	12	7.8	2.05	-1.92785	6.25966e-06	0.000134479	gi|225427057|ref|XP_002274563.1|/1.25422e-47/PREDICTED: hypothetical protein [Vitis vinifera]
Unigene49046	45	12	7.8	2.05	-1.92785	6.25966e-06	0.000134348	gi|255546129|ref|XP_002514124.1|/9.7747e-79/nucleosome assembly protein, putative [Ricinus communis]
Unigene56441	86	23	14.9	3.92	-1.92639	3.632e-10	1.59469e-08	gi|225425892|ref|XP_002270945.1|/4.92815e-144/PREDICTED: hypothetical protein [Vitis vinifera]
Unigene47823	41	11	7.1	1.88	-1.91709	1.75253e-05	0.000329402	gi|224123012|ref|XP_002318972.1|/1.67375e-68/predicted protein [Populus trichocarpa]
Unigene53168	340	92	58.91	15.69	-1.90867	1.47542e-35	2.80901e-33	gi|255576897|ref|XP_002529334.1|/1.78313e-79/cytochrome P450, putative [Ricinus communis]
Unigene53445	37	10	6.41	1.71	-1.90633	4.92578e-05	0.000829793	gi|255567903|ref|XP_002524929.1|/2.07325e-78/chromatin binding protein, putative [Ricinus communis]
Unigene45175	70	19	12.13	3.24	-1.90451	2.0662e-08	7.24318e-07	gi|224382177|gb|ACN42168.1|/1.30208e-53/peroxidase 1 [Sesuvium portulacastrum]
Unigene50736	176	48	30.5	8.19	-1.89687	5.2816e-19	6.20448e-17	gi|255558574|ref|XP_002520312.1|/1.28108e-110/poly(p)/ATP NAD kinase, putative [Ricinus communis]
Unigene56787	51	14	8.84	2.39	-1.88704	2.0819e-06	4.97606e-05	gi|225426218|ref|XP_002263667.1|/0/PREDICTED: hypothetical protein [Vitis vinifera]
Unigene32290	75	21	13	3.58	-1.86048	1.10922e-08	4.11026e-07	-
Unigene53594	206	58	35.7	9.89	-1.85188	2.53788e-21	3.35623e-19	gi|296089470|emb|CBI39289.3|/8.10961e-86/unnamed protein product [Vitis vinifera]
[truncated: 303 more rows]

## Sheet: 0h-Svs7d-S.DiffGeneExpFilter
Gene	RawIntensity-0h-S	RawIntensity-7d-S	TPM-0h-S	TPM-7d-S	log2 Ratio(7d-S/0h-S)	P-Value	FDR	Nr
[truncated: 1,140 more rows]
