# Supplementary material for: Transcriptome Analysis of Salicornia europaea under Saline Conditions Revealed the Adaptive Primary Metabolic Pathways as Early Events to Facilitate Salt Adaptation
Source: PLoS One. 2013 Nov 12;8(11):e80595. doi: 10.1371/journal.pone.0080595 (PMC3827210; doi:10.1371/journal.pone.0080595)
Supplement: Table S9 — Primers used in qRT-PCR and RNA in situ hybridization. (XLS) [file pone.0080595.s010.xls]

## Sheet: Sheet1
Supplemental Table S1. Primers used in qRT-PCR for validation of differentially expressed genes
Genes for qRT-PCR	Primers of the gene for qRT-PCR
18S rRNA	Sense primer	5’CGCTACTACCGATTGAA3’
	Antisense primer	5’GGAAACCTTGTTACGACTT3’
flightin	Sense primer	5’TGGATAAACGCAACAAAGG3’
	Antisense primer	5’GATGTAGTCAATCGGCATG3’
TnC	Sense primer	5’GGGTAACGGCTACATCC3’
	Antisense primer	5’GAATTCGTCAAAGTCAACAG3’
TPM1	Sense primer	5’CTCAACCGTCGCATCCA3’
	Antisense primer	5’CCAAATCCTGTTCCATCA3’
Titin	Sense primer	5’GAGATCCAGAACCTCGTGT3’
	Antisense primer	5’GTTGTTGTGCAGCCAGAC3’
MHC	Sense primer	5’GACGACGCACTCAAACAG3’
	Antisense primer	5’TCGGTCCATCAGGATCTCA3’
LN-α2	Sense primer	5’GGACTTCTGTTCTCGGTTCA3’
	Antisense primer	5’TGCCGTTTCTGTTGTTTACT3’
vitellogenin	Sense primer	5’TGGCATTGCTGTCTATCAC3’
	Antisense primer	5’TGGCAGAGCATAGGTGG3’
PLRP1	Sense primer	5’TGTCTATTACAATGGTGGGC3’
	Antisense primer	5’CCGAAGAGTGAACTGGGAG3’
Bic-C	Sense primer	5’TCCAATGAAGCCTGTAA3’
	Antisense primer	5’GGAAGCGATAGTGAAGAA3’
thioredoxin	Sense primer	5’TCGACGATGTTGACGTATT3’
	Antisense primer	5’ACCTGTTCACCGTTCTTG3’
CP450	Sense primer	5’ACATCACTGGGATTCGTTC3’
	Antisense primer	5’CGGCGTTCAAATAGGG3’
KLP10	Sense primer	5’CACTGCTGTGATTGGCTAC3’
	Antisense primer	5’TCCACTGGTTCGCTTTAT3’
proacrosin	Sense primer	5’CTTGGGTGGTGATGCT3’
	Antisense primer	5’CAGTGAGGAGTTGTGCTT3’

## Sheet: Sheet2
Table S9. Primers used in qRT-PCR and RNA in situ hybridization.
	Unigene ID	Forward primer (5'-3')	Reverse primer (5'-3')
qRT-PCR(Root)	Unigene670	AGAAAGTTGGGAAGAAACGATGA	ATCCAAATAAGGAATCTGGTAAAAC
	Unigene46585	ATTATTGGTATTGGGTTTGCTCT	CCATCTCATGCTTGTTGATATTCT
	Unigene6564	GCAAGCGTGACAACAAGACTAAT	TTTGACATGCCATCTAAAGGAGA
	Unigene51412	AATGTCTACGGCACTGACTATCC	ATGTCCTGTTCCCAAGTTAATGG
	Unigene48922	CGCACTATTGCTAAGTGGGTTCT	TATCTCCTGCTGCCCTATCTTTC
	Unigene16451	TCAACTCTGGAAGCCTCATTTA	GCATACACTCCCAGTTTAGACAAG
qRT-PCR(Shoot)	Unigene55001	ACTATGGATTCCGATCTATGACC	TTGCCTTCTTATGTTTTCAACTAC
	Unigene34563	AGAGCCCTTAAAACCTATGGTAC	CTTCCTGGAATATCTAAACTCAAAA
	Unigene7905	CAAAAGTTGTGGGTGATATGTATG	GATTATAGGCAAGTTGTTGCTCT
	Unigene53628	GATTCTCCATTAGCCTAAACTCC	TGTCCCCTACATTTGAAACCCT
	Unigene34410	ATTTGGTAGAGTTTGTAAAGAGCA	TGAGTCCTACATAAAGGTCAGTTC
	Unigene56419	GTACTCCAGAACCTGACCCGTCT	ACCGCCATCTCCTATCACATTA
RNA In situ	Unigene6564	CTTTAATGGTGCAACTTTCTGTT	TCTTGGTTGTGAAGCCATGAATA
	Unigene55001	TCATTCAAGATCCCAACCAAGAC	GTCCATAAGCCCAGCTACAGAAC
