# Supplementary material for: Transcriptome Analysis of Salicornia europaea under Saline Conditions Revealed the Adaptive Primary Metabolic Pathways as Early Events to Facilitate Salt Adaptation
Source: PLoS One. 2013 Nov 12;8(11):e80595. doi: 10.1371/journal.pone.0080595 (PMC3827210; doi:10.1371/journal.pone.0080595)
Supplement: Table S10 — k-means clustering of the DEGs in S. europaea roots treated with NaCl at different time intervals. The DEGs and their MapMan annotations in the six clusters were respectively shown. (XLS) [file pone.0080595.s011.xls]

## Sheet: Root cluster 1
Table S10. k-means clustering of the DEGs in S. europaea roots treated with NaCl at different time intervals. The DEGs and their MapMan annotations in the six clusters were respectively shown.
Gene_ID	MapMan BinCode	MapMan BinName	0hs	0h-Rvs3h-R	0h-Rvs12h-R	0h-Rvs24h-R	0h-Rvs3d-R	0h-Rvs7d-R
Unigene45984	1.3.4	PS.calvin cyle.GAP	0	3.71107	5.61414	5.67079	3.75489	3.00692
Unigene52697	10.6.3	cell wall.degradation.pectate lyases and polygalacturonases	0	1.2303	6.78438	7.47931	5.16529	3.57102
Unigene27511	11.1.10	lipid metabolism.FA synthesis and FA elongation.beta ketoacyl CoA synthase	0	6.12928	9.31515	8.16993	5.08746	5.64386
Unigene872	11.1.15	lipid metabolism.FA synthesis and FA elongation.ACP desaturase	0	10.7099	9.59805	9.25974	8.09803	7.52356
Unigene19449	13.2.2.2	amino acid metabolism.degradation.glutamate family.proline	0	4.04454	5.80542	5.90582	3.9082	1.70006
Unigene51131	13.2.4.1	amino acid metabolism.degradation.branched-chain group.shared	0	7.12928	7.91289	6.16993	5.67243	5.64386
Unigene15618	17.1.1	hormone metabolism.abscisic acid.synthesis-degradation	0	5.70044	8.49586	7.33985	5.08746	5.04439
Unigene33286	2.2.1.5	major CHO metabolism.degradation.sucrose.Susy	0	6.93074	8.49586	6.97728	5.67243	6.64386
Unigene11820	20.1.7	stress.biotic.PR-proteins	0	8.76818	8.62936	8.07682	6.42626	7.64386
Unigene39419	24.1	Biodegradation of Xenobiotics.hydroxyacylglutathione hydrolase	0	9.48382	9.19229	7.97728	5.08746	6.39232
Unigene54903	26.10	misc.cytochrome P450	0	7.29462	6.6865	8.25739	8.41785	7.3837
Unigene16915	26.13	misc.acid and other phosphatases	0	8.03342	7.91289	8.25739	6.6865	6.87036
Unigene5464	26.18	misc.invertase/pectin methylesterase inhibitor family protein	0	6.93074	7.91289	6.97728	6.6865	6.06609
Unigene53613	26.26.1	misc.aminotransferases.aminotransferase class IV family protein	0	6.71425	9.93811	10.2155	8.79766	7.22882
Unigene44583	27.1.2	RNA.processing.RNA helicase	0	8.03342	6.10852	5.75489	5.08746	6.06609
Unigene42931	27.3.22	RNA.regulation of transcription.HB,Homeobox transcription factor family	0	7.29462	8.49586	8.62936	6.42626	6.06609
Unigene14055	27.3.25	RNA.regulation of transcription.MYB domain transcription factor family	0	6.93074	7.91289	5.16993	5.08746	5.04439
Unigene55817	27.3.67	RNA.regulation of transcription.putative transcription regulator	0	8.21432	6.10852	7.87036	5.08746	5.04439
Unigene56467	27.3.99	RNA.regulation of transcription.unclassified	0	5.12928	8.10329	6.75489	5.08746	7.06609
Unigene50896	28.1	DNA.synthesis/chromatin structure	0	9.33539	7.42626	8.07682	7.67948	8.14975
Unigene53644	28.99	DNA.unspecified	0	8.44708	8.01123	6.75489	6.08746	6.39232
Unigene50490	29.1	protein.aa activation	0	8.21432	6.90689	6.97728	7.26679	6.39232
Unigene20200	29.2.1.99.1.4	protein.synthesis.ribosomal protein.unknown.small subunit.S4	0	8.03342	6.10852	6.49185	6.6865	5.04439
Unigene54993	29.5	protein.degradation	0	8.21432	6.10852	6.97728	5.08746	6.87036
Unigene54830	29.5	protein.degradation	0	8.64746	5.08746	5.75489	6.6865	7.76155
Unigene26072	29.5.11	protein.degradation.ubiquitin	0	8.44708	5.08746	5.16993	5.08746	5.64386
Unigene27637	29.5.11.4.2	protein.degradation.ubiquitin.E3.RING	0	9.73978	7.80735	8.16993	6.6865	5.04439
Unigene42005	29.5.11.4.3.2	protein.degradation.ubiquitin.E3.SCF.FBOX	0	7.29462	8.01123	7.97728	8.55842	7.52356
Unigene35734	30.2.17	signalling.receptor kinases.DUF 26	0	7.93074	8.19476	6.97728	6.08746	6.06609
Unigene52628	30.2.17	signalling.receptor kinases.DUF 26	0	6.44294	7.91289	6.49185	6.08746	5.64386
Unigene43802	30.2.8.2	signalling.receptor kinases.leucine rich repeat VIII-2	0	6.93074	8.27612	5.75489	5.67243	5.04439
Unigene52377	30.3	signalling.calcium	0	2.47644	6.09274	6.50991	6.20021	4.19023
Unigene52546	31.1	cell.organisation	0	8.03342	8.9629	7.87036	7.55459	6.39232
Unigene49945	33.2	development.late embryogenesis abundant	0	5.12928	7.10852	8.16993	7.26679	7.22882
Unigene15330	33.99	development.unspecified	0	7.12928	6.42626	8.62936	6.6865	5.64386
Unigene4441	33.99	development.unspecified	0	8.64746	10.7347	9.81538	8.41785	6.87036
Unigene50924	34.16	transport.ABC transporters and multidrug resistance systems	0	7.70736	8.49586	5.16993	7.41785	5.04439
Unigene5960	34.18	transport.unspecified anions	0	7.45121	9.35315	9.81538	8.00562	6.06609
Unigene54680	34.18	transport.unspecified anions	0	6.44294	7.80735	6.97728	5.08746	5.04439
Unigene30545	34.30	transport.H+ transporting pyrophosphatase	0	3.72348	4.6667	5.20911	4.19088	2.52315
Unigene54232	35.1	not assigned.no ontology	0	7.70736	7.91289	8.25739	6.6865	6.39232
Unigene54207	35.1	not assigned.no ontology	0	6.44294	8.10329	6.97728	6.42626	6.39232
Unigene47728	35.1	not assigned.no ontology	0	7.93074	5.70044	5.16993	5.67243	5.04439
Unigene46622	35.1	not assigned.no ontology	0	5.12928	8.27612	9.41996	7.41785	5.64386
Unigene52244	35.1	not assigned.no ontology	0	6.44294	7.42626	8.75489	6.90689	6.06609
Unigene36450	35.1	not assigned.no ontology	0	8.93369	6.10852	6.97728	6.42626	5.04439
Unigene33903	35.1.5	not assigned.no ontology.pentatricopeptide (PPR) repeat-containing protein	0	9.58496	8.80735	6.75489	6.90689	5.64386
Unigene47217	35.2	not assigned.unknown	0	7.12928	8.01123	7.49185	6.42626	5.64386
Unigene39307	35.2	not assigned.unknown	0	9.12412	7.91289	5.16993	6.42626	6.64386
Unigene47294	35.2	not assigned.unknown	0	6.12928	7.80735	8.16993	7.8009	6.64386
Unigene16976	35.2	not assigned.unknown	0	6.71425	8.01123	6.49185	7.90689	6.64386
Unigene56254	35.2	not assigned.unknown	0	8.76818	8.01123	7.87036	5.08746	5.64386
Unigene46041	35.2	not assigned.unknown	0	8.12412	7.56224	5.75489	6.08746	7.06609
Unigene11958	35.2	not assigned.unknown	0	5.12928	8.49586	8.56224	7.67948	7.76155
Unigene41883	35.2	not assigned.unknown	0	8.12412	8.35315	7.75489	6.08746	7.3837
Unigene42872	5.2	fermentation.PDC	0	8.37504	9.23362	10.2796	8.41785	7.22882
Unigene23926	7.3	OPP.electron transfer	0	6.93074	8.10329	7.16993	6.6865	5.64386
Unigene23152	8.1.4	TCA / org. transformation.TCA.IDH	0	7.29462	5.08746	6.49185	6.90689	7.97154
Unigene35415	--	--	0	7.12928	7.91289	7.75489	6.08746	5.04439
Unigene2129	--	--	0	6.71425	6.42626	8.41785	6.6865	5.04439
Unigene39206	--	--	0	7.29462	8.86109	8.69349	6.08746	5.04439
Unigene15580	--	--	0	5.12928	9.10591	7.97728	5.08746	5.04439
Unigene35971	--	--	0	8.29462	7.69349	7.16993	6.6865	6.06609
Unigene48992	--	--	0	4.18667	5.17688	6.5324	4.70285	3.38032
Unigene5725	--	--	0	6.44294	10.3151	11.102	11.6366	10.6165
Unigene27636	--	--	0	8.87958	11.1163	11.6389	10.5236	8.52356
Unigene11055	--	--	0	6.93074	8.9629	9.21675	8.26679	7.64386
Unigene48015	--	--	0	8.44708	7.42626	8.07682	6.6865	7.64386
Unigene31553	--	--	0	7.29462	7.80735	6.97728	6.08746	7.64386
Unigene23247	--	--	0	7.58496	6.6865	8.25739	7.41785	7.52356
Unigene39729	--	--	0	5.12928	9.19229	9.69523	8.9542	7.3837
Unigene32370	--	--	0	7.12928	10.7347	10.0042	8.3443	7.06609
Unigene48694	--	--	0	8.44708	9.69	8.62936	8.18488	7.06609
Unigene1794	--	--	0	7.29462	7.10852	8.75489	7.67948	6.87036
Unigene35290	--	--	0	5.70044	8.19476	7.16993	6.08746	6.87036
Unigene41913	--	--	0	8.12412	7.42626	5.75489	6.42626	6.64386
Unigene10152	--	--	0	5.70044	9.14975	7.75489	7.90689	6.39232
Unigene49403	--	--	0	6.44294	7.27612	7.97728	7.26679	6.39232
Unigene26608	--	--	0	6.44294	7.91289	6.16993	6.90689	6.39232
Unigene39575	--	--	0	6.12928	7.91289	6.97728	7.67948	6.06609
Unigene9105	--	--	0	7.45121	6.10852	7.87036	7.41785	6.06609
Unigene21674	--	--	0	6.71425	8.35315	7.97728	7.09803	6.06609
Unigene48071	--	--	0	7.29462	8.27612	7.16993	6.90689	6.06609
Unigene24506	--	--	0	8.12412	8.86109	8.92481	5.67243	6.06609
Unigene32249	--	--	0	6.93074	7.69349	8.56224	8.00562	5.64386
Unigene46616	--	--	0	8.29462	8.86109	7.87036	7.90689	5.64386
Unigene48061	--	--	0	8.21432	6.42626	6.49185	7.8009	5.64386
Unigene30879	--	--	0	6.71425	8.19476	7.33985	7.41785	5.64386
Unigene45871	--	--	0	7.70736	6.42626	8.16993	6.90689	5.64386
Unigene2330	--	--	0	8.03342	8.01123	7.16993	6.42626	5.64386
Unigene29739	--	--	0	6.93074	6.90689	8.81378	6.08746	5.64386
Unigene4107	--	--	0	8.03342	5.08746	7.16993	6.08746	5.64386
Unigene15894	--	--	0	5.70044	7.69349	8.62936	5.67243	5.64386
Unigene35772	--	--	0	8.29462	8.27612	9.52943	7.09803	5.04439
Unigene19071	--	--	0	6.44294	6.10852	8.07682	6.6865	5.04439
Unigene45964	--	--	0	7.93074	8.49586	7.87036	6.6865	5.04439
Unigene27670	--	--	0	6.71425	8.10329	6.16993	6.08746	5.04439
Unigene31801	--	--	0	5.70044	7.80735	7.33985	5.08746	5.04439
Unigene21576	--	--	0	8.44708	6.90689	7.16993	5.08746	5.04439
Unigene23142	--	--	0	0	4.57452	5.68056	6.0764	4.42755
Unigene25606	--	--	0	2.00692	5.95196	6.21245	4.88827	3.49185
Unigene23233	--	--	0	2.74664	5.74458	6.62064	5.64497	3.21842
Unigene1249	--	--	0	6.12928	8.86109	6.97728	5.67243	6.06609
Unigene49121	--	--	0	9.03342	8.56605	7.33985	7.41785	7.22882
Unigene31413	--	--	0	8.64746	10.0593	7.75489	7.8009	8.0607

## Sheet: Root cluster 2
Gene_ID	MapMan BinCode	MapMan BinName	0hs	0h-Rvs3h-R	0h-Rvs12h-R	0h-Rvs24h-R	0h-Rvs3d-R	0h-Rvs7d-R
Unigene29901	1.1.1.1	PS.lightreaction.photosystem II.LHC-II	0	-0.557218	1.00699	-0.516576	2.36607	-1.04264
Unigene47378	1.1.2.1	PS.lightreaction.photosystem I.LHC-I	0	0.220587	2.36209	1.00787	1.6538	0.855693
Unigene25673	1.3.4	PS.calvin cyle.GAP	0	0.675871	3.06976	4.20612	2.04333	0.834741
Unigene41470	1.3.8	PS.calvin cyle.transketolase	0	3.32452	1.18396	1.08814	-0.96016	-0.58208
Unigene11201	10.1.2	cell wall.precursor synthesis.UGE	0	1.13243	1.27978	-0.258859	-0.110028	0.0466311
Unigene51412	10.1.2	cell wall.precursor synthesis.UGE	0	1.08953	3.06976	1.17188	-0.172677	-0.713696
Unigene10935	10.2.1	cell wall.cellulose synthesis.cellulose synthase	0	0.718024	1.20663	1.79083	1.54253	0.598835
Unigene49422	10.2.2	cell wall.cellulose synthesis.COBRA	0	0.331531	0.953624	0.064461	1.40422	1.4023
Unigene32815	10.6	cell wall.degradation	0	1.781	2.39368	2.138	2.58129	1.51424
Unigene51948	10.6.3	cell wall.degradation.pectate lyases and polygalacturonases	0	1.59883	2.63967	2.86876	1.8971	2.47644
Unigene37312	10.6.3	cell wall.degradation.pectate lyases and polygalacturonases	0	1.09496	3.28844	4.66521	2.72278	1.98834
Unigene56849	10.6.3	cell wall.degradation.pectate lyases and polygalacturonases	0	0.644464	0.533432	0.185032	2.0812	0.953706
Unigene53451	10.6.3	cell wall.degradation.pectate lyases and polygalacturonases	0	0.873019	0.776279	2.17963	1.90103	0.883858
Unigene56528	10.6.3	cell wall.degradation.pectate lyases and polygalacturonases	0	-0.296982	2.48662	2.49855	-0.338802	2.33529
Unigene29806	10.7	cell wall.modification	0	0.534194	1.2794	1.98647	2.43252	2.35857
Unigene57143	11.1.1	lipid metabolism.FA synthesis and FA elongation.Acetyl CoA Carboxylation	0	3.39629	0.507402	1.33852	1.42543	0.309955
Unigene50348	11.1.15	lipid metabolism.FA synthesis and FA elongation.ACP desaturase	0	2.87447	0.31774	-0.938599	1.44606	1.65303
Unigene41242	11.1.15	lipid metabolism.FA synthesis and FA elongation.ACP desaturase	0	2.70758	2.58419	2.96109	1.62926	1.4016
Unigene32303	11.1.6	lipid metabolism.FA synthesis and FA elongation.enoyl ACP reductase	0	3.07812	-1.57568	-0.106199	0.990662	0.873623
Unigene16470	11.3	lipid metabolism.Phospholipid synthesis	0	1.53483	1.4796	1.42773	1.33856	1.22354
Unigene28320	11.3.5	lipid metabolism.Phospholipid synthesis.diacylglycerol kinase	0	2.23633	1.24462	0.586704	0.48019	0.379316
Unigene54655	11.8.1	lipid metabolism.'exotics' (steroids, squalene etc).sphingolipids	0	0.579249	1.13768	1.0301	1.63784	0.742657
Unigene43938	11.9.3.3	lipid metabolism.lipid degradation.lysophospholipases.glycerophosphodiester phosphodiesterase	0	1.69786	2.76603	1.99159	1.57936	1.0973
Unigene43353	11.9.3.4	lipid metabolism.lipid degradation.lysophospholipases.phospholipase A2	0	2.1881	-0.737896	-0.384664	0.475827	0.720689
Unigene53857	11.9.4.2	lipid metabolism.lipid degradation.beta-oxidation.acyl CoA DH	0	2.31806	2.18133	1.72208	2.17278	1.71425
Unigene42363	12.1.2	N-metabolism.nitrate metabolism.nitrite reductase	0	2.45332	1	1.32862	1.25322	0.217591
Unigene56169	12.2.1.2	N-metabolism.ammonia metabolism.glutamate synthase.NADH dependent	0	1.59974	2.35497	1.36473	0.834941	-0.255257
Unigene35604	12.2.1.2	N-metabolism.ammonia metabolism.glutamate synthase.NADH dependent	0	1.02086	1.41679	2.48593	1.58029	-0.294183
Unigene55436	12.2.1.2	N-metabolism.ammonia metabolism.glutamate synthase.NADH dependent	0	3.94596	3.82543	3.60602	2.33039	-5.08746
Unigene55402	13.1.1.1.2	amino acid metabolism.synthesis.central amino acid metabolism.GABA.GABA transaminase	0	1.72477	2.60132	0.600069	-1.48239	-0.341037
Unigene37948	13.1.1.1.2	amino acid metabolism.synthesis.central amino acid metabolism.GABA.GABA transaminase	0	0.789963	1.71882	0.636647	-0.369773	0.0212565
Unigene45740	13.1.1.2.1	amino acid metabolism.synthesis.central amino acid metabolism.aspartate.aspartate aminotransferase	0	1.24571	0.823813	1.17208	0.825623	0.727285
Unigene51630	13.1.3.2.1	amino acid metabolism.synthesis.aspartate family.threonine.threonine synthase	0	0.909874	0.16627	0.540475	1.4004	0.191338
Unigene55905	13.1.4.1.1	amino acid metabolism.synthesis.branched chain group.common.acetolactate synthase	0	1.12268	0.596747	1.09564	-0.807989	-0.28192
Unigene46346	13.1.5.3	amino acid metabolism.synthesis.serine-glycine-cysteine group.cysteine	0	1.50447	2.72348	2.55102	0.991588	0.217591
Unigene48711	13.1.7.2	amino acid metabolism.synthesis.histidine.phosphoribosyl-ATP diphosphatase	0	0.982394	1.33817	1.06278	-0.0454274	0.142444
Unigene53086	13.2.2.2	amino acid metabolism.degradation.glutamate family.proline	0	0.886492	-0.133325	-0.0670276	1.08049	-0.282449
Unigene47830	13.2.2.3	amino acid metabolism.degradation.glutamate family.arginine	0	0.230407	1.14261	0.946655	0.569583	0.580762
Unigene28328	13.2.4.1	amino acid metabolism.degradation.branched-chain group.shared	0	0.60812	2.41941	2.80735	0.22039	-1.04264
Unigene25864	13.2.4.1	amino acid metabolism.degradation.branched-chain group.shared	0	0.456986	2.16693	2.03686	-0.571583	-0.855183
Unigene54715	13.2.4.4	amino acid metabolism.degradation.branched-chain group.leucine	0	2.10177	2.29626	0.974674	-0.263704	-0.989993
Unigene56505	13.2.5.3	amino acid metabolism.degradation.serine-glycine-cysteine group.cysteine	0	0.984633	1.25497	0.860162	0.568059	0.798286
Unigene38256	14.5	S-assimilation.sulfite oxidase	0	0.423904	1.55794	2.36675	0.63208	0.897951
Unigene55989	15	metal handling	0	0.239935	1.41304	1.13133	1.29782	0.493092
Unigene39730	15.2	metal handling.binding, chelation and storage	0	0.951854	1.85182	0.0836233	0.130442	-0.0462402
Unigene3887	15.2	metal handling.binding, chelation and storage	0	2.34692	0.22039	0.290779	1.22039	-0.294183
Unigene50172	15.2	metal handling.binding, chelation and storage	0	0.766086	1.33842	2.43371	-0.182689	-0.0217934
Unigene56065	16.1.1	secondary metabolism.isoprenoids.non-mevalonate pathway	0	1.37576	2.04403	1.71049	2.1337	0.309955
Unigene56569	16.1.4.5	secondary metabolism.isoprenoids.carotenoids.lycopene beta cyclase	0	1.20544	1.24648	0.341542	0.78604	0.0890753
Unigene31433	16.2	secondary metabolism.phenylpropanoids	0	0.0893531	1.53109	1.28502	0.510924	0.1905
Unigene47977	16.2	secondary metabolism.phenylpropanoids	0	0.0804467	1.21987	0.902422	1.25223	0.106583
Unigene30247	16.2.1.2	secondary metabolism.phenylpropanoids.lignin biosynthesis.C4H	0	1.60062	1.97987	1.84172	1.01806	0.472913
Unigene53796	16.2.1.9	secondary metabolism.phenylpropanoids.lignin biosynthesis.COMT	0	2.16786	1.24172	1.78327	1.86288	0.623654
Unigene11838	16.7	secondary metabolism.wax	0	1.59883	2.31774	2.86876	0.989508	0.283793
Unigene52508	16.8.1	secondary metabolism.flavonoids.anthocyanins	0	1.04648	1.42635	2.35853	0.786965	0.921594
Unigene41731	16.8.4	secondary metabolism.flavonoids.flavonols	0	-1.30117	1.69754	2.20072	0.421296	0.0931094
Unigene27454	16.8.5	secondary metabolism.flavonoids.isoflavonols	0	1.73947	2.42986	2.13274	1.02487	0.88016
Unigene19425	16.8.5	secondary metabolism.flavonoids.isoflavonols	0	1.39566	1.89321	2.00501	0.668416	-0.296217
Unigene32601	16.8.5	secondary metabolism.flavonoids.isoflavonols	0	0.315091	2.17108	2.53675	0.595648	-0.352339
Unigene43209	17.1.1	hormone metabolism.abscisic acid.synthesis-degradation	0	1.25704	2.05001	0.780598	-0.00599874	0.147807
Unigene47703	17.1.3	hormone metabolism.abscisic acid.induced-regulated-responsive-activated	0	4.71001	2.72583	2.16993	-0.0280144	-5.70044
Unigene6564	17.2.2	hormone metabolism.auxin.signal transduction	0	1.55627	1.12757	4.03922	2.36454	1.61
Unigene43122	17.2.3	hormone metabolism.auxin.induced-regulated-responsive-activated	0	1.34311	-0.278637	-0.187459	1.03059	0.752641
Unigene14662	17.2.3	hormone metabolism.auxin.induced-regulated-responsive-activated	0	0.276543	1.3111	-0.278301	0.795833	0.538366
Unigene44872	17.2.3	hormone metabolism.auxin.induced-regulated-responsive-activated	0	0.00445506	1.04466	0.342308	0.808417	0.173886
Unigene39312	17.2.3	hormone metabolism.auxin.induced-regulated-responsive-activated	0	3.17914	1.72583	1.05445	1.56635	-5.70044
Unigene52634	17.2.3	hormone metabolism.auxin.induced-regulated-responsive-activated	0	1.2598	0.662428	0.29099	0.538654	0.5031
Unigene3867	17.2.3	hormone metabolism.auxin.induced-regulated-responsive-activated	0	1.76732	3.06173	1.39364	-0.0997168	-0.0888898
Unigene11061	17.2.3	hormone metabolism.auxin.induced-regulated-responsive-activated	0	0.397491	1.50069	0.202725	0.441307	0.720689
Unigene15471	17.3.1.1.4	hormone metabolism.brassinosteroid.synthesis-degradation.BRs.BR6OX	0	1.94877	2.58496	2.79048	0.991588	0.639824
Unigene55463	17.3.1.2.2	hormone metabolism.brassinosteroid.synthesis-degradation.sterols.SMT	0	1.56119	0.312414	0.673555	-1.33709	-0.0267472
Unigene55257	17.3.2.1	hormone metabolism.brassinosteroid.signal transduction.BRI	0	0.197511	1.81608	2.01248	1.5397	1.47103
Unigene51072	17.3.2.2	hormone metabolism.brassinosteroid.signal transduction.BZR	0	1.05719	1.04841	0.592363	0.923477	0.247324
Unigene11498	17.4.1	hormone metabolism.cytokinin.synthesis-degradation	0	0.992768	1.29924	0.745022	0.108357	0.681674
Unigene35202	17.4.1	hormone metabolism.cytokinin.synthesis-degradation	0	1.39062	0.303097	0.405619	0.622674	0.0738359
Unigene55714	17.5.1	hormone metabolism.ethylene.synthesis-degradation	0	2.25642	3.24596	2.49063	1.64307	1.92234
Unigene16221	17.5.1.1	hormone metabolism.ethylene.synthesis-degradation.1-aminocyclopropane-1-carboxylate synthase	0	1.81756	1.55357	1.76582	1.84773	0.551129
Unigene53333	17.5.2	hormone metabolism.ethylene.signal transduction	0	0.94515	0.0232779	-0.0845643	1.26108	0.143612
Unigene39191	17.5.2	hormone metabolism.ethylene.signal transduction	0	0.994763	1.95082	0.790832	-0.620684	0.786293
Unigene175	17.6.1.4	hormone metabolism.gibberelin.synthesis-degradation.ent-kaurenoic acid hydroxylase/oxygenase	0	1.83554	3.12906	2.11486	0.598186	0.771617
Unigene56019	17.7.1.5	hormone metabolism.jasmonate.synthesis-degradation.12-Oxo-PDA-reductase	0	1.1137	-0.0528949	0.175471	0.696587	-0.259576
Unigene15441	18.3.1	Co-factor and vitamine metabolism.riboflavin.GTP cyclohydrolase II	0	-5.70044	1.72583	3.22437	1.71741	-0.0565835
Unigene49294	18.4.1	Co-factor and vitamine metabolism.pantothenate.pantothenate kinase	0	2.48063	1.43482	1.49855	0.128324	1.22119
Unigene500	18.5	Co-factor and vitamine metabolism.folate & vitamine K	0	1.19756	0.268768	-0.0223293	1.41072	0.510876
Unigene14394	18.5.2.1	Co-factor and vitamine metabolism.folate & vitamine K.vitamine K.isochorismate synthase	0	0.881029	1.37206	0.891327	0.285695	0.0814044
Unigene37541	19.7	tetrapyrrole synthesis.uroporphyrinogen decarboxylase	0	1.03208	0.164413	-0.158658	1.25733	1.53929
Unigene52715	2.1.2.1	major CHO metabolism.synthesis.starch.AGPase	0	0.995215	0.648816	0.218976	1.02838	1.37814
Unigene33922	2.2.1.5	major CHO metabolism.degradation.sucrose.Susy	0	0.764711	2.73976	2.4402	0.731352	-0.0426443
Unigene34410	2.2.2.1	major CHO metabolism.degradation.starch.starch cleavage	0	1.11048	1.67174	0.841883	0.729709	-0.0469314
Unigene9685	20.1	stress.biotic	0	-0.103685	1.94549	1.48714	0.323944	0.105353
Unigene34802	20.1	stress.biotic	0	1.569	1.08202	0.0881416	0.280956	-0.176251
Unigene51952	20.1	stress.biotic	0	0.0172621	0.155305	0.887345	1.452	0.564785
Unigene12406	20.1.1	stress.biotic.respiratory burst	0	1.78265	1.45677	1.02693	-0.0861566	0.386531
Unigene56285	20.1.3	stress.biotic.signalling	0	0.452702	2.74335	2.14621	1.32881	1.2252
Unigene15363	20.1.7	stress.biotic.PR-proteins	0	1.02082	1.88888	0.650551	0.253215	-0.5559
Unigene56077	20.1.7	stress.biotic.PR-proteins	0	0.80974	2.11119	0.475045	1.57191	0.853556
Unigene56362	20.1.7	stress.biotic.PR-proteins	0	0.926751	1.16379	0.990788	0.359392	0.404798
Unigene49499	20.2	stress.abiotic	0	0.715532	0.872655	0.645008	0.651724	-1.15545
Unigene37188	20.2.1	stress.abiotic.heat	0	-1.7007	-0.176694	1.20274	1.65727	3.058
Unigene33607	20.2.1	stress.abiotic.heat	0	2.1861	3.58147	2.45372	1.57096	1.65303
Unigene9341	20.2.1	stress.abiotic.heat	0	0.878009	0.193559	0.516197	1.03094	1.21611
Unigene53706	20.2.1	stress.abiotic.heat	0	1.17992	0.978922	1.06356	1.46961	0.955262
Unigene52925	20.2.1	stress.abiotic.heat	0	0.670079	1.69245	1.97487	2.56355	0.771617
Unigene48518	20.2.1	stress.abiotic.heat	0	0.998954	1.38933	0.611207	-0.245577	-0.84549
Unigene48112	20.2.1	stress.abiotic.heat	0	-1.17779	2.59711	1.38533	1.76953	1.88441
Unigene44382	20.2.1	stress.abiotic.heat	0	0.417192	1.08355	1.03303	1.38057	0.634686
Unigene46769	20.2.1	stress.abiotic.heat	0	1.18176	0.564675	-0.0187163	0.693869	-0.277675
Unigene56460	20.2.1	stress.abiotic.heat	0	-0.389339	0.905618	-0.0147516	1.25954	0.0757607
Unigene45412	20.2.1	stress.abiotic.heat	0	0.10458	1.53578	1.01689	0.512612	-0.759796
Unigene35666	20.2.1	stress.abiotic.heat	0	-6.10852	7.15929	5.56257	1.8971	-0.464668
Unigene28576	20.2.1	stress.abiotic.heat	0	-0.589547	2.25572	2.14523	2.38849	0.0843025
Unigene45930	20.2.2	stress.abiotic.cold	0	-0.305297	1.31875	1.58886	1.74147	0.961006
Unigene53442	20.2.4	stress.abiotic.touch/wounding	0	1.10679	1.60182	1.26636	1.53065	-0.249291
Unigene39546	20.2.4	stress.abiotic.touch/wounding	0	1.28116	1.40703	1.19554	1.57022	0.61425
Unigene48483	20.2.99	stress.abiotic.unspecified	0	-0.298345	0.897463	0.644339	1.42388	0.315906
Unigene30706	20.2.99	stress.abiotic.unspecified	0	0.0178235	1.63907	1.16371	0.405541	0.289688
Unigene33741	20.2.99	stress.abiotic.unspecified	0	2.37313	-0.1676	0.0637256	-0.589624	-0.0473057
Unigene43263	20.2.99	stress.abiotic.unspecified	0	2.97096	1.80436	0.0614005	0.577976	1.12029
Unigene36198	20.2.99	stress.abiotic.unspecified	0	2.24861	3.50063	2.47436	2.06035	1.11616
Unigene55119	21.1	redox.thioredoxin	0	0.421362	0.507711	1.06325	0.717566	0.183106
Unigene17790	21.1	redox.thioredoxin	0	0.764711	2.81135	2.29078	0.580286	-1.64211
Unigene55761	21.1	redox.thioredoxin	0	1.18675	0.0222299	0.299654	0.41055	0.12304
Unigene50629	21.1	redox.thioredoxin	0	0.161217	0.0153247	0.672835	1.1419	-0.363514
Unigene41705	21.2	redox.ascorbate and glutathione	0	0.381343	1.3808	0.349441	0.315679	0.513297
Unigene7857	21.2	redox.ascorbate and glutathione	0	0.894034	1.44993	1.05119	1.14596	-0.361199
Unigene292	21.3	redox.heme	0	2.0614	1.60113	1.64748	-0.0714351	-0.385148
Unigene11629	21.3	redox.heme	0	0.961806	1.69426	1.77772	-0.114729	-1.1203
Unigene49317	21.4	redox.glutaredoxins	0	0.235302	1.98633	0.261206	-0.287862	-0.19248
Unigene16898	21.4	redox.glutaredoxins	0	2.04182	3.54189	0.667425	1.59904	-5.08746
Unigene4280	21.4	redox.glutaredoxins	0	0.56551	2.72403	-2.3155	0.990307	0.423866
Unigene16802	22.2.1	polyamine metabolism.degradation.polyamin oxidase	0	1.71802	1.45372	1.96829	1.98951	2.95487
Unigene36549	23.1.1.1	nucleotide metabolism.synthesis.pyrimidine.carbamoyl phosphate synthetase	0	1.466	0.954248	0.339512	0.627747	0.57474
Unigene13357	23.1.1.3	nucleotide metabolism.synthesis.pyrimidine.dihydroorotase	0	0.424885	-0.200266	0.325269	1.01437	0.886169
Unigene17997	23.2	nucleotide metabolism.degradation	0	6.04889	4.26568	3.9432	2.46713	2.55639
Unigene48278	23.2	nucleotide metabolism.degradation	0	-0.146841	1.9575	2.53926	1.40687	1.1792
Unigene55451	23.2	nucleotide metabolism.degradation	0	0.483148	1.53633	0.579639	-0.0819934	0.147613
Unigene23249	23.2	nucleotide metabolism.degradation	0	1.44913	1.25955	1.54826	1.83633	-0.280705
Unigene30699	23.2	nucleotide metabolism.degradation	0	2.56687	2.9877	2.97696	2.80121	1.81819
Unigene14705	23.2	nucleotide metabolism.degradation	0	0.341557	1.23252	1.83955	0.0228745	-0.607871
Unigene15679	23.4.3	nucleotide metabolism.phosphotransfer and pyrophosphatases.uridylate kinase	0	0.487266	2.36382	2.06455	1.37752	1.20945
Unigene43473	23.4.99	nucleotide metabolism.phosphotransfer and pyrophosphatases.misc	0	2.63882	0	-0.158002	-0.111989	0.147807
Unigene48656	24.2	Biodegradation of Xenobiotics.lactoylglutathione lyase	0	1.30733	0.0373132	0.22696	0.741944	0.17078
Unigene47067	26.10	misc.cytochrome P450	0	3.41357	4.76828	4.51192	3.16876	2.35449
Unigene55531	26.10	misc.cytochrome P450	0	2.37576	3.31595	2.5011	1.34792	0.951501
Unigene45033	26.10	misc.cytochrome P450	0	0.342687	0	2.23355	1.94404	0.535332
Unigene14319	26.10	misc.cytochrome P450	0	2.26651	2.63967	1.52083	-1.02106	-0.0424353
Unigene56198	26.10	misc.cytochrome P450	0	2.1861	3.55147	1.76184	-0.436099	-1.06413
Unigene11152	26.10	misc.cytochrome P450	0	1.51343	2.79644	2.0142	0.660358	-1.9222
Unigene46984	26.10	misc.cytochrome P450	0	1.30667	0.86675	0.308232	-0.866916	-0.967831
Unigene48398	26.10	misc.cytochrome P450	0	0.401765	0.208739	0.55949	1.16109	0.669902
Unigene27731	26.10	misc.cytochrome P450	0	1.63973	1.42626	1.31935	2.04439	-0.423651
Unigene18931	26.10	misc.cytochrome P450	0	1.30761	0.556917	0.714278	0.89966	0.159209
Unigene38960	26.11.1	misc.alcohol dehydrogenases	0	2.45998	2.87909	1.1666	0.431407	-0.389327
Unigene2012	26.11.1	misc.alcohol dehydrogenases	0	0.713258	1.2204	0.993009	-0.702184	-0.268625
Unigene30835	26.12	misc.peroxidases	0	1.00093	0.287308	-0.383167	1.2385	1.8631
Unigene49605	26.12	misc.peroxidases	0	0.527558	0.600422	-0.239817	1.14706	0.539873
Unigene43094	26.12	misc.peroxidases	0	0.347753	1.1535	0.804449	0.628523	-0.0874628
Unigene44538	26.12	misc.peroxidases	0	2.39298	0.875742	0.068387	-1.01408	-0.620411
Unigene33696	26.13	misc.acid and other phosphatases	0	1.29782	1.09821	1.73736	2.4681	2.51696
Unigene50836	26.13	misc.acid and other phosphatases	0	0.948775	0.267222	0.328623	0.480626	2.1587
Unigene37136	26.13	misc.acid and other phosphatases	0	0.975168	1.55511	2.1056	1.29509	0.77391
Unigene53067	26.13	misc.acid and other phosphatases	0	0.549045	1.23635	1.10916	0.472565	0.472154
Unigene56365	26.13	misc.acid and other phosphatases	0	1.8131	0.648746	0.899504	1.11823	0.797507
Unigene49541	26.17	misc.dynamin	0	1.26999	1.5823	1.0643	1.26999	0.468821
Unigene47432	26.18	misc.invertase/pectin methylesterase inhibitor family protein	0	2.56551	1.38494	0.169925	0.290677	0.0630098
Unigene49253	26.18	misc.invertase/pectin methylesterase inhibitor family protein	0	0.219607	2.30324	1.60129	1.40671	0.378776
Unigene16497	26.18	misc.invertase/pectin methylesterase inhibitor family protein	0	1.88452	4.01895	2.99305	2.10046	1.94342
Unigene56409	26.2	misc.UDP glucosyl and glucoronyl transferases	0	1.7493	-0.325279	0.00334344	1.2286	1.35567
Unigene2713	26.2	misc.UDP glucosyl and glucoronyl transferases	0	2.52539	1.12085	1.18386	0.580286	0.697204
Unigene9712	26.2	misc.UDP glucosyl and glucoronyl transferases	0	0.771059	2.10579	2.41993	1.03358	0.125095
Unigene48580	26.2	misc.UDP glucosyl and glucoronyl transferases	0	0.258592	0.726665	1.23294	-0.01145	-0.257343
Unigene46965	26.2	misc.UDP glucosyl and glucoronyl transferases	0	1.8938	2.25526	0.981263	0.403356	-0.210035
Unigene54345	26.22	misc.short chain dehydrogenase/reductase (SDR)	0	-0.316404	0.284803	0.104365	1.22345	0.308832
Unigene43490	26.23	misc.rhodanese	0	-0.149723	0.454237	-0.00380759	1.07808	0.161705
Unigene54229	26.28	misc.GDSL-motif lipase	0	0.805184	1.78329	1.77222	-0.303069	1.0776
Unigene25430	26.28	misc.GDSL-motif lipase	0	1.90228	3.207	3.10044	1.34714	0.335672
Unigene52817	26.3	misc.gluco-, galacto- and mannosidases	0	0.0207586	2.355	3.29129	2.5117	1.65303
Unigene42874	26.3	misc.gluco-, galacto- and mannosidases	0	1.22687	-0.00261595	0.273018	-0.105709	0.0412227
Unigene12924	26.4	misc.beta 1,3 glucan hydrolases	0	0.468996	0.449803	0.0603005	1.54784	0.913911
Unigene42501	26.4	misc.beta 1,3 glucan hydrolases	0	1.79194	2.47131	1.05842	0.347923	0.147226
Unigene38450	26.4	misc.beta 1,3 glucan hydrolases	0	1.31858	0.896081	-0.261921	1.63424	1.56815
Unigene41194	26.6	misc.O- methyl transferases	0	1.16441	0.942797	0.502063	1.07722	0.652358
Unigene15574	26.7	misc.oxidases - copper, flavone etc.	0	0.800115	0.996106	1.6246	0.262386	0.170357
Unigene44663	26.7	misc.oxidases - copper, flavone etc.	0	-0.113471	1.72547	2.34265	1.02525	0.103218
Unigene14391	26.7	misc.oxidases - copper, flavone etc.	0	0.798366	1.81071	1.57841	-0.802463	-1.04513
Unigene42016	26.7	misc.oxidases - copper, flavone etc.	0	3.34348	1.35091	1.15856	-0.120206	0.0549223
Unigene51311	26.7	misc.oxidases - copper, flavone etc.	0	0.953971	1.77004	0.646363	-0.138898	0.540133
Unigene52950	26.8	misc.nitrilases, *nitrile lyases, berberine bridge enzymes, reticuline oxidases, troponine reductases	0	0.597389	1.00398	1.34892	-0.140454	-0.511958
Unigene13104	26.8	misc.nitrilases, *nitrile lyases, berberine bridge enzymes, reticuline oxidases, troponine reductases	0	1.29748	0.571813	0.470718	1.03291	1.13362
Unigene52270	26.9	misc.glutathione S transferases	0	1.18458	0.633057	-0.00515709	0.332954	0.575494
Unigene13763	26.9	misc.glutathione S transferases	0	1.82075	0.323255	0.655331	0.420667	0.435464
Unigene35745	26.9	misc.glutathione S transferases	0	2.57095	2.72197	3.1876	0.695252	0.314267
Unigene41670	26.9	misc.glutathione S transferases	0	2.54073	2.24462	1.92214	2.41504	-0.464668
Unigene41418	26.9	misc.glutathione S transferases	0	1.26269	3.19803	2.84736	0.825838	0.570808
Unigene55669	27.1	RNA.processing	0	0.881451	0.26108	0.70481	0.63108	1.02489
Unigene688	27.1	RNA.processing	0	1.00151	1.02821	0.470192	0.380376	0.384561
Unigene51146	27.1	RNA.processing	0	0.569491	0.615416	1.14796	1.25036	0.225275
Unigene27544	27.1	RNA.processing	0	0.968651	1.5966	1.53466	1.60372	0.856958
Unigene31983	27.1	RNA.processing	0	0.126465	0.499743	0.389202	1.06077	1.02969
Unigene47533	27.1	RNA.processing	0	0.0350666	0.649006	0.611083	1.81011	0.837218
Unigene52574	27.1	RNA.processing	0	-0.358421	1.06012	1.03854	0.839607	-0.258357
Unigene24107	27.1	RNA.processing	0	1.60478	0.716467	0.900892	2.16125	0.236858
Unigene32752	27.1.1	RNA.processing.splicing	0	1.00584	1.05193	1.30335	0.80593	0.0755599
Unigene56874	27.1.1	RNA.processing.splicing	0	1.14008	0.759196	0.0883411	0.795788	0.605721
Unigene51608	27.1.1	RNA.processing.splicing	0	0.511411	1.06183	0.840865	0.429477	0.067541
Unigene50152	27.1.1	RNA.processing.splicing	0	0.80446	0.382969	1.21756	0.356861	-0.0452379
Unigene23529	27.1.19	RNA.processing.ribonucleases	0	-0.173851	1.34269	0.283793	-0.0714351	-0.632791
Unigene48795	27.1.19	RNA.processing.ribonucleases	0	0.23145	1.16135	1.00501	0.153843	-0.36784
Unigene46226	27.1.19	RNA.processing.ribonucleases	0	0.62247	1.57395	0.859062	1.7269	1.34881
Unigene50396	27.1.2	RNA.processing.RNA helicase	0	-0.105863	1.13549	1.00289	0.0338005	-0.271266
Unigene54016	27.2	RNA.transcription	0	0.111739	0.0148971	1.20697	0.0154081	0.538792
Unigene13492	27.2	RNA.transcription	0	-0.086201	2.01006	0.665393	1.24001	0.140124
Unigene47983	27.2	RNA.transcription	0	1.19833	2.09014	1.8501	2.28189	1.8501
Unigene19964	27.2	RNA.transcription	0	-0.0851804	1.14709	0.586244	0.219091	-0.0459278
Unigene41212	27.2	RNA.transcription	0	0.664592	1.47408	1.07963	0.246874	-0.109577
Unigene51882	27.3.11	RNA.regulation of transcription.C2H2 zinc finger family	0	0.614728	0.895576	1.15456	0.696999	0.131359
Unigene6994	27.3.11	RNA.regulation of transcription.C2H2 zinc finger family	0	0.679378	1.01215	0.686974	0.23725	-0.23816
Unigene53531	27.3.11	RNA.regulation of transcription.C2H2 zinc finger family	0	1.32193	1.68013	0.711163	-0.542178	-0.938599
Unigene47430	27.3.11	RNA.regulation of transcription.C2H2 zinc finger family	0	0.594777	0.729623	0.954988	1.29784	0.239471
Unigene36995	27.3.12	RNA.regulation of transcription.C3H zinc finger family	0	1.12238	1.69126	0.970512	0.0883375	-0.602169
Unigene45297	27.3.15	RNA.regulation of transcription.CCAAT box binding factor family, HAP3	0	1.8419	1.99839	1.11746	0.459432	0.0630098
Unigene49436	27.3.2	RNA.regulation of transcription.Alfin-like	0	2.71802	1.31774	0.646363	0.577976	-1.06413
Unigene40922	27.3.2	RNA.regulation of transcription.Alfin-like	0	2.44513	0.900158	0.477443	0.769187	1.00748
Unigene3858	27.3.20	RNA.regulation of transcription.G2-like transcription factor family, GARP	0	1.2391	1.32811	0.766991	0.818808	0.925347
Unigene15743	27.3.20	RNA.regulation of transcription.G2-like transcription factor family, GARP	0	0.797917	2.54961	2.28064	-0.00599874	-0.0425246
Unigene55900	27.3.20	RNA.regulation of transcription.G2-like transcription factor family, GARP	0	0.503238	1.80436	1.52229	0.311014	0.331099
Unigene55553	27.3.21	RNA.regulation of transcription.GRAS transcription factor family	0	2.2303	2.92892	1.05445	0.725825	1.36565
Unigene16479	27.3.22	RNA.regulation of transcription.HB,Homeobox transcription factor family	0	-0.108524	0.696682	1.85244	0.895228	0.45626
Unigene49036	27.3.22	RNA.regulation of transcription.HB,Homeobox transcription factor family	0	1.39232	0.355	1.43741	-1.42904	-0.584963
Unigene14666	27.3.22	RNA.regulation of transcription.HB,Homeobox transcription factor family	0	-1.40808	-0.201634	0.0614005	1.94404	2.78629
Unigene54992	27.3.25	RNA.regulation of transcription.MYB domain transcription factor family	0	2.52539	1.66665	1.80535	1.87192	0.837061
Unigene23588	27.3.25	RNA.regulation of transcription.MYB domain transcription factor family	0	2.10336	0.902703	0.383329	-0.201634	-0.464668
Unigene51836	27.3.26	RNA.regulation of transcription.MYB-related transcription factor family	0	4.96401	3.44931	1.46949	-5.70044	1.36565
Unigene53334	27.3.26	RNA.regulation of transcription.MYB-related transcription factor family	0	0.569462	1.1266	0.418151	-0.389128	-1.04618
Unigene670	27.3.3	RNA.regulation of transcription.AP2/EREBP, APETALA2/Ethylene-responsive element binding protein family	0	1.92306	2.90363	2.90457	2.68914	0.614852
Unigene52261	27.3.3	RNA.regulation of transcription.AP2/EREBP, APETALA2/Ethylene-responsive element binding protein family	0	2.63126	3.31879	2.8957	2.38132	-2.06413
Unigene10291	27.3.3	RNA.regulation of transcription.AP2/EREBP, APETALA2/Ethylene-responsive element binding protein family	0	1.42884	3.65271	2.16993	2.20645	2.88452
Unigene9738	27.3.3	RNA.regulation of transcription.AP2/EREBP, APETALA2/Ethylene-responsive element binding protein family	0	2.2592	2.30319	1.78153	1.12409	-0.316388
Unigene16563	27.3.3	RNA.regulation of transcription.AP2/EREBP, APETALA2/Ethylene-responsive element binding protein family	0	1.60007	1.74529	-0.0780025	1.33403	2.04669
Unigene16966	27.3.3	RNA.regulation of transcription.AP2/EREBP, APETALA2/Ethylene-responsive element binding protein family	0	1.28235	3.2331	3.331	2.56996	1.94121
Unigene52162	27.3.3	RNA.regulation of transcription.AP2/EREBP, APETALA2/Ethylene-responsive element binding protein family	0	1.3523	2.86727	2.9866	1.75988	0.404834
Unigene46026	27.3.30	RNA.regulation of transcription.Trihelix, Triple-Helix transcription factor family	0	2.45133	3.79442	3.05701	1.09727	0.240204
Unigene53752	27.3.30	RNA.regulation of transcription.Trihelix, Triple-Helix transcription factor family	0	0.865923	1.02653	0.120361	-0.331584	-1.10409
Unigene35722	27.3.32	RNA.regulation of transcription.WRKY domain transcription factor family	0	1.8365	1.48104	2.2204	0.666186	0.902055
Unigene44792	27.3.32	RNA.regulation of transcription.WRKY domain transcription factor family	0	1.02629	1.36098	0.320703	-0.280691	-0.29439
Unigene42352	27.3.35	RNA.regulation of transcription.bZIP transcription factor family	0	0.550424	0.918632	2.14384	0.403356	0.695419
Unigene23748	27.3.35	RNA.regulation of transcription.bZIP transcription factor family	0	0.778516	1.057	1.51548	0.0499994	0.285868
Unigene40587	27.3.38	RNA.regulation of transcription.AT-rich interaction domain containing transcription factor family	0	4.30799	2.72583	1.63941	1.39759	1.82312
Unigene16820	27.3.44	RNA.regulation of transcription.Chromatin Remodeling Factors	0	0.769336	1.39684	2.47561	1.57605	1.51875
Unigene17002	27.3.44	RNA.regulation of transcription.Chromatin Remodeling Factors	0	1.37906	1.07674	0.456824	1.41354	-0.0461119
Unigene45766	27.3.48	RNA.regulation of transcription.FHA transcription factor	0	0.289363	0.695331	1.16817	0.704078	-0.380723
Unigene23737	27.3.5	RNA.regulation of transcription.ARR	0	0.316766	1.58281	1.7907	0.459432	-0.283793
Unigene50452	27.3.5	RNA.regulation of transcription.ARR	0	0.531433	0.480984	0.487813	1.28516	-0.783078
Unigene53127	27.3.5	RNA.regulation of transcription.ARR	0	1.52754	1.45914	0.2421	0.1196	0.248758
Unigene45729	27.3.52	RNA.regulation of transcription.Global transcription factor group	0	-0.725825	2.43482	2.65322	3.95636	2.88435
Unigene39148	27.3.55	RNA.regulation of transcription.HDA	0	2.60578	0.135978	0.74366	1.80015	1.33529
Unigene57138	27.3.57	RNA.regulation of transcription.JUMONJI family	0	-0.129484	1.12915	1.61992	0.988697	0.362213
Unigene55359	27.3.57	RNA.regulation of transcription.JUMONJI family	0	0.449131	1.69754	1.59883	0.754423	0.586356
Unigene55380	27.3.59	RNA.regulation of transcription.Methyl binding domain proteins	0	0.307288	0.827361	0.967085	1.10531	0.0828065
Unigene14446	27.3.6	RNA.regulation of transcription.bHLH,Basic Helix-Loop-Helix family	0	-0.529537	0.539743	0.0376629	1.0146	0.166169
Unigene13535	27.3.6	RNA.regulation of transcription.bHLH,Basic Helix-Loop-Helix family	0	0.601593	1.18288	0.960254	0.876179	0.155449
Unigene54355	27.3.6	RNA.regulation of transcription.bHLH,Basic Helix-Loop-Helix family	0	1.86633	1.69161	1.58403	0.606199	0.441307
Unigene11195	27.3.6	RNA.regulation of transcription.bHLH,Basic Helix-Loop-Helix family	0	0.420016	2.44716	1.86614	1.47833	1.31294
Unigene47182	27.3.6	RNA.regulation of transcription.bHLH,Basic Helix-Loop-Helix family	0	1.96072	3.25231	2.5011	1.8788	0.842688
Unigene47818	27.3.6	RNA.regulation of transcription.bHLH,Basic Helix-Loop-Helix family	0	0.145088	0.0698554	1.28966	0.366589	0.997843
Unigene50163	27.3.60	RNA.regulation of transcription.NIN-like bZIP-related family	0	-0.0293078	0.853596	1.0135	0.842082	-0.293573
Unigene9568	27.3.65	RNA.regulation of transcription.Polycomb Group (PcG)	0	1.39346	1.09728	1.24162	0.685029	1.23486
Unigene12718	27.3.65	RNA.regulation of transcription.Polycomb Group (PcG)	0	1.01689	1.68345	1.21228	0.847125	1.69561
Unigene56272	27.3.67	RNA.regulation of transcription.putative transcription regulator	0	0.838666	1.49524	2.04245	1.71063	1.75069
Unigene47888	27.3.67	RNA.regulation of transcription.putative transcription regulator	0	0.122692	-0.324671	0.475338	1.08049	0.25764
Unigene45102	27.3.67	RNA.regulation of transcription.putative transcription regulator	0	1.5817	2.4679	1.12319	0.203065	0.206925
Unigene57070	27.3.67	RNA.regulation of transcription.putative transcription regulator	0	1.0369	0.0728844	0.692781	0.529227	-0.0258938
Unigene16105	27.3.67	RNA.regulation of transcription.putative transcription regulator	0	0.497958	1.70399	0.945001	0.550036	0.322369
Unigene55911	27.3.67	RNA.regulation of transcription.putative transcription regulator	0	0.798366	1.28674	0.714046	0.852925	0.445585
Unigene16793	27.3.69	RNA.regulation of transcription.SET-domain transcriptional regulator family	0	0.948775	1.88888	1.91581	1.6263	1.0973
Unigene44856	27.3.7	RNA.regulation of transcription.C2C2(Zn) CO-like, Constans-like zinc finger family	0	1.68517	2.31737	1.30051	0.435769	0.191696
Unigene47434	27.3.7	RNA.regulation of transcription.C2C2(Zn) CO-like, Constans-like zinc finger family	0	-1.14684	3.50195	2.18126	-0.589624	0.695419
Unigene52638	27.3.99	RNA.regulation of transcription.unclassified	0	2.08168	2.32473	1.29078	1.22039	1.3742
Unigene57054	27.3.99	RNA.regulation of transcription.unclassified	0	2.37529	1.38733	0.0614005	0.692375	0.863019
Unigene56695	27.3.99	RNA.regulation of transcription.unclassified	0	2.71802	0.31774	-0.938599	0.577976	0.76184
Unigene56133	27.3.99	RNA.regulation of transcription.unclassified	0	0.458707	1.2204	0.452895	0.325113	0.628148
Unigene9421	27.3.99	RNA.regulation of transcription.unclassified	0	1.38014	0.147583	-0.274667	-0.026915	0.490933
Unigene16813	27.3.99	RNA.regulation of transcription.unclassified	0	0.178108	1.23256	0.783954	0.295091	-0.0450097
Unigene50881	27.3.99	RNA.regulation of transcription.unclassified	0	-0.876618	0.942515	-0.245112	1.41906	-0.0999958
Unigene14292	27.3.99	RNA.regulation of transcription.unclassified	0	0.0643688	1.0439	0.176614	-0.011013	-0.194998
Unigene56459	27.3.99	RNA.regulation of transcription.unclassified	0	1.17039	0.675456	-0.0489096	0.0593954	-0.461786
Unigene17434	27.3.99	RNA.regulation of transcription.unclassified	0	3.14828	2.92106	2.38571	2.3115	2.05102
Unigene2638	27.3.99	RNA.regulation of transcription.unclassified	0	1.57964	0.733774	0.80165	0.920114	0.649901
Unigene15065	27.3.99	RNA.regulation of transcription.unclassified	0	1.41622	2.2633	2.07948	0.229619	-0.0341834
Unigene47570	27.3.99	RNA.regulation of transcription.unclassified	0	0.648336	-0.308214	-0.0140894	1.11272	0.689089
Unigene54102	27.3.99	RNA.regulation of transcription.unclassified	0	0.36285	0.793452	0.126369	1.01034	0.156022
Unigene14564	27.3.99	RNA.regulation of transcription.unclassified	0	0.704401	0.739489	1.09911	0.861207	-0.604029
Unigene12236	27.3.99	RNA.regulation of transcription.unclassified	0	-0.456923	0.71198	1.50702	-0.333692	-0.601797
Unigene52333	27.3.99	RNA.regulation of transcription.unclassified	0	-0.0641434	1.4165	0.841968	1.4539	0.715435
Unigene31688	27.3.99	RNA.regulation of transcription.unclassified	0	0.107189	0.813918	2.09897	1.95221	-0.170021
Unigene18123	27.4	RNA.RNA binding	0	3.12611	2.57568	0.791413	0.725825	-0.0565835
Unigene48620	27.4	RNA.RNA binding	0	1.1587	2.20309	0.831123	0.840522	0.335286
Unigene52801	27.4	RNA.RNA binding	0	-0.132028	1.37471	0.812049	-0.0346985	-0.011013
Unigene54027	27.4	RNA.RNA binding	0	0.22587	1.11172	1.56176	-0.393536	-0.977432
Unigene6560	28.1	DNA.synthesis/chromatin structure	0	0.744589	-0.672351	1.1805	0.285157	0.800514
Unigene56924	28.1	DNA.synthesis/chromatin structure	0	1.0163	1.32389	0.849817	0.19878	0.451061
Unigene45580	28.1	DNA.synthesis/chromatin structure	0	-0.440573	0.533432	0.059501	1.81385	0.300509
Unigene8009	28.1	DNA.synthesis/chromatin structure	0	2.07635	1.26941	1.386	-0.138898	0.0680643
Unigene253	28.1	DNA.synthesis/chromatin structure	0	1.11048	0.77563	1.33633	0.225954	0.39493
Unigene41562	28.1	DNA.synthesis/chromatin structure	0	-0.0846313	0.934033	0.40829	1.07187	0.3561
Unigene47061	28.1	DNA.synthesis/chromatin structure	0	0.941106	1.09356	0.820485	1.81803	0.711935
Unigene33242	28.1	DNA.synthesis/chromatin structure	0	1.00184	0.38437	-0.294829	-0.108826	0.812731
Unigene49558	28.1	DNA.synthesis/chromatin structure	0	0.439964	1.58051	1.13066	1.47176	0.99703
Unigene53193	28.1.1.3	DNA.synthesis/chromatin structure.retrotransposon/transposase.copia-like retrotransposon	0	1.49058	1.15333	1.38669	1.20378	1.13958
Unigene9011	28.1.3	DNA.synthesis/chromatin structure.histone	0	1.37956	1.1914	1.29365	-0.0749734	0.727067
Unigene56974	28.2	DNA.repair	0	1.11451	1.19253	0.933271	0.707342	0.43735
Unigene48575	28.2	DNA.repair	0	0.30989	1.02076	1.13306	0.836724	0.313821
Unigene30617	29.1.16	protein.aa activation.cysteine-tRNA ligase	0	2.24154	1.28993	0.893801	-0.00933787	-1.63227
Unigene54810	29.1.17	protein.aa activation.glutamate-tRNA ligase	0	0.231412	1.37833	0.745193	0.974205	1.0418
Unigene56147	29.1.22	protein.aa activation.asparagine-tRNA ligase	0	1.81641	0.601603	-0.259691	0.346488	0.118821
Unigene39644	29.1.22	protein.aa activation.asparagine-tRNA ligase	0	1.22654	0.220449	0.517247	-0.660406	-0.0138681
Unigene44226	29.2.1.1.1.1.530	protein.synthesis.ribosomal protein.prokaryotic.chloroplast.30S subunit.S30A	0	0.893801	2.22173	-1.1062	1.24744	0.995339
Unigene363	29.2.1.1.1.2.12	protein.synthesis.ribosomal protein.prokaryotic.chloroplast.50S subunit.L12	0	2.20526	-0.232363	0.57299	1.98502	1.84269
Unigene45354	29.2.1.1.1.2.27	protein.synthesis.ribosomal protein.prokaryotic.chloroplast.50S subunit.L27	0	0.0433304	1.33045	0.791357	0.170095	0.6662
Unigene52099	29.2.1.1.3.2.1	protein.synthesis.ribosomal protein.prokaryotic.unknown organellar.50S subunit.L1	0	4.12544	2.63443	1.4441	0.480626	1.4441
Unigene54352	29.2.1.1.3.2.1712	protein.synthesis.ribosomal protein.prokaryotic.unknown organellar.50S subunit.L7/L12	0	0.0927293	0.23773	-0.164046	1.17313	-0.0198996
Unigene22896	29.2.1.2.1.515	protein.synthesis.ribosomal protein.eukaryotic.40S subunit.S15A	0	0.39182	-0.108524	-0.322255	1.22239	0.913843
Unigene44994	29.2.1.2.2.36	protein.synthesis.ribosomal protein.eukaryotic.60S subunit.L36	0	1.16187	0.825372	1.07296	1.0279	0.440842
Unigene30377	29.2.1.2.2.518	protein.synthesis.ribosomal protein.eukaryotic.60S subunit.L18A	0	3.37905	0.408085	0.791413	0.725825	-5.70044
Unigene38335	29.2.3	protein.synthesis.initiation	0	1.93803	1.60278	1.25615	0.893361	-0.268543
Unigene49347	29.2.3	protein.synthesis.initiation	0	1.81424	0.857262	1.04183	0.823421	1.06006
Unigene5640	29.2.3	protein.synthesis.initiation	0	1.03808	1.4725	1.37228	1.95381	1.21122
Unigene31869	29.2.3	protein.synthesis.initiation	0	1.19927	1.03021	1.27526	1.61127	0.62036
Unigene7616	29.2.3	protein.synthesis.initiation	0	1.68907	0.528606	0.952746	0.482768	0.691951
Unigene20584	29.2.3	protein.synthesis.initiation	0	0.94591	0.0197723	0.685353	1.04443	0.515635
Unigene15801	29.2.5	protein.synthesis.release	0	0.51605	2.04006	1.10674	-0.776904	-0.0450097
Unigene47844	29.3	protein.targeting	0	1.71802	0.804365	2.38533	0.692375	1.1251
Unigene47074	29.3.1	protein.targeting.nucleus	0	2.01483	3.629	3.71231	3.46376	2.31236
Unigene46476	29.3.1	protein.targeting.nucleus	0	0.520734	0.205584	0.0774894	0.5025	1.13817
Unigene55125	29.3.1	protein.targeting.nucleus	0	1.59009	1.86865	1.06356	1.40037	1.0824
Unigene53813	29.3.1	protein.targeting.nucleus	0	-0.233431	2.33245	2.42872	-0.0907655	-0.049213
Unigene53257	29.3.1	protein.targeting.nucleus	0	4.18377	2.67919	2.57499	1.49899	0.951501
Unigene6828	29.3.1	protein.targeting.nucleus	0	0.631792	1.49524	1.06499	1.2252	0.675608
Unigene35582	29.3.2	protein.targeting.mitochondria	0	1.68162	-0.165984	0.27378	0.102549	0.225996
Unigene16870	29.3.2	protein.targeting.mitochondria	0	0.977354	1.07547	0.262776	1.17697	0.222171
Unigene56867	29.3.3	protein.targeting.chloroplast	0	0.00591673	1.06379	-0.0185643	0.150619	-0.376471
Unigene46962	29.3.4.1	protein.targeting.secretory pathway.ER	0	0.465572	1.71961	1.94315	1.47897	0.561322
Unigene56853	29.3.4.2	protein.targeting.secretory pathway.golgi	0	1.12663	0.12925	0.316187	0.233806	0.348946
Unigene47288	29.3.99	protein.targeting.unknown	0	1.09453	0.809685	0.939309	0.275479	0.143612
Unigene12918	29.4	protein.postranslational modification	0	0.244237	-0.260236	-0.194647	0.731352	2.8351
Unigene56950	29.4	protein.postranslational modification	0	1.35548	3.60254	1.88982	2.91816	2.4361
Unigene51804	29.4	protein.postranslational modification	0	0.389502	-0.297183	1.6603	0.752907	1.06496
Unigene18767	29.4	protein.postranslational modification	0	3.28255	1.40808	1.27684	-0.612977	0.943416
Unigene44307	29.4	protein.postranslational modification	0	1.01759	-0.5605	-0.267977	1.13017	0.828801
Unigene56573	29.4	protein.postranslational modification	0	1.04518	0.25339	0.819834	0.695432	0.589828
Unigene35527	29.4	protein.postranslational modification	0	1.5281	1.6517	-0.0126	0.127968	0.217006
Unigene48536	29.4	protein.postranslational modification	0	0.119572	0.856085	1.5607	0.0380424	0.114657
Unigene53551	29.4	protein.postranslational modification	0	0.102744	1.16286	0.064461	0.303042	-0.233422
Unigene55577	29.4	protein.postranslational modification	0	2.04467	2.68211	1.25502	0.233564	-0.313587
Unigene54406	29.4	protein.postranslational modification	0	2.02796	1.74982	1.38829	1.86513	0.837671
Unigene42863	29.4	protein.postranslational modification	0	1.73637	1.8065	2.30264	1.08993	1.23686
Unigene47059	29.4	protein.postranslational modification	0	1.5281	0.198904	0.384931	1.25166	0.33276
Unigene56364	29.4	protein.postranslational modification	0	0.478829	1.05119	0.627572	-0.442473	-0.562453
Unigene18926	29.4	protein.postranslational modification	0	0.71898	1.7635	1.21701	0.472264	-0.538188
Unigene18776	29.4	protein.postranslational modification	0	0.347901	0.79612	0.944772	-0.443055	-1.01985
Unigene55592	29.4	protein.postranslational modification	0	2.68243	1.22173	0.215729	0.465343	-0.304581
Unigene56181	29.4	protein.postranslational modification	0	0.401031	0.2857	0.0230467	1.26168	1.17585
Unigene11673	29.4	protein.postranslational modification	0	0.245411	0.975914	1.32479	0.35031	0.378144
Unigene34751	29.4	protein.postranslational modification	0	0.753596	1.73278	0.476438	-0.138898	0.690217
Unigene52500	29.4.1.55	protein.postranslational modification.kinase.receptor like cytoplasmatic kinase V	0	2.13539	0	0.215729	-0.00933787	0.10758
Unigene54128	29.4.1.57	protein.postranslational modification.kinase.receptor like cytoplasmatic kinase VII	0	2.25106	2.31476	-0.163976	1.08676	0.464841
Unigene3611	29.4.1.57	protein.postranslational modification.kinase.receptor like cytoplasmatic kinase VII	0	0.978904	1.63676	1.4191	-0.596644	0.179203
Unigene51591	29.4.1.57	protein.postranslational modification.kinase.receptor like cytoplasmatic kinase VII	0	-0.0735514	0.791907	1.2559	0.373908	-0.0171751
Unigene55738	29.4.1.57	protein.postranslational modification.kinase.receptor like cytoplasmatic kinase VII	0	0.521657	2.41333	2.18016	1.68184	1.23512
Unigene16021	29.4.1.59	protein.postranslational modification.kinase.receptor like cytoplasmatic kinase IX	0	-0.509703	1.19643	0.979798	1.08857	-0.0610294
Unigene49257	29.5	protein.degradation	0	1.90913	0.486625	0.203092	0.991588	1.80496
Unigene15335	29.5	protein.degradation	0	-0.126011	1.11426	1.03266	-0.187872	0.166201
Unigene31618	29.5	protein.degradation	0	0.868755	0.65966	1.26748	0.841788	-1.63459
Unigene51763	29.5	protein.degradation	0	1.62333	1.2428	1.37761	1.6601	0.736188
Unigene16993	29.5	protein.degradation	0	1.41966	0.609847	-0.183284	-0.0107978	0.511821
Unigene57086	29.5	protein.degradation	0	1.1861	1.72437	1.27302	0.743225	-0.0478285
Unigene33046	29.5.1	protein.degradation.subtilases	0	2.24154	0.286118	0.215729	1.21172	0.59424
Unigene40392	29.5.11	protein.degradation.ubiquitin	0	1.37133	1.58496	0.981263	2.02994	0.367732
Unigene40325	29.5.11	protein.degradation.ubiquitin	0	0.613191	1.72483	1.20099	1.98927	1.06187
Unigene54747	29.5.11.1	protein.degradation.ubiquitin.ubiquitin	0	0.189488	0.991343	0.867269	1.15144	-0.453386
Unigene40500	29.5.11.3	protein.degradation.ubiquitin.E2	0	0.693669	1.1676	1.59883	-0.33242	-0.668901
Unigene3988	29.5.11.3	protein.degradation.ubiquitin.E2	0	0.986579	1.20184	1.41634	1.2114	-0.0873902
Unigene50993	29.5.11.4.2	protein.degradation.ubiquitin.E3.RING	0	3.28255	2.65271	3.16993	2.30518	2.06111
Unigene54330	29.5.11.4.2	protein.degradation.ubiquitin.E3.RING	0	0.977838	2.05184	0.769152	0.130288	1.32017
Unigene54138	29.5.11.4.2	protein.degradation.ubiquitin.E3.RING	0	0.887009	1.05622	1.76582	0.666982	0.973484
Unigene46503	29.5.11.4.2	protein.degradation.ubiquitin.E3.RING	0	1.87447	1.55147	1.81777	0.944044	0.708459
Unigene56185	29.5.11.4.2	protein.degradation.ubiquitin.E3.RING	0	0.561542	1.34269	0.566256	0.404545	0.537734
Unigene39988	29.5.11.4.2	protein.degradation.ubiquitin.E3.RING	0	2.90913	2.20309	2.83348	0.840522	0.4441
Unigene56592	29.5.11.4.2	protein.degradation.ubiquitin.E3.RING	0	0.750243	1.19492	0.686525	-0.181345	-0.227583
Unigene15956	29.5.11.4.2	protein.degradation.ubiquitin.E3.RING	0	1.35884	1.41329	1.20151	0.170855	-0.429058
Unigene2829	29.5.11.4.2	protein.degradation.ubiquitin.E3.RING	0	0.822213	2.55147	0.520832	-0.68226	-0.464668
Unigene53788	29.5.11.4.2	protein.degradation.ubiquitin.E3.RING	0	1.26784	1.22651	0.250962	-0.407364	-0.58208
Unigene47290	29.5.11.4.2	protein.degradation.ubiquitin.E3.RING	0	1.8938	1.66198	0.896303	-0.178092	-1.04731
Unigene55375	29.5.11.4.2	protein.degradation.ubiquitin.E3.RING	0	1.79698	1.21397	1.28064	0.949374	0.417297
Unigene54462	29.5.11.4.2	protein.degradation.ubiquitin.E3.RING	0	1.67343	0.255515	0.396119	1.12396	0.556986
Unigene53121	29.5.11.4.2	protein.degradation.ubiquitin.E3.RING	0	1.02821	1.57835	-0.406105	-0.230839	-0.520206
Unigene13893	29.5.11.4.2	protein.degradation.ubiquitin.E3.RING	0	-0.377954	1.26851	0.138213	0.63144	0.680302
Unigene52834	29.5.11.4.2	protein.degradation.ubiquitin.E3.RING	0	0.107769	1.07926	0.840494	0.307077	0.455476
Unigene48907	29.5.11.4.2	protein.degradation.ubiquitin.E3.RING	0	0.243512	1.07702	1.06595	1.90875	0.740684
Unigene7547	29.5.11.4.2	protein.degradation.ubiquitin.E3.RING	0	0.0588937	2.03887	-0.114936	0.221696	0.355331
Unigene15865	29.5.11.4.3.1	protein.degradation.ubiquitin.E3.SCF.SKP	0	0.453718	1.06973	1.1219	0.491388	0.391321
Unigene54006	29.5.11.4.3.2	protein.degradation.ubiquitin.E3.SCF.FBOX	0	1.53797	1.51405	1.31663	1.20732	1.28888
Unigene53236	29.5.11.4.3.2	protein.degradation.ubiquitin.E3.SCF.FBOX	0	0.183429	1.38779	1.13946	1.54135	0.924571
Unigene19247	29.5.11.4.3.2	protein.degradation.ubiquitin.E3.SCF.FBOX	0	2.32088	1.1251	0.868755	0.795357	-0.136981
Unigene6882	29.5.11.4.3.2	protein.degradation.ubiquitin.E3.SCF.FBOX	0	0.102548	1.28784	0.654849	-0.492454	-0.625669
Unigene54181	29.5.11.4.3.2	protein.degradation.ubiquitin.E3.SCF.FBOX	0	0.186096	1.93928	1.93313	0.48019	-0.958777
Unigene54257	29.5.11.4.3.2	protein.degradation.ubiquitin.E3.SCF.FBOX	0	1.9466	2.3236	1.65322	1.13216	0.634431
Unigene55371	29.5.11.4.3.2	protein.degradation.ubiquitin.E3.SCF.FBOX	0	1.97485	1.47644	1.69337	1.70624	0.67988
Unigene47910	29.5.11.4.3.2	protein.degradation.ubiquitin.E3.SCF.FBOX	0	1.52125	0.645975	0.617157	1.7417	0.091888
Unigene51809	29.5.11.4.3.2	protein.degradation.ubiquitin.E3.SCF.FBOX	0	1.12634	2.05218	1.61261	1.24521	0.777608
Unigene12205	29.5.11.4.3.2	protein.degradation.ubiquitin.E3.SCF.FBOX	0	1.33994	2.31914	1.12029	0.928565	1.01387
Unigene56779	29.5.11.4.3.2	protein.degradation.ubiquitin.E3.SCF.FBOX	0	1.05544	0.359967	-0.0434762	-0.010496	0.290005
Unigene56799	29.5.11.4.3.2	protein.degradation.ubiquitin.E3.SCF.FBOX	0	1.17641	0.0526415	0.547103	0.770686	0.174971
Unigene48379	29.5.11.4.5.2	protein.degradation.ubiquitin.E3.BTB/POZ Cullin3.BTB/POZ	0	2.59881	1.5074	-0.42701	-1.24644	0.147226
Unigene562	29.5.11.4.5.2	protein.degradation.ubiquitin.E3.BTB/POZ Cullin3.BTB/POZ	0	1.22911	0.907632	0.898856	0.440099	-0.873852
Unigene49484	29.5.11.5	protein.degradation.ubiquitin.ubiquitin protease	0	3.37905	1.40808	1.05445	-0.612977	-0.656046
Unigene52837	29.5.3	protein.degradation.cysteine protease	0	3.53229	2.13979	0.913585	-0.338802	1.21759
Unigene51864	29.5.3	protein.degradation.cysteine protease	0	1.37043	0.944992	0.0540279	0.130963	0.217062
Unigene39127	29.5.4	protein.degradation.aspartate protease	0	2.43027	0.612548	0.908004	-0.462219	-0.372952
Unigene42561	29.5.5	protein.degradation.serine protease	0	3.19028	2	0.74366	-0.753839	-0.360176
Unigene49486	29.5.5	protein.degradation.serine protease	0	1.0901	1.48507	0.388271	-0.123717	-0.440216
Unigene11615	29.5.5	protein.degradation.serine protease	0	0.675871	1.17383	1.5418	-0.172677	1.16405
Unigene45883	29.5.9	protein.degradation.AAA type	0	0.658553	1.86459	1.54671	-0.00988151	-0.0888483
Unigene3113	29.5.9	protein.degradation.AAA type	0	0.771059	1.69722	0.309328	-1.01049	-0.72482
Unigene6910	29.6	protein.folding	0	-0.218564	1.0674	1.13274	0.666263	0.304257
Unigene3420	29.7	protein.glycosylation	0	1.65043	1.88609	1.96469	2.13826	2.00279
Unigene54431	29.8	protein assembly and cofactor ligation	0	0.794775	0.926419	1.55408	-0.314971	0.0851166
Unigene16785	3.1.2.1	minor CHO metabolism.raffinose family.raffinose synthases.known	0	0.649032	1.99686	1.89035	0.754423	0.15451
Unigene48915	3.1.2.2	minor CHO metabolism.raffinose family.raffinose synthases.putative	0	1.70687	2.51585	1.59578	2.66639	-0.215428
Unigene45508	3.2.2	minor CHO metabolism.trehalose.TPP	0	-0.210538	0.868707	1.64818	0.80122	0.918138
Unigene28938	3.2.3	minor CHO metabolism.trehalose.potential TPS/TPP	0	-0.204982	1.53967	-0.15892	0.412647	0.216922
Unigene56407	3.4.5	minor CHO metabolism.myo-inositol.inositol phosphatase	0	1.27733	0.326837	0.148381	0.487041	0.0887755
Unigene40071	3.5.1	minor CHO metabolism.others.Xylose isomerase	0	0.835968	1.379	0.577327	0.195246	0.471111
Unigene51278	30.1.1	signalling.in sugar and nutrient physiology	0	-0.403082	0.671303	-0.0705482	1.17767	0.840563
Unigene46625	30.11	signalling.light	0	-5.70044	3.31079	0.469485	1.39759	2.06111
Unigene56536	30.11	signalling.light	0	0.499911	0.203731	-0.31524	0.68142	1.18451
Unigene44562	30.11	signalling.light	0	3.41679	2.06169	1.48342	0.580286	0.183864
Unigene54834	30.11	signalling.light	0	1.15397	0.207677	-0.00658465	0.535962	0.157904
Unigene12397	30.2.11	signalling.receptor kinases.leucine rich repeat XI	0	-0.145889	1.12842	0.390368	-0.61099	0.952991
Unigene53100	30.2.15	signalling.receptor kinases.thaumatin like	0	1.67008	2.19015	0.0623965	-0.494221	-0.350099
Unigene14819	30.2.17	signalling.receptor kinases.DUF 26	0	1.35548	3.87543	3.47478	2.91816	1.7829
Unigene10444	30.2.17	signalling.receptor kinases.DUF 26	0	1.47644	3.08377	2.81629	1.69238	1.27518
Unigene16875	30.2.17	signalling.receptor kinases.DUF 26	0	0.184579	0.35022	0.0629548	0.0115365	1.20761
Unigene49748	30.2.17	signalling.receptor kinases.DUF 26	0	0.806186	2.21478	1.56175	0.531563	0.312626
Unigene45857	30.2.19	signalling.receptor kinases.legume-lectin	0	1.60716	0.84986	2.03112	0.374635	1.39072
Unigene56361	30.2.20	signalling.receptor kinases.wheat LRK10 like	0	0.557457	1.76632	1.17351	0.574151	0.516852
Unigene42922	30.2.24	signalling.receptor kinases.S-locus glycoprotein like	0	-0.184094	1.75037	1.01628	-0.211217	-0.525269
Unigene301	30.2.24	signalling.receptor kinases.S-locus glycoprotein like	0	1.49161	1.31976	0.648127	1.2235	0.739133
Unigene23010	30.2.25	signalling.receptor kinases.wall associated kinase	0	1.52822	3.43428	3.18311	1.49899	1.6047
Unigene16540	30.2.25	signalling.receptor kinases.wall associated kinase	0	0.390206	1.88739	0.977671	0.709125	0.724106
Unigene51480	30.2.6	signalling.receptor kinases.leucine rich repeat VI	0	0.964811	1.50512	1.48624	1.48391	1.21086
Unigene12476	30.2.9	signalling.receptor kinases.leucine rich repeat IX	0	-0.108524	-0.584963	0.476438	1.79636	1.49881
Unigene14998	30.2.99	signalling.receptor kinases.misc	0	1.01835	1.51088	-0.0223293	0.71063	0.750687
Unigene56320	30.2.99	signalling.receptor kinases.misc	0	-0.162105	1.10125	1.06873	1.52907	0.80835
Unigene48487	30.3	signalling.calcium	0	2.89846	4.39631	5.66968	4.30573	2.41941
Unigene38027	30.3	signalling.calcium	0	-0.983321	2.20309	1.91581	1.57655	0.95744
Unigene47364	30.3	signalling.calcium	0	0.884049	0.0756057	1.32594	1.09453	0.51176
Unigene41277	30.3	signalling.calcium	0	-0.329339	0.975217	1.49782	0.844652	0.25744
Unigene49069	30.3	signalling.calcium	0	0.516873	0.897051	1.20279	0.206611	0.00818185
Unigene38817	30.3	signalling.calcium	0	1	2.28574	1.39783	1.73868	0.560038
Unigene16388	30.3	signalling.calcium	0	1.21157	1.01875	0.393986	0.788354	0.553154
Unigene34614	30.3	signalling.calcium	0	0.419755	1.53773	1.07907	0.660899	-0.25634
Unigene871	30.3	signalling.calcium	0	0.130731	0.622716	1.27483	0.221548	-0.0894857
Unigene193	30.4	signalling.phosphinositides	0	3.96178	3.12791	2.20911	1.21185	0.303042
Unigene53197	30.4.4	signalling.phosphinositides.phosphoinositide phospholipase C	0	0.14439	1.35827	0.640919	0.376233	0.920638
Unigene11368	30.5	signalling.G-proteins	0	0.476438	1.85437	2.34886	1.30933	0.653027
Unigene4546	30.5	signalling.G-proteins	0	0.56409	0.543647	0.20359	1.33261	0.574204
Unigene48121	30.5	signalling.G-proteins	0	2.33617	2.04403	2.20784	2.34792	0.309955
Unigene57128	30.5	signalling.G-proteins	0	1.12243	0.439206	0.6246	0.431099	0.273953
Unigene56545	30.5	signalling.G-proteins	0	0.708234	-0.299101	0.0835906	1.08866	-0.109216
Unigene38666	30.5	signalling.G-proteins	0	1.85695	2.23686	1.46865	0.884772	1.31833
Unigene52796	30.5	signalling.G-proteins	0	1.5361	0.264301	0.42073	0.0197805	0.038941
Unigene50175	30.5	signalling.G-proteins	0	1.53926	1.47808	0.724223	0.77637	1
Unigene49450	30.5	signalling.G-proteins	0	1.08512	0.250024	0.529441	-0.00999793	-0.0445187
Unigene50929	30.5	signalling.G-proteins	0	1.18147	1.09934	0.896752	1.17952	0.588894
Unigene53524	30.6	signalling.MAP kinases	0	2.39298	1.66665	-1.51658	0.411532	0.379589
Unigene54997	30.6	signalling.MAP kinases	0	-0.318326	0.598365	0.335712	1.62293	0.140124
Unigene56776	30.6	signalling.MAP kinases	0	0.694488	1.4917	0.859615	0.812185	0.371984
Unigene53917	30.8	signalling.misc	0	2.10732	1.36666	-0.0406586	-0.203058	-0.333156
Unigene51405	31.1	cell.organisation	0	0.666099	0.774624	0.251062	2.46484	1.53646
Unigene32825	31.1	cell.organisation	0	1.52377	-0.229585	0.0167278	0.430945	0.977691
Unigene42459	31.1	cell.organisation	0	1.90913	1.80735	1.26722	1.57655	0.807355
Unigene42443	31.1	cell.organisation	0	-0.0921574	0.8493	0.910288	1.19398	0.515644
Unigene56708	31.1	cell.organisation	0	1.60271	2.12842	2.16135	1.60326	0.217123
Unigene48132	31.1	cell.organisation	0	0.598835	2.55147	0.520832	0.8971	-0.464668
Unigene45201	31.1	cell.organisation	0	1.97096	0.581474	-0.616671	0.632943	0.27518
Unigene16689	31.1	cell.organisation	0	3.20655	1.64719	0.57299	-0.0119726	-0.0484985
Unigene54173	31.1	cell.organisation	0	0.165731	1.13963	0.669851	0.334237	0.610859
Unigene27788	31.1	cell.organisation	0	1.11465	0.269334	0.497105	0.18715	-0.0403353
Unigene54074	31.1	cell.organisation	0	-1.26199	1.30416	1.12596	-0.0901317	0.320884
Unigene43339	31.1	cell.organisation	0	0.602288	0.437765	0.865705	1.23711	0.0128901
Unigene54356	31.1	cell.organisation	0	0.759779	1.04236	1.09152	0.172256	0.191937
Unigene56987	31.2	cell.division	0	1.40575	1.20527	0.856203	1.33475	0.927355
Unigene53589	31.2	cell.division	0	0.601134	2.34269	1.12029	-0.595455	-1.04963
Unigene49295	31.3	cell.cycle	0	2.22687	2.08377	1.14886	1.07635	0.27518
Unigene36346	31.3	cell.cycle	0	-0.565597	1.64319	1.19994	0.605244	-0.146444
Unigene56030	31.3	cell.cycle	0	1.38847	1.63134	1.01293	0.939603	0.305679
Unigene57116	31.4	cell.vesicle transport	0	2.04595	1.15554	-0.315502	1.53694	1.64797
Unigene55976	31.4	cell.vesicle transport	0	0.684362	1.55325	1.256	1.38521	0.888489
Unigene56414	31.4	cell.vesicle transport	0	1.43237	1.71447	0.477434	-0.592955	0.147613
Unigene53354	31.4	cell.vesicle transport	0	0.115138	1.54226	1.03337	0.904442	0.561453
Unigene2045	31.4	cell.vesicle transport	0	0.94164	1.96019	1.53576	0.440842	0.38441
Unigene27794	31.4	cell.vesicle transport	0	2.101	0.657273	0.275826	0.357176	0.461633
Unigene53668	33.2	development.late embryogenesis abundant	0	-1.35604	0.500754	1.99053	0.987814	1.67131
Unigene57135	33.99	development.unspecified	0	1.37313	1.85187	1.7778	1.10758	1.69254
Unigene49	33.99	development.unspecified	0	2.6746	-0.612977	3.37905	3.88827	1.16993
Unigene54141	33.99	development.unspecified	0	0.376902	0.644581	1.06274	0.590064	0.155762
Unigene52065	33.99	development.unspecified	0	1.34892	1.14844	1.18974	1.20996	0.0546771
Unigene25448	33.99	development.unspecified	0	1.43762	3.44149	2.00699	-0.599038	-0.0426443
Unigene48810	33.99	development.unspecified	0	1.72477	1.99429	1.46081	0.337035	-0.186151
Unigene52420	33.99	development.unspecified	0	2.46761	1.05373	-0.467505	0.0995357	-0.423651
Unigene9866	33.99	development.unspecified	0	1.35668	1.19008	0.597993	0.328401	0.147557
Unigene52130	33.99	development.unspecified	0	1.1666	1.8065	1.42919	0.353897	-0.684071
Unigene55469	33.99	development.unspecified	0	1.71031	1.42626	0.886132	-0.709323	-0.741266
Unigene696	33.99	development.unspecified	0	0.884728	1.7558	0.677148	0.295091	0.594777
Unigene41984	33.99	development.unspecified	0	2.4643	-1.3402	2.11012	1.54657	-1.38072
Unigene56526	33.99	development.unspecified	0	2.51499	2.37529	1.71802	0.913843	0.675456
Unigene615	33.99	development.unspecified	0	1.12697	1.01912	0.332771	0.711525	0.54595
Unigene47755	33.99	development.unspecified	0	1.17087	2.10374	1.05568	0.385717	-0.683889
Unigene47985	33.99	development.unspecified	0	1.20106	1.25142	1.21831	-0.184252	0.400711
Unigene33177	33.99	development.unspecified	0	0.998945	1.39726	1.56941	0.36132	0.125824
Unigene33049	33.99	development.unspecified	0	2.43762	1.12085	0.483424	1.31912	0.379589
Unigene15659	34	transport	0	1.50834	2.17143	1.62217	1.45243	0.360307
Unigene44329	34.1.1	transport.p- and v-ATPases.H+-transporting two-sector ATPase	0	1.24494	-0.0846318	0.0462885	0.234671	0.0549506
Unigene21703	34.12	transport.metal	0	1.93243	1.822	1.40939	0.990307	1.61261
Unigene43730	34.12	transport.metal	0	0.95557	1.10597	0.656716	1.29457	1.06288
Unigene15609	34.13	transport.peptides and oligopeptides	0	0.665957	1.42257	1.0799	-0.334979	0.0529623
Unigene36349	34.13	transport.peptides and oligopeptides	0	0.753596	1.21039	0.369009	0.0669558	0.0691719
Unigene68	34.14	transport.unspecified cations	0	0.298436	0.364307	-0.286209	1.09348	0.934002
Unigene51812	34.14	transport.unspecified cations	0	-1.01554	0.415719	0.320655	1.10896	0.55959
Unigene15652	34.15	transport.potassium	0	0.462745	0.54068	1.10841	1.31103	0.232149
Unigene48922	34.15	transport.potassium	0	1.03679	2.0232	0.940219	0.326636	0.103434
Unigene54247	34.16	transport.ABC transporters and multidrug resistance systems	0	0.655116	0.997209	1.6373	1.36803	1.30773
Unigene55424	34.16	transport.ABC transporters and multidrug resistance systems	0	4.24793	3.77362	3.7829	0	0.556393
Unigene51033	34.16	transport.ABC transporters and multidrug resistance systems	0	0.734266	1.21157	0.196348	-0.504974	-1.41954
Unigene35562	34.18	transport.unspecified anions	0	1.41592	0.784853	0.617322	0.772278	0.223461
Unigene47151	34.18	transport.unspecified anions	0	0.196548	1.23104	1.34365	1.34582	0.000919207
Unigene55213	34.2	transport.sugars	0	0.133062	1.80436	-0.938599	-0.138898	0.176878
Unigene24688	34.21	transport.calcium	0	-0.445497	0.913802	0.929476	1.12283	0.585412
Unigene57052	34.22	transport.cyclic nucleotide or calcium regulated channels	0	0.0307387	1.19563	0.302843	0.263565	0.419412
Unigene53098	34.3	transport.amino acids	0	1.469	2.64245	2.97392	2.72858	1.19704
Unigene8818	34.3	transport.amino acids	0	0.428764	1.01327	0.588942	0.2369	0.279188
Unigene53568	34.3	transport.amino acids	0	2.68243	2.6111	2.67662	2.02994	0.10758
Unigene14949	34.3	transport.amino acids	0	0.624275	0.606063	0.842229	1.59687	-0.266226
Unigene54324	34.3	transport.amino acids	0	0.473116	1.17978	0.635897	0.922891	0.410741
Unigene8407	34.3	transport.amino acids	0	-0.0665612	0.47142	0.0636252	1.41852	0.484763
Unigene46585	34.30	transport.H+ transporting pyrophosphatase	0	3.89553	4.26568	4.44197	2.01057	1.7829
Unigene44263	34.30	transport.H+ transporting pyrophosphatase	0	2.0185	1.53123	2.28803	1.34593	-0.883807
Unigene41257	34.7	transport.phosphate	0	0.876178	0.963058	1.67929	1.61258	0.260059
Unigene16072	34.9	transport.metabolite transporters at the mitochondrial membrane	0	-0.489454	1.19923	1.52322	1.08505	0.0955086
Unigene56773	34.98	transport.membrane system unknown	0	1.51216	1.36243	1.51098	0.726277	-0.426635
Unigene16857	34.99	transport.misc	0	0.306771	-0.132967	2.02711	1.72587	0.945274
Unigene44062	34.99	transport.misc	0	1.41575	1.50351	0.063221	-0.22366	0.815748
Unigene9236	34.99	transport.misc	0	0.532348	2.04403	2.16062	-0.8314	0.464841
Unigene44708	34.99	transport.misc	0	0.162326	1.43316	1.76188	-0.396708	-0.420841
Unigene55266	35.1	not assigned.no ontology	0	2.06413	-0.232363	0.0584167	0.882037	3.09795
Unigene55814	35.1	not assigned.no ontology	0	-5.08746	3.54189	3.33039	1.3388	2.29624
Unigene48040	35.1	not assigned.no ontology	0	2.33298	4.97464	4.30378	3.82312	2.06111
Unigene39520	35.1	not assigned.no ontology	0	1.40028	3.98313	3.67571	2.75861	1.63443
Unigene46492	35.1	not assigned.no ontology	0	0.518401	1.0259	0.800368	2.04798	1.55918
Unigene16933	35.1	not assigned.no ontology	0	0.243454	1.26568	0.528882	0.608345	1.34392
Unigene50570	35.1	not assigned.no ontology	0	1.91396	2.14953	0.50696	0.696931	1.1375
Unigene22082	35.1	not assigned.no ontology	0	1.03489	0.621077	0.599969	0.501209	1.04023
Unigene3295	35.1	not assigned.no ontology	0	1.60796	2.49438	2.15668	1.37353	1.00364
Unigene43404	35.1	not assigned.no ontology	0	3.1861	1.45372	1.76184	1.15826	0.957565
Unigene54947	35.1	not assigned.no ontology	0	1.23822	1.37336	1.54734	1.75303	0.902055
Unigene51145	35.1	not assigned.no ontology	0	1.05694	1.59499	1.59346	1.27806	0.849545
Unigene16626	35.1	not assigned.no ontology	0	1.8153	0.815304	0.920114	0.241621	0.810767
Unigene46376	35.1	not assigned.no ontology	0	3.05755	3.63308	3.26896	1.57936	0.802554
Unigene48429	35.1	not assigned.no ontology	0	1.86836	2.10512	1.4441	-0.00841224	0.723482
Unigene46803	35.1	not assigned.no ontology	0	0.396096	0.884697	1.35582	0.689785	0.697542
Unigene11954	35.1	not assigned.no ontology	0	1.29593	0.998389	0.494141	1.0707	0.680485
Unigene5044	35.1	not assigned.no ontology	0	1.03877	1.12268	1.55852	1.75235	0.637249
Unigene53162	35.1	not assigned.no ontology	0	-0.150858	0.894847	0.397166	1.31481	0.63489
Unigene12842	35.1	not assigned.no ontology	0	-0.0629313	1.60534	0.397335	-0.351927	0.611115
Unigene55944	35.1	not assigned.no ontology	0	0.662861	0.891722	0.911214	1.14188	0.499139
Unigene51679	35.1	not assigned.no ontology	0	0.888683	1.42089	0.814044	0.860863	0.479877
Unigene5478	35.1	not assigned.no ontology	0	0.168892	1.04186	0.234664	0.502578	0.452053
Unigene49715	35.1	not assigned.no ontology	0	1.71802	2.01947	2.52265	1.74322	0.415037
Unigene378	35.1	not assigned.no ontology	0	0.940683	1.43291	0.769797	0.463563	0.413191
Unigene46124	35.1	not assigned.no ontology	0	0.397365	1.21186	1.61714	0.923174	0.410337
Unigene42244	35.1	not assigned.no ontology	0	-0.378337	1.00435	0.697219	0.458798	0.391321
Unigene47544	35.1	not assigned.no ontology	0	1.42884	2.98956	1.63941	2.39759	0.365649
Unigene55762	35.1	not assigned.no ontology	0	1.01724	0.489599	0.165004	0.953692	0.342862
Unigene56262	35.1	not assigned.no ontology	0	1.084	-0.258068	0.00338793	0.802177	0.330046
Unigene55162	35.1	not assigned.no ontology	0	2.05755	1.76603	0.74366	0.253215	0.217591
Unigene44944	35.1	not assigned.no ontology	0	0.907299	1.63969	2.06338	0.439821	0.212153
Unigene9197	35.1	not assigned.no ontology	0	-0.108524	4.20625	2.40849	0.650809	0.176878
Unigene13623	35.1	not assigned.no ontology	0	0.835544	1.8533	0.672582	0.183149	0.147613
Unigene52564	35.1	not assigned.no ontology	0	-0.0527627	1.48884	0.313935	0.122206	0.147613
Unigene40729	35.1	not assigned.no ontology	0	0.490495	1.17603	0.418716	0.285324	0.142655
Unigene54724	35.1	not assigned.no ontology	0	1.59974	2.65827	1.98741	0.327488	0.132939
Unigene15198	35.1	not assigned.no ontology	0	1.00394	0.152634	0.422516	1.04277	-0.0190667
Unigene54966	35.1	not assigned.no ontology	0	1.04218	1.70929	1.19787	0.353888	-0.0459278
Unigene14249	35.1	not assigned.no ontology	0	0.891476	1.80436	0.646363	-0.138898	-0.0496308
Unigene50177	35.1	not assigned.no ontology	0	0.469795	0.091888	1.20151	0.212392	-0.0951572
Unigene53816	35.1	not assigned.no ontology	0	0.829792	0.246737	1.10149	0.824694	-0.12512
Unigene44319	35.1	not assigned.no ontology	0	1.74479	-0.0972972	-0.0778573	0.235771	-0.189661
Unigene37868	35.1	not assigned.no ontology	0	-0.237007	0.933742	1.27884	0.108264	-0.281136
Unigene33644	35.1	not assigned.no ontology	0	2.49757	3.08459	2.68697	1.10417	-0.464668
Unigene55579	35.1	not assigned.no ontology	0	2.40336	1.15014	0.0637256	-0.84986	-0.632268
Unigene49168	35.1	not assigned.no ontology	0	1.35	1.3299	1.12356	-0.145155	-0.76263
Unigene43130	35.1	not assigned.no ontology	0	0.15451	0.845672	1.41347	-0.245577	-0.786596
Unigene54712	35.1	not assigned.no ontology	0	0.0722283	1.38494	0.612605	0.612605	-0.93699
Unigene55149	35.1	not assigned.no ontology	0	2.58216	0.926882	0.4441	-0.519374	-1.03395
Unigene52489	35.1	not assigned.no ontology	0	0.027745	2.54712	1.39032	1.22039	-1.04264
Unigene36601	35.1	not assigned.no ontology	0	1.96096	3.70474	1.29078	-1.59904	-1.04264
Unigene38965	35.1	not assigned.no ontology	0	1.0614	1.42286	2.32923	0.632943	-1.23816
Unigene52146	35.1	not assigned.no ontology	0	1.19009	0.592719	1.80624	1.00485	-0.0474353
Unigene9695	35.1	not assigned.no ontology	0	0.634867	0.83399	-0.0455147	1.31053	0.638709
Unigene40556	35.1	not assigned.no ontology	0	3.63126	3.20663	1.52083	1.44606	1.41504
Unigene54267	35.1	not assigned.no ontology	0	2.29773	2.11487	2.49515	1.52808	0.493185
Unigene6272	35.1	not assigned.no ontology	0	2.33052	3.5115	2.74026	1.43643	1.15833
Unigene54691	35.1	not assigned.no ontology	0	2.20019	1.84664	1.71643	0.23725	0.672835
Unigene5070	35.1	not assigned.no ontology	0	1.07285	0.73056	1.0467	1.63756	0.68744
Unigene50260	35.1	not assigned.no ontology	0	0.898942	2.05928	1.59371	0.800311	0.703029
Unigene41180	35.1	not assigned.no ontology	0	1.2805	0.330605	0.548809	1.95322	0.895914
Unigene37722	35.1	not assigned.no ontology	0	1.05778	0.348606	-0.384819	0.133079	0.4686
Unigene54116	35.1	not assigned.no ontology	0	0.806811	3.03107	1.16016	1.05417	0.497341
Unigene55758	35.1	not assigned.no ontology	0	1.00369	0.788107	0.391799	-0.100703	-0.00623869
Unigene52439	35.1	not assigned.no ontology	0	2.26851	2.66746	1.52462	0.161647	-0.0677386
Unigene51842	35.1	not assigned.no ontology	0	1.11681	1.12281	0.454683	1.24564	0.652867
Unigene52521	35.1	not assigned.no ontology	0	0.386496	0.890362	0.405795	1.06047	1.15809
Unigene8192	35.1	not assigned.no ontology	0	2.1465	2.62619	1.76338	3.01107	1.68101
Unigene56606	35.1	not assigned.no ontology	0	1.40607	1.23726	1.15536	0.580736	0.335842
Unigene13336	35.1	not assigned.no ontology	0	0.476438	1.12629	1.45467	0.57447	1.08253
Unigene56671	35.1	not assigned.no ontology	0	1.16333	0.121609	0.172533	0.853209	1.25951
Unigene56007	35.1	not assigned.no ontology	0	1.04838	0.767631	0.647934	0.587829	-0.406454
Unigene52436	35.1	not assigned.no ontology	0	0.402183	1.00778	0.979884	-0.0106519	0.54637
Unigene53210	35.1	not assigned.no ontology	0	-0.0777066	0.67947	0.03526	0.859083	1.13493
Unigene16712	35.1	not assigned.no ontology	0	0.949198	1.02129	0.297538	0.976967	0.559427
Unigene56663	35.1	not assigned.no ontology	0	1.79535	1.3736	-0.469179	-0.758379	0.116703
Unigene44641	35.1	not assigned.no ontology	0	0.616726	0.238959	0.589182	1.24859	0.31939
Unigene31420	35.1	not assigned.no ontology	0	0.713471	1.12084	0.813686	0.597026	0.561897
Unigene5889	35.1	not assigned.no ontology	0	1.00587	0.488597	0.437405	-0.128385	0.257798
Unigene50471	35.1	not assigned.no ontology	0	0.884689	1.88971	0.561322	-0.403142	0.452053
Unigene52704	35.1	not assigned.no ontology	0	1.04425	1.67749	1.36377	1.15347	0.941494
Unigene15392	35.1	not assigned.no ontology	0	1.56531	0.783867	1.41347	1.75442	1.1394
Unigene48423	35.1	not assigned.no ontology	0	1.26956	1.59389	1.58117	1.55012	0.421478
Unigene45422	35.1	not assigned.no ontology	0	0.844508	1.55752	1.04427	1.7332	0.860718
Unigene52237	35.1	not assigned.no ontology	0	1.73095	0.939811	0.0629182	-0.772411	-0.687104
Unigene47573	35.1	not assigned.no ontology	0	-0.795163	0.565587	0.479781	1.43263	0.5747
Unigene48391	35.1	not assigned.no ontology	0	0.490297	0.110082	0.0925758	1.57411	0.798793
Unigene41531	35.1	not assigned.no ontology	0	1.02744	3.79079	5.65604	4.44435	4.02216
Unigene5551	35.1	not assigned.no ontology	0	0.125531	0.389817	1.33238	0.564046	1.97436
Unigene56489	35.1	not assigned.no ontology	0	-0.261568	0.606811	0.230129	1.7856	0.350123
Unigene30331	35.1	not assigned.no ontology	0	0.654613	1.91617	1.98362	1.82191	0.957495
Unigene39030	35.1	not assigned.no ontology	0	0.280354	1.1989	0.950009	0.282074	-0.668901
Unigene8443	35.1	not assigned.no ontology	0	0.390206	0.301098	-0.217477	2.45719	-0.0450097
Unigene37235	35.1	not assigned.no ontology	0	-0.459658	1.10238	0.266711	1.1118	0.00325543
Unigene15764	35.1	not assigned.no ontology	0	0.486805	1.41504	1.13062	0.517465	0.340783
Unigene50387	35.1	not assigned.no ontology	0	1.183	2.24772	2.56822	0.481964	-0.00334344
Unigene52876	35.1	not assigned.no ontology	0	-0.115272	1.15839	0.591513	-0.240561	-0.487398
Unigene11012	35.1.1	not assigned.no ontology.ABC1 family protein	0	1.6419	0.540133	0.648588	-0.687862	0.27518
Unigene54131	35.1.1	not assigned.no ontology.ABC1 family protein	0	1.5322	0.307509	0.579639	0.404036	0.419017
Unigene55296	35.1.19	not assigned.no ontology.C2 domain-containing protein	0	1.49757	0.367209	0.176878	0.989508	0.828113
Unigene45904	35.1.19	not assigned.no ontology.C2 domain-containing protein	0	1.50497	0.807355	1.41299	0.17148	0.623607
Unigene47835	35.1.40	not assigned.no ontology.glycine rich proteins	0	-0.281976	1.64134	0.231326	1.03358	0.346803
Unigene15298	35.1.41	not assigned.no ontology.hydroxyproline rich proteins	0	1.51216	0.8364	0.478892	0.589182	-0.135477
Unigene42571	35.1.41	not assigned.no ontology.hydroxyproline rich proteins	0	0.671783	0.95942	0.610204	1.42916	0.883765
Unigene40264	35.1.42	not assigned.no ontology.proline rich family	0	2.30609	1.15839	1.7046	2.34537	0.868638
Unigene51905	35.1.5	not assigned.no ontology.pentatricopeptide (PPR) repeat-containing protein	0	3.34003	2.62462	2.4527	0.488238	-0.0450097
Unigene45808	35.1.5	not assigned.no ontology.pentatricopeptide (PPR) repeat-containing protein	0	0.973129	2.21021	1.92587	1.30304	0.768068
Unigene56354	35.1.8	not assigned.no ontology.BSD domain-containing protein	0	1.46993	1.21945	0.706411	0.477859	-0.263328
Unigene55706	35.2	not assigned.unknown	0	2.60716	1.76849	1.55102	0.480626	2.59054
Unigene55145	35.2	not assigned.unknown	0	1.94877	2.48662	2.87523	1.25322	2.4926
Unigene54720	35.2	not assigned.unknown	0	2.6199	3.54189	3.88982	3.53459	2.4361
Unigene46792	35.2	not assigned.unknown	0	0.0998639	3.08079	3.13672	1.80946	2.05791
Unigene44332	35.2	not assigned.unknown	0	2.20716	3.60254	1.88982	0.584963	1.97863
Unigene52712	35.2	not assigned.unknown	0	2.69769	2.57899	3.00743	2.42543	1.84269
Unigene4049	35.2	not assigned.unknown	0	-0.639118	0.343034	2.12537	1.57225	1.57989
Unigene327	35.2	not assigned.unknown	0	0.0895312	0.271805	0.943944	1.46741	1.32017
Unigene47545	35.2	not assigned.unknown	0	0.519212	0.608771	0.416779	2.03783	1.1593
Unigene49995	35.2	not assigned.unknown	0	1.70366	1.40226	0.504963	1.04131	1.15051
Unigene55176	35.2	not assigned.unknown	0	0.760892	1.756	1.47623	1.47588	1.12033
Unigene51312	35.2	not assigned.unknown	0	4.39232	5.13643	4.3662	2.23577	1.12029
Unigene29151	35.2	not assigned.unknown	0	0.806811	1.60512	-0.588774	-0.221758	1.11167
Unigene49000	35.2	not assigned.unknown	0	1.24351	1	1.06373	2.31259	1.10758
Unigene55317	35.2	not assigned.unknown	0	0.429951	1.11381	0.250127	0.228785	1.10259
Unigene47274	35.2	not assigned.unknown	0	1.17564	1.75679	1.11746	1.37752	1.06301
Unigene33133	35.2	not assigned.unknown	0	1.21552	0.949056	0.417435	1.01229	1.04589
Unigene47541	35.2	not assigned.unknown	0	0.312342	1.35872	0.425153	1.3343	0.973484
Unigene31841	35.2	not assigned.unknown	0	1.40028	3.03726	2.79048	2.06158	0.95744
Unigene54821	35.2	not assigned.unknown	0	1.33856	1.1251	0.868755	1.96562	0.954871
Unigene51830	35.2	not assigned.unknown	0	0.123382	2.34239	1.22331	1.37752	0.954196
Unigene4309	35.2	not assigned.unknown	0	0.724765	2.12014	1.35496	1.77444	0.953706
Unigene42503	35.2	not assigned.unknown	0	0.0207586	1.24462	2.10822	0.692375	0.952171
Unigene49917	35.2	not assigned.unknown	0	2.454	2.96836	2.20784	1.34792	0.951501
Unigene53948	35.2	not assigned.unknown	0	0.491126	0.643129	-0.141142	1.41821	0.921594
Unigene50110	35.2	not assigned.unknown	0	-0.0191088	0.102439	-0.307587	1.48678	0.86021
Unigene9131	35.2	not assigned.unknown	0	0.133062	-0.131245	0.563901	1.76184	0.830075
Unigene53817	35.2	not assigned.unknown	0	2.04672	2.43966	3.16779	1.95846	0.744265
Unigene41941	35.2	not assigned.unknown	0	0.606747	3.11156	2.75067	2.01785	0.734569
Unigene52907	35.2	not assigned.unknown	0	1.16232	1.51809	1.30821	0.648869	0.729457
Unigene16029	35.2	not assigned.unknown	0	2.0879	2.21267	1.59361	1.68722	0.7107
Unigene55251	35.2	not assigned.unknown	0	2.12611	1.40808	3.05445	2.30518	0.691878
Unigene13083	35.2	not assigned.unknown	0	-0.219286	1.21826	2.01839	0.591568	0.686997
Unigene56962	35.2	not assigned.unknown	0	0.113981	1.19943	0.864537	0.56144	0.655784
Unigene51516	35.2	not assigned.unknown	0	1.87302	3.46341	3.08934	2.33857	0.649901
Unigene54441	35.2	not assigned.unknown	0	0.456825	1.64005	1.23088	1.04734	0.63489
Unigene55044	35.2	not assigned.unknown	0	1.12851	1.26651	0.299654	-0.0378285	0.605721
Unigene41548	35.2	not assigned.unknown	0	2.16062	1.09236	-0.163976	0.347923	0.604699
Unigene38620	35.2	not assigned.unknown	0	2.33985	3.24045	1.27213	-0.127875	0.576349
Unigene45822	35.2	not assigned.unknown	0	0.684826	1.52463	0.49873	-0.189132	0.566794
Unigene60	35.2	not assigned.unknown	0	1.82221	4.08377	4.25232	2.15826	0.535332
Unigene43546	35.2	not assigned.unknown	0	2.71802	2.08623	2.45372	0.798366	0.535332
Unigene18109	35.2	not assigned.unknown	0	1.44132	1.72734	0.612584	-0.782572	0.527372
Unigene4475	35.2	not assigned.unknown	0	-0.00226305	-0.328728	1.02411	0.939975	0.499571
Unigene16263	35.2	not assigned.unknown	0	0.137504	1.29123	0.407424	1.81385	0.49084
Unigene554	35.2	not assigned.unknown	0	1.31597	0.619396	0.780539	0.116239	0.487469
Unigene45624	35.2	not assigned.unknown	0	0.687117	1.52947	0.743604	-0.195096	0.450145
Unigene50144	35.2	not assigned.unknown	0	-0.199246	1.06441	1.48928	0.317025	0.444402
Unigene46485	35.2	not assigned.unknown	0	0.462831	2.12835	2.03522	0.933151	0.419412
Unigene3536	35.2	not assigned.unknown	0	0.910188	2.24045	1.06346	0.503605	0.362001
Unigene15961	35.2	not assigned.unknown	0	0.570037	1.10262	1.12405	0.831438	0.360852
Unigene53548	35.2	not assigned.unknown	0	1.29534	1.15493	1.27304	0.122615	0.347299
Unigene50409	35.2	not assigned.unknown	0	0.944736	1.16993	-0.471118	0.540274	0.312468
Unigene49712	35.2	not assigned.unknown	0	0.689071	0.528606	0.537175	1.28965	0.308539
Unigene50016	35.2	not assigned.unknown	0	-0.577632	0.95813	0.262846	1.49396	0.284358
Unigene18699	35.2	not assigned.unknown	0	2.77106	1.31774	2.76184	2.57447	0.283793
Unigene56392	35.2	not assigned.unknown	0	1.73377	1.35969	1.73736	1.08887	0.261705
Unigene50763	35.2	not assigned.unknown	0	0.631442	1.4161	0.121114	0.074854	0.245859
Unigene34069	35.2	not assigned.unknown	0	1.76364	2.23987	2.87819	1.82803	0.224553
Unigene49753	35.2	not assigned.unknown	0	2.82876	1.58496	1.32862	1.12832	0.217591
Unigene33329	35.2	not assigned.unknown	0	-0.0861566	0.0696682	1.35964	-0.168844	0.204046
Unigene27385	35.2	not assigned.unknown	0	-0.547298	1.46524	0.97642	1.73524	0.188947
Unigene20225	35.2	not assigned.unknown	0	0.941106	1.2758	1.03844	0.921436	0.183963
Unigene16850	35.2	not assigned.unknown	0	1.42626	0.690497	0.887873	1.19687	0.161312
Unigene35524	35.2	not assigned.unknown	0	1.48753	1.16287	0.686808	-0.220697	0.120339
Unigene44590	35.2	not assigned.unknown	0	2.20769	0.286118	-0.298844	0.141728	0.10758
Unigene44941	35.2	not assigned.unknown	0	0.134849	0.517035	1.07424	0.244545	0.0819217
Unigene55333	35.2	not assigned.unknown	0	0.904379	1.10968	0.635637	-0.266803	0.00729952
Unigene42502	35.2	not assigned.unknown	0	3.12448	3.26373	4.11967	3.3714	-0.0339473
Unigene46523	35.2	not assigned.unknown	0	2.34357	3.17086	2.8323	1.3152	-0.0425605
Unigene2992	35.2	not assigned.unknown	0	1.19908	0.898869	0.649538	0.668974	-0.0453537
Unigene56640	35.2	not assigned.unknown	0	0.148414	0.774701	1.16227	0.0878728	-0.0630898
Unigene41379	35.2	not assigned.unknown	0	-0.0290397	0.97429	1.32975	0.415037	-0.0696055
Unigene52853	35.2	not assigned.unknown	0	0.0748025	1.22501	0.981548	0.471775	-0.0861743
Unigene85	35.2	not assigned.unknown	0	0.794775	1.5823	0.672582	1.70595	-0.116142
Unigene55033	35.2	not assigned.unknown	0	0.420412	1.06231	0.699941	0.272968	-0.116227
Unigene40299	35.2	not assigned.unknown	0	0.264341	2.07387	1.31038	0.769526	-0.139858
Unigene52966	35.2	not assigned.unknown	0	0.891476	1.05471	1.97007	0.491388	-0.169925
Unigene44993	35.2	not assigned.unknown	0	0.606949	0.681976	1.21062	0.542376	-0.187627
Unigene12596	35.2	not assigned.unknown	0	0.483148	1.36047	1.16371	0.882778	-0.228383
Unigene52415	35.2	not assigned.unknown	0	0.770358	1.02382	1.14158	0.574074	-0.246089
Unigene46654	35.2	not assigned.unknown	0	1.27764	2.04446	1.83817	0.764887	-0.249443
Unigene21372	35.2	not assigned.unknown	0	0.147613	1.75518	-0.242458	0.598186	-0.266226
Unigene51853	35.2	not assigned.unknown	0	1.3732	-0.0450097	0.147318	0.683294	-0.275894
Unigene48129	35.2	not assigned.unknown	0	0.0533632	1.01456	0.522289	1.10968	0.760607
Unigene11920	35.2	not assigned.unknown	0	1.00089	0.325127	-0.032381	1.04811	-0.31483
Unigene45544	35.2	not assigned.unknown	0	0.682398	1.2691	-0.0887334	-0.232989	-0.342392
Unigene48901	35.2	not assigned.unknown	0	2.10336	2.08377	1.23133	0.692375	-0.464668
Unigene3117	35.2	not assigned.unknown	0	1.33856	1.16605	0.870663	1.63294	1.61713
Unigene16107	35.2	not assigned.unknown	0	0.76902	1.15311	0.836417	0.531004	-0.594527
Unigene43088	35.2	not assigned.unknown	0	0.393394	1.1973	0.941153	0.137915	-0.610053
Unigene15872	35.2	not assigned.unknown	0	1.21132	1.02393	-0.210912	-0.710932	-0.616671
Unigene51399	35.2	not assigned.unknown	0	1.7323	2.54326	1.5678	1.4364	-0.632268
Unigene52215	35.2	not assigned.unknown	0	3.25322	0.260236	1.06559	0.260236	-0.782409
Unigene11536	35.2	not assigned.unknown	0	1.25405	0.39927	1.13805	-0.357459	-0.855183
Unigene49773	35.2	not assigned.unknown	0	0.342687	0.902703	2.34886	1.37932	-1.04244
Unigene44735	35.2	not assigned.unknown	0	3.59418	2.65271	1.27684	-0.0280144	-5.70044
Unigene46895	35.2	not assigned.unknown	0	1.55806	2.7295	1.91293	1.01806	0.23737
Unigene56809	35.2	not assigned.unknown	0	1.85709	3.11188	2.46177	1.17278	0.0630098
Unigene15104	35.2	not assigned.unknown	0	1.81641	3.49846	2.25268	1.45425	1.50112
Unigene50000	35.2	not assigned.unknown	0	4.55883	2.24045	1.29462	0.682493	0.955857
Unigene50788	35.2	not assigned.unknown	0	1.45871	0.361241	-0.522566	0.45435	-0.629481
Unigene15291	35.2	not assigned.unknown	0	1.27781	2.31746	0.960472	-0.750022	0.366896
Unigene40208	35.2	not assigned.unknown	0	1.09991	0.934033	1.30883	1.07187	1.20015
Unigene52633	35.2	not assigned.unknown	0	0.807698	1.91383	1.6088	0.182635	0.381356
Unigene50939	35.2	not assigned.unknown	0	1.04264	1.90766	2.12433	1.301	0.97966
Unigene43348	35.2	not assigned.unknown	0	2.14375	1.61849	1.11778	0.770105	0.848662
Unigene36237	35.2	not assigned.unknown	0	2.16467	1.25423	1.15327	-1.7261	-0.572299
Unigene8766	35.2	not assigned.unknown	0	0.953785	1.41663	0.470799	-0.533145	-0.143337
Unigene39462	35.2	not assigned.unknown	0	1.38408	2.3775	2.152	1.38254	1.4984
Unigene44719	35.2	not assigned.unknown	0	0.921179	1.11321	1.2511	0.501497	-0.552025
Unigene50214	35.2	not assigned.unknown	0	1.23465	2.36987	1.77103	-0.191942	-0.324392
Unigene55099	35.2	not assigned.unknown	0	1.13925	0.911473	0.253876	0.535006	0.609671
Unigene16934	35.2	not assigned.unknown	0	1.89148	1.93587	0.608009	1.61371	0.794353
Unigene6836	35.2	not assigned.unknown	0	1.04629	1.6211	0.606866	0.958462	0.938599
Unigene41347	35.2	not assigned.unknown	0	1.42478	0.583142	0.347533	0.676024	0.735145
Unigene7406	35.2	not assigned.unknown	0	1.27759	1.70358	1.6507	0.481284	0.496024
Unigene47549	35.2	not assigned.unknown	0	2.00458	1.18113	1.14906	0.870327	0.300936
Unigene56649	35.2	not assigned.unknown	0	1.67449	2.31752	1.81362	0.827323	0.834741
Unigene16779	35.2	not assigned.unknown	0	1.73725	1.94711	1.58063	0.506907	0.141433
Unigene55326	35.2	not assigned.unknown	0	1.26992	1.32531	0.415482	0.774564	0.497833
Unigene39793	35.2	not assigned.unknown	0	1.61327	0.79783	-0.0129197	0.457286	0.160126
Unigene9942	35.2	not assigned.unknown	0	1.34656	2.60826	1.82768	0.881833	0.88959
Unigene53223	35.2	not assigned.unknown	0	1.00978	1.43769	0.355343	-0.718587	-0.531748
Unigene9847	35.2	not assigned.unknown	0	0.184745	0.966966	0.176657	1.05674	0.318486
Unigene50195	35.2	not assigned.unknown	0	3.57096	2.24462	1.52083	0.31774	0.535332
Unigene51137	35.2	not assigned.unknown	0	0.671783	2.07668	0.725571	-0.142094	-0.0205161
Unigene57029	35.2	not assigned.unknown	0	0.865923	0.954088	1.18804	1.35698	0.355673
Unigene56337	35.2	not assigned.unknown	0	0.58972	0.969502	1.0768	0.292728	-0.262293
Unigene40273	35.2	not assigned.unknown	0	1.34817	0.844896	1.11	0.291786	-0.460826
Unigene55504	35.2	not assigned.unknown	0	0.824464	-0.147695	0.49068	0.786293	1.01239
Unigene43240	35.2	not assigned.unknown	0	0.968071	1.51807	1.45314	0.424102	0.131086
Unigene34714	35.2	not assigned.unknown	0	1.48904	1.32642	-1.18743	-0.0226754	-0.386266
Unigene46216	35.2	not assigned.unknown	0	1.25492	1.95649	1.80011	0.962335	0.286593
Unigene38914	35.2	not assigned.unknown	0	1.29587	0.509213	0.483053	0.91808	0.742857
Unigene56032	35.2	not assigned.unknown	0	1.57597	0.804365	1.13805	0.922537	0.572965
Unigene51324	35.2	not assigned.unknown	0	1.97005	1.69094	1.59406	2.25694	0.913867
Unigene47431	35.2	not assigned.unknown	0	1.01891	1.64827	1.1905	0.337828	-0.416307
Unigene46876	35.2	not assigned.unknown	0	0.621382	1.07028	1.16084	0.514662	-0.0489525
Unigene27468	35.2	not assigned.unknown	0	1.33856	2.20663	2.15122	0.8971	1.1251
Unigene54101	35.2	not assigned.unknown	0	1.34656	2.32622	1.91007	0.474122	-0.221596
Unigene56372	35.2	not assigned.unknown	0	0.674743	0.916426	1.25238	0.428103	0.305738
Unigene16703	35.2	not assigned.unknown	0	1.06405	0.703096	0.347533	0.974302	0.132035
Unigene14886	35.2	not assigned.unknown	0	0.616939	1.88687	0.775253	1.54137	0.463485
Unigene48705	35.2	not assigned.unknown	0	-0.478206	1.14308	-0.432248	1.08804	0.582884
Unigene56642	35.2	not assigned.unknown	0	0.674837	0.14238	0.513144	1.16045	1.28793
Unigene53284	35.2	not assigned.unknown	0	0.989508	1.02385	0.998431	1.57973	0.413469
Unigene33068	35.2	not assigned.unknown	0	1.28951	2.16605	-1.52356	-0.4267	0.176878
Unigene53518	35.2	not assigned.unknown	0	1.17168	0.64474	1.00787	0.564829	1.25935
Unigene38813	35.2	not assigned.unknown	0	0.118164	1.12166	1.10126	-0.270044	-0.50656
Unigene18991	35.2	not assigned.unknown	0	1.07485	0.775044	0.857451	1.11561	-0.26748
Unigene45295	35.2	not assigned.unknown	0	0.325916	0.234465	0.654797	1.27112	1.32193
Unigene50321	35.2	not assigned.unknown	0	-0.330319	1.30292	1.31786	1.04993	-0.316857
Unigene44480	35.2	not assigned.unknown	0	0.410594	1.35683	0.71962	0.478892	-0.317287
Unigene35821	35.2	not assigned.unknown	0	2.24273	1.12029	0.899504	-0.174412	0.276413
Unigene7657	35.2	not assigned.unknown	0	0.808001	0.718761	1.06305	1.13791	0.0662917
Unigene491	35.2	not assigned.unknown	0	0.900722	1.63134	0.313826	1.3115	0.183963
Unigene53753	35.2	not assigned.unknown	0	0.826149	2.0259	1.72647	1.76184	0.891476
Unigene56794	35.2	not assigned.unknown	0	1.30214	1.36842	0.79596	0.924348	0.562486
Unigene55881	35.2	not assigned.unknown	0	-0.725825	2.43482	0.74366	1.48063	0.639824
Unigene44780	35.2	not assigned.unknown	0	0.664592	1.39327	1.62739	0.0813499	-1.57048
Unigene48404	35.2	not assigned.unknown	0	1.27377	0.949704	0.904571	-1.03074	-0.163151
Unigene13521	35.2	not assigned.unknown	0	-0.568183	1.13041	0.622149	0.222602	0.00439623
Unigene32715	35.2	not assigned.unknown	0	-0.113003	1.11639	1.27375	1.15808	-0.106132
Unigene54469	35.2	not assigned.unknown	0	0.927402	1.19011	2.05148	1.46452	0.104615
Unigene56034	35.2	not assigned.unknown	0	0.407045	0.512779	1.19538	0.120374	-0.483038
Unigene47266	35.2	not assigned.unknown	0	0.377054	0.942027	1.28936	1.18006	0.271167
Unigene53365	4.12	glycolysis.enolase	0	1.10899	0.118411	0.32621	0.159253	0.276135
Unigene49040	4.13	glycolysis.PK	0	1.60077	2.54466	2.20784	1.42543	1.9515
Unigene55628	4.14	glycolysis.PEPCase	0	2.16062	2.31476	2.42321	1.49899	0.604699
Unigene51466	4.2	glycolysis.PGM	0	1.648	0.0982066	-0.0798857	0.455804	0.317138
Unigene6437	5.3	fermentation.ADH	0	4.97076	4.97639	5.84792	2.73999	-8.27612
Unigene8777	6.9	gluconeogenese/ glyoxylate cycle.isocitrate lyase	0	-1.36441	0.105534	1.65003	1.29068	2.80919
Unigene37944	7.1.1	OPP.oxidative PP.G6PD	0	2.33985	0.6885	0.754888	0.37752	0.777608
Unigene47160	7.2.2	OPP.non-reductive PP.transaldolase	0	1.8419	0.468769	0.269461	-0.709323	0.253341
Unigene51975	8.1.1.2	TCA / org. transformation.TCA.pyruvate DH.E2	0	1.55936	0.824115	0.247727	0.231607	-0.18235
Unigene49111	8.2.10	TCA / org. transformation.other organic acid transformaitons.malic	0	1.848	2.50195	2.02537	1.2823	0.59424
Unigene46863	8.2.9	TCA / org. transformation.other organic acid transformaitons.cyt MDH	0	1.55042	0.784572	1.10542	0.865983	1.0726
Unigene40335	9.3	mitochondrial electron transport / ATP synthesis.electron transfer flavoprotein	0	-0.124806	1.92747	1.67133	-0.945257	-2.43376
Unigene33695	9.4	mitochondrial electron transport / ATP synthesis.alternative oxidase	0	2.6199	3.92376	2.98935	2.46713	3.4975
Name	--	--	0hs	0h-Rvs3h-R	0h-Rvs12h-R	0h-Rvs24h-R	0h-Rvs3d-R	0h-Rvs7d-R
Unigene26978	--	--	0	1.75077	4.21245	5.23914	4.44167	4.14348
Unigene13359	--	--	0	0.244237	3.8786	3.99298	4.49837	3.37555
Unigene33430	--	--	0	0.953971	2.99651	4.77717	3.92719	3.16294
Unigene44112	--	--	0	0.703018	2	2.6044	3.02906	2.9937
Unigene38711	--	--	0	3.68072	3.71989	3.16993	3.53459	2.88408
Unigene9596	--	--	0	0.822213	0.798366	2.0614	3.63294	2.81034
Unigene10008	--	--	0	4.01037	4.18678	3.86371	2.92161	2.75489
Unigene26160	--	--	0	1.01381	3.68973	1.05445	2.39759	2.68326
Unigene5896	--	--	0	1.02495	0.260236	0.551015	1.25322	2.63713
Unigene27473	--	--	0	2.68636	-0.260236	1.18386	1.73135	2.58496
Unigene3676	--	--	0	0.281094	0.768492	-0.934412	1.42548	2.4441
Unigene50982	--	--	0	2.94702	2.40285	2.63941	3.04103	2.2711
Unigene17338	--	--	0	1.1194	1.61725	1.24524	2.11563	2.26193
Unigene17326	--	--	0	0.764711	0.589624	0.290779	2.83706	2.23236
Unigene19527	--	--	0	0.966185	2.21801	2.47605	1.40315	2.21561
Unigene21090	--	--	0	4.17914	4.3589	4.32885	2.98255	2.16993
Unigene11336	--	--	0	0.550424	2.35323	1.80336	1.57562	2.14384
Unigene30149	--	--	0	2.76553	3.46632	3.54389	3.36014	2.0776
Unigene10020	--	--	0	1.2303	3.16065	1.63941	0.986061	2.06111
Unigene36714	--	--	0	0.598835	0.31774	2.10822	1.15826	1.99738
Unigene32257	--	--	0	0.986664	5.18763	5.40122	4.04634	1.96911
Unigene44091	--	--	0	1.10579	3.53623	2.84422	2.27518	1.95487
Unigene29588	--	--	0	0.334419	2.58147	2.64636	2.84567	1.95217
Unigene4982	--	--	0	-1.36441	1.822	2.8401	2.14829	1.87036
Unigene36730	--	--	0	-0.691162	0	1.14384	0.865983	1.80868
Unigene20610	--	--	0	1.28951	1.31774	1.0614	1.92673	1.79435
Unigene14163	--	--	0	0.812528	-0.152934	0.649538	1.71305	1.74836
Unigene9928	--	--	0	0.428843	0.408085	0.791413	3.15131	1.68326
Unigene15303	--	--	0	1.9249	3.1676	1.0614	1.98951	1.65303
Unigene47879	--	--	0	0.0166787	3.43327	4.04846	1.99159	1.63443
Unigene30111	--	--	0	0.31262	-0.16926	1.16442	0.52993	1.6031
Unigene12639	--	--	0	1.64586	1.95789	0.768786	0.825079	1.58282
Unigene14044	--	--	0	-0.107003	0.093181	0.022738	0.89731	1.57153
Unigene17872	--	--	0	0.565342	1.0446	1.31807	1.90394	1.57139
Unigene34077	--	--	0	1.05927	0.15014	0.215729	2.19657	1.5678
Unigene25889	--	--	0	3.43217	4.44392	4.03924	2.17932	1.55639
Unigene37202	--	--	0	-5.08746	5.26568	4.54371	1.81943	1.55639
Unigene6569	--	--	0	2.74366	3.29312	1.99159	1.91803	1.54528
Unigene10591	--	--	0	1.43468	3.09565	2.5678	2.06817	1.54086
Unigene10086	--	--	0	3.51145	5.21245	4.64052	1.20645	1.52838
Unigene25681	--	--	0	0.772801	1.7693	0.966479	1.8973	1.52658
Unigene40569	--	--	0	-0.278003	-0.339684	0.694477	0.858114	1.51918
Unigene32643	--	--	0	1.01643	1.78947	2.70223	2.13936	1.51593
Unigene50529	--	--	0	1.52804	1.7907	1.61261	2.14829	1.46411
Unigene13719	--	--	0	0.522578	-0.235264	1.67411	1.30327	1.4312
Unigene8720	--	--	0	2.29593	3.0397	4.40301	3.19687	1.42387
Unigene49967	--	--	0	1.69786	0.768492	1.83348	2.64788	1.39072
Unigene11414	--	--	0	1.30299	2.86732	2.93313	1.38132	1.37932
Unigene32076	--	--	0	0.206221	1.1249	0.28292	0.511403	1.36687
Unigene9538	--	--	0	3.33298	2.10692	-0.530515	1.56635	1.36565
Unigene10847	--	--	0	-0.364702	-0.259279	1.51113	2.24455	1.36044
Unigene43303	--	--	0	0.981058	1.37529	0.911622	1.50028	1.35908
Unigene703	--	--	0	-1.75881	0.484763	1.36044	0.761155	1.34589
Unigene8087	--	--	0	0.0166787	2.43482	2.79048	2.3152	1.33529
Unigene46830	--	--	0	0.158698	-0.739764	2.17179	1.47762	1.33529
Unigene34790	--	--	0	1.46701	1.29834	1.79858	1.32749	1.33192
Unigene18957	--	--	0	1.9164	1.85859	1.61047	1.47817	1.31967
Unigene34009	--	--	0	0.0184963	0.636765	1.94062	1.14173	1.30884
Unigene1315	--	--	0	0.612977	4.51059	4.83883	3.33039	1.30485
Unigene49745	--	--	0	1.87928	1.69161	2.45206	1.57469	1.29659
Unigene50308	--	--	0	1.30574	1.39084	1.59217	1.57253	1.28556
Unigene31945	--	--	0	-0.34455	0.19651	1.43617	0.441876	1.28556
Unigene27498	--	--	0	2.41111	2.58147	2.52083	2.89429	1.27518
Unigene15054	--	--	0	2.41111	0	1.76184	2.68914	1.27518
Unigene8881	--	--	0	0.822213	1.1676	1.23133	2.07635	1.27518
Unigene34495	--	--	0	-0.135832	1.67546	1.4689	1.50028	1.27518
Unigene27151	--	--	0	1.86118	1.35013	1.37302	2.48122	1.26381
Unigene48975	--	--	0	0.0191936	0.998389	0.574188	1.43939	1.25469
Unigene51154	--	--	0	1.3961	1.1989	1.82811	0.711655	1.24727
Unigene17547	--	--	0	0.21042	2.5074	3.22961	1.34792	1.23088
Unigene7965	--	--	0	1.01732	2.63444	1.77548	1.72577	1.21039
Unigene21633	--	--	0	1.52804	2.25199	1.40939	2.0176	1.20945
Unigene32746	--	--	0	0.809194	0.852641	1.70341	1.55678	1.18558
Unigene7491	--	--	0	2.48342	1.22639	1.48342	1.80134	1.18386
Unigene5618	--	--	0	0.535897	1.50914	0.424054	1.7399	1.17944
Unigene37096	--	--	0	0.646758	-0.237998	0.40116	0.564829	1.15689
Unigene6570	--	--	0	1.30889	2.55213	1.27781	2.2171	1.14968
Unigene5485	--	--	0	1.58385	0.440749	0.629999	1.27636	1.11882
Unigene39588	--	--	0	0.234562	-0.071751	0.250994	0.883631	1.08127
Unigene27260	--	--	0	0.0645849	0.533274	0.159079	1.16973	1.08066
Unigene26881	--	--	0	2.00461	2.75341	2.34777	2.01018	1.07488
Unigene35270	--	--	0	-0.198965	1.63444	-0.106022	1.40367	1.06917
Unigene26665	--	--	0	1.36019	0.40377	1.19235	1.08582	1.06711
Unigene15704	--	--	0	-0.0629313	1.60534	1.36867	1.23116	1.06241
Unigene6616	--	--	0	1.84717	-0.366293	-0.142532	-0.144586	1.04755
Unigene35242	--	--	0	0.194	0.243271	-0.333207	0.87883	1.045
Unigene17202	--	--	0	1.60062	0.931154	0.86086	0.923511	1.04472
Unigene40914	--	--	0	4.52154	3.48709	3.62323	1.34593	1.03221
Unigene43025	--	--	0	0.818809	0.0604713	-0.176946	0.859287	1.02707
Unigene7210	--	--	0	0.835544	2.02323	-0.0798857	0.574296	1.00497
Unigene25753	--	--	0	0.279796	0.445777	0.965798	1.27124	1.00313
Unigene40949	--	--	0	1.22308	0.636051	0.754232	1.05677	0.981384
Unigene21282	--	--	0	1.62678	5.35755	5.1711	3.17932	0.978626
Unigene17053	--	--	0	1.06003	1.17988	0.819732	0.833826	0.968409
Unigene12391	--	--	0	2.50743	2.9639	3.06759	1.48063	0.95744
Unigene28348	--	--	0	0.504473	2.07159	1.26722	1.3714	0.95744
Unigene51148	--	--	0	1.0614	1.7787	1.23355	0.743225	0.954871
Unigene36534	--	--	0	1.71802	1.11387	2.50004	0.724366	0.953971
Unigene31294	--	--	0	2.00587	2.31879	2.81777	1.63294	0.953522
Unigene33259	--	--	0	0.476438	1.63967	2.87019	1.4499	0.952171
Unigene32004	--	--	0	-0.0300004	1.04321	0.109131	0.96586	0.942877
Unigene10581	--	--	0	1.01782	1.476	0.737364	1.50437	0.937906
Unigene24815	--	--	0	-0.154328	1.60801	-0.30117	1.2114	0.91261
Unigene41432	--	--	0	1.01803	1.2806	0.885336	1.55868	0.906332
Unigene15553	--	--	0	1.25704	2.16926	1.87338	0.884772	0.904094
Unigene51858	--	--	0	-0.758813	1.18405	0.700261	1.47727	0.892727
Unigene43324	--	--	0	1.469	1.81362	0.902191	0.94851	0.873669
Unigene25392	--	--	0	0.364434	1.81579	0.749206	0.913666	0.873382
Unigene28928	--	--	0	1.62992	1.48109	1.53939	-0.18884	0.868063
Unigene34030	--	--	0	1.39413	0.617675	0.804409	1.26293	0.859466
Unigene23613	--	--	0	0.0643544	0.509689	0.768261	1.02613	0.843983
Unigene40753	--	--	0	3.05328	4.33795	3.2398	3.02603	0.837061
Unigene43884	--	--	0	1.2402	1.73278	1.28379	0.989508	0.830075
Unigene23232	--	--	0	-0.440597	0.76013	1.23325	1.26407	0.819468
Unigene37617	--	--	0	1.299	2.73187	2.21252	1.64362	0.79447
Unigene39934	--	--	0	0.0547195	0.241347	2.82652	0.98932	0.793662
Unigene23087	--	--	0	0.336297	-0.564671	0.340176	1.30433	0.784561
Unigene16260	--	--	0	0.0189085	1.12394	0.693689	1.46185	0.782674
Unigene44362	--	--	0	1.23465	0.997536	-0.269944	0.425463	0.77391
Unigene23568	--	--	0	0.907299	1.09954	0.260652	0.698083	0.766855
Unigene36560	--	--	0	1.1861	1.82123	0.33718	0.726473	0.76184
Unigene32558	--	--	0	1.12626	1.39232	1.06241	1.5205	0.748357
Unigene3433	--	--	0	0.15383	0.98776	1.23422	0.940621	0.743599
Unigene34105	--	--	0	1.10925	0.447819	-0.0839707	0.895103	0.742994
Unigene25157	--	--	0	1.09605	0.569547	0.729419	0.48692	0.730049
Unigene29139	--	--	0	-0.0460285	-0.197632	0	1.5733	0.726473
Unigene32133	--	--	0	1.72042	-0.00269915	0.915315	1.1424	0.726139
Unigene36132	--	--	0	1.37576	0.189661	1.33852	2.1337	0.724993
Unigene27485	--	--	0	0.17642	1.06841	0.371506	0.8099	0.724086
Unigene3860	--	--	0	0.129671	0.810582	-0.144985	1.23909	0.721506
Unigene48298	--	--	0	1.82458	0.76184	0.439912	0.311014	0.719295
Unigene32539	--	--	0	-0.318009	-0.416522	0.866416	1.12398	0.715055
Unigene42236	--	--	0	0.734941	1.09241	1.19614	0.400804	0.713712
Unigene39700	--	--	0	1.65007	0.935465	0.807687	0.651795	0.706444
Unigene17873	--	--	0	0.879645	1.11155	0.435307	1.31651	0.70614
Unigene22681	--	--	0	-1.55722	2.46325	2.12728	0.99298	0.697204
Unigene35171	--	--	0	1.64276	0.851032	1.54721	1.46337	0.696351
Unigene53965	--	--	0	1.43468	2.25526	2.14384	0.524775	0.695419
Unigene29736	--	--	0	2.59418	3.26246	1.92892	1.97904	0.691878
Unigene31190	--	--	0	1.89094	2.90073	2.95177	1.21102	0.690346
Unigene29402	--	--	0	0.906413	-0.274231	0.194237	1.03288	0.686709
Unigene38709	--	--	0	-0.327927	1.2794	1.71829	1.31352	0.672073
Unigene34970	--	--	0	0.865902	1.08655	0.278545	0.13826	0.671764
Unigene47826	--	--	0	0.467369	1.66876	2.1905	1.57605	0.665167
Unigene15983	--	--	0	1.46357	1.2375	3.0104	1.77444	0.663764
Unigene10436	--	--	0	1.10579	2.58147	1.58496	1.74322	0.653027
Unigene31032	--	--	0	1.69055	2.40511	2.29684	0.587473	0.651734
Unigene56265	--	--	0	0.872125	1.25199	0.650026	0.843697	0.647972
Unigene30051	--	--	0	0.953909	2.04164	1.98345	1.43382	0.647055
Unigene19894	--	--	0	1.03712	0.865539	0.464246	0.185963	0.643973
Unigene33791	--	--	0	0.0790831	0.710662	1.20403	0.844951	0.640949
Unigene43391	--	--	0	3.25322	3.10512	3.93458	2.47762	0.639824
Unigene15134	--	--	0	0.60179	1.02223	0.426195	1.28991	0.638709
Unigene14823	--	--	0	0.358845	1.2208	0.801363	1.23272	0.633438
Unigene699	--	--	0	-0.0860709	1.73306	0.24058	0.168067	0.63065
Unigene21293	--	--	0	0.485869	1.55767	1.51686	1.26967	0.630068
Unigene38185	--	--	0	1.82081	1.59951	1.95909	1.35672	0.623254
Unigene39421	--	--	0	0.613931	1.16976	0.807059	0.861107	0.623172
Unigene13837	--	--	0	0.531801	0.955699	1.03192	1.45235	0.619216
Unigene43380	--	--	0	0.277534	2.88106	2.48964	1.43746	0.608015
Unigene3361	--	--	0	-0.274897	1.29097	1.28794	1.28341	0.607255
Unigene35891	--	--	0	0.650828	-0.236816	-0.0264491	1.07241	0.601507
Unigene29744	--	--	0	-0.813904	0.244622	1.55503	0.795357	0.598835
Unigene39530	--	--	0	-0.568183	0.468343	1.05047	0.710901	0.597141
Unigene30169	--	--	0	0.298434	0.96081	1.29886	0.825101	0.593412
Unigene19694	--	--	0	1.27213	0.468769	0.365073	-0.12436	0.576349
Unigene42280	--	--	0	1.31803	2.01306	2.14376	0.56144	0.571942
Unigene19928	--	--	0	2.4545	1.49524	1.2252	0.990118	0.566794
Unigene3748	--	--	0	0.461923	0.21611	-0.139562	1.30649	0.546982
Unigene11421	--	--	0	1.34692	2.9735	2.29078	1.41153	0.542318
Unigene7832	--	--	0	-1.66558	1.31774	2.25232	1.19754	0.538934
Unigene45552	--	--	0	-0.209384	0.492037	0.438246	1.00798	0.534205
Unigene36801	--	--	0	0.484837	0.599689	0.873248	1.44367	0.532737
Unigene20232	--	--	0	1.35	1.19989	1.80476	0.633791	0.516752
Unigene37671	--	--	0	0.162318	1.30464	0.924259	0.357176	0.515014
Unigene27088	--	--	0	0.0191936	0.758699	0.0630098	1.71621	0.500984
Unigene35309	--	--	0	1.69207	0.0935036	-0.471223	0.701859	0.496434
Unigene10224	--	--	0	0.243512	1.28803	1.5678	0.211716	0.485427
Unigene43729	--	--	0	1.27518	1.59883	1.77935	0.909079	0.467825
Unigene44291	--	--	0	1.41478	0.979448	1.02729	0.631149	0.454786
Unigene29221	--	--	0	0.54283	1.20853	1.3014	0.47978	0.453391
Unigene9717	--	--	0	1.36616	1.47012	0.127433	0.660358	0.450754
Unigene29720	--	--	0	1.49006	1.02303	0.951197	0.138629	0.446427
Unigene30767	--	--	0	1.35606	1.81608	2.4021	0.168067	0.438519
Unigene40429	--	--	0	2.04231	1.91741	2.05638	1.01412	0.431742
Unigene10307	--	--	0	0.491388	1.16657	1.0219	0.491388	0.427183
Unigene25344	--	--	0	0.562171	0.810582	0.686808	1.85689	0.417297
Unigene9862	--	--	0	0.0151069	1.0595	0.600069	1.91999	0.401688
Unigene30590	--	--	0	0.256693	-0.143591	-0.230006	1.8501	0.401688
Unigene10823	--	--	0	1.24684	0.778197	0.990247	-0.171841	0.396659
Unigene18477	--	--	0	0.577522	1.26411	0.807509	0.822662	0.39313
Unigene9274	--	--	0	1.02804	1.21317	0.684813	0.799427	0.39103
Unigene50726	--	--	0	1.15765	-0.00310257	0.735415	0.935024	0.390028
Unigene18491	--	--	0	1.29265	2.45128	2.51591	0.710217	0.388606
Unigene21621	--	--	0	-0.669435	0.564941	-0.152856	1.14482	0.386164
Unigene49829	--	--	0	0.678384	1.55257	1.96782	1.73609	0.379663
Unigene12203	--	--	0	0.839289	1.26094	0.649538	0.128087	0.369684
Unigene11716	--	--	0	1.43468	2.07702	2.35505	0.403356	0.367732
Unigene18972	--	--	0	1.75077	3.72583	3.6811	1.85415	0.365649
Unigene21904	--	--	0	-0.118971	1.70891	0.998095	0.175413	0.352809
Unigene51204	--	--	0	1.05363	0.517089	0.0106316	0.549531	0.350665
Unigene18233	--	--	0	2.19416	1.44819	2.15321	0.74048	0.349807
Unigene21045	--	--	0	1.0545	1.37796	0.960512	0.154454	0.344828
Unigene14977	--	--	0	1.17564	0	2.46177	2.14829	0.342392
Unigene35810	--	--	0	1.40453	2.54579	2.03657	1.57635	0.342392
Unigene7300	--	--	0	0.500779	1.81476	0.557076	1.01696	0.334223
Unigene42562	--	--	0	0.997324	1.5533	1.9957	0.593721	0.328863
Unigene40398	--	--	0	-1.01056	0.750477	0.0991147	1.16019	0.320875
Unigene3528	--	--	0	1.08045	0.791331	0.299444	0.520325	0.32044
Unigene23112	--	--	0	0.59167	1.02237	0.462448	0.309057	0.314315
Unigene47713	--	--	0	0.927452	1.74202	2.23361	0.605915	0.310809
Unigene14941	--	--	0	0.327941	-0.153492	0.373869	1.07341	0.310502
Unigene5539	--	--	0	1.96072	1.09236	1.42099	2.1337	0.309955
Unigene11198	--	--	0	1.0185	1.52962	1.62323	1.31259	0.308838
Unigene41427	--	--	0	3.06314	4.14267	3.3295	2.14267	0.300509
Unigene44076	--	--	0	0.629657	2.35189	2.47723	1.17338	0.28283
Unigene25656	--	--	0	1.30953	0.379355	0.23589	-0.524678	0.281195
Unigene18871	--	--	0	0.157723	0.158313	-0.0674279	1.2002	0.278324
Unigene9729	--	--	0	0.530456	1.01664	0.603851	0.866218	0.270998
Unigene50554	--	--	0	1.17932	0.515072	0.224886	0.0308676	0.262826
Unigene23186	--	--	0	0.857042	0.377614	0.443435	1.58431	0.254258
Unigene37082	--	--	0	1.37171	1.95362	0.517054	0.694168	0.250759
Unigene33209	--	--	0	1.0185	1.52962	1.21773	0.908751	0.247438
Unigene6391	--	--	0	1.9789	1.07702	0.478763	0.908751	0.247438
Unigene51438	--	--	0	1.55042	2.11404	1.21573	0.630766	0.247438
Unigene42023	--	--	0	1.05403	0.784428	0.761529	0.79784	0.240323
Unigene48931	--	--	0	0.041575	0.080634	-0.0391312	1.43148	0.423236
Unigene11982	--	--	0	-0.20075	0.491644	1.03263	0.793821	0.231457
Unigene501	--	--	0	1.94877	3.3236	2.65322	0.480626	0.217591
Unigene44244	--	--	0	2.45332	0.84986	1.06559	-1.3388	0.217591
Unigene41094	--	--	0	0.968973	1.99791	1.60069	1.45867	0.217201
Unigene36732	--	--	0	0.936648	1.30153	0.653679	0.402003	0.215393
Unigene39248	--	--	0	0.205445	1.71753	1.53117	1.36901	0.213155
Unigene42669	--	--	0	0.656602	1.85103	1.53255	0.0427849	0.207844
Unigene31860	--	--	0	0.835544	0.361241	0.579639	1.50437	0.207513
Unigene24198	--	--	0	0.439964	1.30059	1.45107	0.121148	0.206925
Unigene35064	--	--	0	0.338559	1.69722	1.64803	0.379316	0.199815
Unigene51987	--	--	0	0.456986	1.54662	0.840677	-0.293828	0.190029
Unigene49920	--	--	0	0.576622	1.72273	1.27479	0.703259	0.187591
Unigene31747	--	--	0	1.39905	1.81202	0.786965	0.593417	0.183988
Unigene34475	--	--	0	0.935764	1.76005	-0.40576	0.521537	0.179203
Unigene892	--	--	0	0.210961	1.17523	0.529441	0.807355	0.177874
Unigene27777	--	--	0	0.9272	1.34557	1.74707	0.192011	0.158328
Unigene12833	--	--	0	1.72098	3.32753	3.42801	1.68016	0.146494
Unigene39731	--	--	0	0.843777	1.48948	0.905812	0.0823692	0.134611
Unigene5905	--	--	0	1.98447	0.472913	0.121892	-0.726105	0.128556
Unigene15554	--	--	0	-0.979241	2.08377	0.520832	1.23577	0.120294
Unigene45029	--	--	0	1.4856	1.0802	1.02078	0.0316553	0.115856
Unigene44565	--	--	0	0.740616	0.272085	1.06897	0.503637	0.114477
Unigene48912	--	--	0	0.786034	1.64522	1.19039	-0.407114	0.0997538
Unigene19685	--	--	0	0.750609	1.45805	1.90912	0.502767	0.0934673
Unigene40411	--	--	0	0.958401	0.923531	0.227166	1.26457	0.092377
Unigene9851	--	--	0	1.10638	-0.00429374	0.531833	0.162043	0.0608645
Unigene37379	--	--	0	1.23822	1.58124	0.24058	0.168067	0.0438876
Unigene13963	--	--	0	1.52154	2.85187	3.80802	-0.475225	0.0322146
Unigene8193	--	--	0	0.857753	1.58276	1.06356	0.264869	0.0283532
Unigene39349	--	--	0	0.0693159	1.20264	0.591056	0.218612	0.000810366
Unigene44402	--	--	0	-0.561515	0.651415	0.283676	1.19877	-0.0398214
Unigene44867	--	--	0	3.60228	2.99738	1.52083	-6.10852	-0.0424353
Unigene11009	--	--	0	1.60812	0.589624	0.290779	2.2677	-0.0426443
Unigene36227	--	--	0	0.268338	1.03154	1.88062	-0.401814	-0.0445187
Unigene29516	--	--	0	0.916882	0.844279	1.98741	1.40315	-0.0452647
Unigene28671	--	--	0	1.60416	1.75679	0.947533	-0.389502	-0.0458037
Unigene34821	--	--	0	0.521567	1.54947	0.915315	0.814656	-0.0465868
Unigene35311	--	--	0	0.666099	3.50845	1.9515	0.988027	-0.0484985
Unigene15229	--	--	0	0.0643117	1.08675	0.880651	-0.0633629	-0.0771307
Unigene26241	--	--	0	1.03676	1.36242	0.939027	0.203999	-0.0802641
Unigene40015	--	--	0	0.461923	1.06633	0.341542	0.0577962	-0.0934752
Unigene24030	--	--	0	-0.432315	1.72403	1.24657	0.37752	-0.0999958
Unigene24340	--	--	0	0.777608	1.99839	-0.315502	0.19546	-0.0999958
Unigene16970	--	--	0	1.27654	1.15826	0.975025	0.216248	-0.103787
Unigene35698	--	--	0	1.28035	0.532443	1.91051	-1.16367	-0.122114
Unigene51986	--	--	0	0.828377	1.2623	1.47812	-0.213978	-0.124064
Unigene38782	--	--	0	0.754606	0.411865	0.107458	1.19312	-0.135477
Unigene15558	--	--	0	0.63065	1.84273	1.36473	-0.0111837	-0.146444
Unigene17612	--	--	0	1.19981	2.04122	1.28522	0.426751	-0.171887
Unigene39597	--	--	0	0.578893	1.53818	1.12356	1.01806	-0.177668
Unigene22623	--	--	0	0.0342157	1.34255	0.978196	-0.13184	-0.240134
Unigene26458	--	--	0	-0.0470093	1.75482	1.27602	1.34066	-0.243598
Unigene4500	--	--	0	0.503649	1.39537	0.287476	0.637031	-0.252469
Unigene40932	--	--	0	0.666099	2.23088	2.57499	2.9061	-0.275007
Unigene4411	--	--	0	2.20526	3.31595	3.05985	-0.492598	-0.275007
Unigene14817	--	--	0	0.781436	0.630243	0.13179	1.47493	-0.280705
Unigene30192	--	--	0	0.559882	1.11785	0.39811	-0.779428	-0.282449
Unigene16916	--	--	0	1.02086	2.46325	1.29078	-0.260236	-0.294183
Unigene38373	--	--	0	1.01511	2.0595	0.059501	-0.0152668	-0.341037
Unigene50584	--	--	0	2.65322	1.58496	0.74366	-0.338802	-0.360176
Unigene35874	--	--	0	0.460344	1.37645	2.10644	-0.74592	-0.36784
Unigene34876	--	--	0	0.261747	1.08344	0.240662	0.761213	0.546268
Unigene10062	--	--	0	0.650639	0.593719	1.06882	0.523963	-0.419877
Unigene21954	--	--	0	0.32309	1.10348	1.03614	-0.471244	-0.461079
Unigene7476	--	--	0	2.22687	-0.68226	0.868755	-0.422024	-0.464668
Unigene44217	--	--	0	0.872915	1.06648	1.03233	0.776134	-0.467629
Unigene38047	--	--	0	0.841876	1.04432	0.414639	0.193541	-0.493896
Unigene302	--	--	0	0.253757	0.960966	1.06319	-0.602879	-0.534108
Unigene37829	--	--	0	-0.243557	2.54712	1.94286	0.868088	-0.620411
Unigene28889	--	--	0	1.50138	0.259447	1.23632	0.0676569	-0.653442
Unigene20230	--	--	0	3.23325	2.21245	1.46949	0.387023	-0.656046
Unigene48082	--	--	0	0.51605	1.88739	-0.324392	-0.92797	-0.671195
Unigene4403	--	--	0	1.28906	1.30309	1.83453	-1.50826	-0.671195
Unigene39621	--	--	0	-0.980438	1.13952	0.186786	0.809464	-0.73943
Unigene55859	--	--	0	0.982394	1.5588	0.883631	-0.229214	-0.385528
Unigene36287	--	--	0	0.841901	1.36382	1.7211	0.812865	-0.746659
Unigene50898	--	--	0	0.16224	2.19209	-0.598973	-0.0629967	-0.748755
Unigene45166	--	--	0	2.09674	0.735103	1.06595	1.06817	-0.752562
Unigene8527	--	--	0	1.60716	2.67964	1.99159	1.75861	-0.782409
Unigene36236	--	--	0	1.19217	1.1707	0.761301	-0.924431	-0.897269
Unigene48564	--	--	0	1.21912	1.08449	0.509935	-0.0949196	-0.978993
Unigene31109	--	--	0	0.64114	1.78784	0.468857	0.802825	-1.00907
Unigene36069	--	--	0	1.34692	2.3742	0.068387	-0.260236	-1.04264
Unigene33731	--	--	0	1.72477	3.36825	2.77111	2.22781	-1.17754
Unigene37688	--	--	0	1.01716	1.00344	0.870746	-0.2227	-1.20489
Unigene44354	--	--	0	0.289059	1.19649	1.08485	0.393958	-1.22321
Unigene18857	--	--	0	2.0802	2.04006	0.49873	-0.189132	-1.32439
Unigene11589	--	--	0	0.504473	3.53663	1.06559	0.840522	-1.38187
Unigene207	--	--	0	-0.356144	3.55514	3.686	1.68249	-1.41504
Unigene54172	--	--	0	1.01511	3.3166	0.847997	-1.89743	-1.50377
Unigene27501	--	--	0	1.19756	1.25026	0.620626	-1.09672	-1.67119
Unigene7742	--	--	0	1.66757	2.0633	0.188833	-1.01147	-1.69569
Unigene36203	--	--	0	1.18035	2.69163	4.04087	2.62506	-1.72864
Unigene39309	--	--	0	0.655784	5.2869	0.33663	-0.852281	-2.15157
Unigene37653	--	--	0	2.52157	0.626603	1.03858	1.31923	-4.019
Unigene4029	--	--	0	2.04182	6.07304	2.25239	1	-5.08746
Unigene49268	--	--	0	0.334419	2.99738	2.38333	1.79837	-6.10852
Unigene47093	--	--	0	1.1861	4.22575	2.70686	1.68914	1.04122
Unigene19148	--	--	0	1.90702	0.918522	1.50539	0.307289	0.0369195
Unigene28762	--	--	0	2.1465	1.69722	1.01818	0.944044	-0.0478285
Unigene25987	--	--	0	2.12448	0.768492	0.4441	0.991588	1.1587
Unigene33850	--	--	0	3.03924	3.33187	3.38859	1.91674	1.30293
Unigene23788	--	--	0	1.96447	1.47483	1.36373	0.204358	-0.766132
Unigene34904	--	--	0	1.14005	4.55846	3.39165	3.02603	1.83706
Unigene11202	--	--	0	2.74004	2.82839	2.56619	2.35812	1.00205
Unigene15211	--	--	0	1.09892	2.89505	2.62323	2.14384	2.10758
Unigene981	--	--	0	2.1587	3.13788	1.20309	1.91803	1.88207
Unigene2644	--	--	0	1.64589	2.43695	1.20125	2.522	1.05928
Unigene28017	--	--	0	1.55095	2.74129	1.19274	1.25451	0.553931
Unigene7420	--	--	0	1.40708	1.07039	0.849599	1.34142	0.140124
Unigene29875	--	--	0	1.26659	0.965189	1.53708	1.31746	0.802033
Unigene15100	--	--	0	0.338018	1.72623	0.287946	0.231904	1.41978
Unigene45934	--	--	0	1.7382	3.52163	0.299099	1.85645	0.153971
Unigene28800	--	--	0	4.18841	2.65515	2.55349	0.751066	0.954196
Unigene42258	--	--	0	-0.333463	0.821037	-0.395143	0.497663	1.19102
Unigene51160	--	--	0	1.39179	1.90556	0.981096	1.37188	0.551286
Unigene34118	--	--	0	4.53041	3.40611	3.48205	0.756034	0.899026
Unigene39221	--	--	0	1.10482	-0.0041878	0.849158	1.79596	0.697542
Unigene40979	--	--	0	0.79823	1.1882	0.78773	0.373043	-0.0462146
Unigene15910	--	--	0	0.430275	1.73306	0.676679	1.03576	-1.37295
Unigene38936	--	--	0	1.43605	1.56955	1.31101	0.970427	1.02385
Unigene30745	--	--	0	0.44731	-0.676511	0.40496	1.1787	0.885685
Unigene55270	--	--	0	1.1843	1.42536	1.24749	0.866218	0.986629
Unigene426	--	--	0	1.43762	3.0035	3.55071	3.24424	2.33031
Unigene49950	--	--	0	1.32291	0.997536	0.369393	0.149539	0.77391
Unigene18154	--	--	0	0.962362	2.11166	1.08856	1.18702	0.720776
Unigene48824	--	--	0	1.41539	0.791723	0.96469	0.891367	0.931423
Unigene26605	--	--	0	0.131344	0.588396	1.01255	0.979225	0.954011
Unigene50691	--	--	0	0.258167	1.61134	1.67744	1.42089	0.780668
Unigene28807	--	--	0	3.73204	4.8465	3.74556	2.63451	1.23162
Unigene8772	--	--	0	2.29303	1.27589	1.42099	0.760617	1.14183
Unigene27508	--	--	0	1.44655	0.502927	0.575825	0.863528	0.570577
Unigene46310	--	--	0	1.88477	3.89285	0.900892	1.13968	1.6417
Unigene30829	--	--	0	1.72477	2.20822	2.43436	2.33553	1.66137
Unigene40243	--	--	0	0.53559	1.13308	0.711755	0.839019	-0.0103642
Unigene6321	--	--	0	1.8781	0.643783	0.584356	0.11029	0.289176
Unigene7863	--	--	0	1.24601	2.62392	0.637019	1.74366	0.363847
Unigene32417	--	--	0	1.5671	1.76178	0.260117	0.361092	0.473232
Unigene3740	--	--	0	1.45187	2.25828	1.59098	0.334237	-0.0327813
Unigene1275	--	--	0	0.0197904	1.27823	0.370519	1.40554	1.05474
Unigene47185	--	--	0	1.79194	2.35726	1.9515	0.882037	-6.91886
Unigene39996	--	--	0	-0.27126	1.86208	0.906398	-0.290692	-0.0818351
Unigene33236	--	--	0	1.60344	1.5823	1.37206	1.68503	1.60737
Unigene31677	--	--	0	1.17377	1.69464	-0.159059	0.574165	0.4975
Unigene43360	--	--	0	0.253103	1.37414	0.69451	1.4278	1.25763
Unigene12451	--	--	0	1.58592	0.83996	0.729444	0.859174	-0.318326
Unigene37735	--	--	0	1.39934	0.445017	0.479395	0.609056	0.92731
Unigene37552	--	--	0	1.66388	1.09562	2.06666	1.45246	0.0457377
Unigene26914	--	--	0	1.30579	0.37347	0.327986	0.9415	0.584288
Unigene18911	--	--	0	0.86513	2.16394	0.464859	0.547301	0.0385142
Unigene14211	--	--	0	0.0722283	2.05296	2.67696	2.31223	1.00963
Unigene25905	--	--	0	1.28584	0.910724	1.05983	0.553761	0.0639273
Unigene31913	--	--	0	0.815066	1.04785	0.77697	-0.302381	0.303995
Unigene20906	--	--	0	1.54657	0.0511703	0.217876	-0.0945834	0.474562
Unigene3939	--	--	0	0.973371	1.7077	0.438737	0.796074	-0.0808817
Unigene36238	--	--	0	0.862775	3.56439	2.06134	-1.33031	-1.37295
Unigene23042	--	--	0	0.123207	0.492758	0.391807	1.3025	0.500355
Unigene11640	--	--	0	1.0886	0.599333	0.371561	-0.557829	-0.162165
Unigene5386	--	--	0	1.36384	0.624901	-0.814968	1.0522	1.98473
Unigene41537	--	--	0	0.801026	1.29283	0.262242	-0.0104958	0.0646056
Unigene48667	--	--	0	-0.440313	1.08589	0.474125	0.894553	0.325319
Unigene32686	--	--	0	1.38026	0.834252	0.804449	1.84893	0.755728
Unigene35342	--	--	0	1.39329	0.189437	0.47621	1.2266	0.683339
Unigene33825	--	--	0	1.29991	0.638277	0.354641	0.787148	-0.0894932
Unigene44327	--	--	0	1.23797	1.55873	1.44846	0.695432	-0.177867
Unigene492	--	--	0	2.11619	1.47375	1.06595	1.4364	0.540859
Unigene49694	--	--	0	0.268338	1.8153	1.60213	0.122206	0.207513
Unigene13551	--	--	0	-0.356085	1.22512	0.430185	0.624054	-0.293589
Unigene22944	--	--	0	1.26999	1.48884	1.67133	0.642261	-0.116142
Unigene42961	--	--	0	-1.56957	1.26381	0.35256	1.20996	0.367035
Unigene11678	--	--	0	1.62083	1.17493	0.825942	-0.259737	0.0978473
Unigene1851	--	--	0	0.605721	5.81703	4.76338	2.94404	3.47644
Unigene9240	--	--	0	-0.83595	1.25097	0.911089	-0.0103327	-0.424938
Unigene44776	--	--	0	1.59291	0.141048	0.498794	1.16363	1.33762
Unigene23897	--	--	0	1.14319	1.04393	1.47794	1.83672	0.661424
Unigene29052	--	--	0	0.317373	1.33833	2.14911	0.818511	0.23744
Unigene42602	--	--	0	0.657373	1.16353	0.55581	0.0868332	0.0674679
Unigene40198	--	--	0	2.12397	1.53294	1.48014	1.28989	0.284143
Unigene11082	--	--	0	0.0154714	0.377614	0.785525	1.81952	1.00291
Unigene32906	--	--	0	0.270481	1.92275	1.41694	0.851936	1.01136
Unigene36998	--	--	0	1.01829	0.563606	-0.189302	1.34517	1.26526
Unigene33436	--	--	0	2.35714	2.92206	2.72618	1.66642	0.844895
Unigene34908	--	--	0	0.734387	3.46497	1.96464	2.24432	1.67039
Unigene27248	--	--	0	2.69786	1.67702	1.74366	2.06158	1.0973
Unigene17638	--	--	0	1.8412	0.853764	0.439144	0.365582	0.628031
Unigene31528	--	--	0	1.07924	0.764585	0.515307	0.404358	0.580553
Unigene49861	--	--	0	1.6029	0.66633	0.49873	0.488238	0.868638
Unigene32993	--	--	0	0.174566	1.09545	0.743601	0.549124	0.476203
Unigene52910	--	--	0	1.22322	0.17158	-0.11907	0.696995	1.05045
Unigene33880	--	--	0	0.487909	1.22747	2.61906	1.55004	1.16605
Unigene11140	--	--	0	0.781579	1.69472	1.09732	-0.00644901	0.203928
Unigene21229	--	--	0	1.14289	0.698548	0.751981	0.368441	0.257808
Unigene22839	--	--	0	1.64077	2.62078	2.16135	2.70327	1.70276
Unigene40583	--	--	0	1.46312	-0.0593755	-0.424274	0.764439	0.8421
Unigene45877	--	--	0	1.00089	0.798944	0.657242	0.562854	-0.471265
Unigene43928	--	--	0	2.60142	1.88016	1.61769	1.604	1.16294
Unigene925	--	--	0	0.0182494	-0.0753974	1.11469	1.40017	0.882055
Unigene31241	--	--	0	1.91033	2.51739	1.65343	1.4202	0.0841529
Unigene52605	--	--	0	2.53723	2.47009	2.07539	0.320689	0.199209
Unigene19401	--	--	0	1.48831	1.39911	1.42946	1.4093	0.831423
Unigene24356	--	--	0	0.690961	1.64011	0.30012	0.11512	0.243483
Unigene38647	--	--	0	1.22122	0.682497	0.109381	0.372134	0.906103
Unigene31053	--	--	0	0.943619	1.15234	-0.268326	-0.47847	-0.114773
Unigene46162	--	--	0	1.78991	1.36392	0.567782	1.18335	0.491194
Unigene45977	--	--	0	1.37238	1.36007	0.848702	1.68559	1.05017
Unigene41637	--	--	0	0.858277	1.04138	0.670814	0.384299	0.713113
Unigene27391	--	--	0	0.0166403	1.3306	0.0622371	0.931451	0.0100072
Unigene44300	--	--	0	0.800099	1.49445	0.0810759	0.15807	0.14685
Unigene45129	--	--	0	1.60228	-0.30117	-0.131245	0.795357	0.76184
Unigene47604	--	--	0	1.7059	1.31858	1.13274	2.62686	1.42597
Unigene30414	--	--	0	0.13119	0.430715	-0.0841891	1.03149	0.297374
Unigene7428	--	--	0	1.16993	0.630818	0.566541	0.805214	-0.0469314
Unigene20457	--	--	0	0.431235	2.63676	3.38743	1.52154	1.43123
Unigene28504	--	--	0	1.74796	1.89992	1.24933	1.46537	1.26354
Unigene38538	--	--	0	1.2948	1.328	0.168516	-0.124379	0.582425
Unigene5124	--	--	0	1.63885	2.01918	1.49194	1.43453	0.28939
Unigene29378	--	--	0	1.20414	1.94711	2.28214	2.25036	1.52306
Unigene22257	--	--	0	1.37984	0.0943942	0.690593	2.09094	0.609124
Unigene42532	--	--	0	1.59245	1.90012	0.763262	1.04318	1.24767
Unigene503	--	--	0	1.21204	0.0685988	-0.000326808	0.896023	0.916942
Unigene2591	--	--	0	0.585427	1.07866	0.741141	0.251371	0.661424
Unigene39553	--	--	0	1.06337	0.435806	0.375706	0.634921	0.0227623
Unigene26509	--	--	0	-0.375725	1.46305	0.99401	-0.401814	-0.528302
Unigene32065	--	--	0	1.56109	1.21963	0.749258	0.474764	0.714104
Unigene34600	--	--	0	0.708825	1.58139	0.391807	0.852278	0.475902
Unigene31874	--	--	0	-1.26703	1.35501	0.424563	0.451148	0.422911
Unigene42389	--	--	0	1.29546	3.78677	1.42099	-0.492598	-0.526546
Unigene2089	--	--	0	2.28454	2.43482	2.4441	2.8798	1.72348
Unigene1196	--	--	0	1.04652	0.586096	0.814431	0.0356073	-0.130176
Unigene34832	--	--	0	1.39084	1.39084	0.629669	1.42353	0.152622
Unigene27294	--	--	0	1.31056	0.21946	-0.182487	1.09828	0.461443
Unigene33513	--	--	0	1.29763	0.231428	0.15586	1.32101	0.596259
Unigene31574	--	--	0	0.0942549	0.891144	0.676352	1.44312	0.584326
Unigene7743	--	--	0	1.06491	0.29285	0.507414	1.26061	1.97836
Unigene35667	--	--	0	-0.334094	1.51414	0.0919939	1.20507	0.937425
Unigene26816	--	--	0	0.0259079	1.02599	-0.0676765	0.46326	0.14707
Unigene1006	--	--	0	1.41133	0.453025	0.564837	1.17444	0.985493
Unigene11324	--	--	0	-0.290164	1.99746	1.53742	-0.733027	0.464264
Unigene34587	--	--	0	1.19865	1.12162	1.01643	1.21632	0.866733
Unigene27137	--	--	0	1.20106	2.45525	1.7171	-0.651492	-0.736814
Unigene5776	--	--	0	1.14483	0.342751	0.606531	-0.0607845	-1.28416
Unigene32674	--	--	0	0.843496	1.5966	1.03858	1.20339	0.80697
Unigene15898	--	--	0	0.255105	1.10095	0.448208	-0.0220167	0.254059
Unigene5942	--	--	0	0.237745	0.201358	1.27543	1.27805	0.581427
Unigene36611	--	--	0	1.7638	0.97642	-0.632514	-0.191942	0.225203
Unigene8376	--	--	0	0.774183	1.14591	0.967717	1.8145	0.438411
Unigene29937	--	--	0	1.33032	1.13062	1.06307	1.34043	1.1876
Unigene39587	--	--	0	0.43891	1.06406	1.20561	0.509355	-0.41609
Unigene2238	--	--	0	0.129223	0.675958	-0.0586297	0.790051	1.00758
Unigene42289	--	--	0	0.938743	0.435525	0.515453	1.53533	0.291006
Unigene34413	--	--	0	0.229705	1.58179	1.20353	1.54057	1.23617
Unigene40883	--	--	0	1.07547	0.821392	0.761981	0.813611	0.652825
Unigene55657	--	--	0	1.03814	0.110615	0.633861	0.679783	-0.397371
Unigene19151	--	--	0	1.37529	1.355	1.10822	2.07635	0.997384
Unigene7362	--	--	0	0.899224	0.160188	0.379483	1.43113	0.402752
Unigene10131	--	--	0	1.1654	3.05464	1.98294	1.3497	0.4458
Unigene19650	--	--	0	1.51141	2.00469	2.77504	1.37457	0.17201
Unigene52226	--	--	0	0.951967	2.01176	0.121892	-0.288699	-0.177668
Unigene771	--	--	0	0.281879	1.18657	-0.581619	1.17919	1.46034
Unigene39664	--	--	0	-0.050337	0.072572	-0.351976	1.45123	0.528559
Unigene31119	--	--	0	1.02626	0.703099	-0.300925	0.599632	-0.327176
Unigene8185	--	--	0	1.09255	1.35908	1.46458	1.82559	1.31654
Unigene32919	--	--	0	0.373869	1.40896	1.51758	1.28806	0.7373
Unigene42321	--	--	0	0.0292617	1.36273	0.688578	1.59024	1.03244
Unigene54501	--	--	0	0.717318	1.09387	1.15982	0.228354	0.291406
Unigene34768	--	--	0	0.300695	0.898386	1.42093	0.890567	-0.76263
Unigene41985	--	--	0	1.33221	1.24933	-0.032381	0.0489689	0.507619
Unigene46975	--	--	0	0.48041	1.55212	0.546135	0.422141	0.179388
Unigene18085	--	--	0	0.816188	1.19163	0.722875	0.493111	-0.356036
Unigene37774	--	--	0	0.429564	0.311733	-0.0573989	1.09277	-0.105021
Unigene31253	--	--	0	0.808574	0.645481	1.00613	0.703667	0.798793
Unigene42218	--	--	0	0.240785	0.810115	1.01204	-0.379382	-0.648214
Unigene12352	--	--	0	1.17498	1.5122	0.618895	0.446376	0.116869
Unigene43590	--	--	0	1.13126	0.881978	0.820762	1.13359	0.532928
Unigene32530	--	--	0	0.959663	0.591781	1.13235	0.149458	0.281506
Unigene37757	--	--	0	0.289244	1.32884	0.0648829	1.301	0.344828
Unigene23729	--	--	0	0.425091	0.949306	0.077737	1.09732	0.731153
Unigene39646	--	--	0	0.987822	0.440529	0.0773421	1.15225	-0.104922
Unigene47964	--	--	0	1.57001	1.31298	1.09532	1.3426	0.632508
Unigene36398	--	--	0	0.776382	0.477736	0.415956	1.14161	1.04384
Unigene42143	--	--	0	1.76659	0.513375	0.716467	1.67583	1.95748
Unigene42309	--	--	0	0.0724964	0.56607	0.449608	1.08466	0.696608
Unigene13066	--	--	0	0.418381	1.56963	2.16135	2.44731	1.53309
Unigene27718	--	--	0	0.0721103	2.41281	0.858632	1.01236	0.843071
Unigene28179	--	--	0	1.3321	1.43455	0.749967	1.04124	0.725493
Unigene32663	--	--	0	1.49677	1.71975	1.19094	1.77136	1.83976
Unigene32216	--	--	0	0.401325	0.00942172	0.639909	0.354407	1.11215
Unigene31905	--	--	0	0.963621	1.02147	0.631392	-0.0358295	0.083673
Unigene36419	--	--	0	-0.172861	0.615116	0.165832	1.17105	0.47399
Unigene34110	--	--	0	1.17811	2.49524	1.83453	2.24195	2.05791
Unigene37584	--	--	0	-0.145697	0.623119	0.62872	1.3933	0.592564
Unigene18213	--	--	0	0.152578	2.12273	2.84343	3.14642	2.42542
Unigene37036	--	--	0	0.889872	1.02499	1.42562	1.00769	-0.312723
Unigene22126	--	--	0	1.06534	1.1861	1.05196	2.20889	0.816108
Unigene26689	--	--	0	0.715057	-0.621384	0.140844	1.05559	1.02499
Unigene46692	--	--	0	1.46557	0.813976	1.02761	2.03345	0.770289
Unigene34358	--	--	0	0.969576	1.3749	0.943792	0.840156	0.257158
Unigene30125	--	--	0	1.27421	0.253822	0.612584	1.82157	0.351417
Unigene18551	--	--	0	0.651591	0.299338	0.0626601	1.03341	-0.432337
Unigene49397	--	--	0	0.621087	1.38887	0.985879	0.607975	0.447459
Unigene23175	--	--	0	1.08959	0.100063	-0.486667	0.326396	1.38675
Unigene25028	--	--	0	0.533577	1.77511	1.42645	0.920114	0.955481
Unigene19949	--	--	0	0.152413	0.856085	0.619806	-0.533799	1.1271
Unigene36985	--	--	0	0.233876	1.26092	0.578862	1.17483	1.01378
Unigene33564	--	--	0	0.16145	1.41482	0.755104	0.465906	0.0232136
Unigene45627	--	--	0	1.5867	1.79761	1.1394	1.48066	0.721991
Unigene38536	--	--	0	2.26569	4.78383	4.55201	4.10061	2.45808
Unigene5995	--	--	0	-0.824469	1.58107	1.01065	0.971528	0.199434
Unigene31842	--	--	0	-0.558541	0.565749	-0.0689866	2.06892	0.751599
Unigene39623	--	--	0	0.539562	1.82578	0.766481	0.59884	0.355641
Unigene37124	--	--	0	-0.235877	0.779767	0.0765137	1.08812	0.918272
Unigene44771	--	--	0	0.89815	0.268254	0.1637	0.964783	1.17852
Unigene10362	--	--	0	-0.398866	0.0439294	0.264196	1.36721	1.23666
Unigene47743	--	--	0	0.510812	1.25304	0.448369	0.783996	0.17201
Unigene34719	--	--	0	0.509489	0.890465	0.484171	1.09955	1.33996
Unigene529	--	--	0	0.411448	1.54309	0.859793	2.22618	1.02253
Unigene20730	--	--	0	-0.603446	1.00306	0.848828	0.377831	0.691359
Unigene11263	--	--	0	-0.330917	0.971341	0.504081	1.50303	0.81883
Unigene6655	--	--	0	1.44843	2.02123	0.65825	0.883631	0.142444
Unigene28523	--	--	0	0.89224	1.00238	0.9146	0.523058	0.424993
Unigene10144	--	--	0	0.218804	1.76246	1.67152	1.15826	0.217006
Unigene24711	--	--	0	0.36257	1.56442	0.452388	1.04439	0.298554
Unigene25810	--	--	0	0.788054	4.09681	2.67571	1.3714	0.217591
Unigene47083	--	--	0	1.70331	0.907898	0.115245	0.753804	-0.0450559
Unigene39476	--	--	0	1.69455	1.18891	0.6335	0.812804	0.868812
Unigene52731	--	--	0	0.777608	1.34239	1.17136	1.51907	1.32064
Unigene31882	--	--	0	-0.616312	0.251754	0.153351	1.81542	1.85696
Unigene6754	--	--	0	1.32089	1.19366	1.89026	1.22408	1.53475
Unigene44389	--	--	0	0.232474	1.37815	0.903064	1.35196	0.813412
Unigene12549	--	--	0	-0.0216437	0.197301	-0.0170601	0.813158	1.09357
Unigene44631	--	--	0	0.157541	0.555838	0.209983	1.11353	0.31866
Unigene49191	--	--	0	-0.367005	0.904126	0.729347	1.32279	-0.231847
Unigene15721	--	--	0	-0.428539	0.764803	0.586092	1.04013	0.960466
Unigene9310	--	--	0	1.32347	1.01587	0.954161	0.0444275	0.115223
Unigene31264	--	--	0	0.3966	0.566337	0.468443	1.2686	0.614836
Unigene35115	--	--	0	-0.0445902	0.910139	-0.0111946	1.44376	0.313821
Unigene30346	--	--	0	0.503649	1.67598	1.13446	2.35011	2.30565
Unigene47610	--	--	0	0.0166147	1.13294	1.06268	2.07991	0.366896
Unigene45749	--	--	0	0.261747	1.01918	0.610475	0.89145	0.897335
Unigene26613	--	--	0	2.70436	2.26193	2.08085	2.55055	2.46073
Unigene47443	--	--	0	0.0405658	2.15214	1.12116	0.187493	-0.352418
Unigene20530	--	--	0	0.725978	2.68458	1.7883	2.34218	0.477719
Unigene14504	--	--	0	4.06241	0.703144	1.30601	0.0603005	0.22741
Unigene41118	--	--	0	-0.540081	0.911531	0.332828	1.19579	-0.376582
Unigene15314	--	--	0	2.17564	2.99839	0.532495	0.751066	0.500984
Unigene32149	--	--	0	-0.586393	0.798956	1.10543	0.318206	-0.787651
Unigene12736	--	--	0	1.37462	0.601134	0.985993	1.09033	0.0121454
Unigene2745	--	--	0	1.04629	1.58147	0.523259	2.13147	0.45626
Unigene22233	--	--	0	0.117184	1.1375	1.325	-0.476067	-0.705999
Unigene47272	--	--	0	0.507668	1.78127	0.990401	1.96989	1.31853
Unigene41718	--	--	0	0.834675	0.689145	0.179643	1.02896	0.689145
Unigene46241	--	--	0	1.50858	0.129511	-0.159996	1.29782	0.731375
Unigene26119	--	--	0	-0.401165	2.69722	0.922143	1.68914	0.908284
Unigene36068	--	--	0	-0.723902	1.53913	1.19172	1.9893	0.348099
Unigene28101	--	--	0	0.355455	0.815826	1.29211	-0.503602	-0.12413
Unigene23418	--	--	0	-0.84549	2.55752	1.26478	1.75442	-0.122114
Unigene42027	--	--	0	-0.147361	1.21588	0.373043	1.16648	0.752527
Unigene39280	--	--	0	-0.4842	0.559674	0.392902	1.31084	0.645083
Unigene22408	--	--	0	-0.942373	0.620697	0.760738	0.949374	1.18741
Unigene47986	--	--	0	0.779874	1.18497	0.993179	0.538866	0.433391
Unigene12877	--	--	0	0.770024	2.36661	3.62288	2.67261	2.48909
Unigene38567	--	--	0	0.366919	-0.187056	1.11966	0.88227	-0.0625233
Unigene44317	--	--	0	1.01755	0.845102	0.378798	0.542194	0.528081
Unigene8751	--	--	0	0.230753	1.37594	1.11659	0.176432	-0.247444
Unigene38858	--	--	0	-0.245026	1.14886	0.725771	-0.595455	0.369009
Unigene50634	--	--	0	-0.0861924	-0.02284	-0.299158	1.54051	0.449627
Unigene44946	--	--	0	1.09437	1.68367	1.59217	1.32069	1.674
Unigene38937	--	--	0	-0.444204	0.78456	0.515966	1.08036	-0.0988958
Unigene7289	--	--	0	0.76	0.265877	1.33112	0.97416	0.605867
Unigene21594	--	--	0	0.792153	5.23909	5.19879	4.48563	1.23786
Unigene37101	--	--	0	0.118529	1.00152	1.21508	-0.540123	-0.0724271
Unigene4728	--	--	0	-2.17779	2.63715	1.01689	0.0551252	0.477377
Unigene32908	--	--	0	0	3.86371	2.46949	0.725825	1.52838
Unigene11859	--	--	0	1.06268	2.21801	1.1099	1.03576	0.506754
Unigene44807	--	--	0	-0.324918	0.665942	1.59617	1.06302	-0.2378
Unigene14594	--	--	0	1.01792	0.16221	0.933573	-0.28279	0.141433

## Sheet: Root cluster 3
Gene_ID	MapMan BinCode	MapMan BinName	0hs	0h-Rvs3h-R	0h-Rvs12h-R	0h-Rvs24h-R	0h-Rvs3d-R	0h-Rvs7d-R
Unigene6778	1.3.2	PS.calvin cyle.rubisco small subunit	0	-0.792487	-8.49985	-2.00799	-3.41238	-2.85599
Unigene53662	10.1.5	cell wall.precursor synthesis.UXS	0	-1.67807	-7.80735	-1.63743	-2.13493	-2.1635
Unigene44253	11.8	lipid metabolism.'exotics' (steroids, squalene etc)	0	-1.10616	-10.5177	-3.34774	-4.43021	-2.06234
Unigene55397	13.1.6.2	amino acid metabolism.synthesis.aromatic aa.phenylalanine and tyrosine	0	-0.20553	-7.91289	-1.158	-1.22639	-1.04252
Unigene51440	14.1	S-assimilation.APS	0	-0.324129	-8.35755	-0.728195	-0.802963	-0.207805
Unigene29210	16.1.3.1	secondary metabolism.isoprenoids.tocopherol biosynthesis.hydroxyphenylpyruvate dioxygenase	0	0.0189085	-8.56605	-8.56605	-3.47859	-0.110727
Unigene13513	16.2	secondary metabolism.phenylpropanoids	0	-0.0860709	-8.01681	-1.03953	-0.462219	-0.633104
Unigene44511	17.7.1.4	hormone metabolism.jasmonate.synthesis-degradation.allene oxidase cyclase	0	-1.09311	-7.80735	-2.63743	-2.13493	0.164189
Unigene55847	18.6.1	Co-factor and vitamine metabolism.biotin.biotin synthase	0	0.0998639	-8.19476	-1.43987	-0.776904	-0.550901
Unigene56734	20.1.3	stress.biotic.signalling	0	-0.376505	-8.75154	-2.25969	-0.407248	0.895914
Unigene54748	20.2.1	stress.abiotic.heat	0	0.639728	-7.80735	-1.63743	-0.127875	-0.283793
Unigene44324	20.2.99	stress.abiotic.unspecified	0	-0.887525	-8.01681	-8.01681	-1.33031	-2.37295
Unigene54864	25.1	C1-metabolism.glycine hydroxymethyltransferase	0	-0.77259	-8.35755	-8.35755	-1.67105	-2.7137
Unigene55843	26.10	misc.cytochrome P450	0	-8.10852	-8.10852	-2.9386	-1.68226	-3.06413
Unigene44046	26.10	misc.cytochrome P450	0	-0.982152	-7.91289	-7.91289	-1.82543	-1.26903
Unigene29888	26.21	misc.protease inhibitor/seed storage/lipid transfer protein (LTP) family protein	0	-1.09311	-7.80735	-2.63743	0.37752	-0.741266
Unigene14513	26.28	misc.GDSL-motif lipase	0	-0.982152	-7.91289	-1.74296	-0.646103	0.147807
Unigene51684	27.1	RNA.processing	0	0.0998639	-8.19476	-3.02483	-1.50826	-0.433206
Unigene8641	27.1.19	RNA.processing.ribonucleases	0	-1.06547	-8.19476	-8.19476	-1.76849	-0.965938
Unigene37223	27.1.19	RNA.processing.ribonucleases	0	-0.0618053	-8.27612	-2.52124	-0.596644	-1.04731
Unigene49042	27.3.12	RNA.regulation of transcription.C3H zinc finger family	0	-2.65711	-8.35755	-2.18763	-1.93129	-2.7137
Unigene9398	27.3.24	RNA.regulation of transcription.MADS box transcription factor family	0	-0.418676	-8.633	-2.46307	-0.0745745	0.23737
Unigene32789	27.3.31	RNA.regulation of transcription.TUB transcription factor family	0	-1.97924	-9.43045	-2.0906	-1.62955	-0.199231
Unigene55177	28.1	DNA.synthesis/chromatin structure	0	-2.67807	-7.80735	-0.315502	-0.389502	-1.1635
Unigene19431	29.2.1.2.1.11	protein.synthesis.ribosomal protein.eukaryotic.40S subunit.S11	0	-7.80735	-7.80735	-2.63743	-0.709323	0.840104
Unigene9909	29.2.1.2.1.20	protein.synthesis.ribosomal protein.eukaryotic.40S subunit.S20	0	-9.66356	-9.66356	-1.32371	-1.98408	-0.55765
Unigene30669	29.2.1.2.1.3	protein.synthesis.ribosomal protein.eukaryotic.40S subunit.S3	0	-8.96578	-8.96578	-8.96578	-1.54793	-0.380822
Unigene7660	29.2.1.2.1.4	protein.synthesis.ribosomal protein.eukaryotic.40S subunit.S4	0	-9.10852	-9.10852	-1.9386	-0.690672	0.976284
Unigene27829	29.2.1.2.1.53	protein.synthesis.ribosomal protein.eukaryotic.40S subunit.S3A	0	-9.80896	-9.80896	-3.05408	-1.54218	0.00801945
Unigene10303	29.2.1.2.2.523	protein.synthesis.ribosomal protein.eukaryotic.60S subunit.L23A	0	-9.10852	-9.10852	-9.10852	-2.68226	-0.461066
Unigene256	29.3.4.2	protein.targeting.secretory pathway.golgi	0	-0.512734	-7.80735	-1.63743	-1.12085	0.253341
Unigene37507	29.4	protein.postranslational modification	0	-7.80735	-7.80735	-2.05247	-2.13493	-1.1635
Unigene56188	29.5.11.4.2	protein.degradation.ubiquitin.E3.RING	0	-2.43677	-8.56605	-3.39613	-3.47859	-1.9222
Unigene50143	29.5.5	protein.degradation.serine protease	0	-0.512734	-7.80735	-2.63743	-1.38109	-0.163499
Unigene17503	29.5.5	protein.degradation.serine protease	0	-0.770389	-9.35535	-1.60046	-1.08856	0.0999761
Unigene40446	29.8	protein assembly and cofactor ligation	0	0.406964	-7.80735	-2.05247	-0.127875	-0.93699
Unigene13125	30.4.4	signalling.phosphinositides.phosphoinositide phospholipase C	0	-1.67807	-7.80735	-1.05247	-0.389502	-0.93699
Unigene24591	30.5	signalling.G-proteins	0	-0.657313	-8.10852	-1.9386	-1.01049	-1.46467
Unigene40736	31.4	cell.vesicle transport	0	-2.10692	-7.80735	-7.80735	-0.900464	-1.74127
Unigene6833	33.99	development.unspecified	0	-0.618269	-7.91289	-0.935609	-0.814857	-1.8468
Unigene47564	34.2	transport.sugars	0	-0.356144	-7.80735	-2.63743	-2.71989	-1.1635
Unigene15127	34.4	transport.nitrate	0	-2.37056	-8.49985	-3.32992	-2.07358	-1.62948
Unigene17876	34.4	transport.nitrate	0	-0.568765	-8.27612	-3.1062	-2.18866	-1.63227
Unigene33327	34.4	transport.nitrate	0	-0.678072	-7.80735	-7.80735	-1.71989	-2.76296
Unigene55059	34.9	transport.metabolite transporters at the mitochondrial membrane	0	-8.633	-8.633	-1.29315	-2.54553	-1.40418
Unigene40814	35.1	not assigned.no ontology	0	-9.2384	-9.2384	-0.424624	1.55926	2.66924
Unigene44926	35.1	not assigned.no ontology	0	-1.19864	-7.91289	-2.74296	-0.814857	-0.529185
Unigene41752	35.1	not assigned.no ontology	0	-1.17779	-8.10852	-1.35364	-8.10852	-1.71621
Unigene234	35.1	not assigned.no ontology	0	0.338559	-8.10852	-0.0317089	-2.02106	-2.46467
Unigene52544	35.1.5	not assigned.no ontology.pentatricopeptide (PPR) repeat-containing protein	0	-0.565597	-8.01681	-1.52496	-0.598956	-0.950719
Unigene55721	35.1.5	not assigned.no ontology.pentatricopeptide (PPR) repeat-containing protein	0	-7.91289	-7.91289	-2.74296	-2.24046	-1.04252
Unigene20796	35.2	not assigned.unknown	0	-1.13266	-9.0634	-2.08612	-0.87852	0.391932
Unigene54335	35.2	not assigned.unknown	0	0.602282	-8.10852	-1.61667	-0.201634	0.199815
Unigene55703	35.2	not assigned.unknown	0	-1.20523	-8.49985	-2.00799	-1.23306	-0.0445187
Unigene47017	35.2	not assigned.unknown	0	-1.85181	-8.56605	-2.0742	-0.221758	-0.332434
Unigene12191	35.2	not assigned.unknown	0	-1.46995	-7.91289	-0.158002	-2.82543	-0.389327
Unigene620	35.2	not assigned.unknown	0	0.502828	-8.01681	-2.26192	-0.918776	-0.633104
Unigene52589	35.2	not assigned.unknown	0	-1.70226	-8.633	-2.46307	-1.7261	-0.661452
Unigene53167	35.2	not assigned.unknown	0	-1.78361	-7.91289	-0.742964	-1.006	-0.8468
Unigene41120	35.2	not assigned.unknown	0	-2.10692	-7.80735	-2.63743	-2.13493	-0.93699
Unigene50359	35.2	not assigned.unknown	0	-1.36441	-7.80735	-0.467505	-1.38109	-1.1635
Unigene50671	35.2	not assigned.unknown	0	-7.80735	-7.80735	-1.63743	-2.71989	-1.1635
Unigene56228	35.2	not assigned.unknown	0	-1.36441	-7.80735	-1.63743	-1.71989	-1.41504
Unigene40639	35.2	not assigned.unknown	0	0.602282	-8.10852	-0.353637	-1.20163	-1.71621
Unigene39732	8.3	TCA / org. transformation.carbonic anhydrases	0	-1.30256	-8.01681	-8.01681	-0.109918	-0.493246
Unigene30461	9.7	mitochondrial electron transport / ATP synthesis.cytochrome c oxidase	0	-9.43045	-9.43045	-2.9386	0.0593954	0.697542
Unigene40219	--	--	0	-7.80735	-7.80735	-7.80735	-7.80735	6.2979
Unigene40028	--	--	0	-7.42626	-7.42626	-7.42626	2.73738	3.98472
Unigene12504	--	--	0	-7.27612	-7.27612	-0.784271	1.40687	3.03449
Unigene24894	--	--	0	-0.0999958	-7.80735	-1.05247	0.37752	1.42387
Unigene27859	--	--	0	-8.51232	-13.6416	-2.79768	-0.322634	1.35213
Unigene6965	--	--	0	-0.691162	-8.27612	-8.27612	-1.00934	1.21172
Unigene31772	--	--	0	-0.19026	-8.01681	-0.387452	-0.0111837	0.744743
Unigene37157	--	--	0	-0.309449	-8.01681	-2.84688	0.0812238	0.63065
Unigene14617	--	--	0	-7.80735	-7.80735	-0.830075	-2.13493	0.500984
Unigene43672	--	--	0	-1.76275	-8.69349	-1.9386	-0.892587	0.369908
Unigene13900	--	--	0	-10.7524	-3.84549	-1.33242	-0.796731	0.332428
Unigene3833	--	--	0	-1.51457	-8.96578	0.206643	0.260628	0.265437
Unigene30544	--	--	0	-13.2555	-13.2555	-2.56024	-1.31883	0.0138016
Unigene38004	--	--	0	-0.39703	-8.43045	-8.43045	-1.52356	-0.122114
Unigene26975	--	--	0	-1.04863	-8.49985	-8.49985	-2.82742	-0.43915
Unigene28626	--	--	0	-8.96578	-3.26534	-3.79586	-0.96016	-0.442222
Unigene9534	--	--	0	-0.565597	-8.01681	-0.387452	-1.33031	-0.493246
Unigene18735	--	--	0	-0.979241	-8.10852	-0.353637	-1.42202	-0.72482
Unigene50233	--	--	0	-9.15228	-2.72602	-9.15228	-3.47986	-1.18074
Unigene12668	--	--	0	-1.46995	-7.91289	-2.158	-2.24046	-1.52057
Unigene24345	--	--	0	-1.09311	-7.80735	-1.63743	-2.13493	-1.74127
Unigene46045	--	--	0	-1.48051	-8.19476	-1.21748	-8.19476	-1.80244
Unigene47565	--	--	0	0.120534	-7.91289	-2.74296	-1.48662	-1.8468
Unigene2817	--	--	0	-1.46995	-7.91289	-2.74296	-2.82543	-1.8468
Unigene20937	--	--	0	-3.06547	-8.19476	-2.43987	-8.19476	-2.12867
Unigene12459	--	--	0	-3.21544	-8.91588	-8.91588	-2.82842	-2.27202
Unigene13548	--	--	0	0.211232	-7.91289	0.163926	-1.48662	-2.8685
Unigene23520	--	--	0	-2.86561	-8.56605	-1.2262	-2.13979	-3.52166
Unigene30757	--	--	0	-1.7856	-8.49985	-3.32992	-1.81335	-2.43376
Unigene37011	--	--	0	-0.979241	-8.10852	-2.35364	-1.68226	-1.04244
Unigene40994	--	--	0	-4.16388	-8.85302	-3.23575	0.0434264	1.53405
Unigene35919	--	--	0	-1.24228	-8.69349	-8.69349	-0.595455	-0.54374
Unigene37111	--	--	0	-7.80735	-7.80735	-2.63743	-0.709323	-7.80735
Unigene28913	--	--	0	-2.30117	-9.43045	-2.67557	-1.42483	-1.04675

## Sheet: Root cluster 4
Gene_ID	MapMan BinCode	MapMan BinName	0hs	0h-Rvs3h-R	0h-Rvs12h-R	0h-Rvs24h-R	0h-Rvs3d-R	0h-Rvs7d-R
Unigene1568	10.5.2	cell wall.cell wall proteins.proline rich proteins	0	-1.49086	-3.20889	-4.14749	-9.31741	-3.67356
Unigene39965	10.5.2	cell wall.cell wall proteins.proline rich proteins	0	-1.28453	-3.02199	-4.23947	-4.11871	-3.98793
Unigene55571	14.1	S-assimilation.APS	0	-0.523562	-2	-1.9386	-2.02106	-8.10852
Unigene31609	15.2	metal handling.binding, chelation and storage	0	3.06774	-5.70044	-0.530515	-5.70044	-5.70044
Unigene43207	16.2.1.6	secondary metabolism.phenylpropanoids.lignin biosynthesis.CCoAOMT	0	-1.26402	0.66633	-8.19476	-8.19476	-0.550901
Unigene47636	17.2.3	hormone metabolism.auxin.induced-regulated-responsive-activated	0	0.105795	-0.8324	-0.768674	-8.10852	-0.464668
Unigene48329	20.2.3	stress.abiotic.drought/salt	0	-0.431846	-0.00558103	-1.03953	-8.01681	-8.01681
Unigene9926	20.2.99	stress.abiotic.unspecified	0	0.107313	-2.92935	-1.26192	-8.01681	-1.62449
Unigene18757	23.4.10	nucleotide metabolism.phosphotransfer and pyrophosphatases.nucleoside diphosphate kinase	0	-1.98383	-0.417363	-0.247782	-9.27845	-2.63459
Unigene50	26.1	misc.misc2	0	-1.33837	-2.52447	-2.87811	-0.953515	-8.633
Unigene53271	26.10	misc.cytochrome P450	0	1.14063	0.911152	-2.02483	-8.19476	-0.671195
Unigene44781	26.12	misc.peroxidases	0	0.0442532	-3.75411	-2.10775	-2.30805	-9.86264
Unigene53274	26.28	misc.GDSL-motif lipase	0	0.606747	-0.636765	-1.158	-1.82543	-7.91289
Unigene54215	27.3.25	RNA.regulation of transcription.MYB domain transcription factor family	0	-0.650193	-0.444663	-1.38027	-8.35755	-1.96523
Unigene5878	29.2.1.2.1.26	protein.synthesis.ribosomal protein.eukaryotic.40S subunit.S26	0	-2.31637	-0.00558103	-1.52496	-8.01681	-8.01681
Unigene43664	29.2.1.2.1.3	protein.synthesis.ribosomal protein.eukaryotic.40S subunit.S3	0	-1.925	-2.05806	-0.774264	-9.75154	-2.52273
Unigene29150	29.2.1.2.1.5	protein.synthesis.ribosomal protein.eukaryotic.40S subunit.S5	0	-8.43045	-2.73001	-1.67557	-1.52356	-8.43045
Unigene40841	29.2.1.2.1.515	protein.synthesis.ribosomal protein.eukaryotic.40S subunit.S15A	0	-1.14684	-1.36923	-1.1062	-8.27612	-3.23173
Unigene30948	29.2.1.2.2.19	protein.synthesis.ribosomal protein.eukaryotic.60S subunit.L19	0	-7.91289	-2.21245	-7.91289	-7.91289	-7.91289
Unigene22279	29.2.1.2.2.26	protein.synthesis.ribosomal protein.eukaryotic.60S subunit.L26	0	-2.0569	-0.586957	-1.52257	-8.49985	-2.85599
Unigene27665	29.2.4	protein.synthesis.elongation	0	-2.11245	-2.62086	-0.679345	-10.6321	-4.566
Unigene33972	29.2.4	protein.synthesis.elongation	0	-3.43677	-2.86561	-1.58877	-8.56605	-8.56605
Unigene55613	29.3.2	protein.targeting.mitochondria	0	-3.14684	-1.84986	-2.1062	-8.27612	-1.40576
Unigene16040	29.5	protein.degradation	0	2.22687	0.1676	-7.10852	-7.10852	-2.06413
Unigene23289	29.5.3	protein.degradation.cysteine protease	0	-2.0373	-1.05806	0.0622371	-8.75154	-8.75154
Unigene44374	29.5.4	protein.degradation.aspartate protease	0	0.0895312	-0.664065	-8.35755	-8.35755	-0.596001
Unigene17	30.11	signalling.light	0	0.328836	-1.85726	-0.336428	-0.343732	-8.96578
Unigene44238	30.2.8.2	signalling.receptor kinases.leucine rich repeat VIII-2	0	-1.37056	-2.79941	-2.00799	-8.49985	-1.27103
Unigene9954	30.3	signalling.calcium	0	-0.84549	-2.00419	-2.67557	-8.43045	-3.38606
Unigene25549	31.1	cell.organisation	0	-1.97924	-8.10852	-8.10852	-8.10852	-8.10852
Unigene52017	31.1	cell.organisation	0	-3.06547	-3.10729	-2.43987	-2.52233	-8.19476
Unigene52749	34.12	transport.metal	0	-0.0554131	-1.00419	-1.67557	-8.43045	-2.36436
Unigene41849	34.12	transport.metal	0	-0.722188	-0.209453	-2.26192	-8.01681	-1.62449
Unigene7980	34.16	transport.ABC transporters and multidrug resistance systems	0	-9.78136	-4.6939	-9.78136	-9.78136	-9.78136
Unigene53331	34.19.3	transport.Major Intrinsic Proteins.NIP	0	-7.91289	-2.82543	-7.91289	-7.91289	-1.52057
Unigene45052	34.30	transport.H+ transporting pyrophosphatase	0	-0.733485	-3.40808	-1.9386	-9.10852	-2.23816
Unigene16812	35.1.2	not assigned.no ontology.agenet domain-containing protein	0	-0.327927	0.513375	-0.742964	-0.814857	-7.91289
Unigene16559	35.1.5	not assigned.no ontology.pentatricopeptide (PPR) repeat-containing protein	0	-1.30256	-0.209453	-1.84688	-2.92935	-8.01681
Unigene56501	35.2	not assigned.unknown	0	0.603459	-0.713882	0.0637256	-8.27612	-0.89242
Unigene51052	35.2	not assigned.unknown	0	-0.309449	-0.908284	-2.26192	-8.01681	-1.37295
Unigene55891	35.2	not assigned.unknown	0	-0.426815	-0.931287	-2.60266	-8.35755	-1.7137
Unigene39402	35.2	not assigned.unknown	0	-0.565597	-0.740684	-1.84688	-0.462219	-8.01681
Unigene29047	35.2	not assigned.unknown	0	-1.83318	-1	0.141728	-1.84986	-8.27612
Unigene53123	35.2	not assigned.unknown	0	3.06774	0.725825	1.05445	-5.70044	-5.70044
Unigene30678	9.7	mitochondrial electron transport / ATP synthesis.cytochrome c oxidase	0	-0.368208	-8.19476	-8.19476	-8.19476	-8.19476
Unigene21156	9.7	mitochondrial electron transport / ATP synthesis.cytochrome c oxidase	0	0.140633	-9.19476	-9.19476	-9.19476	-9.19476
Unigene16062	9.7	mitochondrial electron transport / ATP synthesis.cytochrome c oxidase	0	-0.783975	-9.66356	-2.90867	-9.66356	-9.66356
Unigene16516	9.9	mitochondrial electron transport / ATP synthesis.F1-ATPase	0	-10.584	-10.584	-0.579802	-10.584	-10.584
Unigene4173	--	--	0	-0.26402	-2.49432	-2.02483	-8.19476	-0.0450097
Unigene44691	--	--	0	-1.57386	-2.92935	-1.84688	-8.01681	-0.633104
Unigene23620	--	--	0	0.864168	-0.86821	-0.0906025	-8.43045	-0.668901
Unigene21287	--	--	0	-0.20553	-1.006	0.0643906	-7.91289	-1.04252
Unigene38058	--	--	0	-2.5642	-0.886132	-1.52356	-8.69349	-1.30978
Unigene24712	--	--	0	-1.26402	0.0813676	-1.43987	-8.19476	-1.5509
Unigene39859	--	--	0	-0.143233	-0.550197	-1.8657	-8.35755	-1.96523
Unigene12189	--	--	0	-0.26402	-1.08623	-2.02483	-8.19476	-2.12867
Unigene26506	--	--	0	-3.8365	-0.862496	-0.795859	-8.96578	-3.92139
Unigene5225	--	--	0	-1.8139	-4.40808	-4.9386	-3.42202	-4.46467
Unigene23974	--	--	0	1.20026	-2.51006	-2.82556	-4.22995	-4.67356
Unigene6021	--	--	0	3.1465	-6.10852	0.383329	-6.10852	-6.10852
Unigene47178	--	--	0	-0.618269	-0.636765	-0.742964	-0.111989	-7.91289
Unigene35515	--	--	0	0.381731	-0.350647	-0.573039	-1.48662	-7.91289
Unigene40792	--	--	0	-1.46995	-1.22639	-2.158	-1.82543	-7.91289
Unigene1496	--	--	0	-1.46995	-1.80436	-2.74296	-2.24046	-7.91289
Unigene2283	--	--	0	-0.783606	-7.91289	-1.74296	-2.82543	-7.91289
Unigene53378	--	--	0	-7.91289	-7.91289	0.780598	-7.91289	-7.91289
Unigene2236	--	--	0	-0.0860709	-1.90828	-1.26192	-0.0111837	-8.01681
Unigene46283	--	--	0	-0.887525	-8.01681	-1.84688	-1.59054	-8.01681
Unigene4445	--	--	0	-1.88753	-1.59054	-1.26192	-1.92935	-8.01681
Unigene4938	--	--	0	0.0166147	-0.740684	-1.52496	-1.92935	-8.01681
Unigene28643	--	--	0	-1.42681	-2.24903	-1.8657	-3.27009	-8.35755
Unigene44390	--	--	0	-2.22827	-8.35755	-2.18763	-8.35755	-8.35755
Unigene16339	--	--	0	-8.35755	-8.35755	-8.35755	-8.35755	-8.35755
Unigene1149	--	--	0	-0.925636	-1.94649	-1.00364	-0.534963	-8.633
Unigene36429	--	--	0	-2.93256	-1.07075	-0.878108	-8.633	-8.633
Unigene47760	--	--	0	-8.75154	-8.75154	0.00334344	-8.75154	-8.75154
Unigene11620	--	--	0	-0.799701	-0.265828	-0.451778	-1.59617	-9.01402
Unigene1279	--	--	0	-2.60317	-2.20889	-1.68806	-9.31741	-9.31741
Unigene48610	--	--	0	-0.368937	-2.75667	-2.68628	-2.97706	-9.66356
Unigene34252	--	--	0	-1.56802	-2.95575	-9.86264	-4.77517	-9.86264
Unigene24740	--	--	0	-2.01848	-5.3781	-5.29564	-4.79314	-10.4656
Unigene29290	--	--	0	-3.03577	-10.9665	-10.9665	-10.9665	-10.9665
Unigene42941	--	--	0	-11.0627	-11.0627	-11.0627	-5.3903	-11.0627
Unigene30920	--	--	0	-1.9518	-4.82627	-5.17991	-5.2483	-11.9348
Unigene18987	--	--	0	-0.166582	-1.47542	-1.12219	-1.84465	-8.75154
Unigene850	--	--	0	-1.20523	-8.49985	-0.870489	-8.49985	-8.49985

## Sheet: Root cluster 5
Gene_ID	MapMan BinCode	MapMan BinName	0hs	0h-Rvs3h-R	0h-Rvs12h-R	0h-Rvs24h-R	0h-Rvs3d-R	0h-Rvs7d-R
Unigene36103	1.1.1.1	PS.lightreaction.photosystem II.LHC-II	0	-0.531876	-0.454339	-1.29564	-2.55868	-0.818108
Unigene52081	1.2.2	PS.photorespiration.glycolate oxydase	0	-1.36107	-0.592882	-1.26374	-1.49812	-1.0769
Unigene45380	1.3.11	PS.calvin cyle.RPE	0	-0.586393	-0.222154	-0.134789	-0.577831	-1.08389
Unigene46745	1.3.6	PS.calvin cyle.aldolase	0	-0.537266	-0.753221	-0.238035	-1.53375	-1.02445
Unigene47335	10.1	cell wall.precursor synthesis	0	-1.04997	-0.845532	-0.980177	-0.62337	0.449879
Unigene41961	10.1.4	cell wall.precursor synthesis.UGD	0	0.644768	-2.37511	-1.18603	-0.151651	1.03871
Unigene56214	10.1.6	cell wall.precursor synthesis.GAE	0	0.330957	0.310981	0.155373	-1.11841	-0.675302
Unigene15407	10.2	cell wall.cellulose synthesis	0	-0.504577	-1.1091	-0.758877	-0.0455306	-0.171108
Unigene37234	10.2.1	cell wall.cellulose synthesis.cellulose synthase	0	1.32535	0.151433	-0.488471	-1.46992	0.0170064
Unigene55172	10.2.2	cell wall.cellulose synthesis.COBRA	0	-0.427059	-1.37285	-0.66363	-0.829172	-0.35459
Unigene44814	10.3	cell wall.hemicellulose synthesis	0	-0.817666	-1.24841	-0.643675	-0.562892	0.0661469
Unigene5689	10.3	cell wall.hemicellulose synthesis	0	-0.551977	-0.621127	-1.12664	-0.0275169	-0.182077
Unigene16901	10.5.1	cell wall.cell wall proteins.AGPs	0	0.69381	-0.81214	-0.424624	-2.33151	-0.8547
Unigene29271	10.5.5	cell wall.cell wall proteins.RGP	0	0.168634	-1.85218	-0.523562	-0.136342	0.276139
Unigene55693	10.6.1	cell wall.degradation.cellulases and beta -1,4-glucanases	0	1.43237	-1.07358	-0.42303	-0.494221	0.692447
Unigene7893	10.6.2	cell wall.degradation.mannan-xylose-arabinose-fucose	0	-0.426573	-1.91863	-1.21748	-0.343008	0.225203
Unigene5521	10.6.2	cell wall.degradation.mannan-xylose-arabinose-fucose	0	0.379848	-0.911515	-1.15829	0.292072	1.02691
Unigene14462	10.6.2	cell wall.degradation.mannan-xylose-arabinose-fucose	0	-0.439302	-1.57985	-1.00146	0.696156	0.56532
Unigene9645	10.6.3	cell wall.degradation.pectate lyases and polygalacturonases	0	-0.311297	-0.974615	-0.596103	-1.53793	-0.530515
Unigene50339	10.6.3	cell wall.degradation.pectate lyases and polygalacturonases	0	0.6472	-3.65001	-0.357796	0.772018	-0.719958
Unigene10808	10.6.3	cell wall.degradation.pectate lyases and polygalacturonases	0	0.134775	-0.25485	-1.20487	-1.69394	-0.867384
Unigene44835	10.6.3	cell wall.degradation.pectate lyases and polygalacturonases	0	0.057542	-1.14897	-1.02269	-0.319116	-0.0465821
Unigene41750	10.7	cell wall.modification	0	0.524739	-1.08053	-0.895573	-0.550802	-0.167992
Unigene15608	10.7	cell wall.modification	0	-1.79207	0.0552696	-0.643323	-0.624775	-0.302847
Unigene23694	10.7	cell wall.modification	0	1.9967	-0.162795	-0.280736	-1.93129	-0.973848
Unigene763	10.7	cell wall.modification	0	0.249514	-0.239682	-1.23281	-1.22824	-1.30308
Unigene768	10.7	cell wall.modification	0	-0.429044	-1.24744	-1.35364	-1.25678	-0.759796
Unigene23793	10.7	cell wall.modification	0	0.0415791	-0.788496	-1.05007	-0.164399	-0.311071
Unigene9053	10.7	cell wall.modification	0	-2.05593	-1.37892	-0.780353	-0.620012	0.681753
Unigene49847	10.7	cell wall.modification	0	0.0367001	-1.08616	0.0219031	-1.37457	-0.858489
Unigene43058	10.8.1	cell wall.pectin*esterases.PME	0	-0.491976	0.263252	1.12869	-0.395997	-0.461066
Unigene15977	10.8.2	cell wall.pectin*esterases.acetyl esterase	0	-0.382998	-1.20587	-0.208793	-0.300536	0.423254
Unigene42039	11.1.1	lipid metabolism.FA synthesis and FA elongation.Acetyl CoA Carboxylation	0	-0.631115	-0.485715	-1.43707	1.00108	0.530348
Unigene51133	11.1.30	lipid metabolism.FA synthesis and FA elongation.pyruvate kinase	0	0.951795	-1.10406	-1.03767	1.12716	0.217071
Unigene55819	11.1.30	lipid metabolism.FA synthesis and FA elongation.pyruvate kinase	0	-0.461252	-0.355053	-0.706365	-2.21332	-0.760812
Unigene37242	11.1.5	lipid metabolism.FA synthesis and FA elongation.beta hydroxyacyl ACP dehydratase	0	0.0618362	-1.65688	-1.095	0.633097	0.264051
Unigene7998	11.1.8	lipid metabolism.FA synthesis and FA elongation.acyl coa ligase	0	-0.530515	-0.987722	-1.41798	-0.852761	-0.156119
Unigene35642	11.1.8	lipid metabolism.FA synthesis and FA elongation.acyl coa ligase	0	-1.42569	0.901158	0.657415	-0.0294438	-0.946492
Unigene14609	11.1.8	lipid metabolism.FA synthesis and FA elongation.acyl coa ligase	0	-0.533764	-0.336441	-0.328916	-1.34401	-1.19065
Unigene48542	11.1.9	lipid metabolism.FA synthesis and FA elongation.long chain fatty acid CoA ligase	0	-0.580489	-0.255883	-0.189661	-1.49803	-1.0989
Unigene16071	11.3	lipid metabolism.Phospholipid synthesis	0	1.40217	-0.100499	-0.645543	-1.50881	0.642237
Unigene10356	11.3	lipid metabolism.Phospholipid synthesis	0	-0.157762	-0.678966	-1.03949	-0.173522	-0.160615
Unigene22282	11.3.2	lipid metabolism.Phospholipid synthesis.choline kinase	0	-1.6873	0.245136	-0.595433	-0.485611	0.18582
Unigene15158	11.3.3	lipid metabolism.Phospholipid synthesis.phosphatidate cytidylyltransferase	0	0.149021	-1.14832	-0.955988	0.191785	0.408433
Unigene39444	11.3.3	lipid metabolism.Phospholipid synthesis.phosphatidate cytidylyltransferase	0	-2.04189	-0.122187	-0.672948	-0.0100771	0.201682
Unigene51010	11.8	lipid metabolism.'exotics' (steroids, squalene etc)	0	2.4098	0.409801	-2.52356	-2.02106	-1.6274
Unigene11310	11.8.1	lipid metabolism.'exotics' (steroids, squalene etc).sphingolipids	0	-0.733427	-1.12603	-0.948807	-0.490579	-0.0339963
Unigene43056	11.8.10	lipid metabolism.'exotics' (steroids, squalene etc).phosphatidylcholinesterol O-acyltransferase	0	0.0750044	-1.1893	-0.411694	-2.66408	-0.989993
Unigene2666	11.8.4	lipid metabolism.'exotics' (steroids, squalene etc).3-beta hydroxysteroid dehydrogenase/isomerase	0	-0.428278	-0.698807	-0.42126	-1.08029	-1.25177
Unigene24984	11.8.7	lipid metabolism.'exotics' (steroids, squalene etc).trans-2-enoyl-CoA reductase (NADPH)	0	-1.1645	-0.635933	-0.638072	-1.02023	-0.664433
Unigene52859	11.9.2	lipid metabolism.lipid degradation.lipases	0	-0.387248	1.38434	-0.384472	-0.276641	-0.306214
Unigene16862	11.9.2.1	lipid metabolism.lipid degradation.lipases.triacylglycerol lipase	0	-0.948728	-1.32427	-0.880616	-1.72985	-0.412363
Unigene49495	11.9.3.1	lipid metabolism.lipid degradation.lysophospholipases.phospholipase D	0	1.3909	-0.758399	-0.162927	-0.328546	0.213404
Unigene53754	11.9.3.5	lipid metabolism.lipid degradation.lysophospholipases.phosphoinositide phospholipase C	0	-0.280715	-0.799229	-0.819094	-1.36947	-0.121157
Unigene39504	11.9.4.13	lipid metabolism.lipid degradation.beta-oxidation.acyl CoA reductase	0	-0.0615299	-1.66681	-0.773364	-0.991843	-0.289755
Unigene39822	11.9.4.2	lipid metabolism.lipid degradation.beta-oxidation.acyl CoA DH	0	-0.601585	-0.429367	-0.973033	-1.62838	-0.304054
Unigene12429	12.2.99	N-metabolism.ammonia metabolism.unspecified	0	-0.286796	-1.64225	-1.3345	-0.682842	-0.213466
Unigene39234	12.3.1	N-metabolism.N-degradation.glutamate dehydrogenase	0	-1.0833	0.0104431	-0.926776	-1.13308	0.0384946
Unigene50717	13.1.1.1.1	amino acid metabolism.synthesis.central amino acid metabolism.GABA.Glutamate decarboxylase	0	-0.241299	-1.84617	-1.19915	-0.898655	-0.0737582
Unigene49616	13.1.3.4.13	amino acid metabolism.synthesis.aspartate family.methionine.methionine S-methyltransferase	0	-0.493123	-0.735471	-0.984878	-1.73395	-1.55
Unigene22831	13.1.3.4.3	amino acid metabolism.synthesis.aspartate family.methionine.methionine synthase	0	0.493338	-0.940413	-1.1935	-0.0861702	0.277755
Unigene53446	13.1.6.2.1	amino acid metabolism.synthesis.aromatic aa.phenylalanine and tyrosine.chorismate mutase	0	-0.993891	-1.30066	-0.925115	-0.595202	0.581558
Unigene9089	13.1.6.3.1	amino acid metabolism.synthesis.aromatic aa.phenylalanine.arogenate dehydratase / prephenate dehydratase	0	-0.396243	-0.420024	-0.0455147	0.0869356	1.31654
Unigene40632	13.1.6.4.2	amino acid metabolism.synthesis.aromatic aa.tyrosine.prephenate dehydrogenase	0	-0.263678	0.490566	-1.19099	-0.114459	0.568351
Unigene53705	13.1.7	amino acid metabolism.synthesis.histidine	0	-1.1565	0.275088	0.218272	0.651241	-0.225767
Unigene56819	13.1.7.8	amino acid metabolism.synthesis.histidine.histidinol dehydrogenase	0	-0.197618	-0.777424	-1.28665	-0.0793616	0.0709408
Unigene51075	13.2.3.5	amino acid metabolism.degradation.aspartate family.lysine	0	0.517678	-0.274314	-1.25993	-0.467372	0.110411
Unigene48840	13.2.4.1	amino acid metabolism.degradation.branched-chain group.shared	0	-1.1516	0.142852	-0.281661	-1.54054	-1.42021
Unigene56300	13.2.6.2	amino acid metabolism.degradation.aromatic aa.tyrosine	0	-0.872368	-1.3074	-0.610246	-1.87968	-0.254957
Unigene53058	15	metal handling	0	-0.405607	-1.46094	-0.329467	0.014774	0.290805
Unigene56961	15.2	metal handling.binding, chelation and storage	0	-0.261964	-0.57629	-0.599422	-1.11849	-1.31093
Unigene23236	16.1.2.6	secondary metabolism.isoprenoids.mevalonate pathway.mevalonate diphosphate decarboxylase	0	2.37576	-1.21842	-1.74894	-0.8314	0.464841
Unigene25414	16.1.3.3	secondary metabolism.isoprenoids.tocopherol biosynthesis.MPBQ/MSBQ methyltransferase	0	-0.810779	-0.927368	-1.32802	1.02711	0.913867
Unigene51556	16.1.5	secondary metabolism.isoprenoids.terpenoids	0	-0.0154714	-1.2356	-0.150935	0.0858778	0.650765
Unigene54896	16.10	secondary metabolism.simple phenols	0	0.18956	-1.39328	-0.232419	-0.401563	-0.0297977
Unigene26233	16.2	secondary metabolism.phenylpropanoids	0	-0.745954	-0.639755	-0.614383	-1.57158	-1.46055
Unigene17962	16.2.1.10	secondary metabolism.phenylpropanoids.lignin biosynthesis.CAD	0	1.6029	-0.632514	-2.43987	-0.515277	-0.671195
Unigene42208	16.2.1.3	secondary metabolism.phenylpropanoids.lignin biosynthesis.4CL	0	1.27148	0.557013	-0.621679	-0.0875016	-0.680056
Unigene15948	16.2.1.9	secondary metabolism.phenylpropanoids.lignin biosynthesis.COMT	0	0.400722	-1.46855	-1.09004	-1.26255	-0.539026
Unigene4542	16.2.1.9	secondary metabolism.phenylpropanoids.lignin biosynthesis.COMT	0	-0.622275	-1.51991	-0.904605	-1.39342	-0.666097
Unigene36516	16.2.1.9	secondary metabolism.phenylpropanoids.lignin biosynthesis.COMT	0	-1.2145	0.0497355	-0.833406	-0.0108844	0.57979
Unigene15778	16.4.1	secondary metabolism.N misc.alkaloid-like	0	-0.394988	-1.42875	-0.531733	-1.00058	-0.331187
Unigene56028	16.4.1	secondary metabolism.N misc.alkaloid-like	0	0.723072	-0.316027	-0.817396	-1.21332	-1.65963
Unigene53831	16.7	secondary metabolism.wax	0	0.155683	-2.56526	-0.690026	0.0596871	0.0252864
Unigene42606	16.8.2.1	secondary metabolism.flavonoids.chalcones.naringenin-chalcone synthase	0	0.0799613	-0.826387	-1.02894	-0.741078	-0.1915
Unigene19037	16.8.3.2	secondary metabolism.flavonoids.dihydroflavonols.flavanone 3-dioxygenase	0	0.760607	-1.73697	-0.938599	0.311014	0.386531
Unigene16267	16.8.4	secondary metabolism.flavonoids.flavonols	0	-0.62011	-0.453377	-1.22065	-0.174412	0.146167
Unigene34517	17.1.1.1.11	hormone metabolism.abscisic acid.synthesis-degradation.synthesis.short chain alcohol dehydrogenmase (ABA2)	0	-1.61692	-1.28476	-0.647172	-1.25562	0.802033
Unigene14493	17.1.3	hormone metabolism.abscisic acid.induced-regulated-responsive-activated	0	-0.281976	1.16644	-0.546282	-1.55394	-0.72482
Unigene15069	17.2.3	hormone metabolism.auxin.induced-regulated-responsive-activated	0	1.2456	-0.349989	-0.639157	0.518512	0.525172
Unigene54596	17.2.3	hormone metabolism.auxin.induced-regulated-responsive-activated	0	-0.992228	-1.45063	-1.00156	-0.573578	-0.469925
Unigene52610	17.2.3	hormone metabolism.auxin.induced-regulated-responsive-activated	0	-1.41186	-0.574544	-0.35884	-0.959068	-0.674079
Unigene55227	17.2.3	hormone metabolism.auxin.induced-regulated-responsive-activated	0	-0.708154	-1.76612	-0.232772	-1.90466	-1.22635
Unigene53932	17.3.1.1.2	hormone metabolism.brassinosteroid.synthesis-degradation.BRs.DWF4	0	-0.295641	-1.24479	-0.709566	-1.63057	-1.90078
Unigene47436	17.3.1.2.8	hormone metabolism.brassinosteroid.synthesis-degradation.sterols.DWF1	0	-0.814947	-1.51641	-0.585458	-1.35384	-0.267145
Unigene44635	17.3.1.2.99	hormone metabolism.brassinosteroid.synthesis-degradation.sterols.other	0	-0.216383	-1.19205	-1.46989	-0.652236	-0.257321
Unigene38122	17.3.1.2.99	hormone metabolism.brassinosteroid.synthesis-degradation.sterols.other	0	0.109998	-0.909507	-1.59756	0.439912	0.506185
Unigene56491	17.3.2.1	hormone metabolism.brassinosteroid.signal transduction.BRI	0	-1.44383	-0.462048	-1.148	-0.241527	-0.315291
Unigene26108	17.3.3	hormone metabolism.brassinosteroid.induced-regulated-responsive-activated	0	0.329453	0.610072	-0.240362	-1.1809	-1.25856
Unigene57142	17.4.2	hormone metabolism.cytokinin.signal transduction	0	-0.384962	-0.50617	-0.667172	-0.97343	-1.12193
Unigene22551	17.5.1	hormone metabolism.ethylene.synthesis-degradation	0	-0.56942	-0.881157	-0.914227	-1.53522	-0.60833
Unigene42074	17.5.1.2	hormone metabolism.ethylene.synthesis-degradation.1-aminocyclopropane-1-carboxylate oxidase	0	-0.127879	-0.662668	0.137827	1.38309	0.584369
Unigene44530	17.5.2	hormone metabolism.ethylene.signal transduction	0	-2.46265	-0.287482	-0.41468	0.318277	-0.498573
Unigene757	17.5.2	hormone metabolism.ethylene.signal transduction	0	0.0371481	-1.42278	-0.6442	-0.828275	-1.49274
Unigene51698	17.5.2	hormone metabolism.ethylene.signal transduction	0	-0.979241	-0.68226	-0.616671	2.31144	-7.10852
Unigene46277	17.5.2	hormone metabolism.ethylene.signal transduction	0	-0.938268	-1.17258	-0.344005	-0.0575665	0.515834
Unigene38633	17.7.1.2	hormone metabolism.jasmonate.synthesis-degradation.lipoxygenase	0	-0.720008	-0.145893	-1.09771	-0.928955	-0.133965
Unigene45206	17.7.1.2	hormone metabolism.jasmonate.synthesis-degradation.lipoxygenase	0	-0.0461643	-0.0405905	-0.47279	-1.37743	0.413504
Unigene49802	17.7.1.4	hormone metabolism.jasmonate.synthesis-degradation.allene oxidase cyclase	0	-0.541731	-2.25564	-1.10307	-0.0719831	0.56613
Unigene51393	17.7.1.5	hormone metabolism.jasmonate.synthesis-degradation.12-Oxo-PDA-reductase	0	0.113412	-1.05318	-0.341826	-0.518163	-0.0658098
Unigene54726	18.1	Co-factor and vitamine metabolism.molybdenum cofactor	0	-1.80413	-0.323677	-0.941494	-0.556995	-0.266266
Unigene43432	18.6	Co-factor and vitamine metabolism.biotin	0	-1.10626	-0.0934509	-0.796512	-0.396378	-0.412195
Unigene55394	19.21	tetrapyrrole synthesis.heme oxygenase	0	-0.635741	-0.579271	-0.30939	-1.42585	-0.951407
Unigene16270	19.5	tetrapyrrole synthesis.porphobilinogen deaminase	0	-1.16658	-0.230598	-0.70533	-0.780001	-0.416154
Unigene56335	2.1.1.3	major CHO metabolism.synthesis.sucrose.FBPase	0	0.285682	0.496721	-0.372106	-1.26771	-0.717514
Unigene54211	2.1.2.4	major CHO metabolism.synthesis.starch.debranching	0	-0.441478	-1.10789	-0.733027	-0.510835	-0.0754692
Unigene49057	2.2.1.1	major CHO metabolism.degradation.sucrose.fructokinase	0	0.0755244	-1.00349	0.107413	-0.203639	0.2759
Unigene14706	2.2.1.3.1	major CHO metabolism.degradation.sucrose.invertases.neutral	0	-0.487545	-0.532756	-1.16251	-1.08243	-0.791568
Unigene49227	2.2.1.3.3	major CHO metabolism.degradation.sucrose.invertases.vacuolar	0	1.07602	-0.182525	-0.798669	-1.06122	-1.14505
Unigene44413	20.1	stress.biotic	0	-0.446148	1.20539	-0.210897	-0.407364	-0.816037
Unigene19539	20.1	stress.biotic	0	-0.983829	-1.23406	-0.692235	-1.18042	-1.18569
Unigene48602	20.1.7	stress.biotic.PR-proteins	0	-0.175818	-0.68226	-1.06413	-1.20565	-1.72194
Unigene47438	20.1.7	stress.biotic.PR-proteins	0	-0.208737	-1.37205	-0.568191	0.101604	0.554503
Unigene10509	20.2	stress.abiotic	0	1.01709	0.878709	0.0406066	-1.19034	0.0732574
Unigene4788	20.2	stress.abiotic	0	-0.491771	0.607765	1.13891	-0.37919	-0.248116
Unigene8365	20.2.1	stress.abiotic.heat	0	-2.34733	0.241758	-0.338061	-0.942667	-0.0179828
Unigene41269	20.2.1	stress.abiotic.heat	0	-0.128915	-1.19619	-0.143216	-1.02123	-0.380744
Unigene41082	20.2.1	stress.abiotic.heat	0	-1.01703	-1.00299	-0.00798726	-0.70318	-1.39493
Unigene38920	20.2.1	stress.abiotic.heat	0	-0.0621593	-1.48391	-1.07482	-1.58094	-1.25314
Unigene9420	20.2.1	stress.abiotic.heat	0	-0.263404	-0.93318	-0.142178	-1.62812	-0.627401
Unigene56848	20.2.3	stress.abiotic.drought/salt	0	0.307147	-1.07725	-0.950978	0.883431	0.183106
Unigene44750	20.2.3	stress.abiotic.drought/salt	0	0.207635	0.683216	0.516961	-0.464163	-1.18087
Unigene48401	20.2.3	stress.abiotic.drought/salt	0	0.052103	-1.65821	-0.293139	-0.323459	-0.273274
Unigene14526	20.2.3	stress.abiotic.drought/salt	0	-1.4871	-0.653713	-0.131748	-0.748162	-0.685222
Unigene39215	20.2.3	stress.abiotic.drought/salt	0	-0.309273	-1.02804	0.19939	-0.401043	-0.743954
Unigene11095	20.2.3	stress.abiotic.drought/salt	0	-0.889423	-1.18676	0.0439545	0.0276281	-0.987778
Unigene7825	20.2.99	stress.abiotic.unspecified	0	-0.200797	-0.838655	-0.222114	-1.65351	-1.29622
Unigene38849	20.2.99	stress.abiotic.unspecified	0	0.589833	-1.23816	-0.799275	-2.42483	-1.97513
Unigene39442	20.2.99	stress.abiotic.unspecified	0	0.987468	-1.95681	0.3472	-0.158086	1.02176
Unigene52531	21.1	redox.thioredoxin	0	-0.26096	-1.42833	-0.67795	0.194476	0.122832
Unigene44548	21.1	redox.thioredoxin	0	-0.177495	-0.516689	-0.114018	-1.71509	-1.26479
Unigene42976	21.2	redox.ascorbate and glutathione	0	-0.238929	-1.36438	-0.704836	-0.662061	-0.286025
Unigene55182	21.2	redox.ascorbate and glutathione	0	0.0106703	-0.955813	-0.766126	-1.16182	-0.611989
Unigene53484	21.2	redox.ascorbate and glutathione	0	-0.891224	-1.56768	-1.95719	0.592907	0.35967
Unigene51826	21.2	redox.ascorbate and glutathione	0	-0.196215	-1.63646	-0.276451	-1.0585	-1.29951
Unigene27676	21.2.1	redox.ascorbate and glutathione.ascorbate	0	-1.11154	-1.61995	-0.93769	0.138661	0.158357
Unigene19135	21.2.1	redox.ascorbate and glutathione.ascorbate	0	-0.575069	0.061984	0.037674	-1.02554	0.868602
Unigene49174	21.4	redox.glutaredoxins	0	0.195396	-1.92909	-1.48499	0.0999761	0.48857
Unigene41163	22.1.7	polyamine metabolism.synthesis.spermine synthase	0	-0.258217	-1.53284	-1.31711	0.0427849	-0.224002
Unigene56381	23.1.2.20	nucleotide metabolism.synthesis.purine.adenylosuccinate synthase	0	-0.845877	-0.867219	-1.38702	-0.76754	-1.49584
Unigene49576	23.1.2.7	nucleotide metabolism.synthesis.purine.SAICAR synthetase	0	-1.45981	-0.467406	-1.27632	-0.417043	-0.22039
Unigene7748	23.4.4	nucleotide metabolism.phosphotransfer and pyrophosphatases.thymidylate kinase	0	-0.488471	-2.00571	-1.1501	-0.61376	-0.0133672
Unigene16503	23.5.2	nucleotide metabolism.deoxynucleotide metabolism.pseudouridine synthase	0	-1.50594	-0.303857	-1.09004	-0.120031	0.130876
Unigene573	25	C1-metabolism	0	-0.343398	-1.08958	-0.965043	-0.757755	-0.442642
Unigene54371	25.5	C1-metabolism.Methylenetetrahydrofolate dehydrogenase & Methenyltetrahydrofolate cyclohydrolase	0	0.312127	-0.352189	-0.500687	-0.670436	-1.05447
Unigene47372	25.9	C1-metabolism.dihydroneopterin aldolase	0	-0.260775	-1.35452	-0.71936	-0.547575	-0.210196
Unigene55524	26.1	misc.misc2	0	-0.116752	-0.405952	-0.606205	1.01085	0.223054
Unigene26102	26.1	misc.misc2	0	-1.01266	-0.944916	-0.7131	-0.358483	0.0240064
Unigene43577	26.1	misc.misc2	0	-0.0370344	-1.35199	-0.99135	-0.661313	-1.66327
Unigene8156	26.10	misc.cytochrome P450	0	-0.719646	-0.801096	-1.0906	-2.16367	-0.511589
Unigene54059	26.10	misc.cytochrome P450	0	2.30299	-1.40808	0.0614005	-0.0104924	-2.06413
Unigene49957	26.10	misc.cytochrome P450	0	1.78462	0.519154	-0.190141	-1.57421	-0.540446
Unigene46014	26.10	misc.cytochrome P450	0	-1.3841	-1.09159	-1.0728	-0.148064	-0.159347
Unigene15292	26.10	misc.cytochrome P450	0	-0.34117	-0.902494	-1.16792	-1.83524	-0.958958
Unigene52737	26.11.1	misc.alcohol dehydrogenases	0	-1.23378	-0.22072	-1.0785	-0.206494	-0.0270197
Unigene45485	26.12	misc.peroxidases	0	3.23325	1.72583	-5.70044	0.387023	0.365649
Unigene33077	26.12	misc.peroxidases	0	-0.468046	-0.65457	-1.60121	-0.568087	-0.285366
Unigene7962	26.12	misc.peroxidases	0	-0.710756	-1.77103	-0.664288	-1.16812	-1.04692
Unigene49106	26.12	misc.peroxidases	0	-0.658673	0.236453	-1.64336	-0.34511	-0.029708
Unigene40538	26.12	misc.peroxidases	0	0.532482	-1.19717	-0.970836	0.0219807	0.173814
Unigene42940	26.12	misc.peroxidases	0	0.0363804	-1.42096	-1.89016	-0.656952	0.672903
Unigene51774	26.13	misc.acid and other phosphatases	0	0.184366	-1.16297	-0.430283	-0.522141	0.530628
Unigene56045	26.13	misc.acid and other phosphatases	0	-0.176649	-0.808144	-1.10021	-0.381408	-0.17903
Unigene3321	26.13	misc.acid and other phosphatases	0	-0.732716	-1.38354	-0.921604	-1.29554	-0.303121
Unigene49940	26.13	misc.acid and other phosphatases	0	-0.174733	-1.67085	-1.63463	-0.950396	0.40195
Unigene44379	26.13	misc.acid and other phosphatases	0	-0.200529	-0.629411	-0.563882	-1.69665	-1.31717
Unigene51305	26.16	misc.myrosinases-lectin-jacalin	0	0.28641	0.0130505	-0.228126	0.231372	1.18723
Unigene55023	26.16	misc.myrosinases-lectin-jacalin	0	-0.751594	-1.52789	-1.13932	-0.364391	-0.869626
Unigene49326	26.19	misc.plastocyanin-like	0	-0.158166	-1.63148	-0.104389	0.0312836	-0.0108599
Unigene56456	26.2	misc.UDP glucosyl and glucoronyl transferases	0	-1.33503	-1.57173	0.0469807	-0.579807	-0.0386137
Unigene15509	26.2	misc.UDP glucosyl and glucoronyl transferases	0	-1.13216	-1.76772	-0.374254	-1.20213	-0.688937
Unigene55972	26.2	misc.UDP glucosyl and glucoronyl transferases	0	0.0972834	0.46788	0.408334	-1.60517	-1.47818
Unigene28583	26.2	misc.UDP glucosyl and glucoronyl transferases	0	-0.577143	-1.36976	-0.352302	-1.28835	-1.11984
Unigene39047	26.21	misc.protease inhibitor/seed storage/lipid transfer protein (LTP) family protein	0	-0.591626	-1.99337	0.155821	-0.945634	0.0907182
Unigene31859	26.21	misc.protease inhibitor/seed storage/lipid transfer protein (LTP) family protein	0	1.73338	-0.286523	-0.160992	-0.357459	-0.460552
Unigene34395	26.22	misc.short chain dehydrogenase/reductase (SDR)	0	-1.08747	-0.894109	-1.16336	-0.609469	-0.81386
Unigene38132	26.22	misc.short chain dehydrogenase/reductase (SDR)	0	-0.957064	-0.491853	-0.90267	-1.21457	-1.15367
Unigene33274	26.22	misc.short chain dehydrogenase/reductase (SDR)	0	-0.146042	-0.562733	-0.938599	-1.49803	-1.26842
Unigene56230	26.23	misc.rhodanese	0	-1.80263	-1.27	0.116691	0.260665	0.511571
Unigene50048	26.24	misc.GCN5-related N-acetyltransferase	0	-1.01554	1.01222	0.0631419	0.531563	-0.160411
Unigene14094	26.24	misc.GCN5-related N-acetyltransferase	0	-1.0832	-0.823122	-0.715062	-0.65128	-0.526571
Unigene47742	26.28	misc.GDSL-motif lipase	0	0.152726	-1.38742	-2.3713	-0.221704	0.395805
Unigene53272	26.28	misc.GDSL-motif lipase	0	-0.93446	-0.321748	-0.386247	-1.08845	-0.149522
Unigene39397	26.28	misc.GDSL-motif lipase	0	-0.73905	-1.33691	-0.764958	-1.28444	-0.433585
Unigene37597	26.28	misc.GDSL-motif lipase	0	0.207009	-1.47542	-0.774264	-1.2637	-1.16658
Unigene54265	26.28	misc.GDSL-motif lipase	0	0.103239	0.502088	0.279915	-1.61185	-1.07039
Unigene55875	26.3	misc.gluco-, galacto- and mannosidases	0	-0.940959	-1.44779	-0.532429	0.149418	0.510509
Unigene57049	26.3	misc.gluco-, galacto- and mannosidases	0	0.568284	-1.27651	-0.510151	-0.182689	0.0955407
Unigene57101	26.3	misc.gluco-, galacto- and mannosidases	0	-0.736476	-1.32487	-0.544871	-1.64184	-1.0713
Unigene29063	26.30	misc.other Ferredoxins and Rieske domain	0	-0.616671	-0.825071	-1.13971	-1.01216	-1.38779
Unigene45463	26.4	misc.beta 1,3 glucan hydrolases	0	0.414002	-0.616782	-0.405682	0.150843	1.38861
Unigene27799	26.4	misc.beta 1,3 glucan hydrolases	0	0.5322	-0.00199405	-0.522566	0.325113	1.58496
Unigene16175	26.4	misc.beta 1,3 glucan hydrolases	0	-1.058	-1.15977	-0.762213	-0.51534	-0.286173
Unigene54768	26.7	misc.oxidases - copper, flavone etc.	0	-0.134857	-1.0852	-0.278548	-1.25451	-0.270677
Unigene43951	26.7	misc.oxidases - copper, flavone etc.	0	0.328836	1.36849	0.16092	-0.867752	-0.732165
Unigene44561	26.7	misc.oxidases - copper, flavone etc.	0	0.746843	-2.05396	-1.48616	-1.31722	0.136263
Unigene7911	26.8	misc.nitrilases, *nitrile lyases, berberine bridge enzymes, reticuline oxidases, troponine reductases	0	0.024328	-0.975672	-1.38966	-0.942829	-0.199383
Unigene16964	26.8	misc.nitrilases, *nitrile lyases, berberine bridge enzymes, reticuline oxidases, troponine reductases	0	0.175531	-0.0374235	-0.153732	0.538866	1.38508
Unigene53872	26.9	misc.glutathione S transferases	0	0.865143	-1.00186	-1.25784	-0.144586	-0.471919
Unigene39407	26.9	misc.glutathione S transferases	0	0.289244	1.15445	-0.764477	-1.99233	-1.20202
Unigene45688	27.1	RNA.processing	0	0.236727	-1.33444	-1.30654	-0.16717	-0.0608526
Unigene40307	27.1	RNA.processing	0	-1.5575	-1.03395	-0.746796	0.114781	-0.426506
Unigene34922	27.1	RNA.processing	0	-0.725786	-0.565454	0.0981066	-1.15837	-0.49618
Unigene22235	27.1	RNA.processing	0	1.43311	-0.809848	-0.686065	-0.15555	-0.531179
Unigene55432	27.1.1	RNA.processing.splicing	0	-1.74602	-0.784271	-1.05171	0.278013	0.260091
Unigene52787	27.1.1	RNA.processing.splicing	0	-0.644913	-1.23837	-0.552397	-0.0113119	0.421955
Unigene52348	27.1.19	RNA.processing.ribonucleases	0	1.04052	-0.715397	-1.57367	-0.435016	0.410424
Unigene16983	27.1.19	RNA.processing.ribonucleases	0	1.22239	-0.417363	0.250981	0.141511	0.276139
Unigene57111	27.1.2	RNA.processing.RNA helicase	0	-1.41422	-1.05145	-0.913091	-1.2736	-0.844515
Unigene46626	27.1.20	RNA.processing.degradation dicer	0	-0.0956471	-1.18939	-0.426067	-1.01018	-1.18362
Unigene56179	27.2	RNA.transcription	0	-0.370464	-1.20252	-0.259103	-0.420954	0.129789
Unigene47091	27.3	RNA.regulation of transcription	0	-0.0436269	-0.864591	-0.221434	-1.06514	-0.206746
Unigene8385	27.3	RNA.regulation of transcription	0	-0.759796	0.47769	-2.71621	-0.841738	-0.986128
Unigene52596	27.3	RNA.regulation of transcription	0	0.355721	-1.2831	-0.0475107	-0.776027	-0.227321
Unigene54581	27.3	RNA.regulation of transcription	0	-0.400727	-0.514874	-0.52847	-1.4785	-0.811834
Unigene50808	27.3.11	RNA.regulation of transcription.C2H2 zinc finger family	0	1.03082	-1.35509	0.849817	-0.224854	-0.550139
Unigene45367	27.3.11	RNA.regulation of transcription.C2H2 zinc finger family	0	-1.05593	-0.260842	-0.620012	-0.583592	0.172969
Unigene52287	27.3.11	RNA.regulation of transcription.C2H2 zinc finger family	0	0.61397	0.301	1.0305	-0.189846	-1.42919
Unigene50762	27.3.11	RNA.regulation of transcription.C2H2 zinc finger family	0	-0.500554	-1.55582	-0.928432	-0.505854	0.315652
Unigene54312	27.3.11	RNA.regulation of transcription.C2H2 zinc finger family	0	-1.39829	0.740332	0.0121503	-0.689154	-0.333156
Unigene51126	27.3.14	RNA.regulation of transcription.CCAAT box binding factor family, HAP2	0	1.1437	0.491512	-0.0916305	-1.92191	-1.3391
Unigene54523	27.3.14	RNA.regulation of transcription.CCAAT box binding factor family, HAP2	0	-0.782994	-0.623098	-1.17306	-1.24558	-2.7866
Unigene14220	27.3.17	RNA.regulation of transcription.CPP(Zn),CPP1-related transcription factor family	0	-0.418526	-0.755378	-1.06231	-1.69067	-1.93194
Unigene46193	27.3.20	RNA.regulation of transcription.G2-like transcription factor family, GARP	0	-0.292151	-0.876844	-0.707907	-1.22303	-0.812795
Unigene55454	27.3.25	RNA.regulation of transcription.MYB domain transcription factor family	0	-0.363105	0.283435	-0.272006	-1.2186	-1.16196
Unigene49589	27.3.25	RNA.regulation of transcription.MYB domain transcription factor family	0	-3.64319	-0.588284	-0.488084	0.386555	1.15585
Unigene56441	27.3.26	RNA.regulation of transcription.MYB-related transcription factor family	0	-1.9929	0.179385	-0.0544022	-0.7926	-0.881605
Unigene7926	27.3.3	RNA.regulation of transcription.AP2/EREBP, APETALA2/Ethylene-responsive element binding protein family	0	1.1861	2.7787	1.92214	-7.10852	-2.06413
Unigene38607	27.3.30	RNA.regulation of transcription.Trihelix, Triple-Helix transcription factor family	0	1.38186	0.391935	-0.319352	-0.500401	-1.0266
Unigene54633	27.3.32	RNA.regulation of transcription.WRKY domain transcription factor family	0	-0.77259	-0.550197	1.81362	-0.25952	0.913911
Unigene14568	27.3.32	RNA.regulation of transcription.WRKY domain transcription factor family	0	-0.295342	0.322926	-0.222184	-2.49545	-2.94611
Unigene52423	27.3.35	RNA.regulation of transcription.bZIP transcription factor family	0	0.24524	-0.552677	-1.83621	-0.843515	-1.942
Unigene52137	27.3.35	RNA.regulation of transcription.bZIP transcription factor family	0	-0.324499	-1.44519	-1.12727	0.0631729	-0.235415
Unigene53963	27.3.4	RNA.regulation of transcription.ARF, Auxin Response Factor family	0	-0.774204	-1.13738	-1.2194	-0.747953	-0.429463
Unigene56532	27.3.52	RNA.regulation of transcription.Global transcription factor group	0	-0.639018	1.1473	-0.00818553	-0.462751	-0.704015
Unigene57055	27.3.57	RNA.regulation of transcription.JUMONJI family	0	-1.23125	-0.268677	-0.606658	-0.750417	-0.773591
Unigene16888	27.3.57	RNA.regulation of transcription.JUMONJI family	0	-0.140791	0.451439	0.809522	-1.14558	-1.19225
Unigene16576	27.3.6	RNA.regulation of transcription.bHLH,Basic Helix-Loop-Helix family	0	-0.574188	-1.36845	-0.750972	-0.6211	-0.289667
Unigene55889	27.3.6	RNA.regulation of transcription.bHLH,Basic Helix-Loop-Helix family	0	-0.212153	-0.442902	-0.0141615	-1.12121	-0.782902
Unigene10892	27.3.6	RNA.regulation of transcription.bHLH,Basic Helix-Loop-Helix family	0	-2.70044	-1.00182	-1.00182	-0.0424624	0.185807
Unigene32001	27.3.6	RNA.regulation of transcription.bHLH,Basic Helix-Loop-Helix family	0	-0.371481	0.487794	0.168515	-0.606707	-1.53747
Unigene43927	27.3.6	RNA.regulation of transcription.bHLH,Basic Helix-Loop-Helix family	0	-0.459716	-0.890078	-0.633053	-1.40591	-0.450372
Unigene5866	27.3.62	RNA.regulation of transcription.Nucleosome/chromatin assembly factor group	0	0.204505	-1.25915	-2.36535	-0.437243	0.335089
Unigene13398	27.3.65	RNA.regulation of transcription.Polycomb Group (PcG)	0	-1.02644	-0.0472494	-0.784506	0.337563	-0.265572
Unigene51239	27.3.65	RNA.regulation of transcription.Polycomb Group (PcG)	0	-1.28583	-0.91369	-0.70885	-0.519751	-0.482415
Unigene11703	27.3.67	RNA.regulation of transcription.putative transcription regulator	0	-1.06146	-1.08151	-0.988306	0.285365	0.219454
Unigene15136	27.3.67	RNA.regulation of transcription.putative transcription regulator	0	-0.115272	1.12039	0.0649864	-0.572705	0.0767062
Unigene16173	27.3.67	RNA.regulation of transcription.putative transcription regulator	0	-1.38495	-0.931254	-1.23505	-0.40171	-0.0706965
Unigene48988	27.3.67	RNA.regulation of transcription.putative transcription regulator	0	-0.16465	-0.433544	-0.0725496	-1.5503	-1.49771
Unigene15923	27.3.67	RNA.regulation of transcription.putative transcription regulator	0	-1.02125	0.351453	0.0252415	0.272943	-0.0586512
Unigene45394	27.3.67	RNA.regulation of transcription.putative transcription regulator	0	-0.531928	-0.398886	-0.382224	-1.31348	-1.54115
Unigene46847	27.3.67	RNA.regulation of transcription.putative transcription regulator	0	0.305739	-2.43792	-0.694261	-0.5974	-0.993821
Unigene55087	27.3.69	RNA.regulation of transcription.SET-domain transcriptional regulator family	0	-1.32303	0.240669	-0.0768414	1.06298	0.705594
Unigene53848	27.3.69	RNA.regulation of transcription.SET-domain transcriptional regulator family	0	0.041575	-0.430852	-0.540958	-1.10066	-0.540958
Unigene48390	27.3.7	RNA.regulation of transcription.C2C2(Zn) CO-like, Constans-like zinc finger family	0	0.0823598	-1.12905	-0.83874	-1.41959	-1.295
Unigene51002	27.3.9	RNA.regulation of transcription.C2C2(Zn) GATA transcription factor family	0	-0.841663	-1.68966	-0.62371	-0.58208	-0.444184
Unigene54808	27.3.99	RNA.regulation of transcription.unclassified	0	-0.0745414	-0.206338	-0.360789	1.08686	0.340303
Unigene50031	27.3.99	RNA.regulation of transcription.unclassified	0	-0.689181	-1.25469	-0.8453	-0.320579	-0.0691078
Unigene53242	27.3.99	RNA.regulation of transcription.unclassified	0	0.3357	-0.173156	-0.0292096	-1.2217	-0.38607
Unigene52835	27.3.99	RNA.regulation of transcription.unclassified	0	-0.427786	-0.837625	-0.500382	-1.2807	-0.456751
Unigene16185	27.3.99	RNA.regulation of transcription.unclassified	0	-0.185692	-0.667952	-1.2841	-0.118218	-0.461923
Unigene14632	27.3.99	RNA.regulation of transcription.unclassified	0	0.289507	-0.587578	-0.66282	-2.1389	-1.16993
Unigene30722	27.3.99	RNA.regulation of transcription.unclassified	0	0.10653	-0.100499	-1.72355	-1.96536	-2.67108
Unigene53433	27.3.99	RNA.regulation of transcription.unclassified	0	-0.771563	-1.06325	-1.05014	0.322845	0.764152
Unigene51725	27.3.99	RNA.regulation of transcription.unclassified	0	-0.882598	-0.725289	0.0243505	-1.1247	-0.925287
Unigene13234	27.3.99	RNA.regulation of transcription.unclassified	0	-0.394887	0.390454	0.616133	-1.00248	-0.877194
Unigene53636	27.3.99	RNA.regulation of transcription.unclassified	0	-0.387607	-0.423475	-0.232981	-1.50925	-1.00006
Unigene16984	27.3.99	RNA.regulation of transcription.unclassified	0	-0.742193	-1.51339	-0.72511	-1.2996	-0.498104
Unigene49612	27.3.99	RNA.regulation of transcription.unclassified	0	-1.92985	-0.869726	-0.905265	-0.133666	-0.100067
Unigene14697	27.4	RNA.RNA binding	0	-0.70964	-1.08998	-0.313565	-1.60387	-0.798658
Unigene41792	27.4	RNA.RNA binding	0	0.327941	0.779837	0.507022	-1.56667	-0.989993
Unigene50841	27.4	RNA.RNA binding	0	-0.911731	-0.566976	-1.18778	0.32775	0.866427
Unigene41092	27.4	RNA.RNA binding	0	0.0842438	0.347765	0.54525	-1.04153	-0.719515
Unigene46722	27.4	RNA.RNA binding	0	0.0850407	-0.147325	0.0601822	-1.44974	-1.18873
Unigene45716	28.1	DNA.synthesis/chromatin structure	0	-0.616671	-1.00331	-1.18402	-0.83289	-0.027777
Unigene15585	28.1	DNA.synthesis/chromatin structure	0	0.00802242	-1.02161	-1.01293	-0.582016	-0.222839
Unigene9202	28.1	DNA.synthesis/chromatin structure	0	0.102744	-0.432896	-0.521108	-2.14666	-0.768581
Unigene54350	28.1	DNA.synthesis/chromatin structure	0	0.880785	-1.52471	-1.30609	-0.178451	0.378553
Unigene6270	28.1	DNA.synthesis/chromatin structure	0	0.10239	-1.0393	-1.08402	0.107134	0.640997
Unigene16430	28.1	DNA.synthesis/chromatin structure	0	-0.272327	-0.479356	0.143962	-1.25738	-0.836156
Unigene9171	28.1.1.4	DNA.synthesis/chromatin structure.retrotransposon/transposase.hat-like transposase	0	-0.529728	0.114388	-0.499394	-1.36073	-1.45285
Unigene37064	28.1.3	DNA.synthesis/chromatin structure.histone	0	0.175644	-1.44936	-1.45317	-0.110028	0.965439
Unigene41384	28.1.3	DNA.synthesis/chromatin structure.histone	0	-0.514022	-1.70431	-1.00387	0.425935	0.71335
Unigene54879	28.2	DNA.repair	0	-0.75476	-0.588027	-1.04631	-0.239154	0.240642
Unigene43936	28.2	DNA.repair	0	-1.22705	-0.1726	-0.0539831	-0.721862	0.0475456
Unigene55782	28.2	DNA.repair	0	-1.3606	-0.0505276	-0.274667	-0.327917	-0.045774
Unigene5513	28.2	DNA.repair	0	-0.205178	-1.05148	-1.74526	-0.327917	-0.324459
Unigene28297	28.2	DNA.repair	0	0.0561868	-1.49071	-0.0394965	-1.39418	-0.53485
Unigene55335	28.99	DNA.unspecified	0	-0.283451	-0.60478	-1.28046	0.347677	0.572443
Unigene50200	28.99	DNA.unspecified	0	-0.370978	-0.572236	-1.10669	-0.169344	-0.0358854
Unigene49718	28.99	DNA.unspecified	0	-1.1456	0.691344	0.4189	-0.362948	-0.367971
Unigene44751	28.99	DNA.unspecified	0	-1.08361	-0.263034	0.0774894	-0.339089	-1.17787
Unigene54310	28.99	DNA.unspecified	0	-0.81016	-1.28356	-0.436691	-0.562264	-0.267339
Unigene41157	28.99	DNA.unspecified	0	-0.16425	0.322442	0.42086	-1.28435	-1.32738
Unigene39297	29.1.14	protein.aa activation.glycine-tRNA ligase	0	-2.20935	-0.778778	-0.704847	-0.325275	-0.311323
Unigene44908	29.1.18	protein.aa activation.glutamine-tRNA ligase	0	-0.757612	-0.119398	-0.111948	-1.01729	-0.890087
Unigene16131	29.1.30	protein.aa activation.pseudouridylate synthase	0	0.0254434	0.210185	-0.319553	-1.47077	-1.06266
Unigene37966	29.2.1.1.1.1	protein.synthesis.ribosomal protein.prokaryotic.chloroplast.30S subunit	0	-1.10329	0.671316	0.663057	-0.844853	-0.687311
Unigene49033	29.2.1.1.1.2.10	protein.synthesis.ribosomal protein.prokaryotic.chloroplast.50S subunit.L10	0	-0.925095	-1.10309	-1.3387	0.074368	0.633508
Unigene51067	29.2.1.1.1.2.12	protein.synthesis.ribosomal protein.prokaryotic.chloroplast.50S subunit.L12	0	-0.71297	-1.20668	0.148369	-1.47999	-0.805088
Unigene54057	29.2.1.1.1.2.24	protein.synthesis.ribosomal protein.prokaryotic.chloroplast.50S subunit.L24	0	0.730796	-1.88185	-1.09543	-0.0229325	0.137747
Unigene98	29.2.1.1.2.1.14	protein.synthesis.ribosomal protein.prokaryotic.mitochondrion.30S subunit.S14	0	-0.271239	-0.88138	-0.624567	-1.27068	-0.588183
Unigene40200	29.2.1.2.1.7	protein.synthesis.ribosomal protein.eukaryotic.40S subunit.S7	0	1.01835	-0.0554695	0.372715	-0.181858	0.10756
Unigene43671	29.2.1.2.2.15	protein.synthesis.ribosomal protein.eukaryotic.60S subunit.L15	0	0.291261	-1.15211	-0.636919	-0.368889	-0.444453
Unigene46135	29.2.1.2.2.513	protein.synthesis.ribosomal protein.eukaryotic.60S subunit.L13A	0	-1.40837	0.00321096	-0.038775	0.0394786	-0.655327
Unigene51191	29.2.1.2.2.6	protein.synthesis.ribosomal protein.eukaryotic.60S subunit.L6	0	-0.658093	-1.52718	-0.351713	-0.0957277	0.506724
Unigene9462	29.2.2	protein.synthesis.misc ribososomal protein	0	-1.07583	-0.0420641	-0.0726524	0.228195	-0.840329
Unigene47562	29.2.3	protein.synthesis.initiation	0	-1.39416	-0.0923973	-0.250071	0.0370146	0.155044
Unigene28382	29.2.3	protein.synthesis.initiation	0	1.08562	0.114313	0.0803883	-0.71297	-0.897845
Unigene26076	29.2.4	protein.synthesis.elongation	0	0.119942	-0.641546	-0.575744	-1.15416	-0.660911
Unigene56116	29.2.4	protein.synthesis.elongation	0	-0.165687	-0.451379	-0.220599	-0.602879	-1.11907
Unigene54106	29.2.99	protein.synthesis.misc	0	-1.01512	-0.339483	-0.939924	0.0573178	-0.17077
Unigene52408	29.2.99	protein.synthesis.misc	0	-1.20267	0.293771	0.305255	-0.301824	-0.722523
Unigene54100	29.3.1	protein.targeting.nucleus	0	-0.707382	-1.01895	-0.701598	-0.396229	-0.203356
Unigene53014	29.3.1	protein.targeting.nucleus	0	-1.03482	-0.27208	-0.282143	0.0587038	-0.243005
Unigene27288	29.3.1	protein.targeting.nucleus	0	-0.748494	0.0114371	0.0348435	1.17475	-0.163991
Unigene34289	29.3.1	protein.targeting.nucleus	0	-1.42799	-0.922007	-0.7345	-0.22746	-0.637163
Unigene8511	29.3.3	protein.targeting.chloroplast	0	-0.708336	-1.13297	-0.418829	-0.924554	-1.25582
Unigene51012	29.3.4.1	protein.targeting.secretory pathway.ER	0	-0.566155	-0.870489	-1.74496	-0.877794	-0.629481
Unigene16035	29.3.4.1	protein.targeting.secretory pathway.ER	0	-2.37734	-1.28886	-0.277661	-0.406975	-0.263536
Unigene56845	29.3.4.3	protein.targeting.secretory pathway.vacuole	0	0.367769	-0.606628	-1.51836	-0.756595	-0.62177
Unigene46126	29.3.4.3	protein.targeting.secretory pathway.vacuole	0	-0.797607	-1.21439	-1.17309	-1.15287	-0.492305
Unigene44850	29.3.4.99	protein.targeting.secretory pathway.unspecified	0	-2.23682	-0.0734734	-0.0166263	0.24201	0.501085
Unigene51731	29.3.99	protein.targeting.unknown	0	-0.225342	-0.479311	-1.13068	-1.25457	-0.551755
Unigene57145	29.4	protein.postranslational modification	0	1.63179	0.0813676	-1.02483	-0.515277	0.113582
Unigene57032	29.4	protein.postranslational modification	0	1.26212	-0.163058	-1.37807	0.357176	0.0999761
Unigene56235	29.4	protein.postranslational modification	0	1.13925	0.285193	0.0110608	-0.404956	-0.296432
Unigene16869	29.4	protein.postranslational modification	0	0.978938	-0.680862	-1.27353	-0.405775	-0.54374
Unigene14307	29.4	protein.postranslational modification	0	-0.801436	-1.64292	-0.958769	-0.989426	-0.5884
Unigene52118	29.4	protein.postranslational modification	0	0.324129	-0.547996	-1.8635	-2.25732	-0.770389
Unigene16670	29.4	protein.postranslational modification	0	-0.324129	-0.664065	1.98341	-1.67105	-0.83399
Unigene35910	29.4	protein.postranslational modification	0	1.26094	-0.384664	0.158407	0.0840116	-0.864273
Unigene56010	29.4	protein.postranslational modification	0	-1.36188	-1.11897	-0.389004	-2.25438	-0.938599
Unigene49607	29.4	protein.postranslational modification	0	0.0176402	0.345567	0.175642	-0.470461	-1.03161
Unigene9014	29.4	protein.postranslational modification	0	-0.0615461	-0.617118	-0.16533	-0.380857	-1.3197
Unigene53619	29.4	protein.postranslational modification	0	-0.380977	-0.537349	-0.439951	-1.69065	-1.33687
Unigene40228	29.4	protein.postranslational modification	0	-0.177891	-0.11689	0.0448434	-0.991551	-1.49265
Unigene55337	29.4	protein.postranslational modification	0	-1.03209	-0.732165	-0.62371	-0.913216	-2.20423
Unigene16551	29.4	protein.postranslational modification	0	0.274381	0.697514	0.363703	-0.768419	-1.26431
Unigene56641	29.4	protein.postranslational modification	0	1.02727	0.238537	-0.558725	-0.366425	0.35999
Unigene13850	29.4	protein.postranslational modification	0	0.344963	-1.07805	-1.1081	-1.1663	-0.918677
Unigene44277	29.4	protein.postranslational modification	0	2.02825	-0.00253772	0.107458	-0.410818	-1.76858
Unigene9349	29.4	protein.postranslational modification	0	-0.548852	-0.857669	-0.286493	0.602583	1.06896
Unigene44702	29.4	protein.postranslational modification	0	-2.08722	-0.970153	-0.530082	-0.656252	-0.799593
Unigene56463	29.4	protein.postranslational modification	0	-0.0318151	-1.25747	-0.662699	-1.02491	-0.760525
Unigene38869	29.4	protein.postranslational modification	0	-0.21468	-1.08696	-0.845296	-0.710659	-0.450418
Unigene42046	29.4	protein.postranslational modification	0	-0.107506	0.14793	0.177409	-1.07886	-0.547842
Unigene17870	29.4	protein.postranslational modification	0	-0.703991	-1.00299	-0.252321	-3.00899	-1.76613
Unigene54930	29.4	protein.postranslational modification	0	-1.25702	-0.122187	-0.492586	-0.780001	-1.14421
Unigene55154	29.4	protein.postranslational modification	0	-0.154838	-1.13219	0.217159	-1.2498	-0.52953
Unigene48798	29.4	protein.postranslational modification	0	-0.515254	-0.697382	-0.0463084	-1.74447	-1.66682
Unigene15490	29.4	protein.postranslational modification	0	-1.3164	-0.598866	-0.721267	-1.31794	-0.534209
Unigene47966	29.4.1.52	protein.postranslational modification.kinase.receptor like cytoplasmatic kinase II	0	-0.957828	-0.986284	-0.847997	-1.01092	-0.213835
Unigene54364	29.4.1.52	protein.postranslational modification.kinase.receptor like cytoplasmatic kinase II	0	-0.165432	0.0332872	-1.03126	-0.608772	-0.472062
Unigene54536	29.4.1.57	protein.postranslational modification.kinase.receptor like cytoplasmatic kinase VII	0	-2.20354	-0.0497396	-0.541506	0.602301	0.64274
Unigene39962	29.4.1.57	protein.postranslational modification.kinase.receptor like cytoplasmatic kinase VII	0	-1.23501	-0.587805	-0.265722	-0.692394	-0.396907
Unigene56656	29.5	protein.degradation	0	-0.167955	-0.735069	-1.30516	-0.438291	0.209572
Unigene42519	29.5	protein.degradation	0	-0.544654	-1.0242	-1.07671	-0.621833	0.154523
Unigene11772	29.5	protein.degradation	0	-0.528022	-2.36756	-0.964055	-0.306906	0.0695409
Unigene35352	29.5	protein.degradation	0	-0.174164	-0.791221	-0.168694	-1.05346	-0.100567
Unigene45602	29.5	protein.degradation	0	-0.703121	-0.987433	-1.1145	-0.966059	-0.355334
Unigene16329	29.5	protein.degradation	0	-0.448836	-0.260873	-1.20995	-0.182689	-0.411917
Unigene56951	29.5	protein.degradation	0	-0.407827	-1.02115	-0.99142	-0.509517	-0.431772
Unigene55036	29.5	protein.degradation	0	-0.232585	-0.337436	-0.0655191	-1.3546	-0.762747
Unigene53535	29.5	protein.degradation	0	0.287933	-1.43512	-2.62666	0.270107	1.07891
Unigene52720	29.5	protein.degradation	0	-1.81533	-1.03853	-0.331987	-1.50365	-0.755752
Unigene38115	29.5	protein.degradation	0	-0.831567	-1.02185	-0.752888	-1.14205	-0.960276
Unigene15645	29.5.1	protein.degradation.subtilases	0	0.141885	-0.138362	-0.729832	-1.1266	-0.447947
Unigene30102	29.5.1	protein.degradation.subtilases	0	2.13539	-1.1676	-1.52124	-1.6037	-0.883807
Unigene37340	29.5.1	protein.degradation.subtilases	0	0.754125	0.883914	-0.344005	-1.05757	-1.70177
Unigene36978	29.5.11	protein.degradation.ubiquitin	0	-1.29534	-1.31384	-1.25011	-0.523874	-0.206259
Unigene55062	29.5.11	protein.degradation.ubiquitin	0	-0.334994	-1.14344	-0.167771	-1.61107	-0.449656
Unigene51781	29.5.11	protein.degradation.ubiquitin	0	-0.850411	-1.89607	-0.334244	-1.95722	-0.223063
Unigene12931	29.5.11.1	protein.degradation.ubiquitin.ubiquitin	0	-0.952454	-1.79256	-0.845025	-0.802251	-0.251185
Unigene48935	29.5.11.20	protein.degradation.ubiquitin.proteasom	0	-1.112	-0.768785	-0.656837	-0.315568	0.270551
Unigene53890	29.5.11.20	protein.degradation.ubiquitin.proteasom	0	-0.329434	-0.960083	-1.11759	-0.51409	-0.151306
Unigene54361	29.5.11.20	protein.degradation.ubiquitin.proteasom	0	0.297225	-0.196491	-1.04551	-1.64909	-0.947213
Unigene7381	29.5.11.20	protein.degradation.ubiquitin.proteasom	0	-0.417714	-1.12689	-0.86031	-1.11319	-0.896116
Unigene49716	29.5.11.20	protein.degradation.ubiquitin.proteasom	0	0.291704	-0.177573	0.390308	-0.0774849	-1.03458
Unigene53388	29.5.11.3	protein.degradation.ubiquitin.E2	0	1.35276	-1.70957	-1.43154	0.0458037	0.208742
Unigene56803	29.5.11.4.2	protein.degradation.ubiquitin.E3.RING	0	-0.360235	-0.202518	0.176857	-1.10025	-0.235381
Unigene43553	29.5.11.4.2	protein.degradation.ubiquitin.E3.RING	0	0.206625	-1.36033	-1.29474	-0.256775	-0.264603
Unigene52316	29.5.11.4.2	protein.degradation.ubiquitin.E3.RING	0	0.134775	-0.753901	-0.51525	-1.09458	-0.469728
Unigene50764	29.5.11.4.2	protein.degradation.ubiquitin.E3.RING	0	-0.14288	-1.31384	-1.04822	-1.12236	-0.943705
Unigene50051	29.5.11.4.2	protein.degradation.ubiquitin.E3.RING	0	0.431289	0.24645	0.369428	-1.00201	-0.807543
Unigene38174	29.5.11.4.2	protein.degradation.ubiquitin.E3.RING	0	-1.67843	-0.492108	-1.02718	-0.828702	-0.0343994
Unigene39571	29.5.11.4.2	protein.degradation.ubiquitin.E3.RING	0	-1.23376	0.0211669	0.102859	0.339025	-0.554245
Unigene44245	29.5.11.4.2	protein.degradation.ubiquitin.E3.RING	0	-1.62925	-0.699772	-0.362316	-0.921201	-1.59927
Unigene9140	29.5.11.4.2	protein.degradation.ubiquitin.E3.RING	0	-0.901701	-0.620446	-0.0513774	-1.29813	-0.343272
Unigene320	29.5.11.4.2	protein.degradation.ubiquitin.E3.RING	0	-1.35609	-0.281052	0.785171	0.976324	-0.669585
Unigene24091	29.5.11.4.2	protein.degradation.ubiquitin.E3.RING	0	-0.771644	-0.23721	-0.46572	-1.93115	-1.85351
Unigene56222	29.5.11.4.3.2	protein.degradation.ubiquitin.E3.SCF.FBOX	0	0.921759	-0.357217	-1.41611	0.932477	0.283448
Unigene54087	29.5.11.4.3.2	protein.degradation.ubiquitin.E3.SCF.FBOX	0	-0.359688	-0.663526	-1.37832	-0.672696	-0.148801
Unigene308	29.5.11.4.3.2	protein.degradation.ubiquitin.E3.SCF.FBOX	0	-0.656087	-0.905083	-0.976235	-1.37301	-0.905083
Unigene48021	29.5.11.4.3.2	protein.degradation.ubiquitin.E3.SCF.FBOX	0	-0.324406	-1.25054	-0.725275	-1.9386	-1.00772
Unigene14948	29.5.11.4.3.2	protein.degradation.ubiquitin.E3.SCF.FBOX	0	0.156874	0.900215	0.140809	-0.596625	-1.27845
Unigene52520	29.5.11.4.3.2	protein.degradation.ubiquitin.E3.SCF.FBOX	0	-0.607467	-0.672655	-0.0802027	-1.86209	-1.86209
Unigene40234	29.5.11.4.3.2	protein.degradation.ubiquitin.E3.SCF.FBOX	0	-1.77725	0.0620343	-0.395729	-0.46929	0.285467
Unigene8842	29.5.11.4.3.2	protein.degradation.ubiquitin.E3.SCF.FBOX	0	-0.257057	-1.34221	-0.661847	-0.0654923	-0.0817941
Unigene48127	29.5.11.4.5.2	protein.degradation.ubiquitin.E3.BTB/POZ Cullin3.BTB/POZ	0	0.244688	-0.438582	-2.34753	-0.252067	-0.465476
Unigene56985	29.5.11.5	protein.degradation.ubiquitin.ubiquitin protease	0	-0.307954	-1.05077	-0.890002	-0.269569	-0.108034
Unigene55940	29.5.11.5	protein.degradation.ubiquitin.ubiquitin protease	0	-0.117224	-1.24858	-1.0126	-1.05692	-0.72175
Unigene9092	29.5.11.5	protein.degradation.ubiquitin.ubiquitin protease	0	-0.772002	-1.16766	-1.18131	-0.502668	-1.33306
Unigene51100	29.5.3	protein.degradation.cysteine protease	0	0.33256	-0.612243	-1.03123	-0.4741	-0.136905
Unigene51681	29.5.4	protein.degradation.aspartate protease	0	-0.33049	-0.551631	-1.34126	-0.456021	0.468869
Unigene51892	29.5.4	protein.degradation.aspartate protease	0	-0.760386	-1.66227	-1.03814	-1.11153	-0.280705
Unigene55802	29.5.5	protein.degradation.serine protease	0	-1.56879	-1.23406	-1.19985	0.199983	0.286335
Unigene52942	29.5.5	protein.degradation.serine protease	0	-0.41324	-0.382429	-0.936652	-1.26483	-0.690356
Unigene42190	29.5.7	protein.degradation.metalloprotease	0	0.07585	-0.0158944	-1.3064	-0.19496	0.0191494
Unigene53506	29.5.7	protein.degradation.metalloprotease	0	1.00845	-0.448615	-0.286098	-0.33737	-1.1009
Unigene25039	29.5.9	protein.degradation.AAA type	0	-0.949526	-1.67895	-0.815634	0.23658	-0.178389
Unigene46544	29.5.9	protein.degradation.AAA type	0	-0.214125	-1.45633	0.468857	-0.0506261	-0.447048
Unigene51465	29.5.9	protein.degradation.AAA type	0	-0.0480327	-0.438238	-0.141142	-0.627371	-3.5886
Unigene46252	29.7	protein.glycosylation	0	-1.22738	-0.149109	0.132193	-0.0598218	0.0657218
Unigene50661	3.1.2.2	minor CHO metabolism.raffinose family.raffinose synthases.putative	0	0.280446	0.48296	-1.35178	-0.646113	0.0330837
Unigene56194	3.4.1	minor CHO metabolism.myo-inositol.poly-phosphatases	0	0.230091	0.306299	-0.127618	-1.15868	-0.889599
Unigene51695	3.4.2	minor CHO metabolism.myo-inositol.InsP-Kinases	0	-0.802061	-1.06902	-1.42004	-0.269539	0.313919
Unigene44040	3.5	minor CHO metabolism.others	0	0.0448522	0.0683048	0.199081	-1.01438	-0.748502
Unigene9906	3.5	minor CHO metabolism.others	0	-0.266017	-1.19215	-0.937215	-0.897183	-0.636284
Unigene43523	3.8.3	minor CHO metabolism.galactose.galactose-1-phosphate uridyl transferases	0	-0.477533	-1.54155	-0.522045	-0.462583	-0.175783
Unigene47854	30.1.1	signalling.in sugar and nutrient physiology	0	-0.043865	-0.0891056	0.080656	-1.10984	-0.236866
Unigene52883	30.1.1	signalling.in sugar and nutrient physiology	0	-0.558973	-1.02613	-1.01938	-1.05757	-0.401162
Unigene13568	30.1.1	signalling.in sugar and nutrient physiology	0	0.249907	-1.1153	-1.30375	-1.68899	-0.782994
Unigene15144	30.11	signalling.light	0	-0.0227919	-1.51006	0.346145	0.779303	1.22078
Unigene57113	30.11	signalling.light	0	-1.21856	-1.28071	-0.281976	-1.20404	-0.535635
Unigene43420	30.11	signalling.light	0	-1.61005	-1.89115	-0.0159164	-0.695361	0.651254
Unigene38824	30.2.17	signalling.receptor kinases.DUF 26	0	-0.507056	-0.61995	-0.371434	-1.83028	-2.40236
Unigene22204	30.2.17	signalling.receptor kinases.DUF 26	0	-0.580604	0.0943366	0.305097	-1.64741	-1.39888
Unigene53847	30.2.2	signalling.receptor kinases.leucine rich repeat II	0	0.399423	0.412817	-1.3385	-0.732325	-0.231932
Unigene55796	30.2.2	signalling.receptor kinases.leucine rich repeat II	0	-0.301801	-1.50748	-0.708384	-0.647661	-0.506436
Unigene51098	30.2.20	signalling.receptor kinases.wheat LRK10 like	0	0.349914	0.338196	-0.884523	-1.50188	-1.05688
Unigene55588	30.2.22	signalling.receptor kinases.proline extensin like	0	-1.47191	-0.394752	-0.922608	-0.968867	0.103065
Unigene8757	30.2.22	signalling.receptor kinases.proline extensin like	0	0.216456	-0.894125	-1.1672	-0.646268	0.0633393
Unigene54744	30.2.3	signalling.receptor kinases.leucine rich repeat III	0	-0.368744	-1.14563	-0.936097	-1.5501	-1.18966
Unigene56927	30.2.3	signalling.receptor kinases.leucine rich repeat III	0	0.320882	-0.958777	-0.236619	-1.42553	-0.461066
Unigene55634	30.2.7	signalling.receptor kinases.leucine rich repeat VII	0	-0.280715	-0.980295	-2.36217	-0.0113823	-0.201988
Unigene50609	30.2.7	signalling.receptor kinases.leucine rich repeat VII	0	-1.54241	-0.912299	-0.982561	0.510654	0.930892
Unigene51700	30.2.9	signalling.receptor kinases.leucine rich repeat IX	0	-0.291791	-1.92982	-1.31169	-0.48572	-0.151514
Unigene50002	30.2.9	signalling.receptor kinases.leucine rich repeat IX	0	-0.82283	-1.01046	-0.242929	-0.370618	-0.155029
Unigene54894	30.2.9	signalling.receptor kinases.leucine rich repeat IX	0	-0.558201	-0.913659	-0.596128	-1.1851	-0.621977
Unigene21640	30.2.99	signalling.receptor kinases.misc	0	-0.258193	-0.383856	-0.72289	-1.59469	-1.90841
Unigene10632	30.2.99	signalling.receptor kinases.misc	0	-0.572226	-1.71193	-0.822441	0.437617	0.414914
Unigene54782	30.3	signalling.calcium	0	-1.49482	-1.13813	-1.61015	0.280512	0.54637
Unigene30137	30.3	signalling.calcium	0	0.211259	-1.04735	-0.614898	-0.197315	0.19502
Unigene54274	30.3	signalling.calcium	0	-0.452708	-1.58869	-0.843357	-0.548704	0.217071
Unigene49063	30.3	signalling.calcium	0	-0.0671142	-0.508612	1.09516	0.0839925	0.516852
Unigene15987	30.3	signalling.calcium	0	-0.579438	-0.84284	-1.63374	-1.57394	-0.490355
Unigene208	30.3	signalling.calcium	0	-0.938708	-1.02966	-1.34894	-0.393292	-0.257899
Unigene24906	30.3	signalling.calcium	0	2.06093	0.367324	-1.12572	-0.907146	-1.15723
Unigene13961	30.3	signalling.calcium	0	-0.187352	-0.107385	0.25383	-1.27478	-1.33637
Unigene56249	30.3	signalling.calcium	0	0.730951	-0.244716	-1.05461	-2.29643	0.36875
Unigene46231	30.3	signalling.calcium	0	-1.47373	-0.199383	0.579455	0.31669	0.325222
Unigene48490	30.4.3	signalling.phosphinositides.bis(5'-nucleosyl)-tetraphosphatase	0	-0.458465	-0.478283	-0.244137	-1.07165	-0.0557816
Unigene42710	30.4.4	signalling.phosphinositides.phosphoinositide phospholipase C	0	1.23795	-0.33814	0.0366399	0.221219	-0.149201
Unigene18151	30.5	signalling.G-proteins	0	-0.416329	-0.491635	-0.563059	-1.24319	-0.0592809
Unigene53464	30.5	signalling.G-proteins	0	-0.372612	-1.08178	-1.43758	-0.348326	-0.0770997
Unigene51545	30.5	signalling.G-proteins	0	-0.73245	-1.43885	-0.923665	-0.675963	-0.125942
Unigene14212	30.5	signalling.G-proteins	0	-0.416647	-1.17961	-1.02269	-1.18874	-0.239109
Unigene49742	30.5	signalling.G-proteins	0	-0.905214	-1.74219	-0.642459	-1.12046	-0.634798
Unigene55241	30.5	signalling.G-proteins	0	-0.479266	-1.19636	-1.26499	-0.838766	-0.899598
Unigene49213	30.5	signalling.G-proteins	0	1.48682	-0.447966	-0.67417	-0.0112055	0.0493746
Unigene54291	30.5	signalling.G-proteins	0	-1.78455	0.303252	-0.368642	0.343898	0.626659
Unigene50028	30.5	signalling.G-proteins	0	0.163833	-1.71721	-0.78588	-0.999036	-0.146974
Unigene54554	30.5	signalling.G-proteins	0	0.305554	-0.827205	-0.0817675	-0.474676	-1.20883
Unigene28007	30.6	signalling.MAP kinases	0	-0.103093	0.09036	-0.70614	-1.0697	-0.579729
Unigene48382	30.6	signalling.MAP kinases	0	-1.61537	-0.150645	-0.304661	-0.118473	0.0698994
Unigene50562	30.7	signalling.14-3-3 proteins	0	1.70909	-0.301656	-0.0414199	-0.268489	-0.827916
Unigene46789	30.7	signalling.14-3-3 proteins	0	-0.363388	-0.997458	-0.815728	-1.04983	-1.64239
Unigene45167	30.7	signalling.14-3-3 proteins	0	0.719956	-1.09852	-1.32059	-1.20734	-0.957036
Unigene55854	31.1	cell.organisation	0	-0.480383	-1.45987	-1.19963	-0.868528	0.40191
Unigene50009	31.1	cell.organisation	0	-0.702551	-1.06724	-0.00686019	-0.000456332	0.0722277
Unigene51716	31.1	cell.organisation	0	-0.469799	-2.35966	-0.919637	-0.425962	0.0147189
Unigene52972	31.1	cell.organisation	0	2.10962	-0.143591	-0.399931	-0.0152668	-0.0462937
Unigene47277	31.1	cell.organisation	0	-0.196932	-1.00297	-0.870632	-0.407483	-0.128018
Unigene51711	31.1	cell.organisation	0	-1.19631	-0.666717	-0.81522	-0.591514	-0.228418
Unigene16988	31.1	cell.organisation	0	0.120935	-1.02673	-0.937264	-1.70935	-0.613469
Unigene241	31.1	cell.organisation	0	-0.0376123	-0.247535	-0.884	-1.01102	-0.680898
Unigene8627	31.1	cell.organisation	0	-1.58176	-0.462236	-0.453988	-1.17876	-0.764174
Unigene16694	31.1	cell.organisation	0	-0.537255	-1.00267	-1.16881	-1.01162	-0.818747
Unigene52308	31.1	cell.organisation	0	0.334933	-0.944916	-0.840682	-1.81022	-0.98745
Unigene40633	31.1	cell.organisation	0	-0.154328	-1.00361	-0.888355	-1.16884	-1.12258
Unigene6055	31.1	cell.organisation	0	-0.510265	-0.530257	-0.408085	-2.59195	-3.21236
Unigene10220	31.1	cell.organisation	0	-0.214274	-0.997612	-0.606787	-1.14013	-0.30788
Unigene54987	31.1	cell.organisation	0	0	-1.35109	-1.00699	-0.0819351	-0.13452
Unigene47250	31.1	cell.organisation	0	-2.01467	-0.663964	-0.641228	-1.04742	-0.852722
Unigene7932	31.1	cell.organisation	0	0.272628	-0.787123	-0.270502	-1.3101	-0.427142
Unigene11359	31.1	cell.organisation	0	-1.8583	0.209573	-0.606989	0.134217	0.00758317
Unigene38111	31.1	cell.organisation	0	-0.825434	-1.50617	-0.651923	-0.568432	-0.141316
Unigene55961	31.1	cell.organisation	0	-0.140481	-1.17225	-0.521317	-1.11073	-0.0672322
Unigene46613	31.2	cell.division	0	-0.226391	-1.53979	-1.64635	-0.720012	0.204121
Unigene16403	31.2	cell.division	0	-1.64038	-1.51956	-0.229145	-0.748629	-0.171494
Unigene14631	31.2	cell.division	0	-0.783809	-1.21671	-1.15935	-1.07107	-0.3754
Unigene49447	31.2	cell.division	0	1.87213	0.105534	-0.315502	-1.12085	-0.578536
Unigene11456	31.2	cell.division	0	0.351652	-0.508612	-0.267604	-1.38308	-0.833246
Unigene13201	31.2	cell.division	0	-1.12214	0.21317	-0.244874	-0.278041	-0.0793616
Unigene45634	31.2	cell.division	0	-0.352906	-0.421013	-0.964658	-1.23614	-0.616882
Unigene49102	31.3	cell.cycle	0	2.22687	-1	-0.353637	-0.0104924	-1.04244
Unigene16471	31.3	cell.cycle	0	1.0521	-0.606032	-1.20582	0.304271	0.980483
Unigene50413	31.3	cell.cycle	0	-2.03505	-0.773491	-0.83908	-0.962969	-0.902389
Unigene16530	31.3.1	cell.cycle.peptidylprolyl isomerase	0	-1.0101	-0.827238	-1.33398	-1.09357	-1.1002
Unigene8592	31.3.1	cell.cycle.peptidylprolyl isomerase	0	0.104603	-0.755051	-1.06654	0.394137	0.535208
Unigene52513	31.4	cell.vesicle transport	0	1.17039	-0.569366	-0.399785	0.311014	0.0911479
Unigene56309	31.4	cell.vesicle transport	0	-1.2051	-0.291189	-0.697157	-0.385339	-0.0806826
Unigene52220	31.4	cell.vesicle transport	0	-0.104086	-2.64302	-0.259691	-0.950644	-0.104086
Unigene47282	31.4	cell.vesicle transport	0	-0.3105	-1.05633	-0.703524	-0.381319	-0.334794
Unigene55459	31.4	cell.vesicle transport	0	-0.512137	-1.04131	-1.55718	-0.569916	-0.386204
Unigene324	31.4	cell.vesicle transport	0	1.00587	-0.221304	0.291288	0.0551252	-0.653197
Unigene47230	31.4	cell.vesicle transport	0	-0.91063	-1.06281	-0.0596942	-1.34018	-0.789855
Unigene56751	31.4	cell.vesicle transport	0	-0.817359	-1.31802	-0.771254	-0.582619	-0.52073
Unigene39193	31.4	cell.vesicle transport	0	-1.96036	-0.17626	-0.0150278	-0.499134	-0.596816
Unigene56292	33.1	development.storage proteins	0	-1.52356	-0.43345	0.437888	0.558587	1.46157
Unigene740	33.2	development.late embryogenesis abundant	0	0.455825	-1.4432	-0.975263	-0.714635	0.219139
Unigene50092	33.2	development.late embryogenesis abundant	0	0.0412326	-1.02792	-1.03807	-0.78502	-0.519138
Unigene25539	33.2	development.late embryogenesis abundant	0	1.26917	-0.109677	-0.744958	-1.31497	-0.852387
Unigene386	33.2	development.late embryogenesis abundant	0	0.690453	-0.24263	-1.17698	-0.922487	-0.561293
Unigene56572	33.99	development.unspecified	0	-0.149972	-1.0959	-0.397718	-0.367057	0.266515
Unigene9365	33.99	development.unspecified	0	-0.118218	-1.56273	-1.74595	-0.495919	0.12304
Unigene16885	33.99	development.unspecified	0	-1.86156	-1.4432	-0.600085	-1.11609	0.00366446
Unigene53373	33.99	development.unspecified	0	-0.228176	-1.19564	-1.57909	-1.15287	-0.115586
Unigene14555	33.99	development.unspecified	0	-1.14998	-1.23515	-1.20238	-0.669814	-0.244928
Unigene53646	33.99	development.unspecified	0	-1.078	-0.820615	-0.476438	-0.450266	-0.485545
Unigene40242	33.99	development.unspecified	0	-0.548467	0.686887	-0.27344	-1.77086	-0.70044
Unigene49764	33.99	development.unspecified	0	-0.291295	-2.11897	1.20784	0.888438	-0.86352
Unigene43127	33.99	development.unspecified	0	0.576434	-0.715397	-1.12116	-1.03733	-1.40656
Unigene43517	33.99	development.unspecified	0	-1.02409	-0.275509	-0.609048	-0.616353	-2.00959
Unigene51019	33.99	development.unspecified	0	-0.57546	0.0627542	-1.30106	0.440915	-0.806055
Unigene7767	33.99	development.unspecified	0	-0.104308	1.07329	-0.897452	-0.728698	0.417297
Unigene55216	33.99	development.unspecified	0	-0.182989	-0.911274	-1.18996	-1.69956	-1.12744
Unigene38719	33.99	development.unspecified	0	0.329889	-1.87679	-1.4267	-0.441252	-0.172065
Unigene53040	33.99	development.unspecified	0	0.399959	-0.240843	-0.506673	-0.142238	-1.11049
Unigene56672	33.99	development.unspecified	0	-0.289803	0.262886	-0.169814	1.0421	0.559523
Unigene8894	33.99	development.unspecified	0	-1.17176	0.244654	-0.573269	-0.545871	-0.452538
Unigene51026	33.99	development.unspecified	0	-0.907625	-0.92982	-1.77112	-0.0892986	-0.835139
Unigene43757	33.99	development.unspecified	0	-1.21989	0.00230601	-0.28378	-0.130022	-1.21453
Unigene10485	33.99	development.unspecified	0	-2.36987	-0.154794	-1.50796	-0.416813	-0.384685
Unigene46714	33.99	development.unspecified	0	-1.22512	0.076803	-0.279792	-0.192111	-0.220354
Unigene15440	33.99	development.unspecified	0	-1.97526	-0.805766	-0.997556	-0.608638	-0.643367
Unigene55830	34.11	transport.NDP-sugars at the ER	0	0.622734	-1.16482	-0.0314913	-0.298534	0.0438276
Unigene46251	34.12	transport.metal	0	1.63786	0.582966	-0.421036	-0.646103	-0.151338
Unigene54284	34.12	transport.metal	0	3.23325	0.725825	0.791413	-5.70044	-0.656046
Unigene55934	34.12	transport.metal	0	-0.212588	-0.459963	-0.96663	-2.07831	-2.29251
Unigene11482	34.12	transport.metal	0	0.18906	-0.710082	-0.207147	-1.02432	-0.690487
Unigene5240	34.13	transport.peptides and oligopeptides	0	0.493165	-0.458052	0.562851	0.307627	-1.57183
Unigene51048	34.13	transport.peptides and oligopeptides	0	-0.0758883	-2.00299	-1.15932	0.170257	0.385045
Unigene51018	34.14	transport.unspecified cations	0	-0.630394	-0.336428	-1.47393	-0.195946	-0.411195
Unigene53782	34.14	transport.unspecified cations	0	0.588641	-1.70806	-0.609638	-0.416617	-0.740653
Unigene56717	34.14	transport.unspecified cations	0	-1.30529	-1.17365	-1.07048	-0.748164	0.416895
Unigene54813	34.15	transport.potassium	0	2.60716	1.13598	-6.42626	0.260236	0.802554
Unigene31064	34.15	transport.potassium	0	2.0922	0.108568	-0.189661	-0.426031	-1.02106
Unigene47937	34.16	transport.ABC transporters and multidrug resistance systems	0	-1.26525	0.299838	-0.456301	-0.404573	0.0176425
Unigene8364	34.16	transport.ABC transporters and multidrug resistance systems	0	-1.21412	-1.28124	-0.97645	-0.696276	-0.21085
Unigene56379	34.16	transport.ABC transporters and multidrug resistance systems	0	0.215641	-0.277468	-0.176741	-1.04444	-1.1494
Unigene50123	34.16	transport.ABC transporters and multidrug resistance systems	0	-1.04576	-0.480859	-0.019433	-0.326762	-0.039866
Unigene55089	34.18	transport.unspecified anions	0	-0.134635	0.789251	-1.56051	-0.45245	-0.387164
Unigene56529	34.2	transport.sugars	0	-0.131124	-0.0624541	-0.324606	-1.14819	-0.452898
Unigene45340	34.2	transport.sugars	0	0.184988	-0.192779	-1.09017	-0.317236	0.745213
Unigene45153	34.2	transport.sugars	0	-0.983369	-1.05252	-0.890002	-1.36436	-0.211284
Unigene3095	34.2	transport.sugars	0	-0.0361597	-1.07432	-0.593661	-0.62715	-0.326655
Unigene11791	34.2	transport.sugars	0	-0.27014	-1.528	-1.15246	-0.689154	-0.421443
Unigene54980	34.21	transport.calcium	0	-0.588951	-1.35905	-1.25842	-1.17152	-0.59015
Unigene31450	34.21	transport.calcium	0	-1.59402	-0.150199	-0.397291	-0.772201	-0.0877826
Unigene50860	34.22	transport.cyclic nucleotide or calcium regulated channels	0	3.11116	0.422024	-1.51658	-6.6865	-0.620411
Unigene38953	34.3	transport.amino acids	0	-1.1339	-0.589067	-1.70454	-0.224854	-0.3614
Unigene52120	34.3	transport.amino acids	0	0.449076	-1.15208	-1.03654	-0.86602	-0.78296
Unigene56271	34.3	transport.amino acids	0	-0.267264	-1.25767	-1.26062	-1.35238	-0.330565
Unigene14338	34.4	transport.nitrate	0	0.397001	-0.205855	-1.36853	0.0275112	0.0560617
Unigene54353	34.6	transport.sulphate	0	-1.07001	-0.100747	-0.275663	0.404062	0.0802738
Unigene4651	34.7	transport.phosphate	0	-0.539437	-0.0342015	-1.68628	-0.811809	-1.35522
Unigene51996	34.8	transport.metabolite transporters at the envelope membrane	0	0.1137	-2.27928	-1.33643	-0.168123	0.305679
Unigene55138	34.8	transport.metabolite transporters at the envelope membrane	0	-0.281953	-1.26241	-1.14054	-0.277565	0.218995
Unigene52807	34.9	transport.metabolite transporters at the mitochondrial membrane	0	1.47644	-0.0641303	-0.275634	-0.135066	0.123497
Unigene33833	34.9	transport.metabolite transporters at the mitochondrial membrane	0	0.543842	0.0352701	-0.521123	-1.33369	-0.186759
Unigene55155	34.9	transport.metabolite transporters at the mitochondrial membrane	0	-0.0470467	-0.27169	-0.316277	-1.40915	-0.989951
Unigene55038	34.9	transport.metabolite transporters at the mitochondrial membrane	0	-0.686463	-1.27431	-0.0436846	-0.0523346	0.251634
Unigene51746	34.9	transport.metabolite transporters at the mitochondrial membrane	0	-0.0800441	-1.50301	-0.487196	-0.942345	-0.648923
Unigene48808	34.99	transport.misc	0	-0.681514	-1.73201	-0.666886	0.323074	0.58458
Unigene54487	34.99	transport.misc	0	0.0170064	-1.87447	-0.754175	0.144571	0.560038
Unigene11648	34.99	transport.misc	0	-0.81631	-0.0937898	-1.24882	-0.43766	-0.117945
Unigene50593	34.99	transport.misc	0	-0.859638	-1.57424	-0.0795907	-1.08441	-0.595978
Unigene51269	34.99	transport.misc	0	-0.22609	-0.188399	-0.456583	-1.36255	-0.7523
Unigene46536	34.99	transport.misc	0	0.394216	-1.27627	-0.449252	-0.27394	0.125611
Unigene40329	35.1	not assigned.no ontology	0	-0.499715	-0.419225	0.0614005	1.50028	0.989508
Unigene49476	35.1	not assigned.no ontology	0	-0.507014	-1.18944	-1.04561	-0.139137	0.629831
Unigene51093	35.1	not assigned.no ontology	0	-0.205164	-1.04492	0.0213561	0.452351	0.566518
Unigene47685	35.1	not assigned.no ontology	0	-0.587167	-2.24683	-1.48499	0.496398	0.461633
Unigene2733	35.1	not assigned.no ontology	0	-0.368591	-1.20075	-1.35478	-1.19111	0.406953
Unigene16833	35.1	not assigned.no ontology	0	0.0103192	-0.316263	-1.00719	0.157212	0.384443
Unigene54327	35.1	not assigned.no ontology	0	3.51145	1.20645	-5.70044	-0.0280144	0.365649
Unigene46939	35.1	not assigned.no ontology	0	3.06774	1.72583	0.0544478	-5.70044	0.365649
Unigene50936	35.1	not assigned.no ontology	0	-0.414494	-1.02469	-0.746243	0.348448	0.245865
Unigene10565	35.1	not assigned.no ontology	0	-1.23894	-0.243568	-0.638963	-0.195842	0.214921
Unigene55927	35.1	not assigned.no ontology	0	-0.514015	-1.09954	-0.950048	0.723769	0.167403
Unigene40916	35.1	not assigned.no ontology	0	-0.0667467	-2.24556	-0.736966	-0.0281559	0.127625
Unigene35282	35.1	not assigned.no ontology	0	-0.187589	-1.81513	-0.474608	-0.521157	0.116755
Unigene52329	35.1	not assigned.no ontology	0	0.572169	-1.75812	-0.469406	0.248851	0.0235589
Unigene38570	35.1	not assigned.no ontology	0	-0.328377	-1.48075	-1.14134	-0.338564	-0.0234536
Unigene11139	35.1	not assigned.no ontology	0	-0.425599	-2.08786	-0.0206671	-0.0662125	-0.0319193
Unigene56884	35.1	not assigned.no ontology	0	-0.328974	-1.34892	-0.475723	-0.433439	-0.0580654
Unigene55871	35.1	not assigned.no ontology	0	-0.249626	-1.4975	-0.559656	-0.479212	-0.0648054
Unigene51054	35.1	not assigned.no ontology	0	-0.617643	-1.52356	-0.873308	-0.629357	-0.0908724
Unigene51847	35.1	not assigned.no ontology	0	-1.90137	-0.233091	0.882164	-1.29211	-0.111179
Unigene50229	35.1	not assigned.no ontology	0	0.0989996	-0.843628	-0.465116	-1.01093	-0.160998
Unigene50984	35.1	not assigned.no ontology	0	-0.206553	-1.89138	-0.666176	-0.666176	-0.165783
Unigene8276	35.1	not assigned.no ontology	0	-0.147488	-0.511669	-1.62393	-0.634418	-0.167665
Unigene51604	35.1	not assigned.no ontology	0	-0.591691	-0.801858	-1.86943	-0.707024	-0.187327
Unigene48093	35.1	not assigned.no ontology	0	-0.353637	-1.30855	-1.00699	-1.23406	-0.229379
Unigene44648	35.1	not assigned.no ontology	0	-0.612901	0.0191766	-1.43708	-0.360733	-0.235753
Unigene27521	35.1	not assigned.no ontology	0	-1.35558	-0.456614	-0.292753	0.263164	-0.255119
Unigene46811	35.1	not assigned.no ontology	0	-0.437663	-0.745938	-1.22749	-0.839812	-0.271266
Unigene35851	35.1	not assigned.no ontology	0	-0.0590228	-1.5614	-1.06082	-0.408283	-0.287825
Unigene14969	35.1	not assigned.no ontology	0	-0.728386	-1.32242	-1.48801	-0.368469	-0.308217
Unigene34683	35.1	not assigned.no ontology	0	-1.30352	-0.739358	-1.20654	-0.359159	-0.316857
Unigene54186	35.1	not assigned.no ontology	0	-0.631115	-0.385305	-1.01376	-0.892364	-0.319047
Unigene51603	35.1	not assigned.no ontology	0	-0.768636	-2.02185	-0.469406	-0.859402	-0.340899
Unigene53153	35.1	not assigned.no ontology	0	1.11165	-0.549228	-0.287665	-0.483468	-0.347786
Unigene52754	35.1	not assigned.no ontology	0	-0.421357	-1.39493	-1.04346	-0.234055	-0.372848
Unigene10453	35.1	not assigned.no ontology	0	0.375607	-0.693238	-1.28011	-0.700882	-0.387023
Unigene8570	35.1	not assigned.no ontology	0	-0.34117	-0.721306	-1.07392	-0.267043	-0.421993
Unigene50869	35.1	not assigned.no ontology	0	-1.54717	-0.848586	-0.999411	-0.83907	-0.427462
Unigene13070	35.1	not assigned.no ontology	0	-1.51982	-0.939151	-0.782579	-0.83473	-0.452948
Unigene50802	35.1	not assigned.no ontology	0	-0.0800751	-1.1004	-0.379906	-0.249159	-0.525002
Unigene46432	35.1	not assigned.no ontology	0	-0.114741	-1.33908	-0.303548	-0.786489	-0.606099
Unigene47625	35.1	not assigned.no ontology	0	0.983752	0.152288	-0.267604	-1.18425	-0.622512
Unigene14685	35.1	not assigned.no ontology	0	-0.17986	-1.00267	-1.58318	-0.682529	-0.623749
Unigene54854	35.1	not assigned.no ontology	0	-0.271752	-0.542149	-0.181514	-1.19016	-0.64033
Unigene53950	35.1	not assigned.no ontology	0	1.02978	-0.135304	0.230129	-0.289996	-0.669585
Unigene53158	35.1	not assigned.no ontology	0	-0.392928	0.0314214	-0.279369	-1.14584	-0.731037
Unigene34425	35.1	not assigned.no ontology	0	0.0789732	-0.113838	-0.500759	-1.19317	-0.74066
Unigene48867	35.1	not assigned.no ontology	0	-1.19695	-1.00913	-1.28291	-0.856844	-0.776708
Unigene55338	35.1	not assigned.no ontology	0	0.353398	0.236624	-0.0346985	-1.01101	-0.806498
Unigene57035	35.1	not assigned.no ontology	0	-1.1161	-1.24677	-0.728008	-0.916918	-0.810379
Unigene53974	35.1	not assigned.no ontology	0	0.344054	-1.2855	-0.150183	-1.68333	-0.812693
Unigene56797	35.1	not assigned.no ontology	0	-0.998992	0.0150439	-0.404657	1.06553	-0.866259
Unigene54833	35.1	not assigned.no ontology	0	0.263625	-0.819636	-1.0121	-1.68475	-0.906005
Unigene2688	35.1	not assigned.no ontology	0	0.00582385	-1.24615	-1.19329	-1.49845	-0.927913
Unigene21462	35.1	not assigned.no ontology	0	1.60812	3.34967	-0.194647	-6.6865	-1.04264
Unigene16842	35.1	not assigned.no ontology	0	-1.29223	-0.160329	-0.26494	-0.841951	-1.09632
Unigene47267	35.1	not assigned.no ontology	0	-0.535389	-1.02544	-0.78464	-1.81935	-1.11747
Unigene55694	35.1	not assigned.no ontology	0	-0.49194	-0.877468	-0.627403	-1.72115	-1.47263
Unigene40247	35.1	not assigned.no ontology	0	2.47943	0.363235	-0.0425246	-1.48662	-1.52057
Unigene41843	35.1	not assigned.no ontology	0	0.344871	0.44235	0.507619	-0.709362	-1.79319
Unigene46757	35.1	not assigned.no ontology	0	1.79792	-1.006	0.257036	-0.814857	-1.8468
Unigene31070	35.1	not assigned.no ontology	0	1.25602	0.566821	0.117382	-0.921955	-1.84816
Unigene46419	35.1	not assigned.no ontology	0	1.27926	-0.132496	-0.424624	0.318101	0.467228
Unigene16500	35.1	not assigned.no ontology	0	1.45372	-0.127433	-0.436099	0.359081	-0.632791
Unigene42020	35.1	not assigned.no ontology	0	-0.125656	1.10542	0.271978	-0.549071	-0.208404
Unigene41062	35.1	not assigned.no ontology	0	-0.536145	-1.50972	-1.86074	-0.0429294	0.174719
Unigene53168	35.1	not assigned.no ontology	0	-0.120873	-0.418209	-1.26646	-0.222551	0.49409
Unigene29116	35.1	not assigned.no ontology	0	0.210763	-0.909789	0.0629548	-1.04842	0.0472642
Unigene43253	35.1	not assigned.no ontology	0	-1.1424	-0.156473	-0.249627	-0.113365	0.402678
Unigene28284	35.1	not assigned.no ontology	0	0.489036	0.35285	-0.346551	-1.01325	-0.892696
Unigene15936	35.1	not assigned.no ontology	0	-0.263034	-1.3631	-1.3806	-0.706139	-0.30117
Unigene29971	35.1	not assigned.no ontology	0	0.556819	-0.537117	-1.81345	-0.270044	-0.402424
Unigene35470	35.1	not assigned.no ontology	0	1.43952	0.259683	-0.122187	-0.950644	-1.22798
Unigene35619	35.1	not assigned.no ontology	0	-1.41785	-0.920666	-0.80929	-0.736028	0.76661
Unigene16880	35.1	not assigned.no ontology	0	-1.12346	0.236198	-0.25896	-0.230918	-0.103592
Unigene44744	35.1	not assigned.no ontology	0	-0.157307	-0.251539	0.160186	-1.16471	-0.479457
Unigene51531	35.1	not assigned.no ontology	0	-0.402322	-1.42314	-0.35655	-1.84659	-0.279549
Unigene340	35.1	not assigned.no ontology	0	-1.04384	-0.346522	-0.469248	-0.990777	-0.699043
Unigene52519	35.1	not assigned.no ontology	0	-0.0585585	-0.0884688	-0.233519	-1.29668	-1.71567
Unigene49126	35.1	not assigned.no ontology	0	-0.0732039	-1.65136	-0.795329	-0.640076	0.571683
Unigene17087	35.1	not assigned.no ontology	0	-0.161197	-0.512685	-0.381199	-1.05876	-0.664749
Unigene14388	35.1	not assigned.no ontology	0	-1.04076	-0.744366	-1.38073	-0.183418	-0.103701
Unigene38069	35.1	not assigned.no ontology	0	-1.25613	0.449253	0.362143	0.204975	0.0813396
Unigene15374	35.1	not assigned.no ontology	0	-0.754402	-0.722496	-0.46572	-1.16307	-0.782911
Unigene47731	35.1	not assigned.no ontology	0	-0.0297118	0.0564504	0.215597	-1.52364	-1.3013
Unigene54902	35.1	not assigned.no ontology	0	-1.63809	-0.136126	-0.00641089	-0.442859	-0.378758
Unigene53698	35.1	not assigned.no ontology	0	-1.15987	-0.897776	-0.654721	-1.00337	-1.22323
Unigene14221	35.1	not assigned.no ontology	0	-0.453088	0.189076	-0.119881	-1.07763	-1.21986
Unigene45456	35.1	not assigned.no ontology	0	-0.251741	-1.88823	-0.819094	-1.03733	-1.07266
Unigene54416	35.1	not assigned.no ontology	0	-0.982181	-1.37612	-1.15773	-0.0951029	-0.00478903
Unigene39160	35.1	not assigned.no ontology	0	0.229013	0.168892	-0.270753	-1.5983	-0.564536
Unigene52579	35.1	not assigned.no ontology	0	-1.89246	-0.776981	-0.481654	-0.564033	-0.574041
Unigene47554	35.1	not assigned.no ontology	0	-0.552699	-1.44218	-0.701998	-1.24371	-1.05687
Unigene42575	35.1	not assigned.no ontology	0	-2.99305	0.219402	0	-1.7866	-1.6274
Unigene25518	35.1	not assigned.no ontology	0	0.0423023	-0.243211	-1.30987	0.232942	0.350123
Unigene55516	35.1	not assigned.no ontology	0	-0.530457	-1.57028	-0.888652	-0.646059	-0.504876
Unigene56844	35.1	not assigned.no ontology	0	-0.407658	-1.15866	-0.850902	-1.87106	-1.3391
Unigene53827	35.1	not assigned.no ontology	0	-0.636368	-0.865433	-0.495743	-1.11697	-1.10922
Unigene5296	35.1	not assigned.no ontology	0	-0.656259	-1.33306	-1.10127	-1.06285	-0.693274
Unigene51216	35.1	not assigned.no ontology	0	-1.17385	-0.54374	0.20587	-1.7866	-0.138898
Unigene40426	35.1.1	not assigned.no ontology.ABC1 family protein	0	0.682776	-0.133533	-0.126752	-1.06549	-0.236228
Unigene50241	35.1.1	not assigned.no ontology.ABC1 family protein	0	-0.124818	0.273018	1.49742	-1.25678	-1.00131
Unigene56066	35.1.19	not assigned.no ontology.C2 domain-containing protein	0	-0.0282697	-1.32177	-1.09693	-0.836455	0.077934
Unigene55494	35.1.19	not assigned.no ontology.C2 domain-containing protein	0	-1.15684	0.0743006	0.0448326	0.885052	0.810327
Unigene53215	35.1.41	not assigned.no ontology.hydroxyproline rich proteins	0	-1.60322	-0.677064	-0.556512	-0.408666	-0.291749
Unigene51512	35.1.42	not assigned.no ontology.proline rich family	0	-0.116503	-0.698135	-0.776027	-1.51299	-0.641398
Unigene51300	35.1.5	not assigned.no ontology.pentatricopeptide (PPR) repeat-containing protein	0	0.0792097	-0.869174	-0.757342	-1.05047	-0.193809
Unigene502	35.1.5	not assigned.no ontology.pentatricopeptide (PPR) repeat-containing protein	0	-0.871881	-0.556742	-0.435664	-1.37201	-0.544814
Unigene56967	35.1.5	not assigned.no ontology.pentatricopeptide (PPR) repeat-containing protein	0	-0.8277	-1.50814	-1.16767	-0.551369	-0.574542
Unigene2993	35.1.5	not assigned.no ontology.pentatricopeptide (PPR) repeat-containing protein	0	-0.947379	-1.70098	-0.222035	-1.29643	-0.577479
Unigene15234	35.1.5	not assigned.no ontology.pentatricopeptide (PPR) repeat-containing protein	0	-1.08414	-0.396779	-0.039502	-0.0952652	0.00189953
Unigene10972	35.1.5	not assigned.no ontology.pentatricopeptide (PPR) repeat-containing protein	0	-0.786361	-0.864634	-0.482047	-1.09417	-0.967474
Unigene39396	35.2	not assigned.unknown	0	-0.0330774	-0.717857	-0.706826	-0.0954196	1.10389
Unigene3991	35.2	not assigned.unknown	0	0.263359	-0.701413	-1.15276	0.529092	0.928711
Unigene55052	35.2	not assigned.unknown	0	-1.1207	0.379097	0.175642	0.14157	0.369316
Unigene52224	35.2	not assigned.unknown	0	-2.10161	-0.947877	-0.351583	0.195256	0.362213
Unigene135	35.2	not assigned.unknown	0	-0.262579	-1.23415	-0.542644	-0.974783	0.309795
Unigene35980	35.2	not assigned.unknown	0	2.68517	0.123631	-0.399931	-1.48239	0.300509
Unigene172	35.2	not assigned.unknown	0	-1.52935	-1.36722	-0.845137	0.2092	0.291107
Unigene12618	35.2	not assigned.unknown	0	-0.742032	-1.35857	-1.17695	-0.0865877	0.255688
Unigene16997	35.2	not assigned.unknown	0	-2.02139	-0.725025	-1.10282	0.103661	0.250047
Unigene27603	35.2	not assigned.unknown	0	-0.232821	-2.16793	0.288125	-0.362798	0.229341
Unigene54814	35.2	not assigned.unknown	0	0.0757999	-1.1287	-0.7143	-0.204308	0.22637
Unigene5392	35.2	not assigned.unknown	0	-0.327836	-0.387126	-1.28221	-0.181878	0.213465
Unigene16877	35.2	not assigned.unknown	0	-1.50829	-0.704207	-0.979842	-0.598677	0.213062
Unigene5512	35.2	not assigned.unknown	0	-1.07525	-0.411943	-1.23137	0.10839	0.199342
Unigene16897	35.2	not assigned.unknown	0	0.0502867	-0.554773	-1.39096	-0.489763	0.129789
Unigene15594	35.2	not assigned.unknown	0	-0.983236	-1.20319	-1.03343	-0.335651	0.0870264
Unigene11706	35.2	not assigned.unknown	0	-1.9319	-0.670345	-0.885357	0.322238	0.0828065
Unigene55892	35.2	not assigned.unknown	0	-0.566576	-1.65531	-1.13756	-0.484265	0.0631327
Unigene36669	35.2	not assigned.unknown	0	-0.630895	-1.45079	-0.74442	-0.794665	0.047023
Unigene56598	35.2	not assigned.unknown	0	-0.229553	-1.13999	-1.10092	-0.21584	0.0462573
Unigene48353	35.2	not assigned.unknown	0	-0.907882	-1.11357	-0.673499	0.361885	-0.0159415
Unigene43014	35.2	not assigned.unknown	0	-0.75476	-1.65821	-1.48829	-0.280691	-0.0456062
Unigene10366	35.2	not assigned.unknown	0	0.272297	-2.00233	-1.02106	-0.0520373	-0.0472283
Unigene16330	35.2	not assigned.unknown	0	-0.794962	-0.947987	-2.07166	-0.291273	-0.0638896
Unigene46553	35.2	not assigned.unknown	0	-0.23214	-1.27133	-0.413729	-1.08042	-0.0881048
Unigene14646	35.2	not assigned.unknown	0	-1.59465	-0.896075	-1.63904	-0.42526	-0.103332
Unigene83	35.2	not assigned.unknown	0	0.144104	-1.09656	-1.37144	-0.398132	-0.125736
Unigene13651	35.2	not assigned.unknown	0	-2.22155	-1.4588	-0.28192	-0.593864	-0.135477
Unigene33248	35.2	not assigned.unknown	0	-1.00358	-0.998809	-1.10657	-0.227765	-0.161222
Unigene49735	35.2	not assigned.unknown	0	-2.786	-0.431466	-1.06478	-0.0735603	-0.175164
Unigene52785	35.2	not assigned.unknown	0	-0.428022	-1.30181	-0.997823	-0.618241	-0.187736
Unigene55730	35.2	not assigned.unknown	0	1.98525	-1.72583	0.551015	0.128324	-0.197446
Unigene56565	35.2	not assigned.unknown	0	-0.258312	-1.82382	-0.414431	-0.17585	-0.211217
Unigene52006	35.2	not assigned.unknown	0	-0.428165	-1.35866	-0.155783	-1.68856	-0.225881
Unigene439	35.2	not assigned.unknown	0	-0.581165	-0.864827	-0.39595	-1.01772	-0.269454
Unigene48809	35.2	not assigned.unknown	0	-1.12001	-0.685041	-1.1153	-0.851477	-0.312993
Unigene50621	35.2	not assigned.unknown	0	-1.02304	-0.430972	-0.7659	-0.287933	-0.313837
Unigene48593	35.2	not assigned.unknown	0	0.701448	-2.50524	-0.856547	0.043599	-0.326032
Unigene42233	35.2	not assigned.unknown	0	0.381363	-1.04058	-0.338759	-0.429907	-0.33692
Unigene24331	35.2	not assigned.unknown	0	-0.523313	-1.27659	-1.20024	-0.709837	-0.361361
Unigene49496	35.2	not assigned.unknown	0	-0.200797	0.0541998	1.01995	0.0182938	-0.36784
Unigene54045	35.2	not assigned.unknown	0	-0.610079	-1.17126	-1.18218	-0.390747	-0.372481
Unigene53789	35.2	not assigned.unknown	0	0.657768	1.05566	-0.307317	-1.04551	-0.372848
Unigene51594	35.2	not assigned.unknown	0	-0.89789	-0.818645	-1.05094	-1.30117	-0.403887
Unigene55406	35.2	not assigned.unknown	0	0.242838	1.00834	-0.28665	-0.541856	-0.424075
Unigene46675	35.2	not assigned.unknown	0	2.19756	0.301098	-0.0248319	-1.76849	-0.433206
Unigene53632	35.2	not assigned.unknown	0	-0.695207	-0.43693	-1.01793	-0.754087	-0.469652
Unigene52963	35.2	not assigned.unknown	0	-0.505579	-1.48592	-1.13308	-0.8004	-0.470495
Unigene1902	35.2	not assigned.unknown	0	-1.3113	-0.640658	-0.529282	-0.476067	-0.510919
Unigene4575	35.2	not assigned.unknown	0	1.0711	-0.160843	-0.052388	-0.296431	-0.524098
Unigene55000	35.2	not assigned.unknown	0	-0.230613	-1.50524	-0.3614	-0.3614	-0.550139
Unigene15168	35.2	not assigned.unknown	0	-0.142211	-0.786397	-1.15901	-0.680464	-0.551108
Unigene54636	35.2	not assigned.unknown	0	-0.291638	-1.75494	-0.877668	-0.688831	-0.55414
Unigene43957	35.2	not assigned.unknown	0	0.0309319	-0.782896	-0.463345	-1.0391	-0.562401
Unigene55098	35.2	not assigned.unknown	0	-1.33716	0.245756	0.0204641	0.0709665	-0.569287
Unigene6014	35.2	not assigned.unknown	0	-1.06537	-0.727303	-0.735052	-0.886126	-0.61526
Unigene16858	35.2	not assigned.unknown	0	-1.1243	-0.668298	-1.017	-1.31822	-0.623804
Unigene39983	35.2	not assigned.unknown	0	-0.657763	-0.346004	-1.13919	-0.300536	-0.652439
Unigene47319	35.2	not assigned.unknown	0	-0.592194	-1.05289	0.849599	-0.899695	-0.706826
Unigene52172	35.2	not assigned.unknown	0	1.74479	0.1676	-0.131245	-1.01049	-0.72482
Unigene56268	35.2	not assigned.unknown	0	0.299136	1.1973	0.313764	-0.829573	-0.73245
Unigene12251	35.2	not assigned.unknown	0	-0.21059	-1.39586	-1.37401	-0.945695	-0.773568
Unigene55302	35.2	not assigned.unknown	0	1.02939	-0.0991501	0.153487	-0.410994	-0.790583
Unigene14098	35.2	not assigned.unknown	0	0.795899	-1.21203	-1.04822	-1.43346	-0.826198
Unigene13582	35.2	not assigned.unknown	0	0.0342157	-0.952694	-0.824529	-1.36587	-0.845114
Unigene15925	35.2	not assigned.unknown	0	-0.416965	-0.766994	-0.484272	-1.19253	-0.875892
Unigene13448	35.2	not assigned.unknown	0	-0.431139	-0.933639	-0.291809	-1.21002	-0.896164
Unigene42729	35.2	not assigned.unknown	0	-2.22155	-0.65643	-0.660432	-0.807989	-0.918665
Unigene56712	35.2	not assigned.unknown	0	-0.597394	0.0262239	-0.0592494	-1.3391	-0.933274
Unigene19341	35.2	not assigned.unknown	0	-0.493815	-0.179608	-1.24481	-1.389	-0.991981
Unigene52818	35.2	not assigned.unknown	0	1.4712	0.19651	0.395557	-0.766154	-0.993821
Unigene49292	35.2	not assigned.unknown	0	-0.313291	-0.587753	-0.68558	-1.26606	-1.04614
Unigene53318	35.2	not assigned.unknown	0	-0.0643811	0.0282176	-0.0353597	-0.0110729	-1.04623
Unigene40467	35.2	not assigned.unknown	0	0.3129	0.10018	-0.211361	-1.14174	-1.05635
Unigene48299	35.2	not assigned.unknown	0	1.63465	0.546874	0.308646	-1.04744	-1.15157
Unigene49299	35.2	not assigned.unknown	0	-0.192924	0.277876	0.321694	-1.12273	-1.27994
Unigene23760	35.2	not assigned.unknown	0	-0.934198	-0.105732	0.0124495	-0.899695	-1.58208
Unigene15794	35.2	not assigned.unknown	0	-0.0642278	0.838192	-0.790977	-1.85549	-1.64631
Unigene11674	35.2	not assigned.unknown	0	0.375375	0.687686	1.253	-1.20959	-1.8709
Unigene51962	35.2	not assigned.unknown	0	2.03903	-0.713882	0.417363	-0.0912491	-0.215428
Unigene43146	35.2	not assigned.unknown	0	-1.11116	-0.233131	-0.626735	-0.629742	-0.413094
Unigene50204	35.2	not assigned.unknown	0	-0.645279	-1.88035	-0.962337	-0.595642	0.165515
Unigene16704	35.2	not assigned.unknown	0	0.841901	-0.894466	-0.389502	0.682493	1.54027
Unigene12707	35.2	not assigned.unknown	0	-0.0407549	0.539909	0.129697	-1.02257	-0.730393
Unigene44897	35.2	not assigned.unknown	0	-0.0283019	-0.720247	-0.460294	-1.61151	-1.01648
Unigene28816	35.2	not assigned.unknown	0	1.27712	0.0813348	0.229258	-0.807989	0.267675
Unigene37383	35.2	not assigned.unknown	0	-0.111126	-1.27286	-0.737758	-0.112667	-0.201705
Unigene42302	35.2	not assigned.unknown	0	0.0680872	-0.903223	-0.0904227	-1.33669	-1.28846
Unigene14836	35.2	not assigned.unknown	0	-1.02342	0.130941	1.55127	0.261679	-1.17254
Unigene52776	35.2	not assigned.unknown	0	-0.283036	-1.22996	-0.6642	-0.203639	-0.155298
Unigene48174	35.2	not assigned.unknown	0	0.0627858	-0.408111	-0.121931	-1.20237	-0.866595
Unigene48583	35.2	not assigned.unknown	0	-1.00397	-0.666874	-0.88644	0.45865	0.0532308
Unigene6201	35.2	not assigned.unknown	0	0.461703	-1.04823	-0.729511	-0.325598	-0.715283
Unigene53226	35.2	not assigned.unknown	0	-1.57728	-0.243156	-0.557511	-1.25107	-0.918679
Unigene40746	35.2	not assigned.unknown	0	-0.222294	-0.613477	-0.253757	-1.00802	-1.33423
Unigene16827	35.2	not assigned.unknown	0	-1	-1.01937	-0.91957	-0.499538	-0.318326
Unigene39908	35.2	not assigned.unknown	0	-1.66239	-1.00725	-0.83707	-0.332089	-0.105483
Unigene50934	35.2	not assigned.unknown	0	-0.690461	-0.256103	-0.315738	-1.16546	-0.804389
Unigene46983	35.2	not assigned.unknown	0	-0.115272	-1.09147	-0.632514	-2.76849	-1.5509
Unigene56067	35.2	not assigned.unknown	0	-0.946307	-0.0402436	0.450531	-0.126019	-1.00969
Unigene54231	35.2	not assigned.unknown	0	-1.68905	-1.2306	-0.70533	-0.511548	-0.573294
Unigene13577	35.2	not assigned.unknown	0	-0.375488	-0.651394	-0.896275	-1.05273	-0.0601888
Unigene40016	35.2	not assigned.unknown	0	0.438036	-0.031715	0.580093	-1.20389	-0.448535
Unigene51492	35.2	not assigned.unknown	0	0.286113	-1.42397	-1.45402	-1.13791	-0.3444
Unigene43929	35.2	not assigned.unknown	0	-1.03067	-1.22546	-0.490216	-1.05912	-0.195669
Unigene14751	35.2	not assigned.unknown	0	-0.736493	-0.185778	-0.731779	-1.03733	-1.60782
Unigene56220	35.2	not assigned.unknown	0	-0.517848	-1.58795	-0.774624	-0.97728	-0.309783
Unigene40363	35.2	not assigned.unknown	0	-0.0377866	-0.168401	-1.19968	-0.245229	0.181536
Unigene49544	35.2	not assigned.unknown	0	-0.308984	-0.354517	-0.338702	-1.97312	-1.61005
Unigene11363	35.2	not assigned.unknown	0	-0.110341	0.219639	0.580456	-1.16363	-1.16512
Unigene55146	35.2	not assigned.unknown	0	-1.64332	-0.15933	-0.29923	-0.559804	-0.286967
Unigene13292	35.2	not assigned.unknown	0	-0.501074	-0.447171	-0.227152	-0.903973	-1.0005
Unigene45608	35.2	not assigned.unknown	0	0.388465	-1.05289	-0.706041	-1.34373	-1.1488
Unigene51507	35.2	not assigned.unknown	0	-1.60661	-1.25672	-0.418056	-0.604886	-0.300604
Unigene45521	35.2	not assigned.unknown	0	-1.07824	-2.04024	-0.427606	-0.241106	0.103463
Unigene54372	35.2	not assigned.unknown	0	-0.165393	-0.101423	0.0624548	-1.5047	-0.771489
Unigene21369	35.2	not assigned.unknown	0	-0.219298	-1.78812	-1.05741	-0.883014	-0.114402
Unigene48523	35.2	not assigned.unknown	0	-1.90762	-1.13369	-0.184491	-1.75617	0.120999
Unigene45392	35.2	not assigned.unknown	0	-1.62304	-1.1212	-0.482947	-0.224581	-0.0469456
Unigene55785	35.2	not assigned.unknown	0	-1.17946	-1.53712	-0.717837	-0.0385152	-0.0198996
Unigene45107	35.2	not assigned.unknown	0	-2.05473	-0.291862	-0.56499	0.77693	0.559855
Unigene51170	35.2	not assigned.unknown	0	-0.960357	-1.34499	-0.717491	-1.33836	-1.22555
Unigene9127	35.2	not assigned.unknown	0	-0.827031	-0.762795	-0.737423	-1.29745	-1.22194
Unigene40684	35.2	not assigned.unknown	0	-0.479588	-1.16167	-0.49759	-2.27199	-1.01082
Unigene13682	35.2	not assigned.unknown	0	0.261829	-1.75812	-1.47084	-0.306009	0.300915
Unigene50496	35.2	not assigned.unknown	0	-1.93792	-1.25469	-0.642086	-0.0578257	0.0227623
Unigene14616	35.2	not assigned.unknown	0	-2.04219	-0.538036	-1.08826	-0.889385	-0.196774
Unigene14577	35.2	not assigned.unknown	0	-0.476112	-1.27566	-1.02972	-1.19157	-0.656203
Unigene29248	35.2	not assigned.unknown	0	-0.0361597	-0.360313	-1.41164	-0.402171	-0.253678
Unigene50918	35.2	not assigned.unknown	0	-1.64735	-0.305254	-0.254917	-0.146653	-0.316474
Unigene11725	35.2	not assigned.unknown	0	-0.218578	-0.668706	-0.666886	-1.39418	-0.914358
Unigene56670	35.2	not assigned.unknown	0	-0.49784	-0.614145	-0.244712	-1.13279	-0.990735
Unigene56317	35.2	not assigned.unknown	0	-0.486473	-1.08299	-0.284702	-0.887973	-0.166848
Unigene42927	35.2	not assigned.unknown	0	0.221484	-0.176694	-0.539606	-1.72852	-0.794962
Unigene51631	35.2	not assigned.unknown	0	-0.627412	-1.67322	-0.777747	-0.287562	0.57226
Unigene40701	35.2	not assigned.unknown	0	-0.553936	-1.61421	-0.549221	0.0427849	-0.389004
Unigene46359	35.2	not assigned.unknown	0	-0.647873	-1.84809	-0.826014	-0.426012	0.31478
Unigene42506	35.2	not assigned.unknown	0	-0.627058	-0.353897	0.91738	1.27583	-0.449803
Unigene16353	35.2	not assigned.unknown	0	-0.195091	-1.65507	-1.31057	-0.341544	0.166754
Unigene52765	4.11	glycolysis.phosphoglycerate mutase	0	0.459562	0.181791	-0.222154	-1.39	-0.524411
Unigene48940	4.14	glycolysis.PEPCase	0	0.249907	-0.932601	-1.39979	-0.266803	0.231326
Unigene33605	4.2	glycolysis.PGM	0	1.57001	-0.637017	-0.179953	-1.04149	-1.01495
Unigene49585	4.2	glycolysis.PGM	0	-0.259223	-1.11434	-1.20897	-0.0630968	0.231902
Unigene50684	6	gluconeogenese/ glyoxylate cycle	0	-1.01391	0.773162	0.104183	-0.737166	-0.625708
Unigene25511	7.1.1	OPP.oxidative PP.G6PD	0	1.51343	-0.139789	-0.396129	-1.65916	-0.695689
Unigene43293	7.1.3	OPP.oxidative PP.6-phosphogluconate dehydrogenase	0	-1.13924	-0.745003	-0.357221	0.176323	-0.787534
Unigene52447	8.1.1.1	TCA / org. transformation.TCA.pyruvate DH.E1	0	-1.30367	-1.51038	-1.4168	-0.224216	0.183626
Unigene50485	8.1.1.3	TCA / org. transformation.TCA.pyruvate DH.E3	0	-0.496515	-0.740317	-0.996657	-1.65351	-1.29622
Unigene32183	8.1.4	TCA / org. transformation.TCA.IDH	0	0.052103	-0.83621	-1.38875	-1.91098	-0.402171
Unigene46875	9.1.2	mitochondrial electron transport / ATP synthesis.NADH-DH.localisation not clear	0	1.28379	-0.195635	-0.479168	0.117888	0.735397
Unigene14166	9.1.2	mitochondrial electron transport / ATP synthesis.NADH-DH.localisation not clear	0	-1.51673	-1.44359	-0.431787	-1.49558	-0.547315
Unigene55165	9.2.3	mitochondrial electron transport / ATP synthesis.NADH-DH.type II.mitochondrial	0	-0.598686	-0.00341871	-1.23095	0.622598	1.10771
Unigene39410	9.3	mitochondrial electron transport / ATP synthesis.electron transfer flavoprotein	0	-0.385083	0.252383	-0.623141	-1.09138	-0.301445
Unigene53071	9.6	mitochondrial electron transport / ATP synthesis.cytochrome c	0	-1.15397	0.0157791	0.159269	0.407264	0.449333
Unigene13581	9.6	mitochondrial electron transport / ATP synthesis.cytochrome c	0	-0.12887	-0.359847	0.596656	1.1105	-0.0334058
Unigene54667	9.8	mitochondrial electron transport / ATP synthesis.uncoupling protein	0	0.202543	-1.00419	-0.704234	1.21385	0.740098
Unigene8077	--	--	0	-0.243557	-0.986061	-0.194647	1.22039	2.58496
Unigene34515	--	--	0	-0.783606	-1.22639	-1.74296	1.13968	1.67207
Unigene14621	--	--	0	-0.0294165	-1.0208	-0.43333	0.735164	1.39833
Unigene34501	--	--	0	0.447674	-0.704067	-1.178	0.459432	1.34239
Unigene42660	--	--	0	0.497141	-1.84239	-0.500502	0.816472	1.08381
Unigene34834	--	--	0	0.139868	-1.49663	-2.26006	-0.110065	1.03217
Unigene59	--	--	0	-0.444119	0.140102	-0.198925	1.01922	1.02953
Unigene31393	--	--	0	0.18956	-1.11572	-1.10528	0.190831	1.01897
Unigene45603	--	--	0	0.605721	1.99476	2.76184	-6.10852	0.957565
Unigene5273	--	--	0	-0.190606	-0.170946	-1.20582	0.898568	0.927824
Unigene40589	--	--	0	0.70025	-1.46926	-0.150137	1.25935	0.794162
Unigene33813	--	--	0	-1.01431	-1.76612	-0.576509	1.03611	0.764776
Unigene12633	--	--	0	0.0166307	-1.1153	-0.531096	0.175027	0.761224
Unigene42734	--	--	0	0.0260704	-1.10586	-0.342862	0.199665	0.749851
Unigene23964	--	--	0	0.266062	-1.46855	-1.23947	0.834463	0.740356
Unigene10947	--	--	0	-1.08028	-0.0685314	0.0636453	1.74549	0.7107
Unigene24531	--	--	0	-1.02077	-1.95617	-1.16787	0.355247	0.68863
Unigene6112	--	--	0	-1.18154	0.568512	0.545001	0.286828	0.669811
Unigene20219	--	--	0	-0.144702	-1.20913	0.113141	-0.216851	0.633724
Unigene27858	--	--	0	0.217497	-1.40854	-0.720031	0.603995	0.6119
Unigene32702	--	--	0	0.135961	-1.7618	-0.941693	0.48366	0.589268
Unigene37970	--	--	0	-0.79436	-1.12157	-1.05581	-0.399909	0.587664
Unigene36987	--	--	0	-0.358048	0.278531	-0.536053	1.11097	0.566808
Unigene17168	--	--	0	0.175605	-0.927297	-1.22023	-0.0447792	0.542634
Unigene40973	--	--	0	-0.376898	-0.665796	-1.36882	-0.167702	0.539111
Unigene43397	--	--	0	-1.30461	0.0904935	0.345432	1.43063	0.506185
Unigene39785	--	--	0	-1.18105	0.585915	-0.0391312	0.86678	0.501575
Unigene23427	--	--	0	0.256311	-2.0139	-0.37738	-0.422183	0.476143
Unigene10671	--	--	0	-0.544377	-2.05082	-1.24826	0.264383	0.476143
Unigene53408	--	--	0	-0.92853	-2.05889	-0.861024	-0.13945	0.474268
Unigene38240	--	--	0	0.0671142	-2.22938	0.343864	-0.0119975	0.467825
Unigene18567	--	--	0	-1.21518	-1.85141	-0.405256	-1.76461	0.466038
Unigene36373	--	--	0	0.841901	1.44767	-1.178	-0.709323	0.464108
Unigene38591	--	--	0	0.0695482	-2.03544	-1.3698	-1.0656	0.462048
Unigene25785	--	--	0	-0.0793973	-1.13613	-0.369193	-0.23545	0.451537
Unigene7288	--	--	0	-0.609403	-0.531782	-1.03853	-0.222551	0.448852
Unigene581	--	--	0	0.309176	-1.61264	-1.04097	-0.224317	0.436162
Unigene31208	--	--	0	-1.8103	-1.10764	-1.5025	-0.326651	0.434356
Unigene33059	--	--	0	-0.52978	-2.38361	-1.0754	-0.0147234	0.421973
Unigene32508	--	--	0	0.231326	-1.56273	-0.743452	-0.359373	0.412796
Unigene22957	--	--	0	-0.818108	-1.90332	-0.386082	-0.561685	0.404798
Unigene20208	--	--	0	-0.463185	-0.304669	-1.07949	-0.279544	0.396371
Unigene46793	--	--	0	-1.21613	-1.00419	-0.938599	-1.75097	0.386531
Unigene33360	--	--	0	1.16648	0.0588209	-1.37379	-0.325115	0.385631
Unigene41278	--	--	0	-1.65731	0.489528	-0.23816	1.2741	0.379316
Unigene33983	--	--	0	-1.4519	-0.649093	-0.714935	-0.0384532	0.378571
Unigene47389	--	--	0	-1.60202	-0.843945	-0.490829	0.0954351	0.37159
Unigene16200	--	--	0	-0.420361	-2.07358	-1.42303	0.325113	0.370519
Unigene22854	--	--	0	1.95577	-0.131245	-1.20163	0.107413	0.367209
Unigene27155	--	--	0	0.242477	-1.76415	-0.72483	0.225463	0.35274
Unigene35877	--	--	0	-1.11384	-0.837489	-1.33912	-1.11542	0.351659
Unigene2576	--	--	0	1.37782	-1.89115	-0.100667	0.846237	0.330046
Unigene44512	--	--	0	-0.146617	-1.45517	-0.832075	0.108264	0.321928
Unigene34965	--	--	0	-0.710493	-1.06413	-0.878104	-0.27458	0.311436
Unigene42516	--	--	0	-0.382888	-1.69543	-1.06522	0.431403	0.307906
Unigene36501	--	--	0	-1.05727	-0.446834	-0.635098	0.138996	0.298127
Unigene17501	--	--	0	-0.737459	-1.26852	-0.826543	0.543665	0.293673
Unigene27553	--	--	0	-1.07921	-2.17303	-0.501629	-0.443591	0.286722
Unigene30585	--	--	0	-0.989355	-1.81998	-1.02673	-0.494082	0.28319
Unigene15754	--	--	0	-0.385724	-1.40625	-0.57546	-0.443485	0.274258
Unigene30905	--	--	0	-0.0785991	-1.40005	0.655813	0.518906	0.271213
Unigene32731	--	--	0	0.612024	-1.15866	-0.464241	0.102151	0.270131
Unigene40058	--	--	0	1.19888	-0.899512	0.320703	-0.323459	0.269143
Unigene11795	--	--	0	-0.770829	-1.07967	-0.833799	-0.880058	0.266992
Unigene43457	--	--	0	-0.628012	-2.02885	-1.07633	-0.17287	0.254416
Unigene41803	--	--	0	-0.424539	-2.0287	-1.20669	-0.529989	0.248758
Unigene8861	--	--	0	-0.352589	-1.25604	-2.30851	0.356565	0.247218
Unigene40748	--	--	0	-0.694865	-0.793023	-0.644371	1.1376	0.244325
Unigene39596	--	--	0	-0.18809	-1.03301	-0.349881	0.460063	0.236113
Unigene23468	--	--	0	-1.01446	-0.4025	-0.476282	0.143297	0.228675
Unigene13712	--	--	0	-0.866259	-1.33306	-0.918658	-1.06285	0.223688
Unigene13171	--	--	0	-0.990537	-2.04174	-0.561642	-0.149945	0.223232
Unigene26963	--	--	0	0.306724	-1.01743	-0.647557	0.278442	0.21325
Unigene33006	--	--	0	-1.19092	-0.846987	-1.06871	-0.50869	0.210674
Unigene5231	--	--	0	-2.51457	-0.53952	-0.935117	0.154454	0.205393
Unigene11701	--	--	0	-1.6443	-0.343446	-0.982491	0.0637473	0.204923
Unigene4267	--	--	0	-0.411154	-1.97303	-1.19543	-0.308863	0.199434
Unigene23471	--	--	0	0.396939	-0.572379	-0.00584482	-1.73438	0.199434
Unigene40702	--	--	0	-0.332498	-1.29166	-0.674623	-0.0237128	0.199069
Unigene38651	--	--	0	-0.511753	-1.20949	-0.621995	0.19042	0.194456
Unigene4824	--	--	0	-0.304759	-0.974853	-1.21307	-0.380024	0.193657
Unigene8525	--	--	0	-0.807018	-0.956138	-1.64419	-0.349519	0.190619
Unigene32719	--	--	0	-0.357771	-1.06061	-1.02879	-0.119807	0.184443
Unigene33994	--	--	0	0.177232	-0.938429	-1.15205	-0.946531	0.182582
Unigene29604	--	--	0	0.202543	-1.28071	0.413469	0.620756	0.171318
Unigene33172	--	--	0	-1.27182	-1.29119	-1.32872	-0.385859	0.170368
Unigene28254	--	--	0	-0.26938	-1.47611	-1.64263	-0.378813	0.159671
Unigene7349	--	--	0	-0.170208	-1.25672	-0.146236	0.288067	0.154263
Unigene12847	--	--	0	-0.600317	0.428252	-0.00329329	1.13172	0.150687
Unigene40522	--	--	0	-0.3839	-1.42986	-1.06478	-0.359159	0.146494
Unigene38605	--	--	0	-1.59074	0.582074	-0.179515	0.321928	0.141433
Unigene26886	--	--	0	-0.348996	-0.966078	-1.07259	-1.04799	0.136528
Unigene18357	--	--	0	-0.648183	-0.48143	-1.6539	0.324473	0.132035
Unigene41109	--	--	0	-2.97924	-0.00261595	0.192972	0.769526	0.122697
Unigene9484	--	--	0	0.109695	-1.22542	1.08591	1.0833	0.0956798
Unigene22472	--	--	0	-0.857398	-1.4974	-1.01059	-0.0626703	0.0949328
Unigene49730	--	--	0	-0.245921	-0.216746	-1.264	-0.248799	0.0932988
Unigene25773	--	--	0	-0.622467	-1.29325	-1.12417	-0.13282	0.093286
Unigene21070	--	--	0	-0.806505	-1.10031	-1.12457	-0.267052	0.0829154
Unigene11270	--	--	0	-0.115911	-1.01088	0.245302	-1.21103	0.0825344
Unigene39243	--	--	0	-1.38608	-0.934185	-1.04561	0.107134	0.0726225
Unigene20495	--	--	0	-0.83701	-2.55503	0.0626601	-0.107052	0.0711515
Unigene35293	--	--	0	-0.759796	-1.49873	-0.273527	-0.309783	0.0697254
Unigene50986	--	--	0	-0.883872	-1.23915	-0.733957	0.532069	0.0681793
Unigene38521	--	--	0	-0.126547	-1.20293	-0.655532	-0.442583	0.0676222
Unigene24543	--	--	0	0.0661469	-1.35074	-0.242679	-0.538811	0.0661469
Unigene44668	--	--	0	-1.07394	-0.0742271	-0.240617	0.0300766	0.0610867
Unigene47291	--	--	0	-1.36468	-1.62862	-1.24117	0.0871509	0.0568894
Unigene27887	--	--	0	-1.39355	-0.798281	-1.21617	-0.0809578	0.0521862
Unigene28292	--	--	0	-0.528674	-1.30069	-0.496027	-0.235259	0.0500568
Unigene36927	--	--	0	-0.626463	-1.80802	-0.727102	-0.157593	0.047338
Unigene29986	--	--	0	-0.902797	-1.10361	-0.990209	-0.371306	0.0363778
Unigene21053	--	--	0	-0.232078	-0.772388	-1.35221	-0.171937	0.0349665
Unigene11668	--	--	0	0.166761	-1.11853	-0.735273	-0.300916	0.0334747
Unigene35897	--	--	0	-1.37017	-1.76201	-0.844337	-0.58981	0.0324714
Unigene263	--	--	0	-0.875542	-1.44057	-0.344301	-0.904158	0.0191766
Unigene54552	--	--	0	-0.683136	-0.640241	-1.10533	0.146708	0.0159971
Unigene28826	--	--	0	-1.6697	-0.782528	-0.913573	-0.0248488	0.0134732
Unigene50084	--	--	0	-0.327165	-0.711064	-1.56009	-0.450313	0.00729952
Unigene39449	--	--	0	0.735557	-0.813231	0.264337	1.23075	0.00702043
Unigene36610	--	--	0	-1.63902	0.240066	-0.272041	0.686718	0.00610881
Unigene28547	--	--	0	0.578734	-0.734281	-1.55702	0.375446	0.00503032
Unigene12139	--	--	0	-0.999081	-0.986273	-1.27355	-0.196723	0.000919207
Unigene34659	--	--	0	-0.520901	-0.81195	-1.03555	0.332778	-0.00236961
Unigene46636	--	--	0	-0.0822435	-1.1487	-0.692021	-0.0434068	-0.00372309
Unigene37622	--	--	0	0.065793	-1.61108	-1.81109	-0.57444	-0.0047944
Unigene37531	--	--	0	-0.809854	-1.05302	-1.02736	0.0651889	-0.00490941
Unigene40567	--	--	0	-1.44141	-0.787167	-1.09678	-0.216748	-0.00586224
Unigene38750	--	--	0	-1.27762	0.152598	-0.419405	0.0360203	-0.0187547
Unigene30873	--	--	0	1.19271	0.685679	-0.761113	-0.0623422	-0.028825
Unigene47801	--	--	0	0.389221	-1.0914	-0.324144	-0.489763	-0.028825
Unigene41238	--	--	0	-0.930072	-1.58806	-0.910283	-0.250156	-0.0325095
Unigene29845	--	--	0	0.259001	-1.27708	-1.29066	-0.348667	-0.03958
Unigene19018	--	--	0	-2.13327	-1.10764	-1.22672	-0.160673	-0.0454995
Unigene37218	--	--	0	-1.0625	0.212853	0.501018	-0.0108338	-0.0456876
Unigene24071	--	--	0	0.356892	-0.561585	-1.15613	0.307639	-0.0459283
Unigene42690	--	--	0	-0.438283	-1.41378	-1.53247	-0.379833	-0.0460066
Unigene2274	--	--	0	-2.18291	-0.230268	-1.55041	-0.177737	-0.0463432
Unigene28131	--	--	0	1.86956	-2.63713	0.109032	0.814656	-0.0465868
Unigene41691	--	--	0	-1.32587	-1.07566	-1.4367	-0.291637	-0.0480737
Unigene27376	--	--	0	0.0653336	-0.373668	-0.274595	-1.06356	-0.0496873
Unigene23171	--	--	0	-0.451379	-0.946749	-1.7126	-1.28574	-0.0567989
Unigene10704	--	--	0	-0.177009	-0.305254	-1.40852	-0.595174	-0.0584541
Unigene35804	--	--	0	-0.329209	-1.52834	-1.16521	-0.0229312	-0.0640508
Unigene38190	--	--	0	-1.63178	-0.673714	-1.01544	-1.514	-0.0669987
Unigene17619	--	--	0	-1.84166	-1.77103	-0.209228	-0.698998	-0.0709665
Unigene32526	--	--	0	0.662175	-0.828409	-2.05461	-0.711468	-0.0838499
Unigene19027	--	--	0	-2.06073	-0.205604	-0.378071	-0.257319	-0.0838881
Unigene20112	--	--	0	0.23008	-1.07133	-0.845185	0.862692	-0.0870231
Unigene22026	--	--	0	-1.33812	-0.651116	-0.693247	-0.608713	-0.0882142
Unigene28750	--	--	0	0.463614	-1.35566	-0.72289	-1.21393	-0.0887515
Unigene1592	--	--	0	-0.982994	-1.33434	-0.904398	-0.383081	-0.0962809
Unigene23380	--	--	0	-1.74794	-1.2855	0.0905455	-1.22294	-0.10364
Unigene45654	--	--	0	-0.585529	-0.749471	-1.37944	-0.447121	-0.108608
Unigene42707	--	--	0	-0.969966	-1.50225	-1.54698	-0.231551	-0.111535
Unigene41022	--	--	0	-1.21237	-1.34892	-0.822173	0.145956	-0.118566
Unigene21328	--	--	0	0.0750994	-1.30292	-0.921922	-0.705803	-0.121772
Unigene29623	--	--	0	-1.34488	-1.45017	-0.904685	-0.858446	-0.128238
Unigene31764	--	--	0	-1.61533	-0.346899	-0.713259	-0.496395	-0.130724
Unigene14239	--	--	0	-1.48311	-0.24335	-1.00387	-0.102665	-0.137632
Unigene49399	--	--	0	-0.429988	-1.79256	-1.34252	-0.696031	-0.144586
Unigene1767	--	--	0	-0.400538	-0.754888	-1.10463	-0.298108	-0.151823
Unigene34514	--	--	0	-0.490864	-1.04129	-0.89956	-2.63091	-0.167665
Unigene31753	--	--	0	-1.19447	0.376295	0.00274016	-0.687244	-0.169325
Unigene15033	--	--	0	-0.934486	-0.804268	-1.56326	-0.1757	-0.183237
Unigene32099	--	--	0	-1.04832	-1.7606	-0.754175	-0.112629	-0.184252
Unigene35616	--	--	0	0.0927985	-0.792736	-1.02508	-1.9568	-0.193743
Unigene41818	--	--	0	-0.611435	-0.505235	-1.36351	-2.51457	-0.196397
Unigene39252	--	--	0	-2.71621	-1.07731	-0.736966	-0.163666	-0.199231
Unigene4778	--	--	0	-0.932361	-0.39973	-2.47393	0.219091	-0.204233
Unigene2961	--	--	0	-0.687856	-1.51876	-0.746061	-0.271992	-0.214885
Unigene14937	--	--	0	-1.79152	0.0197723	-0.056849	-0.180749	-0.215772
Unigene31492	--	--	0	0.195462	-0.729763	-1.75078	-0.100813	-0.218975
Unigene8989	--	--	0	-0.343556	-0.915894	-1.05661	-0.743643	-0.222022
Unigene46199	--	--	0	-0.674642	-1.35219	-0.145562	-0.312754	-0.230197
Unigene23023	--	--	0	0.277122	-0.00253772	-0.0268714	1.125	-0.231932
Unigene10126	--	--	0	-0.717824	0.0580604	-1.42633	-0.0548898	-0.237552
Unigene31521	--	--	0	-0.398031	-1.41821	-1.39553	-1.11263	-0.239281
Unigene7583	--	--	0	-1.24341	0.3483	-0.0799069	-0.444767	-0.24029
Unigene13731	--	--	0	-0.0966132	0.925726	0.819582	-1.0215	-0.248685
Unigene35507	--	--	0	-0.148437	-1.23644	-0.728649	-1.06703	-0.250091
Unigene31451	--	--	0	0.204344	-1.56072	-1.40129	-0.434158	-0.261163
Unigene37208	--	--	0	-1.76275	-0.587578	-0.66282	-1.20565	-0.273527
Unigene44492	--	--	0	-0.238352	-0.469328	-0.557674	-1.11979	-0.274096
Unigene26489	--	--	0	-2.0055	-0.846626	-0.343691	-1.4805	-0.275707
Unigene43461	--	--	0	0.156284	-1.9682	-0.97661	-0.772411	-0.288554
Unigene22103	--	--	0	-1.2119	-0.868232	-1.1206	-0.528899	-0.293401
Unigene19477	--	--	0	-0.577632	-1.25672	-0.622184	-1.57595	-0.300604
Unigene16049	--	--	0	0.214966	0.22443	0.130176	-1.28844	-0.312025
Unigene12776	--	--	0	-1.00605	-0.114812	-0.0521836	-0.253173	-0.316439
Unigene52736	--	--	0	-0.191287	-1.08206	-0.233107	0.0735929	-0.317664
Unigene37016	--	--	0	-1.14687	-0.772186	-0.454988	-0.39059	-0.321151
Unigene44335	--	--	0	-1.30068	-0.406309	-0.71892	-0.629668	-0.322415
Unigene27406	--	--	0	-0.517848	-1.48961	-0.0630898	-0.759375	-0.329665
Unigene44945	--	--	0	-0.92679	-1.18383	-0.735868	-1.32688	-0.347684
Unigene38703	--	--	0	-1.46176	-0.938651	-0.733547	-0.807687	-0.352727
Unigene29563	--	--	0	-0.259049	-0.542244	0.225459	-1.19352	-0.354917
Unigene37364	--	--	0	-0.197423	-1.10862	-0.669501	-0.97454	-0.358015
Unigene21231	--	--	0	-0.884749	-0.199159	0.0344422	-1.40092	-0.359141
Unigene11226	--	--	0	-0.890002	-1.07731	-0.778205	-0.941274	-0.367957
Unigene46611	--	--	0	-0.404045	-1.28694	0.368924	-0.543127	-0.367996
Unigene14772	--	--	0	0.302138	-1.3344	-1.52836	-0.979325	-0.369371
Unigene1213	--	--	0	0.526148	-0.527997	-0.690026	-2.31204	-0.374973
Unigene37993	--	--	0	-0.747004	-1.70098	-0.700976	-1.48757	-0.377654
Unigene41504	--	--	0	-0.72704	-1.55163	-0.507275	-1.84476	-0.384628
Unigene39105	--	--	0	0.740367	-1.06976	-0.297492	0.143719	-0.387832
Unigene43199	--	--	0	-1.53193	-0.692122	-1.38084	-0.16477	-0.394703
Unigene24878	--	--	0	0.325345	-0.938599	-0.563736	-1.04439	-0.396779
Unigene36604	--	--	0	-0.790297	-0.408111	-0.615852	-1.04052	-0.397727
Unigene43381	--	--	0	-0.189661	-1.12819	-1.0367	-0.768674	-0.398866
Unigene25738	--	--	0	0.261496	-0.233591	-1.03987	-0.543296	-0.402538
Unigene33699	--	--	0	-1.09984	-1.9682	-0.052388	-0.97661	-0.425796
Unigene28228	--	--	0	-1.66227	-0.801096	-0.8324	-0.940605	-0.437514
Unigene38748	--	--	0	-0.0679388	0.0463746	-0.824529	-1.13079	-0.44353
Unigene37047	--	--	0	-0.342678	-1.84284	-0.936244	-0.74066	-0.461278
Unigene39930	--	--	0	-0.294484	-0.865475	-0.773	-1.22082	-0.462082
Unigene43700	--	--	0	-0.763816	-0.857788	-0.592345	-1.03236	-0.466413
Unigene18798	--	--	0	-0.545608	-1.24335	-1.00516	-0.433603	-0.468792
Unigene43815	--	--	0	-1.04122	-0.248966	-0.809056	-0.234568	-0.478234
Unigene11870	--	--	0	-0.607955	-0.768116	-1.33342	-0.599547	-0.484303
Unigene14019	--	--	0	-1.10106	0.349259	0.0820136	-0.157231	-0.486234
Unigene47368	--	--	0	-0.70593	-0.749218	-0.829852	-1.40768	-0.48889
Unigene26771	--	--	0	-0.512138	-0.620885	-1.33011	-0.790221	-0.490865
Unigene26472	--	--	0	-2.30529	-0.102061	-0.473208	-0.293851	-0.494004
Unigene11505	--	--	0	-0.295641	-1.11242	-0.996603	-0.158745	-0.49594
Unigene20077	--	--	0	-0.473852	-0.46014	-1.42928	-0.647226	-0.503682
Unigene45063	--	--	0	-0.443181	-1.39441	-0.396409	-1.33184	-0.50656
Unigene8988	--	--	0	-0.900196	-1.57293	-0.293688	-0.7633	-0.526445
Unigene22578	--	--	0	3.18442	-1.8314	0.57299	0.498989	-0.526546
Unigene22946	--	--	0	-0.240199	-1.14202	-1.01072	-1.36988	-0.527683
Unigene24168	--	--	0	1.6194	0.190029	-0.424026	-0.0641303	-0.532175
Unigene34912	--	--	0	-0.350821	-0.998022	-1.48997	-0.937624	-0.534662
Unigene25480	--	--	0	0.132153	-1.26722	-0.714572	-0.315967	-0.555398
Unigene26644	--	--	0	1.98525	-1.31774	-1.67138	-0.519374	-0.5559
Unigene28063	--	--	0	-1.23064	-0.215217	-0.398109	-0.025771	-0.570503
Unigene17264	--	--	0	-0.398326	-1.23309	-0.324082	-0.512993	-0.579438
Unigene17903	--	--	0	-1.02705	-0.541622	-0.249626	-1.67229	-0.584963
Unigene19222	--	--	0	0.111524	1.13768	-0.537289	-0.383081	-0.599289
Unigene32420	--	--	0	-0.0913324	0.364455	-0.187459	-1.31286	-0.600197
Unigene23683	--	--	0	-0.70198	-1.28569	-0.928414	-1.27199	-0.600442
Unigene13462	--	--	0	-0.235597	-1.12448	-1.52008	-1.13079	-0.605303
Unigene29592	--	--	0	0.0872168	-2.32193	-0.675565	-1.08616	-0.613469
Unigene17401	--	--	0	-1.15645	0.251425	0.53402	0.551634	-0.622512
Unigene35374	--	--	0	0.118807	-0.368331	-0.606798	-3.77672	-0.630566
Unigene41810	--	--	0	-0.917693	-1.03328	-0.687764	-1.18417	-0.643353
Unigene41085	--	--	0	-3.53428	-0.387434	-0.686278	-0.243598	-0.64675
Unigene36787	--	--	0	0.476438	-1.29183	-0.130204	-0.203821	-0.647603
Unigene43794	--	--	0	-1.15583	0.0870264	0.0273917	0.649376	-0.660775
Unigene15110	--	--	0	-0.129066	-0.0683197	-0.201537	-1.23605	-0.694769
Unigene16498	--	--	0	-0.237928	-1.16767	0.157307	-1.01135	-0.700864
Unigene17333	--	--	0	-0.440502	-0.972482	-0.923163	-1.28953	-0.70989
Unigene17621	--	--	0	1.1137	-0.217591	1.61447	-1.2863	-0.732165
Unigene27835	--	--	0	0.0390201	-0.927297	-0.539331	-1.04545	-0.735885
Unigene87	--	--	0	-0.10937	0.489635	-1.25253	-1.02703	-0.736413
Unigene44429	--	--	0	-0.287958	-0.146699	-0.937603	-2.40181	-0.738295
Unigene33398	--	--	0	-0.139049	-1.42091	-1.37457	-1.42782	-0.746147
Unigene12283	--	--	0	1.35237	-0.480495	-0.179076	-0.489137	-0.757697
Unigene47714	--	--	0	-0.0199607	0.607545	0.208798	-2.44846	-0.770389
Unigene12226	--	--	0	-0.707754	-0.728559	0.0968742	-1.07898	-0.771091
Unigene35853	--	--	0	-0.261139	-0.745326	0.177475	-1.25289	-0.787869
Unigene18315	--	--	0	0.620498	-1.03556	-0.595539	-0.874682	-0.793847
Unigene38037	--	--	0	-1.61438	-1.00265	-0.640551	-0.124905	-0.795492
Unigene49359	--	--	0	-0.559117	-1.36792	-0.886492	-0.586932	-0.812037
Unigene18956	--	--	0	-1.08804	0.310833	-0.501063	-0.265702	-0.81321
Unigene17276	--	--	0	-1.05759	-0.8324	-0.0115458	-1.47626	-0.813904
Unigene41103	--	--	0	0.289363	-0.775354	-0.619304	-1.49175	-0.819242
Unigene16734	--	--	0	-0.964957	-0.722043	-1.38275	-0.684971	-0.826139
Unigene32295	--	--	0	-0.616077	-0.817581	-0.676544	-1.04835	-0.835652
Unigene41868	--	--	0	0.422857	0.99686	0.200725	-2.16367	-0.84549
Unigene50831	--	--	0	-0.255102	-0.507538	-1.11262	-1.58359	-0.84786
Unigene19547	--	--	0	0.00642073	-1.0576	-1.66082	-0.958263	-0.848786
Unigene38470	--	--	0	-0.0801258	-1.03924	-1.38513	-0.907183	-0.861151
Unigene25444	--	--	0	-1.21958	-0.462287	-0.3764	-1.05425	-0.866883
Unigene41413	--	--	0	-0.513144	-0.49792	-0.807534	-1.15375	-0.871493
Unigene21246	--	--	0	-0.112294	-1.06616	-0.543978	-0.958517	-0.878967
Unigene44688	--	--	0	-0.353358	-1.20907	-1.03671	-0.285855	-0.882765
Unigene37045	--	--	0	0.162271	0.334206	-0.673499	-1.15416	-0.888186
Unigene46882	--	--	0	-1.9148	-0.474769	0.0864945	-0.387867	-0.889172
Unigene37844	--	--	0	-0.620583	-0.185716	-0.137745	-1.41051	-0.930718
Unigene41473	--	--	0	-0.266017	-1.60806	-0.196087	-1.03128	-0.949334
Unigene4059	--	--	0	-0.219578	-0.724623	-0.174051	-1.18074	-0.974035
Unigene31258	--	--	0	-0.612901	-0.470575	-0.749028	-1.78627	-0.980823
Unigene39510	--	--	0	-0.705202	1.16286	0.774011	-0.354623	-1.00254
Unigene41289	--	--	0	-0.32677	-0.108555	0.265925	-0.0383888	-1.00554
Unigene24819	--	--	0	1.05453	-0.792302	-0.862597	-0.673457	-1.04584
Unigene49011	--	--	0	1.64903	0.630243	0.0614005	-1.0126	-1.04675
Unigene7147	--	--	0	-0.553425	-0.0608965	-2.13717	-1.38282	-1.08881
Unigene12900	--	--	0	0.305615	0.347376	0.239534	-0.0666581	-1.12466
Unigene45974	--	--	0	-0.980438	-0.00246404	-1.32439	-2.09672	-1.13406
Unigene43722	--	--	0	-0.134346	-0.208669	-0.521762	-1.29385	-1.14459
Unigene3869	--	--	0	-0.942589	-0.810945	-1.02046	-1.67879	-1.2204
Unigene15522	--	--	0	0.225803	-0.745683	-1.20261	-1.32247	-1.22529
Unigene33872	--	--	0	-0.0116818	-0.733185	-0.871287	-0.954733	-1.26171
Unigene53936	--	--	0	-1.04189	-1.06038	-0.916546	-1.06972	-1.27311
Unigene5199	--	--	0	-0.478433	1.46799	-0.806007	-1.38391	-1.30184
Unigene8008	--	--	0	-0.105524	-0.00226305	-0.75517	-2.41052	-1.34587
Unigene21514	--	--	0	-7.42626	1.88888	2.44564	1.13216	-1.36018
Unigene452	--	--	0	-0.26995	-0.21037	-0.179279	-1.16809	-1.3606
Unigene5816	--	--	0	0.187408	-0.0286588	-0.699134	-0.731004	-1.39232
Unigene47298	--	--	0	0.347527	0.0752204	-0.164333	-0.742969	-1.40457
Unigene46237	--	--	0	-0.896473	0.210393	-0.34826	0.277275	-1.40692
Unigene41793	--	--	0	1.132	0.581085	0.103093	-0.0935741	-1.40808
Unigene6587	--	--	0	0.265066	-1.26722	-1.35364	-1.7866	-1.54374
Unigene39018	--	--	0	0.245411	-1.96228	-0.15892	-0.616353	-1.59455
Unigene51227	--	--	0	0.415927	0.372616	-0.536854	-2.24571	-1.60286
Unigene15116	--	--	0	-0.930951	-0.427002	-0.451752	-1.46954	-1.73976
Unigene40919	--	--	0	0.626185	-1.15433	-1.0126	-1.08616	-1.7866
Unigene3202	--	--	0	3.2722	0.643379	-0.163976	-6.91886	-1.87447
Unigene19022	--	--	0	-0.376148	-0.0331246	-0.0331246	-1.83028	-1.98732
Unigene2875	--	--	0	0.614338	0.251367	-2.05354	-1.39058	-2.15977
Unigene52711	--	--	0	0.00248241	-1.04714	-1.34657	-0.786389	-2.24297
Unigene44267	--	--	0	0.799203	-0.838655	-0.881179	-3.07912	-2.35923
Unigene35890	--	--	0	-1.93345	-0.511039	-0.446334	-0.766154	-2.47187
Unigene200	--	--	0	0.0171314	-0.387402	0.186786	-2.50826	-2.5509
Unigene24333	--	--	0	-0.229223	-0.958587	-0.855217	-0.189754	-2.84575
Unigene35835	--	--	0	0.128039	-0.556787	0.00334344	-1.07206	-3.10769
Unigene35425	--	--	0	-0.443835	0.803821	0.247427	-1.56233	-3.17564
Unigene9891	--	--	0	-0.438458	-0.68226	-0.129337	1.29874	-3.6274
Unigene46229	--	--	0	0.397491	-1.00279	-0.844095	-0.829145	-3.96963
Unigene44903	--	--	0	2.69786	0.480626	0.328623	-1.3388	-6.42626
Unigene43686	--	--	0	0.715016	0.502634	-1.08811	0.477865	0.917111
Unigene9959	--	--	0	-1.03623	-0.312135	-0.161948	-2.29844	-0.231238
Unigene27320	--	--	0	-0.464113	0.272335	0.639752	-1.07794	0.262666
Unigene9787	--	--	0	1.40287	-0.418209	-0.813069	0.0207586	0.221578
Unigene81	--	--	0	-1.31779	-0.321551	-0.67634	-0.0841698	-0.0789867
Unigene20081	--	--	0	-0.994277	-0.00270105	-1.39883	-0.380267	-0.724204
Unigene26105	--	--	0	-1.4446	0.0758214	-1.27334	-0.248532	0.253757
Unigene42064	--	--	0	-1.62626	0.447571	-0.270975	0.964718	1.06941
Unigene13099	--	--	0	1.24732	0.753605	-0.210897	-0.224317	-1.09542
Unigene9678	--	--	0	-1.29016	-0.482219	-0.683321	-0.28192	-0.744309
Unigene33887	--	--	0	-0.274271	-1.76013	-0.428254	0.0486543	0.107799
Unigene9741	--	--	0	0.255416	1.73154	-1.86396	-0.82069	-1.00969
Unigene5039	--	--	0	-0.00883285	-1.37499	-0.309871	-0.0356606	0.750696
Unigene42680	--	--	0	0.104823	-0.932601	-0.305039	-1.33242	-0.239393
Unigene32898	--	--	0	-1.36894	-1.1677	-1.68628	0.0194365	0.0711515
Unigene2222	--	--	0	-1.1386	0.63088	0.264337	-0.466781	-0.0324215
Unigene46259	--	--	0	-0.194775	-0.215914	-1.32078	-0.392676	0.173613
Unigene9858	--	--	0	1.74574	1.58056	1.74442	-1.09077	-8.35755
Unigene33770	--	--	0	1.31558	0.246737	0.139968	-1.31179	-1.00907
Unigene37578	--	--	0	-0.660064	-0.459867	1.40849	-0.23816	0.123497
Unigene32620	--	--	0	-2.16256	-0.732463	-0.776027	0.327575	0.480851
Unigene42593	--	--	0	-1.90422	-1.09829	-1.06992	-0.0759036	0.35448
Unigene9268	--	--	0	0.508432	-1.23515	-0.641115	-0.383905	0.599247
Unigene19563	--	--	0	0.774119	-1.30855	-0.263632	0.872567	-0.416033
Unigene18232	--	--	0	-2.03226	-0.278286	-0.912662	0.354315	0.485174
Unigene13664	--	--	0	-1.37283	0.178237	-1.11017	-0.63408	0.0264879
Unigene28949	--	--	0	-1.25549	-1.14709	-0.100015	-1.49169	-0.978069
Unigene25570	--	--	0	-1.90137	0.231326	0.349942	0.25934	-0.325623
Unigene6877	--	--	0	-1.04076	-1.46539	-0.632063	-0.955581	0.281506
Unigene48367	--	--	0	0.327494	1.0519	-0.378123	0.0652857	-0.887169
Unigene25115	--	--	0	-1.25266	0.187446	-0.355153	0.598941	0.598532
Unigene42963	--	--	0	0.0174501	-1.17199	-0.39419	0.157363	0.690795
Unigene21825	--	--	0	1.00622	0.483864	-0.0700715	-0.254011	-0.183881
Unigene38789	--	--	0	-1.25112	0.284211	-1.74774	-1.9543	-0.934979
Unigene20207	--	--	0	0.857835	-0.0306848	-0.5385	-1.14822	-0.343318
Unigene31468	--	--	0	0.209475	-0.608252	-1.0363	-0.496141	0.316341
Unigene24423	--	--	0	-1.31466	-0.0822205	-0.949722	-0.947559	0.61026
Unigene37337	--	--	0	-0.716389	0.323002	-0.524498	1.00845	0.351854
Unigene22255	--	--	0	-0.709506	-0.011386	-0.13774	1.00919	0.985992
Unigene45856	--	--	0	-0.817853	-0.517924	-0.881179	-0.261696	1.20556
Unigene9684	--	--	0	0.0702031	-1.69966	-0.569795	0.201804	0.638937
Unigene41534	--	--	0	-0.916762	-0.821646	-0.141422	-1.20691	-0.878013
Unigene11787	--	--	0	-1.72202	-0.432509	-1.0355	0.312681	0.0622561
Unigene26580	--	--	0	-0.414141	-1.57081	-1.07473	0.788196	0.988957
Unigene32924	--	--	0	-1.7598	-0.943618	-1.31194	-0.0113702	0.0267573
Unigene30548	--	--	0	-1.70826	-0.527052	-0.97892	-0.161823	0.267551
Unigene35143	--	--	0	0.645269	1.45866	-0.134956	-1.21837	-0.0459047
Unigene22826	--	--	0	0.195371	-1.93769	0.212744	0.78773	0.430869
Unigene7719	--	--	0	0.405466	-1.01802	-1.1551	-0.414157	-0.465922
Unigene4641	--	--	0	-1.56845	-0.953307	-0.927127	-0.707799	-0.0981804
Unigene35058	--	--	0	-0.456923	0.845577	-0.120367	0.299665	-1.88118
Unigene38291	--	--	0	-0.651654	-1.18695	-1.79115	-0.0157441	0.306298
Unigene24598	--	--	0	-0.0448302	-1.36528	-1.04713	0.0677882	0.616715
Unigene36761	--	--	0	-1.12001	0.550515	-0.345752	0.276909	0.286739
Unigene38848	--	--	0	-1.45673	0.52317	-0.264219	0.644875	0.470829
Unigene22110	--	--	0	0.466404	-1.56922	-0.653855	-0.266204	-0.232604
Unigene7712	--	--	0	-0.9821	-1.04305	-1.15246	-1.01108	-0.77305
Unigene9242	--	--	0	-0.76078	-0.814925	-1.40808	0.463018	-0.0873902
Unigene6286	--	--	0	-0.58976	-0.268024	-1.16276	0.0643247	0.0909524
Unigene23140	--	--	0	-1.03622	0.0881758	0.0153752	1.38839	1.16966
Unigene41287	--	--	0	0.342205	0.823387	0.782733	-0.977252	-1.29865
Unigene37226	--	--	0	-1.76877	-0.868638	-0.19303	-0.441343	-2.19303
Unigene24559	--	--	0	0.490059	-2.16452	-0.886492	0.252168	1.06823
Unigene27724	--	--	0	-1.05883	-0.622995	-0.615171	0.4418	0.144288
Unigene12761	--	--	0	0.191966	-1.67981	-0.535967	-0.718019	-0.399908
Unigene74	--	--	0	-1.31838	-0.581022	-0.883309	-1.52999	-1.01907
Unigene9066	--	--	0	-0.330319	-0.810945	-1.48232	-0.970423	-0.531578
Unigene15221	--	--	0	-0.354626	-1.82166	-0.389947	-0.173117	0.640816
Unigene36802	--	--	0	-0.143496	-1.00294	0.380647	-0.601394	-0.770018
Unigene39489	--	--	0	-1.22506	-0.0769255	0.0697735	0.525181	0.396765
Unigene13706	--	--	0	-1.06146	0.0589524	-0.541236	0.718502	0.487313
Unigene18108	--	--	0	-0.179233	0.62407	0.367937	-1.19183	-0.740935
Unigene9020	--	--	0	-1.05074	0.753163	-0.667034	-0.48078	-0.017278
Unigene49045	--	--	0	-1.21214	-0.121285	-0.367461	-0.112831	-0.170037
Unigene31002	--	--	0	-1.27034	0.136919	-0.0929665	1.25749	1.17539
Unigene38706	--	--	0	-0.302484	-1.2353	-0.552699	-1.02152	-0.900306
Unigene29826	--	--	0	-0.295555	-0.0604562	0.091037	0.450317	1.30554
Unigene5369	--	--	0	0.113124	-0.337733	-0.0510794	-1.00058	-0.214817
Unigene50193	--	--	0	0.432959	-0.0528949	-0.65139	-0.595097	-1.06291
Unigene39932	--	--	0	0.0336265	-1.33951	-1.12177	-0.763881	0.9303
Unigene43986	--	--	0	-1.18845	-0.878184	-0.524662	0.185717	0.234752
Unigene8116	--	--	0	-1.21165	-0.856274	-0.80861	-1.07028	-0.332142
Unigene32167	--	--	0	-1.65529	0.0173671	-0.448708	-0.14702	-0.280108
Unigene43937	--	--	0	0.183106	-0.141058	-0.894897	-2.05425	-0.918665
Unigene4512	--	--	0	-0.651655	-1.6082	-1.16285	-0.870337	-0.576122
Unigene30821	--	--	0	-0.958767	-1.45943	-1.32725	0.296322	0.0939953
Unigene640	--	--	0	0.371567	-1.08958	-0.730813	0.756138	1.33027
Unigene6733	--	--	0	-1.1964	-1.86847	-0.910995	0.582775	0.804542
Unigene27077	--	--	0	-1.18478	-0.420596	-0.0880378	-0.588251	-0.404274
Unigene37093	--	--	0	-0.942988	-0.193214	-0.768645	-0.201435	-1.33473
Unigene44602	--	--	0	-0.103038	-2.01901	-1.52446	0.0625705	0.324447
Unigene1754	--	--	0	0.225275	-0.650635	-1.9885	0.176323	0.362891
Unigene44450	--	--	0	-1.58199	-0.802692	-0.841945	-0.26835	-0.177832
Unigene33380	--	--	0	-0.265081	-1.76702	-0.968736	-0.0931094	0.106151
Unigene250	--	--	0	-1.93934	0.632148	0.38018	-0.414371	-0.964467
Unigene46956	--	--	0	-0.641115	-2.57177	-0.425566	0.0992044	0.166424
Unigene35277	--	--	0	-0.282146	-0.302093	0.172255	-0.587785	-1.15218
Unigene22256	--	--	0	-1.37213	-0.212246	-0.458609	0.652589	0.978219
Unigene30173	--	--	0	-0.519455	-0.519455	0.171368	-1.30457	-0.73237
Unigene50687	--	--	0	-0.463409	-1.11874	-0.182704	-1.57156	-1.03986
Unigene45553	--	--	0	-1.32024	-0.268465	-0.837041	-0.798004	-0.44772
Unigene22153	--	--	0	-1.2853	-0.482904	-0.806763	0.316234	0.511571
Unigene35465	--	--	0	-0.199057	-1.01839	-0.365388	-0.414679	0.192712
Unigene38559	--	--	0	-0.0768615	0.507688	1.13001	-0.424166	-0.78269
Unigene38542	--	--	0	-0.067981	-1.82664	-1.74198	-0.386066	0.471311
Unigene21207	--	--	0	-1.65121	-0.531339	-0.914244	-0.210191	-0.385882
Unigene31917	--	--	0	-0.568332	-1.45127	-1.38424	-0.789003	-0.429514
Unigene14543	--	--	0	-0.403323	-0.623273	-0.75659	-1.79981	-0.719596
Unigene26215	--	--	0	2.08722	-1.00419	-0.0126	-1.52356	0.0248747
Unigene27277	--	--	0	0.399378	-1.11481	-1.28221	0.121148	1.08259
Unigene48954	--	--	0	-0.774178	-1.7474	-1.43514	-0.367625	0.652028
Unigene34427	--	--	0	-0.0123112	-1.49188	-0.896144	-1.22536	0.140298
Unigene24029	--	--	0	0.623908	-0.741097	-1.03608	-0.989158	-0.64387
Unigene17744	--	--	0	-1.16484	-0.536521	-0.483996	0.555116	0.0813303
Unigene48843	--	--	0	-1.51951	0.137228	0.0761045	-0.173533	-0.183192
Unigene32059	--	--	0	-1.37839	0.222308	-0.204051	0.0583045	-0.703388
Unigene37895	--	--	0	0.352302	-0.134629	-0.312844	-1.0381	-0.614422
Unigene2800	--	--	0	-0.430253	-0.177813	-0.224518	-1.55578	-1.26798
Unigene19140	--	--	0	0.106134	-1.61917	-0.473341	-0.0654577	0.0591545
Unigene26161	--	--	0	-0.0342173	-1.51533	-0.439944	-0.094087	0.0360958
Unigene29543	--	--	0	-0.357627	-1.54721	-1.89736	-0.28156	0.566921
Unigene32485	--	--	0	-0.376148	-0.823822	-1.13932	-1.62555	-1.04621
Unigene45750	--	--	0	-1.28446	-0.592288	-0.908403	-0.519693	0.00234967
Unigene41368	--	--	0	-0.636466	-1.085	-1.33407	-0.874346	-0.0459645
Unigene25049	--	--	0	-1.19558	-1.04388	-0.997774	0.923253	0.199036
Unigene18732	--	--	0	-1.01518	-0.496327	-0.282431	-1.07878	-0.934804
Unigene45486	--	--	0	-0.38474	-0.477475	-0.420912	-1.41308	-0.187573
Unigene35066	--	--	0	-0.868586	-1.85509	-0.598733	-0.145181	0.197522
Unigene30946	--	--	0	-1.30805	-0.0349086	0.296461	0.460099	0.229816
Unigene6932	--	--	0	-0.663241	-0.753904	-1.13535	-0.646291	-0.949545
Unigene18831	--	--	0	-0.57556	-1.54904	-0.56577	-0.281749	0.211669
Unigene26755	--	--	0	-1.56723	0.704937	-0.358354	0.810141	0.232791
Unigene53759	--	--	0	-1.58036	-0.572433	-0.77528	-1.82716	-0.738739
Unigene38461	--	--	0	-1.26807	-0.794	-1.37186	-0.265744	-0.132051
Unigene2046	--	--	0	-0.0394986	-2.17297	-0.207634	0.586154	0.653376
Unigene43351	--	--	0	-0.845651	-0.514084	-0.225658	-1.52179	-0.776979
Unigene19934	--	--	0	-0.261568	1.87153	-0.521087	-0.798941	0.460899
Unigene11207	--	--	0	-1.40656	0.114387	0.086629	-0.724735	-0.0228551
Unigene39973	--	--	0	0.661156	-1.2091	-0.130397	0.770354	0.362075
Unigene9540	--	--	0	-1.3237	-1.50919	0.0835749	-0.432429	0.328514
Unigene17157	--	--	0	-0.497187	-1.53636	-0.673971	0.0151307	-0.0455829
Unigene34469	--	--	0	-0.0963614	-0.692122	-0.847361	-2.73203	-1.88795
Unigene30721	--	--	0	-0.997518	1.05305	0.29956	-0.0617607	0.147482
Unigene38292	--	--	0	-1.57611	-0.723687	-0.555877	-0.669275	-0.584572
Unigene32992	--	--	0	-1.32101	-0.00276114	-0.0353711	0.263188	0.0461485
Unigene24925	--	--	0	-1.06635	0.0607347	-0.0380932	1.61657	1.01728
Unigene6018	--	--	0	-1.62826	-1.60263	-0.314629	-0.982543	-0.314629
Unigene38101	--	--	0	-0.353094	-2.05666	-1.3345	0.17622	0.810056
Unigene12156	--	--	0	-1.21665	-0.250894	-0.354032	0.737575	-0.0697291
Unigene40838	--	--	0	-1.53624	-0.735191	-1.31263	-0.120526	-0.195731
Unigene28580	--	--	0	-0.178175	-0.809615	-0.720291	-0.715551	-1.14602
Unigene35027	--	--	0	-1.15144	-0.569403	-1.04907	-0.875293	-1.02911
Unigene43090	--	--	0	-2.19329	-0.598024	-1.3926	0.137915	0.187406
Unigene22330	--	--	0	-2.06628	-0.499968	-0.941389	-0.065163	0.0974816
Unigene38520	--	--	0	-0.370475	-0.0722958	0.0629873	-0.944158	-1.26566
Unigene12132	--	--	0	-0.420751	-0.877958	-1.0741	0.129011	-0.201634
Unigene11784	--	--	0	-0.137845	-1.80992	-1.96792	-0.23296	1.15984
Unigene44966	--	--	0	-0.779768	-1.35841	-1.17344	-0.602287	-0.254554
Unigene45895	--	--	0	-1.02321	0.399026	0.494715	0.308358	0.661672
Unigene20987	--	--	0	-0.698314	-1.73577	0.237588	-0.519055	-0.235721
Unigene49602	--	--	0	0.135175	-2.81848	-1.02583	0.115335	-0.250999
Unigene5802	--	--	0	0.181421	-1.8625	-0.664288	-0.698998	-0.902389
Unigene51247	--	--	0	-1.66667	-0.34815	-0.760185	-0.433725	-0.773212
Unigene43138	--	--	0	-2.7242	0.387363	-0.209784	0.500462	0.140997
Unigene17005	--	--	0	-0.803834	-0.672893	-0.53698	-1.03364	-0.530176
Unigene35458	--	--	0	-0.255168	0.149439	0.341239	-1.0449	-0.508166
Unigene11622	--	--	0	0.123382	-1.12085	0.450033	1.99031	-2.1635
Unigene41774	--	--	0	-0.246089	-1.85141	-1.16915	-0.958756	0.176282
Unigene542	--	--	0	-1.13208	-1.22654	-0.724448	-0.731078	-0.291076
Unigene7605	--	--	0	-1.62249	-1.67573	1.03612	0.277673	0.504786
Unigene45177	--	--	0	-0.670601	-0.990047	-1.72487	0.128441	0.143438
Unigene31123	--	--	0	-1.18247	-0.887327	-0.680319	-1.11628	-0.635818
Unigene41068	--	--	0	-1.27849	-1.28309	-0.866667	-0.176565	-0.746207
Unigene10961	--	--	0	-1.12997	0.115698	-0.102509	-0.176753	-0.810346
Unigene26176	--	--	0	-1.18442	-1.42233	-0.424932	-0.322534	0.0432327
Unigene11447	--	--	0	-1.71896	-0.646472	-0.650405	0.177617	-0.280705
Unigene31811	--	--	0	0.826149	-1.58496	0.383329	2.01904	-1.6274
Unigene18943	--	--	0	-1.62678	-1.31642	-0.845207	-0.86506	-0.239186
Unigene47297	--	--	0	-0.496661	-0.377086	-0.655781	-1.02529	-0.647731
Unigene26492	--	--	0	-0.638637	-0.961505	-0.121624	-0.677991	-1.10207
Unigene35370	--	--	0	-0.0963614	-1.02134	-0.654955	-1.2694	-0.491158
Unigene45770	--	--	0	-0.534256	-1.25135	-1.09285	0.0931094	-0.0324215
Unigene21545	--	--	0	-0.287958	-1.80636	-0.0798857	0.52806	0.205787
Unigene40245	--	--	0	0.446171	-1.63739	-0.993179	-0.0565996	0.142358
Unigene35908	--	--	0	-1.00687	-0.704646	-0.601167	0.197693	-0.304209
Unigene21144	--	--	0	0.659261	-1.14421	-2.07912	0.100205	-1.14421
Unigene143	--	--	0	-2.10309	-2.12266	0.686808	0.535117	0.136887

## Sheet: Root cluster 6
Gene_ID	MapMan BinCode	MapMan BinName	0hs	0h-Rvs3h-R	0h-Rvs12h-R	0h-Rvs24h-R	0h-Rvs3d-R	0h-Rvs7d-R
Unigene52740	1.1.30	PS.lightreaction.state transition	0	-1.20523	-3.39132	-0.240103	-1.82037	-1.11614
Unigene33773	1.1.5.2	PS.lightreaction.other electron carrier (ox/red).ferredoxin	0	-2.19005	-2.93256	-2.87811	-0.953515	-1.98914
Unigene37975	10.1.10	cell wall.precursor synthesis.RHM	0	-1.81988	-1.79437	-0.428917	-1.22457	-0.510741
Unigene50150	10.1.11	cell wall.precursor synthesis.UER	0	-0.143463	-2.92909	-1.48499	-0.613884	-0.386684
Unigene39075	10.1.11	cell wall.precursor synthesis.UER	0	-1.33497	-2.6651	-2.10002	-0.412797	-0.0678945
Unigene32642	10.1.21	cell wall.precursor synthesis.phosphomannomutase	0	-2.20163	-3.21544	-1.74595	-2.22938	-0.460552
Unigene54615	10.1.6	cell wall.precursor synthesis.GAE	0	-0.392964	-1.89402	-2.02178	-0.786361	-0.129724
Unigene52995	10.1.7	cell wall.precursor synthesis.GMD	0	-1.18737	-1.69332	-1.42436	-0.913796	0.393644
Unigene10036	10.2	cell wall.cellulose synthesis	0	-0.627423	-3.0511	-0.996657	-0.653512	0.597184
Unigene25304	10.2.1	cell wall.cellulose synthesis.cellulose synthase	0	-1.49922	-2.06639	-1.78094	-1.84578	-1.56247
Unigene29112	10.4	cell wall.pectin synthesis	0	2.10336	0.1676	-7.10852	-1.02106	-2.06413
Unigene34954	10.5.1	cell wall.cell wall proteins.AGPs	0	-0.0760195	-3.13124	-2.52356	-0.529837	-0.958777
Unigene56369	10.5.3	cell wall.cell wall proteins.LRR	0	-0.489147	-2.43792	-2.1093	-0.957296	0.00617858
Unigene15362	10.5.3	cell wall.cell wall proteins.LRR	0	-1.18747	-1.45178	-2.25913	-1.0084	-0.429058
Unigene21600	10.5.3	cell wall.cell wall proteins.LRR	0	-0.321928	-4.26789	-4.18543	-2.08856	-1.12173
Unigene725	10.6.3	cell wall.degradation.pectate lyases and polygalacturonases	0	-1.12524	-1.73276	-1.4962	-0.783482	0.733805
Unigene45569	10.6.3	cell wall.degradation.pectate lyases and polygalacturonases	0	-0.331566	-1.49488	-1.65544	-1.04277	-0.583105
Unigene52988	10.7	cell wall.modification	0	-3.62226	-2.64302	-2.12219	-1.2637	-0.688149
Unigene56154	11.1.2	lipid metabolism.FA synthesis and FA elongation.Acetyl CoA Transacylase	0	-0.368632	-1.80643	-1.24992	-1.35061	-0.893911
Unigene51349	11.1.3	lipid metabolism.FA synthesis and FA elongation.ketoacyl ACP synthase	0	-0.761475	-1.61233	-0.670149	-1.70477	-1.11457
Unigene56270	11.1.7	lipid metabolism.FA synthesis and FA elongation.ACP thioesterase	0	-1.44515	-1.86765	-1.47904	-0.159404	0.164172
Unigene28553	11.3	lipid metabolism.Phospholipid synthesis	0	-2.0095	-0.730142	-2.4962	-0.609638	-1.0745
Unigene37397	11.5.1	lipid metabolism.glyceral metabolism.glycerol kinase	0	-0.360106	-0.914296	-2.52323	-0.879679	-0.0234263
Unigene56627	11.5.2	lipid metabolism.glyceral metabolism.Glycerol-3-phosphate dehydrogenase (NAD+)	0	-0.848106	-2.55842	-2.19335	-0.80927	-0.0365399
Unigene54701	11.8.1	lipid metabolism.'exotics' (steroids, squalene etc).sphingolipids	0	-2.57108	-1.32053	-1.03674	0.0385476	0.135727
Unigene42209	11.8.7	lipid metabolism.'exotics' (steroids, squalene etc).trans-2-enoyl-CoA reductase (NADPH)	0	-2.43677	-2.86561	-2.0742	-2.13979	-2.17374
Unigene48800	11.9.2.1	lipid metabolism.lipid degradation.lipases.triacylglycerol lipase	0	-2.25054	-3.60602	-1.20163	-0.275634	-1.04963
Unigene47725	12.3.1	N-metabolism.N-degradation.glutamate dehydrogenase	0	-1.65885	-0.990573	-2.13969	0.283143	0.248042
Unigene53409	13.1.1.2.1	amino acid metabolism.synthesis.central amino acid metabolism.aspartate.aspartate aminotransferase	0	-0.517399	-2.32802	-1.26091	-1.20727	-0.368664
Unigene49669	13.1.2.3.23	amino acid metabolism.synthesis.glutamate family.arginine.argininosuccinate lyase	0	-0.672059	-1.83865	-1.58162	-0.899795	-0.645636
Unigene48723	13.1.3.4.11	amino acid metabolism.synthesis.aspartate family.methionine.S-adenosylmethionine synthetase	0	-1.8606	-3.14169	-0.643144	0.229705	0.470963
Unigene55304	13.1.6.1.6	amino acid metabolism.synthesis.aromatic aa.chorismate.5-enolpyruvylshikimate-3-phosphate synthase	0	-1.5288	-2.24683	-0.275866	-1.44846	-0.831789
Unigene49733	13.1.7.1	amino acid metabolism.synthesis.histidine.ATP phosphoribosyl transferase	0	-1.01889	-1.39875	-1.32785	-1.27964	-0.925674
Unigene47419	15.1	metal handling.acquisition	0	0.0843374	-1.65922	-2.9386	-2.32112	-1.49835
Unigene7951	15.2	metal handling.binding, chelation and storage	0	-0.383722	-2.41052	-1.2406	-1.13254	0.0662917
Unigene50406	15.2	metal handling.binding, chelation and storage	0	-2.95152	-1.04132	-2.41718	-1.59356	-0.577479
Unigene45087	15.2	metal handling.binding, chelation and storage	0	-1.87662	-2.12085	-3.63743	-2.12085	-0.835811
Unigene6531	16.1	secondary metabolism.isoprenoids	0	0.495632	-2.22938	-2.16099	-1.36129	-1.04551
Unigene55777	16.1.1.10	secondary metabolism.isoprenoids.non-mevalonate pathway.geranylgeranyl pyrophosphate synthase	0	-2.02816	-1.09159	-1.02558	-1.19809	-0.567322
Unigene56059	16.1.1.2	secondary metabolism.isoprenoids.non-mevalonate pathway.DXR	0	-2.07771	-1.44835	-1.22492	-0.243235	0.318542
Unigene51089	16.1.2.6	secondary metabolism.isoprenoids.mevalonate pathway.mevalonate diphosphate decarboxylase	0	-0.386462	-3.33955	-1.25469	-1.3922	-2.18557
Unigene18191	16.1.2.9	secondary metabolism.isoprenoids.mevalonate pathway.farnesyl pyrophosphate synthetase	0	-0.0407376	-3.0511	-3.58162	-0.844653	-0.296217
Unigene53984	16.1.4.1	secondary metabolism.isoprenoids.carotenoids.phytoene synthase	0	-1.98613	-2.58496	-1.52356	-1.50861	-0.23816
Unigene54182	16.1.5	secondary metabolism.isoprenoids.terpenoids	0	-0.776007	-2.4321	-2.21637	-1.96675	-1.89124
Unigene13740	16.2	secondary metabolism.phenylpropanoids	0	-1.28072	-2.07863	-1.17774	0.0826196	0.0473971
Unigene55135	16.2.1.10	secondary metabolism.phenylpropanoids.lignin biosynthesis.CAD	0	-1.1761	-1.35173	-1.31783	-1.20335	-0.853833
Unigene29641	16.2.1.7	secondary metabolism.phenylpropanoids.lignin biosynthesis.CCR1	0	-2.54143	-1.64129	-1.66613	-1.214	-0.41609
Unigene428	16.2.1.7	secondary metabolism.phenylpropanoids.lignin biosynthesis.CCR1	0	0.655116	-1.49663	-3.10806	-1.59429	-1.07635
Unigene52318	16.4.1	secondary metabolism.N misc.alkaloid-like	0	-0.403512	-2.0323	-1.89557	-0.685031	0.240821
Unigene45961	16.4.1	secondary metabolism.N misc.alkaloid-like	0	-0.399443	-1.55214	-1.45672	-1.25035	-0.350605
Unigene749	16.8.2.1	secondary metabolism.flavonoids.chalcones.naringenin-chalcone synthase	0	-0.874826	-3.28594	-3.22454	-1.12768	0.0608645
Unigene53871	16.8.2.2	secondary metabolism.flavonoids.chalcones.chalcone isomerase	0	-1.88511	-1.94283	-0.89713	-0.37916	-0.184505
Unigene30438	16.8.3	secondary metabolism.flavonoids.dihydroflavonols	0	0.0170064	-1.0721	-2.0761	-1.30117	-1.8064
Unigene39578	17.1.3	hormone metabolism.abscisic acid.induced-regulated-responsive-activated	0	-0.621259	-3.00899	-0.836395	-0.495919	0.0295645
Unigene10811	17.1.3	hormone metabolism.abscisic acid.induced-regulated-responsive-activated	0	-1.54302	-2.83601	-2.03215	-1.9373	-1.07171
Unigene630	17.2.3	hormone metabolism.auxin.induced-regulated-responsive-activated	0	-1.45692	-3.66408	-0.881179	-1.33369	0.118821
Unigene51493	17.2.3	hormone metabolism.auxin.induced-regulated-responsive-activated	0	0.107313	-1.90828	-8.01681	-0.750022	-0.78799
Unigene47264	17.3.2.99	hormone metabolism.brassinosteroid.signal transduction.other	0	-0.675332	-1.57642	-1.67807	-0.647138	0.0568077
Unigene34640	17.4.2	hormone metabolism.cytokinin.signal transduction	0	-0.900957	-2.76931	-2.52315	-1.92879	-1.50908
Unigene48271	17.5.3	hormone metabolism.ethylene.induced-regulated-responsive-activated	0	-8.10852	-1.68226	0.0614005	-2.4361	-1.71621
Unigene40454	17.6.3	hormone metabolism.gibberelin.induced-regulated-responsive-activated	0	0.0103206	-2.90948	-1.99265	-0.042037	0.504339
Unigene27317	17.6.3	hormone metabolism.gibberelin.induced-regulated-responsive-activated	0	-1.14274	-3	-0.27458	-1.27353	0.0968615
Unigene43269	17.6.3	hormone metabolism.gibberelin.induced-regulated-responsive-activated	0	-2.25411	-2.57235	-2.14544	-1.62043	-1.56966
Unigene56305	17.7.1.3	hormone metabolism.jasmonate.synthesis-degradation.allene oxidase synthase	0	-1.50849	-1.15675	-3.96792	-0.925146	0.362001
Unigene56506	17.8.1	hormone metabolism.salicylic acid.synthesis-degradation	0	-1.33837	-3.54553	-2.46307	-1.07841	-0.0480327
Unigene51435	18.3.2	Co-factor and vitamine metabolism.riboflavin.riboflavin synthase	0	-1.84233	-3.23831	-2.75912	-2.61321	-1.02018
Unigene40527	18.3.2	Co-factor and vitamine metabolism.riboflavin.riboflavin synthase	0	-0.419567	-3.20889	-2.27302	-3.63559	-1.25492
Unigene54424	19.13	tetrapyrrole synthesis.divinyl chlorophyllide-a 8-vinyl-reductase	0	-0.479168	-2.58496	-0.523562	-1.4267	-1.46467
Unigene30733	2.1.2.4	major CHO metabolism.synthesis.starch.debranching	0	-0.950313	-1.34052	-1.78039	-0.190979	-1.66491
Unigene54375	20.1.3	stress.biotic.signalling	0	-0.860764	-1.78215	-1.54115	-0.383605	-0.12034
Unigene54486	20.1.7	stress.biotic.PR-proteins	0	0.0175843	-1.31311	-2.31711	-1.32112	-1.42526
Unigene11759	20.1.7	stress.biotic.PR-proteins	0	-0.713271	-2.27878	-0.186779	-1.40314	-2.21577
Unigene5241	20.2.1	stress.abiotic.heat	0	-0.42237	-2.02769	-2.06164	-2.35944	-0.807698
Unigene52076	20.2.1	stress.abiotic.heat	0	-0.512734	-1.24511	-3.05247	-0.709323	-1.0458
Unigene45065	20.2.3	stress.abiotic.drought/salt	0	-0.782721	-2.47094	-1.58411	-0.458487	0.00365363
Unigene2677	20.2.99	stress.abiotic.unspecified	0	-1.67243	-1.29449	-1.91754	-1.03098	0.0712871
Unigene45935	20.2.99	stress.abiotic.unspecified	0	-0.479168	-2.58496	-2.52356	-2.00699	-0.0460285
Unigene47671	20.2.99	stress.abiotic.unspecified	0	-0.339934	-1.99509	-1.60116	-0.737711	-0.722131
Unigene55933	21.1	redox.thioredoxin	0	-0.988473	-1.71933	-1.47639	0.176267	-0.451312
Unigene15091	21.1	redox.thioredoxin	0	-1.09482	-1.94068	-1.33038	-0.989426	-0.652701
Unigene44759	21.1	redox.thioredoxin	0	-0.246089	-2.05528	-0.735933	-1.3748	-1.04565
Unigene44333	21.2	redox.ascorbate and glutathione	0	-0.482573	-2.55868	-0.973713	-0.667905	-0.648583
Unigene43995	21.2	redox.ascorbate and glutathione	0	-0.791758	-1.28652	-1.22239	-2.81785	-1.94434
Unigene54368	21.2	redox.ascorbate and glutathione	0	-2.49972	-0.899071	-1.39979	-0.426232	-0.560088
Unigene28142	21.2.1	redox.ascorbate and glutathione.ascorbate	0	-0.765491	-0.937063	-1.15468	-1.83272	-1.4363
Unigene55403	23.1.3	nucleotide metabolism.synthesis.PRS-PP	0	-2.01254	-2.05536	-1.48004	-0.92161	-0.475728
Unigene55202	23.1.3	nucleotide metabolism.synthesis.PRS-PP	0	-1.15271	-1.54538	-1.41687	-1.39226	-0.881244
Unigene10491	23.3.2.3	nucleotide metabolism.salvage.nucleoside kinases.thymidine kinase	0	-0.960646	-2.43708	-1.00387	-1.44758	-0.675243
Unigene43628	23.5.4	nucleotide metabolism.deoxynucleotide metabolism.ribonucleoside-diphosphate reductase	0	-0.311166	-2.59865	-1.33594	-0.169898	0.431019
Unigene41570	24.2	Biodegradation of Xenobiotics.lactoylglutathione lyase	0	-0.709075	-1.69992	-0.988187	-1.33983	-0.343786
Unigene42665	25.2	C1-metabolism.formate-tetrahydrofolate ligase	0	-1.09984	-1.48157	-2.22454	-1.12768	-1.24472
Unigene13736	25.7	C1-metabolism.GTP cyclohydrolase I	0	-1.26189	-2.08077	-1.18873	-0.686141	-0.160615
Unigene53842	26.1	misc.misc2	0	-1.77336	-1.40516	-0.845025	-0.415037	-0.892554
Unigene45554	26.10	misc.cytochrome P450	0	-0.338687	-3.20163	-3.13124	-0.552018	1.26651
Unigene45612	26.10	misc.cytochrome P450	0	0.717088	-2.64707	-1.62167	-0.20993	-0.312848
Unigene29012	26.10	misc.cytochrome P450	0	0.552541	-4.31498	-3.84549	-1.83054	0.155762
Unigene28811	26.12	misc.peroxidases	0	-1.18917	-1.04106	-1.13303	-1.76961	-0.229455
Unigene47629	26.12	misc.peroxidases	0	-0.166888	-1.42779	-1.67064	-1.31989	-0.433983
Unigene40452	26.12	misc.peroxidases	0	-0.0119396	-3.12637	-2.20065	-1.11548	-0.85429
Unigene42774	26.12	misc.peroxidases	0	0.0265697	-1.70339	-2.22096	-2.43919	-0.904546
Unigene44001	26.12	misc.peroxidases	0	-1.66223	-4.76377	-3.0413	-3.32636	-1.93595
Unigene14013	26.12	misc.peroxidases	0	0.623809	-1.98285	-2.10886	-1.52772	-1.93639
Unigene50365	26.12	misc.peroxidases	0	0.823901	-1.80735	-1.57603	-3.82842	-2.84979
Unigene29044	26.12	misc.peroxidases	0	-0.576391	-2.52412	-2.29232	-0.663955	-0.570998
Unigene43309	26.12	misc.peroxidases	0	-0.539656	-2.32528	-0.720877	-0.953883	-0.559251
Unigene41614	26.13	misc.acid and other phosphatases	0	-1.30033	-2.06504	-1.12219	-3.66408	-3.10769
Unigene46405	26.13	misc.acid and other phosphatases	0	-0.0307328	-3.46865	-2.97636	-0.666009	0.528948
Unigene10926	26.13	misc.acid and other phosphatases	0	-1.54561	-2.56452	-2.63872	-1.01033	0.1606
Unigene54753	26.13	misc.acid and other phosphatases	0	-0.881356	-1.25385	-0.874671	-3.53025	-3.15066
Unigene13144	26.13	misc.acid and other phosphatases	0	-2.53428	-2.55503	-3.90867	-0.759676	-1.60286
Unigene53970	26.17	misc.dynamin	0	-0.411469	-4.307	-2.41718	-1.59356	-0.475599
Unigene56024	26.17	misc.dynamin	0	-1.68349	-2.02728	-1.71272	-1.17637	-0.545608
Unigene42918	26.19	misc.plastocyanin-like	0	-0.825464	-2.08455	-1.81116	-2.52052	-0.630799
Unigene31458	26.19	misc.plastocyanin-like	0	1.30154	-1.00135	-2.08477	-2.38257	-1.67834
Unigene30310	26.19	misc.plastocyanin-like	0	0.0790568	-2.15306	-2.35942	-1.10348	-0.188084
Unigene34432	26.2	misc.UDP glucosyl and glucoronyl transferases	0	-1.09595	-1.58014	-1.97888	-0.337239	0.126739
Unigene3315	26.2	misc.UDP glucosyl and glucoronyl transferases	0	-0.702258	-2.52447	-2.87811	-1.53496	-0.0480327
Unigene16655	26.2	misc.UDP glucosyl and glucoronyl transferases	0	-0.78576	-1.91024	-1.35923	-1.23847	-0.145447
Unigene51688	26.2	misc.UDP glucosyl and glucoronyl transferases	0	-0.630135	-1.8562	-0.970071	-1.47868	-0.175718
Unigene5050	26.2	misc.UDP glucosyl and glucoronyl transferases	0	-0.830357	-1.5875	-1.75997	-1.05425	-0.353543
Unigene52643	26.21	misc.protease inhibitor/seed storage/lipid transfer protein (LTP) family protein	0	-0.48666	-0.790499	-2.25987	-1.08901	-0.172901
Unigene46139	26.21	misc.protease inhibitor/seed storage/lipid transfer protein (LTP) family protein	0	-0.84549	-3.00419	-1.26053	-0.288345	-0.23816
Unigene49871	26.21	misc.protease inhibitor/seed storage/lipid transfer protein (LTP) family protein	0	-1.02588	-1.74939	-1.7362	-1.38906	-0.251311
Unigene50427	26.22	misc.short chain dehydrogenase/reductase (SDR)	0	-0.97641	-1.58904	-1.39125	-2.06416	-1.39885
Unigene43307	26.24	misc.GCN5-related N-acetyltransferase	0	-1.22827	-3.27009	-1.60266	-1.67105	-0.386008
Unigene15550	26.28	misc.GDSL-motif lipase	0	-3.39819	-1.88651	-2.35755	-0.122336	0.321146
Unigene9824	26.28	misc.GDSL-motif lipase	0	0.741017	-1.95753	-2.81243	-0.885498	0.17639
Unigene5763	26.28	misc.GDSL-motif lipase	0	-1.25263	-1.70575	-1.63943	-0.883268	-0.186596
Unigene54099	26.28	misc.GDSL-motif lipase	0	0.516586	-1.91673	-1.54876	-1.12169	-0.578522
Unigene29226	26.28	misc.GDSL-motif lipase	0	0.822213	-1.02106	-6.10852	2.68914	-1.06413
Unigene42134	26.3	misc.gluco-, galacto- and mannosidases	0	0.65966	-0.30117	-8.10852	-2.4361	-0.879706
Unigene52954	26.4	misc.beta 1,3 glucan hydrolases	0	0.467393	-1.91213	-2.84549	-0.302888	0.175644
Unigene32502	26.6	misc.O- methyl transferases	0	-0.540664	-1.43233	-1.63474	-1.8323	-1.3138
Unigene54630	26.7	misc.oxidases - copper, flavone etc.	0	-0.446148	-2.53952	-1.62593	-2.27928	-1.73697
Unigene34937	26.7	misc.oxidases - copper, flavone etc.	0	-0.316937	-2.62086	-1.37234	-1.32602	-0.761722
Unigene45009	26.8	misc.nitrilases, *nitrile lyases, berberine bridge enzymes, reticuline oxidases, troponine reductases	0	-0.230613	-1.86847	-4.61143	-0.929611	-2.01981
Unigene6816	27.1	RNA.processing	0	-0.874826	-0.704465	-1.13707	-1.83987	-1.8709
Unigene188	27.1	RNA.processing	0	-0.17203	-1.44224	-1.58777	-2.06843	-1.24437
Unigene37782	27.1.19	RNA.processing.ribonucleases	0	-0.186527	-2.79421	-1.79421	-0.83289	-0.387785
Unigene51734	27.1.19	RNA.processing.ribonucleases	0	-1.08829	-2.53066	-1.46554	-1.24497	-0.591896
Unigene45861	27.2	RNA.transcription	0	-0.351735	-2.86561	-0.936697	-1.29927	-1.04249
Unigene42858	27.2	RNA.transcription	0	-2.35775	-2.11548	-0.995183	-1.71093	-1.16151
Unigene8561	27.3.12	RNA.regulation of transcription.C3H zinc finger family	0	-0.634265	-0.819763	-2.59068	-1.30117	-0.147996
Unigene43893	27.3.22	RNA.regulation of transcription.HB,Homeobox transcription factor family	0	-1.02816	-1.14106	-1.28192	-4.06482	-2.28192
Unigene13760	27.3.22	RNA.regulation of transcription.HB,Homeobox transcription factor family	0	-0.177061	-3.72669	-1.50896	-1.73603	-1.03415
Unigene48422	27.3.3	RNA.regulation of transcription.AP2/EREBP, APETALA2/Ethylene-responsive element binding protein family	0	-2.45251	-1.55309	-1.06168	0.836893	-1.05319
Unigene44514	27.3.32	RNA.regulation of transcription.WRKY domain transcription factor family	0	-1.33837	-2.52447	-3.46307	-1.07841	-0.76263
Unigene42936	27.3.32	RNA.regulation of transcription.WRKY domain transcription factor family	0	-1.60838	-2.05606	-1.99305	-2.18042	-1.18569
Unigene46332	27.3.37	RNA.regulation of transcription.AS2,Lateral Organ Boundaries Gene Family	0	0.418381	-3.0511	-0.996657	-1.19696	-0.881179
Unigene12412	27.3.40	RNA.regulation of transcription.Aux/IAA family	0	-1.80463	-1.43642	-1.00182	-0.88971	-0.399956
Unigene15191	27.3.44	RNA.regulation of transcription.Chromatin Remodeling Factors	0	-1.06692	-1.98185	-2.08555	-0.460316	0.099025
Unigene57046	27.3.46	RNA.regulation of transcription.DNA methyltransferases	0	-0.185912	-2.93256	-1.00364	-0.832095	-2.98914
Unigene4889	27.3.50	RNA.regulation of transcription.General Transcription	0	-0.451901	-1.58496	-1.9386	-0.656398	-1.21775
Unigene14902	27.3.57	RNA.regulation of transcription.JUMONJI family	0	0.23145	-1.05806	-1.41169	-2.66408	-1.10769
Unigene15236	27.3.6	RNA.regulation of transcription.bHLH,Basic Helix-Loop-Helix family	0	0.205366	-2.59195	-0.938599	-0.934154	-0.97011
Unigene46263	27.3.6	RNA.regulation of transcription.bHLH,Basic Helix-Loop-Helix family	0	-0.782994	-4.34299	-3.26053	-0.124391	-0.0467483
Unigene41596	27.3.67	RNA.regulation of transcription.putative transcription regulator	0	-8.10852	-1.68226	-1.9386	-1.42202	-0.464668
Unigene48376	27.3.7	RNA.regulation of transcription.C2C2(Zn) CO-like, Constans-like zinc finger family	0	-0.84549	-2.73001	-3.26053	-2.00419	-2.03814
Unigene27872	27.3.99	RNA.regulation of transcription.unclassified	0	-7.91289	-1.006	-0.742964	-1.006	0.236858
Unigene13383	27.3.99	RNA.regulation of transcription.unclassified	0	-0.368208	-1.76849	-8.19476	-3.10729	-3.15036
Unigene23245	27.3.99	RNA.regulation of transcription.unclassified	0	-1.91341	-2.29248	-1.46549	-1.53922	-0.870632
Unigene585	27.3.99	RNA.regulation of transcription.unclassified	0	-0.823331	-2.19679	-1.579	0.07101	0.500966
Unigene15285	27.3.99	RNA.regulation of transcription.unclassified	0	-0.748193	-2.02573	-1.27462	-1.42867	-0.548521
Unigene8879	27.4	RNA.RNA binding	0	-0.665581	0.1676	-7.10852	-1.02106	2.78629
Unigene49449	27.4	RNA.RNA binding	0	-0.998202	-3.37133	-1.77709	-1.64464	-0.263754
Unigene53687	28.1	DNA.synthesis/chromatin structure	0	-0.1541	-2.06263	-2.08746	-0.0106472	0.0140752
Unigene4327	28.1	DNA.synthesis/chromatin structure	0	-0.609794	-1.08623	-8.19476	-1.09672	-0.671195
Unigene16942	28.1	DNA.synthesis/chromatin structure	0	-3.5642	-0.780598	-0.616671	-1.01401	-0.721943
Unigene15504	28.1	DNA.synthesis/chromatin structure	0	-0.914883	-1.69249	-2.52257	-1.01201	-0.976284
Unigene41376	28.1	DNA.synthesis/chromatin structure	0	-1.19292	-2.14169	-0.643144	-1.76706	-1.8064
Unigene49157	28.1	DNA.synthesis/chromatin structure	0	-1.01554	-2.82473	-2.76172	-1.01187	0.102623
Unigene8138	28.1	DNA.synthesis/chromatin structure	0	-0.910816	-2.00419	-1.17306	-0.688986	0.124136
Unigene33960	28.1.3	DNA.synthesis/chromatin structure.histone	0	-0.0376377	-3.16375	-2.69426	0.320689	0.519518
Unigene42747	28.1.3	DNA.synthesis/chromatin structure.histone	0	-2.06274	-2.11356	-1.67158	-0.0761493	0.0434323
Unigene40035	28.1.3	DNA.synthesis/chromatin structure.histone	0	-0.965308	-2.0208	-1.59014	-0.48053	0.113888
Unigene51580	28.99	DNA.unspecified	0	-0.415937	-2.37689	-1.57154	-1.96536	-1.09185
Unigene56830	28.99	DNA.unspecified	0	-1.96201	-0.893843	-1.27236	-1.03357	-0.322924
Unigene4855	28.99	DNA.unspecified	0	-1.02279	-2.04129	-1.44705	-0.575946	-0.398549
Unigene48411	29.1	protein.aa activation	0	-0.293105	-3.18199	-0.764334	-2.38184	-0.873545
Unigene13347	29.1.9	protein.aa activation. valine-tRNA ligase	0	-1.44971	-0.93535	-1.40261	-1.23386	-0.284382
Unigene53633	29.2.1.1.3.2.9	protein.synthesis.ribosomal protein.prokaryotic.unknown organellar.50S subunit.L9	0	-1.91625	-1.02466	-1.20576	-1.17637	-0.71061
Unigene40331	29.2.1.2.1.2	protein.synthesis.ribosomal protein.eukaryotic.40S subunit.S2	0	-1.25125	-0.552677	-1.20818	-3.79314	-2.39948
Unigene39433	29.2.1.2.1.3	protein.synthesis.ribosomal protein.eukaryotic.40S subunit.S3	0	-0.8394	-2.39617	-1.1159	-1.25107	-1.44006
Unigene9055	29.2.1.2.2.31	protein.synthesis.ribosomal protein.eukaryotic.60S subunit.L31	0	-2.11674	-1.55673	-1.59068	-3.89553	-2.69759
Unigene41209	29.2.1.2.2.527	protein.synthesis.ribosomal protein.eukaryotic.60S subunit.L27A	0	-1.05276	-1.1467	-1.24246	-3.41238	-2.43376
Unigene4073	29.2.1.2.2.536	protein.synthesis.ribosomal protein.eukaryotic.60S subunit.L36A	0	-0.881356	-0.863599	-0.835203	-3.11871	-2.83304
Unigene27573	29.2.1.2.2.81	protein.synthesis.ribosomal protein.eukaryotic.60S subunit.P1	0	-2.82103	-1.18213	-1.558	-3.86285	-2.89142
Unigene52886	29.2.3	protein.synthesis.initiation	0	-0.614002	-2	-1.9386	-1.34919	-0.72482
Unigene54183	29.2.4	protein.synthesis.elongation	0	-0.647672	-3.22044	-1.50883	-0.708327	-0.679245
Unigene28589	29.2.4	protein.synthesis.elongation	0	-1.21319	-1.81045	-1.31111	-0.477244	-0.805912
Unigene41921	29.2.4	protein.synthesis.elongation	0	-9.19476	1.37035	-0.50127	0.656992	-0.547298
Unigene54080	29.3	protein.targeting	0	-0.492426	-2.30783	-1.41251	-1.0111	-0.825704
Unigene15968	29.3.2	protein.targeting.mitochondria	0	-1.67251	-1.49023	-1.11537	-0.872255	-0.838239
Unigene48762	29.3.4.1	protein.targeting.secretory pathway.ER	0	-0.691545	-1.46865	-1.93584	-0.846268	-0.775446
Unigene35603	29.3.4.2	protein.targeting.secretory pathway.golgi	0	1.7536	-0.417363	-7.69349	-2.60602	-1.30117
Unigene5258	29.4	protein.postranslational modification	0	-3.37056	-1.81335	-2.00799	-3.41238	-0.191507
Unigene56022	29.4	protein.postranslational modification	0	2.41653	-0.0119726	-6.91886	-1.24644	-0.852774
Unigene13828	29.4	protein.postranslational modification	0	-0.683415	-1.08425	-1.74526	-1.23193	-0.999081
Unigene56888	29.4	protein.postranslational modification	0	-1.17779	-0.8324	-8.10852	-0.553936	-2.46467
Unigene55192	29.4	protein.postranslational modification	0	-2.05709	-1.72916	-1.75229	-0.939879	0.188464
Unigene13970	29.4	protein.postranslational modification	0	-1.21559	-2.28473	0.654933	-1.72407	-2.07645
Unigene44344	29.4	protein.postranslational modification	0	-2.25092	-1.77699	-1.29689	-1.21139	-1.14262
Unigene55744	29.5	protein.degradation	0	-0.777338	-1.8206	-1.73158	-1.89853	-0.364563
Unigene47001	29.5	protein.degradation	0	-1.68484	-1.61421	-1.05408	-1.25054	-1.2854
Unigene50050	29.5	protein.degradation	0	-0.523562	-2.19564	-2.23816	-1.5501	-3.71621
Unigene55489	29.5	protein.degradation	0	-1.08028	-1.68702	-1.84503	-1.25562	-1.53922
Unigene35872	29.5.11.20	protein.degradation.ubiquitin.proteasom	0	-1.7866	-2.22938	-2.42403	-1.81785	-0.532175
Unigene53801	29.5.11.4.2	protein.degradation.ubiquitin.E3.RING	0	-1.74141	-1.7606	-1.9386	-3.89553	-0.462048
Unigene39376	29.5.11.4.2	protein.degradation.ubiquitin.E3.RING	0	-8.56605	-1.28993	0.188833	0.0559978	-0.59451
Unigene49858	29.5.11.4.3.2	protein.degradation.ubiquitin.E3.SCF.FBOX	0	0.346881	-0.989296	-3.00615	-1.77848	-0.141807
Unigene52861	29.5.11.4.3.2	protein.degradation.ubiquitin.E3.SCF.FBOX	0	0.123251	-2.11548	-0.995183	-2.25438	-2.16511
Unigene55354	29.5.11.4.5.2	protein.degradation.ubiquitin.E3.BTB/POZ Cullin3.BTB/POZ	0	-1.76396	-0.991113	-0.717555	-2.54907	-0.269494
Unigene46271	29.5.2	protein.degradation.autophagy	0	-1.35502	-1.45138	-1.0713	-1.86265	-1.18157
Unigene38989	29.5.3	protein.degradation.cysteine protease	0	-0.34455	-3.16375	-2.37233	-2.17769	-0.216728
Unigene13801	29.5.3	protein.degradation.cysteine protease	0	-9.35535	-1.07923	-1.48499	-3.68293	-2.48499
Unigene52025	29.5.4	protein.degradation.aspartate protease	0	-0.0588937	-2.68966	-1.2723	-1.34373	-0.477944
Unigene44259	29.5.5	protein.degradation.serine protease	0	-0.379155	-2.05869	-1.70659	-1.08149	-0.161553
Unigene14339	29.5.9	protein.degradation.AAA type	0	-2.63493	-1.81001	-2.45678	0.119657	0.676246
Unigene4970	29.7	protein.glycosylation	0	-0.336217	-1.89881	-0.942628	-1.34964	-0.505203
Unigene56160	29.7	protein.glycosylation	0	-0.396243	-2.22938	-1.28652	-0.118218	-0.532175
Unigene16924	29.7	protein.glycosylation	0	-1.91488	-2.59296	-1.62948	-1.15555	-1.3501
Unigene53376	3.5	minor CHO metabolism.others	0	-1.56911	-3.41238	-1.32992	-3.41238	-1.11614
Unigene8775	3.7	minor CHO metabolism.sugar kinases	0	-1.70226	-0.720106	-2.87811	-1.36621	-0.572299
Unigene5118	30.2.10	signalling.receptor kinases.leucine rich repeat X	0	-1.79249	-1.22372	-1.24246	-0.816851	-0.682862
Unigene477	30.2.16	signalling.receptor kinases.Catharanthus roseus-like RLK1	0	-2.07059	-2.50644	-3.02582	-3.41964	-2.54613
Unigene51423	30.2.16	signalling.receptor kinases.Catharanthus roseus-like RLK1	0	-2.89703	-2.73457	-0.963294	-0.684081	0.0343656
Unigene15848	30.2.17	signalling.receptor kinases.DUF 26	0	-0.650308	-0.692235	-1.01949	-2.51912	-1.51468
Unigene52603	30.2.18	signalling.receptor kinases.extensin	0	-2.02286	-0.98987	-1.12319	-1.22919	-0.157662
Unigene56706	30.2.19	signalling.receptor kinases.legume-lectin	0	-1.48847	-1.14169	-1.69759	-1.30117	-1.55115
Unigene1345	30.2.24	signalling.receptor kinases.S-locus glycoprotein like	0	-0.947379	-1.70098	-1.31765	-2.29643	-0.475599
Unigene16300	30.2.25	signalling.receptor kinases.wall associated kinase	0	-0.568332	-1.10253	-2.03814	-1.27395	-1.04675
Unigene56919	30.2.3	signalling.receptor kinases.leucine rich repeat III	0	-1.32864	-1.73901	-1.12153	-0.43243	0.00111491
Unigene51257	30.2.7	signalling.receptor kinases.leucine rich repeat VII	0	-0.94773	-2.39786	-1.0485	-1.68292	-0.815327
Unigene53569	30.2.8.1	signalling.receptor kinases.leucine rich repeat VIII-1	0	-0.341445	-1.27081	-1.48829	-2.36753	-1.82171
Unigene45076	30.2.99	signalling.receptor kinases.misc	0	-8.01681	-1.59054	-1.03953	0.605244	-0.78799
Unigene3650	30.2.99	signalling.receptor kinases.misc	0	0.300924	-1.30386	-1.79889	-1.53375	-1.83304
Unigene51406	30.3	signalling.calcium	0	-1.64799	-2.24683	-0.937499	-0.503602	0.199238
Unigene15882	30.3	signalling.calcium	0	-0.567561	-1.95643	-1.61141	-1.47112	-0.822107
Unigene54004	30.3	signalling.calcium	0	-2.3086	-2.64302	-3.58162	-2.06504	-0.989993
Unigene12614	30.3	signalling.calcium	0	-2.20317	-2.36966	-1.798	-1.67024	-1.23497
Unigene48276	30.3	signalling.calcium	0	-0.714647	-2.14169	-1.59068	-0.689905	-1.37566
Unigene14820	30.4.1	signalling.phosphinositides.phosphatidylinositol-4-phosphate 5-kinase	0	-0.306331	-0.517563	-1.9386	-3.34299	-0.786596
Unigene31514	30.5	signalling.G-proteins	0	-1.26029	-1.48497	-1.39747	-0.307317	-0.39176
Unigene16886	30.5	signalling.G-proteins	0	-0.133534	-1.95917	-1.5941	-0.810879	-0.418908
Unigene50495	30.5	signalling.G-proteins	0	-0.824469	-2.84877	-0.455791	-2.26849	-2.66491
Unigene53144	30.5	signalling.G-proteins	0	-0.73058	-2.16036	-1.20497	-0.18665	0.245712
Unigene51669	30.5	signalling.G-proteins	0	-1.26364	-1.28366	-0.701529	-2.01006	-1.40188
Unigene54040	30.5	signalling.G-proteins	0	-0.858858	-1.52823	-1.01663	-1.51171	-0.708446
Unigene9627	30.7	signalling.14-3-3 proteins	0	-0.260775	-0.964266	-0.93587	-3.21938	-3.67356
Unigene15818	31.1	cell.organisation	0	-1.49676	-3.52356	-3.45317	-0.660615	-0.437514
Unigene8120	31.1	cell.organisation	0	-1.70156	-2.80735	-3.42403	1.32073	1.50408
Unigene52878	31.1	cell.organisation	0	-1.7856	-0.937603	-8.49985	-0.592955	0.516962
Unigene47437	31.1	cell.organisation	0	-1.75008	-1.73233	-0.936996	-0.630145	-0.14076
Unigene13909	31.1	cell.organisation	0	-0.157151	-2.19002	-1.58877	-0.788784	-0.219966
Unigene1978	31.1	cell.organisation	0	-0.361881	-2.89607	-2.63904	-0.482535	-0.304145
Unigene54955	31.1	cell.organisation	0	-1.67807	-2.69883	-3.63743	-2.12085	-1.0458
Unigene19648	31.1	cell.organisation	0	-1.19688	-1.70431	-0.315187	-2.71272	-1.21171
Unigene55626	31.1	cell.organisation	0	-0.783606	-0.636765	-7.91289	-2.82543	-1.8468
Unigene43306	31.1	cell.organisation	0	-0.460772	-1.29117	-0.83222	-2.48757	-2.01076
Unigene55308	31.1	cell.organisation	0	-2.08406	-2.25915	-0.905919	-1.8558	0.142444
Unigene219	31.1	cell.organisation	0	-8.27612	-2.57568	-1.29884	0.521537	0.0322146
Unigene54994	31.1	cell.organisation	0	-1.06183	-1.8606	-2.7271	-0.425715	-0.339644
Unigene14745	31.1	cell.organisation	0	-1.3669	-1.97267	-1.76331	-1.15586	-0.523757
Unigene35683	31.2	cell.division	0	1.386	-2.99305	-1.71621	-1.01401	-0.0460285
Unigene8166	31.2	cell.division	0	1.3133	-2.5519	-1.89855	-1.33151	-1.17771
Unigene6418	31.3	cell.cycle	0	-0.583184	-2.85531	-1.90778	-1.01162	-0.471609
Unigene48834	31.3	cell.cycle	0	0.162084	-3.27009	-1.38027	-0.939699	0.22741
Unigene47674	31.4	cell.vesicle transport	0	-1.33174	-1.7435	-0.723992	-1.99766	-0.880738
Unigene40135	33.1	development.storage proteins	0	-0.444554	-1.35215	-1.47351	-2.86981	-2.01453
Unigene15729	33.2	development.late embryogenesis abundant	0	-0.135832	-2.58915	-1.0906	-1.21775	-0.595455
Unigene5891	33.2	development.late embryogenesis abundant	0	-0.733485	-2	-2.9386	-0.550104	-1.58496
Unigene7513	33.99	development.unspecified	0	-0.983829	-1.47109	-1.9386	-1.18042	-0.693487
Unigene8793	33.99	development.unspecified	0	-0.71391	-1.11727	-1.05132	-2.59249	-1.63184
Unigene52279	33.99	development.unspecified	0	-1.42141	-1.74629	-4.18616	-2.03416	-1.9695
Unigene55414	33.99	development.unspecified	0	0.0197904	-2.39132	-3.32992	-2.41238	-0.738295
Unigene57018	34.1	transport.p- and v-ATPases	0	-1.49086	-2.30619	-1.75517	-2.63793	-1.2115
Unigene16506	34.10	transport.nucleotides	0	-0.813904	-2	-1.13124	-2.27563	-0.986128
Unigene16928	34.12	transport.metal	0	-1.07973	-1.70957	-1.3365	-0.795934	-0.385882
Unigene38218	34.12	transport.metal	0	-1.0107	-2.21449	-2.02565	-1.92879	-0.787601
Unigene55765	34.12	transport.metal	0	-1.04418	-2.64302	-1.58162	-0.844653	-1.10769
Unigene53390	34.12	transport.metal	0	-0.630991	-2.59195	-3.52356	-1.27282	-1.89475
Unigene11351	34.12	transport.metal	0	-0.627423	-0.944189	-1.77426	-2.32528	-3.70715
Unigene56829	34.13	transport.peptides and oligopeptides	0	-2.37976	-3.46497	-2.27233	-0.503653	0.635008
Unigene40102	34.13	transport.peptides and oligopeptides	0	-0.531004	-3.27009	-1.8657	-2.68513	0.0977752
Unigene56233	34.13	transport.peptides and oligopeptides	0	-0.267317	-2.67882	-0.672417	-1.22391	-0.166088
Unigene4485	34.13	transport.peptides and oligopeptides	0	-1.41298	-3.16375	-3.69426	-1.76615	-0.630566
Unigene56552	34.13	transport.peptides and oligopeptides	0	-0.490655	-1.57502	-3.83212	-2.45726	-1.87558
Unigene52217	34.13	transport.peptides and oligopeptides	0	-8.27612	-0.582637	0.537657	0.211716	0.787271
Unigene44920	34.13	transport.peptides and oligopeptides	0	-1.57109	-2.59195	-0.938599	-0.790609	-0.57109
Unigene36899	34.13	transport.peptides and oligopeptides	0	-1.13924	-2.85726	-1.9885	-1.86775	-0.657445
Unigene57031	34.16	transport.ABC transporters and multidrug resistance systems	0	-0.835715	-2.07923	-1.37807	-0.937499	0.350281
Unigene4783	34.16	transport.ABC transporters and multidrug resistance systems	0	-0.31413	-1.45924	-1.21823	-1.84659	-1.50068
Unigene9836	34.16	transport.ABC transporters and multidrug resistance systems	0	-1.71193	-1.55993	-1.4182	-0.452346	-0.41609
Unigene53035	34.16	transport.ABC transporters and multidrug resistance systems	0	-2.43867	-2.66107	-1.31057	-1.08012	0.0170064
Unigene13954	34.18	transport.unspecified anions	0	0.15451	-1.32193	-1.45317	-3.34299	-1.7866
Unigene1982	34.2	transport.sugars	0	-0.932886	-1.28652	-4.16099	-0.913064	-1.46055
Unigene21029	34.2	transport.sugars	0	-1.62226	-1.64302	-2.99666	-3.07912	-2.68545
Unigene22670	34.20	transport.porins	0	-1.45621	-1.23309	-1.77603	-0.969575	-1.17918
Unigene15386	34.3	transport.amino acids	0	-0.766487	-1.47923	-1.96242	-0.405717	-0.190929
Unigene13840	34.3	transport.amino acids	0	-1.20163	-2.8324	-1.51047	-1.42553	-1.2646
Unigene39695	34.30	transport.H+ transporting pyrophosphatase	0	-0.216133	-3.34299	-2.67557	-1.33242	-0.458909
Unigene13411	34.4	transport.nitrate	0	-0.718121	-3.0511	-3.58162	-1.07206	0.118821
Unigene11775	34.4	transport.nitrate	0	-2.48051	-4.10729	-2.21748	-1.51528	-0.73943
Unigene55352	34.8	transport.metabolite transporters at the envelope membrane	0	-1.02409	-2.33151	-0.746552	-2.33151	-1.47685
Unigene49902	34.9	transport.metabolite transporters at the mitochondrial membrane	0	-1.74355	-1.63251	-2.43987	-1.18913	-0.547298
Unigene33148	34.9	transport.metabolite transporters at the mitochondrial membrane	0	-1.54471	-3.31419	-1.35158	-1.11987	-0.508274
Unigene54756	34.99	transport.misc	0	-0.723093	-1.74395	-1.9386	-3.34299	0.0931094
Unigene49288	34.99	transport.misc	0	-1.82087	-1.20861	-2.00821	-1.31231	-0.335004
Unigene54379	34.99	transport.misc	0	0.140633	-1.50127	-2.43987	-0.706917	-0.811053
Unigene48738	34.99	transport.misc	0	-1.35391	-1.40177	-1.46771	-2.52932	-2.31891
Unigene56295	35.1	not assigned.no ontology	0	-0.983054	-2.95575	-2.23328	-1.01089	0.829106
Unigene10982	35.1	not assigned.no ontology	0	-1.2261	-2.20533	-1.98779	-0.723281	0.174996
Unigene50910	35.1	not assigned.no ontology	0	-1.67517	-1.35396	-1.18365	-1.36196	0.1549
Unigene52041	35.1	not assigned.no ontology	0	-0.0590723	-1.48157	-2.22454	-0.906623	0.0608645
Unigene56513	35.1	not assigned.no ontology	0	-0.697258	-4.07039	-2.47615	-1.1201	-0.0944397
Unigene38439	35.1	not assigned.no ontology	0	-1.1339	-2.67284	-1.52397	-0.728792	-0.164811
Unigene16878	35.1	not assigned.no ontology	0	-0.872719	-1.75052	-1.45661	-0.650632	-0.194202
Unigene50208	35.1	not assigned.no ontology	0	-0.245836	-2.32752	-1.14366	-0.915988	-0.197037
Unigene10658	35.1	not assigned.no ontology	0	-0.646427	-2.83252	-2.07068	-1.25805	-0.263328
Unigene13862	35.1	not assigned.no ontology	0	-1.14758	-2.50121	-2.37568	-1.3891	-0.514022
Unigene36741	35.1	not assigned.no ontology	0	-2.14917	-3.57801	-2.7866	-1.72386	-0.516898
Unigene56726	35.1	not assigned.no ontology	0	0.0750044	-1.47542	-3.58162	-1.84465	-0.517924
Unigene49439	35.1	not assigned.no ontology	0	-0.758813	-1.58496	-1.9386	-1.72386	-0.57109
Unigene53286	35.1	not assigned.no ontology	0	-0.693487	-1.85218	-1.64909	-2.18042	-0.57109
Unigene16718	35.1	not assigned.no ontology	0	-0.661441	-1.19564	-2.07786	-0.944875	-0.586924
Unigene45348	35.1	not assigned.no ontology	0	-1.91488	-3.07358	-2.52257	-1.08199	-0.682862
Unigene55086	35.1	not assigned.no ontology	0	-0.490864	-2.04129	-1.3926	-1.01135	-0.700864
Unigene55311	35.1	not assigned.no ontology	0	-0.579438	-2.38863	-1.77813	-0.851691	-0.708147
Unigene56691	35.1	not assigned.no ontology	0	-0.480735	-1.26887	-1.50454	-1.1287	-0.740102
Unigene44834	35.1	not assigned.no ontology	0	-1.40228	-1.58792	-2.10649	-0.981948	-0.768283
Unigene31481	35.1	not assigned.no ontology	0	-0.618582	-3.8718	-2.80621	-3.03128	-0.776462
Unigene49647	35.1	not assigned.no ontology	0	-0.250987	-1.32322	-1.96065	-1.078	-0.819958
Unigene43	35.1	not assigned.no ontology	0	-0.876618	-2.38109	-0.730539	-0.80173	-0.835811
Unigene3106	35.1	not assigned.no ontology	0	-0.982681	-2.26722	-1.9386	-2.01401	-0.931936
Unigene45919	35.1	not assigned.no ontology	0	-1.04078	-3.12246	-3.63904	-2.25438	-0.991981
Unigene16745	35.1	not assigned.no ontology	0	0.120534	-0.804365	-7.91289	-1.006	-1.04252
Unigene16720	35.1	not assigned.no ontology	0	-0.718121	-2.64302	-0.674728	-0.407248	-1.10769
Unigene52641	35.1	not assigned.no ontology	0	-0.324129	-1.67105	-8.35755	-1.25952	-1.29146
Unigene37723	35.1	not assigned.no ontology	0	-2.14917	-1.58496	-1.20163	-1.27282	-1.30691
Unigene49143	35.1	not assigned.no ontology	0	-0.74843	-2.33666	-1.44531	-1.77359	-1.34206
Unigene15763	35.1	not assigned.no ontology	0	-1.42906	-1.58776	-9.01402	-1.74723	-1.37016
Unigene14153	35.1	not assigned.no ontology	0	-1.25614	0.0588209	-2.13932	-1.53314	-1.39756
Unigene54019	35.1	not assigned.no ontology	0	-1.02279	-2.04129	-0.89956	-0.413531	-1.44705
Unigene16033	35.1	not assigned.no ontology	0	-0.691162	-2.1676	-8.27612	-1.84986	-1.88381
Unigene16293	35.1	not assigned.no ontology	0	-1.01341	-0.534674	-1.36117	-2.04062	-1.90112
Unigene9454	35.1	not assigned.no ontology	0	0.164137	-1.78319	-2.62449	-1.89053	-2.03286
Unigene45407	35.1	not assigned.no ontology	0	-2.26402	-3.08623	-2.02483	-1.92797	0.115856
Unigene48782	35.1	not assigned.no ontology	0	-0.228858	-1.23619	-1.41775	-1.7906	-1.52684
Unigene51715	35.1	not assigned.no ontology	0	-3.02317	-1.5876	-0.81264	-1.2508	-0.74225
Unigene56301	35.1	not assigned.no ontology	0	-0.938384	-1.79533	-1.32668	-1.36393	-0.236547
Unigene8320	35.1	not assigned.no ontology	0	-1.21858	-1.66871	-1.37325	-0.842735	-0.0453971
Unigene53736	35.1	not assigned.no ontology	0	-1.27143	-2.86561	-3.39613	-1.87955	-0.922198
Unigene12455	35.1	not assigned.no ontology	0	-0.629989	-1.4449	-2.18372	-1.72981	-0.81307
Unigene15506	35.1	not assigned.no ontology	0	-2.19329	-0.753263	-1.01592	-1.091	-1.2115
Unigene43019	35.1	not assigned.no ontology	0	-0.89021	-1.26234	-2.00556	-1.46077	-1.02133
Unigene50231	35.1	not assigned.no ontology	0	-1.27073	-3.35242	-2.40956	-1.24126	-0.517319
Unigene42864	35.1	not assigned.no ontology	0	-2.48051	-1.28187	-1.32439	-0.850461	-0.433206
Unigene14805	35.1.1	not assigned.no ontology.ABC1 family protein	0	-0.496762	-1.32716	-1.8011	-1.62955	-0.723093
Unigene13512	35.1.17	not assigned.no ontology.transcription factor jumonji (jmjC) domain-containing protein	0	-2.30647	-2.04245	-1.54372	-1.28301	-0.620661
Unigene51868	35.1.19	not assigned.no ontology.C2 domain-containing protein	0	-0.50066	-2.14256	-1.66613	-1.27763	-0.101341
Unigene1620	35.1.19	not assigned.no ontology.C2 domain-containing protein	0	-1.36894	-1.97007	-1.10132	-0.61099	-0.31483
Unigene53461	35.1.19	not assigned.no ontology.C2 domain-containing protein	0	-1.50483	-2.049	-0.658429	-0.56357	0.0596035
Unigene52676	35.1.19	not assigned.no ontology.C2 domain-containing protein	0	-1.22801	-1.92991	-1.42128	-2.09569	-0.576373
Unigene1977	35.1.20	not assigned.no ontology.formin homology 2 domain-containing protein	0	-1.05593	-1.34892	-0.822173	-1.55108	-0.807698
Unigene16907	35.1.3	not assigned.no ontology.armadillo/beta-catenin repeat family protein	0	-1.30446	-1.94419	-1.1893	-1.33369	-0.520323
Unigene48870	35.1.5	not assigned.no ontology.pentatricopeptide (PPR) repeat-containing protein	0	-2.17972	-1.16537	-0.915087	-0.493858	-0.429546
Unigene6037	35.1.5	not assigned.no ontology.pentatricopeptide (PPR) repeat-containing protein	0	-3.37056	-1.39132	-0.870489	-0.494221	-0.191507
Unigene40340	35.2	not assigned.unknown	0	-1.15035	-2.33248	-1.22927	-1.39791	-0.579062
Unigene54412	35.2	not assigned.unknown	0	-0.489647	-2.49488	-0.884523	-0.83947	0.722766
Unigene41822	35.2	not assigned.unknown	0	-3.93411	-2.37689	-1.57154	-0.645543	0.458205
Unigene48228	35.2	not assigned.unknown	0	-1.62126	-3.82842	-1.9386	-0.428039	0.233868
Unigene39532	35.2	not assigned.unknown	0	-0.26402	0.4346	-8.19476	-0.0967248	0.113582
Unigene49851	35.2	not assigned.unknown	0	-0.982675	-1.81035	-0.954414	-1.11772	0.0537652
Unigene16128	35.2	not assigned.unknown	0	-0.739814	-2.81592	-0.96792	0.543979	0.0404048
Unigene55453	35.2	not assigned.unknown	0	-1.10852	-2.58496	-0.616671	-0.0714351	0.0138722
Unigene47901	35.2	not assigned.unknown	0	-1.35223	-2.20669	-0.620517	-0.651175	-0.0319193
Unigene52302	35.2	not assigned.unknown	0	0.056216	-0.96228	-9.2384	-0.679984	-0.0886576
Unigene34346	35.2	not assigned.unknown	0	-0.875274	-2.24672	-1.9386	-0.624089	-0.161506
Unigene16193	35.2	not assigned.unknown	0	-1.96787	-1.40425	-1.66771	-0.270854	-0.162329
Unigene50280	35.2	not assigned.unknown	0	-2.29644	-2.06162	-1.63318	-1.70741	-0.219177
Unigene42573	35.2	not assigned.unknown	0	-0.829101	-1.67255	-1.60534	-0.988579	-0.245737
Unigene36738	35.2	not assigned.unknown	0	0.0778112	-3.54553	-1.46307	-1.07841	-0.249291
Unigene55159	35.2	not assigned.unknown	0	-8.01681	-0.590544	-1.26192	0.401044	-0.255257
Unigene31966	35.2	not assigned.unknown	0	-8.19476	-0.632514	-1.02483	-0.393857	-0.324392
Unigene52052	35.2	not assigned.unknown	0	-1.21299	-2.5025	-0.894491	-0.776027	-0.325623
Unigene40097	35.2	not assigned.unknown	0	-0.441933	-2.86561	-1.0742	-0.765154	-0.332434
Unigene55294	35.2	not assigned.unknown	0	-0.853222	-1.85767	-1.48838	-0.230534	-0.389031
Unigene56948	35.2	not assigned.unknown	0	-1.22396	-3.14886	-1.69515	-0.802061	-0.413467
Unigene16406	35.2	not assigned.unknown	0	-0.222392	-2.69883	-1.83007	-2.71989	-0.423651
Unigene12820	35.2	not assigned.unknown	0	1.075	-3.66408	-1.99666	-0.193123	-0.443205
Unigene14711	35.2	not assigned.unknown	0	-1.85181	-3.47859	-1.2262	-1.65916	-0.505358
Unigene55314	35.2	not assigned.unknown	0	-8.27612	-0.363235	-0.936274	-0.2705	-0.514573
Unigene3609	35.2	not assigned.unknown	0	-1.50706	-3.52265	-2.46125	-1.9517	-0.525269
Unigene6136	35.2	not assigned.unknown	0	-3.37056	-1.39132	-1.52257	-0.698946	-0.528302
Unigene52606	35.2	not assigned.unknown	0	-0.368208	-2.28787	-2.02483	-0.92797	-0.547298
Unigene14402	35.2	not assigned.unknown	0	1.26434	0.31774	-8.10852	-0.307625	-0.584963
Unigene54084	35.2	not assigned.unknown	0	-0.831108	-2.39265	-1.59428	-0.901261	-0.598296
Unigene54564	35.2	not assigned.unknown	0	-1.03764	-3.77672	-0.694261	-1.44633	-0.630566
Unigene15538	35.2	not assigned.unknown	0	-1.12462	-2.42362	-1.35923	-0.685455	-0.689048
Unigene9915	35.2	not assigned.unknown	0	-1.78719	-1.81214	-2.06848	-0.894109	-0.714843
Unigene8423	35.2	not assigned.unknown	0	-0.817853	-2.32528	-1.12219	-0.566669	-0.832681
Unigene47451	35.2	not assigned.unknown	0	-0.983829	-1.36556	-1.40603	-0.699762	-0.894745
Unigene2382	35.2	not assigned.unknown	0	-0.939274	-2.37689	-1.72355	-0.575555	-0.913648
Unigene49221	35.2	not assigned.unknown	0	-2.01436	-1.77208	-1.04771	-1.12127	-0.942004
Unigene1094	35.2	not assigned.unknown	0	-1.01153	-1.13578	-1.75125	-0.969165	-1.03151
Unigene47492	35.2	not assigned.unknown	0	0.148493	-2.1565	-1.72355	-1.2625	-1.09185
Unigene51197	35.2	not assigned.unknown	0	-0.394065	-1.42286	-2.72336	-1.86042	-1.09748
Unigene56434	35.2	not assigned.unknown	0	-1.07064	-3.49432	-2.02483	-1.51528	-1.13406
Unigene35563	35.2	not assigned.unknown	0	-1.88753	-1.10992	-8.01681	-0.109918	-1.14644
Unigene52219	35.2	not assigned.unknown	0	-0.505579	-1.15118	-2.36269	-1.09755	-1.16399
Unigene11797	35.2	not assigned.unknown	0	-0.538669	-1.21775	-1.10602	-1.8606	-1.26164
Unigene26350	35.2	not assigned.unknown	0	-1.73605	-1.70274	-1.05148	-3.92913	-1.38441
Unigene51233	35.2	not assigned.unknown	0	-1.53939	-1.33089	-1.26499	-2.05295	-1.44569
Unigene48511	35.2	not assigned.unknown	0	-1.57386	-0.908284	-8.01681	-1.10992	-1.95072
Unigene13326	35.2	not assigned.unknown	0	-0.791758	-1.00299	-1.57603	-2.22938	-3.27202
Unigene9230	35.2	not assigned.unknown	0	-3.28399	-1.75326	-1.12389	-0.953278	-0.460987
Unigene16429	35.2	not assigned.unknown	0	-1.36863	-1.78476	-1.3174	-1.78594	-0.47897
Unigene51153	35.2	not assigned.unknown	0	-1.89397	-2.81066	-2.14237	-0.745645	-0.511457
Unigene39738	35.2	not assigned.unknown	0	-1.04803	-2.52447	-1.00364	-3.54553	-0.76263
Unigene38428	35.2	not assigned.unknown	0	0.280502	-3.32528	-0.187395	-0.525132	-1.51792
Unigene44801	35.2	not assigned.unknown	0	-0.320474	-2.75871	-2.0831	-0.706728	-0.261725
Unigene52291	35.2	not assigned.unknown	0	-1.5004	-1.88867	-2.14959	-0.653756	-0.347142
Unigene55350	35.2	not assigned.unknown	0	-2.19447	-1.17887	-1.35475	-0.520922	-0.239637
Unigene42336	35.2	not assigned.unknown	0	-2.49972	-1.15433	-1.04891	-0.333737	0.276043
Unigene52284	35.2	not assigned.unknown	0	-1.98319	-1.09757	-1.56069	-0.190485	-0.430247
Unigene53052	35.2	not assigned.unknown	0	-0.979241	-1.15433	-8.43045	-2.00419	-1.20163
Unigene53213	35.2	not assigned.unknown	0	-0.830936	-1.63733	-0.804183	-1.83978	-0.865513
Unigene4410	35.2	not assigned.unknown	0	-1.92923	-2.0208	-1.44626	-1.16471	-0.974809
Unigene51835	35.2	not assigned.unknown	0	-0.900508	-1.50551	-1.50458	-1.83585	-1.93146
Unigene49183	35.2	not assigned.unknown	0	-1.3043	-2.11125	-1.50999	-1.3043	-0.602466
Unigene45837	35.2	not assigned.unknown	0	-0.281976	-2.20163	-0.768674	-1.84174	-0.346973
Unigene54105	35.2	not assigned.unknown	0	-1.1145	-2.37881	-2.07068	-1.84302	-1.55734
Unigene16831	35.2	not assigned.unknown	0	-0.982939	-1.79534	-1.66717	-1.04799	-1.04577
Unigene42122	35.2	not assigned.unknown	0	-1.47455	-3.17229	-2.13322	-0.486576	0.248257
Unigene11527	35.2	not assigned.unknown	0	-1.82091	-1.78637	-2.30761	-1.1239	-0.678792
Unigene38839	35.2	not assigned.unknown	0	-1.00834	-2.61312	-1.31048	-0.39544	0.802945
Unigene647	35.2	not assigned.unknown	0	-0.150417	-2.18944	-2.12572	-0.414357	0.0232779
Unigene47944	35.2	not assigned.unknown	0	-2.33656	-1.52789	-1.55436	-0.286881	0.185807
Unigene45181	35.2	not assigned.unknown	0	-2.59896	-2.36714	-1.27333	-1.47085	-0.944818
Unigene44949	4.5	glycolysis.pyrophosphate-fructose-6-P phosphotransferase	0	-0.0927013	-2.35704	-1.20818	-0.724099	-0.154954
Unigene31187	4.9	glycolysis.glyceraldehyde 3-phosphate dehydrogenase	0	-1.0786	-2.97706	-1.32371	-0.709362	-0.31483
Unigene53676	5.10	fermentation.aldehyde dehydrogenase	0	-2.16184	-1.47609	-1.553	-1.17157	-1.00877
Unigene46620	5.10	fermentation.aldehyde dehydrogenase	0	-2.87447	-1.62393	-2.34013	-1.51651	-1.34587
Unigene42536	5.10	fermentation.aldehyde dehydrogenase	0	-1.88753	-1.90828	-8.01681	-2.92935	-1.37295
Unigene56306	5.10	fermentation.aldehyde dehydrogenase	0	-1.54196	-1.12058	-2.0831	-1.04808	-0.481794
Unigene36334	5.10	fermentation.aldehyde dehydrogenase	0	-2.17779	-1.68226	-2.13124	-2.42202	-0.800185
Unigene53374	6.4	gluconeogenese/ glyoxylate cycle.PEPCK	0	-0.459262	-0.876581	-2.21983	-1.98874	-1.87658
Unigene47856	8.1.1.3	TCA / org. transformation.TCA.pyruvate DH.E3	0	-0.899071	-1.64647	-0.626967	-1.56751	-1.33242
Unigene56667	8.1.8	TCA / org. transformation.TCA.fumarase	0	-1.43677	-2.13979	-3.39613	-2.13979	-0.59451
Unigene41616	8.2.11	TCA / org. transformation.other organic acid transformaitons.atp-citrate lyase	0	-0.377182	-1.92497	-1.09911	-1.01386	-0.444208
Unigene17058	8.3	TCA / org. transformation.carbonic anhydrases	0	-2.21773	-3.11413	-3.12141	-2.19938	-1.8445
Unigene56328	9.2.1	mitochondrial electron transport / ATP synthesis.NADH-DH.type II.internal matrix	0	-0.267619	-1.33526	-1.01241	-1.89363	-1.45065
Unigene48190	--	--	0	0.658033	-3.08522	-2.57064	0.89267	1.10115
Unigene8498	--	--	0	-2.13694	-2.08817	-1.05459	0.408207	1.01728
Unigene30069	--	--	0	-0.420977	-4.16799	-2.33672	-0.0587244	0.83563
Unigene24686	--	--	0	-2.05439	-2.54645	-1.52107	-1.26606	0.614661
Unigene47086	--	--	0	-0.705202	-3.04376	-1.98236	-0.0781434	0.596747
Unigene43120	--	--	0	-2.37734	-1.69168	-1.295	-1.33242	0.576855
Unigene21038	--	--	0	-1.25843	-2.53952	-1.33643	-0.780909	0.41792
Unigene29844	--	--	0	-0.93593	-2.58915	-2.14505	-0.789003	0.404545
Unigene44494	--	--	0	-2.66558	-1.54628	-0.294743	-1.01049	0.379316
Unigene12265	--	--	0	-0.549228	-0.964266	-2.82556	-0.219381	0.360307
Unigene44761	--	--	0	-2.01436	-3.0393	-0.434899	0.0242816	0.297646
Unigene43402	--	--	0	-0.150858	-2.73582	-1.95821	-0.246854	0.287839
Unigene32535	--	--	0	0.371708	-1.84685	-1.95673	-1.41033	0.277162
Unigene26058	--	--	0	-0.868088	-2.06916	-2.18303	-0.756279	0.262395
Unigene32350	--	--	0	-0.963528	-2.09892	-1.24833	-0.232932	0.241509
Unigene15415	--	--	0	-0.803328	-3.79631	-2.50553	-0.36257	0.237436
Unigene34783	--	--	0	-2.8365	-1.68966	-1.9885	-0.140826	0.225275
Unigene30032	--	--	0	-0.113458	-1.40939	-2.23947	-0.761419	0.221006
Unigene20671	--	--	0	-0.377805	-2.5639	-1.5025	-0.76754	0.214287
Unigene39254	--	--	0	-1.33092	-1.28652	-1.1021	-1.91025	0.212115
Unigene35564	--	--	0	-2.18332	-1.067	-1.46186	0.090455	0.130876
Unigene214	--	--	0	-1.55394	-2.89607	-0.660488	-0.853314	0.123989
Unigene17705	--	--	0	-1.74355	-2.50826	-2.7029	-0.706917	0.115856
Unigene18131	--	--	0	-1.36767	-1.42231	-1.55402	-0.58843	0.112986
Unigene19181	--	--	0	-0.517163	-0.988833	-2.45083	-0.587984	0.108762
Unigene17584	--	--	0	-2.20163	-3.82842	-2.74595	-1.11498	0.100929
Unigene43677	--	--	0	0.0909981	-4.25455	-1.27749	-0.129673	0.0757607
Unigene12174	--	--	0	-1.18332	-1.94062	-2.04682	-0.391787	0.0744248
Unigene758	--	--	0	0.0906313	-2.00331	-2.37917	-0.799946	0.0635082
Unigene43038	--	--	0	-0.102104	-3.9719	-2.27124	-0.575322	0.0492658
Unigene13128	--	--	0	-2.36733	-2.02194	-1.73582	-0.223921	0.0306124
Unigene23146	--	--	0	-1.0126	-1.28886	-1.6729	-0.87433	0.0240524
Unigene12855	--	--	0	-2.47294	-1.35364	-1.28652	-0.118218	0.00298386
Unigene21501	--	--	0	-0.737709	-1.51895	-2.12593	-0.530005	-0.0163272
Unigene23041	--	--	0	0.334933	-3.02194	-1.60458	0.174628	-0.0265995
Unigene8942	--	--	0	-0.295593	-2.03949	-1.84089	-0.710878	-0.0277479
Unigene16166	--	--	0	-1.45078	-0.699772	-2.24482	-1.04245	-0.030582
Unigene5246	--	--	0	-2.38668	-1.51006	-2.56253	-0.519751	-0.0459496
Unigene12215	--	--	0	-3.5642	-2.00699	-3.52356	-0.135066	-0.0460285
Unigene42107	--	--	0	-1.45755	-1.47836	-2.10651	-0.551067	-0.0767983
Unigene37400	--	--	0	0.0178186	-1.60785	-2.06728	-0.892914	-0.0874628
Unigene1349	--	--	0	-1.88474	-0.518165	-2.52217	-1.10713	-0.0951572
Unigene3034	--	--	0	-0.417103	-3.16375	-1.23483	-1.44633	-0.156827
Unigene36967	--	--	0	-1.59775	-2.94468	-1.6539	-2.21332	-0.17585
Unigene48624	--	--	0	-0.702258	-3.54553	-1.46307	-2.54553	-0.177668
Unigene38287	--	--	0	-0.626278	-2.28594	-3.63958	-1.59356	-0.20217
Unigene21043	--	--	0	-0.00883285	-2.51478	-1.12727	-0.4512	-0.206338
Unigene7380	--	--	0	-2.13583	-1.41923	-1.8011	0.158262	-0.23816
Unigene38023	--	--	0	-0.350968	-2.32193	-1.8011	-0.377885	-0.23816
Unigene27769	--	--	0	-2.09276	-1.71482	-1.92283	-0.69758	-0.239968
Unigene5096	--	--	0	-2.074	-1.50524	-1.28951	-0.728792	-0.259759
Unigene20268	--	--	0	-1.70873	-2.62838	-1.558	-2.26849	-0.263812
Unigene6360	--	--	0	-0.666125	-4.13561	-1.27381	-0.651175	-0.281462
Unigene42262	--	--	0	-1.64333	-2.60416	-1.99366	-1.45731	-0.304294
Unigene42193	--	--	0	-2.10912	-1.22718	-1.16159	-1.97162	-0.319542
Unigene39815	--	--	0	-0.603357	-1.83152	-1.53467	-1.1742	-0.322741
Unigene45096	--	--	0	-0.601029	-1.77667	-1.82914	-0.705972	-0.331358
Unigene20978	--	--	0	-0.531876	-2.77907	-0.540754	-1.78609	-0.359658
Unigene15465	--	--	0	-0.874826	-3.28594	-1.5241	-0.596801	-0.377654
Unigene24954	--	--	0	-0.185609	-1.76279	-1.62107	-0.583592	-0.391461
Unigene39387	--	--	0	-1.04803	-1.94649	-8.633	-1.07841	-0.399376
Unigene17849	--	--	0	-0.905085	-1.75344	-0.910509	-1.00444	-0.406518
Unigene12523	--	--	0	-0.312042	-1.56526	-2.36217	-0.806647	-0.406559
Unigene5113	--	--	0	-0.136732	-1.23556	-1.80536	-1.68922	-0.421442
Unigene34744	--	--	0	-1.13726	-1.52675	-1.34638	-0.66024	-0.427212
Unigene13173	--	--	0	-1.43789	-1.98832	-1.97904	-0.602665	-0.429445
Unigene35807	--	--	0	-1.20523	-3.41238	-1.00799	-1.40181	-0.43915
Unigene28388	--	--	0	-1.10356	-1.8951	-1.14097	-1.1188	-0.443388
Unigene24316	--	--	0	-2.08374	-1.33517	-0.733913	-1.07165	-0.481079
Unigene17836	--	--	0	-1.92382	-1.71829	-2.13932	-1.62555	-0.48143
Unigene45911	--	--	0	-2.12087	-1.03657	-1.30821	-0.716207	-0.483148
Unigene17955	--	--	0	-1.39887	-3.26722	-2.35364	-1.59545	-0.501194
Unigene31548	--	--	0	-1.0927	-4.76513	-1.90332	-0.695729	-0.520123
Unigene25616	--	--	0	-0.673297	-1.81335	-3.32992	-0.0819934	-0.528302
Unigene29527	--	--	0	-0.516852	-0.638759	-2.00799	-1.40181	-0.531179
Unigene12025	--	--	0	-2.70415	-1.21922	-1.71802	-0.698984	-0.541146
Unigene30505	--	--	0	-0.0518867	-2.30117	-1.47917	-0.841738	-0.553936
Unigene6716	--	--	0	-1.46101	-1.4829	-1.4962	-1.56926	-0.564587
Unigene23781	--	--	0	-2.023	-1.87616	-1.3974	-0.664445	-0.567322
Unigene45242	--	--	0	-0.892121	-2.78592	-1.57019	-1.57421	-0.574206
Unigene14917	--	--	0	-0.254978	-1.53952	-2.47393	-2.05889	-0.58208
Unigene31227	--	--	0	-2.24228	-1.34034	-2.06413	-1.50861	-0.587578
Unigene33268	--	--	0	-1.49028	-1.56055	-0.484387	-1.71821	-0.603695
Unigene6656	--	--	0	-2.13852	-1.18571	-1.58728	-0.55833	-0.605147
Unigene45144	--	--	0	-0.552883	-1.36966	-1.09345	-1.81592	-0.616899
Unigene29651	--	--	0	-0.166872	-2.10823	-2.25376	-1.78529	-0.625891
Unigene24967	--	--	0	-1.18561	-2.17783	-2.69907	-2.41687	-0.636973
Unigene46296	--	--	0	-0.304714	-3.53797	-2.26112	-1.55892	-0.653442
Unigene38184	--	--	0	-0.129704	-0.868638	-2.89347	-1.79661	-0.679691
Unigene2937	--	--	0	-1.19242	-2.11897	-1.46689	-1.22025	-0.68097
Unigene437	--	--	0	-0.491924	-1.51221	-1.9251	-1.21938	-0.690487
Unigene29090	--	--	0	0.280833	-1.66649	-2.42033	-1.02667	-0.709053
Unigene7159	--	--	0	-2.06547	-1.76849	-1.32439	1.01104	-0.73943
Unigene22891	--	--	0	-1.20317	0.42694	-2.38296	-2.04333	-0.754141
Unigene30116	--	--	0	-1.05278	-2.96846	-2.46168	-2.04604	-0.758259
Unigene17839	--	--	0	-0.914473	-3.60007	-2.87001	-3.52804	-0.766916
Unigene1994	--	--	0	-1.77843	-2.28684	-1.60458	0.631935	-0.776462
Unigene36880	--	--	0	-1.56281	-2.58776	-2.25913	-1.0084	-0.780401
Unigene22628	--	--	0	-1.39772	-1.0973	-1.47917	-0.457473	-0.797912
Unigene40888	--	--	0	-0.692712	-2.05528	-0.83197	-1.12117	-0.799242
Unigene44254	--	--	0	-1.06547	-1.08623	-8.19476	-2.10729	-0.811053
Unigene23273	--	--	0	-1.8365	-2.27928	-1.79586	-1.86775	-0.816037
Unigene2560	--	--	0	-2.42571	-2.25316	-1.60156	-1.21434	-0.834852
Unigene34776	--	--	0	-0.513144	-1.70259	-1.19244	-1.18105	-0.850716
Unigene5709	--	--	0	-1.56704	-1.67807	-0.750693	-1.09837	-0.862496
Unigene7520	--	--	0	-0.366562	-2.58776	-0.844095	-1.0084	-0.864273
Unigene43480	--	--	0	-8.10852	-3.02106	-1.13124	-0.307625	-0.879706
Unigene24099	--	--	0	-0.69844	-1.5272	-1.9228	-3.04658	-0.891423
Unigene35166	--	--	0	-0.15338	-3.16375	-1.1093	-0.51989	-0.892643
Unigene7263	--	--	0	-1.92958	-1.94918	-1.75993	-1.21073	-0.92958
Unigene34777	--	--	0	0.200257	-1.89115	-2.82556	-1.21938	-0.933708
Unigene40807	--	--	0	-1.66918	-2.17365	-0.906426	-1.59429	-0.952454
Unigene38280	--	--	0	-1.45078	-1.13129	-1.44592	-1.6101	-0.957036
Unigene27228	--	--	0	-0.42617	-2.37952	-1.40332	-1.13851	-0.961208
Unigene35418	--	--	0	-1.1206	-1.68504	-0.688101	-1.73841	-0.964058
Unigene7803	--	--	0	-1.06728	-1.42986	-0.977467	-1.33333	-0.965747
Unigene21627	--	--	0	-2.25109	-0.601233	-0.237998	-2.92916	-0.992129
Unigene46343	--	--	0	-0.527247	-0.899741	-1.69271	-1.30422	-1.04565
Unigene26696	--	--	0	-8.43045	-2.32193	-2.67557	-0.629553	-1.04675
Unigene37674	--	--	0	-0.173851	-2.58496	-2.52356	-3.02106	-1.04963
Unigene40913	--	--	0	-1.74779	-2.80806	-1.70132	-2.58496	-1.05737
Unigene38645	--	--	0	-2.00462	-1.33537	-1.15402	-2.45421	-1.06704
Unigene49229	--	--	0	-0.224538	-0.828409	-1.90261	-1.48757	-1.08612
Unigene3472	--	--	0	-0.15338	-1.9573	-2.69426	-0.679311	-1.10263
Unigene28701	--	--	0	-1.46642	-2.39132	-3.00799	-1.31497	-1.11614
Unigene39072	--	--	0	-0.697437	-1.63786	-0.986597	-1.86775	-1.20202
Unigene2640	--	--	0	-0.618532	-3.44222	-10.5507	-2.20645	-1.20202
Unigene9039	--	--	0	-3.96312	-1.56027	-0.793193	-3.23729	-1.20823
Unigene21479	--	--	0	-2.57108	-1.7379	-0.522167	0.292041	-1.25247
Unigene32310	--	--	0	-0.680565	-3.55503	-2.32371	-1.31926	-1.27985
Unigene34901	--	--	0	-2.57638	-1.80951	-0.802821	-2.25332	-1.28791
Unigene43101	--	--	0	-0.962249	-0.865433	-1.45094	-1.71365	-1.31686
Unigene4538	--	--	0	0.324435	-4.73001	-2.17306	-0.975125	-1.32454
Unigene13342	--	--	0	-1.03764	-2.75566	-1.1093	-0.376346	-1.34062
Unigene21020	--	--	0	-0.783975	-1.0975	-0.403815	-2.97706	-1.35522
Unigene45253	--	--	0	-2.35269	-2.57768	-2.4986	-1.51136	-1.36024
Unigene8729	--	--	0	-1.43868	-0.810012	-0.959432	-1.5983	-1.37878
Unigene27166	--	--	0	-0.54143	-1.92316	-1.96569	-2.28146	-1.45235
Unigene33193	--	--	0	-0.863365	-2.33151	-0.313592	-1.97162	-1.47685
Unigene39345	--	--	0	-0.250987	-2.56833	-4.37568	-2.45109	-1.48311
Unigene7896	--	--	0	-0.062243	-3.57908	-2.76312	-1.29937	-1.49676
Unigene7516	--	--	0	-0.398407	-1.41923	-1.25803	-2.62955	-1.51159
Unigene41316	--	--	0	-3.49432	-0.768492	-0.380976	-1.09672	-1.5509
Unigene4780	--	--	0	-0.216133	-1.32193	-0.453173	-3.34299	-1.56009
Unigene18	--	--	0	-8.01681	-0.454566	-1.84688	-2.34438	-1.62449
Unigene32553	--	--	0	-0.566937	-3.31358	-2.25913	-2.58776	-1.63032
Unigene42455	--	--	0	-2.06073	-3.24683	-3.60046	-1.34973	-1.71149
Unigene48630	--	--	0	-0.77259	-0.162795	-8.35755	-0.678072	-1.7137
Unigene25902	--	--	0	-1.84549	-2.00419	-1.17306	-1.52356	-1.7866
Unigene38000	--	--	0	-8.19476	-0.918632	-1.7029	-0.515277	-1.80244
Unigene12638	--	--	0	-1.06073	-2.24683	-1.18543	-1.55445	-1.83179
Unigene52238	--	--	0	-0.763705	-2.40633	-1.80673	-2.26962	-1.83912
Unigene39584	--	--	0	-0.673297	-2.39132	-1.32992	-3.41238	-1.85599
Unigene40616	--	--	0	-1.10366	-3.64386	-2.57347	-1.24469	-2.02718
Unigene5105	--	--	0	-1.27334	-1.3732	-1.31057	-2.01337	-2.04439
Unigene5178	--	--	0	-1.46467	-2.48961	-1.9386	-1.64909	-2.04551
Unigene7500	--	--	0	-0.202828	-2.77671	-3.10983	-1.39	-2.2195
Unigene23296	--	--	0	-0.958422	-0.960503	-0.92468	-1.91288	-2.30482
Unigene18178	--	--	0	-0.0649758	-2.43637	-1.60525	-3.43637	-2.47893
Unigene5781	--	--	0	-0.635317	-3.47859	-2.0742	-2.13979	-2.49996
Unigene39929	--	--	0	-1.2447	-3.34499	-3.6924	-3.64236	-2.67672
Unigene1766	--	--	0	-0.858695	0	-1.0742	-3.47859	-2.9222
Unigene27434	--	--	0	-0.236847	-2.95487	-2.08612	-1.2625	-2.99731
Unigene24238	--	--	0	-1.07055	-0.920273	-0.439285	-3.35509	-3.1375
Unigene9024	--	--	0	-1.9909	-2.28243	-1.32624	-3.13042	-3.2411
Unigene2434	--	--	0	-2.65711	-3.27009	-0.487187	-2.27009	-3.31316
Unigene25056	--	--	0	0.419511	-2.48961	-3.16099	-1.81785	-3.87149
Unigene3042	--	--	0	-5.08746	4.79976	-5.08746	1.81943	-5.08746
Unigene2403	--	--	0	-1.40274	-2.04827	-0.710862	-1.24348	0.271021
Unigene15622	--	--	0	-1.99954	-1.7032	-0.624567	-1.79113	-0.161276
Unigene31185	--	--	0	-1.04196	-1.93694	-0.57606	-1.45461	0.0718976
Unigene26870	--	--	0	-1.88403	-1.72508	-0.731977	-1.84229	-0.296339
Unigene39013	--	--	0	-2.19016	-1.42862	-1.39681	0.131764	0.331169
Unigene24179	--	--	0	-2.21237	-1.68577	-0.0861777	-2.35944	-0.551079
Unigene47568	--	--	0	-0.629498	-1.85345	-1.92057	-0.175607	0.72908
Unigene36446	--	--	0	-0.852691	-2.23322	-0.879126	-1.43262	-0.145447
Unigene13531	--	--	0	-1.72033	-1.45017	-1.42749	-1.5971	0.204218
Unigene31907	--	--	0	-0.98021	-1.1467	-2.16	-0.314971	0.344075
Unigene39088	--	--	0	-0.75724	-2.29772	-1.3526	0.0905472	0.149108
Unigene12635	--	--	0	-1.24875	-1.44334	-1.22181	-1.35173	-1.13997
Unigene41096	--	--	0	-2.37785	-1.41029	-1.08124	-0.656079	0.0763848
Unigene32042	--	--	0	-0.200797	-2.1893	-2.12219	-1.84465	-0.166582
Unigene32443	--	--	0	-1.51721	-3.09283	-1.47109	0.285143	0.554475
Unigene44036	--	--	0	0.144988	-1.72831	-1.85351	-2.05284	-0.299574
Unigene23455	--	--	0	-0.977605	-2.50077	-2.41771	-1.31847	-0.615557
Unigene16169	--	--	0	-0.0166335	-3.25818	-0.903126	-0.267516	0.516906
Unigene11312	--	--	0	-2.04832	-2.55673	-1.53729	-1.88496	-1.18425
Unigene30440	--	--	0	-0.69062	-1.91287	-1.62217	-0.903811	-0.0599442
Unigene30434	--	--	0	-3.00856	-1.61952	-2.23095	-0.102588	-0.451345
Unigene18738	--	--	0	-1.71989	-2.18692	-1.31759	0.313068	0.67468
Unigene21131	--	--	0	-1.22547	-0.257742	-2.13213	-0.79718	-1.4679
Unigene19906	--	--	0	-1.0939	-3.09695	-2.46156	-1.24748	0.103629
Unigene33807	--	--	0	-2.12524	-3.27381	-1.6193	-1.73802	0.324451
Unigene42439	--	--	0	-0.397453	-2.24672	-1.24672	-1.39111	-0.353637
Unigene38309	--	--	0	-1.5288	-2.92909	-2.18543	-1.01106	0.229611
Unigene34771	--	--	0	-1.58854	-1.26789	-1.87776	-1.86438	-1.38703
Unigene44912	--	--	0	-1.7866	-2.80735	-1.57603	-1.11498	0.315342
Unigene21490	--	--	0	-1.90873	-1.71512	-1.92201	-0.377661	-0.330392
Unigene8341	--	--	0	-0.738516	-1.75935	-1.30039	-0.908441	-0.40731
Unigene25402	--	--	0	-0.626797	-2.58457	-1.72586	-0.203199	0.434489
Unigene37215	--	--	0	-3.12072	-2.08774	-1.62647	-0.611323	0.334079
Unigene11327	--	--	0	0.280245	-3.8452	-2.82576	-1.49229	-2.70668
Unigene48837	--	--	0	-1.56911	-1.07358	-2.74496	-1.49422	-1.85599
Unigene28448	--	--	0	-0.484512	-2.79658	-0.634059	-0.462556	0.221738
Unigene28455	--	--	0	-0.958054	-1.92982	-1.5232	-0.4512	0.369565
Unigene39782	--	--	0	-0.492212	-4.23458	-3.16419	-0.357652	0.178204
Unigene39164	--	--	0	-2.7349	-2.17769	-1.37233	-2.17769	-0.555847
Unigene37554	--	--	0	0.312335	-3.44057	-1.66074	0.594306	0.688929
Unigene45916	--	--	0	-1.79737	-3.088	-2.26976	-2.40107	-4.33365
Unigene39914	--	--	0	-1.31745	-1.7921	-1.84283	-1.24892	-1.04966
Unigene24154	--	--	0	-1.58675	-1.5401	-1.43672	-1.50423	-0.986816
Unigene13187	--	--	0	-0.720794	-3.32891	-1.03814	-0.83054	-0.198431
Unigene46992	--	--	0	-1.70128	-1.16125	-1.23022	-0.827401	-0.382398
Unigene46046	--	--	0	-1.93762	-1.65559	-1.13439	-0.971014	-1.08104
Unigene45720	--	--	0	-0.632443	-1.46721	-2.11571	-1.85142	-0.437166
Unigene24032	--	--	0	-0.609999	-2.10809	-1.0552	-0.610529	-0.358757
Unigene39107	--	--	0	-0.753896	-2.68966	-1.40354	-1.62149	-0.0709665
Unigene17492	--	--	0	-0.599572	-2.93256	-3.46307	-3.54553	-2.56691
Unigene24164	--	--	0	-1.51664	-1.05661	-0.741027	-3.33492	-2.24205
Unigene31667	--	--	0	-1.86434	-2.22598	-2.11051	0.0201779	-0.0982982
Unigene19706	--	--	0	-1.21351	-1.81928	-1.31575	-0.684321	-1.14296
Unigene42477	--	--	0	-0.122857	-2.95575	-1.88536	-0.442677	-0.0187163
Unigene9998	--	--	0	-1.3689	-1.41734	-1.65305	-0.493858	-0.928985
Unigene15242	--	--	0	-1.59775	-1.00182	-1.29133	-0.364391	-1.76081
Unigene27361	--	--	0	-8.10852	-0.30117	-1.61667	-0.841738	-1.23816
Unigene7398	--	--	0	-0.155031	-2.31699	-2.58447	-1.30349	-1.3381
Unigene721	--	--	0	-1.85062	-0.974005	-1.80408	-1.15931	-1.47302
Unigene44756	--	--	0	-1.57982	-1.98082	-2.0999	-1.17492	-1.00258
Unigene44863	--	--	0	-0.413844	-1.90575	-2.38402	-0.73603	0.15667
Unigene22341	--	--	0	-1.31197	-3.01563	-2.67113	-1.66173	-0.91171
Unigene49482	--	--	0	-2.67518	-1.29145	-0.963208	-0.725854	-0.598333
Unigene32023	--	--	0	-1.49111	-2.50644	-0.971729	-1.31505	-0.433426
Unigene13533	--	--	0	-2.69358	-1.53497	-1.54267	-0.842126	-0.559986
Unigene19229	--	--	0	-1.194	-4.09467	-1.59845	-0.306729	-1.45432
Unigene8505	--	--	0	-1.04078	-2.24672	-1.11548	-2.00806	-0.938599
Unigene21271	--	--	0	0.390206	-3.10729	-8.19476	-1.28787	-0.223213
Unigene37614	--	--	0	-1.55367	-1.13577	-1.48534	-1.69665	0.565913
Unigene30674	--	--	0	-1.09923	-2.00793	-2.66411	-1.35376	-0.80883
Unigene21737	--	--	0	-1.34145	-1.90332	-1.5952	-1.12127	-0.0456062
Unigene9130	--	--	0	-0.507014	-1.71737	-0.770338	-0.509916	-2.82171
Unigene55478	--	--	0	-0.982994	-0.781142	-1.77138	-2.19872	-2.62936
Unigene3500	--	--	0	-0.815917	-1.75991	-3.23095	-1.26748	-2.01545
Unigene30131	--	--	0	0.225865	-3.05644	-1.7315	-0.0870172	0.406153
Unigene37439	--	--	0	0.383688	-1.95487	-0.723545	-1.05777	-3.41954
Unigene6576	--	--	0	-1.04863	-2.07358	-2.32992	-3.41238	-2.43376
Unigene21699	--	--	0	-1.45396	-1.47286	-1.47668	-0.940887	-1.12006
Unigene20814	--	--	0	-0.0248319	-3.49432	-1.5654	-1.00988	0.153971
Unigene24411	--	--	0	-1.23761	-3.25652	-3.06768	-0.257469	0.636348
Unigene24584	--	--	0	-1.42796	-1.8728	-0.90056	-2.18105	-1.9619
Unigene31402	--	--	0	-0.567322	-4.06482	-2.3974	-0.300536	0.432678
Unigene19270	--	--	0	-1.10852	-2.99305	-2.20163	-1.27563	-0.169925
Unigene20908	--	--	0	0.235149	-1.464	-2.39841	-2.08936	-0.305302
Unigene47489	--	--	0	-1.27922	-3.77672	-0.446334	0.818808	1.78327
Unigene32058	--	--	0	-1.35526	-4.24603	-1.81084	-0.564204	-0.805297
Unigene51658	--	--	0	-0.939814	-2.34556	-1.77138	-0.274101	1.29726
Unigene15502	--	--	0	-0.719646	-3.00419	-1.8011	-0.942613	-3.7866
