# Supplementary material for: Transcriptome Analysis of Salicornia europaea under Saline Conditions Revealed the Adaptive Primary Metabolic Pathways as Early Events to Facilitate Salt Adaptation
Source: PLoS One. 2013 Nov 12;8(11):e80595. doi: 10.1371/journal.pone.0080595 (PMC3827210; doi:10.1371/journal.pone.0080595)
Supplement: Table S11 — k-means clustering of the DEGs in S. europaea shoot treated for different time intervals with NaCl. The DEGs and their MapMan annotations in the six clusters were respectively shown. (XLS) [file pone.0080595.s012.xls]

## Sheet: Shoot cluster 1
Table S11. k-means clustering of the DEGs in S. europaea shoot treated for different time intervals with NaCl. The DEGs and their MapMan annotations in the six clusters were respectively shown.
Gene_ID	MapMan BinCode	MapMan BinName	0hS	0h-Svs3h-S	0h-Svs12h-S	0h-Svs24h-S	0h-Svs3d-S	0h-Svs7d-S
Unigene19104	1.1.5.2	PS.lightreaction.other electron carrier (ox/red).ferredoxin	0	-0.465381	-7.92481	0.0975553	-1.51542	-0.104634
Unigene47007	10.2.1	cell wall.cellulose synthesis.cellulose synthase	0	-1.89308	-8.02237	-0.103505	-2.34994	-2.32193
Unigene38203	10.5.2	cell wall.cell wall proteins.proline rich proteins	0	-0.785261	-7.92481	-1.00595	-0.50696	-0.481869
Unigene53987	11.8	lipid metabolism.'exotics' (steroids, squalene etc)	0	-0.150976	-8.2854	0.686141	0.563221	-3.15612
Unigene5310	11.8	lipid metabolism.'exotics' (steroids, squalene etc)	0	-0.874469	-8.81698	-0.243336	-2.14456	-2.37404
Unigene51343	13.1.1.3.1	amino acid metabolism.synthesis.central amino acid metabolism.alanine.alanine aminotransferase	0	-1.19689	-7.92481	-0.816288	-0.130397	-0.481869
Unigene48103	15.1	metal handling.acquisition	0	-1.56658	-8.87036	-2.76184	-1.97555	-8.87036
Unigene6531	16.1	secondary metabolism.isoprenoids	0	-1.76044	-10.0688	-0.432154	0.232718	-1.36487
Unigene46133	16.8.3.2	secondary metabolism.flavonoids.dihydroflavonols.flavanone 3-dioxygenase	0	-2.19689	-7.92481	-0.63941	-1.02999	-1.79553
Unigene45343	17.7.1.10	hormone metabolism.jasmonate.synthesis-degradation.jasmonate-O-methyltransferase	0	-2.19689	-7.92481	-2.22437	-0.83735	-7.92481
Unigene40527	18.3.2	Co-factor and vitamine metabolism.riboflavin.riboflavin synthase	0	-0.221324	-7.81378	-0.113341	0.448314	-0.69484
Unigene35666	20.2.1	stress.abiotic.heat	0	-0.769487	-8.36194	1.65765	1.93955	-2.6615
Unigene15740	20.2.99	stress.abiotic.unspecified	0	-0.562936	-8.02237	-0.321928	-1.61298	-1.32193
Unigene56737	23.2	nucleotide metabolism.degradation	0	-1.75793	-8.70044	-1.78158	-0.799573	-0.334118
Unigene50138	26.10	misc.cytochrome P450	0	-0.505819	-8.64024	0.117978	-0.37815	-1.93981
Unigene44046	26.10	misc.cytochrome P450	0	-2.29445	-8.02237	-2.32193	-0.227952	-1.89308
Unigene54495	26.22	misc.short chain dehydrogenase/reductase (SDR)	0	-1.36292	-9.20212	-0.443901	-0.0651327	-2.08318
Unigene49673	26.24	misc.GCN5-related N-acetyltransferase	0	-0.690316	-9.47168	-0.228501	-1.20958	-2.18627
Unigene16342	26.3	misc.gluco-, galacto- and mannosidases	0	-1.4634	-4.4634	-3.06485	-4.42033	-3.80735
Unigene34937	26.7	misc.oxidases - copper, flavone etc.	0	-1.89308	-8.02237	-0.103505	-0.227952	-0.315009
Unigene3912	26.8	misc.nitrilases, *nitrile lyases, berberine bridge enzymes, reticuline oxidases, troponine reductases	0	-0.446198	-8.2854	-1	0.509014	-0.36059
Unigene38143	26.8	misc.nitrilases, *nitrile lyases, berberine bridge enzymes, reticuline oxidases, troponine reductases	0	-0.564303	-8.2854	0.351222	-0.730813	-1.84246
Unigene11836	26.9	misc.glutathione S transferases	0	-1.63113	-8.57365	-0.759866	-1.01906	-8.57365
Unigene43691	28.2	DNA.repair	0	-2.18081	-3.59585	-0.826464	-0.739378	-8.64024
Unigene47560	29.5.11.4.2	protein.degradation.ubiquitin.E3.RING	0	-2.6845	-7.81378	-0.705257	-2.14136	-1.6845
Unigene16913	29.5.11.4.3.2	protein.degradation.ubiquitin.E3.SCF.FBOX	0	-0.645849	-5.07977	-1.00154	-0.420014	-2.08849
Unigene51649	29.8	protein assembly and cofactor ligation	0	-1.6845	-7.81378	-1.11334	-0.546995	-1.6845
Unigene50615	30.2.5	signalling.receptor kinases.leucine rich repeat V	0	-1.95715	-10.1812	0.217591	0.0608309	-2.89575
Unigene28321	30.7	signalling.14-3-3 proteins	0	-0.183164	-8.02237	0.844911	0.39126	-2.89308
Unigene13544	31.3	cell.cycle	0	-1.26206	-8.20457	-0.090829	-2.11711	-2.50413
Unigene48834	31.3	cell.cycle	0	-1.29445	-8.02237	-1.1035	-0.604515	-1.89308
Unigene11085	34.13	transport.peptides and oligopeptides	0	0.017702	-7.92481	-0.111031	-1.83735	-1.22437
Unigene36899	34.13	transport.peptides and oligopeptides	0	-0.90614	-5.67071	-0.64767	0.577218	-3.13768
Unigene249	34.15	transport.potassium	0	-0.465381	-7.92481	-0.490184	-1.02999	-0.104634
Unigene48959	34.16	transport.ABC transporters and multidrug resistance systems	0	-0.846017	-9.50779	-0.264621	-0.713379	-1.80044
Unigene35142	34.16	transport.ABC transporters and multidrug resistance systems	0	-1.14585	-8.2854	-1.84246	-0.192645	-8.2854
Unigene17455	34.16	transport.ABC transporters and multidrug resistance systems	0	-2.23266	-8.36194	-0.792088	0.121872	-2.6615
Unigene9426	34.19.1	transport.Major Intrinsic Proteins.PIP	0	-0.869488	-10.5906	-1.47684	-1.17696	-1.47165
Unigene54194	34.7	transport.phosphate	0	-1.46538	-7.92481	-0.354957	0.0751875	-0.805871
Unigene45666	34.9	transport.metabolite transporters at the mitochondrial membrane	0	-1.65431	-9.11374	-1.29996	-0.773892	-2.183
Unigene55883	35.1	not assigned.no ontology	0	-0.439221	-8.57365	0.12332	-1.30686	-0.866288
Unigene45377	35.1	not assigned.no ontology	0	-0.458527	-9.63844	-1.35767	-2.37165	-1.27211
Unigene3368	35.1	not assigned.no ontology	0	-0.882816	-8.02237	-1.32193	-2.9349	-8.02237
Unigene13138	35.1	not assigned.no ontology	0	-1.42128	-9.72962	-1.61588	-1.11491	-2.79888
Unigene55318	35.1	not assigned.no ontology	0	-1.79553	-7.92481	-0.816288	-1.25239	-7.92481
Unigene41752	35.1	not assigned.no ontology	0	-0.56528	-8.50779	-2.39927	-1.42033	-2.06485
Unigene234	35.1	not assigned.no ontology	0	-0.98119	-8.57365	-1.46512	-0.233797	-8.57365
Unigene16229	35.2	not assigned.unknown	0	0.736966	-7.92481	-0.490184	-1.02999	-1.48187
Unigene51140	35.2	not assigned.unknown	0	0.0206842	-8.11374	0.459905	0.370074	-0.536313
Unigene4841	35.2	not assigned.unknown	0	-0.562936	-8.02237	-0.208587	-0.604515	0.00553818
Unigene8614	35.2	not assigned.unknown	0	-1.04617	-9.57365	-0.815424	-2.01906	-2.87321
Unigene9468	35.2	not assigned.unknown	0	-1.08586	-7.81378	-1.11334	-0.134301	-0.69484
Unigene57060	35.2	not assigned.unknown	0	-1.4341	-8.57365	-0.139019	-1.15579	0.588744
Unigene52608	35.2	not assigned.unknown	0	-1.46538	-7.92481	-0.490184	-1.25239	-2.22437
Unigene44762	35.2	not assigned.unknown	0	-2.01224	-9.47168	-0.774708	-1.57081	-0.397534
Unigene54402	35.2	not assigned.unknown	0	-2.23266	-8.36194	-1.6615	-2.27448	-0.784515
Unigene35125	--	--	0	-1.22199	-4.98328	-1.53064	-1.63322	-1.48072
Unigene14000	--	--	0	1.98481	-7.57743	-7.57743	-2.48997	0.450477
Unigene17780	--	--	0	0.299834	-8.36194	-0.248202	0.372766	-3.23266
Unigene41568	--	--	0	0.0211853	-9.40088	0.922175	0.30648	-0.757023
Unigene9418	--	--	0	-0.0701448	-8.20457	0.299255	-1.11711	-1.08563
Unigene45134	--	--	0	-0.0897059	-11.7731	0.101458	0.00575927	-1.40572
Unigene23462	--	--	0	-0.171228	-8.11374	-1.19488	-1.21892	-1.4133
Unigene40868	--	--	0	-0.241008	-7.70044	0	1.88452	-0.123011
Unigene17154	--	--	0	-0.332355	-7.92481	-1.22437	-2.25239	-0.104634
Unigene30256	--	--	0	-0.394398	-8.43879	0.580799	-0.438792	-0.995848
Unigene3377	--	--	0	-0.56528	-8.50779	-2.06485	0.0429521	-0.582982
Unigene29239	--	--	0	-0.839988	-8.97441	-1.68901	-0.881657	-2.84513
Unigene3720	--	--	0	-0.882816	-8.02237	-0.452512	-0.227952	0.182203
Unigene26320	--	--	0	-1.08586	-7.81378	0.385891	0.278976	-0.528379
Unigene39855	--	--	0	-1.08586	-7.81378	-1.70526	-1.40439	-7.81378
Unigene34803	--	--	0	-1.35435	-7.81378	0.105082	0.186219	-1.6845
Unigene4720	--	--	0	-1.35435	-7.81378	-1.37084	-1.40439	-2.11334
Unigene46930	--	--	0	-1.65431	-8.11374	-0.299961	-3.02628	-1.98446
Unigene34447	--	--	0	-1.67063	-8.97441	-0.693644	0.402796	-2.53147
Unigene35319	--	--	0	-2.15612	-8.2854	-8.2854	-8.2854	-8.2854
Unigene43453	--	--	0	-2.63402	-8.36194	-8.36194	-8.36194	-8.36194
Unigene13087	--	--	0	-2.6845	-7.81378	-0.113341	-1.40439	-1.6845
Unigene8307	--	--	0	-2.6845	-7.81378	-1.11334	-1.40439	-1.6845
Unigene44576	--	--	0	-2.89308	-8.02237	-0.208587	-0.0223678	-2.32193
Unigene44117	--	--	0	-7.92481	-7.92481	-7.92481	-7.92481	-7.92481
Unigene49602	--	--	0	-0.780239	-6.78856	0.117373	-0.106263	-0.588883
Unigene20814	--	--	0	-1.81571	-8.75822	0.261368	0.334534	-3.05778
Unigene24411	--	--	0	-1.92786	-6.3016	0.549498	-0.156408	-2.05935
Unigene35919	--	--	0	-2.18081	-8.64024	-0.526503	0.154171	-8.64024
Unigene19270	--	--	0	-2.29445	-8.02237	0.481458	-0.342888	-2.89308
Unigene32058	--	--	0	-2.61002	-4.69441	0.0325259	-0.421991	-3.36209
Unigene51658	--	--	0	-2.68162	-3.74981	-3.88986	-4.46312	-4.99276
Unigene15502	--	--	0	-2.78229	-9.92184	0.959273	-0.402205	-1.63182
Unigene28913	--	--	0	-3.14244	-9.87036	-1.00309	-2.31578	-2.16301

## Sheet: Shoot cluster 2
Gene_ID	MapMan BinCode	MapMan BinName	0hS	0h-Svs3h-S	0h-Svs12h-S	0h-Svs24h-S	0h-Svs3d-S	0h-Svs7d-S
Unigene31719	29.1.3	protein.aa activation.threonine-tRNA ligase	0	7.59246	9.14466	6.91886	7.55459	7.11894
Unigene44550	29.2.1.1.2.51	protein.synthesis.ribosomal protein.prokaryotic.mitochondrion.L51/S25/CI-B8	0	6.12928	7.96578	7.10852	7.90087	6.44294
Unigene18657	29.2.1.2.2.35	protein.synthesis.ribosomal protein.eukaryotic.60S subunit.L35	0	7.59246	10.3783	9.06609	6.08746	7.11894
Unigene16082	29.4	protein.postranslational modification	0	7.7211	8.5812	8.69697	7.55459	6.70044
Unigene52848	29.4	protein.postranslational modification	0	5.72792	8.44708	5.12928	5.67243	5.12928
Unigene16421	29.5.11.4.1	protein.degradation.ubiquitin.E3.HECT	0	7.45943	7.96578	7.43463	8.09276	6.44294
Unigene55662	29.5.11.4.3.2	protein.degradation.ubiquitin.E3.SCF.FBOX	0	7.30378	8.64024	6.10852	6.40939	6.12928
Unigene54257	29.5.11.4.3.2	protein.degradation.ubiquitin.E3.SCF.FBOX	0	6.94251	8.22882	6.10852	5.08746	6.44294
Unigene28169	30.1.1	signalling.in sugar and nutrient physiology	0	7.45943	7.05528	6.44294	8	7.44294
Unigene55308	31.1	cell.organisation	0	6.12928	5.64386	8.36194	8.17991	6.44294
Unigene56982	33.99	development.unspecified	0	6.72792	8.14466	5.12928	5.67243	5.12928
Unigene50928	33.99	development.unspecified	0	6.45943	7.86419	6.91886	5.08746	6.44294
Unigene51750	35.1	not assigned.no ontology	0	7.94251	8.81057	6.44294	6.89482	5.12928
Unigene3426	35.1	not assigned.no ontology	0	6.72792	7.22882	8.02237	7.41785	5.70044
Unigene34403	35.1	not assigned.no ontology	0	6.45943	8.14466	6.44294	6.08746	6.12928
Unigene50885	35.1	not assigned.no ontology	0	6.45943	7.86419	6.91886	5.08746	5.70044
Unigene40081	35.2	not assigned.unknown	0	8.04439	7.64386	7.2854	5.08746	6.12928
Unigene56076	35.2	not assigned.unknown	0	7.7211	7.86419	5.12928	6.08746	7.70736
Unigene5218	35.2	not assigned.unknown	0	6.72792	8.44708	5.12928	5.67243	5.12928
Unigene19476	35.2	not assigned.unknown	0	6.45943	7.86419	7.70044	6.67243	7.2854
Unigene54881	35.2	not assigned.unknown	0	6.45943	7.96578	7.2854	5.67243	6.12928
Unigene11628	35.2	not assigned.unknown	0	6.12928	8.14466	5.70044	6.08746	5.70044
Unigene156	35.2	not assigned.unknown	0	5.12928	8.44708	5.12928	6.89482	5.12928
Unigene46601	--	--	0	7.59246	7.96578	6.70044	6.08746	8.57743
Unigene27785	--	--	0	7.59246	7.22882	8.11374	7.55459	7.82018
Unigene5091	--	--	0	7.45943	9.01123	7.2854	7.41785	7.92481
Unigene8110	--	--	0	7.13955	7.96578	7.10852	8.41363	8.02791
Unigene6573	--	--	0	6.72792	7.86419	5.70044	5.08746	7.2854
Unigene37691	--	--	0	6.72792	8.05528	5.70044	6.08746	6.12928
Unigene36937	--	--	0	6.72792	7.96578	6.44294	6.89482	5.12928
Unigene38512	--	--	0	6.45943	6.64386	7.56986	8.26209	7.2854
Unigene44080	--	--	0	6.45943	7.86419	6.10852	6.89482	7.2854
Unigene4809	--	--	0	6.12928	8.22882	7.2854	6.40939	5.70044

## Sheet: Shoot cluster 3
Gene_ID	MapMan BinCode	MapMan BinName	0hS	0h-Svs3h-S	0h-Svs12h-S	0h-Svs24h-S	0h-Svs3d-S	0h-Svs7d-S
Unigene36103	1.1.1.1	PS.lightreaction.photosystem II.LHC-II	0	0.250422	-2.69302	-0.131355	0.117132	-0.0354778
Unigene31610	1.1.1.2	PS.lightreaction.photosystem II.PSII polypeptide subunits	0	-0.141798	-1.08281	-0.0611463	-0.388459	-0.888835
Unigene35973	1.1.1.2	PS.lightreaction.photosystem II.PSII polypeptide subunits	0	-2.37535	-1.74783	-2.25523	-2.75906	-3.0517
Unigene21262	1.1.2.2	PS.lightreaction.photosystem I.PSI polypeptide subunits	0	-1.3469	-2.15092	-0.0410922	-1.32418	-0.523281
Unigene47210	1.1.30	PS.lightreaction.state transition	0	-0.562026	-3.22651	-0.00308598	0.0305021	-1.58496
Unigene32829	1.1.40	PS.lightreaction.cyclic electron flow-chlororespiration	0	0.0978842	-3.25809	0.0377632	0.440691	-1.39937
Unigene33773	1.1.5.2	PS.lightreaction.other electron carrier (ox/red).ferredoxin	0	-0.228923	-2.85849	-0.640562	-0.998178	-0.215454
Unigene6778	1.3.2	PS.calvin cyle.rubisco small subunit	0	-0.909173	-3.15206	-0.464209	-0.505403	-0.254292
Unigene25673	1.3.4	PS.calvin cyle.GAP	0	-0.438765	-2.65825	-0.126175	0.0781042	-1.68906
Unigene45984	1.3.4	PS.calvin cyle.GAP	0	-0.598426	-1.52029	-0.716207	-0.125013	-1.03579
Unigene4517	1.3.6	PS.calvin cyle.aldolase	0	-0.0581749	-1.07152	-0.137654	-0.116353	-0.88262
Unigene704	1.3.7	PS.calvin cyle.FBPase	0	-0.262021	-1.4787	-1.1769	-0.619379	-0.641237
Unigene22	1.3.7	PS.calvin cyle.FBPase	0	-0.680884	-3.26103	-0.494081	-0.374804	-1.12353
Unigene38366	1.3.9	PS.calvin cyle.seduheptulose bisphosphatase	0	0.643155	-2.01227	0.419018	0.77177	1.06848
Unigene54615	10.1.6	cell wall.precursor synthesis.GAE	0	-0.600661	-2.38143	-0.153623	0.179837	0.0390219
Unigene52995	10.1.7	cell wall.precursor synthesis.GMD	0	-2.30185	-1.1437	-0.577252	-0.37092	-0.343497
Unigene16507	10.2	cell wall.cellulose synthesis	0	-0.780145	-2.03453	-0.78249	0.0357238	-0.860884
Unigene10036	10.2	cell wall.cellulose synthesis	0	-1.08264	-3.87745	-0.808099	-0.581991	-0.101662
Unigene25304	10.2.1	cell wall.cellulose synthesis.cellulose synthase	0	-1.9274	-4.44696	0.0948855	-0.840474	-3.3406
Unigene53451	10.6.3	cell wall.degradation.pectate lyases and polygalacturonases	0	-0.623797	-2.69213	-0.396279	-1.07874	-1.18079
Unigene45569	10.6.3	cell wall.degradation.pectate lyases and polygalacturonases	0	-1.21191	-0.857981	-2.12379	0.134195	-0.351406
Unigene9053	10.7	cell wall.modification	0	-1.25188	-1.16241	1.129	-0.0481673	-0.393664
Unigene49847	10.7	cell wall.modification	0	-1.4369	-2.14144	-0.390521	0.00302452	-2.3189
Unigene43058	10.8.1	cell wall.pectin*esterases.PME	0	-2.07985	-1.64299	-2.73697	-1.68252	-1.31846
Unigene15977	10.8.2	cell wall.pectin*esterases.acetyl esterase	0	-0.362372	-1.38212	0.0900717	1.12547	-0.121501
Unigene56154	11.1.2	lipid metabolism.FA synthesis and FA elongation.Acetyl CoA Transacylase	0	-0.408512	-1.07741	-0.228641	0.0875168	-0.788996
Unigene56270	11.1.7	lipid metabolism.FA synthesis and FA elongation.ACP thioesterase	0	-0.649952	-1.41196	-0.227832	-0.566579	-0.868983
Unigene14609	11.1.8	lipid metabolism.FA synthesis and FA elongation.acyl coa ligase	0	-0.749457	-1.0746	-0.490986	-0.684977	-2.04667
Unigene50919	11.10.3	lipid metabolism.glycolipid synthesis.UDP-sulfoquinovose synthase	0	-0.623695	-1.81694	-0.409135	-0.398301	-0.755741
Unigene48989	11.3.2	lipid metabolism.Phospholipid synthesis.choline kinase	0	-1.4942	-4.39232	-0.863064	-0.256802	-1.61653
Unigene12507	11.8	lipid metabolism.'exotics' (steroids, squalene etc)	0	-1.24101	-3.95628	-1.3254	-0.285966	-0.948226
Unigene42125	11.8	lipid metabolism.'exotics' (steroids, squalene etc)	0	0.75318	-0.753006	1.22517	0.7458	-1.84871
Unigene11806	11.8	lipid metabolism.'exotics' (steroids, squalene etc)	0	-1.80735	-2.88583	-0.488825	-1.03684	-1.61683
Unigene55548	11.8.1	lipid metabolism.'exotics' (steroids, squalene etc).sphingolipids	0	-0.564663	-1.30812	-0.928777	-0.10131	0.380308
Unigene43056	11.8.10	lipid metabolism.'exotics' (steroids, squalene etc).phosphatidylcholinesterol O-acyltransferase	0	-0.585613	-2.14926	-0.194691	-0.0912893	-0.952652
Unigene54491	11.9.2.1	lipid metabolism.lipid degradation.lipases.triacylglycerol lipase	0	-0.114216	-1.71567	0.669527	0.839981	-3.44436
Unigene16604	11.9.3.3	lipid metabolism.lipid degradation.lysophospholipases.glycerophosphodiester phosphodiesterase	0	-1.48102	-1.82708	-0.628477	-1.10937	-9.20212
Unigene49077	11.9.4.3	lipid metabolism.lipid degradation.beta-oxidation.enoyl CoA hydratase	0	-0.48666	-0.423281	0.149226	-0.194408	-3.74108
Unigene36779	12.1.1	N-metabolism.nitrate metabolism.NR	0	-1.22239	-3.31755	0.274681	-0.361944	-1.243
Unigene38879	12.2.1.1	N-metabolism.ammonia metabolism.glutamate synthase.ferredoxin dependent	0	-1.21271	-2.57873	-2.73627	-2.34925	-1.40881
Unigene51014	13.1.1.2.1	amino acid metabolism.synthesis.central amino acid metabolism.aspartate.aspartate aminotransferase	0	-1.58928	-1.21476	-0.336355	-0.489164	-2.1528
Unigene53409	13.1.1.2.1	amino acid metabolism.synthesis.central amino acid metabolism.aspartate.aspartate aminotransferase	0	-0.116844	-1.45943	-0.725243	-1.02288	-0.99748
Unigene24720	13.1.1.3.1	amino acid metabolism.synthesis.central amino acid metabolism.alanine.alanine aminotransferase	0	-1.99288	-3.07404	-0.00158712	-0.432325	-1.62192
Unigene51381	13.1.2.3	amino acid metabolism.synthesis.glutamate family.arginine	0	-0.490986	-1.14479	-0.0192619	-0.465664	-0.684977
Unigene49616	13.1.3.4.13	amino acid metabolism.synthesis.aspartate family.methionine.methionine S-methyltransferase	0	-0.503112	-0.436099	-0.532346	0.0572863	-1.6778
Unigene54574	13.1.3.5.3	amino acid metabolism.synthesis.aspartate family.lysine.LL-diaminopimelic acid aminotransferase	0	-0.92785	-3.82597	0.491579	0.129635	-1.42742
Unigene25481	13.1.5.3.1	amino acid metabolism.synthesis.serine-glycine-cysteine group.cysteine.OASTL	0	-0.149266	-0.815082	-0.756623	-1.07595	-3.74108
Unigene55304	13.1.6.1.6	amino acid metabolism.synthesis.aromatic aa.chorismate.5-enolpyruvylshikimate-3-phosphate synthase	0	-0.815709	-1.11437	-0.644481	-0.0822662	-3.62894
Unigene55260	13.1.6.2.1	amino acid metabolism.synthesis.aromatic aa.phenylalanine and tyrosine.chorismate mutase	0	-0.752238	-1.20211	-1.20573	-1.10764	-1.63778
Unigene471	13.1.6.3.1	amino acid metabolism.synthesis.aromatic aa.phenylalanine.arogenate dehydratase / prephenate dehydratase	0	-0.616914	-0.632846	0.0241057	0.379119	-1.16326
Unigene51334	13.2.5.2	amino acid metabolism.degradation.serine-glycine-cysteine group.glycine	0	0	-1.35982	0.0392675	0.526705	-1.71225
Unigene29931	13.2.5.2	amino acid metabolism.degradation.serine-glycine-cysteine group.glycine	0	-0.885377	-1.87771	-0.660424	-1.47162	-0.477403
Unigene15542	13.2.6.2	amino acid metabolism.degradation.aromatic aa.tyrosine	0	-0.605867	-3.2219	-0.517727	0.000867041	-0.514715
Unigene55571	14.1	S-assimilation.APS	0	-0.935135	-2.14926	-0.609232	-0.631228	-2.08714
Unigene52957	15.2	metal handling.binding, chelation and storage	0	-0.475943	-0.708827	-0.428481	-0.205231	-1.27968
Unigene50172	15.2	metal handling.binding, chelation and storage	0	-0.321928	-1.22829	-0.383146	-0.347388	-0.415318
Unigene56961	15.2	metal handling.binding, chelation and storage	0	-0.867326	-0.672845	-0.746395	-0.748649	-1.4274
Unigene56112	16.1.1.1	secondary metabolism.isoprenoids.non-mevalonate pathway.DXS	0	-0.274175	-2.48954	-0.849848	-0.902658	-2.01238
Unigene55777	16.1.1.10	secondary metabolism.isoprenoids.non-mevalonate pathway.geranylgeranyl pyrophosphate synthase	0	-0.720464	-1.05304	-0.719051	-1.54907	-1.55159
Unigene49689	16.1.1.6	secondary metabolism.isoprenoids.non-mevalonate pathway.HDS	0	-0.31755	-2.71809	-0.3904	-0.878128	-1.243
Unigene40899	16.1.1.7	secondary metabolism.isoprenoids.non-mevalonate pathway.HDR	0	-0.886231	-2.23229	-1.90689	-0.706464	-1.78715
Unigene54298	16.1.2.3	secondary metabolism.isoprenoids.mevalonate pathway.HMG-CoA reductase	0	-2.02032	-3.09378	-0.401648	-1.06711	-2.45943
Unigene51089	16.1.2.6	secondary metabolism.isoprenoids.mevalonate pathway.mevalonate diphosphate decarboxylase	0	-1.85872	-3.12274	-0.0577063	1.02779	-5.19549
Unigene43685	16.1.2.7	secondary metabolism.isoprenoids.mevalonate pathway.isopentenyl pyrophosphate:dimethyllallyl pyrophosphate isomerase	0	-0.796704	-1.17952	-0.30459	-1.23142	-2.20524
Unigene18191	16.1.2.9	secondary metabolism.isoprenoids.mevalonate pathway.farnesyl pyrophosphate synthetase	0	-2.00585	-3.57333	-0.705193	-0.811376	-2.50542
Unigene10476	16.1.4	secondary metabolism.isoprenoids.carotenoids	0	-0.497099	-1.39441	-1.29213	-0.765168	0.0749952
Unigene16258	16.1.4	secondary metabolism.isoprenoids.carotenoids	0	-0.623624	-1.31962	-0.648778	-2.19794	-1.2575
Unigene50134	16.1.4.1	secondary metabolism.isoprenoids.carotenoids.phytoene synthase	0	-0.751164	-1.1775	0.247767	-0.962421	-0.533479
Unigene55278	16.1.4.21	secondary metabolism.isoprenoids.carotenoids.violaxanthin de-epoxidase	0	-0.345446	-0.593601	-0.538352	-0.356431	-1.46123
Unigene54182	16.1.5	secondary metabolism.isoprenoids.terpenoids	0	-0.407262	-0.952809	-0.908973	-0.48892	-1.08113
Unigene51556	16.1.5	secondary metabolism.isoprenoids.terpenoids	0	-0.43003	-2.35556	-0.194198	-0.350657	-0.4324
Unigene54896	16.10	secondary metabolism.simple phenols	0	-0.507159	-1.12544	0.0141211	0.688089	-0.783431
Unigene52847	16.2.1.3	secondary metabolism.phenylpropanoids.lignin biosynthesis.4CL	0	-2.42584	-1.08938	-0.157868	-0.209984	-2.28668
Unigene52318	16.4.1	secondary metabolism.N misc.alkaloid-like	0	0.0260949	-1.22959	0.0161344	0.290957	0.291391
Unigene45961	16.4.1	secondary metabolism.N misc.alkaloid-like	0	-0.000635689	-2.8447	0.96168	0.494703	-0.287778
Unigene38530	16.5.99.1	secondary metabolism.sulfur-containing.misc.alliinase	0	-0.977974	-2.16439	-1.91384	0.39126	-1.09756
Unigene9078	16.8.1	secondary metabolism.flavonoids.anthocyanins	0	-0.755581	-0.265811	-1.66042	-0.720872	-1.57942
Unigene8946	16.8.2.1	secondary metabolism.flavonoids.chalcones.naringenin-chalcone synthase	0	-2.02032	-2.10459	0.50724	1.29031	-0.648119
Unigene19037	16.8.3.2	secondary metabolism.flavonoids.dihydroflavonols.flavanone 3-dioxygenase	0	-0.806877	-2.04272	-0.8305	0.206451	-0.825405
Unigene37727	17.1.1.1.1	hormone metabolism.abscisic acid.synthesis-degradation.synthesis.zeaxanthin epoxidase	0	-0.316735	-1.84246	-2.2575	-3.61298	-2.2575
Unigene12600	17.1.1.1.10	hormone metabolism.abscisic acid.synthesis-degradation.synthesis.9-cis-epoxycarotenoid dioxygenase	0	1.11035	-3.94928	-0.679531	-0.689961	-0.350776
Unigene14482	17.1.1.1.11	hormone metabolism.abscisic acid.synthesis-degradation.synthesis.short chain alcohol dehydrogenmase (ABA2)	0	-0.850003	-2.90381	-0.733885	-0.509844	-1.79545
Unigene34517	17.1.1.1.11	hormone metabolism.abscisic acid.synthesis-degradation.synthesis.short chain alcohol dehydrogenmase (ABA2)	0	-0.616722	-1.33727	0.0326794	-0.377679	-0.455463
Unigene39578	17.1.3	hormone metabolism.abscisic acid.induced-regulated-responsive-activated	0	-0.13065	-2.38143	-0.739744	-0.436712	-1.31777
Unigene45148	17.2.1	hormone metabolism.auxin.synthesis-degradation	0	-0.829472	-1.72405	0.182142	-0.205894	-0.564964
Unigene1487	17.2.3	hormone metabolism.auxin.induced-regulated-responsive-activated	0	0.301595	-1.40613	0.182801	0.16011	0.0186931
Unigene55813	17.2.3	hormone metabolism.auxin.induced-regulated-responsive-activated	0	-0.787415	-0.693022	-2.4789	-2.02702	-0.997028
Unigene55227	17.2.3	hormone metabolism.auxin.induced-regulated-responsive-activated	0	-1.01385	-2.01686	-0.249984	-0.221262	-2.73012
Unigene55463	17.3.1.2.2	hormone metabolism.brassinosteroid.synthesis-degradation.sterols.SMT	0	-0.0450962	-1.22107	-0.91935	0.386206	-0.560208
Unigene47436	17.3.1.2.8	hormone metabolism.brassinosteroid.synthesis-degradation.sterols.DWF1	0	-0.0181132	-1.5459	0.397152	-0.394485	-0.620727
Unigene55272	17.3.1.2.99	hormone metabolism.brassinosteroid.synthesis-degradation.sterols.other	0	-2.29445	-1.79355	0.339576	-0.0710831	-2.89308
Unigene38122	17.3.1.2.99	hormone metabolism.brassinosteroid.synthesis-degradation.sterols.other	0	-0.85527	-2.80014	-0.0582748	0.135625	-0.374138
Unigene47264	17.3.2.99	hormone metabolism.brassinosteroid.signal transduction.other	0	-0.421482	-1.07039	-0.815075	-0.314081	-0.0499252
Unigene26108	17.3.3	hormone metabolism.brassinosteroid.induced-regulated-responsive-activated	0	-0.169781	-1.38081	-0.193219	0.733747	-1.26867
Unigene46277	17.5.2	hormone metabolism.ethylene.signal transduction	0	-0.111214	-1.24359	-0.702614	-0.830177	-0.0277095
Unigene27317	17.6.3	hormone metabolism.gibberelin.induced-regulated-responsive-activated	0	-1.04921	-1.91305	0.578869	1.05142	-0.779081
Unigene43269	17.6.3	hormone metabolism.gibberelin.induced-regulated-responsive-activated	0	-1.25411	-1.558	-1.1639	-1.50962	-2.00169
Unigene16374	17.7.1.10	hormone metabolism.jasmonate.synthesis-degradation.jasmonate-O-methyltransferase	0	-0.256541	-3.59585	-0.617877	0.0357121	-8.64024
Unigene35640	17.7.1.2	hormone metabolism.jasmonate.synthesis-degradation.lipoxygenase	0	-0.246514	-1.10295	-0.958785	-0.67341	-0.226682
Unigene33541	17.7.1.2	hormone metabolism.jasmonate.synthesis-degradation.lipoxygenase	0	-0.273331	-1.22503	-1.41925	-1.3174	0.472857
Unigene49802	17.7.1.4	hormone metabolism.jasmonate.synthesis-degradation.allene oxidase cyclase	0	-0.38066	-1.31029	-0.278872	-0.0346852	0.110903
Unigene51393	17.7.1.5	hormone metabolism.jasmonate.synthesis-degradation.12-Oxo-PDA-reductase	0	-0.326726	-0.643278	0.0759319	-0.285877	-1.56397
Unigene56506	17.8.1	hormone metabolism.salicylic acid.synthesis-degradation	0	-1.5029	-3.84896	-0.383224	-0.0440926	-1.85768
Unigene15441	18.3.1	Co-factor and vitamine metabolism.riboflavin.GTP cyclohydrolase II	0	-0.698583	-2.69377	-1.1088	-0.742675	-1.34327
Unigene55847	18.6.1	Co-factor and vitamine metabolism.biotin.biotin synthase	0	-1.14927	-2.49533	-0.847997	-0.0217418	-0.945552
Unigene23901	19.10	tetrapyrrole synthesis.magnesium chelatase	0	-1.25332	-3.93002	-0.693644	-0.0735478	-1.15424
Unigene30498	19.10	tetrapyrrole synthesis.magnesium chelatase	0	-0.210438	-2.2689	0.0551978	-0.676722	-1.81243
Unigene45150	19.10	tetrapyrrole synthesis.magnesium chelatase	0	-0.338887	-3.11515	-0.947095	-0.305804	-1.66798
Unigene37888	19.10	tetrapyrrole synthesis.magnesium chelatase	0	-0.659669	-2.88451	-0.558323	-0.659312	-1.53177
Unigene43155	19.11	tetrapyrrole synthesis.magnesium protoporphyrin IX methyltransferase	0	-0.826328	-2.42199	0.0606873	-0.416426	-0.498997
Unigene54424	19.13	tetrapyrrole synthesis.divinyl chlorophyllide-a 8-vinyl-reductase	0	-0.688922	-1.8324	-0.685003	-0.49204	-2.24398
Unigene30934	19.14	tetrapyrrole synthesis.protochlorophyllide reductase	0	0.286621	-0.928479	0.220126	1.22861	-1.03206
Unigene45744	19.14	tetrapyrrole synthesis.protochlorophyllide reductase	0	-0.203984	-1.44914	-0.936686	-0.0150027	-0.938835
Unigene53557	19.15	tetrapyrrole synthesis.chlorophyll synthase	0	-0.844777	-3.00269	-1.255	-0.888869	-1.49135
Unigene54717	19.16	tetrapyrrole synthesis.chlorophyll b synthase	0	-0.200856	-1.23761	-0.524711	-0.391939	-0.540352
Unigene56281	19.20	tetrapyrrole synthesis.ferrochelatase	0	-0.393772	-0.719928	-1.20697	-0.555278	-0.995722
Unigene16270	19.5	tetrapyrrole synthesis.porphobilinogen deaminase	0	-0.738072	-0.853801	-0.718083	-1.23613	-0.85653
Unigene48749	19.7	tetrapyrrole synthesis.uroporphyrinogen decarboxylase	0	-0.224233	-1.0407	-0.777321	0.217511	-1.04898
Unigene15722	2.1.2.1	major CHO metabolism.synthesis.starch.AGPase	0	-2.29445	-1.64733	-8.02237	-2.9349	-8.02237
Unigene51084	2.1.2.2	major CHO metabolism.synthesis.starch.starch synthase	0	-1.29924	-3.3944	-0.23912	-0.176697	-3.30951
Unigene34563	2.1.2.2	major CHO metabolism.synthesis.starch.starch synthase	0	-0.0923786	-2.87732	1.05792	-0.211592	-1.594
Unigene30733	2.1.2.4	major CHO metabolism.synthesis.starch.debranching	0	-0.660356	-0.610157	-1.32487	-0.78814	-0.913517
Unigene8081	2.2.1.3.1	major CHO metabolism.degradation.sucrose.invertases.neutral	0	-0.0280144	-1.32193	-0.236098	0.0247561	0.418501
Unigene49227	2.2.1.3.3	major CHO metabolism.degradation.sucrose.invertases.vacuolar	0	-0.200825	-1.30044	-0.293424	-0.627945	-0.987681
Unigene53537	2.2.1.4	major CHO metabolism.degradation.sucrose.hexokinase	0	-0.563357	-1.14591	-0.517453	-0.837046	-0.986459
Unigene29110	20	stress	0	-0.301269	-1.37851	1.79141	0.878499	-2.32193
Unigene5597	20.1	stress.biotic	0	-0.857076	-2.2634	0.0286756	0.235008	-0.876885
Unigene19539	20.1	stress.biotic	0	-1.51208	-2.95191	-1.10846	-0.987559	-2.65945
Unigene47438	20.1.7	stress.biotic.PR-proteins	0	-0.294307	-1.47476	0.0977498	0.562982	0.00445506
Unigene54029	20.2.1	stress.abiotic.heat	0	0.0196824	-0.54201	-0.588931	-0.507795	-8.50779
Unigene38803	20.2.1	stress.abiotic.heat	0	0.233369	-3.16905	0.59834	-0.637625	-0.317334
Unigene52868	20.2.1	stress.abiotic.heat	0	0.206606	-2.98191	0.0243284	0.236248	-2.00884
Unigene52416	20.2.1	stress.abiotic.heat	0	-0.950567	-2.32665	0.336315	-0.322714	-0.86507
Unigene56023	20.2.1	stress.abiotic.heat	0	-2.0971	-1.0971	-0.587098	-0.353756	-1.95794
Unigene38920	20.2.1	stress.abiotic.heat	0	-0.579996	-1.5104	-0.539664	-0.351493	-0.82184
Unigene9420	20.2.1	stress.abiotic.heat	0	-0.715578	-0.548694	-0.0988013	-0.344633	-1.70436
Unigene28576	20.2.1	stress.abiotic.heat	0	-0.881101	-1.84066	2.11488	1.58464	-2.96367
Unigene48401	20.2.3	stress.abiotic.drought/salt	0	-0.263395	-2.779	-0.553897	-0.335649	-0.496927
Unigene3406	20.2.99	stress.abiotic.unspecified	0	-0.0805546	-2.09443	-1.18324	-0.869672	-1.63334
Unigene39442	20.2.99	stress.abiotic.unspecified	0	-0.321049	-2.16437	-0.508473	0.41972	0.0825924
Unigene15091	21.1	redox.thioredoxin	0	-0.80622	-1.38063	0.0240205	0.218711	-0.648405
Unigene44759	21.1	redox.thioredoxin	0	-1.28379	-1.27898	-0.640516	-0.55651	-1.93037
Unigene42445	21.2	redox.ascorbate and glutathione	0	-0.694363	-0.437683	-0.906784	0.273663	-1.46753
Unigene43601	21.2	redox.ascorbate and glutathione	0	-0.847997	-0.231326	-1.40772	-0.891066	-2.55695
Unigene51826	21.2	redox.ascorbate and glutathione	0	-1.14677	-0.126669	-1.24715	-0.297711	-2.38739
Unigene42079	21.2.1	redox.ascorbate and glutathione.ascorbate	0	-0.934535	-1.75334	-1.17192	-0.258896	-1.80995
Unigene44425	21.4	redox.glutaredoxins	0	-0.114216	-1.92979	-0.373975	-0.393738	1.56718
Unigene22702	21.4	redox.glutaredoxins	0	-0.844777	-3.0135	0.152809	-0.847191	-1.141
Unigene12099	21.4	redox.glutaredoxins	0	-1.67397	-3.59735	-0.916168	-1.0417	-4.32604
Unigene51453	21.5	redox.peroxiredoxin	0	-0.706597	-1.10379	-1.3527	-1.0811	-1.25229
Unigene12367	22.1.4	polyamine metabolism.synthesis.agmatine deiminase	0	-0.353128	-0.566388	-0.953491	0.0715646	-1.07159
Unigene55202	23.1.3	nucleotide metabolism.synthesis.PRS-PP	0	-0.659401	-1.29697	0.0251525	-0.48892	-0.721455
Unigene14705	23.2	nucleotide metabolism.degradation	0	-0.465406	-0.8216	-0.049903	0.0826371	-1.33822
Unigene19306	23.3.2.1	nucleotide metabolism.salvage.nucleoside kinases.adenosine kinase	0	-1.35649	-3.17206	-1.64266	-0.426465	-1.11086
Unigene10491	23.3.2.3	nucleotide metabolism.salvage.nucleoside kinases.thymidine kinase	0	-0.564006	-2.84896	-1.41022	-0.639039	-0.976074
Unigene53594	23.4.1	nucleotide metabolism.phosphotransfer and pyrophosphatases.adenylate kinase	0	-0.72289	-1.14528	-0.322433	-1.85188	-0.199009
Unigene43628	23.5.4	nucleotide metabolism.deoxynucleotide metabolism.ribonucleoside-diphosphate reductase	0	-0.366892	-1.18753	-0.555426	0.027731	0.217331
Unigene443	24.2	Biodegradation of Xenobiotics.lactoylglutathione lyase	0	-0.740769	-1.45834	-0.870967	-0.891958	0.701114
Unigene41570	24.2	Biodegradation of Xenobiotics.lactoylglutathione lyase	0	-0.18362	-1.65219	-0.452377	-0.381645	-0.446247
Unigene52079	26.1	misc.misc2	0	-1.06935	-2.25576	-1.4133	-0.933833	-1.53631
Unigene41185	26.10	misc.cytochrome P450	0	-1.22239	-1.13313	-0.661504	-0.682464	-8.36194
Unigene16969	26.10	misc.cytochrome P450	0	0.212383	-2.10375	0.588044	0.267234	-2.16656
Unigene51623	26.10	misc.cytochrome P450	0	0.200002	-1.12312	-0.215168	0.486211	0.22409
Unigene33319	26.10	misc.cytochrome P450	0	-0.829308	-2.48095	0.133419	0.236987	-0.26649
Unigene297	26.10	misc.cytochrome P450	0	-0.937522	-1.15966	-0.689269	-1.03684	-0.900842
Unigene6998	26.10	misc.cytochrome P450	0	-1.52274	-1.71809	-0.548163	-1.09985	-0.600393
Unigene18931	26.10	misc.cytochrome P450	0	-0.310673	-1.06694	-0.376467	-0.111993	-0.939214
Unigene15292	26.10	misc.cytochrome P450	0	-0.689775	-0.902289	0.126051	-0.875857	-1.12542
Unigene45612	26.10	misc.cytochrome P450	0	-1.27555	-4.32604	-1.67632	-0.784081	-2.19528
Unigene29012	26.10	misc.cytochrome P450	0	-1.43676	-4.82787	0.30131	0.571233	-2.55448
Unigene9441	26.11.1	misc.alcohol dehydrogenases	0	-0.584659	-1.45655	-1.70729	-2.72929	-0.211696
Unigene52794	26.11.1	misc.alcohol dehydrogenases	0	-0.924542	-1.12679	-0.485532	-0.278327	-0.739838
Unigene52132	26.11.1	misc.alcohol dehydrogenases	0	-0.959478	-2.80034	-0.213498	-0.481431	-1.48068
Unigene29044	26.12	misc.peroxidases	0	-0.0422462	-1.05724	0.740942	1.41956	-0.126683
Unigene42940	26.12	misc.peroxidases	0	-0.222933	-1.15513	-1.4597	-0.357789	0.276669
Unigene43309	26.12	misc.peroxidases	0	-1.44306	-1.47831	-2.18834	-1.62297	-3.50403
Unigene28855	26.13	misc.acid and other phosphatases	0	-1.38582	-3.06935	-0.82834	-0.846956	-8.11374
Unigene46405	26.13	misc.acid and other phosphatases	0	-0.0381257	-2.0671	-1.81339	-0.491169	-0.488979
Unigene10926	26.13	misc.acid and other phosphatases	0	-0.479124	-2.32912	-1.46915	-0.523831	-0.181817
Unigene54753	26.13	misc.acid and other phosphatases	0	-2.04598	-1.77425	-1.06479	-1.95896	-4.50915
Unigene13144	26.13	misc.acid and other phosphatases	0	-3.14244	-0.423281	-0.951501	-1.31578	-1.58496
Unigene55023	26.16	misc.myrosinases-lectin-jacalin	0	-0.332382	-2.46989	-0.142199	-0.499032	-0.823723
Unigene30310	26.19	misc.plastocyanin-like	0	-0.3476	-1.09385	-1.71613	-0.156126	-0.0362395
Unigene44293	26.2	misc.UDP glucosyl and glucoronyl transferases	0	-1.17296	-2.3254	-1.06382	-1.14969	-1.88026
Unigene5050	26.2	misc.UDP glucosyl and glucoronyl transferases	0	-0.39316	-1.1909	-0.732482	-0.524404	-0.152275
Unigene46965	26.2	misc.UDP glucosyl and glucoronyl transferases	0	-0.451955	-1.16026	-0.269965	0.618204	-1.17771
Unigene47628	26.21	misc.protease inhibitor/seed storage/lipid transfer protein (LTP) family protein	0	-0.595851	-3.59585	-1.20562	-1.55278	-2.1973
Unigene47316	26.21	misc.protease inhibitor/seed storage/lipid transfer protein (LTP) family protein	0	-0.887077	-1.98384	-0.265493	-0.463326	-2.29497
Unigene15886	26.22	misc.short chain dehydrogenase/reductase (SDR)	0	0.0416134	-0.997589	-0.00241455	1.02807	-0.857679
Unigene53952	26.22	misc.short chain dehydrogenase/reductase (SDR)	0	-0.200742	-2.85575	0.0497026	0.843031	-0.8029
Unigene7178	26.22	misc.short chain dehydrogenase/reductase (SDR)	0	-0.852548	-0.709461	-0.551279	-0.311552	-3.44436
Unigene33274	26.22	misc.short chain dehydrogenase/reductase (SDR)	0	-0.307556	-0.971398	-0.80778	-1.05366	-2.15219
Unigene4971	26.24	misc.GCN5-related N-acetyltransferase	0	-0.0689807	-4.52675	0.437198	0.429599	0.0239392
Unigene9412	26.28	misc.GDSL-motif lipase	0	-0.911605	-2.12842	-0.395355	-0.167945	-1.93037
Unigene51478	26.3	misc.gluco-, galacto- and mannosidases	0	-0.466869	-1.03445	-0.800929	-0.21864	0.318243
Unigene29063	26.30	misc.other Ferredoxins and Rieske domain	0	-0.39346	-1.34067	-0.568978	-0.637841	-1.04463
Unigene39931	26.4	misc.beta 1,3 glucan hydrolases	0	-1.36824	-0.992095	-0.485427	-3.42033	-8.50779
Unigene10666	26.4	misc.beta 1,3 glucan hydrolases	0	-0.226571	-0.739053	-0.565998	-0.990642	-2.09641
Unigene16175	26.4	misc.beta 1,3 glucan hydrolases	0	-0.601853	-1.64459	-0.549624	-0.10131	-0.785976
Unigene53054	26.7	misc.oxidases - copper, flavone etc.	0	-0.476758	-1.32414	0.0356599	-0.114986	-1.45943
Unigene48008	26.7	misc.oxidases - copper, flavone etc.	0	-1.72527	-3.0605	-1.02911	-0.418779	-1.69644
Unigene56836	26.7	misc.oxidases - copper, flavone etc.	0	-2.23864	-2.80611	-0.482448	-0.803942	-0.852477
Unigene44561	26.7	misc.oxidases - copper, flavone etc.	0	-0.713829	-2.38318	-1.83936	-1.07874	0.608099
Unigene51311	26.7	misc.oxidases - copper, flavone etc.	0	-1.29445	0.281413	-0.208587	-0.467779	-8.02237
Unigene39195	26.8	misc.nitrilases, *nitrile lyases, berberine bridge enzymes, reticuline oxidases, troponine reductases	0	-0.74514	-1.82953	-0.39079	-0.786719	-8.20457
Unigene32781	26.8	misc.nitrilases, *nitrile lyases, berberine bridge enzymes, reticuline oxidases, troponine reductases	0	-1.26206	-3.16018	-0.090829	0.346176	-8.20457
Unigene8909	26.8	misc.nitrilases, *nitrile lyases, berberine bridge enzymes, reticuline oxidases, troponine reductases	0	-0.260486	-1.15506	-0.616179	-0.517742	-0.524485
Unigene33289	26.8	misc.nitrilases, *nitrile lyases, berberine bridge enzymes, reticuline oxidases, troponine reductases	0	-0.726435	-2.86394	-1.22702	-1.2457	-2.80735
Unigene50042	26.9	misc.glutathione S transferases	0	-1.5132	-3.17313	-1.11654	0.183016	-3.11654
Unigene11918	26.9	misc.glutathione S transferases	0	-0.642296	-1.57253	-0.680155	-0.0225549	-2.31777
Unigene47510	27.1	RNA.processing	0	-0.583943	-0.646407	-0.51239	-0.443294	-1.19124
Unigene56117	27.1	RNA.processing	0	-0.891042	-2.19916	-0.7163	-1.40768	-0.867116
Unigene188	27.1	RNA.processing	0	-0.699665	-1.75389	-0.491106	-0.646017	-0.442155
Unigene50152	27.1.1	RNA.processing.splicing	0	-0.0114048	-0.709461	1.71925	1.32646	-1.86629
Unigene52787	27.1.1	RNA.processing.splicing	0	-0.530331	-1.3908	0.836126	-0.0711889	-0.710744
Unigene52596	27.3	RNA.regulation of transcription	0	-0.293387	-1.38516	0.239406	0.235112	-1.56153
Unigene54581	27.3	RNA.regulation of transcription	0	-0.885817	-0.371855	-0.39487	-0.532845	-1.77505
Unigene50762	27.3.11	RNA.regulation of transcription.C2H2 zinc finger family	0	-0.587398	-1.65609	-0.386234	-0.214374	-0.448681
Unigene43911	27.3.20	RNA.regulation of transcription.G2-like transcription factor family, GARP	0	-0.392643	-2.04765	-8.11374	-0.559153	-2.4133
Unigene49946	27.3.26	RNA.regulation of transcription.MYB-related transcription factor family	0	-1.40599	-4.17153	-1.70164	-0.342354	-0.97723
Unigene53334	27.3.26	RNA.regulation of transcription.MYB-related transcription factor family	0	-1.04921	-2.01836	-1.16182	-0.450635	-1.75479
Unigene52162	27.3.3	RNA.regulation of transcription.AP2/EREBP, APETALA2/Ethylene-responsive element binding protein family	0	-1.47632	-0.92412	-0.564953	-1.06878	-2.62583
Unigene12922	27.3.32	RNA.regulation of transcription.WRKY domain transcription factor family	0	-0.19326	-0.523831	-1.27601	0.0971412	-2.04817
Unigene13947	27.3.35	RNA.regulation of transcription.bZIP transcription factor family	0	-1.92785	-0.23012	0.101179	-0.870365	-2.42742
Unigene52137	27.3.35	RNA.regulation of transcription.bZIP transcription factor family	0	-0.333445	-1.0215	-0.7954	-1.66617	-0.995738
Unigene56429	27.3.50	RNA.regulation of transcription.General Transcription	0	-1.42991	-1.79355	-0.741597	-1.1215	-2.57942
Unigene50516	27.3.6	RNA.regulation of transcription.bHLH,Basic Helix-Loop-Helix family	0	-0.280108	-1.03178	-1.72861	-0.358535	-0.401481
Unigene55084	27.3.6	RNA.regulation of transcription.bHLH,Basic Helix-Loop-Helix family	0	-0.487078	-0.604221	-0.0953619	-0.607647	-1.70213
Unigene46263	27.3.6	RNA.regulation of transcription.bHLH,Basic Helix-Loop-Helix family	0	-1.27009	-1.03803	-0.725284	0.095307	-2.55708
Unigene45394	27.3.67	RNA.regulation of transcription.putative transcription regulator	0	-0.380201	-0.539546	-0.818369	-0.450736	-1.68032
Unigene46847	27.3.67	RNA.regulation of transcription.putative transcription regulator	0	-0.697812	-3.13849	-0.157335	0.404142	-0.640168
Unigene24094	27.3.69	RNA.regulation of transcription.SET-domain transcriptional regulator family	0	-0.238796	-1.68251	-0.299083	-1.51116	-0.133038
Unigene38867	27.3.7	RNA.regulation of transcription.C2C2(Zn) CO-like, Constans-like zinc finger family	0	0.94088	-4.59404	0.950279	-1.08769	-1.12668
Unigene36482	27.3.7	RNA.regulation of transcription.C2C2(Zn) CO-like, Constans-like zinc finger family	0	-0.325651	-2.27798	-0.418015	0.597795	-0.410088
Unigene48390	27.3.7	RNA.regulation of transcription.C2C2(Zn) CO-like, Constans-like zinc finger family	0	-0.604385	-1.34032	-0.508824	0.247087	-1.37979
Unigene52933	27.3.8	RNA.regulation of transcription.C2C2(Zn) DOF zinc finger family	0	-1.16334	-3.09664	-0.228501	-0.20958	-0.598231
Unigene41794	27.3.80	RNA.regulation of transcription.zf-HD	0	-0.839591	-0.648243	-1.13582	-0.468351	-0.890453
Unigene42784	27.3.9	RNA.regulation of transcription.C2C2(Zn) GATA transcription factor family	0	-1.02866	-1.73697	-0.542548	-0.528152	-0.797338
Unigene51002	27.3.9	RNA.regulation of transcription.C2C2(Zn) GATA transcription factor family	0	-1.26043	-2.73262	-1.15128	-0.140444	-0.967724
Unigene53797	27.3.99	RNA.regulation of transcription.unclassified	0	-0.0228883	-1.85467	-1.05555	-0.0136894	-1.16275
Unigene31043	27.3.99	RNA.regulation of transcription.unclassified	0	-0.236795	-0.703685	-0.576118	-0.172316	-1.46833
Unigene30747	27.3.99	RNA.regulation of transcription.unclassified	0	-0.506536	-1.25821	-0.74685	0.152809	-0.778759
Unigene54449	27.3.99	RNA.regulation of transcription.unclassified	0	-0.804695	-0.812326	-0.673046	-0.0909164	-1.13702
Unigene44445	27.3.99	RNA.regulation of transcription.unclassified	0	-0.977974	-1.79355	-2.1035	-1.22795	-2.32193
Unigene26566	27.3.99	RNA.regulation of transcription.unclassified	0	-1.03712	-0.894037	-1.05778	-2.67076	-1.47282
Unigene585	27.3.99	RNA.regulation of transcription.unclassified	0	-0.470619	-1.60574	-1.28831	-0.329686	-1.17251
Unigene15285	27.3.99	RNA.regulation of transcription.unclassified	0	-0.614212	-1.02115	0.0229802	-0.0478367	-1.00944
Unigene16984	27.3.99	RNA.regulation of transcription.unclassified	0	-0.798366	-1.79676	-0.611563	-1.26748	-1.02801
Unigene43401	27.4	RNA.RNA binding	0	-0.718587	-0.647328	-0.913843	-0.342888	-8.02237
Unigene55301	28.1	DNA.synthesis/chromatin structure	0	-0.213126	-0.771792	-0.945275	-0.622065	-1.02604
Unigene55866	28.1	DNA.synthesis/chromatin structure	0	-0.763526	-1.23489	-1.37928	-1.37803	-1.15387
Unigene26166	28.1	DNA.synthesis/chromatin structure	0	-0.834467	-0.780743	-1.6615	-2.68952	-2.919
Unigene41376	28.1	DNA.synthesis/chromatin structure	0	0.310788	-0.140744	-0.00463145	0.265345	-8.2854
Unigene49157	28.1	DNA.synthesis/chromatin structure	0	0.10334	-1.86813	-0.321333	-0.394551	0.0855009
Unigene6270	28.1	DNA.synthesis/chromatin structure	0	-0.38719	-2.32626	-1.18187	-0.222933	0.452138
Unigene16430	28.1	DNA.synthesis/chromatin structure	0	-0.627747	-1.42548	-0.595934	-1.0595	-2.5119
Unigene8138	28.1	DNA.synthesis/chromatin structure	0	-0.979316	-3.46989	-0.679114	0.47122	-0.409839
Unigene40035	28.1.3	DNA.synthesis/chromatin structure.histone	0	-0.881356	-1.32399	-1.87832	-0.288316	0.210211
Unigene13786	28.2	DNA.repair	0	-0.609606	-2.07104	0.580915	0.460599	-0.887408
Unigene38148	28.2	DNA.repair	0	-0.877716	-1.08303	-0.735631	-0.968864	-1.05126
Unigene15603	28.2	DNA.repair	0	-1.20401	-2.86394	-0.807355	-0.953206	-0.800436
Unigene28297	28.2	DNA.repair	0	-0.636803	-3.07524	0.558064	1.03943	-1.94564
Unigene54310	28.99	DNA.unspecified	0	-0.49195	-0.984726	0.048346	-0.1029	-1.00834
Unigene41157	28.99	DNA.unspecified	0	-0.849872	-0.45659	-0.603418	-0.286624	-1.52159
Unigene52621	29.1	protein.aa activation	0	-0.370326	-0.843463	-1.31641	-0.842419	-0.789634
Unigene15010	29.1	protein.aa activation	0	-0.47326	-1.65582	-1.12401	-0.438273	-0.950509
Unigene13347	29.1.9	protein.aa activation. valine-tRNA ligase	0	-0.762144	-1.7348	-0.474862	-0.648427	0.0120418
Unigene8739	29.2.1.1.1.1.14	protein.synthesis.ribosomal protein.prokaryotic.chloroplast.30S subunit.S14	0	-0.775491	-1.44074	-0.906178	-0.405565	-1.54337
Unigene51067	29.2.1.1.1.2.12	protein.synthesis.ribosomal protein.prokaryotic.chloroplast.50S subunit.L12	0	-1.16552	-1.29569	-0.554392	0.290309	-2.45251
Unigene32785	29.2.1.1.1.2.19	protein.synthesis.ribosomal protein.prokaryotic.chloroplast.50S subunit.L19	0	-0.738304	-0.760227	-2.1279	-0.642791	-0.756833
Unigene54583	29.2.1.1.3.2.15	protein.synthesis.ribosomal protein.prokaryotic.unknown organellar.50S subunit.L15	0	-0.285527	-0.52575	-0.0731152	-0.500472	-1.74347
Unigene39433	29.2.1.2.1.3	protein.synthesis.ribosomal protein.eukaryotic.40S subunit.S3	0	-1.4233	-2.30447	-0.735665	-0.189489	-1.38203
Unigene51191	29.2.1.2.2.6	protein.synthesis.ribosomal protein.eukaryotic.60S subunit.L6	0	-0.826268	-1.15488	-0.988865	-0.402374	0.0172413
Unigene45168	29.2.3	protein.synthesis.initiation	0	0.162163	-1.76384	-0.367677	-1.05366	-0.253887
Unigene52886	29.2.3	protein.synthesis.initiation	0	-0.193055	-0.458715	-0.539786	-0.974415	-3.27397
Unigene52033	29.2.4	protein.synthesis.elongation	0	-1.04108	-0.799261	-0.780366	-0.563426	-0.764988
Unigene56116	29.2.4	protein.synthesis.elongation	0	-0.803618	-1.50516	-0.815287	-1.20857	-1.46374
Unigene54080	29.3	protein.targeting	0	-0.40496	-1.39644	-0.106468	0.136623	-0.721982
Unigene774	29.3.4.1	protein.targeting.secretory pathway.ER	0	-0.355459	-1.04329	0.0951387	0.247087	-0.39268
Unigene57034	29.3.4.2	protein.targeting.secretory pathway.golgi	0	0.145579	-1.02944	-0.787512	-0.0664404	-0.196814
Unigene46126	29.3.4.3	protein.targeting.secretory pathway.vacuole	0	-0.480395	-1.30409	-0.360825	-0.433227	-0.106152
Unigene49478	29.3.4.99	protein.targeting.secretory pathway.unspecified	0	-0.508959	-0.820042	-0.538284	-0.151423	-1.05907
Unigene45881	29.3.4.99	protein.targeting.secretory pathway.unspecified	0	-0.524694	-1.22481	-0.459771	-0.416849	-0.330097
Unigene51731	29.3.99	protein.targeting.unknown	0	-0.202269	-0.972192	-0.271016	-0.0787759	-1.3544
Unigene50953	29.4	protein.postranslational modification	0	-1.03595	-3.37117	0.3446	-1.38966	-1.91904
Unigene12008	29.4	protein.postranslational modification	0	-1.84425	-4.39232	-2.00208	-1.43671	-2.50597
Unigene49315	29.4	protein.postranslational modification	0	0.376275	-0.67691	0.781958	0.573947	-1.72092
Unigene7577	29.4	protein.postranslational modification	0	-0.246083	-1.28481	-0.563638	0.0455939	-1.66431
Unigene54417	29.4	protein.postranslational modification	0	-0.349646	-1.81876	-1.29288	-1.2338	-1.86629
Unigene47823	29.4	protein.postranslational modification	0	-0.381563	-1.32702	-0.713452	-1.91709	-1.35273
Unigene46561	29.4	protein.postranslational modification	0	-1.06976	-0.403315	-0.65406	-1.06711	-2.33969
Unigene9349	29.4	protein.postranslational modification	0	-0.430166	-1.18586	-0.523536	-0.803219	0.324659
Unigene56463	29.4	protein.postranslational modification	0	-0.648174	-0.558739	0.14473	0.0479578	-1.51135
Unigene17870	29.4	protein.postranslational modification	0	-0.750576	-1.02459	-1.55281	-0.856965	-3.34239
Unigene54930	29.4	protein.postranslational modification	0	-1.179	-0.580444	-1.13461	-0.501445	-1.61053
Unigene13970	29.4	protein.postranslational modification	0	-1.21507	-0.56859	-0.707301	-0.870558	-1.80995
Unigene55154	29.4	protein.postranslational modification	0	-1.26082	-1.90689	-0.793549	-1.56021	-1.73389
Unigene48798	29.4	protein.postranslational modification	0	-1.29972	-0.652077	-1.07477	-0.436712	-2.40881
Unigene15490	29.4	protein.postranslational modification	0	-1.58865	-0.749051	-0.555787	-1.17029	-1.11499
Unigene3548	29.5	protein.degradation	0	0.808008	-1.31919	1.15552	-0.0712587	-1.1821
Unigene50811	29.5	protein.degradation	0	0.155223	-3.42492	-0.00268909	0.516184	-1.49135
Unigene57008	29.5	protein.degradation	0	0.0217387	-0.644586	-0.834625	0.0260474	-1.65835
Unigene36636	29.5	protein.degradation	0	-0.472344	-1.66528	0.118747	-0.387612	-1.05603
Unigene16953	29.5	protein.degradation	0	-0.609347	-0.6894	-0.371811	-0.806683	-3.9395
Unigene34924	29.5	protein.degradation	0	-0.977577	-2.60051	-1.00119	-0.982269	-1.21922
Unigene50050	29.5	protein.degradation	0	-0.19118	-1.85784	-0.518652	-0.0629385	-4.17564
Unigene38115	29.5	protein.degradation	0	-0.725791	-1.09045	-0.386683	-0.849592	-1.37975
Unigene55489	29.5	protein.degradation	0	-0.864976	-0.554258	-1.18381	-1.3945	-1.10517
Unigene57086	29.5	protein.degradation	0	-0.902512	0.278301	-0.792088	-0.269187	-8.36194
Unigene56359	29.5.11	protein.degradation.ubiquitin	0	-0.982298	0.378968	0.509816	-1.02999	-7.92481
Unigene51781	29.5.11	protein.degradation.ubiquitin	0	-0.103383	-2.05933	-0.77922	-0.675818	-0.580631
Unigene45086	29.5.11.1	protein.degradation.ubiquitin.ubiquitin	0	-0.486132	-0.832978	-1.56326	-0.123672	-1.12444
Unigene54905	29.5.11.20	protein.degradation.ubiquitin.proteasom	0	-0.58774	-0.667751	-1.49359	-0.632916	-0.557482
Unigene51689	29.5.11.20	protein.degradation.ubiquitin.proteasom	0	-0.714914	-0.876478	-0.121829	-0.471968	-1.09464
Unigene53777	29.5.11.20	protein.degradation.ubiquitin.proteasom	0	-8.02237	-0.506668	-1.91384	-0.0223678	-0.444939
Unigene49716	29.5.11.20	protein.degradation.ubiquitin.proteasom	0	-0.752958	-0.270193	-0.790681	0.183752	-1.8088
Unigene46342	29.5.11.4.2	protein.degradation.ubiquitin.E3.RING	0	-0.533339	-0.568813	-1.71528	-0.184988	-0.627816
Unigene53888	29.5.11.4.2	protein.degradation.ubiquitin.E3.RING	0	-0.675854	-1.26414	-0.956279	-0.257496	-0.411343
Unigene51508	29.5.11.4.2	protein.degradation.ubiquitin.E3.RING	0	-0.794817	-1.07652	-0.496261	-1.36206	-0.765689
Unigene7547	29.5.11.4.2	protein.degradation.ubiquitin.E3.RING	0	-1.06321	-3.38018	-1.04347	-1.08575	-1.95434
Unigene9140	29.5.11.4.2	protein.degradation.ubiquitin.E3.RING	0	-1.20968	-0.452762	-0.0285388	-0.533911	-1.70824
Unigene24091	29.5.11.4.2	protein.degradation.ubiquitin.E3.RING	0	-1.58633	-1.0585	-1.80259	-0.844861	-1.5008
Unigene834	29.5.11.4.3.2	protein.degradation.ubiquitin.E3.SCF.FBOX	0	-1.03712	-2.38318	-0.83936	0.193061	-1.18079
Unigene8842	29.5.11.4.3.2	protein.degradation.ubiquitin.E3.SCF.FBOX	0	-1.28379	-1.02398	-0.587442	0.366418	-0.687616
Unigene40976	29.5.3	protein.degradation.cysteine protease	0	-0.519869	-0.906221	-0.842408	-1.56995	-1.90622
Unigene49990	29.5.3	protein.degradation.cysteine protease	0	-0.81842	-0.286244	-3.50168	-1.78427	-1.27731
Unigene7128	29.5.5	protein.degradation.serine protease	0	-0.300659	-2.01436	-0.739348	-0.981079	-1.12423
Unigene56423	29.5.5	protein.degradation.serine protease	0	-0.631133	-1.81876	-0.00189454	-0.160019	-0.548508
Unigene5987	29.5.5	protein.degradation.serine protease	0	-1.27608	-0.48148	-1.07534	-1.20276	-1.48543
Unigene11615	29.5.5	protein.degradation.serine protease	0	0.030006	-1.65211	0.129688	0.851445	-0.0352201
Unigene17503	29.5.5	protein.degradation.serine protease	0	-0.113718	-2.21537	-0.937978	-0.44475	0.259717
Unigene44259	29.5.5	protein.degradation.serine protease	0	-0.204503	-2.21217	-0.264846	0.117008	-1.32253
Unigene11873	29.5.7	protein.degradation.metalloprotease	0	-0.58774	-1.96709	-0.0847488	-0.229035	-1.90343
Unigene31353	29.6	protein.folding	0	-0.462409	-1.54246	-0.559897	-0.156969	-0.376877
Unigene39226	29.6	protein.folding	0	-1.09534	-1.77586	-1.721	-2.23634	-0.835802
Unigene43485	29.6	protein.folding	0	-1.29654	-1.47831	-0.809186	-0.422068	-1.55016
Unigene54431	29.8	protein assembly and cofactor ligation	0	-0.614975	-1.57176	0.121503	-0.589212	-1.45811
Unigene31904	3.2.3	minor CHO metabolism.trehalose.potential TPS/TPP	0	-0.39689	-1.35782	-0.432691	-0.40398	-0.260673
Unigene43979	3.4.2	minor CHO metabolism.myo-inositol.InsP-Kinases	0	-0.746652	-1.58315	0.175345	-0.962479	-0.764992
Unigene49873	3.4.4	minor CHO metabolism.myo-inositol.myo inositol oxygenases	0	-0.692945	-2.64155	-8.2854	-3.19794	-2.15612
Unigene55100	3.5	minor CHO metabolism.others	0	-1.00321	-0.633995	0.0582247	0.230957	-0.984078
Unigene9906	3.5	minor CHO metabolism.others	0	-0.69007	-0.568218	-0.116431	-0.0790268	-1.24761
Unigene55828	3.6	minor CHO metabolism.callose	0	-0.662441	-1.46297	-0.205726	0.107476	-0.109335
Unigene12052	30.1.1	signalling.in sugar and nutrient physiology	0	-0.392205	-0.778317	-0.523886	0.749143	-1.53463
Unigene45472	30.1.1	signalling.in sugar and nutrient physiology	0	-0.593617	-1.20751	-1.30862	-0.942488	-3.78255
Unigene37335	30.1.1	signalling.in sugar and nutrient physiology	0	-1.04044	-1.88782	-1.43141	-1.59949	-3.57404
Unigene45097	30.1.1	signalling.in sugar and nutrient physiology	0	-1.91232	-2.99639	-0.826464	-0.739378	-1.5213
Unigene18844	30.11	signalling.light	0	-0.171247	-1.17333	-0.448375	-0.473092	-0.195261
Unigene46807	30.11	signalling.light	0	-0.315296	-0.769702	-1.78158	-0.836254	-1.16646
Unigene45855	30.11	signalling.light	0	-0.831988	-2.77605	-0.806861	-0.501775	-1.19019
Unigene52310	30.11	signalling.light	0	-0.97728	-2.38143	-1.15594	-1.75723	-1.5119
Unigene57113	30.11	signalling.light	0	-0.897809	-2.49677	-1.74279	-3.02598	-1.54503
Unigene43420	30.11	signalling.light	0	-1.23478	-4.09992	-0.674194	-1.71157	-0.754487
Unigene13046	30.2.12	signalling.receptor kinases.leucine rich repeat XII	0	-0.155387	-1.17514	-2.0016	-0.262714	-2.10802
Unigene56048	30.2.13	signalling.receptor kinases.leucine rich repeat XIII	0	-1.03172	-0.724051	-0.110307	-0.67169	-1.09283
Unigene477	30.2.16	signalling.receptor kinases.Catharanthus roseus-like RLK1	0	-0.917337	-1.25906	-1.27649	-2.96601	-2.19549
Unigene15338	30.2.6	signalling.receptor kinases.leucine rich repeat VI	0	-0.827611	-1.15818	-0.740052	-0.81454	-0.221468
Unigene51257	30.2.7	signalling.receptor kinases.leucine rich repeat VII	0	-1.35618	-2.47831	-1.37979	-0.830177	-1.91906
Unigene55299	30.2.99	signalling.receptor kinases.misc	0	-0.0386616	-0.555781	-3.57116	-0.216624	-1.12301
Unigene10632	30.2.99	signalling.receptor kinases.misc	0	-1.05204	-1.13109	-0.852786	-0.95296	0.300333
Unigene51625	30.3	signalling.calcium	0	-1.49628	-3.3944	-1.33027	-0.644376	-1.73835
Unigene5127	30.3	signalling.calcium	0	-1.35218	-1.98258	-0.513739	-1.0475	-1.37094
Unigene40499	30.3	signalling.calcium	0	-1.45836	-1.75702	-1.5871	-0.263888	-1.47607
Unigene50850	30.3	signalling.calcium	0	-1.71859	-0.575285	-0.908626	-2.9349	-1.73697
Unigene56249	30.3	signalling.calcium	0	-0.434867	-1.08632	-1.0304	0.201213	-1.68734
Unigene871	30.3	signalling.calcium	0	-0.635762	-1.23674	-0.55908	-0.19002	-0.622731
Unigene46013	30.5	signalling.G-proteins	0	-0.562936	0.424715	-0.736966	0.39126	-8.02237
Unigene39722	30.5	signalling.G-proteins	0	-1.11903	-1.29436	-0.952382	0.358638	-1.10023
Unigene50028	30.5	signalling.G-proteins	0	-0.305574	-1.62331	0.166082	0.825045	-0.685621
Unigene51669	30.5	signalling.G-proteins	0	-0.357092	-0.741027	-0.217279	-0.23752	-1.84761
Unigene54040	30.5	signalling.G-proteins	0	-0.430314	-1.63892	-0.353667	-0.203724	-0.926819
Unigene45167	30.7	signalling.14-3-3 proteins	0	-0.208002	-0.673521	-0.986044	-0.0535716	-1.13978
Unigene57110	31.1	cell.organisation	0	-1.04836	-1.86394	-1.80735	-1.42033	-8.50779
Unigene56085	31.1	cell.organisation	0	-0.0696249	-1.67434	1.04187	0.00678119	0.117437
Unigene56744	31.1	cell.organisation	0	-0.332382	-1.46989	-3.00522	-0.562995	-0.994801
Unigene54790	31.1	cell.organisation	0	-0.446938	-0.216191	-0.0525737	0.118343	-2.84513
Unigene46723	31.1	cell.organisation	0	-0.494421	-0.914113	-1.11761	-0.790138	-0.571057
Unigene46382	31.1	cell.organisation	0	-2.30066	-1.86813	-0.88123	-2.83378	-1.31836
Unigene7932	31.1	cell.organisation	0	-0.0871692	-0.746395	-0.0857436	-0.0582225	-1.33643
Unigene54994	31.1	cell.organisation	0	-0.616011	-2.64981	-0.87117	-0.893085	-0.141472
Unigene38111	31.1	cell.organisation	0	-0.948917	-1.20058	0.462425	0.250233	-0.144658
Unigene14745	31.1	cell.organisation	0	-1.05096	-2.04855	-0.735802	-1.53856	-0.679703
Unigene52017	31.1	cell.organisation	0	-1.16113	-0.985952	-0.883437	-0.31946	-1.70716
Unigene8166	31.2	cell.division	0	-0.717693	0.00829137	1.22832	1.14617	-8.43879
Unigene16471	31.3	cell.cycle	0	-0.208132	-1.34532	-1.54193	0.704947	0.688103
Unigene22687	31.3.1	cell.cycle.peptidylprolyl isomerase	0	-0.719652	-2.64243	-1.15046	-1.44724	-0.383009
Unigene47453	31.3.1	cell.cycle.peptidylprolyl isomerase	0	-1.30094	-3.08171	-0.937319	-0.759781	-1.93242
Unigene56751	31.4	cell.vesicle transport	0	-0.547441	-1.58135	-1.32858	-0.902598	-0.915059
Unigene47674	31.4	cell.vesicle transport	0	-0.563252	-1.9538	-0.702175	-1.02367	-1.4731
Unigene54995	32	micro RNA, natural antisense etc	0	-0.990238	-1.86517	-0.767845	-1.82992	-1.05854
Unigene53668	33.2	development.late embryogenesis abundant	0	-0.0614005	-1.05658	0.91427	-0.86755	-8.2854
Unigene15828	33.99	development.unspecified	0	-0.551904	-3.67072	-0.683816	-0.596611	-1.60282
Unigene55002	33.99	development.unspecified	0	-0.0608867	-1.50353	-0.490111	-0.157897	-0.269628
Unigene47252	33.99	development.unspecified	0	-0.169188	-0.283515	0.116497	-0.340218	-2.51872
Unigene50139	33.99	development.unspecified	0	-0.252967	-1.82804	0.00775049	0.0431993	-0.3794
Unigene40313	33.99	development.unspecified	0	-0.652552	-0.67364	-0.874654	-0.470852	-1.76687
Unigene15913	33.99	development.unspecified	0	-0.979962	-0.347694	-0.69023	-0.0228802	-1.79355
Unigene38719	33.99	development.unspecified	0	0.00311934	-1.52083	0.0691	0.285242	-0.703696
Unigene10143	34.1.1	transport.p- and v-ATPases.H+-transporting two-sector ATPase	0	-1.13501	-1.20997	-1.73835	-3.35133	-0.618613
Unigene35773	34.1.1	transport.p- and v-ATPases.H+-transporting two-sector ATPase	0	-1.38955	-1.43426	-0.747698	-0.98405	-1.06323
Unigene52136	34.12	transport.metal	0	-0.97936	-3.3944	-0.868936	-0.884203	-1.50805
Unigene45342	34.12	transport.metal	0	0.242075	-1.84246	-3.57116	-0.438345	-0.334118
Unigene53951	34.12	transport.metal	0	-0.792965	-0.872571	-1.44157	-0.684749	-1.173
Unigene16251	34.12	transport.metal	0	-1.23066	-2.3106	-0.812144	-1.29555	-1.49253
Unigene55934	34.12	transport.metal	0	0.0558532	-0.516192	-0.382981	-0.142708	-2.26064
Unigene41849	34.12	transport.metal	0	-0.873402	-2.02584	-1.5871	-0.400879	-2.95794
Unigene42935	34.13	transport.peptides and oligopeptides	0	-2.79553	-2.88042	0.27486	0.0751875	-7.92481
Unigene8273	34.13	transport.peptides and oligopeptides	0	-0.434689	-2.35764	-0.170542	0.0133421	-1.02061
Unigene49044	34.13	transport.peptides and oligopeptides	0	-0.579946	-3.92562	1.04776	-0.0655757	-1.02687
Unigene37142	34.13	transport.peptides and oligopeptides	0	-1.10018	-1.94914	-0.00225245	-0.372896	-2.20524
Unigene44920	34.13	transport.peptides and oligopeptides	0	-0.295349	-1.94168	0.174835	0.108401	-1.19126
Unigene51048	34.13	transport.peptides and oligopeptides	0	-0.326992	-1.54392	-0.607739	-0.942868	-0.37092
Unigene53782	34.14	transport.unspecified cations	0	0.242614	-1.1791	0.0144582	0.599316	-1.55162
Unigene14539	34.15	transport.potassium	0	-0.448801	-2.11513	0.120252	-0.711548	-0.110568
Unigene37210	34.16	transport.ABC transporters and multidrug resistance systems	0	-0.36059	-2.37851	0.483444	0.354843	-2.57942
Unigene52512	34.16	transport.ABC transporters and multidrug resistance systems	0	-0.503097	-0.754197	-0.7163	0.043566	-1.7099
Unigene7095	34.16	transport.ABC transporters and multidrug resistance systems	0	-0.563327	-0.992095	0.429824	-0.0456332	-1.27258
Unigene4783	34.16	transport.ABC transporters and multidrug resistance systems	0	-0.424553	-0.903207	-0.550856	-0.360915	-1.62774
Unigene44242	34.19.2	transport.Major Intrinsic Proteins.TIP	0	-0.233989	-1.52373	-0.602848	-0.344491	-0.50509
Unigene45153	34.2	transport.sugars	0	-0.39234	-1.81148	-0.33774	-0.124425	-1.63974
Unigene3095	34.2	transport.sugars	0	-0.440373	-0.564872	0.045324	0.453585	-1.27031
Unigene11791	34.2	transport.sugars	0	-0.582408	-0.93641	-1.02728	0.110355	-0.720021
Unigene10034	34.22	transport.cyclic nucleotide or calcium regulated channels	0	-0.601123	-1.05737	-0.326501	-0.412362	-0.435884
Unigene46314	34.3	transport.amino acids	0	-0.270824	-1.79355	1.53366	0.136242	-0.411343
Unigene14904	34.3	transport.amino acids	0	-0.726435	-1.54201	-0.264621	-1.82831	-1.47989
Unigene53270	34.3	transport.amino acids	0	-0.825971	-2.22651	0.47171	0.079462	-0.751424
Unigene56271	34.3	transport.amino acids	0	-0.741725	-2.03814	-0.548365	-0.720899	-0.27909
Unigene47191	34.4	transport.nitrate	0	0.153114	-2.96335	-0.0984679	0.361514	-0.923072
Unigene56303	34.6	transport.sulphate	0	-1.58561	-2.88622	-0.220984	-0.718439	-1.63931
Unigene55352	34.8	transport.metabolite transporters at the envelope membrane	0	-1.11548	-0.676056	-0.69023	-0.543322	-1.45597
Unigene44461	34.9	transport.metabolite transporters at the mitochondrial membrane	0	-1.47665	-1.56071	-0.634716	-0.525091	-8.20457
Unigene35692	34.9	transport.metabolite transporters at the mitochondrial membrane	0	-0.0948177	-4.35649	-0.33479	0.446178	-1.47607
Unigene33725	34.9	transport.metabolite transporters at the mitochondrial membrane	0	-2.23732	-4.4967	-0.219169	-1.44834	-2.09815
Unigene26612	34.9	transport.metabolite transporters at the mitochondrial membrane	0	-0.911039	-4.4504	-0.230107	-0.494005	-1.64127
Unigene47117	34.9	transport.metabolite transporters at the mitochondrial membrane	0	-0.624491	-3.02503	-0.346957	-0.531894	-1.54994
Unigene51455	34.9	transport.metabolite transporters at the mitochondrial membrane	0	-0.902994	-1.28053	-0.659315	-0.66049	-1.02172
Unigene51746	34.9	transport.metabolite transporters at the mitochondrial membrane	0	-0.407215	-1.02741	-0.290077	-0.266659	-0.645026
Unigene55059	34.9	transport.metabolite transporters at the mitochondrial membrane	0	-2.41093	-2.49533	0.149226	-0.456737	-1.42742
Unigene16112	34.99	transport.misc	0	-0.372821	-0.88188	-0.743618	0.443048	-1.12668
Unigene56777	34.99	transport.misc	0	-0.442358	-0.736272	-0.800087	-0.642296	-1.72935
Unigene43687	34.99	transport.misc	0	-1.62538	-1.36599	-0.308924	-1.05322	-2.22683
Unigene800	34.99	transport.misc	0	-2.86475	-1.0204	-0.962237	-1.32418	-0.450736
Unigene51269	34.99	transport.misc	0	-0.120654	-0.741294	-0.162175	-0.549171	-1.30577
Unigene2803	35.1	not assigned.no ontology	0	-0.301269	-0.158182	-1.1035	-2.9349	-8.02237
Unigene54471	35.1	not assigned.no ontology	0	-1.97933	-3.87745	-1.2214	0.0294438	-1.9911
Unigene54081	35.1	not assigned.no ontology	0	0.0881309	-2.92979	-0.459905	0.10231	-0.648835
Unigene24527	35.1	not assigned.no ontology	0	0.0767193	-2.2151	0.395409	-1.17879	-0.427547
Unigene37253	35.1	not assigned.no ontology	0	-0.0440552	-2.99639	-0.0665977	0.0944647	-0.0628161
Unigene48717	35.1	not assigned.no ontology	0	-0.262019	-1.03842	-0.166801	0.00429316	-0.0232475
Unigene9400	35.1	not assigned.no ontology	0	-0.298792	-1.90024	0.109056	-3.67076	-1.63928
Unigene376	35.1	not assigned.no ontology	0	-0.314733	-1.76191	-0.30248	-0.726015	-1.22817
Unigene43892	35.1	not assigned.no ontology	0	-0.362372	-1.71859	-0.956279	-1.1215	-0.477403
Unigene47530	35.1	not assigned.no ontology	0	-0.373368	-1.45251	-0.807355	-0.953206	-3.37851
Unigene53964	35.1	not assigned.no ontology	0	-0.374519	-3.69213	0.331889	-0.0805036	-1.63928
Unigene54223	35.1	not assigned.no ontology	0	-0.397827	-0.857647	-0.812646	-0.355398	-1.11264
Unigene20846	35.1	not assigned.no ontology	0	-0.456667	-1.40416	0.129915	0.177678	-0.631538
Unigene27123	35.1	not assigned.no ontology	0	-0.534222	-1.5294	0.237544	0.96373	-1.83341
Unigene51654	35.1	not assigned.no ontology	0	-0.558423	-0.845241	-0.438566	-0.857683	-1.02353
Unigene45901	35.1	not assigned.no ontology	0	-0.643111	-2.69282	-0.426882	-0.272227	-1.60069
Unigene57023	35.1	not assigned.no ontology	0	-0.651722	-1.87737	-0.71151	-0.0225426	-1.36097
Unigene46079	35.1	not assigned.no ontology	0	-0.805403	-0.532542	-1.19488	-0.379033	-2.4133
Unigene56013	35.1	not assigned.no ontology	0	-0.925614	-1.32077	-0.416323	-0.689685	-0.705944
Unigene49186	35.1	not assigned.no ontology	0	-0.968914	-1.80488	-1.65499	-1.94007	-1.40241
Unigene36873	35.1	not assigned.no ontology	0	-0.978122	-2.14684	-1.08838	-1.52264	-1.38194
Unigene41189	35.1	not assigned.no ontology	0	-1.33646	-1.26521	-1.72138	-2.96782	-0.715432
Unigene47321	35.1	not assigned.no ontology	0	-1.63615	-0.960962	-1.70705	-0.59323	-0.723291
Unigene26049	35.1	not assigned.no ontology	0	-1.86475	-0.683936	-0.687556	0.159635	-2.03878
Unigene50471	35.1	not assigned.no ontology	0	0.197534	-1.62277	0.321819	0.0457525	-0.997928
Unigene51531	35.1	not assigned.no ontology	0	-0.0309952	-2.08418	0.141745	-0.0749231	-0.436615
Unigene49126	35.1	not assigned.no ontology	0	-0.176918	-1.1843	0.35957	-0.148803	-0.148803
Unigene41531	35.1	not assigned.no ontology	0	-0.241134	-2.57459	-0.417121	-0.681824	-1.77375
Unigene56301	35.1	not assigned.no ontology	0	-0.254608	-3.21281	-0.455247	-0.783925	-0.479173
Unigene17087	35.1	not assigned.no ontology	0	-0.26155	-1.35275	0.163309	-0.630492	-0.110183
Unigene14221	35.1	not assigned.no ontology	0	-0.410742	-0.374174	-1.06043	-0.454933	-1.72121
Unigene45456	35.1	not assigned.no ontology	0	-0.415892	-0.952116	-0.775047	0.462922	-1.26355
Unigene30331	35.1	not assigned.no ontology	0	-0.429911	-0.378512	-8.02237	-1.9349	-1.57942
Unigene54416	35.1	not assigned.no ontology	0	-0.433856	-1.07903	-0.485542	-1.12621	-0.493661
Unigene8320	35.1	not assigned.no ontology	0	-0.445368	-1.87244	-0.436179	-0.572492	-0.671452
Unigene39160	35.1	not assigned.no ontology	0	-0.500603	-1.63717	-1.22227	-0.170785	-1.57012
Unigene47554	35.1	not assigned.no ontology	0	-0.544461	-1.13931	-0.537911	-0.00338	-0.919039
Unigene55516	35.1	not assigned.no ontology	0	-0.653927	-1.49413	-0.141778	-0.0346972	-1.09619
Unigene50387	35.1	not assigned.no ontology	0	-0.701701	-0.960031	-0.714885	0.0274288	-1.41314
Unigene56844	35.1	not assigned.no ontology	0	-0.719515	-0.624283	-0.940736	-1.11169	-1.5094
Unigene53827	35.1	not assigned.no ontology	0	-0.732132	-0.484459	-0.473662	0.180857	-1.61332
Unigene53736	35.1	not assigned.no ontology	0	-0.765754	-2.50396	-0.0788554	0.223019	-0.600393
Unigene12455	35.1	not assigned.no ontology	0	-0.78901	-2.1462	-1.02164	-0.263411	-1.32438
Unigene52876	35.1	not assigned.no ontology	0	-0.809083	-1.22009	-0.844471	-0.877222	-0.838284
Unigene43019	35.1	not assigned.no ontology	0	-1.16113	-1.41598	-0.298475	-0.31946	0.406898
Unigene50231	35.1	not assigned.no ontology	0	-1.22957	-4.02438	-1.04641	-2.39635	-0.778759
Unigene42864	35.1	not assigned.no ontology	0	-1.31487	-1.53857	-1.14538	-1.16639	-0.723409
Unigene5296	35.1	not assigned.no ontology	0	-1.37851	-1.85798	-0.663603	-0.738242	-1.08269
Unigene51216	35.1	not assigned.no ontology	0	-1.4042	-1.92372	-0.866062	-1.52581	-0.459228
Unigene50241	35.1.1	not assigned.no ontology.ABC1 family protein	0	-0.414693	-0.458785	-0.203471	-1.03136	-2.23904
Unigene14805	35.1.1	not assigned.no ontology.ABC1 family protein	0	-0.483597	-2.2203	-0.226643	-0.622501	-1.21497
Unigene48439	35.1.19	not assigned.no ontology.C2 domain-containing protein	0	-0.353493	-0.838684	-0.621026	0.0780561	-1.08527
Unigene33021	35.1.19	not assigned.no ontology.C2 domain-containing protein	0	-1.66482	-2.64155	-0.365347	-1.93137	-1.78715
Unigene52676	35.1.19	not assigned.no ontology.C2 domain-containing protein	0	-0.392022	-3.2385	-0.27681	-0.665572	-0.509741
Unigene52576	35.1.20	not assigned.no ontology.formin homology 2 domain-containing protein	0	-1.33646	-3.59585	-1.93981	0.0357121	-2.51096
Unigene53215	35.1.41	not assigned.no ontology.hydroxyproline rich proteins	0	-1.09363	-1.03633	-0.425452	-1.54703	-0.778925
Unigene16256	35.1.5	not assigned.no ontology.pentatricopeptide (PPR) repeat-containing protein	0	-1.98446	-1.05846	-0.543887	-0.434262	-8.11374
Unigene44326	35.1.5	not assigned.no ontology.pentatricopeptide (PPR) repeat-containing protein	0	0.393504	-1.49687	0.495569	-0.185538	-0.722199
Unigene43829	35.1.5	not assigned.no ontology.pentatricopeptide (PPR) repeat-containing protein	0	0.022139	-1.54246	-1.10806	-1.02097	-1.10166
Unigene54094	35.1.5	not assigned.no ontology.pentatricopeptide (PPR) repeat-containing protein	0	-0.371969	-1.63138	-1.01481	-1.08811	-1.00887
Unigene55810	35.1.5	not assigned.no ontology.pentatricopeptide (PPR) repeat-containing protein	0	-0.386785	-1.52095	-1.29032	-0.631204	-0.0857694
Unigene54165	35.1.5	not assigned.no ontology.pentatricopeptide (PPR) repeat-containing protein	0	-0.397322	-1.48951	0.48708	0.122542	-0.634309
Unigene13027	35.1.5	not assigned.no ontology.pentatricopeptide (PPR) repeat-containing protein	0	-0.464644	-1.48614	-0.516443	-0.319551	-0.878042
Unigene16069	35.1.5	not assigned.no ontology.pentatricopeptide (PPR) repeat-containing protein	0	-1.27417	-0.769702	-2.05658	-0.493154	-0.137349
Unigene10972	35.1.5	not assigned.no ontology.pentatricopeptide (PPR) repeat-containing protein	0	-0.433856	-1.18416	-0.063237	0.331265	-1.46465
Unigene9117	35.2	not assigned.unknown	0	-1.55748	-0.140744	-0.584963	-0.730813	-8.2854
Unigene49833	35.2	not assigned.unknown	0	-2.79553	-2.88042	-2.22437	-1.02999	-7.92481
Unigene45476	35.2	not assigned.unknown	0	-1.20401	-1.45251	-0.588931	-0.713379	-8.50779
Unigene53824	35.2	not assigned.unknown	0	-2.97252	-3.05658	0.456907	-0.0244827	-2.57116
Unigene52064	35.2	not assigned.unknown	0	-0.999211	-4.19219	-0.852344	-0.975739	-2.36032
Unigene50371	35.2	not assigned.unknown	0	-0.623797	-3.71383	-1.47282	-1.86341	-1.63928
Unigene48702	35.2	not assigned.unknown	0	-0.841963	-4.12937	-0.0192917	-0.202187	-1.65139
Unigene46628	35.2	not assigned.unknown	0	-0.976864	-3.38318	-0.323595	-1.20748	-1.4682
Unigene35411	35.2	not assigned.unknown	0	-1.01584	-3.68032	-0.565957	-0.984331	-1.74675
Unigene21996	35.2	not assigned.unknown	0	0.482013	-4.03435	-1.83764	-1.76193	-0.100483
Unigene21796	35.2	not assigned.unknown	0	-1.42398	-4.81732	-1.86382	-1.17605	-0.957111
Unigene15800	35.2	not assigned.unknown	0	-0.801041	-3.59585	-2.53172	-3.55278	-1.93981
Unigene52185	35.2	not assigned.unknown	0	0.659925	-1.63501	-1.81804	-1.67524	-0.648298
Unigene50475	35.2	not assigned.unknown	0	0.605829	-2.51602	0.293399	-0.339692	-0.0190416
Unigene44096	35.2	not assigned.unknown	0	0.436551	-2.63435	0.621488	0.884523	0.547488
Unigene15430	35.2	not assigned.unknown	0	0.0199388	-2.33056	-0.216191	-0.423668	-0.10097
Unigene50665	35.2	not assigned.unknown	0	-0.034123	-1.36092	0.136641	-0.545463	-0.545463
Unigene51821	35.2	not assigned.unknown	0	-0.0355892	-2.1413	-0.0973402	-0.0965982	0.354582
Unigene37959	35.2	not assigned.unknown	0	-0.259814	-1.31056	-0.0243842	-1.27436	-0.557026
Unigene49468	35.2	not assigned.unknown	0	-0.294979	-1.02446	-0.332454	-0.311153	-1.07742
Unigene828	35.2	not assigned.unknown	0	-0.307227	-1.38695	-0.541301	-0.780297	0.285838
Unigene4890	35.2	not assigned.unknown	0	-0.329827	-1.12451	0.0370322	-0.172741	-1.0357
Unigene55389	35.2	not assigned.unknown	0	-0.4063	-2.81422	0.375686	0.457339	-1.12523
Unigene51255	35.2	not assigned.unknown	0	-0.415892	-1.22111	-0.597832	-1.28837	-0.263547
Unigene719	35.2	not assigned.unknown	0	-0.423559	-0.742357	-0.241781	-0.389771	-1.56723
Unigene49340	35.2	not assigned.unknown	0	-0.456177	-3.34672	-0.687864	-0.860802	-0.588487
Unigene44665	35.2	not assigned.unknown	0	-0.488849	-1.33105	-1.1636	-1.1216	-0.71092
Unigene54530	35.2	not assigned.unknown	0	-0.492937	-1.71859	-0.70044	-1.40766	-0.259155
Unigene12016	35.2	not assigned.unknown	0	-0.535313	-0.58184	-0.918745	0.0765816	-1.01322
Unigene55537	35.2	not assigned.unknown	0	-0.577345	-0.400599	-0.770967	0.00381363	-2.06323
Unigene55276	35.2	not assigned.unknown	0	-0.580562	-1.11091	-0.221903	-0.146247	-1.23452
Unigene54306	35.2	not assigned.unknown	0	-0.580584	-0.982565	-2.44308	-1.26919	-1.65458
Unigene52404	35.2	not assigned.unknown	0	-0.652861	-1.20934	-0.755688	-0.802788	-0.237105
Unigene19930	35.2	not assigned.unknown	0	-0.660745	-1.78104	-1.40041	-0.793071	-0.754503
Unigene4141	35.2	not assigned.unknown	0	-0.665385	-1.32161	-0.958342	-0.83844	-0.00695581
Unigene94	35.2	not assigned.unknown	0	-0.70044	-2.10459	-0.797928	-0.259005	-1.23506
Unigene4726	35.2	not assigned.unknown	0	-0.702255	-0.617792	-0.430136	-0.0363496	-1.1795
Unigene27567	35.2	not assigned.unknown	0	-0.713829	-3.11437	-0.396279	0.0903997	-1.47282
Unigene16945	35.2	not assigned.unknown	0	-0.713829	-1.24252	0.399124	0.826739	-2.62894
Unigene8418	35.2	not assigned.unknown	0	-0.715612	-0.624534	-1.19354	-0.278102	-0.825687
Unigene49683	35.2	not assigned.unknown	0	-0.742692	-2.34414	-0.136035	0.0194633	-3.07284
Unigene16770	35.2	not assigned.unknown	0	-0.749457	-1.21635	-0.74464	-2.46566	-1.2684
Unigene50875	35.2	not assigned.unknown	0	-0.768616	-2.22503	-0.523167	-0.394662	-1.43197
Unigene13867	35.2	not assigned.unknown	0	-0.824829	-1.87365	-0.911147	-1.33579	-1.09258
Unigene16469	35.2	not assigned.unknown	0	-0.835989	-1.9177	-1.27601	-0.835989	-1.39555
Unigene42810	35.2	not assigned.unknown	0	-0.887941	-3.37851	-0.660424	1.07039	-1.09756
Unigene274	35.2	not assigned.unknown	0	-0.927567	-1.80472	-0.974873	-0.416446	-1.28174
Unigene39617	35.2	not assigned.unknown	0	-0.9356	-0.95474	-0.544528	-1.06611	-0.6694
Unigene13895	35.2	not assigned.unknown	0	-0.974191	-1.25576	-8.11374	-0.846956	-1.98446
Unigene40902	35.2	not assigned.unknown	0	-0.977577	-1.23314	-0.458094	0.575815	-1.66694
Unigene34845	35.2	not assigned.unknown	0	-1.00711	-3.02503	1.87897	-0.255257	-2.38348
Unigene44403	35.2	not assigned.unknown	0	-1.10875	-1.01436	-1.80855	-1.06326	-1.95777
Unigene30481	35.2	not assigned.unknown	0	-1.11422	-1.19861	-0.551279	-3.48618	-0.753468
Unigene41490	35.2	not assigned.unknown	0	-1.20173	-1.4498	-0.902315	-1.05865	-1.53051
Unigene56394	35.2	not assigned.unknown	0	-1.25128	-2.47241	-0.763144	-1.4804	-2.09322
Unigene52278	35.2	not assigned.unknown	0	-1.36055	-0.753006	-1.96845	-1.57613	-1.96153
Unigene44672	35.2	not assigned.unknown	0	-1.40667	-2.89724	-0.782873	-0.64023	-1.83374
Unigene54761	35.2	not assigned.unknown	0	-1.4462	-0.769702	-1.17166	-0.609445	-2.35466
Unigene792	35.2	not assigned.unknown	0	-1.47684	-1.10778	-0.570996	-0.0221559	-1.85757
Unigene49505	35.2	not assigned.unknown	0	-1.52356	-0.467294	-0.00228275	-0.0629385	-1.37714
Unigene10712	35.2	not assigned.unknown	0	-2.15612	0.0183785	-8.2854	-0.730813	-0.842459
Unigene39738	35.2	not assigned.unknown	0	0.21818	-1.6085	0.066468	-0.625633	-0.739676
Unigene33068	35.2	not assigned.unknown	0	0.185724	-1.74763	-0.440875	0.154305	-0.439333
Unigene42302	35.2	not assigned.unknown	0	0.178891	-0.727474	0.295985	1.32478	-2.54273
Unigene38428	35.2	not assigned.unknown	0	0.155859	-2.09664	-1.03705	0.598446	-1.2671
Unigene44801	35.2	not assigned.unknown	0	0.135251	-1.17952	-0.750533	1.307	-0.299041
Unigene46983	35.2	not assigned.unknown	0	-0.22097	-0.88518	-1.12011	-0.78617	-2.95794
Unigene13577	35.2	not assigned.unknown	0	-0.294195	-1.5444	0.482095	0.326777	-1.36647
Unigene44780	35.2	not assigned.unknown	0	-0.30687	-0.579387	-1.56812	-1.80826	-1.526
Unigene40016	35.2	not assigned.unknown	0	-0.321632	-1.25091	0.299207	0.419535	-1.19865
Unigene53052	35.2	not assigned.unknown	0	-0.324466	-1.18053	-0.70499	-1.04486	-0.573701
Unigene48404	35.2	not assigned.unknown	0	-0.336409	-2.17588	-0.380984	-0.72361	-1.25664
Unigene51492	35.2	not assigned.unknown	0	-0.337245	-1.22638	-0.643284	-0.491654	-0.616167
Unigene43929	35.2	not assigned.unknown	0	-0.37419	-2.37851	-0.677184	-0.579424	-0.553133
Unigene49183	35.2	not assigned.unknown	0	-0.454991	-1.90924	0.192983	-0.113138	-1.47113
Unigene49544	35.2	not assigned.unknown	0	-0.473898	-0.582897	0.276456	0.481964	-1.67512
Unigene11363	35.2	not assigned.unknown	0	-0.493308	-0.588354	-1.06876	0.156378	-1.9172
Unigene16831	35.2	not assigned.unknown	0	-0.538661	-0.973462	-0.718743	-0.360813	-1.08728
Unigene45608	35.2	not assigned.unknown	0	-0.549712	-0.813741	-1.36768	-0.508034	-1.61068
Unigene45521	35.2	not assigned.unknown	0	-0.563267	-1.6796	-0.369725	-0.0835647	0.163201
Unigene42122	35.2	not assigned.unknown	0	-0.579618	-2.31632	-0.561726	-0.666606	-0.0479037
Unigene21369	35.2	not assigned.unknown	0	-0.629682	-1.03402	-1.15797	-0.602684	-0.562455
Unigene48523	35.2	not assigned.unknown	0	-0.645849	-1.90599	-0.508638	-0.529259	-0.477533
Unigene55785	35.2	not assigned.unknown	0	-0.677032	-1.6558	-0.523841	-1.21523	-1.37762
Unigene9127	35.2	not assigned.unknown	0	-0.753097	-0.984938	-0.0206959	-0.688927	-2.01522
Unigene647	35.2	not assigned.unknown	0	-0.76387	-1.70294	-1.1216	-0.205554	0.168073
Unigene40684	35.2	not assigned.unknown	0	-0.775311	-1.15886	-0.405044	-0.46197	-1.37502
Unigene13682	35.2	not assigned.unknown	0	-0.776716	-1.42548	-0.440944	0.030894	-0.535845
Unigene14577	35.2	not assigned.unknown	0	-0.847997	-1.39527	-0.559262	0.250407	-1.02217
Unigene29248	35.2	not assigned.unknown	0	-0.851532	-1.78483	-1.1375	-2.48745	-0.455968
Unigene11725	35.2	not assigned.unknown	0	-0.912848	-0.392317	-0.770829	-0.476208	-1.33121
Unigene56317	35.2	not assigned.unknown	0	-0.922173	-1.5294	-0.288581	0.311898	-0.0543196
Unigene42927	35.2	not assigned.unknown	0	-0.978053	-0.701416	-0.00260414	0.452912	-1.60329
Unigene51631	35.2	not assigned.unknown	0	-1.11621	-1.42962	-0.779862	0.152508	-0.516286
Unigene40701	35.2	not assigned.unknown	0	-1.12942	-1.23849	-1.15259	-0.458963	-1.0357
Unigene46359	35.2	not assigned.unknown	0	-1.13476	-1.12737	0.0809483	-0.124824	-0.854548
Unigene42506	35.2	not assigned.unknown	0	-1.4516	-1.48183	-0.474951	-0.454017	-1.13722
Unigene16353	35.2	not assigned.unknown	0	-1.52916	-2.41639	-2.03705	-1.05805	-0.651496
Unigene45181	35.2	not assigned.unknown	0	-1.54542	-0.955702	0.456822	-1.75088	-1.73514
Unigene36948	4.10	glycolysis.phosphoglycerate kinase	0	-1.39362	-1.42122	-0.444624	-0.765766	-0.52219
Unigene48940	4.14	glycolysis.PEPCase	0	-0.504957	-1.02795	-1.00199	-0.19762	-0.400715
Unigene40854	4.2	glycolysis.PGM	0	0.0505965	-1.61444	-0.820286	-0.083927	-0.868047
Unigene51466	4.2	glycolysis.PGM	0	0.11324	-1.78514	-0.601153	0.85687	0.121205
Unigene54031	4.6	glycolysis.Fruc2,6BisPase	0	-0.621232	-1.70294	-1.39628	-0.536636	-1.31528
Unigene32070	5.10	fermentation.aldehyde dehydrogenase	0	-0.713829	-2.38318	0.399124	-0.0822662	-0.938044
Unigene36334	5.10	fermentation.aldehyde dehydrogenase	0	-0.645083	-2.57384	0.215268	-0.125808	-0.170433
Unigene19960	6.3	gluconeogenesis.Malate DH	0	-0.614306	-0.397288	-0.458061	-0.824563	-2.25262
Unigene54326	6.5	gluconeogenese/ glyoxylate cycle.pyruvate dikinase	0	-0.293547	-1.44209	-0.0474614	0.361936	-0.982469
Unigene47856	8.1.1.3	TCA / org. transformation.TCA.pyruvate DH.E3	0	-0.449452	-1.30636	-0.458024	0.00935806	-1.80423
Unigene46825	8.1.7	TCA / org. transformation.TCA.succinate dehydrogenase	0	-1.13693	-1.21476	-1.1592	-2.17856	-1.26908
Unigene42865	8.2.11	TCA / org. transformation.other organic acid transformaitons.atp-citrate lyase	0	-8.70044	-3.05658	-8.70044	-2.29105	-3.57116
Unigene41616	8.2.11	TCA / org. transformation.other organic acid transformaitons.atp-citrate lyase	0	-1.07106	-2.574	-0.887567	0.397483	-2.03753
Unigene42479	9.1.2	mitochondrial electron transport / ATP synthesis.NADH-DH.localisation not clear	0	-0.255129	-1.33453	-0.251979	0.507156	-0.726435
Unigene44654	9.1.2	mitochondrial electron transport / ATP synthesis.NADH-DH.localisation not clear	0	-0.654311	-1.24956	-1.19488	-3.44132	-1.08584
Unigene45225	9.6	mitochondrial electron transport / ATP synthesis.cytochrome c	0	-0.776716	-1.92101	-1.00208	-1.58809	-0.673499
Unigene5024	--	--	0	-2.29445	-1.64733	-2.32193	-1.61298	-8.02237
Unigene48838	--	--	0	0.0220263	0.0329146	-0.913843	-0.227952	-8.02237
Unigene44262	--	--	0	-1.56294	-1.95628	-1.1035	0.592342	-8.02237
Unigene32315	--	--	0	-1.19689	-2.88042	-0.490184	-0.50696	-7.92481
Unigene15094	--	--	0	-0.90079	0.553652	-0.504131	-1.30975	-8.20457
Unigene11133	--	--	0	-1.46538	-0.695994	-0.816288	-1.83735	-7.92481
Unigene7298	--	--	0	-1.78493	-4.17827	-1.00119	-2.15161	-2.80142
Unigene48534	--	--	0	-1.41093	-3.22651	-2.76184	-1.77761	-2.16301
Unigene42644	--	--	0	-0.373368	-3.4634	-0.807355	-1.24101	-1.80735
Unigene41087	--	--	0	-2.34086	-3.42492	-0.371811	0.232718	-2.36834
Unigene35152	--	--	0	-1.24101	-3.65605	-0.500767	-0.607683	-1.41504
Unigene24412	--	--	0	-0.991302	-3.18507	-0.908577	0.0452831	-2.62436
Unigene13180	--	--	0	-1.59666	-4.50384	-0.335598	-1.45067	-1.30484
Unigene12383	--	--	0	-1.70905	-4.02667	-1.65813	-0.912848	-0.651888
Unigene5686	--	--	0	1.53653	-3.29078	0.648494	-0.537816	0.57865
Unigene20784	--	--	0	0.817965	-3.31755	-0.339576	0.0516842	0.34196
Unigene36480	--	--	0	0.794595	-1.60177	0.157114	0.268235	0.107704
Unigene11966	--	--	0	0.668317	-3.50506	-1.3915	-2.94519	0.789245
Unigene23574	--	--	0	0.370333	-2.71567	0.5837	0.841038	-0.548508
Unigene41382	--	--	0	0.355188	-1.86543	-0.224305	-0.177912	0.528945
Unigene18412	--	--	0	0.351881	-1.29569	0.0410273	-0.210045	-1.28643
Unigene38629	--	--	0	0.298826	-2.14516	0.302801	0.438354	-0.979577
Unigene46609	--	--	0	0.294465	-1.47359	0.0902066	0.0459482	-0.458619
Unigene42437	--	--	0	0.268665	-1.51435	-0.0223496	-0.0498759	-0.650022
Unigene40767	--	--	0	0.25698	-1.05822	0.4947	-0.318743	-1.36555
Unigene43651	--	--	0	0.222423	-2.52814	-0.0302678	-0.572313	0.163591
Unigene45326	--	--	0	0.198589	-1.4499	0.158635	0.418769	-0.00602907
Unigene41940	--	--	0	0.184046	-2.60899	-0.4269	-0.781804	0.427586
Unigene1125	--	--	0	0.181971	-2.20893	0.91439	0.707591	-1.39254
Unigene32690	--	--	0	0.17724	-1.78707	0.0524674	-0.225801	0.702614
Unigene5850	--	--	0	0.171825	-1.24693	0.422999	0.45995	-1.05699
Unigene20688	--	--	0	0.152003	-0.879454	1.50914	0.4975	-1.3306
Unigene10833	--	--	0	0.125985	-1.99875	-0.413637	-0.0323931	-0.502406
Unigene9428	--	--	0	0.100464	-1.07237	0.298811	0.370088	-0.626205
Unigene23537	--	--	0	0.0988736	-1.50403	0.136184	-0.176048	-0.0640262
Unigene28781	--	--	0	0.0888212	-2.15191	-0.686862	-0.408414	-1.2442
Unigene2208	--	--	0	0.0792796	-2.47162	-0.338496	-0.36059	0.372363
Unigene22177	--	--	0	0.0618098	-1.19398	0.129657	-0.240753	-0.122981
Unigene27515	--	--	0	0.049753	-0.82419	-0.264505	-0.994296	-1.53916
Unigene38399	--	--	0	0.0265676	-1.23178	-0.706207	0.328403	0.525326
Unigene28975	--	--	0	0.0213737	-1.0571	-0.433821	-0.420311	-1.60666
Unigene5395	--	--	0	-0.00202673	-1.88894	-0.472657	-0.455892	-0.957209
Unigene43194	--	--	0	-0.0341717	-1.20108	-0.823545	-0.0503456	0.206713
Unigene25159	--	--	0	-0.0402248	-1.59108	-0.568276	0.0583094	-0.349212
Unigene48152	--	--	0	-0.0447742	-1.63942	-1.1647	-1.53237	0
Unigene28963	--	--	0	-0.0497299	-1.86394	-1.27898	-1.83066	-0.726435
Unigene37219	--	--	0	-0.0599887	-2.91067	0.113962	-0.286577	-0.253383
Unigene32292	--	--	0	-0.0787889	-1.47141	-0.00197584	-0.198298	-0.139842
Unigene29036	--	--	0	-0.118821	-3.01238	-0.670692	-0.222906	-0.196172
Unigene41669	--	--	0	-0.12547	-1.65582	-0.255669	-0.654765	-1.06804
Unigene25313	--	--	0	-0.129768	-1.04944	-0.390767	-0.193975	0.0215561
Unigene13232	--	--	0	-0.138712	-2.62237	-0.0736826	0.270957	-1.33643
Unigene41723	--	--	0	-0.150878	-1.44395	-1.05465	-0.333034	-0.212985
Unigene10960	--	--	0	-0.162397	-1.01829	-0.209747	-0.339475	-0.191557
Unigene40607	--	--	0	-0.169209	-1.18259	-0.21547	-0.724415	0.172596
Unigene38649	--	--	0	-0.170926	-1.1248	-1.15777	-0.995204	-0.0477506
Unigene9844	--	--	0	-0.176272	-1.25011	-0.253643	-0.436029	-0.388711
Unigene23488	--	--	0	-0.197422	-1.45861	0.285299	0.427092	0.143394
Unigene41151	--	--	0	-0.212058	-1.20709	0.417771	0.340393	0.240216
Unigene38006	--	--	0	-0.230746	-3.11437	-1.6497	-1.20363	-1.63928
Unigene39110	--	--	0	-0.24683	-3.10727	-0.937221	-0.779427	-0.0822525
Unigene34567	--	--	0	-0.27162	-1.18381	-0.477973	-0.185722	-0.650442
Unigene41492	--	--	0	-0.273735	-1.28067	-0.129421	0.022727	0.249017
Unigene41924	--	--	0	-0.275538	-1.58575	-0.0625315	0	0.701389
Unigene27397	--	--	0	-0.281547	-0.715896	0.482158	-0.161041	-1.52526
Unigene37780	--	--	0	-0.289369	-1.31697	-0.209609	0.818143	-0.477249
Unigene23252	--	--	0	-0.290896	-1.41893	-1.06476	-0.849247	-0.179987
Unigene48646	--	--	0	-0.303431	-2.18445	-1.46177	-1.23759	-1.92089
Unigene39364	--	--	0	-0.320129	-1.28571	0.385487	-0.214017	-0.18764
Unigene42082	--	--	0	-0.35216	-1.96775	-0.164474	0.38165	-0.189167
Unigene36433	--	--	0	-0.361188	-2.68312	-1.26033	-1.05728	-0.613319
Unigene44884	--	--	0	-0.371333	-2.13293	-0.853299	-0.44696	-0.16794
Unigene43861	--	--	0	-0.376724	-1.16337	0.0105506	-0.90156	-0.313191
Unigene25390	--	--	0	-0.380951	-1.01227	-0.239313	0.193665	-0.15276
Unigene40379	--	--	0	-0.400088	-2.23238	0.129538	-0.271527	-0.128971
Unigene33056	--	--	0	-0.418937	-0.985471	-0.79102	-0.608517	-1.50542
Unigene41093	--	--	0	-0.425332	-2.99819	-0.203287	0.854919	-1.43142
Unigene23988	--	--	0	-0.427986	-1.69032	-0.724565	0.292126	0.0483414
Unigene48464	--	--	0	-0.433813	-2.53006	-0.844861	-0.445847	-0.0684797
Unigene49997	--	--	0	-0.442358	-2.57873	-0.800087	-0.215124	-1.99377
Unigene47410	--	--	0	-0.449884	-0.31114	0.399124	-1.07874	-3.62894
Unigene23363	--	--	0	-0.459994	-1.31295	-0.123282	-0.102593	-1.16179
Unigene21195	--	--	0	-0.464644	-1.72866	0.360189	-0.0644547	0.518849
Unigene39769	--	--	0	-0.466444	-2.03453	-0.457045	0.069284	-0.90493
Unigene37840	--	--	0	-0.46887	-2.3683	-1.2099	0.0847288	-1.65299
Unigene22159	--	--	0	-0.474757	-1.8869	-0.607217	0.010903	-0.62218
Unigene49091	--	--	0	-0.484567	-1.93541	-0.842068	-1.50995	-1.40893
Unigene44611	--	--	0	-0.488092	-2.5477	-0.499246	-0.471172	-0.825289
Unigene4508	--	--	0	-0.496702	-2.89724	-0.106468	-0.86514	-0.515957
Unigene42574	--	--	0	-0.505657	-2.58703	-0.113758	-0.637506	-1.35992
Unigene13503	--	--	0	-0.506253	-1.12987	0.0662595	-0.485427	-0.396141
Unigene24347	--	--	0	-0.514983	-1.00863	-1.05555	-1.07355	-3.27397
Unigene44947	--	--	0	-0.533242	-1.31576	-0.700002	0.226156	-0.494109
Unigene43491	--	--	0	-0.560035	-1.05804	-1.35634	-0.86025	-0.270307
Unigene19580	--	--	0	-0.575115	-0.812304	-1.1299	-1.58355	-0.707161
Unigene9210	--	--	0	-0.611496	-1.21838	-1.60482	-1.14145	-0.720988
Unigene54509	--	--	0	-0.613502	-0.0576548	-0.64107	0.21515	-2.4789
Unigene28222	--	--	0	-0.62308	-0.494765	-0.8819	-0.660188	-1.50647
Unigene18562	--	--	0	-0.623624	-2.91036	-0.418123	-0.148411	-1.2575
Unigene11258	--	--	0	-0.624491	-0.255257	-2.09903	-0.934175	-1.84871
Unigene38608	--	--	0	-0.633614	-2.02162	-0.688313	-1.0102	-0.0120616
Unigene25697	--	--	0	-0.641721	-1.92653	-0.617314	-0.149473	-1.07372
Unigene33340	--	--	0	-0.644724	-1.86238	-1.70424	-0.552165	-1.47239
Unigene35551	--	--	0	-0.646363	-1.18854	-0.410933	-0.408203	0.217982
Unigene5951	--	--	0	-0.649313	-3.16606	0.245173	-0.0214604	-0.293169
Unigene22829	--	--	0	-0.650911	-0.484122	0.495186	1.04578	-1.27615
Unigene36792	--	--	0	-0.667955	-3.61672	-0.344715	-0.179522	-0.57435
Unigene18899	--	--	0	-0.703044	-1.60482	-1.11987	-1.18313	0.295172
Unigene7484	--	--	0	-0.714029	-0.506668	-0.155089	-1.34289	-2.57942
Unigene33489	--	--	0	-0.720067	-1.01354	-0.966807	-0.280846	-1.29626
Unigene11517	--	--	0	-0.722404	-1.28331	0.295256	-0.0369189	-0.195785
Unigene32758	--	--	0	-0.736966	-1.19522	-1.10495	-1.19738	-1.70115
Unigene20896	--	--	0	-0.754743	-2.2064	-0.526393	-0.975746	1.03021
Unigene48345	--	--	0	-0.759737	-1.0254	-1.26033	-1.98651	-1.72092
Unigene29904	--	--	0	-0.76541	-2.46119	0.329941	0.331917	-1.1079
Unigene34288	--	--	0	-0.773883	-1.26826	-0.376749	-0.776298	-1.12444
Unigene30166	--	--	0	-0.778701	-3.04272	-1.63658	-1.03878	-1.91456
Unigene16194	--	--	0	-0.785353	-2.15272	-0.291431	-1.04169	-1.2626
Unigene46972	--	--	0	-0.794388	-1.15473	-0.835475	-0.666263	-1.56003
Unigene49099	--	--	0	-0.801992	-0.842366	-1.04919	-0.806683	-2.62583
Unigene30712	--	--	0	-0.802672	-1.75823	-0.987121	-0.562545	-1.35878
Unigene24128	--	--	0	-0.803443	-1.37988	-0.738272	-1.07539	-0.0306863
Unigene42097	--	--	0	-0.811376	-1.56899	-1.6676	-0.686272	-1.07492
Unigene11241	--	--	0	-0.819301	-1.6811	-0.436099	-0.00324809	-0.30874
Unigene17652	--	--	0	-0.829472	-1.45356	-0.771157	-0.33694	-1.51949
Unigene8028	--	--	0	-0.85947	-1.86813	-1.54273	-0.628464	-2.31244
Unigene47608	--	--	0	-0.876011	-0.321543	-0.400723	0.222392	-1.50404
Unigene49465	--	--	0	-0.877447	-0.777183	-0.10806	-0.336878	-1.41009
Unigene21081	--	--	0	-0.884181	-2.83578	-0.636541	-0.790491	-1.10794
Unigene10570	--	--	0	-0.88495	-2.31323	-0.628031	-0.736173	-1.66654
Unigene14615	--	--	0	-0.886231	-1.96347	-1.49359	-0.345235	-0.903427
Unigene31469	--	--	0	-0.893785	-1.97331	0.611657	-0.353501	-1.91672
Unigene4931	--	--	0	-0.897919	-1.9011	-1.82417	-1.72496	-1.5008
Unigene37987	--	--	0	-0.930887	-2.25464	-0.422711	-1.55842	-0.825405
Unigene12972	--	--	0	-0.938302	-2.48948	-0.809736	-0.795215	-0.633339
Unigene16349	--	--	0	-0.940476	-1.4083	-0.752428	-1.10259	-1.29904
Unigene14323	--	--	0	-0.964274	-0.987437	0.288053	-2.00928	-1.30312
Unigene8710	--	--	0	-1.01362	-0.900852	-0.38375	-1.44834	-1.96367
Unigene17657	--	--	0	-1.03839	-1.84995	-1.17259	-1.08288	-2.05621
Unigene44845	--	--	0	-1.20163	-1.28088	-0.875731	0.0509989	-0.739491
Unigene55618	--	--	0	-1.30802	-1.30363	-3.24427	-1.37491	-2.28118
Unigene23405	--	--	0	-1.31674	-3.05658	-1.5867	-0.70044	-1.05658
Unigene13227	--	--	0	-1.34289	-1.05658	-1.17166	-0.871774	-3.15612
Unigene10176	--	--	0	-1.52129	-2.7387	0.248202	-0.562995	-1.6708
Unigene9165	--	--	0	-1.56528	-0.749571	-0.694013	-0.659172	-2.06485
Unigene24282	--	--	0	-1.60935	-2.2108	-1.255	-0.806683	-1.04087
Unigene47310	--	--	0	-1.69295	-2.64155	-0.527179	-0.871774	-3.15612
Unigene20040	--	--	0	-1.7035	-1.92051	-0.682508	-0.063228	-0.98254
Unigene41122	--	--	0	-1.98162	-2.91036	-1.36654	-0.801586	-1.70797
Unigene34342	--	--	0	-2.10362	-1.86813	-0.321333	-0.508464	-0.953155
Unigene30561	--	--	0	-2.10362	-0.727474	-1.80855	0.205975	-2.80023
Unigene16871	--	--	0	-2.27019	-2.67163	-2.80778	-3.38977	-2.32448
Unigene44466	--	--	0	-2.65431	-0.473497	-0.679114	-2.21892	-0.823723
Unigene39728	--	--	0	-8.02237	-1.37851	-0.736966	-1.34994	-0.315009
Unigene3883	--	--	0	-8.02237	-0.378512	-8.02237	-2.9349	-1.89308
Unigene28949	--	--	0	0.78085	-1.01484	0.821112	-0.254099	-1.38331
Unigene25810	--	--	0	0.157829	-1.36854	2.70108	1.6125	-2.30535
Unigene12761	--	--	0	0.141444	-1.32304	-0.503519	-0.793299	-0.0486474
Unigene44036	--	--	0	0.139256	-1.37203	-0.130616	0.748896	0.231213
Unigene6754	--	--	0	0.108659	-0.605271	-0.717608	0.800307	-1.05468
Unigene30440	--	--	0	0.0454538	-1.74304	0.521065	0.30192	0.238692
Unigene8116	--	--	0	-0.0209716	-1.23923	-0.535012	-0.585575	-0.105409
Unigene19906	--	--	0	-0.0302947	-2.20005	-0.950595	-0.805043	0.206216
Unigene15314	--	--	0	-0.0398495	-1.14074	-0.19529	0.314511	-0.359106
Unigene33807	--	--	0	-0.0404438	-1.83625	0.872261	-0.147771	0.225856
Unigene4512	--	--	0	-0.0671404	-1.29706	-0.229577	-0.330637	-0.168823
Unigene30821	--	--	0	-0.0721986	-2.22398	0.441674	0.0961693	-0.540222
Unigene42439	--	--	0	-0.0847665	-1.10233	-0.839078	-0.193888	-0.943345
Unigene46241	--	--	0	-0.0890541	-1.05742	0.232382	0.706891	-0.892314
Unigene38309	--	--	0	-0.100753	-1.96713	-0.374085	-1.01331	0.47539
Unigene28101	--	--	0	-0.13665	-1.02223	-0.678094	-0.402784	-1.01325
Unigene8341	--	--	0	-0.170297	-1.11127	-1.41802	-1.43803	-1.21794
Unigene33380	--	--	0	-0.180813	-2.57416	0.281596	0.406879	-0.932886
Unigene46956	--	--	0	-0.207305	-1.2863	-0.0810267	0.555816	0.0415665
Unigene50687	--	--	0	-0.22628	-0.881598	-0.105479	0.185651	-1.93749
Unigene35465	--	--	0	-0.259987	-1.08179	-0.147381	0.143653	-0.390346
Unigene38559	--	--	0	-0.265701	-1.05991	-0.25535	0.42334	-0.601302
Unigene38542	--	--	0	-0.265967	-2.33347	-0.0682333	-0.235096	-0.407032
Unigene31917	--	--	0	-0.276744	-1.16679	-1.18721	-0.602627	-0.171305
Unigene14543	--	--	0	-0.280022	-1.26111	0.427947	1.1445	-0.783133
Unigene11327	--	--	0	-0.291049	-2.14074	-0.241008	0.0544478	-0.809669
Unigene48954	--	--	0	-0.294841	-1.86021	-0.528835	0.10172	0.68599
Unigene34427	--	--	0	-0.296138	-1.81148	0.972878	1.33925	-0.388812
Unigene24029	--	--	0	-0.298792	-0.454442	-0.184576	-1.67076	-2.62894
Unigene19140	--	--	0	-0.338311	-1.58162	0.785268	0.0527657	0.287835
Unigene26161	--	--	0	-0.348685	-1.03123	-0.354699	0.319307	0.142493
Unigene29543	--	--	0	-0.349646	-2.34483	-0.706368	0.104072	0.32722
Unigene41368	--	--	0	-0.374519	-2.69213	-0.558551	0.334534	0.974792
Unigene28448	--	--	0	-0.376135	-1.82848	-0.138505	0.670227	-0.608309
Unigene45486	--	--	0	-0.383605	-1.33518	-0.716098	-0.398157	-0.397912
Unigene35066	--	--	0	-0.392934	-1.84734	-0.635119	0.25259	-0.178164
Unigene18831	--	--	0	-0.395992	-1.07979	-0.294834	-0.17693	-0.197537
Unigene28455	--	--	0	-0.4108	-1.35211	-0.52079	-0.722564	-0.126154
Unigene39782	--	--	0	-0.413138	-2.0761	-2.19118	-0.965072	0.0426997
Unigene30757	--	--	0	-0.442358	-4.39232	0.2304	-1.17462	-0.67516
Unigene38567	--	--	0	-0.449708	-1.36741	-0.115278	0.293286	-0.951394
Unigene37554	--	--	0	-0.467294	-1.49435	-1.28533	0.145259	0.35329
Unigene45916	--	--	0	-0.473264	-2.25862	0.573103	-0.0103021	-0.326109
Unigene2046	--	--	0	-0.487985	-1.8296	0.0446171	0.229402	-0.276185
Unigene24154	--	--	0	-0.501051	-1.81816	0.549479	0.220083	-1.41935
Unigene43351	--	--	0	-0.503677	-0.489738	0.0929109	-0.0977978	-1.92473
Unigene13187	--	--	0	-0.505865	-1.97141	-0.52933	-0.13519	-0.674174
Unigene19934	--	--	0	-0.527423	-3.27102	-0.48405	-0.462017	-0.537386
Unigene45720	--	--	0	-0.528181	-2.04352	-0.4705	0.352597	-2.13109
Unigene39973	--	--	0	-0.547662	-1.43264	-0.481089	-0.386362	-0.280884
Unigene24032	--	--	0	-0.548422	-1.07903	0.159155	0.225446	-0.0470166
Unigene39107	--	--	0	-0.55262	-1.01795	-0.516443	0.0954862	-1.26708
Unigene17492	--	--	0	-0.557365	-1.16993	-0.711056	-0.549288	-0.725772
Unigene24164	--	--	0	-0.564222	-0.322308	-0.873426	-0.35289	-2.45022
Unigene9540	--	--	0	-0.564663	-1.98258	-0.586423	-0.85561	0.662658
Unigene8751	--	--	0	-0.568347	-1.51266	-0.991517	-1.31375	-1.11639
Unigene31667	--	--	0	-0.575115	-1.23896	-0.635236	-1.51336	0.331495
Unigene19706	--	--	0	-0.582067	-1.90321	-0.42314	-0.126585	-1.11057
Unigene17157	--	--	0	-0.584368	-1.09971	-0.0434652	0.133931	-1.37092
Unigene34469	--	--	0	-0.586328	-1.03453	-0.539948	-1.19714	-2.22558
Unigene42477	--	--	0	-0.58659	-1.63123	0.168045	0.599631	-1.16376
Unigene50634	--	--	0	-0.605934	-1.97331	-1.50168	-0.587414	1.02549
Unigene38101	--	--	0	-0.615202	-1.52373	-0.49999	-0.394485	0.554646
Unigene28580	--	--	0	-0.631668	-0.377862	-1.11168	0.369247	-1.35427
Unigene9998	--	--	0	-0.633421	-3.04846	-1.48239	-1.81129	-1.06042
Unigene7398	--	--	0	-0.700166	-1.9869	-2.44308	-1.18203	-1.78451
Unigene11784	--	--	0	-0.730146	-0.920221	-1.46578	-1.37538	-2.40382
Unigene44966	--	--	0	-0.749738	-0.786596	-0.638776	-0.22674	-1.15025
Unigene7289	--	--	0	-0.750576	-2.09664	-0.452084	-1.37892	-0.894246
Unigene20987	--	--	0	-0.768898	-1.50592	-0.0491571	0.489863	-0.727427
Unigene44863	--	--	0	-0.773145	-4.73834	-0.412835	0.0899747	-0.870739
Unigene37101	--	--	0	-0.780133	-1.2362	-1.43149	0.0547264	-1.42532
Unigene22341	--	--	0	-0.783742	-2.59932	-1.95777	-2.57075	-0.0807827
Unigene5802	--	--	0	-0.797448	-0.732004	-0.641993	-0.473793	-1.81483
Unigene35458	--	--	0	-0.849223	-2.20524	0.0731184	0.250479	-1.50845
Unigene11622	--	--	0	-0.85947	-3.17708	-0.88123	-0.508464	0.547989
Unigene32908	--	--	0	-0.882816	-1.95628	0.551279	0.826255	-8.02237
Unigene41774	--	--	0	-0.883302	-2.0299	-0.928409	-0.976946	-0.525434
Unigene32023	--	--	0	-0.88368	-1.37177	0.282775	0.207515	-1.28302
Unigene542	--	--	0	-0.889696	-0.748543	-0.802745	-0.43066	-1.01622
Unigene7605	--	--	0	-0.96956	-1.16265	1.16709	-0.496502	-1.26856
Unigene45177	--	--	0	-0.970228	-2.08398	0.418403	-0.297174	-1.90659
Unigene31123	--	--	0	-1.01977	-0.641035	-0.271433	-0.111088	-0.782787
Unigene19229	--	--	0	-1.02137	-2.23311	-0.773845	-1.26011	-1.04483
Unigene8505	--	--	0	-1.04836	-2.27898	-1.69401	-0.831838	-0.803891
Unigene41068	--	--	0	-1.07871	-0.648168	-0.730067	-1.13251	-1.15662
Unigene21271	--	--	0	-1.09335	-2.92985	0.807253	1.24699	-2.11169
Unigene14594	--	--	0	-1.09482	-1.81968	-1.20121	0.473333	-1.03456
Unigene26176	--	--	0	-1.10673	-1.57752	-0.463216	-0.37553	-1.13923
Unigene18987	--	--	0	-1.11974	-1.31032	0.867235	-0.0514193	0.0512576
Unigene31811	--	--	0	-1.1364	-1.13839	-0.168051	-1.28833	-0.539722
Unigene18943	--	--	0	-1.13767	-0.872113	-0.635301	-0.987155	-1.27289
Unigene47297	--	--	0	-1.13932	-0.578673	-1.1973	-0.886983	-0.77941
Unigene37614	--	--	0	-1.17223	-1.3024	-0.508965	-1.18359	0.286346
Unigene30674	--	--	0	-1.179	-0.998191	-0.355348	-1.73757	-1.43386
Unigene26492	--	--	0	-1.187	-1.31486	-0.715279	-0.0958285	-1.7787
Unigene21737	--	--	0	-1.19171	-1.55908	-0.465974	-0.836618	-1.34496
Unigene35370	--	--	0	-1.21582	-1.6178	-0.839833	0.739222	-1.23563
Unigene9130	--	--	0	-1.21969	-0.97783	-0.216537	-1.03356	-0.563459
Unigene21545	--	--	0	-1.22363	-0.967085	-1.90689	-1.1937	0.293536
Unigene37011	--	--	0	-1.23061	-4.60104	-0.357791	0.193283	-1.46758
Unigene55478	--	--	0	-1.29024	-1.27132	-1.3394	-1.41404	-2.72247
Unigene3500	--	--	0	-1.31371	-1.16211	-4.66461	-1.15659	-3.19571
Unigene40245	--	--	0	-1.32333	-2.84339	0.526943	1.40869	-1.75556
Unigene30131	--	--	0	-1.39844	-4.73371	0.0583602	0.564171	-1.55288
Unigene37439	--	--	0	-1.44488	-2.29385	-0.306941	-0.488976	0.231982
Unigene850	--	--	0	-1.56089	-3.65605	-0.0638151	-0.520531	-0.123011
Unigene6576	--	--	0	-1.56294	-3.54124	0.460104	0.292027	-0.444939
Unigene21699	--	--	0	-1.79837	-3.16439	0.199219	-0.315009	-1.73235
Unigene24584	--	--	0	-1.94826	-0.48288	-1.19046	-0.59263	-2.4396
Unigene31402	--	--	0	-2.24101	-3.65605	-1.26581	-0.0857299	0.227338
Unigene21144	--	--	0	-2.24101	-3.65605	-2.59192	-1.28259	-0.993081
Unigene20908	--	--	0	-2.51498	-3.93002	-1.53979	-0.0735478	-3.27397
Unigene47489	--	--	0	-2.52437	-2.39094	-2.10097	-3.78071	-3.54313
Unigene143	--	--	0	-2.73081	-1.05979	0.101179	-1.07595	-2.05019
Unigene37111	--	--	0	-3.07529	-0.149289	-1.28571	-1.79518	-8.20457

## Sheet: Shoot cluster 4
Gene_ID	MapMan BinCode	MapMan BinName	0hS	0h-Svs3h-S	0h-Svs12h-S	0h-Svs24h-S	0h-Svs3d-S	0h-Svs7d-S
Unigene2513	1.1.1.1	PS.lightreaction.photosystem II.LHC-II	0	0.649408	0.830548	0.469117	-1.09078	0.763586
Unigene37544	1.1.2.2	PS.lightreaction.photosystem I.PSI polypeptide subunits	0	1.87655	1.68201	0.692697	1.40388	-0.946509
Unigene54958	1.1.3	PS.lightreaction.cytochrome b6/f	0	1.27139	1.26944	0.103093	0.4975	0.254365
Unigene55754	1.1.4	PS.lightreaction.ATP synthase	0	2.0259	2.6497	1.59192	0.563901	0.334419
Unigene14461	1.1.6	PS.lightreaction.NADH DH	0	1.56259	1.98092	1.20645	1.26688	0.343954
Unigene56469	1.3.13	PS.calvin cyle.rubisco interacting	0	1.23425	1.98013	-0.162271	-1.27448	1.56435
Unigene51412	10.1.2	cell wall.precursor synthesis.UGE	0	1.81146	2.57962	1.31873	2.08313	1.03007
Unigene41961	10.1.4	cell wall.precursor synthesis.UGD	0	0.111407	-1.09542	0.607382	0.930571	0.601414
Unigene36646	10.2	cell wall.cellulose synthesis	0	0.482448	1.37007	0.390084	1.65113	-0.536313
Unigene49422	10.2.2	cell wall.cellulose synthesis.COBRA	0	0.588291	1.95688	0.441449	-0.344595	1.08883
Unigene53220	10.6.1	cell wall.degradation.cellulases and beta -1,4-glucanases	0	0.849024	2.74802	1.47282	1.12823	0.833539
Unigene14462	10.6.2	cell wall.degradation.mannan-xylose-arabinose-fucose	0	0.128551	1.04827	1.66655	0.30648	-0.4236
Unigene5521	10.6.2	cell wall.degradation.mannan-xylose-arabinose-fucose	0	1.1984	0.251828	0.849404	1.58315	1.79358
Unigene22325	10.6.2	cell wall.degradation.mannan-xylose-arabinose-fucose	0	1.73068	-0.0424353	1.3261	1.79234	2.81925
Unigene42796	10.6.2	cell wall.degradation.mannan-xylose-arabinose-fucose	0	0.882003	1.76465	0.444939	0.323438	0.934324
Unigene44835	10.6.3	cell wall.degradation.pectate lyases and polygalacturonases	0	0.489385	1.63406	0.41226	-0.538552	0.0965733
Unigene32665	10.7	cell wall.modification	0	0.272076	1.54127	1.65126	0.21281	-0.212052
Unigene768	10.7	cell wall.modification	0	0.548036	0.0309161	1.70004	-0.69589	0.25258
Unigene397	10.7	cell wall.modification	0	0.119582	1.41726	1.71181	0.488815	-0.104634
Unigene29806	10.7	cell wall.modification	0	0.911238	2.90015	1.50982	0.809897	1.40386
Unigene41383	10.7	cell wall.modification	0	-0.167378	1.4144	-0.223809	-0.176952	0.271787
Unigene54480	10.8.1	cell wall.pectin*esterases.PME	0	0.993321	2.2054	-0.477452	0.334534	1.14264
Unigene42039	11.1.1	lipid metabolism.FA synthesis and FA elongation.Acetyl CoA Carboxylation	0	0.18563	1.03194	0.140111	-0.751393	1.23891
Unigene16470	11.3	lipid metabolism.Phospholipid synthesis	0	0.702572	0.926182	0.43527	0.521147	1.30097
Unigene28320	11.3.5	lipid metabolism.Phospholipid synthesis.diacylglycerol kinase	0	1.79485	2.46978	1.36655	1.40946	0.862981
Unigene56627	11.5.2	lipid metabolism.glyceral metabolism.Glycerol-3-phosphate dehydrogenase (NAD+)	0	0.128597	0.0990018	1.03949	0.29966	0.135901
Unigene52753	11.8	lipid metabolism.'exotics' (steroids, squalene etc)	0	0.896742	-0.256947	0.693065	-1.56186	1.75318
Unigene54655	11.8.1	lipid metabolism.'exotics' (steroids, squalene etc).sphingolipids	0	0.267389	1.97208	0.344351	-1.15161	0.929938
Unigene21239	11.8.1	lipid metabolism.'exotics' (steroids, squalene etc).sphingolipids	0	0.720263	2.22313	0.450915	0.435648	0
Unigene53889	11.8.3	lipid metabolism.'exotics' (steroids, squalene etc).UDP-glucose:sterol glucosyltransferase	0	-0.432397	0.687047	-0.166834	0.768577	1.4952
Unigene52859	11.9.2	lipid metabolism.lipid degradation.lipases	0	1.42109	1.57878	1.94642	0.0918083	1.71601
Unigene55729	11.9.2	lipid metabolism.lipid degradation.lipases	0	1.02066	2.02918	0.661504	-1.02801	0.943416
Unigene52375	11.9.2	lipid metabolism.lipid degradation.lipases	0	0.873207	2.42239	0.149226	-1.02331	1.76445
Unigene43353	11.9.3.4	lipid metabolism.lipid degradation.lysophospholipases.phospholipase A2	0	0.389673	1.33298	1.19438	1.43655	1.09072
Unigene41286	11.9.4.13	lipid metabolism.lipid degradation.beta-oxidation.acyl CoA reductase	0	0.556997	2.00189	0.444939	0.60248	1
Unigene37370	11.9.4.13	lipid metabolism.lipid degradation.beta-oxidation.acyl CoA reductase	0	0.836427	1.61622	0.686735	1.1273	1.65013
Unigene54426	11.9.4.2	lipid metabolism.lipid degradation.beta-oxidation.acyl CoA DH	0	0.91427	1.39458	0.649552	0.108754	0.365649
Unigene38701	11.9.4.2	lipid metabolism.lipid degradation.beta-oxidation.acyl CoA DH	0	0.279533	1.18665	0.310684	0.31474	0.563169
Unigene53857	11.9.4.2	lipid metabolism.lipid degradation.beta-oxidation.acyl CoA DH	0	0.86727	2.47559	2.21316	0.355624	0.0729608
Unigene39037	11.9.4.5	lipid metabolism.lipid degradation.beta-oxidation.acyl-CoA thioesterase	0	0.678472	1.06113	0.406204	0.321608	0.257419
Unigene50717	13.1.1.1.1	amino acid metabolism.synthesis.central amino acid metabolism.GABA.Glutamate decarboxylase	0	0.304449	1.68037	0.397402	0.0640295	0.0652618
Unigene37948	13.1.1.1.2	amino acid metabolism.synthesis.central amino acid metabolism.GABA.GABA transaminase	0	0.879258	1.02493	0.863485	0.668249	0.853939
Unigene11990	13.1.5.3.1	amino acid metabolism.synthesis.serine-glycine-cysteine group.cysteine.OASTL	0	-0.365367	2.15628	-0.769943	0.93242	0.723207
Unigene49272	13.1.6.1.5	amino acid metabolism.synthesis.aromatic aa.chorismate.shikimate kinase	0	0.606347	1.11168	0.393517	-0.68532	0.57654
Unigene53086	13.2.2.2	amino acid metabolism.degradation.glutamate family.proline	0	0.296531	1.33542	-0.727315	0.506027	0.305961
Unigene47830	13.2.2.3	amino acid metabolism.degradation.glutamate family.arginine	0	0.425088	0.687327	1.24688	1.27679	0.618091
Unigene25864	13.2.4.1	amino acid metabolism.degradation.branched-chain group.shared	0	0.394071	2.68322	0.809109	0.787921	0.430987
Unigene28328	13.2.4.1	amino acid metabolism.degradation.branched-chain group.shared	0	0.609766	3.59948	0.846143	0.119961	0.00831527
Unigene50305	13.2.4.1	amino acid metabolism.degradation.branched-chain group.shared	0	0.461701	0.25122	0.42415	0.120787	1.02281
Unigene54631	13.2.4.3	amino acid metabolism.degradation.branched-chain group.valine	0	0.307055	2.19841	1.82834	1.44931	0.63941
Unigene54715	13.2.4.4	amino acid metabolism.degradation.branched-chain group.leucine	0	2.29391	3.86371	1	1.29956	0.230298
Unigene55989	15	metal handling	0	0.155223	1.38037	1.06693	0.516184	0.179149
Unigene52167	15.1	metal handling.acquisition	0	1.29391	1.48567	0.0577835	0.200427	0.589579
Unigene42004	16.1	secondary metabolism.isoprenoids	0	0.463605	1.08505	0.324659	0.793979	-0.203872
Unigene56059	16.1.1.2	secondary metabolism.isoprenoids.non-mevalonate pathway.DXR	0	0.390986	0.931076	1.15253	-0.406555	0.241452
Unigene816	16.1.4	secondary metabolism.isoprenoids.carotenoids	0	0.656254	2.849	0.638427	0.26131	2.07396
Unigene13740	16.2	secondary metabolism.phenylpropanoids	0	1.31814	1.42565	1.71925	-2.30686	0.299797
Unigene48091	16.2.1.9	secondary metabolism.phenylpropanoids.lignin biosynthesis.COMT	0	2.1745	4.28434	0	1.54314	0
Unigene53486	16.7	secondary metabolism.wax	0	0.586128	1.66149	1.25549	1.06565	1.06046
Unigene16713	16.8.1	secondary metabolism.flavonoids.anthocyanins	0	1.04826	2.36356	0.617318	-1.02097	0.689184
Unigene51540	17.1.3	hormone metabolism.abscisic acid.induced-regulated-responsive-activated	0	0.498431	0.418589	1.27063	1.23568	-0.397534
Unigene53293	17.1.3	hormone metabolism.abscisic acid.induced-regulated-responsive-activated	0	0.419416	1.18688	1.68245	0.252766	0.756997
Unigene48952	17.2.3	hormone metabolism.auxin.induced-regulated-responsive-activated	0	2.13561	1.74664	1.49923	2.09398	3.75797
Unigene56605	17.2.3	hormone metabolism.auxin.induced-regulated-responsive-activated	0	0.2083	1.48717	-0.569475	0.0241686	0.488132
Unigene11061	17.2.3	hormone metabolism.auxin.induced-regulated-responsive-activated	0	1.16749	2.66042	1.24354	0.432472	2.16651
Unigene52634	17.2.3	hormone metabolism.auxin.induced-regulated-responsive-activated	0	2.13719	2.46447	1.49923	1.8192	1.46195
Unigene3867	17.2.3	hormone metabolism.auxin.induced-regulated-responsive-activated	0	2.08199	2.37569	2.21223	1.86555	2.27218
Unigene50975	17.3.2.2	hormone metabolism.brassinosteroid.signal transduction.BZR	0	-0.107983	0.444219	1.11334	0.0939761	1.84452
Unigene51072	17.3.2.2	hormone metabolism.brassinosteroid.signal transduction.BZR	0	0.676189	1.85036	-0.0178223	0.806469	0.949073
Unigene35202	17.4.1	hormone metabolism.cytokinin.synthesis-degradation	0	0.62037	1.07555	0.0146756	0.320786	-0.540222
Unigene22551	17.5.1	hormone metabolism.ethylene.synthesis-degradation	0	0.343954	2.77428	0.542734	0.0342699	1.48444
Unigene55714	17.5.1	hormone metabolism.ethylene.synthesis-degradation	0	0.920647	1.25789	0.593324	-0.0996596	0.326259
Unigene7967	17.5.2	hormone metabolism.ethylene.signal transduction	0	1.07152	1.2496	0.604645	0.650815	1.31159
Unigene56964	17.5.2	hormone metabolism.ethylene.signal transduction	0	0.00881486	0.772625	0.357732	-0.227806	1.22817
Unigene39191	17.5.2	hormone metabolism.ethylene.signal transduction	0	1.55695	1.90467	1.26072	1.86485	0.619684
Unigene175	17.6.1.4	hormone metabolism.gibberelin.synthesis-degradation.ent-kaurenoic acid hydroxylase/oxygenase	0	1.33423	2.99899	0.21431	0.415037	1.50959
Unigene48919	17.7.1.2	hormone metabolism.jasmonate.synthesis-degradation.lipoxygenase	0	0.607117	2.03311	0.281917	0.0689232	0.58918
Unigene47428	17.7.1.2	hormone metabolism.jasmonate.synthesis-degradation.lipoxygenase	0	0.0628877	2.07084	-0.429393	-0.829546	0.46073
Unigene55512	18.11	Co-factor and vitamine metabolism.lipoic acid	0	0.275596	1.65224	0.94717	-1.32193	0.225443
Unigene500	18.5	Co-factor and vitamine metabolism.folate & vitamine K	0	0.516465	1.63276	-0.0678356	0.246532	-0.0286828
Unigene55557	19.14	tetrapyrrole synthesis.protochlorophyllide reductase	0	1.82307	1.91551	0.0387245	-0.479492	1.17823
Unigene16908	19.99	tetrapyrrole synthesis.unspecified	0	0.531918	0.921491	-0.192482	1.09115	0.3217
Unigene48878	2.1.1.1	major CHO metabolism.synthesis.sucrose.SPS	0	0.938599	1.89947	0.633461	0.615465	0.157541
Unigene49173	2.1.2.4	major CHO metabolism.synthesis.starch.debranching	0	0.220894	1.3569	0.278983	-0.0330665	-0.202282
Unigene34410	2.2.2.1	major CHO metabolism.degradation.starch.starch cleavage	0	0.00213259	1.46949	1.39881	1.34269	1.63701
Unigene53652	20.1	stress.biotic	0	0.681084	0.422691	0.633823	0.0516842	1.35745
Unigene44413	20.1	stress.biotic	0	1.10922	1.8195	0.784876	-0.588089	-0.924959
Unigene37387	20.1	stress.biotic	0	1.09064	1.74732	1.6056	1.01036	1.2354
Unigene51952	20.1	stress.biotic	0	0.00315804	0.0809392	0.249092	0.650543	1.42815
Unigene56077	20.1.7	stress.biotic.PR-proteins	0	0.523562	2.16375	0.321928	0.783376	1.50657
Unigene56362	20.1.7	stress.biotic.PR-proteins	0	0.523562	1.76564	1.19362	0.65931	0.396275
Unigene46769	20.2.1	stress.abiotic.heat	0	0.425077	1.15763	-0.0491875	1.1732	0.179149
Unigene48416	20.2.1	stress.abiotic.heat	0	0.331889	2.11829	-0.735855	0.690925	-0.391901
Unigene48112	20.2.1	stress.abiotic.heat	0	2.43399	4.5463	1	-0.612977	3.74043
Unigene56460	20.2.1	stress.abiotic.heat	0	0.123795	1.00087	0.0569839	0.213317	0.3739
Unigene44382	20.2.1	stress.abiotic.heat	0	0.670878	1.44044	0.824109	0.456849	0.792773
Unigene57014	20.2.3	stress.abiotic.drought/salt	0	0.267868	1.37366	0.340017	0.617513	1.11711
Unigene56705	20.2.3	stress.abiotic.drought/salt	0	0.401354	0.680289	-0.10076	0.348972	1.23813
Unigene53628	20.2.3	stress.abiotic.drought/salt	0	2.31435	4.5454	1.7445	2.21536	2.09676
Unigene47114	20.2.3	stress.abiotic.drought/salt	0	0.234333	-0.092801	1.03202	0.714453	-0.402972
Unigene39546	20.2.4	stress.abiotic.touch/wounding	0	0.767457	1.50558	1.0341	0.205354	1.48952
Unigene36198	20.2.99	stress.abiotic.unspecified	0	1.87143	2.6882	0.58774	-1.02524	2.20742
Unigene43263	20.2.99	stress.abiotic.unspecified	0	4.00771	4.45003	3.79256	1.76553	2.98966
Unigene55622	21.1	redox.thioredoxin	0	0.224576	1.07902	0.621398	0.506677	-0.00405568
Unigene54368	21.2	redox.ascorbate and glutathione	0	0.320007	1.36913	1.80415	0.275774	0.0564605
Unigene41705	21.2	redox.ascorbate and glutathione	0	0.707673	1.63374	0.787132	-0.466478	0.96992
Unigene55129	21.4	redox.glutaredoxins	0	1	1.89679	0.831702	0.533716	0.733315
Unigene4280	21.4	redox.glutaredoxins	0	1.2003	0.738719	0.751798	1.79667	0.845071
Unigene22033	21.5	redox.peroxiredoxin	0	0.602158	3.06717	1.16183	1.06097	-0.675998
Unigene50966	22.1.7	polyamine metabolism.synthesis.spermine synthase	0	0.950812	1.44692	0.598333	-0.274362	-0.141
Unigene11015	22.1.7	polyamine metabolism.synthesis.spermine synthase	0	0.139223	0.175695	0.0854024	1.25928	0.0281053
Unigene50819	22.2.1	polyamine metabolism.degradation.polyamin oxidase	0	0.907318	1.85688	0.759866	0.800929	-0.236352
Unigene13357	23.1.1.3	nucleotide metabolism.synthesis.pyrimidine.dihydroorotase	0	0.263981	1.0684	0.689622	0.246532	0.903099
Unigene30699	23.2	nucleotide metabolism.degradation	0	0.950349	1.78219	1.07418	0.7699	0.552663
Unigene50627	23.4.99	nucleotide metabolism.phosphotransfer and pyrophosphatases.misc	0	1.37877	1.3646	0.780936	0.378768	1.29163
Unigene39044	24.2	Biodegradation of Xenobiotics.lactoylglutathione lyase	0	0.0473304	1.04991	0.33818	0.909383	0.105988
Unigene51651	26.1	misc.misc2	0	0.00560271	1.87549	0.223194	-0.212292	-0.0456226
Unigene55282	26.1	misc.misc2	0	1	1.69763	0.129432	1.02325	0.291399
Unigene27731	26.10	misc.cytochrome P450	0	0.938599	1.2958	2.14923	1.50901	0.63941
Unigene48398	26.10	misc.cytochrome P450	0	1.47149	1.28255	-0.208587	0.562595	1.22556
Unigene46984	26.10	misc.cytochrome P450	0	2.08092	3.33298	0.869416	1.20043	-0.257496
Unigene770	26.10	misc.cytochrome P450	0	0.830951	0.141246	0.458682	-0.221431	1.08056
Unigene7737	26.10	misc.cytochrome P450	0	1.94076	2.61505	-0.334419	0.451874	1.48187
Unigene46014	26.10	misc.cytochrome P450	0	0.0874052	1.07908	0.158453	-0.651098	0.54893
Unigene56341	26.10	misc.cytochrome P450	0	1.14367	2.60869	1.66575	0.323438	1.24275
Unigene29395	26.10	misc.cytochrome P450	0	1.12542	-0.0256547	-0.467709	0.254625	0.62252
Unigene13658	26.10	misc.cytochrome P450	0	0.324583	0.735371	0.774209	1.15081	-1.05875
Unigene10070	26.10	misc.cytochrome P450	0	0.693139	1.65277	0.240134	0.563344	0.545294
Unigene2012	26.11.1	misc.alcohol dehydrogenases	0	0.18563	1.58353	0.117133	0.874078	-0.898838
Unigene38960	26.11.1	misc.alcohol dehydrogenases	0	1.02142	2.74848	0.668794	0.506846	0.419654
Unigene44163	26.12	misc.peroxidases	0	1.01943	3.02184	-0.182203	1.13528	0.372858
Unigene49736	26.12	misc.peroxidases	0	0.0221899	0.463002	0.403036	0.640676	1.18025
Unigene49106	26.12	misc.peroxidases	0	1.48393	2.9027	0.810339	-0.0210616	2.59538
Unigene44736	26.12	misc.peroxidases	0	0.999489	2.48338	0.519826	1.33636	0.355856
Unigene56365	26.13	misc.acid and other phosphatases	0	1.00189	1.26889	0.303953	0.536209	0.606499
Unigene49940	26.13	misc.acid and other phosphatases	0	0.482782	-0.0585084	-0.0018508	-0.0876941	1.01929
Unigene31458	26.19	misc.plastocyanin-like	0	0.849024	3.44337	1.21842	1.32931	0
Unigene36028	26.2	misc.UDP glucosyl and glucoronyl transferases	0	1.13719	2.2266	0.365649	-1.43365	0.844525
Unigene13878	26.2	misc.UDP glucosyl and glucoronyl transferases	0	-0.089005	1.64534	0.857556	-1.7829	1.15616
Unigene10427	26.2	misc.UDP glucosyl and glucoronyl transferases	0	0.869368	2.05495	1.64283	-0.716423	0.0299636
Unigene16202	26.2	misc.UDP glucosyl and glucoronyl transferases	0	1.06012	1.79287	0.424326	0.157692	0.485114
Unigene52473	26.23	misc.rhodanese	0	2.13666	1.52517	0.82834	0.394078	1.83354
Unigene56420	26.3	misc.gluco-, galacto- and mannosidases	0	1.0488	1.42123	-0.116679	0.159031	1.18602
Unigene50662	26.3	misc.gluco-, galacto- and mannosidases	0	0.63941	2.26303	0.551279	-0.755581	1.34395
Unigene45463	26.4	misc.beta 1,3 glucan hydrolases	0	1.31869	1.45058	0.202438	-0.465223	0.654177
Unigene6495	26.6	misc.O- methyl transferases	0	-0.404106	1.26384	0.17143	-0.0392594	0.236159
Unigene49620	26.6	misc.O- methyl transferases	0	0.860837	2.70171	0.257496	-0.0335526	0.257496
Unigene41194	26.6	misc.O- methyl transferases	0	-0.171582	1.24359	0.0141211	0.285718	0.919762
Unigene42847	26.7	misc.oxidases - copper, flavone etc.	0	0.902767	1.12235	0.47518	0.356079	0.267192
Unigene42016	26.7	misc.oxidases - copper, flavone etc.	0	2.08453	-0.376854	2.99168	2.93427	1.84708
Unigene26217	26.7	misc.oxidases - copper, flavone etc.	0	0.813683	2.69274	0.339576	-1.9349	-0.202189
Unigene43951	26.7	misc.oxidases - copper, flavone etc.	0	-0.14993	1.78901	0.0376343	0.435896	-0.608498
Unigene47350	26.8	misc.nitrilases, *nitrile lyases, berberine bridge enzymes, reticuline oxidases, troponine reductases	0	2.70992	5.2854	1.97924	1.54314	0.571157
Unigene13104	26.8	misc.nitrilases, *nitrile lyases, berberine bridge enzymes, reticuline oxidases, troponine reductases	0	0.753839	0.814075	0.840644	1.03186	1.61657
Unigene16964	26.8	misc.nitrilases, *nitrile lyases, berberine bridge enzymes, reticuline oxidases, troponine reductases	0	0.0216359	-0.16572	0.19091	0.257077	1.33926
Unigene49236	26.9	misc.glutathione S transferases	0	1.14194	2.65962	-0.634716	-0.303704	0.772709
Unigene52574	27.1	RNA.processing	0	0.146484	1.78753	0.158703	-0.238495	0.0885277
Unigene15400	27.1	RNA.processing	0	0.22063	1.18627	-0.365215	-0.254429	0.629481
Unigene31983	27.1	RNA.processing	0	0.827143	1.13339	0.642069	-0.0516305	1.65718
Unigene48407	27.1	RNA.processing	0	0.55525	1.28913	0.937464	-0.268637	0.325899
Unigene47533	27.1	RNA.processing	0	0.416957	1.64352	0.00893708	-0.652809	0.992617
Unigene49506	27.1	RNA.processing	0	-0.0422462	1.09754	0.242678	0.31212	0.399797
Unigene27544	27.1	RNA.processing	0	1.1113	1.97078	0.379346	-0.0255351	1.00181
Unigene39381	27.1.1	RNA.processing.splicing	0	-0.496277	1.45147	0.532752	0.175918	-0.148773
Unigene54521	27.1.1	RNA.processing.splicing	0	0.517437	1.40339	0.575376	0.989039	0.643365
Unigene50914	27.1.1	RNA.processing.splicing	0	1.19526	3.03613	0.334419	0.300866	0.822213
Unigene56874	27.1.1	RNA.processing.splicing	0	0.402371	1.16318	0.123217	0.102224	0.385093
Unigene13019	27.1.1	RNA.processing.splicing	0	0.838719	1.35639	1.03136	0.713792	1.03717
Unigene16983	27.1.19	RNA.processing.ribonucleases	0	0.582318	1.43178	0.305987	0.832055	1.31238
Unigene46226	27.1.19	RNA.processing.ribonucleases	0	0.579178	1.32897	0.605902	0.254852	1.60053
Unigene48795	27.1.19	RNA.processing.ribonucleases	0	1.82	2.2117	0.347514	0.845764	-0.154236
Unigene41212	27.2	RNA.transcription	0	-0.112768	1.56555	-0.00362032	0.773383	-0.435674
Unigene47983	27.2	RNA.transcription	0	2.24207	3.35755	1.21842	-0.0280144	1.4185
Unigene19964	27.2	RNA.transcription	0	0.284804	1.05315	0.544416	-0.0508641	0.448791
Unigene36621	27.2	RNA.transcription	0	0.740552	1.07628	0.665368	0.327141	1.68884
Unigene16542	27.3.11	RNA.regulation of transcription.C2H2 zinc finger family	0	0.589912	1.12324	0.565999	0.91184	0.055439
Unigene47430	27.3.11	RNA.regulation of transcription.C2H2 zinc finger family	0	-0.393873	1.16144	-0.0835973	0.614109	0.231213
Unigene53531	27.3.11	RNA.regulation of transcription.C2H2 zinc finger family	0	0.14439	1.56854	0.232504	0.247025	-0.224844
Unigene45367	27.3.11	RNA.regulation of transcription.C2H2 zinc finger family	0	0.558756	1.57327	1.06693	-0.220155	-0.195334
Unigene15750	27.3.11	RNA.regulation of transcription.C2H2 zinc finger family	0	0.942957	1.87655	0.460214	1.16258	0.758601
Unigene41971	27.3.12	RNA.regulation of transcription.C3H zinc finger family	0	0.569923	1.82827	0	1.27898	0.476238
Unigene40922	27.3.2	RNA.regulation of transcription.Alfin-like	0	1.33189	1.74162	1.69505	1.42169	0.608099
Unigene55900	27.3.20	RNA.regulation of transcription.G2-like transcription factor family, GARP	0	-1.55748	2.92039	-1.17688	1.12823	0.919169
Unigene15743	27.3.20	RNA.regulation of transcription.G2-like transcription factor family, GARP	0	1.13876	2.31079	-0.591915	0.194378	-0.257496
Unigene44286	27.3.22	RNA.regulation of transcription.HB,Homeobox transcription factor family	0	1.02203	1.64829	1.09137	0.592342	0.739183
Unigene8171	27.3.23	RNA.regulation of transcription.HSF,Heat-shock transcription factor family	0	1.17677	1.63166	1.40188	1.00134	1.13824
Unigene51579	27.3.24	RNA.regulation of transcription.MADS box transcription factor family	0	1.21269	1.90863	1.10784	-0.319326	1.04991
Unigene4615	27.3.25	RNA.regulation of transcription.MYB domain transcription factor family	0	1.07425	1.53885	0.811413	1.50346	0.914187
Unigene51836	27.3.26	RNA.regulation of transcription.MYB-related transcription factor family	0	2.59182	3.57116	2.44057	1.95818	-5.12928
Unigene9738	27.3.3	RNA.regulation of transcription.AP2/EREBP, APETALA2/Ethylene-responsive element binding protein family	0	1.69522	2.36907	1.93065	1.43893	0.863538
Unigene16563	27.3.3	RNA.regulation of transcription.AP2/EREBP, APETALA2/Ethylene-responsive element binding protein family	0	1.12399	0.543263	1.41272	0.222392	0.862651
Unigene16966	27.3.3	RNA.regulation of transcription.AP2/EREBP, APETALA2/Ethylene-responsive element binding protein family	0	0.657545	1.66371	-0.163073	-0.874469	0.42783
Unigene16914	27.3.3	RNA.regulation of transcription.AP2/EREBP, APETALA2/Ethylene-responsive element binding protein family	0	-0.621032	2.01477	-0.354957	0.559003	1.14933
Unigene25416	27.3.3	RNA.regulation of transcription.AP2/EREBP, APETALA2/Ethylene-responsive element binding protein family	0	2.43399	2.44422	2.58033	2.09398	3.173
Unigene38607	27.3.30	RNA.regulation of transcription.Trihelix, Triple-Helix transcription factor family	0	1.13988	1.60034	0.726461	0.589317	-0.37092
Unigene44600	27.3.35	RNA.regulation of transcription.bZIP transcription factor family	0	0.134307	0.85808	0.875769	1.05851	-0.142925
Unigene23748	27.3.35	RNA.regulation of transcription.bZIP transcription factor family	0	1.12553	2.42321	1.94842	1.34323	0.200078
Unigene40872	27.3.37	RNA.regulation of transcription.AS2,Lateral Organ Boundaries Gene Family	0	1.45542	1.91826	0.952776	0.93242	0.0854477
Unigene40587	27.3.38	RNA.regulation of transcription.AT-rich interaction domain containing transcription factor family	0	1.83399	3.6211	1.3261	1.98423	-0.408085
Unigene45620	27.3.4	RNA.regulation of transcription.ARF, Auxin Response Factor family	0	1.49725	1.98957	-0.224373	0.255097	1.8384
Unigene13723	27.3.40	RNA.regulation of transcription.Aux/IAA family	0	1.50739	2.24107	-0.396279	-0.143513	1.70018
Unigene43366	27.3.40	RNA.regulation of transcription.Aux/IAA family	0	0.413991	0.423385	1.60681	1.00139	1.39041
Unigene55587	27.3.42	RNA.regulation of transcription.Bromodomain proteins	0	0.543498	0.309461	0.740292	1.19642	0.950725
Unigene57120	27.3.44	RNA.regulation of transcription.Chromatin Remodeling Factors	0	1.38639	1.20985	1.22061	0.839025	0.644106
Unigene45766	27.3.48	RNA.regulation of transcription.FHA transcription factor	0	0.862058	1.21831	-0.0788554	1.05274	-0.243003
Unigene53127	27.3.5	RNA.regulation of transcription.ARR	0	0.846938	0.74409	1.07988	1.30853	0.941701
Unigene45156	27.3.51	RNA.regulation of transcription.General Transcription, TBP-binding protein	0	0.723138	1.51989	0.90837	1.02421	0.403897
Unigene55359	27.3.57	RNA.regulation of transcription.JUMONJI family	0	1.71711	2.42988	1.31569	0.675475	1.08563
Unigene664	27.3.57	RNA.regulation of transcription.JUMONJI family	0	0.754637	1.26407	0.71953	0.5095	0.913627
Unigene51066	27.3.59	RNA.regulation of transcription.Methyl binding domain proteins	0	0.195805	1.70183	-0.00362032	0.539664	0.0636586
Unigene47818	27.3.6	RNA.regulation of transcription.bHLH,Basic Helix-Loop-Helix family	0	1.30117	1.30438	1.60464	1.60725	1.19611
Unigene56137	27.3.6	RNA.regulation of transcription.bHLH,Basic Helix-Loop-Helix family	0	0.0196824	1.77761	1.24876	0.492205	0.566347
Unigene53840	27.3.6	RNA.regulation of transcription.bHLH,Basic Helix-Loop-Helix family	0	1.11026	2.00909	0.808099	1.18775	0.863538
Unigene40759	27.3.6	RNA.regulation of transcription.bHLH,Basic Helix-Loop-Helix family	0	0.284977	2.70171	-0.742504	-0.770518	0.257496
Unigene9568	27.3.65	RNA.regulation of transcription.Polycomb Group (PcG)	0	1.45507	1.7494	0.741953	0.436733	1.0217
Unigene12718	27.3.65	RNA.regulation of transcription.Polycomb Group (PcG)	0	0.986061	1.35639	1.15932	0.941354	1.19611
Unigene55381	27.3.66	RNA.regulation of transcription.Psudo ARR transcription factor family	0	0.598637	4.8103	2.15612	-5.12928	3.38247
Unigene7765	27.3.67	RNA.regulation of transcription.putative transcription regulator	0	1.68326	3.0842	2.54273	1.85031	0.418501
Unigene15923	27.3.67	RNA.regulation of transcription.putative transcription regulator	0	0.165375	1.14175	0.431011	0.0987567	0.709844
Unigene55911	27.3.67	RNA.regulation of transcription.putative transcription regulator	0	0.943416	1.71564	0.557444	0.925846	0.911944
Unigene56288	27.3.69	RNA.regulation of transcription.SET-domain transcriptional regulator family	0	0.791582	0.958709	1.39718	0.496474	0.452876
Unigene7905	27.3.7	RNA.regulation of transcription.C2C2(Zn) CO-like, Constans-like zinc finger family	0	-0.557482	1.85926	0.91427	-0.0186157	2.00462
Unigene47434	27.3.7	RNA.regulation of transcription.C2C2(Zn) CO-like, Constans-like zinc finger family	0	1.01649	5.82794	0.257496	-0.355481	3.82618
Unigene53626	27.3.71	RNA.regulation of transcription.SNF7	0	0.0580608	0.569041	-0.0394987	-0.285302	1.13225
Unigene54622	27.3.9	RNA.regulation of transcription.C2C2(Zn) GATA transcription factor family	0	0.198008	1.19684	0.470381	0.152809	0.635125
Unigene47570	27.3.99	RNA.regulation of transcription.unclassified	0	0.659552	1.20145	0.402576	0.143228	0.929758
Unigene55670	27.3.99	RNA.regulation of transcription.unclassified	0	0.527411	1.30952	0.629926	0.638581	0.221241
Unigene54370	27.3.99	RNA.regulation of transcription.unclassified	0	0.673924	1.30415	0.968216	1.41822	0.411848
Unigene15503	27.3.99	RNA.regulation of transcription.unclassified	0	0.283694	1.46044	0.734189	-0.173745	1.32525
Unigene17434	27.3.99	RNA.regulation of transcription.unclassified	0	1.76908	3.2602	4.10557	1.68467	2.62959
Unigene33891	27.3.99	RNA.regulation of transcription.unclassified	0	2.27518	3.15826	1.70526	1.68589	1.01042
Unigene52333	27.3.99	RNA.regulation of transcription.unclassified	0	0.0663299	1.62284	-0.0687402	-0.898291	0.90306
Unigene54102	27.3.99	RNA.regulation of transcription.unclassified	0	0.435031	1.03055	0.0387166	-0.578154	0.995215
Unigene14564	27.3.99	RNA.regulation of transcription.unclassified	0	0.156894	1.97696	0.0121953	0.0732247	-0.478747
Unigene2638	27.3.99	RNA.regulation of transcription.unclassified	0	1.43399	2.56635	1.6615	2.03427	2.46195
Unigene15065	27.3.99	RNA.regulation of transcription.unclassified	0	0.933541	1.17933	1.31216	0.793027	-0.227823
Unigene53433	27.3.99	RNA.regulation of transcription.unclassified	0	0.380466	0.559314	0.440238	0.19193	1.31044
Unigene47868	27.4	RNA.RNA binding	0	0.558925	1.26791	0.291105	-0.0224595	0.749578
Unigene48620	27.4	RNA.RNA binding	0	1.02175	2.01937	0.59834	-0.306454	0.583793
Unigene50841	27.4	RNA.RNA binding	0	0.788234	1.48285	2.12177	-0.134028	0.926719
Unigene49449	27.4	RNA.RNA binding	0	-0.274538	1.84915	0.459905	-1.44132	0.863538
Unigene49095	28.1	DNA.synthesis/chromatin structure	0	0.853611	2.01618	0.829397	0.0357121	0.433897
Unigene49558	28.1	DNA.synthesis/chromatin structure	0	0.0473704	1.26733	-0.354139	-0.490553	1.12118
Unigene55217	28.1	DNA.synthesis/chromatin structure	0	0.290539	1.1695	0.397896	0.541396	0.793768
Unigene253	28.1	DNA.synthesis/chromatin structure	0	1.21253	0.972589	0.760308	0.208621	0.609492
Unigene56405	28.1	DNA.synthesis/chromatin structure	0	0.214043	-0.164879	0.190264	1.13339	0.178752
Unigene54350	28.1	DNA.synthesis/chromatin structure	0	0.556538	-0.957215	0.246657	1.03868	0.465123
Unigene16400	28.1	DNA.synthesis/chromatin structure	0	0.299718	1.02708	-0.0461565	0.0208787	-0.0400893
Unigene33242	28.1	DNA.synthesis/chromatin structure	0	0.642448	1.44863	-0.0587604	0.183016	1.97418
Unigene41562	28.1	DNA.synthesis/chromatin structure	0	1.05389	1.94205	0.998105	-0.67278	0.938105
Unigene47061	28.1	DNA.synthesis/chromatin structure	0	1.01943	1.63306	0.861518	1.09693	1.6963
Unigene42433	28.1	DNA.synthesis/chromatin structure	0	1.44644	2.52162	0.907703	1.49122	0.107641
Unigene1390	28.1	DNA.synthesis/chromatin structure	0	1.13666	1.9808	0.609416	1.28255	-0.465223
Unigene53193	28.1.1.3	DNA.synthesis/chromatin structure.retrotransposon/transposase.copia-like retrotransposon	0	0.802236	2.94532	0.894918	0.982004	2.28815
Unigene9011	28.1.3	DNA.synthesis/chromatin structure.histone	0	0.309663	1.97033	-0.937883	0.180076	0.757529
Unigene42747	28.1.3	DNA.synthesis/chromatin structure.histone	0	-0.247674	1.72431	1.08387	-0.623052	0.401769
Unigene48575	28.2	DNA.repair	0	-0.268799	1.04325	0.19378	0.719297	0.0299636
Unigene56974	28.2	DNA.repair	0	0.686934	1.71444	0.572719	0.293196	1.18654
Unigene6959	28.99	DNA.unspecified	0	-0.199456	1.40659	0.305987	0.713792	0.419983
Unigene48411	29.1	protein.aa activation	0	1.451	0.677494	1.85031	2.11067	-1.57804
Unigene15653	29.1.19	protein.aa activation.arginine-tRNA ligase	0	0.77612	1.22685	0.0970063	-0.229969	0.376624
Unigene56147	29.1.22	protein.aa activation.asparagine-tRNA ligase	0	1.68326	3.13719	1.32193	0.717413	1.81131
Unigene39644	29.1.22	protein.aa activation.asparagine-tRNA ligase	0	0.389869	0.273772	0.620159	1.37719	-0.387159
Unigene2969	29.1.30	protein.aa activation.pseudouridylate synthase	0	1.04487	1.36907	0.392069	0.62266	0.812554
Unigene34404	29.2.1.1.1.1.18	protein.synthesis.ribosomal protein.prokaryotic.chloroplast.30S subunit.S18	0	1.882	2.28676	0.341434	1.09853	0.450477
Unigene16947	29.2.1.1.1.1.20	protein.synthesis.ribosomal protein.prokaryotic.chloroplast.30S subunit.S20	0	1.78106	2.78347	1.57942	2.23301	1.26442
Unigene44226	29.2.1.1.1.1.530	protein.synthesis.ribosomal protein.prokaryotic.chloroplast.30S subunit.S30A	0	1.41745	2.11939	0.61955	-0.64531	2.30344
Unigene21487	29.2.1.1.1.1.9	protein.synthesis.ribosomal protein.prokaryotic.chloroplast.30S subunit.S9	0	0.52953	1.71537	-0.382355	0.702653	-0.450661
Unigene49033	29.2.1.1.1.2.10	protein.synthesis.ribosomal protein.prokaryotic.chloroplast.50S subunit.L10	0	1.25919	1.68778	1.9266	-0.17873	0.735952
Unigene35664	29.2.1.1.1.2.34	protein.synthesis.ribosomal protein.prokaryotic.chloroplast.50S subunit.L34	0	1.01549	3.16646	1.16183	-0.446516	0.805871
Unigene49324	29.2.1.1.2.1.10	protein.synthesis.ribosomal protein.prokaryotic.mitochondrion.30S subunit.S10	0	0.364003	1.52019	0.814375	0.398226	0.569238
Unigene9620	29.2.1.1.2.1.27	protein.synthesis.ribosomal protein.prokaryotic.mitochondrion.30S subunit.S27	0	0.220905	-0.0249312	0.725734	1.04357	0.946665
Unigene52099	29.2.1.1.3.2.1	protein.synthesis.ribosomal protein.prokaryotic.unknown organellar.50S subunit.L1	0	1.59864	4.1745	2.30535	1.95818	1
Unigene32745	29.2.1.2.1.24	protein.synthesis.ribosomal protein.eukaryotic.40S subunit.S24	0	0.607899	1.74871	0.321928	-0.0209596	0.224373
Unigene22896	29.2.1.2.1.515	protein.synthesis.ribosomal protein.eukaryotic.40S subunit.S15A	0	0.118096	1.47143	1.44594	0.0113153	1.37837
Unigene40200	29.2.1.2.1.7	protein.synthesis.ribosomal protein.eukaryotic.40S subunit.S7	0	0.750834	1.03781	0.591414	0.770702	-0.000195
Unigene30210	29.2.1.2.2.24	protein.synthesis.ribosomal protein.eukaryotic.60S subunit.L24	0	0.317248	0.0145288	0.314902	0.448238	1.21528
Unigene697	29.2.1.2.2.32	protein.synthesis.ribosomal protein.eukaryotic.60S subunit.L32	0	0.0960342	0.42491	0.210888	0.142773	1.10277
Unigene44994	29.2.1.2.2.36	protein.synthesis.ribosomal protein.eukaryotic.60S subunit.L36	0	1.56634	2.01532	1.22078	1.49087	0.629102
Unigene50358	29.2.1.2.2.6	protein.synthesis.ribosomal protein.eukaryotic.60S subunit.L6	0	1.43706	1.49333	1.87245	1.49727	-0.0975553
Unigene44103	29.2.1.2.2.80	protein.synthesis.ribosomal protein.eukaryotic.60S subunit.P0	0	-0.0613412	1.22231	0.299867	0.50287	0.343764
Unigene55978	29.2.2	protein.synthesis.misc ribososomal protein	0	0.978831	1.49807	0.873367	0.480801	0.848895
Unigene51741	29.2.2	protein.synthesis.misc ribososomal protein	0	0.732374	1.39484	0.933345	-0.4876	0.790019
Unigene56654	29.2.3	protein.synthesis.initiation	0	1.17976	1.80259	0.483444	1.31748	0.267651
Unigene38335	29.2.3	protein.synthesis.initiation	0	2.04239	1.99093	0.953096	1.35526	-0.577099
Unigene5640	29.2.3	protein.synthesis.initiation	0	1.21074	2.40474	1.0563	0.698485	1.53248
Unigene47562	29.2.3	protein.synthesis.initiation	0	0.292148	1.5343	1.09773	-0.752246	0.692129
Unigene49347	29.2.3	protein.synthesis.initiation	0	1.2208	1.88694	1.10113	1.05126	0.951187
Unigene53982	29.2.3	protein.synthesis.initiation	0	-0.882816	0.558833	-0.452512	0.317482	1.61968
Unigene31869	29.2.3	protein.synthesis.initiation	0	0.628477	1.53814	-0.251719	0.191224	0.32722
Unigene14542	29.2.3	protein.synthesis.initiation	0	1.078	2.35113	1.62085	0.862176	0.94777
Unigene40466	29.2.3	protein.synthesis.initiation	0	-0.103893	0.901483	0.287753	1.1237	-0.446478
Unigene7616	29.2.3	protein.synthesis.initiation	0	0.417776	0.694694	0.478834	1.64928	0.778886
Unigene55460	29.2.4	protein.synthesis.elongation	0	0.353393	1.35778	0.48255	-0.0553117	0.713479
Unigene18865	29.3.1	protein.targeting.nucleus	0	0.687047	1.47402	0.765932	0.227848	-0.523281
Unigene53257	29.3.1	protein.targeting.nucleus	0	1.94076	3.44732	2.37084	2.1078	-0.31366
Unigene6828	29.3.1	protein.targeting.nucleus	0	0.698199	1.47559	-0.00416362	0.355624	0.538488
Unigene48076	29.3.2	protein.targeting.mitochondria	0	-0.623797	1.99917	0.484951	-0.496128	0.169555
Unigene16870	29.3.2	protein.targeting.mitochondria	0	0.595759	1.74507	0.256245	0.293196	0.47961
Unigene16617	29.3.4.1	protein.targeting.secretory pathway.ER	0	-0.062631	1.18002	0.247762	0.692925	-0.231326
Unigene16073	29.3.4.2	protein.targeting.secretory pathway.golgi	0	2.34395	2.44422	2.11334	1.56635	3.173
Unigene47288	29.3.99	protein.targeting.unknown	0	0.774471	2.02611	0.650794	0.530928	-0.0196012
Unigene49298	29.4	protein.postranslational modification	0	-0.181365	1.2	-0.244525	0.596149	-0.121932
Unigene44277	29.4	protein.postranslational modification	0	-0.227517	1.64928	0.704145	0.0516842	0.565834
Unigene56497	29.4	protein.postranslational modification	0	0.463307	1.14794	0.882209	0.215669	1.24207
Unigene55192	29.4	protein.postranslational modification	0	-0.0497299	1.03007	2.10783	-0.715547	0.0708925
Unigene47059	29.4	protein.postranslational modification	0	0.701208	1.91332	0.163618	1.00665	0.646918
Unigene57009	29.4	protein.postranslational modification	0	0.523562	0.0577835	0.271104	0.819197	1.37236
Unigene16551	29.4	protein.postranslational modification	0	0.396919	1.52679	-0.166834	0.977887	-0.591165
Unigene18926	29.4	protein.postranslational modification	0	0.361188	1.00895	0.342509	0.671883	0.25605
Unigene48418	29.4	protein.postranslational modification	0	0.583757	0	0.227034	-0.226617	1.72717
Unigene42863	29.4	protein.postranslational modification	0	1.17403	1.55223	0.0765416	-0.605922	-0.0808311
Unigene35612	29.4	protein.postranslational modification	0	0.232772	1.51288	0.169346	0.733315	-0.994801
Unigene54406	29.4	protein.postranslational modification	0	1.53356	2.70432	1.15453	1.57812	1.42185
Unigene1700	29.4	protein.postranslational modification	0	0.550648	1.47115	1.28635	-0.86755	-0.578043
Unigene56593	29.4	protein.postranslational modification	0	0.114666	1.03482	0.212286	0.280141	0.106439
Unigene54409	29.4	protein.postranslational modification	0	0.315883	1.15145	0.810762	0.177862	0.0148467
Unigene54867	29.4	protein.postranslational modification	0	0.242075	-0.3254	0.996528	0.561655	1.91059
Unigene56181	29.4	protein.postranslational modification	0	-0.416243	1.56555	0.931508	-0.960765	1.2332
Unigene56641	29.4	protein.postranslational modification	0	0.0791232	0.367296	0.38557	1.21671	0.849341
Unigene56364	29.4	protein.postranslational modification	0	0.572646	1.62381	0.478494	0.779704	1.00387
Unigene56679	29.4	protein.postranslational modification	0	0.642448	1.73184	0.54496	0.975807	0.623886
Unigene56597	29.4	protein.postranslational modification	0	0.499571	2.86084	1.57942	0.451874	1
Unigene11673	29.4	protein.postranslational modification	0	-0.603081	1.07242	0.462089	0.625646	-0.299041
Unigene52389	29.4	protein.postranslational modification	0	0.40679	1.16716	0.838192	0.965693	0.441809
Unigene52027	29.4.1	protein.postranslational modification.kinase	0	0.925453	2.18484	1.45471	1.22091	0.588418
Unigene56419	29.4.1.54	protein.postranslational modification.kinase.receptor like cytoplasmatic kinase IV	0	1.14745	1.30287	0.445944	0.911176	1.57864
Unigene52500	29.4.1.55	protein.postranslational modification.kinase.receptor like cytoplasmatic kinase V	0	0.242075	2.52597	1.4133	-0.0280144	0.742504
Unigene16673	29.4.1.56	protein.postranslational modification.kinase.receptor like cytoplasmatic kinase VI	0	0.650058	0.911913	0.108975	-0.524117	1.43296
Unigene55738	29.4.1.57	protein.postranslational modification.kinase.receptor like cytoplasmatic kinase VII	0	0.695401	1.95063	-0.569465	-0.241937	1.17514
Unigene54536	29.4.1.57	protein.postranslational modification.kinase.receptor like cytoplasmatic kinase VII	0	0.377616	1.5271	1.05189	-0.411758	0.59478
Unigene5217	29.4.1.59	protein.postranslational modification.kinase.receptor like cytoplasmatic kinase IX	0	1.43655	2.64163	-0.591915	0.200427	1.46195
Unigene56246	29.5	protein.degradation	0	0.123989	0.771687	1.03728	0.0289922	0.398762
Unigene16993	29.5	protein.degradation	0	0.317248	1.27804	0.504903	0.0516328	-0.0220712
Unigene46006	29.5	protein.degradation	0	1.42071	0.942053	0	0.0410627	0.451492
Unigene51763	29.5	protein.degradation	0	1.08326	2.03237	0.191454	1.05832	0.547989
Unigene6788	29.5	protein.degradation	0	0.986061	1.47947	-0.0039689	-1.08994	1.22522
Unigene795	29.5	protein.degradation	0	0.649597	1.33008	0.19378	-0.447184	0.714692
Unigene53535	29.5	protein.degradation	0	-0.0797917	-0.347235	0.0318323	0.299797	1.45218
Unigene55225	29.5.1	protein.degradation.subtilases	0	0.847997	1.67003	0.208587	-0.0193653	0.629162
Unigene40325	29.5.11	protein.degradation.ubiquitin	0	1.16872	2.19738	0.99638	0.260622	1.56677
Unigene54878	29.5.11	protein.degradation.ubiquitin	0	0.861803	1.87982	0.113341	-0.438345	1.52718
Unigene52247	29.5.11.20	protein.degradation.ubiquitin.proteasom	0	1.73068	1.12029	1	2.79234	-0.979241
Unigene44154	29.5.11.20	protein.degradation.ubiquitin.proteasom	0	2.59182	3.51096	3.15149	2.77158	2.15612
Unigene3988	29.5.11.3	protein.degradation.ubiquitin.E2	0	0.411804	2.18689	-0.815633	0.30895	-0.298788
Unigene56758	29.5.11.4.1	protein.degradation.ubiquitin.E3.HECT	0	1.01876	1.80195	0.536313	1.72407	1
Unigene54462	29.5.11.4.2	protein.degradation.ubiquitin.E3.RING	0	1.27049	1.63371	0.0936876	1.00213	1.07658
Unigene52834	29.5.11.4.2	protein.degradation.ubiquitin.E3.RING	0	0.0225426	2.0146	0.689622	-0.233797	0.499155
Unigene23751	29.5.11.4.2	protein.degradation.ubiquitin.E3.RING	0	0.428843	3.31079	-0.571157	0.387023	1.2303
Unigene48907	29.5.11.4.2	protein.degradation.ubiquitin.E3.RING	0	-0.150976	1.57878	-0.263034	0.265345	0.691878
Unigene55375	29.5.11.4.2	protein.degradation.ubiquitin.E3.RING	0	1.34259	1.31079	0.871313	0.392317	0.3247
Unigene13893	29.5.11.4.2	protein.degradation.ubiquitin.E3.RING	0	0.0449639	1.46358	0.629058	-1.16791	1.1161
Unigene53121	29.5.11.4.2	protein.degradation.ubiquitin.E3.RING	0	0.386025	1.59648	0.501094	0.930093	0.956955
Unigene50805	29.5.11.4.2	protein.degradation.ubiquitin.E3.RING	0	0.124306	0.541028	0.100515	1.4601	0.993863
Unigene173	29.5.11.4.2	protein.degradation.ubiquitin.E3.RING	0	0.496903	1.25455	0.76607	-0.215687	-0.2416
Unigene12205	29.5.11.4.3.2	protein.degradation.ubiquitin.E3.SCF.FBOX	0	0.882003	2.23475	0.341434	-1.48997	2.71144
Unigene47910	29.5.11.4.3.2	protein.degradation.ubiquitin.E3.SCF.FBOX	0	0.969943	1.50966	0.0977498	-0.0209741	0.623123
Unigene56739	29.5.11.4.3.2	protein.degradation.ubiquitin.E3.SCF.FBOX	0	0.799258	1.7497	1.1102	1.1821	0.406834
Unigene56779	29.5.11.4.3.2	protein.degradation.ubiquitin.E3.SCF.FBOX	0	0.473276	1.06029	0.0106368	0.40181	0.221274
Unigene55685	29.5.11.4.3.2	protein.degradation.ubiquitin.E3.SCF.FBOX	0	0.550648	1.74802	1.03653	0.509014	0.739737
Unigene56799	29.5.11.4.3.2	protein.degradation.ubiquitin.E3.SCF.FBOX	0	0.168271	1.457	0.494957	0.14828	-0.593166
Unigene55624	29.5.11.4.3.2	protein.degradation.ubiquitin.E3.SCF.FBOX	0	1.69148	2.97068	1.75673	1.35147	2.06881
Unigene55371	29.5.11.4.3.2	protein.degradation.ubiquitin.E3.SCF.FBOX	0	1.25505	2.76739	0.371618	0.880342	1.21444
Unigene49636	29.5.11.4.3.2	protein.degradation.ubiquitin.E3.SCF.FBOX	0	0.0218358	1.21429	0.225084	0.0310938	0.768674
Unigene56193	29.5.11.4.3.2	protein.degradation.ubiquitin.E3.SCF.FBOX	0	0.240659	0.20433	0.366937	1.13847	-0.22214
Unigene51396	29.5.11.4.3.2	protein.degradation.ubiquitin.E3.SCF.FBOX	0	0.894365	0.850273	1.11567	0.862304	1.11153
Unigene51809	29.5.11.4.3.2	protein.degradation.ubiquitin.E3.SCF.FBOX	0	0.892017	2.81526	0.218424	0.717413	1.22437
Unigene48362	29.5.11.4.3.2	protein.degradation.ubiquitin.E3.SCF.FBOX	0	0.889772	0.210461	0.0916746	0.761987	1.42966
Unigene56728	29.5.11.4.5.1	protein.degradation.ubiquitin.E3.BTB/POZ Cullin3.Cullin3	0	0.308044	1.29899	0.164949	0.348504	-0.030806
Unigene562	29.5.11.4.5.2	protein.degradation.ubiquitin.E3.BTB/POZ Cullin3.BTB/POZ	0	0.635912	1.18357	0.0754925	0.900485	-0.716822
Unigene48127	29.5.11.4.5.2	protein.degradation.ubiquitin.E3.BTB/POZ Cullin3.BTB/POZ	0	1.14206	2.47947	3.13921	0.247093	2.58474
Unigene56873	29.5.11.5	protein.degradation.ubiquitin.ubiquitin protease	0	1.01549	1.98172	0.903427	1.29469	1.324
Unigene32446	29.5.2	protein.degradation.autophagy	0	1.41943	1.26343	1.06573	1.03167	0.97578
Unigene51864	29.5.3	protein.degradation.cysteine protease	0	0.830535	2.32119	0.25466	0.376583	0.126206
Unigene49486	29.5.5	protein.degradation.serine protease	0	0.366995	1.2266	-0.194628	0.323315	-0.334118
Unigene14341	29.5.7	protein.degradation.metalloprotease	0	0.141115	1.32265	0.117978	0.406879	0.764897
Unigene12392	29.5.9	protein.degradation.AAA type	0	0.266626	1.01914	0.149226	1.1527	-0.845225
Unigene55851	29.6	protein.folding	0	0.430097	1.55694	0.171102	0.00377966	-0.0221195
Unigene6910	29.6	protein.folding	0	0.291732	1.4089	0.692694	0.0194633	0.087895
Unigene3420	29.7	protein.glycosylation	0	0.602158	2.42988	0.994801	0.298911	1.324
Unigene46116	29.8	protein assembly and cofactor ligation	0	2.70867	1.30996	1.89492	3.23975	0.788496
Unigene48388	29.8	protein assembly and cofactor ligation	0	2.27718	1.60276	1.06693	1.25202	0.908502
Unigene44851	29.8	protein assembly and cofactor ligation	0	1.96288	1.34244	0.998333	0.919496	-0.391901
Unigene15266	29.8	protein assembly and cofactor ligation	0	0.98383	1.19763	0.183617	1.19005	-0.425617
Unigene16785	3.1.2.1	minor CHO metabolism.raffinose family.raffinose synthases.known	0	0.391619	2.6464	0.0761996	0.410139	1.37474
Unigene28938	3.2.3	minor CHO metabolism.trehalose.potential TPS/TPP	0	-0.139454	-0.089569	1.08767	0.354869	0.450056
Unigene16892	3.4.4	minor CHO metabolism.myo-inositol.myo inositol oxygenases	0	0.669816	1.06559	-0.136758	0.0197463	0.937789
Unigene52692	3.5	minor CHO metabolism.others	0	2.50935	3.82158	1.53692	2.01452	0.142801
Unigene40071	3.5.1	minor CHO metabolism.others.Xylose isomerase	0	1.54335	2.65817	0.901213	0.676503	1.42451
Unigene14336	3.8.2	minor CHO metabolism.galactose.alpha-galactosidases	0	0.0881309	1.97517	-0.551279	-0.0229004	0.716372
Unigene10624	30.11	signalling.light	0	0.397259	0.142409	0.134855	0.0450239	1.43465
Unigene48514	30.11	signalling.light	0	0.4869	1.10444	0.222182	0.925534	-0.115784
Unigene40786	30.2.11	signalling.receptor kinases.leucine rich repeat XI	0	0.0218144	0.261257	0.753258	1.24055	-0.103538
Unigene54626	30.2.13	signalling.receptor kinases.leucine rich repeat XIII	0	-0.241008	1.55223	0.411565	-1.39058	1.00462
Unigene46017	30.2.17	signalling.receptor kinases.DUF 26	0	0.0213341	0.157634	1.10989	1.44987	0.0936131
Unigene12344	30.2.17	signalling.receptor kinases.DUF 26	0	0.827037	2.37905	-0.265811	0.561655	0.418501
Unigene8459	30.2.17	signalling.receptor kinases.DUF 26	0	-0.0857906	1.24307	0.547801	0.630828	-0.101662
Unigene7675	30.2.18	signalling.receptor kinases.extensin	0	0.78336	0.644872	1.02241	1.04926	0.849878
Unigene16533	30.2.19	signalling.receptor kinases.legume-lectin	0	0.404576	1.83216	0.135227	0.565372	0.593278
Unigene9711	30.2.19	signalling.receptor kinases.legume-lectin	0	0.820053	-0.208703	-0.0818003	0.260156	1.58496
Unigene21667	30.2.2	signalling.receptor kinases.leucine rich repeat II	0	1.14399	0.714091	0.965702	0.0641303	-0.794335
Unigene51098	30.2.20	signalling.receptor kinases.wheat LRK10 like	0	0.834463	1.6256	0.520783	0.860515	-0.553781
Unigene56361	30.2.20	signalling.receptor kinases.wheat LRK10 like	0	1.21556	2.09236	1	2.21813	1.28571
Unigene1345	30.2.24	signalling.receptor kinases.S-locus glycoprotein like	0	1.04496	1.54225	-0.0491875	1.41604	-0.195334
Unigene301	30.2.24	signalling.receptor kinases.S-locus glycoprotein like	0	1.15187	1.36907	-0.540095	0.438927	1.04991
Unigene44528	30.2.24	signalling.receptor kinases.S-locus glycoprotein like	0	0.748425	1.18249	0.345651	0.500272	0.86688
Unigene13105	30.2.25	signalling.receptor kinases.wall associated kinase	0	0.945634	2.75899	0.266232	0.363992	0.648969
Unigene56927	30.2.3	signalling.receptor kinases.leucine rich repeat III	0	0.68966	1.1028	1.26854	0.845	-0.32868
Unigene15876	30.2.3	signalling.receptor kinases.leucine rich repeat III	0	0.374416	0.935615	0.942549	1.45778	0.299079
Unigene51480	30.2.6	signalling.receptor kinases.leucine rich repeat VI	0	0.301837	1.58863	0.177169	-0.0960018	0.56068
Unigene56320	30.2.99	signalling.receptor kinases.misc	0	-0.144938	1.3843	-0.1435	0.562676	0.325826
Unigene7821	30.3	signalling.calcium	0	0.55388	1.51227	-0.0695568	0.295551	0.21063
Unigene34614	30.3	signalling.calcium	0	0.274903	-0.244147	0.288053	1.26723	0.143228
Unigene38817	30.3	signalling.calcium	0	1.68388	0.548843	0.755475	0.51596	1.64449
Unigene16388	30.3	signalling.calcium	0	0.374762	0.953121	0.350849	1.26815	0.151875
Unigene15336	30.3	signalling.calcium	0	0.44765	-0.393214	0.997129	1.32708	0.926452
Unigene15987	30.3	signalling.calcium	0	0.201634	2.20404	0.551279	0.928917	0.555061
Unigene56949	30.3	signalling.calcium	0	0.569487	1.0859	-0.182486	-0.0592727	0.935615
Unigene51484	30.3	signalling.calcium	0	-0.502215	0.236686	0.15614	1.62489	0.891661
Unigene54274	30.3	signalling.calcium	0	0.81055	1.50607	1.25045	0.632165	1.10931
Unigene45776	30.3	signalling.calcium	0	0.153983	0.408085	0.0658525	0.832055	1.39307
Unigene49063	30.3	signalling.calcium	0	0.782409	0.944442	1.7917	0.670035	0.00639777
Unigene193	30.4	signalling.phosphinositides	0	2.16156	4.08156	1.92732	2.04919	1.07712
Unigene13899	30.4.1	signalling.phosphinositides.phosphatidylinositol-4-phosphate 5-kinase	0	0.208172	0.811655	0.269003	1.34838	-0.209767
Unigene50456	30.4.1	signalling.phosphinositides.phosphatidylinositol-4-phosphate 5-kinase	0	0.338879	1.55694	0.447062	0.523993	0.0927789
Unigene42710	30.4.4	signalling.phosphinositides.phosphoinositide phospholipase C	0	0.11026	2.49728	1.12943	1.56398	1.17628
Unigene36614	30.4.4	signalling.phosphinositides.phosphoinositide phospholipase C	0	2.19981	3.4403	2.58844	1.15826	1.71165
Unigene53300	30.4.4	signalling.phosphinositides.phosphoinositide phospholipase C	0	0.949076	2.23603	0.846143	1.86687	0.593278
Unigene56856	30.5	signalling.G-proteins	0	0.352274	1.06488	-0.0901446	0.499491	-0.279284
Unigene14383	30.5	signalling.G-proteins	0	2.1745	3.57116	2.57116	2.1375	1.57116
Unigene10603	30.5	signalling.G-proteins	0	1.12119	1.61051	0.0497026	1.07816	-0.0483968
Unigene55073	30.5	signalling.G-proteins	0	0.784109	1.25481	-0.140281	0.660308	0.385093
Unigene38666	30.5	signalling.G-proteins	0	2.97912	3.97174	3.64717	2.50834	2.13449
Unigene50175	30.5	signalling.G-proteins	0	0.698199	1.74732	1.6056	1.04502	1.26511
Unigene52796	30.5	signalling.G-proteins	0	0.893266	1.01446	1.07088	1.59799	0.374216
Unigene49450	30.5	signalling.G-proteins	0	0.30227	1.46042	0.473497	0.976304	-0.612339
Unigene49213	30.5	signalling.G-proteins	0	1.82704	1.74664	1.87321	2.09398	2.3737
Unigene16044	30.5	signalling.G-proteins	0	0.975338	2.22693	0.230057	1.01702	0.615608
Unigene50929	30.5	signalling.G-proteins	0	0.239028	1.04925	0.195351	1.13836	0.585188
Unigene56776	30.6	signalling.MAP kinases	0	0.772791	1.79529	0.159814	-0.59323	0.357431
Unigene34957	30.7	signalling.14-3-3 proteins	0	0.0550931	1.36128	-0.0019378	0.0115725	0.508752
Unigene27788	31.1	cell.organisation	0	0.711844	0.760498	0.908102	1.09596	-0.418152
Unigene44095	31.1	cell.organisation	0	0.930652	-0.738703	1.70004	0.562215	-0.0858362
Unigene54173	31.1	cell.organisation	0	0.739764	0.349978	-0.317267	-0.120024	1.01085
Unigene16332	31.1	cell.organisation	0	1.14206	1.11365	0.305987	0.228043	-0.2457
Unigene12100	31.1	cell.organisation	0	0.13356	2.51732	-0.254397	0.978179	-0.0543196
Unigene54356	31.1	cell.organisation	0	-0.0761935	0.0322203	-0.00181129	1.24878	-0.0934715
Unigene43339	31.1	cell.organisation	0	0.101808	1.21649	-0.160931	0.548823	0.0313812
Unigene16689	31.1	cell.organisation	0	1.89202	3.05778	1.40808	0.387023	1.4185
Unigene45201	31.1	cell.organisation	0	3.39819	5.13633	2.44057	2.42531	2.79553
Unigene46590	31.2	cell.division	0	0.0733483	1.43088	-0.0911043	0.302942	0.199276
Unigene13201	31.2	cell.division	0	0.0736152	0.993821	1.29768	-0.456737	-0.291049
Unigene56149	31.2	cell.division	0	0.114955	1.02477	0.278983	0.249712	0.0461313
Unigene27457	31.2	cell.division	0	0.125531	1.64858	0.58176	0.23014	-0.239555
Unigene56030	31.3	cell.cycle	0	0.607357	1.61588	0.905849	-1.21892	0.530114
Unigene8592	31.3.1	cell.cycle.peptidylprolyl isomerase	0	0.164614	1.16461	1.35605	-0.147864	0.911452
Unigene48484	31.4	cell.vesicle transport	0	0.30284	1.09962	0.165648	-0.162577	0.654172
Unigene2045	31.4	cell.vesicle transport	0	0.380113	1.33541	0.320886	0.263468	0.39801
Unigene53354	31.4	cell.vesicle transport	0	0.444547	1.58823	-0.147647	-0.0353331	1.05965
Unigene324	31.4	cell.vesicle transport	0	1.12205	1.51422	0.80122	1.15343	0.197695
Unigene57112	31.4	cell.vesicle transport	0	0.757352	1.22437	0.705553	0.317482	0.267651
Unigene386	33.2	development.late embryogenesis abundant	0	-0.107983	1.97022	0.499233	-0.0209596	0.589579
Unigene14518	33.99	development.unspecified	0	0.772867	0.413617	0.445944	0.191224	1.17455
Unigene16840	33.99	development.unspecified	0	0.0762836	1.02347	0.256492	-0.235233	0.94596
Unigene56672	33.99	development.unspecified	0	-0.0614005	1.27366	0.392904	-0.192645	0.33665
Unigene46927	33.99	development.unspecified	0	1.02365	2.46052	0.781576	-0.0240455	0.901316
Unigene55283	33.99	development.unspecified	0	0.808841	1.50287	1.19991	0.845218	0.770303
Unigene51019	33.99	development.unspecified	0	1.0318	2.57632	0.823835	0.272671	0.49834
Unigene33177	33.99	development.unspecified	0	-0.200973	1.58584	0.590237	0.820132	-0.115477
Unigene47755	33.99	development.unspecified	0	0.460104	2.00369	0.931828	0.572579	-0.359403
Unigene48316	33.99	development.unspecified	0	-0.31366	2.47294	2.1307	-1.35548	2.06881
Unigene53040	33.99	development.unspecified	0	0.00187387	1.14152	-0.0550393	0.737491	-0.49589
Unigene41410	33.99	development.unspecified	0	-0.282701	1.41469	0.601609	-0.0554678	-0.131377
Unigene56526	33.99	development.unspecified	0	1.95404	2.8178	1.7912	1.44289	1.27116
Unigene43909	33.99	development.unspecified	0	0.734189	1.47199	1.44252	-0.945552	0.764446
Unigene44003	33.99	development.unspecified	0	0.287968	0.541381	-0.119276	0.718637	1.84966
Unigene7767	33.99	development.unspecified	0	0.69581	2.22844	-0.79815	-0.835045	1.42006
Unigene615	33.99	development.unspecified	0	0.650354	1.09701	1.3718	1.10407	1.75503
Unigene54904	33.99	development.unspecified	0	0.0881309	1.34074	0.184576	-0.67278	0.545294
Unigene56206	33.99	development.unspecified	0	1.89202	3.11013	0.742504	1.38702	0.742504
Unigene44329	34.1.1	transport.p- and v-ATPases.H+-transporting two-sector ATPase	0	0.664145	1.1048	0.177197	0.33285	-0.285889
Unigene50080	34.13	transport.peptides and oligopeptides	0	1.93587	3.27085	1.3261	0.300866	-0.408085
Unigene55001	34.13	transport.peptides and oligopeptides	0	0.746981	2.68263	0.311663	1.28275	0.799518
Unigene38017	34.13	transport.peptides and oligopeptides	0	0.3298	2.24168	-0.295855	-0.627234	-0.114016
Unigene36349	34.13	transport.peptides and oligopeptides	0	0.471488	1.40913	0.734189	1.17853	0.140024
Unigene56552	34.13	transport.peptides and oligopeptides	0	0.0274807	-1.05658	2.87131	1.78338	-0.257496
Unigene9582	34.14	transport.unspecified cations	0	0.750444	1.87352	0.614178	0.187754	1.25367
Unigene152	34.16	transport.ABC transporters and multidrug resistance systems	0	0.894507	2.81592	-1.17688	0.198414	0.08092
Unigene52710	34.16	transport.ABC transporters and multidrug resistance systems	0	-0.757925	2.89575	0.873207	1.09398	0.665882
Unigene54973	34.16	transport.ABC transporters and multidrug resistance systems	0	1.52356	2.52597	2.2214	1.09398	1.50413
Unigene34325	34.16	transport.ABC transporters and multidrug resistance systems	0	0.603341	3	1	-1.61298	0.230298
Unigene48968	34.16	transport.ABC transporters and multidrug resistance systems	0	0.425754	1.00464	0.51163	0.557148	-0.0844481
Unigene3235	34.16	transport.ABC transporters and multidrug resistance systems	0	0.877971	1.17284	0.394069	-0.100726	0.241547
Unigene50977	34.16	transport.ABC transporters and multidrug resistance systems	0	2.08453	2.82384	2.19368	2.17177	2.26096
Unigene35562	34.18	transport.unspecified anions	0	0.446343	1.05556	0.632452	0.342237	0.851161
Unigene55089	34.18	transport.unspecified anions	0	1.64839	1.76895	-0.0671142	-0.114986	2.04194
Unigene45340	34.2	transport.sugars	0	0.0619869	-0.0995357	1.04844	0.542107	0.408866
Unigene54300	34.20	transport.porins	0	0.442584	1.21176	1.33687	0.33687	1.40846
Unigene24688	34.21	transport.calcium	0	0.0219233	1.36049	0.137658	-0.636864	0.455255
Unigene57052	34.22	transport.cyclic nucleotide or calcium regulated channels	0	0.479469	1.83192	0.90504	0.479469	1.25084
Unigene54579	34.3	transport.amino acids	0	0.294665	1.11978	0.625659	0.143411	-0.076728
Unigene54324	34.3	transport.amino acids	0	0.180003	1.42252	1.21546	0.638812	0.250066
Unigene50248	34.3	transport.amino acids	0	0.461863	1.87663	-0.487213	0.527308	-0.101662
Unigene52120	34.3	transport.amino acids	0	0.303688	-0.0439349	0.314889	1.16965	0.680519
Unigene16370	34.3	transport.amino acids	0	-0.203713	0.885759	-0.111031	-0.245332	2.00148
Unigene26571	34.30	transport.H+ transporting pyrophosphatase	0	0.282307	1.78762	0.134855	-0.644376	0.0729608
Unigene14338	34.4	transport.nitrate	0	1.26223	1.60002	0.701022	0.709461	1.55249
Unigene56444	34.7	transport.phosphate	0	0.786596	2.43527	-0.208587	1.10369	-1.09459
Unigene54042	34.8	transport.metabolite transporters at the envelope membrane	0	1.13191	1.0872	0.396279	1.58788	-0.334038
Unigene17716	34.9	transport.metabolite transporters at the mitochondrial membrane	0	2.64607	1.88076	2.2214	1.09398	0
Unigene56800	34.9	transport.metabolite transporters at the mitochondrial membrane	0	0.629196	1.46805	0.248762	-0.415037	0.800544
Unigene55038	34.9	transport.metabolite transporters at the mitochondrial membrane	0	0.661363	2.16618	1.4062	-0.0789814	-0.11148
Unigene51735	34.9	transport.metabolite transporters at the mitochondrial membrane	0	0.748425	1.18249	0.304566	0.463417	1.47054
Unigene16072	34.9	transport.metabolite transporters at the mitochondrial membrane	0	-0.237172	1.32664	1.70683	-0.206738	-0.131304
Unigene50386	34.99	transport.misc	0	0.181231	1.51472	0.690509	0.1171	-0.711854
Unigene48679	34.99	transport.misc	0	1.27816	2.61505	1.2575	0.974909	2.26096
Unigene56417	34.99	transport.misc	0	0.405239	1.11148	-0.0218333	0.338258	0.514659
Unigene50593	34.99	transport.misc	0	0.0762836	1.21139	0.717909	0.304855	0.112964
Unigene46419	35.1	not assigned.no ontology	0	1.60638	2.32562	1.82834	1.26534	1.83354
Unigene47831	35.1	not assigned.no ontology	0	1.74186	2.6359	1.95522	1.98832	2.01523
Unigene56699	35.1	not assigned.no ontology	0	-0.0908063	1.49972	-0.205726	0.181404	-0.138447
Unigene15584	35.1	not assigned.no ontology	0	0.434748	1.69138	0.269921	0.594423	0.0265036
Unigene28284	35.1	not assigned.no ontology	0	0.101575	1.15625	0.335639	0.220478	-0.229746
Unigene53510	35.1	not assigned.no ontology	0	0.734419	1.03851	0.91024	1.2712	-0.917409
Unigene29116	35.1	not assigned.no ontology	0	0.155755	0.0679216	1.43157	1.03758	-0.183825
Unigene47177	35.1	not assigned.no ontology	0	1.03103	3.75566	1.70526	0.786293	0.0207586
Unigene11003	35.1	not assigned.no ontology	0	0.318911	0.87151	0.791748	1.17634	-0.109541
Unigene37523	35.1	not assigned.no ontology	0	1.16156	2.11419	0.846143	1.04919	0.593278
Unigene52178	35.1	not assigned.no ontology	0	-0.138712	1.43015	0.253042	0.0566093	0.199092
Unigene433	35.1	not assigned.no ontology	0	0.789373	2.11419	1.43265	1.18008	-0.149226
Unigene48423	35.1	not assigned.no ontology	0	0.0928459	1.80781	-0.135818	0.662577	-0.14978
Unigene2249	35.1	not assigned.no ontology	0	0.908844	1.29167	1.10567	0.219989	-0.632444
Unigene55885	35.1	not assigned.no ontology	0	0.0870451	1.12038	1.35322	0.375778	-0.40667
Unigene55559	35.1	not assigned.no ontology	0	0.0526656	-0.380918	0.505109	1.14338	0.066862
Unigene54691	35.1	not assigned.no ontology	0	1.14505	1.45009	0.594888	1.11777	0.73995
Unigene54078	35.1	not assigned.no ontology	0	1.26476	2.02572	1.57803	-0.224123	1.17108
Unigene16712	35.1	not assigned.no ontology	0	0.348074	0.853083	0.181402	0.192557	1.05196
Unigene37722	35.1	not assigned.no ontology	0	0.860837	2.47294	0	-1.35548	1.26442
Unigene54116	35.1	not assigned.no ontology	0	0.83399	1.64636	0.334419	1.79234	2.71165
Unigene8192	35.1	not assigned.no ontology	0	0.566347	1.98519	0.499233	0.346684	0.775294
Unigene52436	35.1	not assigned.no ontology	0	0.403202	1.02184	0.762203	-0.0774788	0.0839457
Unigene16500	35.1	not assigned.no ontology	0	0.646573	2.09323	0.926397	0.102051	0
Unigene50816	35.1	not assigned.no ontology	0	0.139812	-0.417864	0.382199	1.09558	0.271947
Unigene34869	35.1	not assigned.no ontology	0	-0.0797917	-1.34483	0.212622	0.911176	1.48772
Unigene31420	35.1	not assigned.no ontology	0	0.274729	1.42123	0.363282	-0.295747	0.570479
Unigene42075	35.1	not assigned.no ontology	0	0.619396	2.6497	-0.979241	0.978938	-0.408085
Unigene5551	35.1	not assigned.no ontology	0	-0.304366	2.12536	0.483049	0.355624	0.538488
Unigene41180	35.1	not assigned.no ontology	0	0.976875	1.22166	0.215823	0.805655	1.30861
Unigene14164	35.1	not assigned.no ontology	0	0.662578	1.04422	0.402738	0.731567	0.551093
Unigene46822	35.1	not assigned.no ontology	0	1.99256	3.08572	1.47393	1.52434	0
Unigene38069	35.1	not assigned.no ontology	0	-0.278375	1.3562	1.48938	-0.180803	-0.538048
Unigene51541	35.1	not assigned.no ontology	0	0.507268	0.686116	0.261993	-0.174617	1.17431
Unigene51842	35.1	not assigned.no ontology	0	0.658578	1.95121	1.30331	0.664424	1.15547
Unigene11441	35.1	not assigned.no ontology	0	1.08085	1.68281	0.794383	0.912424	1.95501
Unigene31375	35.1	not assigned.no ontology	0	0.0667954	1.66647	0.967648	0.326479	-0.0114395
Unigene6736	35.1	not assigned.no ontology	0	0.809515	0.850657	0.428843	0.532744	1.13934
Unigene54267	35.1	not assigned.no ontology	0	1.24012	2.0379	0.985573	0.819811	0.467889
Unigene4920	35.1	not assigned.no ontology	0	0.123989	1.52624	-0.756623	-0.690456	1.49705
Unigene53210	35.1	not assigned.no ontology	0	0.381733	0.79098	0.276456	-0.367218	1.56514
Unigene15764	35.1	not assigned.no ontology	0	-0.562026	1.54432	0.635447	0.129635	0.106915
Unigene56622	35.1	not assigned.no ontology	0	0.606604	1.04104	0.879757	0.718532	-0.481151
Unigene4489	35.1	not assigned.no ontology	0	-0.342888	2.12823	0.415037	-0.197939	0.421957
Unigene25116	35.1	not assigned.no ontology	0	1.07709	1.7095	0.141407	1.46491	-0.382926
Unigene40556	35.1	not assigned.no ontology	0	1.60595	1.43178	1.06396	0.286621	1.80054
Unigene9980	35.1	not assigned.no ontology	0	0.0793434	0.912431	1.28997	-0.280472	0.815344
Unigene45407	35.1	not assigned.no ontology	0	1.35565	0.64319	1.43008	-0.0805526	0.673287
Unigene52146	35.1	not assigned.no ontology	0	2.09137	3.50168	2.04507	1.92746	0.182203
Unigene6272	35.1	not assigned.no ontology	0	1.20845	3.5593	1.18424	0.894507	0.691878
Unigene55170	35.1	not assigned.no ontology	0	0.232772	1.07237	0.614178	0.299886	1.34466
Unigene52521	35.1	not assigned.no ontology	0	0.592218	1.05588	-0.0891814	-0.0653064	1.52191
Unigene52439	35.1	not assigned.no ontology	0	0.709142	1.52657	0.73239	-0.46756	-0.707549
Unigene13404	35.1	not assigned.no ontology	0	1.6079	2.56635	0.584963	-0.0280144	1.32747
Unigene42020	35.1	not assigned.no ontology	0	0.642785	1.36664	-0.267232	-0.0636805	0.436707
Unigene46579	35.1	not assigned.no ontology	0	0.552011	1.07465	0.528502	0.333864	0.258872
Unigene5070	35.1	not assigned.no ontology	0	1.05198	1.60034	0.739342	0.575815	0.681932
Unigene13336	35.1	not assigned.no ontology	0	0.498431	1.17038	1.14946	-0.334684	-0.598231
Unigene41062	35.1	not assigned.no ontology	0	0.635504	1.22937	0.817467	-0.301257	0.203018
Unigene45422	35.1	not assigned.no ontology	0	-0.0289999	1.13881	-0.3675	-0.489164	0.760883
Unigene9695	35.1	not assigned.no ontology	0	1.91189	3.29414	1.96412	0.119961	2.14469
Unigene16371	35.1	not assigned.no ontology	0	0.268436	1.19881	0.419618	0.739222	-0.485427
Unigene15392	35.1	not assigned.no ontology	0	0.161363	0.699783	0.544564	0.919921	1.19438
Unigene48391	35.1	not assigned.no ontology	0	-0.12409	1.29068	0.81526	-0.773085	0.493614
Unigene56606	35.1	not assigned.no ontology	0	0.556943	1.87023	0.33818	0.317492	0.344209
Unigene340	35.1	not assigned.no ontology	0	-0.0744248	1.22642	1.07779	0.111131	-0.221721
Unigene47396	35.1	not assigned.no ontology	0	1.14367	1.80195	1.57992	0.906387	0.12993
Unigene50260	35.1	not assigned.no ontology	0	1.00561	1.73876	0.494271	0.517405	0.601665
Unigene56694	35.1	not assigned.no ontology	0	0.198403	1.062	0.294517	0.0392837	0.275202
Unigene56671	35.1	not assigned.no ontology	0	0.454645	1.02748	0.823122	0.466318	1.23651
Unigene55758	35.1	not assigned.no ontology	0	0.758834	1.57131	1.02067	1.16771	0.638607
Unigene36386	35.1	not assigned.no ontology	0	1.32321	1.94278	1.62085	1.08709	1.55254
Unigene9498	35.1.1	not assigned.no ontology.ABC1 family protein	0	0.954636	1.13778	1.01131	1.04178	0.526784
Unigene45904	35.1.19	not assigned.no ontology.C2 domain-containing protein	0	1.0963	0.657112	0.616327	1.16948	0.0874628
Unigene55494	35.1.19	not assigned.no ontology.C2 domain-containing protein	0	-0.110739	1.22718	0.354272	-0.300909	0.45571
Unigene2426	35.1.3	not assigned.no ontology.armadillo/beta-catenin repeat family protein	0	0.122553	0.304571	1.29975	0.379655	0.444481
Unigene42571	35.1.41	not assigned.no ontology.hydroxyproline rich proteins	0	0.14619	1.96296	0.123217	0.517848	1.49834
Unigene15298	35.1.41	not assigned.no ontology.hydroxyproline rich proteins	0	0.507063	1.58866	0.0913744	0.684991	-0.0450879
Unigene48870	35.1.5	not assigned.no ontology.pentatricopeptide (PPR) repeat-containing protein	0	0.594454	1.77919	2.2361	-1.15042	0.336142
Unigene54278	35.1.5	not assigned.no ontology.pentatricopeptide (PPR) repeat-containing protein	0	0.556997	2.20721	0.236352	0.422571	0.71259
Unigene45808	35.1.5	not assigned.no ontology.pentatricopeptide (PPR) repeat-containing protein	0	0.725825	0.844739	0.702336	0.851589	1.40867
Unigene12277	35.1.5	not assigned.no ontology.pentatricopeptide (PPR) repeat-containing protein	0	-0.331906	1.64516	0.642843	-0.156429	0.0636586
Unigene48491	35.1.5	not assigned.no ontology.pentatricopeptide (PPR) repeat-containing protein	0	2.82704	2.44422	0.408085	1.38702	3.46195
Unigene5932	35.1.5	not assigned.no ontology.pentatricopeptide (PPR) repeat-containing protein	0	-0.98119	1.36593	0.626025	0.606262	0.246532
Unigene33903	35.1.5	not assigned.no ontology.pentatricopeptide (PPR) repeat-containing protein	0	1.8625	1.04692	2.51576	2.21813	1.00595
Unigene51905	35.1.5	not assigned.no ontology.pentatricopeptide (PPR) repeat-containing protein	0	1.73941	2.70981	1.11736	0.842553	-0.279759
Unigene56354	35.1.8	not assigned.no ontology.BSD domain-containing protein	0	0.645925	1.78761	0.145461	1.63872	-0.680324
Unigene50206	35.1.9	not assigned.no ontology.BTB/POZ domain-containing protein	0	0.353393	1.40871	-0.43324	-0.193982	1.17966
Unigene43240	35.2	not assigned.unknown	0	0.678554	1.38621	0.110531	0.492443	-0.00847152
Unigene51962	35.2	not assigned.unknown	0	0.806275	1.90639	2.08968	1.32344	-0.646691
Unigene50214	35.2	not assigned.unknown	0	1.25862	2.00189	0.622244	0.60248	2.39985
Unigene46566	35.2	not assigned.unknown	0	0.302192	1.05581	0.812914	0.387643	0.869959
Unigene55979	35.2	not assigned.unknown	0	-0.0289999	1.28323	0.350075	0.0741441	0.0535437
Unigene43949	35.2	not assigned.unknown	0	0.89575	1.87888	-0.265811	0.479469	-0.415037
Unigene41392	35.2	not assigned.unknown	0	0.880611	1.91968	0.248202	0.226108	-0.994801
Unigene55881	35.2	not assigned.unknown	0	-0.268799	1.51782	-0.357174	-0.447184	2.09306
Unigene55996	35.2	not assigned.unknown	0	1.01649	2.56828	1.47592	-0.770518	0.257496
Unigene56954	35.2	not assigned.unknown	0	0.598637	3.7349	2.15612	2.1375	1.98966
Unigene41347	35.2	not assigned.unknown	0	1.09174	0.905363	1.08587	1.56258	1.00416
Unigene49863	35.2	not assigned.unknown	0	0.580071	1.28522	0.351993	0.289016	-0.561255
Unigene56809	35.2	not assigned.unknown	0	2.15325	4.19911	0.257496	2.1078	1.26442
Unigene9942	35.2	not assigned.unknown	0	0.938249	1.17796	0.772	0.290971	-0.0673701
Unigene45295	35.2	not assigned.unknown	0	0.0213341	1.17796	1.06693	-0.220155	1.63513
Unigene33648	35.2	not assigned.unknown	0	0.942345	1.16827	0.476903	-0.438025	0.347286
Unigene6201	35.2	not assigned.unknown	0	-0.107983	0.0544478	1.31915	1.91611	-0.581499
Unigene15901	35.2	not assigned.unknown	0	0.318832	0.951623	-0.154251	0.386813	1.0445
Unigene52832	35.2	not assigned.unknown	0	0.307055	2.01838	0.284453	-0.197939	0.63941
Unigene56889	35.2	not assigned.unknown	0	1.81323	3.7349	1.57116	3.05063	1.57116
Unigene35150	35.2	not assigned.unknown	0	0.343226	-0.173332	0.707198	1.07184	0.961872
Unigene51324	35.2	not assigned.unknown	0	0.554231	1.68613	-0.386683	0.35329	0.725228
Unigene41702	35.2	not assigned.unknown	0	0.865072	1.43473	0.793347	0.335597	0.475564
Unigene53516	35.2	not assigned.unknown	0	0.823005	0.870801	1.21431	0.38037	0.694434
Unigene28816	35.2	not assigned.unknown	0	0.311028	-0.448264	0.444103	1.02867	-0.0675165
Unigene37917	35.2	not assigned.unknown	0	0.26775	1.40349	0.917486	0.907553	-0.38898
Unigene50939	35.2	not assigned.unknown	0	1.60679	2.6666	0.0717277	-0.482186	2.37418
Unigene56372	35.2	not assigned.unknown	0	0.319124	1.05815	0.245222	0.455323	-0.567559
Unigene40424	35.2	not assigned.unknown	0	0.753054	1.13235	0.761881	0.449186	0.320514
Unigene49529	35.2	not assigned.unknown	0	0.157829	1.83216	1.13902	1.65813	0.769943
Unigene56240	35.2	not assigned.unknown	0	0.554276	1.18325	0.408411	0.623299	-0.157127
Unigene36526	35.2	not assigned.unknown	0	0.675565	0.612443	-0.471621	0.00307939	1.01686
Unigene7406	35.2	not assigned.unknown	0	1.08187	1.71845	0.958417	0.505573	0.324121
Unigene54166	35.2	not assigned.unknown	0	0.51703	0.735696	0.569279	0.730925	1.5802
Unigene52893	35.2	not assigned.unknown	0	1.74236	2.23275	1.55698	1.67625	0.768222
Unigene16704	35.2	not assigned.unknown	0	0.474107	1.50224	1.5835	1.12187	-0.784515
Unigene10880	35.2	not assigned.unknown	0	0.436318	1.02624	0.379287	0.619027	1.30773
Unigene56131	35.2	not assigned.unknown	0	0.0732389	1.32213	0.0833362	0.306208	-0.399219
Unigene48440	35.2	not assigned.unknown	0	0.14619	0.323944	0.760482	-0.159871	1.38509
Unigene54288	35.2	not assigned.unknown	0	1.11087	1.28475	0.519473	0.523933	0.178437
Unigene47079	35.2	not assigned.unknown	0	1.55065	0.358454	2.03653	0.807355	0.63941
Unigene52776	35.2	not assigned.unknown	0	0.02156	1.11895	0.832223	-0.261225	0.0945794
Unigene52633	35.2	not assigned.unknown	0	1.69522	2.99805	1.55337	0.437005	1.09327
Unigene11332	35.2	not assigned.unknown	0	1.75899	3.48444	0.408085	-0.0280144	0.428843
Unigene48207	35.2	not assigned.unknown	0	1.04024	1.5106	1.12931	1.15143	0.42853
Unigene16934	35.2	not assigned.unknown	0	1.21218	1.93937	1.31836	0.869603	2.05247
Unigene10901	35.2	not assigned.unknown	0	0.347504	1.2839	0.767603	0.872549	1.12142
Unigene51137	35.2	not assigned.unknown	0	0.803328	0.0319822	1.42578	0.913622	0.767541
Unigene43146	35.2	not assigned.unknown	0	0.613196	1.76285	-0.0218333	-0.657463	0.994286
Unigene15291	35.2	not assigned.unknown	0	1.85159	2.77124	1.18424	1.09181	2.24305
Unigene44719	35.2	not assigned.unknown	0	1.28662	2.29027	0.853052	1.04391	-0.530515
Unigene43741	35.2	not assigned.unknown	0	0.537965	1.16375	0.67315	0.574909	0.387907
Unigene27170	35.2	not assigned.unknown	0	0.353637	1.29454	0.491579	0.469485	0.570504
Unigene51168	35.2	not assigned.unknown	0	-0.00365702	1.15335	-0.066523	-0.0220825	0.182934
Unigene12883	35.2	not assigned.unknown	0	-0.0701448	2.58006	0.0761996	0.279245	0.0854477
Unigene55099	35.2	not assigned.unknown	0	1.2399	1.41103	1.02539	0.66944	1.49352
Unigene56649	35.2	not assigned.unknown	0	1.02365	2.83769	1.19488	1.81585	1.44746
Unigene53843	35.2	not assigned.unknown	0	0.523562	1.1461	0.528379	-0.334118	-0.357624
Unigene52056	35.2	not assigned.unknown	0	0.325461	1.68184	0.624929	1.06712	0.302941
Unigene37383	35.2	not assigned.unknown	0	0.281718	1.22521	0.0715886	0.470641	0.710433
Unigene40208	35.2	not assigned.unknown	0	1.80186	1.89432	1.78895	0.714164	1.24207
Unigene51153	35.2	not assigned.unknown	0	0.79223	1.67439	1.88799	-1.52264	0.618055
Unigene55835	35.2	not assigned.unknown	0	0.692832	1.74848	1.11334	1.00385	1.11903
Unigene44570	35.2	not assigned.unknown	0	0.289308	1.0257	0.221396	0.59452	-0.703221
Unigene491	35.2	not assigned.unknown	0	-0.172963	1.94161	0.319151	0.819197	0.740429
Unigene52188	35.2	not assigned.unknown	0	0.263034	0.243271	1.32914	0.456906	0.784461
Unigene254	35.2	not assigned.unknown	0	0.473516	2.10747	0.166461	-0.446516	0.324002
Unigene9030	35.2	not assigned.unknown	0	0.455539	1.95136	-0.210438	0.625646	0.549264
Unigene14673	35.2	not assigned.unknown	0	1.8564	1.43851	0.454081	0.571847	1.71493
Unigene16772	35.2	not assigned.unknown	0	0.258068	1.30457	1.58397	0.21515	1.10468
Unigene15494	35.2	not assigned.unknown	0	0.839823	0.242512	0.553652	1.74526	0.372858
Unigene56337	35.2	not assigned.unknown	0	0.777084	1.51277	0.527551	0.893266	-0.574009
Unigene55893	35.2	not assigned.unknown	0	0.320454	1.17662	0.0233877	-0.00961061	0.958516
Unigene35821	35.2	not assigned.unknown	0	-0.165518	1.3057	0.379287	0.425091	-0.339692
Unigene54410	35.2	not assigned.unknown	0	1.17403	2.01838	-0.366539	0.13245	0.292027
Unigene6836	35.2	not assigned.unknown	0	1.16258	1.45708	0.308674	0.818376	1.07543
Unigene43348	35.2	not assigned.unknown	0	1.56992	2.1006	1.25231	1.40781	0.111031
Unigene57029	35.2	not assigned.unknown	0	0.780273	1.22574	0.170873	0.118757	-0.0722045
Unigene50204	35.2	not assigned.unknown	0	0.562437	0.652568	1.35359	-0.703823	-0.174529
Unigene21935	35.2	not assigned.unknown	0	1.94508	0.147942	1.92161	0.15179	0.178437
Unigene16429	35.2	not assigned.unknown	0	1.08983	0.345907	1.31114	0.48293	0.298636
Unigene46895	35.2	not assigned.unknown	0	2.6079	5.46447	3.05778	1.19438	2.50413
Unigene44653	35.2	not assigned.unknown	0	0.516465	0.652765	1.09346	1.45011	-0.648835
Unigene11334	35.2	not assigned.unknown	0	0.894507	0.472821	0.288245	1.36206	1.83354
Unigene57003	35.2	not assigned.unknown	0	0.247793	1.1956	-0.1174	0.0639075	0.489631
Unigene56587	35.2	not assigned.unknown	0	0.582686	0.868875	-0.0580219	0.585721	1.20612
Unigene47549	35.2	not assigned.unknown	0	1.05804	1.41289	0.840923	0.992255	-0.238358
Unigene46194	35.2	not assigned.unknown	0	0.807258	1.49127	0.294177	-0.264525	-0.528861
Unigene36237	35.2	not assigned.unknown	0	1.51268	3.2602	1.34441	0.973318	-0.876989
Unigene16513	35.2	not assigned.unknown	0	0.384221	1.62698	0.683639	0.45537	-0.101662
Unigene53721	35.2	not assigned.unknown	0	1.48733	1.34244	0.64052	0.581627	0.71751
Unigene46216	35.2	not assigned.unknown	0	0.66358	1.62386	0.393707	0.27322	0.630005
Unigene53123	35.2	not assigned.unknown	0	2.67284	3.19526	2.86302	2.07138	-0.408085
Unigene50873	35.2	not assigned.unknown	0	0.907318	1.97085	0.944442	0.448314	1.43415
Unigene16505	35.2	not assigned.unknown	0	0.396422	0.613451	0.82834	1.35122	0.0574132
Unigene37438	35.2	not assigned.unknown	0	1.03429	0.730963	0.985685	0.852049	0.858107
Unigene52568	35.2	not assigned.unknown	0	1.18492	-0.0581874	2.11903	1.10477	-1.10881
Unigene53223	35.2	not assigned.unknown	0	0.895217	1.66775	0.159317	-0.286208	0.719821
Unigene55326	35.2	not assigned.unknown	0	0.972779	1.38265	0.898991	0.722778	0.638676
Unigene56747	35.2	not assigned.unknown	0	0.88843	1.07051	0.145867	0.294397	0.931875
Unigene16957	35.2	not assigned.unknown	0	0.500125	0.973271	0.142768	-0.0897504	1.24474
Unigene50788	35.2	not assigned.unknown	0	1.98744	2.01452	0.379153	1.30008	0.385551
Unigene50000	35.2	not assigned.unknown	0	2.00567	3.66297	2.03091	1.99431	0.633367
Unigene7657	35.2	not assigned.unknown	0	-0.171228	1.2471	0	0.563977	0.00519891
Unigene16779	35.2	not assigned.unknown	0	1.00678	2.28126	0.631226	0.789032	0.00339458
Unigene12707	35.2	not assigned.unknown	0	0.356679	1.01394	0.587554	0.908446	-0.829902
Unigene38098	35.2	not assigned.unknown	0	1.75899	3.05778	1.58496	1.38702	1.2303
Unigene53863	35.2	not assigned.unknown	0	0.720263	0.256098	0.994801	0.298911	2.08807
Unigene49432	35.2	not assigned.unknown	0	0.685267	0.305679	0.66201	0.308344	1.60326
Unigene40704	35.2	not assigned.unknown	0	0.52984	1.50224	0.795403	0.0516842	0.458235
Unigene46876	35.2	not assigned.unknown	0	0.460104	2.62928	-0.324242	0.572579	0.293536
Unigene47431	35.2	not assigned.unknown	0	0.482448	1.91968	1.0436	0.0661669	0.00519891
Unigene48383	35.2	not assigned.unknown	0	0.365953	0.561748	0.618437	-0.0580473	1.20163
Unigene48705	35.2	not assigned.unknown	0	0.235995	0.801878	0.86732	0.192286	1.28864
Unigene49999	35.2	not assigned.unknown	0	0.806412	1.46347	0.16644	0.831182	-0.981976
Unigene9847	35.2	not assigned.unknown	0	0.86386	1.36909	0.0714143	-0.125922	0.979033
Unigene50285	35.2	not assigned.unknown	0	0.238623	0.705644	0.326182	-0.746681	1.03728
Unigene53753	35.2	not assigned.unknown	0	-0.203713	1.74584	-0.816288	0.488815	0.719044
Unigene55483	35.2	not assigned.unknown	0	-0.634914	2.50206	-0.142801	0.973318	0.71259
Unigene52977	35.2	not assigned.unknown	0	0.192211	1.69703	0.332473	-0.498674	0.338661
Unigene16011	35.2	not assigned.unknown	0	1.24207	2.56635	0.869416	0.194378	1.22437
Unigene55504	35.2	not assigned.unknown	0	0.678778	0.613845	1.32531	0.836501	1.62166
Unigene34714	35.2	not assigned.unknown	0	0.665785	0.692137	0.520934	1.02528	1.10284
Unigene16703	35.2	not assigned.unknown	0	0.273565	1.81526	0.558295	0.340828	0.782224
Unigene39462	35.2	not assigned.unknown	0	1.30745	2.10193	1.32626	0.714584	1.31445
Unigene39793	35.2	not assigned.unknown	0	0.944118	1.80296	0.0726845	1.25461	-0.157373
Unigene38405	35.2	not assigned.unknown	0	1.42071	0.652765	0.998105	0.473477	-1.1307
Unigene14886	35.2	not assigned.unknown	0	0.247793	1.07975	0.146097	-0.797141	0.68239
Unigene54120	35.2	not assigned.unknown	0	0.213305	1.59287	0.359484	0.539329	0.00395801
Unigene55142	35.2	not assigned.unknown	0	0.383527	1.91282	0.355958	-0.50696	0.652616
Unigene16338	35.2	not assigned.unknown	0	1.06413	0.896766	0.811672	1.02004	1.92494
Unigene52474	35.2	not assigned.unknown	0	0.24354	2.09763	-0.417351	0.273975	0.828014
Unigene56032	35.2	not assigned.unknown	0	0.642106	1.15901	-0.301002	0.210747	0.326501
Unigene9230	35.2	not assigned.unknown	0	1.30832	2.11267	2.40884	0.0661669	0.590161
Unigene3791	35.2	not assigned.unknown	0	-0.0614005	1.12928	0.220409	1.36206	0.921612
Unigene46291	35.2	not assigned.unknown	0	0.995531	1.20099	1.27906	0.0781591	-0.0483968
Unigene15104	35.2	not assigned.unknown	0	2.06617	0.192645	0.814885	0.0871519	2.23564
Unigene8766	35.2	not assigned.unknown	0	1.45542	2.21011	0.861518	0.644052	1.00244
Unigene38988	35.2	not assigned.unknown	0	-0.654311	0.644481	0.522882	-0.434262	1.61927
Unigene40273	35.2	not assigned.unknown	0	0.739572	1.61393	0.146777	0.429015	-0.337563
Unigene50127	35.2	not assigned.unknown	0	-0.0576548	-0.19222	-0.0545622	0.0525737	1.21963
Unigene55868	35.2	not assigned.unknown	0	0.646573	1.80195	1.0592	1.8362	0.347384
Unigene49261	35.2	not assigned.unknown	0	1.38125	2.71724	1.14128	1.02647	1.48033
Unigene35518	35.2	not assigned.unknown	0	0.860837	2.70171	2.1307	0.451874	1.37724
Unigene38914	35.2	not assigned.unknown	0	0.66213	1.13381	0.692491	0.107835	0.431785
Unigene49585	4.2	glycolysis.PGM	0	2.06778	2.2177	2.3336	0.544563	0.997685
Unigene9761	4.4	glycolysis.PPFK	0	0.0223332	1.07242	0.281299	0.124968	-0.0341617
Unigene56306	5.10	fermentation.aldehyde dehydrogenase	0	0.0236126	0.569003	1.52832	0.205975	-0.665745
Unigene25511	7.1.1	OPP.oxidative PP.G6PD	0	0.41022	1.1021	0.46699	1.92262	0.111031
Unigene56875	8.1.1.1	TCA / org. transformation.TCA.pyruvate DH.E1	0	1.13647	0.896766	0.461265	0.440042	0.109255
Unigene53207	8.2.3	TCA / org. transformation.other organic acid transformaitons.aconitase	0	0.147791	1.09403	-0.238181	0.487828	-0.0101301
Unigene55165	9.2.3	mitochondrial electron transport / ATP synthesis.NADH-DH.type II.mitochondrial	0	0.159478	0.877305	0.582879	-0.729352	1.13362
Unigene39410	9.3	mitochondrial electron transport / ATP synthesis.electron transfer flavoprotein	0	0.722736	-0.170426	-0.164924	-0.256637	1.20878
Unigene51823	9.3	mitochondrial electron transport / ATP synthesis.electron transfer flavoprotein	0	0.466349	0.913393	0.670128	-0.2762	1.14573
Unigene54359	9.6	mitochondrial electron transport / ATP synthesis.cytochrome c	0	-0.237487	1.03715	0.148349	0.402437	0.709099
Unigene52322	9.7	mitochondrial electron transport / ATP synthesis.cytochrome c oxidase	0	0.331647	1.63661	0.0916746	-0.794505	0.144526
Unigene6533	9.9	mitochondrial electron transport / ATP synthesis.F1-ATPase	0	0.911238	1.77563	0.27486	0.689897	0.279759
Unigene18911	--	--	0	1.15004	2.91301	1.28951	1.145	1.40545
Unigene54501	--	--	0	0.493787	1.82296	0.42212	0.450107	0.476201
Unigene13706	--	--	0	0.0794047	1.47839	1.50446	-0.381013	0.915086
Unigene47610	--	--	0	0.0206842	1.64281	0.167029	0.226108	0.647809
Unigene45749	--	--	0	0.00790953	2.09198	1.26713	0.252554	-0.0516745
Unigene56900	--	--	0	0.63241	1.50224	0.396279	0.252766	0.565834
Unigene46198	--	--	0	0.127827	1.0777	0.0257584	0.167093	1.06279
Unigene44092	--	--	0	0.828805	0.68718	-0.150199	0.0542974	1.07685
Unigene40312	--	--	0	-0.458365	0.147942	-0.0789513	0.472565	2.07587
Unigene38393	--	--	0	0.399304	1.63786	0.334754	0.322171	0.468134
Unigene48667	--	--	0	1.08476	2.24183	0.70683	-0.713547	0.856738
Unigene6877	--	--	0	0.699018	-0.62921	1.29624	0.991552	0.00420564
Unigene31905	--	--	0	0.348211	1.20672	0.23381	0.28072	-0.442036
Unigene12007	--	--	0	0.630723	0.994786	0.483641	0.563288	1.45051
Unigene38394	--	--	0	0.607505	1.14146	0.321171	0.299797	0.590002
Unigene50357	--	--	0	1.27684	2.62898	0.871945	0.509014	0.534777
Unigene37893	--	--	0	-0.126264	1.80774	0.400864	-0.518031	0.221241
Unigene42258	--	--	0	1.60216	1.46226	0.799922	0.435648	2.55525
Unigene49950	--	--	0	1.38125	1.96545	0.648835	0.559003	1.32312
Unigene48824	--	--	0	1.35767	1.68569	1.49413	1.50279	1.61561
Unigene52910	--	--	0	0.917369	1.19049	0.66221	0.761987	1.41145
Unigene35667	--	--	0	0.647776	2.43591	0.887891	-0.616187	0.927511
Unigene46310	--	--	0	1.29391	1.98548	0.555376	0.199421	1.11921
Unigene47443	--	--	0	-0.00898319	1.71586	0.688334	-0.151904	-0.108776
Unigene48789	--	--	0	1.49432	1.90071	1.22041	1.82964	1.08092
Unigene25987	--	--	0	2.52356	3.16375	1.86942	2.47947	2.50413
Unigene1904	--	--	0	0.498431	0.993891	1.06748	0.575449	1.15495
Unigene43937	--	--	0	-0.042771	-0.085751	1.26314	0.836315	0.200509
Unigene31053	--	--	0	0.86973	1.74568	1.12489	1.0875	0.811611
Unigene52068	--	--	0	0.635447	2.32931	0.227667	-0.480913	1.81351
Unigene49953	--	--	0	0.525344	0.334876	0.613805	0.471095	1.22328
Unigene9858	--	--	0	0.967579	1.33088	0.620847	-0.395929	2.37109
Unigene12903	--	--	0	-0.0218779	1.07119	0.315157	-0.0440926	0.971986
Unigene9419	--	--	0	0.56579	1.45727	0.455531	0.493228	0.161967
Unigene56056	--	--	0	1.13876	2.31079	0	-0.291049	1.58958
Unigene50820	--	--	0	1.01549	1.98172	0.994801	1.49577	0.324002
Unigene56945	--	--	0	0.0360797	1.28126	-0.0929961	0.428989	0.0761231
Unigene981	--	--	0	2.12553	2.26601	0.894918	1.34323	2.24353
Unigene56891	--	--	0	0.353286	1.45805	0.21431	0.787647	-0.195334
Unigene25570	--	--	0	0.777129	1.9021	1.34864	-0.794505	-0.270511
Unigene39231	--	--	0	0.920341	3.09236	1.83936	0.760617	1.28571
Unigene11678	--	--	0	1.012	1.16932	0.319955	0.773951	0.497271
Unigene50691	--	--	0	1.34372	2.32873	1.64794	-0.67278	0.792675
Unigene19804	--	--	0	-0.498093	0.624764	0.568049	1.25481	0.514321
Unigene49397	--	--	0	0.277254	1.17915	-0.0238053	0.0608309	0.492157
Unigene40577	--	--	0	0.523562	1.26246	0.499233	0.200427	1.84452
Unigene52391	--	--	0	0.718003	1.02351	-0.0232797	-0.0652633	-0.139632
Unigene34344	--	--	0	0.558925	1.05918	0.681733	-0.105833	-0.363576
Unigene34768	--	--	0	0.489078	2.49703	-0.243336	0.404603	-1.37404
Unigene2674	--	--	0	1.37966	3.34584	-1.70044	0.446178	1.14408
Unigene47743	--	--	0	0.200299	1.20221	0.705491	0.223019	0.564352
Unigene46220	--	--	0	0.504163	0.322557	1.55586	1.13278	0.616056
Unigene46692	--	--	0	0.324583	1.28151	0.157572	0.954111	0.493879
Unigene43474	--	--	0	1.29919	3.50669	0.833411	0.415037	2.77909
Unigene34685	--	--	0	0.103104	2.31007	0.903273	-0.57892	-0.909353
Unigene44602	--	--	0	-0.148653	-1.00803	0.272016	1.43538	0.898131
Unigene33651	--	--	0	0.961921	1.27913	0.867641	0.460229	-0.24199
Unigene45737	--	--	0	1.02254	1.36593	0.788297	0.220769	-0.996218
Unigene13099	--	--	0	1.19205	-0.160019	0.932164	0.0113153	1.52241
Unigene49861	--	--	0	0.920341	2.13913	2.00298	2.38263	1.10904
Unigene11225	--	--	0	0.713696	1.85688	0.620847	0.980635	0.39079
Unigene34719	--	--	0	0.197483	0.261312	0.288755	0.413647	1.43414
Name	--	--	0hS	0h-Svs3h-S	0h-Svs12h-S	0h-Svs24h-S	0h-Svs3d-S	0h-Svs7d-S
Unigene40243	--	--	0	1.26559	2.38121	1	0.817965	1.45824
Unigene43928	--	--	0	0.885541	1.85207	0.230057	1.47315	0.161751
Unigene28179	--	--	0	0.36371	-0.630832	-0.318926	0.420232	1.05888
Unigene42289	--	--	0	0.568206	1.8528	0.136595	1.10209	0.382607
Unigene12877	--	--	0	-0.407	0.480044	0.536701	1.27107	0.138236
Unigene48264	--	--	0	0.745259	0.486797	-0.382355	-0.082274	1.27973
Unigene52226	--	--	0	0.523562	1.31079	-0.130584	1.03427	1.87888
Unigene40177	--	--	0	-0.825971	-0.641546	0.528379	0.807355	2.22635
Unigene44531	--	--	0	0.929867	0.410339	0.548645	1.00264	-0.300034
Unigene53332	--	--	0	1.08296	0.806869	0.372027	0.854637	0.184017
Unigene44776	--	--	0	0.986504	1.25484	0.535775	1.37261	2.022
Unigene46542	--	--	0	0.672954	0.163872	-0.140224	0.174185	1.04777
Unigene31586	--	--	0	0.281718	1.13631	0.142772	0.401832	0.428123
Unigene3369	--	--	0	3.33015	4.01538	2.15612	2.1375	1.31366
Unigene52605	--	--	0	0.873711	3.16156	1.26234	2.01452	0.385551
Unigene32530	--	--	0	0.437064	1.9649	1.26072	0.317482	1.05177
Unigene49191	--	--	0	0.0718622	1.53295	0.200224	-0.408177	0.630889
Unigene51029	--	--	0	0.098021	0.464515	1.08737	0.796283	0.61542
Unigene55193	--	--	0	0.828154	1.93256	0.263695	0.550197	-0.103718
Unigene40573	--	--	0	3.00514	5.13633	2.6845	2.87072	1.57116
Unigene51762	--	--	0	0.485017	1.08222	1.38643	0.761987	0.667637
Unigene53988	--	--	0	-0.230746	1.52718	0.64052	0.655405	0.852802
Unigene39623	--	--	0	0.223756	1.15156	0.433093	0.651396	0.00412493
Unigene8934	--	--	0	0.637802	-0.0130798	0.0859302	0.860672	1.17512
Unigene879	--	--	0	0.83455	0.837763	1.13802	1.20549	1.33392
Unigene7770	--	--	0	0.625481	0.655405	0.055558	0.655405	1.40543
Unigene5976	--	--	0	0.380644	0.588657	0.936185	0.374237	1.42781
Unigene5277	--	--	0	0.958325	0.743523	1.18891	0.84824	0.524181
Unigene48977	--	--	0	1.21188	0.342439	1.02805	1.44268	1.57045
Unigene48247	--	--	0	0.550648	1.05667	1.03653	-0.105493	1.53478
Unigene47694	--	--	0	0.778042	1.03092	1.86996	-0.437785	0.812554
Unigene46358	--	--	0	0.555016	0.210461	0.597338	1.24717	1.2532
Unigene45907	--	--	0	0.789631	0.50793	0.330534	0.614458	1.00385
Unigene45446	--	--	0	0.685581	1.42219	0.920403	0.673044	1.53734
Unigene45258	--	--	0	1.89451	0.680382	1.47282	0.714598	2.11974
Unigene44174	--	--	0	0.741856	1.13995	1.08096	-0.301257	0.870679
Unigene42926	--	--	0	0.613739	0.95232	0.734586	0.686141	1.85926
Unigene42468	--	--	0	0.0236126	0.569003	0.70227	0.936735	1.57621
Unigene41653	--	--	0	0.71372	0.411337	0.398311	0.956229	1.338
Unigene40703	--	--	0	0.93242	1.60761	0.492396	0.410139	1.2363
Unigene40637	--	--	0	0.368049	0.9424	0.843598	0.435362	1.00423
Unigene39977	--	--	0	0.845877	0.669706	0.930341	0.336346	1.0095
Unigene39872	--	--	0	0.601035	1.0631	0.834414	0.98921	0.866881
Unigene38968	--	--	0	1.13457	0.575301	0.406089	0.702921	0.959504
Unigene38738	--	--	0	0.301773	0.0145851	0.0206189	0.832809	1.23727
Unigene3849	--	--	0	1.19389	-0.241573	0.850893	0.402871	0.993149
Unigene37746	--	--	0	0.114623	-0.321928	0.81841	0.279128	1.30631
Unigene36824	--	--	0	1.12205	1.30565	1.81211	1.25866	1.68312
Unigene34842	--	--	0	0.5646	1.26343	0.512192	0.223242	0.993444
Unigene33322	--	--	0	0.447676	1.06051	0.746043	0.369779	1.47156
Unigene32123	--	--	0	0.716252	1.01341	0.897153	0.382046	0.768732
Unigene31459	--	--	0	0.673594	0.596837	0.515765	1.08114	2.37116
Unigene29952	--	--	0	0.695909	1.03135	0.439085	0.660108	1.47415
Unigene28467	--	--	0	0.312917	0.39435	0.288909	0.740904	1.02282
Unigene28195	--	--	0	1.53131	0.261648	2.28913	0.938419	2.99323
Unigene28049	--	--	0	0.516184	-0.204592	0.668751	0.309155	1.0873
Unigene25641	--	--	0	0.837743	1.60348	0.546768	0.693061	1.54507
Unigene25018	--	--	0	0.278453	0.884658	0.417739	0.99621	1.12972
Unigene24793	--	--	0	1.15598	1.21253	0.934264	0.235008	0.85542
Unigene24150	--	--	0	0.917819	0.498217	0.929419	1.17798	1.09979
Unigene24066	--	--	0	0.738155	0.835549	0.877441	0.629867	1.15163
Unigene21726	--	--	0	1.16749	1.36768	1	0.538923	1.82293
Unigene19693	--	--	0	0.677629	0.387753	1.44421	-0.40679	0.82497
Unigene18992	--	--	0	0.63241	1.10362	0.532874	1.01635	0.985678
Unigene18031	--	--	0	0.712911	-0.0248253	0.932164	0.876533	1.4762
Unigene17631	--	--	0	0.818299	1.25832	0.233936	0.416272	1.34029
Unigene1502	--	--	0	0.492433	0.795554	0.404212	0.316702	1.19139
Unigene11813	--	--	0	0.717838	1.07763	0.433394	0.805007	0.649195
Unigene10912	--	--	0	0.242075	1.52838	1.58033	1.78338	2.4185
Unigene10188	--	--	0	0.371651	0.778561	0.277264	0.685599	1.0947
Unigene8588	--	--	0	0.758992	1.61968	-0.321928	-0.0223678	0.00553818
Unigene7465	--	--	0	0.284977	2.51995	-0.742504	1.45792	-0.742504
Unigene7261	--	--	0	0.392511	1.44271	0.473769	0.113287	0.401769
Unigene6504	--	--	0	0.299834	1.64928	0.559897	0.188803	0.615336
Unigene6387	--	--	0	0.0595237	1.70993	1.07456	-0.102593	-0.250039
Unigene52573	--	--	0	0.108562	1.12921	0.0416737	0.447032	0.441382
Unigene52260	--	--	0	1.29645	1.30952	0.717491	0.232718	0.221241
Unigene52129	--	--	0	0.481846	1.07589	-0.0464297	0.544124	0.541116
Unigene50972	--	--	0	0.314162	1.0126	0.610383	0.850161	-0.0413798
Unigene50330	--	--	0	0.586944	1.34936	0.343517	-0.270702	0.482268
Unigene50013	--	--	0	0.221684	1.18956	0.337014	0.132042	-0.457451
Unigene48478	--	--	0	0.671377	1.93937	0.27486	0.559003	-0.481869
Unigene47891	--	--	0	0.583757	1.37098	-0.205617	0.62185	0.121306
Unigene45955	--	--	0	0.388504	1.31556	0.319955	0.172236	0.675194
Unigene45347	--	--	0	0.279533	1.26666	0.212325	0.350968	0.18261
Unigene44596	--	--	0	0.044234	1.95811	0.495957	0.491266	-0.272578
Unigene43682	--	--	0	0.60684	1.4835	0.303688	1.26548	-0.835802
Unigene42645	--	--	0	0.691878	1.31575	0.451563	0.176759	-0.665794
Unigene42625	--	--	0	0.322906	1.49587	0.662708	1.05752	-0.279759
Unigene42013	--	--	0	0.341272	1.12878	0.75882	0.699036	-0.314806
Unigene41132	--	--	0	1.22508	1.56279	0.0249284	0.741673	0.0585165
Unigene40804	--	--	0	0.62585	1.10889	0.383593	0.150245	0.376937
Unigene40088	--	--	0	0.406196	1.30677	-0.367195	0.197412	0.209321
Unigene40000	--	--	0	0.737943	1.58006	-0.504131	0.471386	-0.0856301
Unigene39430	--	--	0	0.48261	1.03931	0.0741797	0.392701	0.137422
Unigene38883	--	--	0	-0.107983	1.84838	0	0.0939761	0.119739
Unigene37825	--	--	0	0.108272	1.24561	0.0943983	0.424145	0.00412031
Unigene37207	--	--	0	0.0977498	1.17948	0.834715	-0.022484	-0.376877
Unigene36712	--	--	0	-0.216371	1.18652	0.497273	0.476608	0.58918
Unigene31798	--	--	0	0.643364	1.24048	0.483254	0.498193	-0.432272
Unigene31395	--	--	0	0.420785	1.6296	0.169808	0.551642	0.227079
Unigene26790	--	--	0	0.573822	2.16375	-0.321928	-0.0223678	-0.315009
Unigene25498	--	--	0	0.20525	1.20818	-0.0410922	0.522877	-0.076253
Unigene22443	--	--	0	-0.972519	1.84838	0.113341	0.29956	0.224373
Unigene21475	--	--	0	0.0978842	1.15863	0.214978	0.834429	0.495998
Unigene20326	--	--	0	0.538571	1.36549	0.296423	0.776607	0.554291
Unigene20271	--	--	0	0.23147	1.07107	0.085855	0.186453	0.252371
Unigene15268	--	--	0	0.021419	1.31575	0.451563	0.836994	0.248576
Unigene149	--	--	0	0.722707	1.23033	0.0229802	0.291348	0.765492
Unigene12684	--	--	0	0.754655	1.01764	0.403595	1.04898	-0.177246
Unigene11986	--	--	0	1.32986	1.37098	0.965235	-0.300395	0.384895
Unigene10969	--	--	0	-0.0632649	1.5682	1.39345	0.434546	0.367851
Unigene10617	--	--	0	0.414286	1.48487	0.0734114	0.391442	0.354443
Unigene7204	--	--	0	2.49957	1.31194	1.75673	2.69405	2.71945
Unigene15829	--	--	0	2.41692	4.68877	0.444939	0.836199	0.450477
Unigene9464	--	--	0	2.17403	1.89947	0.633461	1.19841	0.534777
Unigene43133	--	--	0	2.12553	2.34792	1.36191	0.760617	1.28571
Unigene22503	--	--	0	2.01649	2.61505	1.2575	1.73697	-1.31366
Unigene15101	--	--	0	1.97292	3.26725	1.28081	0.982004	0.788496
Unigene36654	--	--	0	1.96134	2.26246	-1	-0.612977	0.584963
Unigene22806	--	--	0	1.93587	2.47268	1.81034	1.89148	2.96562
Unigene79	--	--	0	1.91643	1.33845	1.18079	0.762421	0.24275
Unigene34638	--	--	0	1.78106	2.78347	1.47592	1.97068	1.92338
Unigene25158	--	--	0	1.68936	1.97139	1.0592	1.87172	1.06643
Unigene34846	--	--	0	1.63743	4.44014	0.648835	-0.0239457	1.48033
Unigene40600	--	--	0	1.60334	3.26246	0.742504	0.387023	1.4185
Unigene26531	--	--	0	1.56821	2.39659	0.940481	-0.665466	1.8528
Unigene19373	--	--	0	1.52833	-0.0577835	-1.05778	-0.665466	1.55012
Unigene42508	--	--	0	1.43911	3.21544	-5.70044	1.71741	1.58496
Unigene46353	--	--	0	1.42071	1.71176	1.68962	0.64794	-0.454706
Unigene43117	--	--	0	1.36958	1.62933	1.06244	1.0947	0.19683
Unigene16408	--	--	0	1.34395	1.60334	1.99653	2.14818	2.3247
Unigene10383	--	--	0	1.34093	0.940587	1.67365	1.17776	0.768222
Unigene11425	--	--	0	1.25862	2.58748	1.89221	1.32344	2.09676
Unigene50877	--	--	0	1.24207	1.98138	0.528379	0.714598	0
Unigene30342	--	--	0	1.21749	1.94009	0.861518	0.0575237	0.86957
Unigene36031	--	--	0	1.20393	1.12301	0.444939	2.07003	0.71259
Unigene32442	--	--	0	1.17913	1.75832	0.299255	-0.525091	0.439285
Unigene34063	--	--	0	1.14951	2.74193	-0.334419	-0.770518	-0.31366
Unigene508	--	--	0	1.1429	1.36378	0.506511	0.538188	0.274927
Unigene18897	--	--	0	1.13521	1.39218	1.04539	0.723152	0.430221
Unigene19951	--	--	0	1.11462	1.39126	0.481458	1.7425	-0.579424
Unigene40549	--	--	0	1.10596	2.13128	2.04146	0.48376	-0.147198
Unigene42988	--	--	0	1.02365	2.2258	0.650992	1.34323	1.37116
Unigene29050	--	--	0	1.02214	1.40178	0.790686	1.05329	-0.101662
Unigene27830	--	--	0	1.02138	0.730598	0.711994	0.92909	0.43327
Unigene43100	--	--	0	1.02066	2.78338	0.584963	1.09398	0.584963
Unigene4490	--	--	0	1.01876	1.76465	0.996218	-0.02284	1.78889
Unigene39560	--	--	0	1.01876	1.90639	1.0592	0.323438	0.71259
Unigene21082	--	--	0	1.01098	2.06876	1.00916	-0.682488	-0.224844
Unigene8676	--	--	0	0.971986	2.18343	1.9734	0.712342	0.797811
Unigene30874	--	--	0	0.966971	1.85982	0.997028	0.559003	-0.217453
Unigene34114	--	--	0	0.939649	-2.11881	0.572981	0.287386	1.64076
Unigene22878	--	--	0	0.937355	1.7213	1.15028	0.67795	0.0592579
Unigene15759	--	--	0	0.929888	1.19761	-0.940219	0.485427	0.806298
Unigene36790	--	--	0	0.925575	1.41403	0.998656	0.271072	0.694434
Unigene44469	--	--	0	0.917734	1.99875	0.695047	0.793485	0.314579
Unigene24363	--	--	0	0.915137	1.7451	1.40609	0.886009	0.815344
Unigene24778	--	--	0	0.91427	1.54884	-0.0731664	0.393072	0.654597
Unigene13927	--	--	0	0.911238	1.62401	-0.00594927	-0.370224	0.836739
Unigene30774	--	--	0	0.907455	1.11461	0.843598	1.50466	0.479567
Unigene38106	--	--	0	0.860837	1.86084	1.99168	-1.35548	2.71945
Unigene27172	--	--	0	0.834482	0.323944	1.27476	-1.06711	2.27215
Unigene19209	--	--	0	0.828936	0.845501	-0.58415	0.106846	1.68878
Unigene3011	--	--	0	0.823122	-0.342888	0.841104	1.15083	0.0399897
Unigene20055	--	--	0	0.819187	1.77444	1.58134	-0.0894982	0.68843
Unigene50315	--	--	0	0.813683	2.30069	-0.736966	-0.227952	1.14002
Unigene26120	--	--	0	0.7876	1.53697	1.94298	-0.143319	0.877504
Unigene3830	--	--	0	0.78521	1.88426	0.258176	1.6982	0.381387
Unigene49472	--	--	0	0.78219	2.20706	1.40188	-0.169421	1.81844
Unigene33317	--	--	0	0.778763	0.38247	1.1602	1.15487	-0.0320612
Unigene33277	--	--	0	0.758992	1.87888	1.6615	0.29956	0.418501
Unigene35540	--	--	0	0.741297	1.5859	0.495487	-0.149518	0.923124
Unigene36984	--	--	0	0.737922	1.72698	1.54912	1.48255	1.1307
Unigene31487	--	--	0	0.736966	2.03808	1.27486	0.488815	1.00297
Unigene47696	--	--	0	0.731378	0.77454	0.573331	1.16732	0.212312
Unigene23107	--	--	0	0.727734	1.11168	-0.184375	-0.542861	1.23175
Unigene13361	--	--	0	0.713696	1.82827	0.548163	1.1375	0.697971
Unigene13657	--	--	0	0.694354	1.20882	0.181542	-0.284887	1.03429
Unigene26841	--	--	0	0.684704	0.230298	-0.471621	0.479469	1.37281
Unigene39271	--	--	0	0.683265	2.83192	1.6983	1.43655	0.589579
Unigene37721	--	--	0	0.672605	-0.285655	0.45856	1.54517	-0.111065
Unigene30728	--	--	0	0.66976	0.776414	0.561793	-0.198111	1.16497
Unigene33710	--	--	0	0.64861	1.32098	-0.085827	0.63027	1.14269
Unigene25637	--	--	0	0.646573	2.15219	0.236352	1.09853	1.35035
Unigene26773	--	--	0	0.639598	1.5888	0.610053	1.08663	0.398712
Unigene35443	--	--	0	0.622239	0.856239	0.196819	-0.158539	1.22804
Unigene12882	--	--	0	0.619396	0.946758	1	2.89148	1.33442
Unigene3896	--	--	0	0.609766	1.83216	1.0692	0.565372	0.684313
Unigene34314	--	--	0	0.599511	1.13872	0.0329268	-0.0295443	1.34976
Unigene1791	--	--	0	0.573822	0.582741	-0.477017	0.22366	1.23408
Unigene29597	--	--	0	0.559363	1.34555	0.668751	1.42741	0.442315
Unigene11850	--	--	0	0.555562	1.47559	0.134855	-1.02094	0.851227
Unigene13240	--	--	0	0.55329	1.26647	-0.450084	-0.531156	0.746988
Unigene34576	--	--	0	0.548036	1.96574	0.808099	0.562215	1.88767
Unigene40863	--	--	0	0.541449	0.765471	1.7586	0.9053	-0.356751
Unigene7881	--	--	0	0.534619	2.47179	0.0975553	-2.25239	1.23758
Unigene7568	--	--	0	0.518446	1.27534	0.437388	-0.821106	1.11767
Unigene36818	--	--	0	0.510039	0.708058	0.0231763	0.166676	1.113
Unigene2284	--	--	0	0.507886	2.35001	0.58774	-1.02524	1.00832
Unigene38905	--	--	0	0.475684	1.83404	0.795403	-0.747234	0.458235
Unigene37937	--	--	0	0.471819	1.31697	0.367691	0.262004	1.16938
Unigene25234	--	--	0	0.46938	0.749408	-0.373975	-0.124499	1.66416
Unigene20573	--	--	0	0.464828	0.49827	0.330449	0.066293	1.18323
Unigene14146	--	--	0	0.462943	1.38251	0.583971	0.800113	0.812022
Unigene2532	--	--	0	0.458892	1.71724	0.579013	1.02647	1.10033
Unigene25246	--	--	0	0.444857	0.895265	0.573098	1.20533	0.42783
Unigene23881	--	--	0	0.443422	0.57998	0.037978	0.203306	1.07684
Unigene25943	--	--	0	0.439112	1.44422	0.218424	3.03596	1.22437
Unigene50189	--	--	0	0.436417	0.766737	-0.107589	-0.0235547	1.00365
Unigene48555	--	--	0	0.435697	2.05667	1.21842	0.894507	1.87699
Unigene36910	--	--	0	0.422724	0.730787	0.490848	-0.0955777	1.01228
Unigene5209	--	--	0	0.41022	2.41263	-1.37084	-1.40439	1.21136
Unigene29606	--	--	0	0.41022	1.37109	0.822843	1.70586	0.39079
Unigene10419	--	--	0	0.397663	1.06621	0.397663	1.29926	0.687781
Unigene23547	--	--	0	0.396772	0.702898	0.700108	-1.413	1.24433
Unigene28087	--	--	0	0.389673	1.5463	0.365649	0.0342699	1.00346
Unigene26309	--	--	0	0.376376	1.70186	1.07654	0.936185	0.157541
Unigene42388	--	--	0	0.368391	0.347382	0.830966	1.07048	0.165279
Unigene8384	--	--	0	0.353637	0.839868	0.623491	1.06333	0.0385282
Unigene20415	--	--	0	0.351826	0.335895	0.554918	-0.294537	1.08431
Unigene19502	--	--	0	0.34922	1.74527	0.325255	-0.556482	0.950725
Unigene28629	--	--	0	0.343806	0.78514	-0.0896843	0.059971	1.23875
Unigene42534	--	--	0	0.338327	0.67899	-0.388343	-0.319481	1.03946
Unigene20830	--	--	0	0.333082	1.23342	0.663645	1.06182	-0.854039
Unigene24418	--	--	0	0.327307	1.12093	0.369629	-0.155	0.698743
Unigene808	--	--	0	0.32363	0.37085	0.582753	0.125413	1.28261
Unigene35701	--	--	0	0.316253	0.598913	-0.118448	0.138985	1.00386
Unigene18125	--	--	0	0.313528	0.888521	1.11723	0.707979	0.265063
Unigene47337	--	--	0	0.304062	0.762267	0.550332	1.61697	0.0743473
Unigene6114	--	--	0	0.300698	0.642069	-0.274266	0.085855	1.22314
Unigene30302	--	--	0	0.284453	0.925026	1.81841	1.35557	0.155882
Unigene34437	--	--	0	0.248373	1.51062	-0.360555	-0.349721	0.547785
Unigene34249	--	--	0	0.24424	1.28594	1.01389	-0.503669	1.02203
Unigene49250	--	--	0	0.229144	-0.243359	0.826302	1.02632	0.234035
Unigene45888	--	--	0	0.221214	0.349689	-0.393761	-0.125681	1.02533
Unigene25524	--	--	0	0.220688	1.46052	1.36191	2.56495	1.00595
Unigene33953	--	--	0	0.184008	-0.363278	0.790477	1.3501	-0.16912
Unigene21263	--	--	0	0.165533	1.18688	0.0726845	-0.361944	1.48511
Unigene6130	--	--	0	0.151675	1.1425	0.366715	-0.0111863	0.8415
Unigene50646	--	--	0	0.129949	1.02855	-0.503105	-0.0696447	1.32886
Unigene8130	--	--	0	0.0809374	0.675118	0.15986	1.05277	0.155857
Unigene9445	--	--	0	0.0694088	0.626159	-0.137316	-0.348604	1.17966
Unigene40568	--	--	0	0.0533076	2.06935	-0.880213	0.00902251	-0.05912
Unigene21795	--	--	0	0.0466154	-0.0130827	1.12258	0.625841	0.213728
Unigene12889	--	--	0	0.035825	-0.176949	0.234589	0.62293	1.31763
Unigene16250	--	--	0	0.0220263	1.73419	0.997223	0.712342	0.851076
Unigene37568	--	--	0	0.021551	0.491102	0.364713	1.10692	0.449307
Unigene45174	--	--	0	0.0211853	1.35609	0.355677	-0.664478	0.783996
Unigene24040	--	--	0	0.0206842	2.03092	0.700039	-0.846956	0.960399
Unigene40904	--	--	0	0.0206398	2.07691	2.59325	0.782795	1.14052
Unigene36204	--	--	0	-0.0343144	1.27429	0.329308	-0.319618	1.13104
Unigene20276	--	--	0	-0.0441611	0.504473	-0.675341	-0.00124317	1.63823
Unigene41280	--	--	0	-0.0577381	0.235963	0.292329	0.190979	1.42596
Unigene29715	--	--	0	-0.059493	-1.08416	1.04948	0.951117	0.341475
Unigene23177	--	--	0	-0.0901978	0.619926	1.10245	-0.952896	1.9679
Unigene37956	--	--	0	-0.134763	1.11846	-0.0354347	-0.273097	0.498879
Unigene7776	--	--	0	-0.169925	0.619926	0.805272	1.34219	0.636091
Unigene7110	--	--	0	-0.200742	0.890336	0.512787	-0.659746	1.42578
Unigene8669	--	--	0	-0.690316	0.107641	-0.109731	-0.0944647	1.83723
Unigene47093	--	--	0	2.79667	4.32762	0.451837	-0.0220938	3.76282
Unigene19148	--	--	0	2.62426	1.93172	1.85179	2.4399	0.847048
Unigene28762	--	--	0	2.60216	2.5815	1.74834	2.33021	3.45943
Unigene33850	--	--	0	2.36247	3.01345	1.98351	2.02329	1.23123
Unigene23788	--	--	0	2.34466	3.21885	2.68554	1.26347	-1.6708
Unigene34904	--	--	0	2.32312	4.08326	0.89194	1.17092	4.01737
Unigene11202	--	--	0	2.22537	1.83216	1.0692	0.827467	1.32692
Unigene43686	--	--	0	2.22537	1.62336	1.48721	2.6125	1.20923
Unigene15211	--	--	0	2.19981	3.19526	1.91384	1.15826	1.17688
Unigene9959	--	--	0	2.17564	2.12611	1.29149	-0.507795	1.29795
Unigene27320	--	--	0	2.17293	2.25978	1.20386	-0.408312	1.78136
Unigene2644	--	--	0	1.86196	1.64633	0.598333	0.483891	2.67983
Unigene28017	--	--	0	1.76963	2.36947	-0.159161	0.0237874	2.45506
Unigene7420	--	--	0	1.72863	2.31284	0.926397	1.4697	0.450477
Unigene29875	--	--	0	1.71686	1.72519	0.409113	0.338296	1.09119
Unigene15100	--	--	0	1.6711	1.82396	0.601393	0.475405	2.10508
Unigene45934	--	--	0	1.62089	1.72867	-0.539738	1.28865	1.65208
Unigene28800	--	--	0	1.60861	3.36654	1	-0.509472	-0.78958
Unigene2403	--	--	0	1.57176	0.647823	2.02282	0.938853	0.528379
Unigene51160	--	--	0	1.54284	3.18598	0.69484	-1.03148	1.52492
Unigene34118	--	--	0	1.53987	2.42678	0.844911	0.878499	-0.315009
Unigene39221	--	--	0	1.53987	2.31971	1.26072	2.25956	2.14128
Unigene40979	--	--	0	1.51268	2.88814	1.23635	0.422571	1.62959
Unigene15910	--	--	0	1.49957	2.42124	0.47592	-0.355481	0.257496
Unigene38936	--	--	0	1.44945	1.5867	0.781076	1.08716	1.1946
Unigene30745	--	--	0	1.44377	1.13863	0.938322	1.16312	-0.580843
Unigene55270	--	--	0	1.42088	1.5801	0.698998	0.75373	0.613137
Unigene9787	--	--	0	1.38514	2.25112	1.65368	0.735685	1.62389
Unigene81	--	--	0	1.38412	2.26367	1.3492	-0.0821623	0.247659
Unigene18154	--	--	0	1.381	1.29467	0.77259	-0.105493	1.62029
Unigene15622	--	--	0	1.37813	0.181356	1.14942	-0.141674	-0.28249
Unigene20081	--	--	0	1.36472	2.15698	2.4102	1.02799	0.720211
Unigene26605	--	--	0	1.34395	0.81526	0.734189	2.00692	0.943416
Unigene8772	--	--	0	1.30514	2.42321	1.51576	-0.0240455	-0.78958
Unigene27508	--	--	0	1.30196	1.85341	0.203116	0.655893	0.844821
Unigene30829	--	--	0	1.27816	2.42124	0.47592	1.64981	0
Unigene26105	--	--	0	1.26666	0.442317	0.281621	-1.37111	1.30734
Unigene6321	--	--	0	1.25912	1.34227	-0.117791	0.0482692	0.525417
Unigene7863	--	--	0	1.25862	2.98672	1.0592	0.216987	2.26963
Unigene32417	--	--	0	1.25804	2.187	0.323172	0.126806	2.8173
Unigene3740	--	--	0	1.25514	1.03612	0.0551978	0.790863	0.677228
Unigene1275	--	--	0	1.2551	1.71724	0.648835	0.337282	0.895366
Unigene47185	--	--	0	1.21975	2.33604	-0.0565835	-0.135655	1.62349
Unigene39996	--	--	0	1.21566	2.11425	0.729987	-0.309983	1.13635
Unigene42064	--	--	0	1.20428	2.53325	1.87982	-0.378918	1.29154
Unigene9678	--	--	0	1.18057	2.43296	2	0.186219	0.111031
Unigene33236	--	--	0	1.17678	2.01556	0.416789	1.0384	3.05399
Unigene31677	--	--	0	1.17403	-0.23012	-0.0857299	-0.192645	1.94221
Unigene43360	--	--	0	1.17266	2.01914	0.701388	0.506846	1.5155
Unigene33887	--	--	0	1.16537	1.54298	0.46843	0.977187	1.17057
Unigene12451	--	--	0	1.16375	1.37905	-0.00347219	0.676771	-0.581499
Unigene37735	--	--	0	1.15776	1.0618	0.896854	0.96334	0.8301
Unigene37552	--	--	0	1.15698	1.61051	0.714784	1.5107	-0.593166
Unigene26914	--	--	0	1.15081	2.04589	1.00313	0.786188	1.8793
Unigene25905	--	--	0	1.14846	0.203272	1.05087	1.2776	0.517842
Unigene31913	--	--	0	1.14147	0.877473	-0.0765038	0.022631	0.977395
Unigene9741	--	--	0	1.14076	2.95702	-2.86446	-0.125922	0.254636
Unigene31185	--	--	0	1.14018	0.293683	1.612	0.483322	0.0665286
Unigene20906	--	--	0	1.1286	0.285279	0.10497	1.0048	0.303558
Unigene3939	--	--	0	1.12704	2.83999	-0.236871	0.399633	2.25404
Unigene36238	--	--	0	1.1202	1.1071	0.533575	0.562463	-0.0600632
Unigene23042	--	--	0	1.11565	0.820478	0.181631	0.228489	1.43903
Unigene11640	--	--	0	1.10636	-0.05165	0.353418	1.07177	-0.656621
Unigene39013	--	--	0	1.09938	2.28682	2.07544	-1.2854	0.7874
Unigene5386	--	--	0	1.0983	-0.910363	1.21842	1.39055	2.08092
Unigene41537	--	--	0	1.092	1.50455	0.860641	1.05422	1.25627
Unigene32686	--	--	0	1.07362	1.53478	0.943416	0.807355	1.08165
Unigene35342	--	--	0	1.06247	1.88079	0.732773	1.44313	0.675893
Unigene5039	--	--	0	1.0515	-1.26521	0.642843	1.51836	0.179934
Unigene33825	--	--	0	1.03795	1.58411	0.706002	1.48316	0.228191
Unigene44327	--	--	0	1.03608	2.38217	0.776191	1.13069	-0.909442
Unigene24179	--	--	0	1.0248	-0.0595888	2.07118	-0.167842	0.490184
Unigene492	--	--	0	1.02227	2.50927	0.690045	-0.134301	1.39323
Unigene13551	--	--	0	1.02154	1.779	-0.145616	-0.860919	-0.0657994
Unigene22944	--	--	0	1.02066	2.26246	1.32193	2.34668	0
Unigene42961	--	--	0	1.02066	1.67894	0.734189	0.97904	2.27684
Unigene32898	--	--	0	1.01649	2.42124	2.42434	0.823843	1.13449
Unigene2222	--	--	0	1.00213	1.11482	0.38539	0.4193	0.76277
Unigene1851	--	--	0	1	6.58539	0.979241	-0.0418202	5.05559
Unigene46259	--	--	0	0.997223	0.357011	0.0913744	0.317482	1.69702
Unigene23897	--	--	0	0.981017	1.96259	0.518497	1.7175	1.30993
Unigene42602	--	--	0	0.976875	1.94898	-0.446532	-0.144658	1.10406
Unigene40198	--	--	0	0.975517	1.16375	1.6022	1.17377	1.45185
Unigene11082	--	--	0	0.962377	0.732457	0.374524	-0.0620857	1.37972
Unigene32906	--	--	0	0.957758	1.34104	-0.18671	-0.29526	2.21221
Unigene36998	--	--	0	0.957151	1.05154	0.561451	0.857482	0.9503
Unigene33770	--	--	0	0.956486	1.02429	1.19662	0.845	0.50178
Unigene33436	--	--	0	0.949076	1.90745	1.76504	1.6125	1.54265
Unigene34908	--	--	0	0.94355	1.46253	1.58995	-0.390549	1.72413
Unigene37578	--	--	0	0.940507	1.20499	1.66782	0.0284801	-0.733941
Unigene27248	--	--	0	0.938599	1.49048	-0.0565835	0.649272	0.419654
Unigene17638	--	--	0	0.934867	1.12093	0.496581	0.67132	0.618055
Unigene47568	--	--	0	0.92954	0.420291	0.329766	0.605093	1.83003
Unigene31528	--	--	0	0.921997	1.48258	0.425844	0.208378	0.800624
Unigene32993	--	--	0	0.920208	1.57101	1.03183	-0.0898314	0.867222
Unigene33880	--	--	0	0.90672	0.752513	0.821562	1.39828	0.710066
Unigene11140	--	--	0	0.903852	1.4732	1.63483	1.2719	1.11257
Unigene21229	--	--	0	0.9019	1.30231	0.18238	1.20081	0.694241
Unigene22839	--	--	0	0.89575	2.2266	0.661504	-0.438345	1.74043
Unigene32620	--	--	0	0.89575	1	1.52115	-0.70044	0.589579
Unigene40583	--	--	0	0.889442	1.46745	0.689407	0.590245	1.33387
Unigene45877	--	--	0	0.885784	2.26398	-0.459905	0.473477	0.403633
Unigene42593	--	--	0	0.883609	1.81361	2.11733	0.374458	0.538923
Unigene925	--	--	0	0.882003	-0.933573	1.0592	2.12993	1.24275
Unigene31241	--	--	0	0.88077	2.68445	0.770792	0.883947	0.502008
Unigene9268	--	--	0	0.880611	0.43508	0.0436048	0.370074	1.17512
Unigene19563	--	--	0	0.877045	2.92684	0.117385	0.763657	0.65979
Unigene19401	--	--	0	0.873711	2.62201	1.43265	1.18008	0.385551
Unigene24356	--	--	0	0.871367	1.53981	1.41952	0.764337	1.37594
Unigene38647	--	--	0	0.87006	1.19612	-0.479016	0.0555479	-0.225628
Unigene46162	--	--	0	0.860962	2.03784	0.544602	0.612092	0.675194
Unigene45977	--	--	0	0.858095	1.40326	0.220787	0.600083	1.44488
Unigene41637	--	--	0	0.857605	-0.381706	0.0444413	1.05628	0.4624
Unigene27391	--	--	0	0.848418	1.43758	0	-0.779231	0.792675
Unigene44300	--	--	0	0.847615	1.5798	-0.0784794	0.172117	1.65667
Unigene47604	--	--	0	0.837967	1.94222	0.0280464	0.523707	1.47958
Unigene30414	--	--	0	0.836131	1.73326	0.600294	-0.0501858	1.33604
Unigene7428	--	--	0	0.834482	1.44376	-0.140281	0.375404	-0.233575
Unigene20457	--	--	0	0.819208	2.71153	0.336761	0.223019	-1.07192
Unigene28504	--	--	0	0.811313	1.11093	0.770219	0.521147	1.5681
Unigene38538	--	--	0	0.809651	0.482044	0.538497	1.0099	0.414801
Unigene5124	--	--	0	0.808287	2.20539	0.347807	0.747373	0.705953
Unigene29378	--	--	0	0.802236	3.69216	0.650992	0.1686	2.6261
Unigene36446	--	--	0	0.796287	1.80481	1.18893	1.21218	0.518131
Unigene18232	--	--	0	0.790635	1.40697	1.1084	-0.574594	0.902153
Unigene13664	--	--	0	0.78729	2.08734	1.03395	-0.588089	1.20624
Unigene22257	--	--	0	0.784801	1.02156	0.0292778	1.25044	0.744613
Unigene42532	--	--	0	0.779268	1.65032	0.643199	0.622778	1.22088
Unigene503	--	--	0	0.763275	1.44417	0.556153	0.615021	0.983953
Unigene2591	--	--	0	0.758992	3.21395	-0.257496	0.854149	1.81131
Unigene39553	--	--	0	0.758027	1.62625	0.433685	1.15021	0.238621
Unigene26509	--	--	0	0.735632	3.82204	1.10906	0.334534	0.608099
Unigene32065	--	--	0	0.72759	0.876592	0.719631	1.42939	1.08987
Unigene34600	--	--	0	0.716207	1.61503	0.511796	-0.828315	0.469485
Unigene31874	--	--	0	0.70028	1.81003	1.3056	-0.588089	1.15855
Unigene2089	--	--	0	0.683265	2.02918	0.734189	1.29956	0.504131
Unigene1196	--	--	0	0.679537	1.16706	0.549339	0.904856	-0.823573
Unigene34832	--	--	0	0.672943	1.41504	-0.336201	-0.2457	0.485616
Unigene27294	--	--	0	0.655466	0.825087	0.443818	1.1362	0.223008
Unigene33513	--	--	0	0.653675	1.06815	0.170186	1.1592	0.24731
Unigene31574	--	--	0	0.649093	0.896766	0.734946	1.29031	1.87836
Unigene7743	--	--	0	0.648926	0.153898	0.159814	0.396159	1.17887
Unigene48367	--	--	0	0.64861	1.17151	0.570607	1.24165	0.897656
Unigene26816	--	--	0	0.647131	1.7441	0.45742	-0.260954	1.13585
Unigene1006	--	--	0	0.641681	1.00131	0.334842	0.617319	0.957754
Unigene34587	--	--	0	0.637864	1.31925	0.351045	0.614238	0.888871
Unigene27137	--	--	0	0.636082	2.5359	0.207448	0.40361	0.430404
Unigene25115	--	--	0	0.63241	2.06117	0.838955	-0.31482	1.02392
Unigene32674	--	--	0	0.625481	1.72458	0.355519	0.503872	1.19306
Unigene15898	--	--	0	0.618437	1.29899	0.830964	-0.0944647	0.797451
Unigene5942	--	--	0	0.617583	1.79824	0.409784	0.397894	0.498755
Unigene42963	--	--	0	0.614767	-0.386155	0.830163	0.244804	1.22017
Unigene36611	--	--	0	0.595759	0.60781	0.284881	0.888074	1.26219
Unigene8376	--	--	0	0.593192	1.76593	-0.40234	-0.0226844	0.725668
Unigene29937	--	--	0	0.591302	1.63911	0.5202	0.604689	0.836493
Unigene21825	--	--	0	0.587895	1.42615	-0.00883367	0.288232	0.58896
Unigene2238	--	--	0	0.574615	0.797692	0.433752	0.638676	1.32367
Unigene31468	--	--	0	0.569505	-0.621291	0.619565	1.10499	0.776646
Unigene24423	--	--	0	0.567514	0.41267	0.509883	-0.754415	1.26559
Unigene37337	--	--	0	0.566722	1.73529	0.130836	0.538805	0.508923
Unigene22255	--	--	0	0.566648	1.01662	0.559257	0.57033	1.29242
Unigene34413	--	--	0	0.5646	1.34388	-1.13062	-0.107373	0.993444
Unigene40883	--	--	0	0.563688	1.90218	0.518911	0.794106	1.24878
Unigene45856	--	--	0	0.563344	1.38925	1.15427	1.37618	1.0684
Unigene55657	--	--	0	0.562224	1.65464	-0.00178221	0.856875	-0.801467
Unigene9684	--	--	0	0.554905	0.474764	0.476903	-0.101662	1.03017
Unigene19151	--	--	0	0.553802	3.01952	0.82834	0.615465	1.58804
Unigene7362	--	--	0	0.534643	1.44574	0.293492	0.126729	0.508277
Unigene10131	--	--	0	0.52984	2.3096	-0.443081	-0.182035	1.5115
Unigene19650	--	--	0	0.523562	2.68704	1.29533	1.29956	0.461952
Unigene771	--	--	0	0.518754	1.35486	0.877926	-1.13351	1.29115
Unigene39664	--	--	0	0.51703	1.50841	-0.101009	-0.48908	1.31254
Unigene13531	--	--	0	0.513447	0.0551978	1.5166	0.812811	0.00449438
Unigene31119	--	--	0	0.511796	1.10323	0.063958	0.442032	0.740133
Unigene8185	--	--	0	0.508563	1.3646	0.355519	0.543273	0.608099
Unigene32919	--	--	0	0.507886	2.26581	0.765044	0.979	2.00624
Unigene11787	--	--	0	0.501684	1.7047	1.15443	-0.438345	1.25157
Unigene42321	--	--	0	0.500125	1.76085	0.694997	-0.482152	1.52137
Unigene41985	--	--	0	0.489078	1.74717	-0.00320243	-0.082274	0.762332
Unigene46975	--	--	0	0.476999	1.47072	0.631078	0.280049	1.04225
Unigene26580	--	--	0	0.473606	0.373951	0.901666	0.363344	1.23007
Unigene37774	--	--	0	0.46665	1.2776	-0.134865	-0.294406	0.160561
Unigene31253	--	--	0	0.460751	1.2564	0.927075	0.746887	0.473184
Unigene32924	--	--	0	0.456065	1.00615	0.3083	-1.07595	0.606381
Unigene12352	--	--	0	0.45012	1.2973	0.588657	0.363063	-0.015621
Unigene43590	--	--	0	0.444774	1.28984	-0.209388	-0.0811411	0.834445
Unigene30548	--	--	0	0.439301	1.58051	1.64756	-0.455861	0.532762
Unigene37757	--	--	0	0.435697	2.01838	-0.842459	1.50901	1.22635
Unigene22826	--	--	0	0.421686	-1.70294	1.26137	1.65646	0.531796
Unigene23729	--	--	0	0.418676	1.55858	0.879193	0.570783	0.66745
Unigene39646	--	--	0	0.417933	1.67682	0.103675	-0.32615	0.700034
Unigene36398	--	--	0	0.401691	1.12209	-0.488862	0.154595	1.00042
Unigene42143	--	--	0	0.391619	0.606	0.369076	-0.937785	1.55864
Unigene49121	--	--	0	0.384918	2.13913	0.781576	1.08114	0.901316
Unigene42309	--	--	0	0.382839	0.712261	-0.696974	-0.0797272	1.23285
Unigene13066	--	--	0	0.380093	1.0637	0.577434	1.41357	1.69251
Unigene27718	--	--	0	0.364821	1.88452	0.830942	-0.158896	1.49961
Unigene32663	--	--	0	0.361703	0.848575	0.582793	1.16747	0.824536
Unigene32216	--	--	0	0.352984	0.573085	0.0387166	-0.204982	1.22556
Unigene36419	--	--	0	0.346731	1.21189	-0.0873518	0.159666	1.17682
Unigene34110	--	--	0	0.344946	1.20099	0.476903	-0.245884	0.925216
Unigene37584	--	--	0	0.343389	1.32255	-0.367772	0.00403291	0.429873
Unigene18213	--	--	0	0.34109	0.967659	0.543189	0.405616	1.00101
Unigene22126	--	--	0	0.338484	1.55392	0.175827	0.304074	0.968261
Unigene35058	--	--	0	0.333984	1.90824	0.202072	-0.545161	0.0880562
Unigene26689	--	--	0	0.327237	0.848339	-0.12011	0.426937	1.1946
Unigene34358	--	--	0	0.321725	1.4357	-0.315344	0.994915	0.34669
Unigene30125	--	--	0	0.318137	1.43758	0.293632	1.60626	0.867222
Unigene38291	--	--	0	0.315906	0.228853	0.263416	-0.813479	1.22646
Unigene24598	--	--	0	0.315886	-0.0429817	0.929584	1.19765	0.975844
Unigene36761	--	--	0	0.309544	1.88703	1.3083	-0.456737	0.45831
Unigene38848	--	--	0	0.29972	1.62588	1.04855	-1.05575	0.919605
Unigene18551	--	--	0	0.298052	1.3385	-0.548163	0.68518	-0.154929
Unigene22110	--	--	0	0.291268	0.291268	0.451635	1.19692	-0.0160556
Unigene23175	--	--	0	0.271087	-0.103575	-0.410499	-0.0141869	1.21207
Unigene25028	--	--	0	0.266021	-0.149727	-0.296213	0.042918	1.22988
Unigene36985	--	--	0	0.261844	0.81267	0.0521841	-0.37875	1.09105
Unigene33564	--	--	0	0.257651	1.78219	0.78609	0.977664	0.665084
Unigene45627	--	--	0	0.256856	1.47149	0.482782	-0.123515	1.21205
Unigene38536	--	--	0	0.238623	0.81975	0.722173	0.223775	1.50875
Unigene5995	--	--	0	0.234246	1.9989	1.24354	-1.27448	0.756997
Unigene31842	--	--	0	0.224185	1.57568	-0.159144	-0.732347	0.951614
Unigene9242	--	--	0	0.223284	0.886343	0.720635	-0.174617	1.20624
Unigene6286	--	--	0	0.219855	1.12979	-0.802586	-0.0457597	0.745403
Unigene37124	--	--	0	0.21827	1.57361	1.12505	0.825264	1.87935
Unigene44771	--	--	0	0.212532	0.462883	0.81432	0.261676	1.23539
Unigene41096	--	--	0	0.207035	1.14021	1.57293	-1.16511	0.0346402
Unigene23140	--	--	0	0.206347	0.780664	0.632769	-0.434822	1.10758
Unigene10362	--	--	0	0.201634	1.98886	2.41226	0.157541	1.4185
Unigene24559	--	--	0	0.190822	-0.572525	0.653401	1.314	0.91091
Unigene529	--	--	0	0.188684	0.551633	-0.0535679	0.314606	1.5778
Unigene20730	--	--	0	0.183949	1.32983	1.53592	0.257077	0.611146
Unigene11263	--	--	0	0.179133	2.29527	1.71578	0.644052	1.84528
Unigene6655	--	--	0	0.178891	1.95281	0.362306	0.849583	1.00475
Unigene28523	--	--	0	0.178478	1.83692	1.07892	1.21294	1.25862
Unigene32042	--	--	0	0.16073	-0.57604	0.977461	1.12244	1.81044
Unigene32443	--	--	0	0.160499	-0.103754	1.25461	-0.0679938	0.274704
Unigene31413	--	--	0	0.157829	1.86915	-0.734189	-0.347165	1.07712
Unigene27724	--	--	0	0.153596	1.27567	1.07254	0.0228446	0.135973
Unigene47083	--	--	0	0.139256	1.25651	-0.209422	-0.190761	0.34669
Unigene39476	--	--	0	0.135611	1.67786	0.413302	0.0342699	0.27684
Unigene31882	--	--	0	0.123258	0.888302	0.740292	-0.716423	1.48034
Unigene12549	--	--	0	0.0952033	0.520832	0.797744	1.05985	0.726328
Unigene39489	--	--	0	0.0844628	1.90332	1.383	-0.231326	0.624592
Unigene44631	--	--	0	0.0823026	1.00251	0.0227874	0.2383	0.661831
Unigene15721	--	--	0	0.0680986	1.07068	0.756066	-0.624773	1.08957
Unigene16169	--	--	0	0.0641303	1.02624	0.039801	0.487587	1.40237
Unigene11312	--	--	0	0.0628877	0.170454	0.393451	1.44944	-0.665745
Unigene31264	--	--	0	0.0523498	1.21716	-0.155101	-0.283363	0.770828
Unigene31002	--	--	0	0.0214961	1.3858	-0.152744	-0.309075	0.735632
Unigene29826	--	--	0	0.00845707	-0.386786	0.984885	-0.269681	1.10123
Unigene26613	--	--	0	0.00117245	1.04957	0.779268	0.31958	1.49128
Unigene5369	--	--	0	0.00114002	0.291268	-0.147575	1.23035	-0.0773057
Unigene50193	--	--	0	-0.00852156	1.33849	0.0566489	0.755202	-0.184656
Unigene43986	--	--	0	-0.0165259	1.16101	0.868782	0.0871406	0.356349
Unigene14504	--	--	0	-0.0300572	-1.05765	2.69884	0.898338	0.406834
Unigene41118	--	--	0	-0.0343144	2.29454	-0.366539	0.746184	0.708951
Unigene2745	--	--	0	-0.0614005	1.66588	-1.08573	0.267267	0.665882
Unigene47272	--	--	0	-0.0653064	1.69365	-0.0737879	-0.827294	1.18769
Unigene41718	--	--	0	-0.0879071	1.44803	-0.130616	0.0625845	0.577158
Unigene44912	--	--	0	-0.144788	1.14874	0.591508	-0.376696	0.85186
Unigene44317	--	--	0	-0.560888	1.84838	0.661504	1.43655	0.119739
Unigene24925	--	--	0	-0.612114	1.31113	0.71727	1.91047	1.08545
Unigene44946	--	--	0	-0.654311	1.72389	0.644481	0.148353	-0.0858362
Unigene4728	--	--	0	-0.80469	4.74855	-0.201207	-1.40088	1.70699
Unigene40994	--	--	0	-1.42991	1.90467	3.09625	-3.9349	2.1082

## Sheet: Shoot cluster 5
Gene_ID	MapMan BinCode	MapMan BinName	0hS	0h-Svs3h-S	0h-Svs12h-S	0h-Svs24h-S	0h-Svs3d-S	0h-Svs7d-S
Unigene53833	10.5.4	cell wall.cell wall proteins.HRGP	0	-2.55748	-0.769702	-0.584963	-8.2854	-1.58496
Unigene47239	10.8.1	cell wall.pectin*esterases.PME	0	-1.34289	-1.05658	-1.58496	-8.2854	-0.842459
Unigene12376	10.8.99	cell wall.pectin*esterases.misc	0	-1.34289	-2.21931	-0.850774	-8.2854	-2.15612
Unigene47180	11.1.9	lipid metabolism.FA synthesis and FA elongation.long chain fatty acid CoA ligase	0	-0.727991	-0.459994	-0.962237	-9.32418	-0.562629
Unigene38844	16.8.2.1	secondary metabolism.flavonoids.chalcones.naringenin-chalcone synthase	0	1.02748	2.93981	1.58496	-5.70044	0.742504
Unigene56914	2.2.2.4	major CHO metabolism.degradation.starch.D enzyme	0	1.35091	2.6497	-0.979241	-6.10852	1.4689
Unigene49818	20.2.1	stress.abiotic.heat	0	0.598637	3.7349	0	-5.12928	1.57116
Unigene47386	25	C1-metabolism	0	-1.06502	0.242512	-1.09605	-8.20457	-0.176665
Unigene43472	26.1	misc.misc2	0	-0.846335	-0.574606	-1.15339	-8.43879	0.723599
Unigene40268	26.10	misc.cytochrome P450	0	-1.31366	2.47294	0.842459	-6.44294	1.58496
Unigene45618	26.8	misc.nitrilases, *nitrile lyases, berberine bridge enzymes, reticuline oxidases, troponine reductases	0	-0.189943	0.975175	-1.28824	-8.57365	-0.0618945
Unigene51157	27.3.20	RNA.regulation of transcription.G2-like transcription factor family, GARP	0	-0.56528	1.04103	-0.308122	-8.50779	0.312384
Unigene35397	27.3.30	RNA.regulation of transcription.Trihelix, Triple-Helix transcription factor family	0	-1.38582	0.0309161	-1.6708	-8.11374	-0.18893
Unigene46608	27.4	RNA.RNA binding	0	-0.483472	-2.56071	-2.50413	-8.20457	-1.76163
Unigene41921	29.2.4	protein.synthesis.elongation	0	-1.96848	0.376412	-0.22781	-12.2949	-0.909045
Unigene52571	29.4	protein.postranslational modification	0	-0.171228	-0.738703	-1.4133	-8.11374	-0.18893
Unigene52367	29.4	protein.postranslational modification	0	-6.10852	2.80735	0.334419	-6.10852	-0.979241
Unigene39267	29.5.11	protein.degradation.ubiquitin	0	1	3.57116	-5.12928	-5.12928	0.571157
Unigene7766	29.5.5	protein.degradation.serine protease	0	-0.974191	-0.598042	-1.4133	-8.11374	-1.4133
Unigene42561	29.5.5	protein.degradation.serine protease	0	1.73068	3.47079	0	-6.10852	-0.408085
Unigene8925	29.5.7	protein.degradation.metalloprotease	0	-0.90079	-0.975752	-0.504131	-8.20457	-1.27383
Unigene53985	29.7	protein.glycosylation	0	-0.718587	-0.378512	-0.736966	-8.02237	0.0965733
Unigene40165	30.11	signalling.light	0	0.0164881	2.42124	0	-6.44294	0.257496
Unigene55519	30.2.20	signalling.receptor kinases.wheat LRK10 like	0	-0.979341	0.566347	-2.2575	-8.70044	-8.70044
Unigene46066	30.5	signalling.G-proteins	0	1.02066	2.44422	-1	-6.70044	0
Unigene56292	33.1	development.storage proteins	0	-0.429911	0.424715	0.735855	-8.02237	-0.315009
Unigene11646	33.99	development.unspecified	0	-0.809961	-0.358855	-0.0913744	-8.11374	-2.4133
Unigene34655	34.3	transport.amino acids	0	1.59864	3.51096	2.57116	-5.12928	1.31366
Unigene51341	35.1	not assigned.no ontology	0	0.017702	0.991067	0.18893	-7.92481	-0.104634
Unigene12435	35.1	not assigned.no ontology	0	-0.465381	-1.54977	-0.111031	-7.92481	-0.481869
Unigene47284	35.1	not assigned.no ontology	0	-0.612114	-1.34659	-0.634716	-8.20457	-0.919169
Unigene19298	35.1	not assigned.no ontology	0	-0.825971	-0.641546	-1.36654	-8.2854	-1.84246
Unigene56549	35.1	not assigned.no ontology	0	-5.12928	3.68129	-5.12928	-5.12928	1
Unigene48781	35.1	not assigned.no ontology	0	-8.11374	-1.7387	-0.82834	-8.11374	-2.98446
Unigene127	35.1.3	not assigned.no ontology.armadillo/beta-catenin repeat family protein	0	-3.07529	-1.34659	-1.09605	-8.20457	-0.627142
Unigene10707	35.1.5	not assigned.no ontology.pentatricopeptide (PPR) repeat-containing protein	0	-1.14585	-0.319618	-0.584963	-8.2854	-0.0808311
Unigene44798	35.2	not assigned.unknown	0	1.33015	3.7866	1.57116	-5.12928	2.44815
Unigene52175	35.2	not assigned.unknown	0	0.758992	3.64163	0.408085	-5.70044	1.7425
Unigene32285	35.2	not assigned.unknown	0	0.361336	0.281413	-0.913843	-8.02237	0.00553818
Unigene47244	35.2	not assigned.unknown	0	-1.19689	-2.88042	-1.22437	-7.92481	-1.22437
Unigene41508	35.2	not assigned.unknown	0	-1.41943	-2.29585	-0.927316	-8.36194	-1.919
Unigene47944	35.2	not assigned.unknown	0	-0.979341	-0.119239	0.221401	-8.70044	-1.41504
Unigene41701	8.1.1.3	TCA / org. transformation.TCA.pyruvate DH.E3	0	-1.97936	-2.3727	-1.51993	-8.43879	-2.30951
Unigene37388	--	--	0	1.61257	4.60658	-6.10852	-6.10852	4.05513
Unigene17386	--	--	0	1.02748	3.11013	-5.70044	-5.70044	1.87699
Unigene16153	--	--	0	-0.0958844	0.967651	-0.180359	-8.81698	-0.239555
Unigene35205	--	--	0	-0.373368	-1.64981	-1.58893	-8.50779	-0.217776
Unigene38199	--	--	0	-0.717693	-0.923092	-0.0768481	-8.43879	-0.995848
Unigene42203	--	--	0	-0.934352	0.235002	0.536701	-9.06878	-0.0436387
Unigene29741	--	--	0	-1.22239	-0.497758	-3.23266	-8.36194	-3.23266
Unigene6607	--	--	0	-1.29445	-1.64733	-1.57942	-8.02237	-8.02237
Unigene29176	--	--	0	-1.46538	-0.280956	-0.490184	-7.92481	-2.22437
Unigene28326	--	--	0	-1.46538	-1.28096	-0.490184	-7.92481	-2.22437
Unigene13224	--	--	0	-1.89308	-0.967085	0.177305	-8.02237	-0.202189
Unigene20948	--	--	0	-5.12928	3.62894	-5.12928	-5.12928	-5.12928
Unigene4122	--	--	0	-8.2854	-0.910363	-1	-8.2854	-2.15612
Unigene1249	--	--	0	1.78937	2.77117	0.484235	-7.43463	2.26928
Unigene426	--	--	0	1.39626	3.36923	-6.44294	-6.44294	1.48187
Unigene28807	--	--	0	1.33015	3.7349	-5.12928	-5.12928	1
Unigene14211	--	--	0	1.14951	3.07276	1.12691	-6.44294	-0.742504
Unigene49694	--	--	0	1.02176	2.06955	0.335024	-8.36194	-0.919
Unigene39164	--	--	0	-0.463401	-2.86394	-0.485427	-8.50779	-0.930366
Unigene12904	--	--	0	-1.98446	-0.249556	-0.82834	-8.11374	-0.0858362

## Sheet: Shoot cluster 6
Gene_ID	MapMan BinCode	MapMan BinName	0hS	0h-Svs3h-S	0h-Svs12h-S	0h-Svs24h-S	0h-Svs3d-S	0h-Svs7d-S
Unigene41756	1.1.1.2	PS.lightreaction.photosystem II.PSII polypeptide subunits	0	0.307636	1.02826	-0.0345601	-0.0887499	-0.813332
Unigene38070	1.1.3	PS.lightreaction.cytochrome b6/f	0	0.383527	2.41726	0.711812	0.337282	-2.79553
Unigene52034	1.1.3	PS.lightreaction.cytochrome b6/f	0	0.317495	0.0639012	0.103675	0.387643	-1.39377
Unigene53657	1.1.30	PS.lightreaction.state transition	0	1.07362	0.31575	1.0237	0.50793	-2.16301
Unigene32254	1.1.40	PS.lightreaction.cyclic electron flow-chlororespiration	0	-0.254732	0.372791	-1.82465	-1.45853	1.26168
Unigene40021	1.2.4.4	PS.photorespiration.glycine cleavage.H protein	0	-0.106644	-0.242986	-1.26209	-0.333156	-0.314568
Unigene51958	1.2.6	PS.photorespiration.hydroxypyruvate reductase	0	0.342044	-1.00409	-0.354101	-0.139756	0.417848
Unigene45380	1.3.11	PS.calvin cyle.RPE	0	-0.576251	-0.213484	-0.966915	-0.815626	-1.44416
Unigene52717	1.3.13	PS.calvin cyle.rubisco interacting	0	-1.12837	0.0789883	-0.322969	-0.436712	-2.15131
Unigene37975	10.1.10	cell wall.precursor synthesis.RHM	0	-0.569013	-0.0944749	0.70411	-2.09447	-1.40371
Unigene39075	10.1.11	cell wall.precursor synthesis.UER	0	-0.0632192	0.476661	1.09215	-0.683042	-0.531421
Unigene10935	10.2.1	cell wall.cellulose synthesis.cellulose synthase	0	0.194597	1.9429	-0.413302	-0.846956	-1.183
Unigene9327	10.5.4	cell wall.cell wall proteins.HRGP	0	-1.0216	0.260972	0.222628	-1.18818	-0.566125
Unigene56499	10.6.2	cell wall.degradation.mannan-xylose-arabinose-fucose	0	0.516528	2.34425	0.492396	-3.11711	0.372858
Unigene56528	10.6.3	cell wall.degradation.pectate lyases and polygalacturonases	0	-0.715023	2.56828	-0.334419	-0.355481	-0.31366
Unigene43271	10.7	cell wall.modification	0	-0.186133	-0.0495749	0.492011	-1.98888	0.466521
Unigene23793	10.7	cell wall.modification	0	-0.285745	0.0252027	-1.65807	-1.29795	0.0547801
Unigene9040	10.8.2	cell wall.pectin*esterases.acetyl esterase	0	0.771207	0.157656	-0.944442	-1.67076	-2.62894
Unigene48481	11.1.1	lipid metabolism.FA synthesis and FA elongation.Acetyl CoA Carboxylation	0	-0.604928	-0.186878	-1.32312	-1.24397	-0.85165
Unigene57143	11.1.1	lipid metabolism.FA synthesis and FA elongation.Acetyl CoA Carboxylation	0	-0.134093	1.16327	0.170873	-0.500013	-1.03456
Unigene51349	11.1.3	lipid metabolism.FA synthesis and FA elongation.ketoacyl ACP synthase	0	-0.0205261	-0.0545729	0.534512	-0.0262554	-1.50402
Unigene49582	11.10.4	lipid metabolism.glycolipid synthesis.sulfolipid synthase	0	-0.934352	0.415037	-2.36834	-3.39635	-1.2486
Unigene49801	11.3.2	lipid metabolism.Phospholipid synthesis.choline kinase	0	-0.989658	3.1278	-0.675998	-2.03148	-0.989658
Unigene22282	11.3.2	lipid metabolism.Phospholipid synthesis.choline kinase	0	-0.397237	0.791525	0.372629	-1.0115	0.231194
Unigene15158	11.3.3	lipid metabolism.Phospholipid synthesis.phosphatidate cytidylyltransferase	0	0.0981322	-1.04365	-0.836697	-0.0876916	0.540683
Unigene39444	11.3.3	lipid metabolism.Phospholipid synthesis.phosphatidate cytidylyltransferase	0	0.0682128	0.742596	0.643749	-1.51803	0.604531
Unigene44606	11.3.5	lipid metabolism.Phospholipid synthesis.diacylglycerol kinase	0	-0.163418	-0.399736	-1.24786	-0.739141	-0.262232
Unigene16778	11.3.7	lipid metabolism.Phospholipid synthesis.cyclopropane-fatty-acyl-phospholipid synthase	0	-0.912512	-0.229856	-0.287701	-0.520097	-1.17988
Unigene53565	11.8	lipid metabolism.'exotics' (steroids, squalene etc)	0	0.558756	1.57327	-0.432154	-1.27436	0.635125
Unigene54090	11.8.1	lipid metabolism.'exotics' (steroids, squalene etc).sphingolipids	0	-0.496351	0.566238	-0.508871	-1.64916	-0.371367
Unigene2666	11.8.4	lipid metabolism.'exotics' (steroids, squalene etc).3-beta hydroxysteroid dehydrogenase/isomerase	0	-0.776468	-0.150104	-0.1808	-0.305626	-2.23078
Unigene54890	11.9.2.1	lipid metabolism.lipid degradation.lipases.triacylglycerol lipase	0	0.106948	0.721246	-1.08429	-0.914252	0.0279432
Unigene54519	11.9.2.1	lipid metabolism.lipid degradation.lipases.triacylglycerol lipase	0	0.00218922	0.322585	-1.54926	-0.100945	-0.336516
Unigene39504	11.9.4.13	lipid metabolism.lipid degradation.beta-oxidation.acyl CoA reductase	0	-0.649335	-0.486494	-1.24353	-0.72316	-0.758828
Unigene39234	12.3.1	N-metabolism.N-degradation.glutamate dehydrogenase	0	0.503535	0.908669	0.422484	-1.15541	-0.151454
Unigene47725	12.3.1	N-metabolism.N-degradation.glutamate dehydrogenase	0	0.0682128	0.78219	0.453803	-1.58496	0.389628
Unigene56287	12.4	N-metabolism.misc	0	-0.337063	0.571459	-0.457012	-1.33508	-0.438442
Unigene56857	13.1.2.2	amino acid metabolism.synthesis.glutamate family.proline	0	-0.124009	-0.517116	-0.623095	-1.404	0.103191
Unigene55905	13.1.4.1.1	amino acid metabolism.synthesis.branched chain group.common.acetolactate synthase	0	0.2058	0.143082	-0.585076	0.322155	-1.19372
Unigene39383	13.1.6.1.1	amino acid metabolism.synthesis.aromatic aa.chorismate.3-deoxy-D-arabino-heptulosonate 7-phosphate synthase	0	0.3225	-1.03357	-0.102401	-0.0696898	-0.280156
Unigene53705	13.1.7	amino acid metabolism.synthesis.histidine	0	-0.816608	0.763494	-0.821588	-1.40887	-0.577322
Unigene48840	13.2.4.1	amino acid metabolism.degradation.branched-chain group.shared	0	-0.352181	0.840095	-1.29747	-1.33977	-0.828192
Unigene54017	13.2.4.4	amino acid metabolism.degradation.branched-chain group.leucine	0	0.0111197	1.16192	-0.36892	-0.523392	-0.297102
Unigene42559	13.2.6.2	amino acid metabolism.degradation.aromatic aa.tyrosine	0	-0.449948	-0.0895457	-0.623228	-0.479492	-1.48115
Unigene53298	15.2	metal handling.binding, chelation and storage	0	0.0857217	0.72039	-0.240394	0.309536	-1.00338
Unigene37347	16.1.4.21	secondary metabolism.isoprenoids.carotenoids.violaxanthin de-epoxidase	0	-0.381383	0.123314	-0.253272	-0.962705	-1.03255
Unigene17354	16.2	secondary metabolism.phenylpropanoids	0	0.285971	2.63406	0.258403	-2.9349	0.182203
Unigene31433	16.2	secondary metabolism.phenylpropanoids	0	0.291874	0.0779356	0.193598	-0.0669931	-1.30142
Unigene47977	16.2	secondary metabolism.phenylpropanoids	0	0.212062	1.69802	-0.404579	-1.33022	0.667089
Unigene55135	16.2.1.10	secondary metabolism.phenylpropanoids.lignin biosynthesis.CAD	0	-0.700966	0.722084	-0.65388	-2.06804	-0.67119
Unigene42208	16.2.1.3	secondary metabolism.phenylpropanoids.lignin biosynthesis.4CL	0	-0.616011	0.455824	-1.18587	-0.660737	-0.530515
Unigene36516	16.2.1.9	secondary metabolism.phenylpropanoids.lignin biosynthesis.COMT	0	-0.472498	-0.380761	0.135004	-2.02435	0.180523
Unigene22928	16.4.3.1	secondary metabolism.N misc.cyanogenic glycosides	0	0.112961	0.319124	-0.368585	0.201566	-1.03625
Unigene52508	16.8.1	secondary metabolism.flavonoids.anthocyanins	0	-1.11701	-0.549139	-0.479818	-0.785805	0.0218018
Unigene44295	16.8.2.1	secondary metabolism.flavonoids.chalcones.naringenin-chalcone synthase	0	-0.61683	0.658011	-1.13062	-1.06445	-2.12542
Unigene53871	16.8.2.2	secondary metabolism.flavonoids.chalcones.chalcone isomerase	0	0.0526656	0.753517	1.62449	0.100029	-1.09558
Unigene30438	16.8.3	secondary metabolism.flavonoids.dihydroflavonols	0	-0.478378	1.30143	-1.63025	-0.896936	-1.71885
Unigene32648	16.8.5	secondary metabolism.flavonoids.isoflavonols	0	0.716207	-1.05865	0.713792	-1.83184	0.431785
Unigene43209	17.1.1	hormone metabolism.abscisic acid.synthesis-degradation	0	-0.557482	1.89947	-0.366539	-1.61298	-0.842459
Unigene10811	17.1.3	hormone metabolism.abscisic acid.induced-regulated-responsive-activated	0	-0.738817	-0.26478	0.238505	-0.0640582	-1.03777
Unigene14247	17.2.1	hormone metabolism.auxin.synthesis-degradation	0	0.370256	-1.12842	-0.146948	-0.11119	0.240398
Unigene51569	17.2.3	hormone metabolism.auxin.induced-regulated-responsive-activated	0	-0.243852	1.28842	-0.453961	0.00558643	0.0941148
Unigene51493	17.2.3	hormone metabolism.auxin.induced-regulated-responsive-activated	0	-0.849508	1.90639	-2.44815	-0.905003	-1.44815
Unigene53932	17.3.1.1.2	hormone metabolism.brassinosteroid.synthesis-degradation.BRs.DWF4	0	-1.00654	0.626783	-1.21426	-0.607993	-1.58333
Unigene56025	17.3.2.99	hormone metabolism.brassinosteroid.signal transduction.other	0	-0.66926	-0.316679	-0.496462	-0.260258	-1.29624
Unigene31580	17.5.2	hormone metabolism.ethylene.signal transduction	0	-0.209943	1.07783	0.0676387	0.16497	-0.114928
Unigene16844	17.5.2	hormone metabolism.ethylene.signal transduction	0	0.263805	0.49615	1.94579	-0.1292	-0.951267
Unigene37679	17.7.1.2	hormone metabolism.jasmonate.synthesis-degradation.lipoxygenase	0	-0.165518	-0.780493	-0.725243	-2.07241	-0.716928
Unigene45206	17.7.1.2	hormone metabolism.jasmonate.synthesis-degradation.lipoxygenase	0	-0.38846	-0.493302	0.328821	0.721822	-1.10386
Unigene56019	17.7.1.5	hormone metabolism.jasmonate.synthesis-degradation.12-Oxo-PDA-reductase	0	0.434492	1.09556	-0.13578	0.146523	-0.842391
Unigene54726	18.1	Co-factor and vitamine metabolism.molybdenum cofactor	0	-0.854421	-0.380219	-0.591011	-1.38076	-0.318187
Unigene43432	18.6	Co-factor and vitamine metabolism.biotin	0	-0.00273238	1.56527	1.17583	-1.49501	-0.225581
Unigene50274	19.10	tetrapyrrole synthesis.magnesium chelatase	0	-0.82103	-0.630508	-0.532295	-2.26079	-1.17153
Unigene37541	19.7	tetrapyrrole synthesis.uroporphyrinogen decarboxylase	0	0.0061002	-0.335749	-0.646059	-0.305934	1.23852
Unigene56335	2.1.1.3	major CHO metabolism.synthesis.sucrose.FBPase	0	-0.304693	-0.357727	-0.826105	-0.466927	-1.243
Unigene50417	2.2.1.3.1	major CHO metabolism.degradation.sucrose.invertases.neutral	0	-1.09254	-0.389652	-0.33479	-2.72845	-0.238488
Unigene31369	2.2.1.3.2	major CHO metabolism.degradation.sucrose.invertases.cell wall	0	0.799258	1.84882	0.277831	-1.12743	-0.344412
Unigene11145	2.2.2.4	major CHO metabolism.degradation.starch.D enzyme	0	0.011419	0.173206	-0.36853	0.278439	-1.22199
Unigene29993	20.1	stress.biotic	0	0.0883951	3.18526	-0.394052	-2.0984	-2.80735
Unigene16861	20.1	stress.biotic	0	-0.202351	0.199797	-0.686862	-0.79951	-2.24325
Unigene28037	20.1	stress.biotic	0	-0.449884	0.725593	-1.83936	-1.86341	-2.62894
Unigene57062	20.1.7	stress.biotic.PR-proteins	0	0.180572	-0.410955	-0.443065	0.126015	1.05913
Unigene36806	20.1.7	stress.biotic.PR-proteins	0	-0.155387	1.36701	0.392038	-0.70773	-2.11033
Unigene49499	20.2	stress.abiotic	0	0.170002	0.789701	-1.00208	0.318732	-1.44236
Unigene10509	20.2	stress.abiotic	0	-0.0750577	0.46214	0.0793132	-0.527278	-2.65177
Unigene4788	20.2	stress.abiotic	0	-0.349833	-0.0827914	-0.47067	0.00139864	-1.33564
Unigene46843	20.2.1	stress.abiotic.heat	0	0.0526656	-0.596103	-1.68847	-0.345235	0.0965733
Unigene52043	20.2.1	stress.abiotic.heat	0	-0.184186	-0.287696	-1.01169	-0.582345	-0.361323
Unigene40690	20.2.1	stress.abiotic.heat	0	-0.66359	-0.70335	-0.937599	-1.35647	-0.505066
Unigene50253	20.2.1	stress.abiotic.heat	0	-0.831602	-0.116084	-0.623044	-0.500212	-1.36084
Unigene45412	20.2.1	stress.abiotic.heat	0	-0.650911	0.0242747	1.34781	0.392007	-1.58333
Unigene45930	20.2.2	stress.abiotic.cold	0	-0.571002	0.0179889	-0.824655	-1.22481	-1.27211
Unigene4929	20.2.3	stress.abiotic.drought/salt	0	0.0121607	1.06618	0.100239	-0.174442	-0.609878
Unigene14526	20.2.3	stress.abiotic.drought/salt	0	-0.265846	-0.243107	0.337495	-1.22775	-1.16117
Unigene39215	20.2.3	stress.abiotic.drought/salt	0	-0.351472	0.0384741	-0.294785	-0.493352	-1.17098
Unigene11095	20.2.3	stress.abiotic.drought/salt	0	-0.4531	0.270461	-1.11075	-1.52141	-0.625633
Unigene14763	20.2.99	stress.abiotic.unspecified	0	0.164387	1.22208	-0.624987	-2.04169	0.937
Unigene55761	21.1	redox.thioredoxin	0	0.209523	1.54907	-0.46988	-0.289934	-0.289934
Unigene50629	21.1	redox.thioredoxin	0	-0.540568	0.196955	-0.740808	-1.11165	-0.627996
Unigene44548	21.1	redox.thioredoxin	0	-0.617198	-0.19732	-0.176626	-0.171573	-1.80788
Unigene342	21.2	redox.ascorbate and glutathione	0	-0.383329	1.20404	-0.407658	-0.427421	-1.89997
Unigene53484	21.2	redox.ascorbate and glutathione	0	0.0577553	-0.245263	-0.357933	-0.471675	1.18654
Unigene7857	21.2	redox.ascorbate and glutathione	0	-0.562936	0.578784	-0.910363	-1.92785	-0.582191
Unigene19135	21.2.1	redox.ascorbate and glutathione.ascorbate	0	0.0936441	-0.383357	0.969234	-0.147476	-1.26435
Unigene38396	21.4	redox.glutaredoxins	0	0.389968	-0.814444	-0.402965	1.14885	0.446812
Unigene16996	23.1.2.6	nucleotide metabolism.synthesis.purine.AIR carboxylase	0	-1.26523	0.146674	-0.923977	-0.478274	-0.861708
Unigene55403	23.1.3	nucleotide metabolism.synthesis.PRS-PP	0	-0.468563	0.0202827	0.586738	-0.8524	-1.18903
Unigene13009	23.3.2.2	nucleotide metabolism.salvage.nucleoside kinases.uridine kinase	0	-0.978835	-0.439268	-0.476924	-0.271792	-1.14402
Unigene16981	23.4.3	nucleotide metabolism.phosphotransfer and pyrophosphatases.uridylate kinase	0	0.0218779	1.26344	-0.00245148	-0.202124	-0.127982
Unigene37672	23.4.99	nucleotide metabolism.phosphotransfer and pyrophosphatases.misc	0	-0.374519	0.427891	0.055558	-2.07874	0.609192
Unigene16503	23.5.2	nucleotide metabolism.deoxynucleotide metabolism.pseudouridine synthase	0	-0.222547	-0.0270717	-0.740052	-1.15818	0.00369448
Unigene54371	25.5	C1-metabolism.Methylenetetrahydrofolate dehydrogenase & Methenyltetrahydrofolate cyclohydrolase	0	-0.0859974	0.12463	-0.2399	0.457695	-1.56509
Unigene55555	26.1	misc.misc2	0	-0.37778	-0.106546	0.187231	0.409308	-1.29406
Unigene52191	26.10	misc.cytochrome P450	0	-0.273648	1.93827	-0.292027	-1.48997	-2.44815
Unigene49957	26.10	misc.cytochrome P450	0	0.557141	0.300654	-0.0441113	0.353086	-1.85708
Unigene53271	26.10	misc.cytochrome P450	0	-0.0189064	0.71596	-0.481293	-0.357475	-3.11502
Unigene11526	26.12	misc.peroxidases	0	0.507886	2.1764	-0.149226	-0.762203	-1.73419
Unigene45175	26.12	misc.peroxidases	0	0.249492	1.56701	-0.705205	-1.90451	-1.42418
Unigene40538	26.12	misc.peroxidases	0	0.560035	1.54053	-0.217337	-0.661396	-0.464911
Unigene56607	26.13	misc.acid and other phosphatases	0	0.560943	0.54786	0.850616	-1.1005	-0.337177
Unigene43257	26.13	misc.acid and other phosphatases	0	0.555016	0.404964	-0.216191	-0.560787	-2.53147
Unigene46909	26.13	misc.acid and other phosphatases	0	-0.0446573	1.00514	-0.645143	-1.07095	0.688443
Unigene44379	26.13	misc.acid and other phosphatases	0	0.0211251	0.0956499	-0.809704	0.484085	-1.69482
Unigene18428	26.16	misc.myrosinases-lectin-jacalin	0	0.0635685	0.606335	-0.00777226	-0.00578711	-1.36963
Unigene49541	26.17	misc.dynamin	0	-0.541301	1.44692	0.25315	-0.274362	-1.94984
Unigene49253	26.18	misc.invertase/pectin methylesterase inhibitor family protein	0	0.27684	1.80471	-0.648778	-2.19794	0.833539
Unigene16497	26.18	misc.invertase/pectin methylesterase inhibitor family protein	0	0.0248034	2.45564	0.379153	-2.34717	-0.149226
Unigene20405	26.19	misc.plastocyanin-like	0	0.374297	0.494443	0.249321	-0.114904	-1.09419
Unigene56995	26.2	misc.UDP glucosyl and glucoronyl transferases	0	0.103226	0.724655	-0.0377772	0.356599	-1.1351
Unigene15337	26.2	misc.UDP glucosyl and glucoronyl transferases	0	-0.533952	-0.0146643	-1.43202	-0.196451	-0.894925
Unigene28583	26.2	misc.UDP glucosyl and glucoronyl transferases	0	-0.322418	-0.109856	-1.32487	-1.30295	-1.15822
Unigene43492	26.22	misc.short chain dehydrogenase/reductase (SDR)	0	0.112422	0.644818	-0.104697	-1.66086	-0.743493
Unigene55444	26.23	misc.rhodanese	0	0.237728	0.349775	-0.373269	-1.01125	-0.526287
Unigene48162	26.23	misc.rhodanese	0	0.105697	-0.11768	-0.415149	0.162065	-1.78628
Unigene56230	26.23	misc.rhodanese	0	0.389673	0.713188	1.52115	-1.80562	-0.880261
Unigene7242	26.24	misc.GCN5-related N-acetyltransferase	0	0.00830222	-0.0321463	-0.390521	-1.02289	-0.13312
Unigene14094	26.24	misc.GCN5-related N-acetyltransferase	0	0.298754	0.299707	0.356694	-2.00235	-0.214594
Unigene54265	26.28	misc.GDSL-motif lipase	0	0.176774	0.616847	-0.432154	-0.728928	-1.49135
Unigene52954	26.4	misc.beta 1,3 glucan hydrolases	0	0.159478	0.728614	-0.551015	-0.99792	-1.31777
Unigene27799	26.4	misc.beta 1,3 glucan hydrolases	0	0.0145905	0.0486531	-0.487688	0.0799603	-2.44337
Unigene38450	26.4	misc.beta 1,3 glucan hydrolases	0	-0.216176	-0.314478	-1.11067	-0.160833	-1.11721
Unigene32502	26.6	misc.O- methyl transferases	0	0.343363	-0.472992	0.2837	0.106543	-1.74872
Unigene45009	26.8	misc.nitrilases, *nitrile lyases, berberine bridge enzymes, reticuline oxidases, troponine reductases	0	-0.173263	1.74277	-0.246161	-1.35256	-3.51631
Unigene39407	26.9	misc.glutathione S transferases	0	0.846149	1.82865	-0.319985	0.238919	-1.26857
Unigene41418	26.9	misc.glutathione S transferases	0	-0.332659	-0.509646	0.0604562	-1.0726	-0.356393
Unigene24107	27.1	RNA.processing	0	-0.107983	2.21395	-0.781576	-2.02801	0.589579
Unigene51608	27.1.1	RNA.processing.splicing	0	0.127575	1.27772	0.569945	-0.426465	-0.399471
Unigene10328	27.1.19	RNA.processing.ribonucleases	0	-0.181574	-0.0828637	-0.231978	-1.70591	-0.717085
Unigene34267	27.1.2	RNA.processing.RNA helicase	0	-0.0658487	1.41316	0.0222171	-0.717507	0.0809454
Unigene12934	27.2	RNA.transcription	0	0.547488	1.0253	-0.772543	0.255617	-0.470852
Unigene11111	27.2	RNA.transcription	0	-0.541534	0.564405	0.726641	-0.940029	-1.62469
Unigene54421	27.2	RNA.transcription	0	-1.15212	0.615204	-1.66068	-2.00528	-1.49113
Unigene47896	27.2	RNA.transcription	0	-1.52916	0.228765	-0.109731	-1.7922	-0.494395
Unigene8385	27.3	RNA.regulation of transcription	0	-0.0195862	1.0266	0.795971	-0.655527	-0.0652626
Unigene16941	27.3.11	RNA.regulation of transcription.C2H2 zinc finger family	0	-0.777101	-0.402098	-1.75002	0.0959866	-0.0578602
Unigene52287	27.3.11	RNA.regulation of transcription.C2H2 zinc finger family	0	-0.300489	0.144114	-0.12865	0.370432	-2.0687
Unigene54312	27.3.11	RNA.regulation of transcription.C2H2 zinc finger family	0	-0.625406	0.443369	-1.08573	-1.38454	-0.359106
Unigene36995	27.3.12	RNA.regulation of transcription.C3H zinc finger family	0	-0.482754	0.560224	-0.416773	-0.507899	-1.51744
Unigene50550	27.3.15	RNA.regulation of transcription.CCAAT box binding factor family, HAP3	0	-0.872869	-0.058827	-1.89652	-0.815383	-0.449061
Unigene48191	27.3.16	RNA.regulation of transcription.CCAAT box binding factor family, HAP5	0	-0.387893	0.124931	-1.64155	-0.134527	-0.291678
Unigene23516	27.3.22	RNA.regulation of transcription.HB,Homeobox transcription factor family	0	-0.227517	1.78271	-0.548163	-0.807355	-0.654585
Unigene14666	27.3.22	RNA.regulation of transcription.HB,Homeobox transcription factor family	0	0.260447	0.474676	-0.0109001	-1.52124	1.40101
Unigene49589	27.3.25	RNA.regulation of transcription.MYB domain transcription factor family	0	-1.75793	0.310788	1.82214	-3.61298	-0.410421
Unigene56441	27.3.26	RNA.regulation of transcription.MYB-related transcription factor family	0	-0.295544	0.174007	-0.142353	-1.92639	-0.866904
Unigene2083	27.3.3	RNA.regulation of transcription.AP2/EREBP, APETALA2/Ethylene-responsive element binding protein family	0	0.00311934	-0.0584167	0.118836	0.313995	-1.50893
Unigene16051	27.3.3	RNA.regulation of transcription.AP2/EREBP, APETALA2/Ethylene-responsive element binding protein family	0	-7.11894	0.396759	-1.98966	-0.224123	3.58496
Unigene44792	27.3.32	RNA.regulation of transcription.WRKY domain transcription factor family	0	-0.165518	1.75451	-0.0937821	-0.979962	-0.516015
Unigene47756	27.3.35	RNA.regulation of transcription.bZIP transcription factor family	0	-0.775812	0.188897	-0.521692	-0.234923	-1.44306
Unigene53963	27.3.4	RNA.regulation of transcription.ARF, Auxin Response Factor family	0	-0.478545	-0.42004	-1.1217	-0.548158	0.211852
Unigene16838	27.3.44	RNA.regulation of transcription.Chromatin Remodeling Factors	0	-0.384729	0.442266	-2.26949	-0.918323	-0.495515
Unigene33192	27.3.49	RNA.regulation of transcription.GeBP like	0	-0.803904	-0.0766213	-0.399005	0.249381	-1.01389
Unigene53445	27.3.54	RNA.regulation of transcription.Histone acetyltransferases	0	-0.234068	0.255135	-0.166834	-1.90633	0.116689
Unigene54012	27.3.55	RNA.regulation of transcription.HDA	0	0.29969	1.02067	-0.279365	0.0819416	-0.128373
Unigene16888	27.3.57	RNA.regulation of transcription.JUMONJI family	0	-0.21468	0.220719	-0.177425	-0.285849	-1.58107
Unigene55438	27.3.6	RNA.regulation of transcription.bHLH,Basic Helix-Loop-Helix family	0	-0.106183	1.54146	-0.177085	-0.981079	0.336142
Unigene44424	27.3.6	RNA.regulation of transcription.bHLH,Basic Helix-Loop-Helix family	0	-0.317095	1.03916	-0.179153	-1.05728	-0.334082
Unigene51210	27.3.6	RNA.regulation of transcription.bHLH,Basic Helix-Loop-Helix family	0	-0.322255	-0.402091	0.0716447	0.0367983	-1.06532
Unigene55164	27.3.65	RNA.regulation of transcription.Polycomb Group (PcG)	0	-0.490182	0.45315	-0.541905	-1.62082	-1.00264
Unigene48402	27.3.67	RNA.regulation of transcription.putative transcription regulator	0	0.566347	1.79941	-0.586698	-2.02801	-0.0565835
Unigene53599	27.3.7	RNA.regulation of transcription.C2C2(Zn) CO-like, Constans-like zinc finger family	0	-0.245691	0.167167	-0.237728	-0.658915	-1.08349
Unigene39788	27.3.71	RNA.regulation of transcription.SNF7	0	-0.355952	-0.0307485	-0.309572	-1.47553	-2.37244
Unigene50183	27.3.80	RNA.regulation of transcription.zf-HD	0	-0.0536047	0.502242	0.141882	1.66181	-1.6615
Unigene52588	27.3.99	RNA.regulation of transcription.unclassified	0	0.599989	0.296197	0.0869048	-1.15681	0.869959
Unigene10650	27.3.99	RNA.regulation of transcription.unclassified	0	0.514419	1.30518	0.149226	-0.870365	0.179484
Unigene51543	27.3.99	RNA.regulation of transcription.unclassified	0	-0.223607	1.57992	-0.581843	-0.67184	-0.747587
Unigene53377	27.3.99	RNA.regulation of transcription.unclassified	0	-0.24636	0.57493	-0.550787	0.128181	-1.17621
Unigene46090	27.3.99	RNA.regulation of transcription.unclassified	0	-0.403504	0.212887	-0.67423	0.1105	-1.3948
Unigene55747	27.3.99	RNA.regulation of transcription.unclassified	0	-0.783932	0.0535503	-0.789199	-1.14395	-0.884069
Unigene32466	27.3.99	RNA.regulation of transcription.unclassified	0	-3.6877	1.50607	-8.81698	-1.39913	-0.0554324
Unigene12236	27.3.99	RNA.regulation of transcription.unclassified	0	0.135611	1.31079	-0.00347219	0.346684	-1.7697
Unigene51725	27.3.99	RNA.regulation of transcription.unclassified	0	-0.164392	0.367249	0.434229	0.175538	-1.45868
Unigene23245	27.3.99	RNA.regulation of transcription.unclassified	0	-0.188686	-0.116536	-0.221765	-0.695392	-1.02037
Unigene13234	27.3.99	RNA.regulation of transcription.unclassified	0	-0.218692	-0.187115	-0.495776	0.489476	-1.04614
Unigene53636	27.3.99	RNA.regulation of transcription.unclassified	0	-0.354772	0.032357	-0.0317689	0.334978	-1.25348
Unigene31688	27.3.99	RNA.regulation of transcription.unclassified	0	-0.755593	0.0850624	-0.563863	-0.540963	-1.18782
Unigene49612	27.3.99	RNA.regulation of transcription.unclassified	0	-0.863337	0.485262	0.185257	-1.23828	-0.359106
Unigene52801	27.4	RNA.RNA binding	0	0.227824	1.72052	-0.558941	-0.837046	0.027491
Unigene41092	27.4	RNA.RNA binding	0	0.183363	0.494387	0.372473	0.77122	-1.19027
Unigene46722	27.4	RNA.RNA binding	0	-0.139848	-0.142652	-0.213417	0.19328	-2.05534
Unigene54027	27.4	RNA.RNA binding	0	-0.357272	0.661481	-0.141224	-0.835495	-1.93242
Unigene56905	28.1	DNA.synthesis/chromatin structure	0	-0.141988	0.0466989	-0.92582	-1.03719	0.298272
Unigene57078	28.1	DNA.synthesis/chromatin structure	0	-0.61952	1.59842	0.756467	-1.30812	0.446178
Unigene13237	28.1	DNA.synthesis/chromatin structure	0	-0.705046	0.21546	-0.258008	-0.127469	-1.72092
Unigene49046	28.1	DNA.synthesis/chromatin structure	0	-1.01114	0.0931094	-1.79355	-1.92785	-1.89997
Unigene9171	28.1.1.4	DNA.synthesis/chromatin structure.retrotransposon/transposase.hat-like transposase	0	-0.393944	-0.0137245	-0.432049	-0.364337	-1.04224
Unigene37707	28.1.3	DNA.synthesis/chromatin structure.histone	0	-0.0715606	-0.524457	-1.16085	0.557382	-0.0108817
Unigene3873	28.2	DNA.repair	0	-0.241148	0.463002	-0.802159	-0.118887	-1.32463
Unigene56830	28.99	DNA.unspecified	0	-0.134286	-0.852257	-0.608551	-1.18935	-0.379423
Unigene4855	28.99	DNA.unspecified	0	-0.688442	-0.404027	-0.363782	-0.689685	-1.02254
Unigene39297	29.1.14	protein.aa activation.glycine-tRNA ligase	0	-0.480714	0.0911658	0.117483	-1.52833	-0.114989
Unigene44908	29.1.18	protein.aa activation.glutamine-tRNA ligase	0	-0.879491	-0.105841	-0.770107	-0.243403	-1.10238
Unigene53415	29.1.3	protein.aa activation.threonine-tRNA ligase	0	-0.130689	0.0539541	0.136595	0.115221	-1.73032
Unigene16131	29.1.30	protein.aa activation.pseudouridylate synthase	0	0.220378	0.463417	0.194426	0.0215428	-1.19443
Unigene37966	29.2.1.1.1.1	protein.synthesis.ribosomal protein.prokaryotic.chloroplast.30S subunit	0	0.093089	-0.0432148	-0.232876	-1.28828	-1.34119
Unigene21403	29.2.1.1.1.1.10	protein.synthesis.ribosomal protein.prokaryotic.chloroplast.30S subunit.S10	0	-0.378225	0.36766	-1.05555	-2.56502	-0.462662
Unigene34189	29.2.1.1.1.2.15	protein.synthesis.ribosomal protein.prokaryotic.chloroplast.50S subunit.L15	0	-0.267247	-0.347388	-1.38205	-0.951203	-1.01098
Unigene46362	29.2.1.1.1.2.24	protein.synthesis.ribosomal protein.prokaryotic.chloroplast.50S subunit.L24	0	0.0164992	-0.173873	-1.39809	-0.509992	-0.00437343
Unigene48557	29.2.1.1.1.2.3	protein.synthesis.ribosomal protein.prokaryotic.chloroplast.50S subunit.L3	0	-0.256624	-0.464551	-2.13459	-1.60852	-1.24446
Unigene54352	29.2.1.1.3.2.1712	protein.synthesis.ribosomal protein.prokaryotic.unknown organellar.50S subunit.L7/L12	0	0.00696754	-0.893923	-0.24383	-1.27628	-0.0106555
Unigene53633	29.2.1.1.3.2.9	protein.synthesis.ribosomal protein.prokaryotic.unknown organellar.50S subunit.L9	0	-1.0319	-0.216191	0.139328	-3.88695	-0.396986
Unigene34988	29.2.1.2.1.8	protein.synthesis.ribosomal protein.eukaryotic.40S subunit.S8	0	-0.842419	-0.0885997	-0.915264	-0.612594	-1.08149
Unigene43671	29.2.1.2.2.15	protein.synthesis.ribosomal protein.eukaryotic.60S subunit.L15	0	-1.08166	-0.294356	-0.545329	-0.0224435	-1.21242
Unigene55137	29.2.1.2.2.34	protein.synthesis.ribosomal protein.eukaryotic.60S subunit.L34	0	-0.272927	0.293385	0.319955	-0.949412	-1.9201
Unigene54262	29.2.2.50	protein.synthesis.misc ribososomal protein.BRIX	0	-0.978027	0.36434	-1.65018	-0.796327	-0.768904
Unigene20584	29.2.3	protein.synthesis.initiation	0	-0.345947	0.327469	-1.18122	-0.549393	-0.11798
Unigene28382	29.2.3	protein.synthesis.initiation	0	-0.383329	1.48278	-0.849107	0.0401281	-0.679552
Unigene15801	29.2.5	protein.synthesis.release	0	-0.585591	-0.136655	-0.842415	-0.4142	-1.05704
Unigene52408	29.2.99	protein.synthesis.misc	0	0.533239	2.44843	1.22517	-1.48898	-1.02503
Unigene27288	29.3.1	protein.targeting.nucleus	0	-0.509225	0.957292	-1.08381	-1.10333	-0.596444
Unigene34289	29.3.1	protein.targeting.nucleus	0	-0.721817	-0.24835	-0.639504	-1.79779	-0.723602
Unigene12929	29.3.3	protein.targeting.chloroplast	0	-1.07086	-0.0585605	-0.361025	-0.106373	-0.6825
Unigene56867	29.3.3	protein.targeting.chloroplast	0	-0.263888	1.28518	0.251069	-0.285836	0.144085
Unigene46962	29.3.4.1	protein.targeting.secretory pathway.ER	0	0.0700475	1.73481	-0.538352	-0.29526	-0.644305
Unigene16035	29.3.4.1	protein.targeting.secretory pathway.ER	0	-0.635199	-0.00979274	0.439938	-0.955345	-1.15437
Unigene50674	29.3.4.99	protein.targeting.secretory pathway.unspecified	0	-0.31755	0.367677	-1.16227	0.223019	-2.43121
Unigene46514	29.3.4.99	protein.targeting.secretory pathway.unspecified	0	-0.746416	-0.287217	-0.141098	-1.09062	-0.635479
Unigene44850	29.3.4.99	protein.targeting.secretory pathway.unspecified	0	-0.356977	0.508234	0.297708	-1.72263	0.13663
Unigene55083	29.4	protein.postranslational modification	0	0.174029	1.27875	-1.00463	-0.334118	-0.411958
Unigene56564	29.4	protein.postranslational modification	0	-0.123918	0.941285	-0.308676	-1.27792	-0.289099
Unigene54369	29.4	protein.postranslational modification	0	-0.575115	0.103483	-2.1834	-1.65733	-1.29328
Unigene51386	29.4	protein.postranslational modification	0	-0.78958	2.78158	0	-1.8314	0.788496
Unigene38105	29.4	protein.postranslational modification	0	-0.837211	-0.707351	-1.13231	-0.0587367	0.288447
Unigene33429	29.4	protein.postranslational modification	0	-1.44815	1.80195	-1.13449	-0.489966	-1.44815
Unigene18776	29.4	protein.postranslational modification	0	-0.063249	0.855659	-0.334884	0.260856	-1.66081
Unigene13850	29.4	protein.postranslational modification	0	-0.107163	0.279082	-0.312278	0.0748395	-1.25262
Unigene55592	29.4	protein.postranslational modification	0	-0.273648	1.80195	1.11954	0.684666	-1.87699
Unigene44702	29.4	protein.postranslational modification	0	-0.639508	-0.42584	-0.0309161	-2.46283	-0.801843
Unigene34751	29.4	protein.postranslational modification	0	-0.646363	0.980603	-2.30051	-0.777608	-1.10881
Unigene38869	29.4	protein.postranslational modification	0	-0.673521	-0.282447	-1.40166	-0.855554	-1.2683
Unigene42046	29.4	protein.postranslational modification	0	-0.691939	0.0220383	-0.375659	-1.06406	-0.85165
Unigene44344	29.4	protein.postranslational modification	0	-1.4313	0.129386	-0.405178	-1.58352	-1.5944
Unigene39962	29.4.1.57	protein.postranslational modification.kinase.receptor like cytoplasmatic kinase VII	0	-0.229045	0.491276	-0.0121185	-1.15328	-0.596777
Unigene16021	29.4.1.59	protein.postranslational modification.kinase.receptor like cytoplasmatic kinase IX	0	-0.368686	1.37294	-0.2506	-0.226049	-0.462173
Unigene32709	29.5	protein.degradation	0	-0.169585	-0.176334	-1.01147	-0.385057	-1.20867
Unigene55036	29.5	protein.degradation	0	0.0982818	-0.0323551	0.455424	0.244525	-1.03918
Unigene52720	29.5	protein.degradation	0	-0.359599	1.06542	0.633707	-0.620345	-1.55552
Unigene57137	29.5.11	protein.degradation.ubiquitin	0	0.277939	1.02845	-0.0411052	0.0878962	-0.646299
Unigene56922	29.5.11	protein.degradation.ubiquitin	0	0.293914	0.552226	-1.21931	0.016094	-0.0783879
Unigene54747	29.5.11.1	protein.degradation.ubiquitin.ubiquitin	0	-0.193192	1.54257	-0.53883	-0.276491	-0.485618
Unigene52548	29.5.11.20	protein.degradation.ubiquitin.proteasom	0	-0.0184102	-0.196747	-0.239885	0.178622	-1.10265
Unigene7381	29.5.11.20	protein.degradation.ubiquitin.proteasom	0	0.103661	-0.37619	0.21546	0.481965	-1.51596
Unigene9	29.5.11.3	protein.degradation.ubiquitin.E2	0	-0.344837	-0.0439959	-0.617181	-1.11307	-0.381999
Unigene859	29.5.11.4.2	protein.degradation.ubiquitin.E3.RING	0	0.398036	1.05619	0.439466	-0.825033	-0.149162
Unigene54635	29.5.11.4.2	protein.degradation.ubiquitin.E3.RING	0	0.353286	1.21662	0.130894	-0.888869	0.406955
Unigene55929	29.5.11.4.2	protein.degradation.ubiquitin.E3.RING	0	0.0296328	0.685246	-0.0680055	-0.122981	-1.09673
Unigene16053	29.5.11.4.2	protein.degradation.ubiquitin.E3.RING	0	-0.0289999	0.0604432	-0.159199	0.248607	-1.60666
Unigene53360	29.5.11.4.2	protein.degradation.ubiquitin.E3.RING	0	-0.187462	0.456244	-0.198037	-1.57246	-0.0422479
Unigene44026	29.5.11.4.2	protein.degradation.ubiquitin.E3.RING	0	-0.324913	0.347123	-0.79771	-1.65863	-0.459706
Unigene55254	29.5.11.4.2	protein.degradation.ubiquitin.E3.RING	0	-0.503725	0.416414	-0.291787	-0.462438	-1.33515
Unigene54860	29.5.11.4.2	protein.degradation.ubiquitin.E3.RING	0	-0.565876	-0.488047	0.0685185	-0.407169	-1.16471
Unigene50051	29.5.11.4.2	protein.degradation.ubiquitin.E3.RING	0	0.0284386	-0.292979	0.141811	0.101643	-1.2473
Unigene38174	29.5.11.4.2	protein.degradation.ubiquitin.E3.RING	0	-0.192487	-0.110706	0.0106908	-1.29771	0.344907
Unigene39571	29.5.11.4.2	protein.degradation.ubiquitin.E3.RING	0	-0.895175	0.0999916	-1.05603	-1.32653	-0.787039
Unigene44245	29.5.11.4.2	protein.degradation.ubiquitin.E3.RING	0	-0.992744	-0.370211	-1.68797	-2.70895	-1.63932
Unigene320	29.5.11.4.2	protein.degradation.ubiquitin.E3.RING	0	-1.54733	0.36112	0.114705	-0.937179	-1.04898
Unigene50238	29.5.11.4.3.1	protein.degradation.ubiquitin.E3.SCF.SKP	0	0.101106	0.286838	0.111322	0.180418	-1.04197
Unigene15865	29.5.11.4.3.1	protein.degradation.ubiquitin.E3.SCF.SKP	0	-1.05437	0.0138058	-1.33479	-0.636008	-1.4731
Unigene53711	29.5.11.4.3.2	protein.degradation.ubiquitin.E3.SCF.FBOX	0	0.152201	1.13426	0.248762	-0.167945	-0.580017
Unigene50683	29.5.11.4.3.2	protein.degradation.ubiquitin.E3.SCF.FBOX	0	-0.291922	1.16004	1.10387	-0.687151	0.00361578
Unigene40234	29.5.11.4.3.2	protein.degradation.ubiquitin.E3.SCF.FBOX	0	-0.466334	-0.487632	-0.195008	-1.98115	-0.355679
Unigene52912	29.5.11.4.5.2	protein.degradation.ubiquitin.E3.BTB/POZ Cullin3.BTB/POZ	0	-0.592982	1.64858	-0.703241	-0.816984	-0.305231
Unigene55354	29.5.11.4.5.2	protein.degradation.ubiquitin.E3.BTB/POZ Cullin3.BTB/POZ	0	0.534643	-0.839695	1.21121	-0.896332	0.623795
Unigene39127	29.5.4	protein.degradation.aspartate protease	0	-0.849508	2.4338	0.236352	-0.682611	-0.292027
Unigene23073	29.5.5	protein.degradation.serine protease	0	0.860837	2.61505	-1.31366	-0.770518	-6.44294
Unigene10370	29.5.5	protein.degradation.serine protease	0	0.275095	1.12959	-1.16506	-0.768018	0.178172
Unigene4604	29.5.7	protein.degradation.metalloprotease	0	0.763794	1.03308	-0.0709731	-0.272403	-0.261168
Unigene52789	29.5.7	protein.degradation.metalloprotease	0	-0.462602	0.190733	-0.967784	-1.04369	-0.677991
Unigene53506	29.5.7	protein.degradation.metalloprotease	0	0.0379472	-0.297508	-1.10477	0.0261371	-0.689557
Unigene47969	29.5.9	protein.degradation.AAA type	0	-2.38167	-0.223518	-1.04341	-1.6447	-1.03416
Unigene53494	29.6	protein.folding	0	0.526524	-1	-0.273327	0.830653	0.251845
Unigene43208	29.6	protein.folding	0	-0.24953	0.00365702	-0.97554	-1.63816	-0.223421
Unigene53874	29.6	protein.folding	0	-0.320833	1.05093	-0.442556	-0.499219	0.437495
Unigene57061	29.7	protein.glycosylation	0	-0.710407	0.509883	-0.818037	-1.17799	-0.996221
Unigene30135	29.8	protein assembly and cofactor ligation	0	-0.789928	-0.562727	0.625636	-1.76168	-1.40669
Unigene4582	3.2.3	minor CHO metabolism.trehalose.potential TPS/TPP	0	-0.543927	-0.861924	-0.99461	-1.0786	-0.152203
Unigene56194	3.4.1	minor CHO metabolism.myo-inositol.poly-phosphatases	0	0.281668	-0.26212	-0.532855	0.0397014	-1.54883
Unigene56345	3.4.5	minor CHO metabolism.myo-inositol.inositol phosphatase	0	0.00625511	-0.057551	0.102816	-1.70246	0.335654
Unigene44040	3.5	minor CHO metabolism.others	0	-0.667892	-0.131381	-0.462036	-0.141165	-1.43661
Unigene52109	3.8.1	minor CHO metabolism.galactose.galactokinases	0	-0.371411	0.404429	-0.57165	-1.36751	-0.500955
Unigene56792	30.2.10	signalling.receptor kinases.leucine rich repeat X	0	-0.646363	0.171294	-1.6971	-1.00618	-0.910363
Unigene16959	30.2.11	signalling.receptor kinases.leucine rich repeat XI	0	-0.0404438	1.2266	-0.128687	0.146618	-1.77563
Unigene16303	30.2.12	signalling.receptor kinases.leucine rich repeat XII	0	0.373437	1.22877	-1.11372	0.0404349	0.241438
Unigene10265	30.2.12	signalling.receptor kinases.leucine rich repeat XII	0	-0.077735	0.0990311	-1.46236	-0.986987	-2.74409
Unigene51423	30.2.16	signalling.receptor kinases.Catharanthus roseus-like RLK1	0	-1.84712	0.172844	0.829226	-1.52614	-0.707469
Unigene37920	30.2.17	signalling.receptor kinases.DUF 26	0	-0.166437	1.05889	-1.47889	-1.0676	-1.60028
Unigene40153	30.2.17	signalling.receptor kinases.DUF 26	0	-0.291766	-0.460448	-0.604396	-1.7922	-0.598231
Unigene10497	30.2.17	signalling.receptor kinases.DUF 26	0	-0.420031	-0.770078	-0.643981	-1.17805	-0.809725
Unigene46683	30.2.17	signalling.receptor kinases.DUF 26	0	-0.515216	-0.0192589	-1.62721	-0.187189	-0.848447
Unigene22204	30.2.17	signalling.receptor kinases.DUF 26	0	-0.978815	0.11482	0.327041	0.230298	-2.11086
Unigene52603	30.2.18	signalling.receptor kinases.extensin	0	0.103739	-0.237039	-0.353676	-1.92892	0.226847
Unigene56706	30.2.19	signalling.receptor kinases.legume-lectin	0	-1.81571	0.426652	0.109056	-1.86341	-2.62894
Unigene14474	30.2.24	signalling.receptor kinases.S-locus glycoprotein like	0	0.257651	1.33636	0.486769	-0.888869	-1.0915
Unigene55660	30.2.25	signalling.receptor kinases.wall associated kinase	0	0.688933	1.24379	-0.546763	-0.392671	-0.328583
Unigene52127	30.2.25	signalling.receptor kinases.wall associated kinase	0	0.275929	-0.549624	0.029911	0.00922246	1.09719
Unigene11073	30.2.25	signalling.receptor kinases.wall associated kinase	0	0.19707	0.434557	-1.43574	-0.222906	-1.75142
Unigene50418	30.2.25	signalling.receptor kinases.wall associated kinase	0	-0.374519	0.229041	-2.18837	0.216191	-1.55365
Unigene26306	30.2.3	signalling.receptor kinases.leucine rich repeat III	0	-0.350699	-0.422284	-0.476742	-0.43664	-1.16823
Unigene50718	30.2.5	signalling.receptor kinases.leucine rich repeat V	0	-0.0888696	-0.399346	0.331131	-1.4094	0.180211
Unigene50609	30.2.7	signalling.receptor kinases.leucine rich repeat VII	0	-0.694944	-0.38577	-0.68424	-1.0225	0.114781
Unigene36542	30.3	signalling.calcium	0	-0.234588	-0.0584167	-0.650442	-0.820163	-1.36257
Unigene55490	30.3	signalling.calcium	0	-0.415037	0.201634	0.00740659	0.827819	-1.06177
Unigene208	30.3	signalling.calcium	0	-0.151521	1.03869	-0.303166	-1.63256	-0.531427
Unigene24906	30.3	signalling.calcium	0	-0.392643	1.77652	0.167029	-0.212875	-0.18893
Unigene13961	30.3	signalling.calcium	0	-0.404618	-0.46642	-0.455226	-0.0564751	-1.40462
Unigene46231	30.3	signalling.calcium	0	-0.925764	0.480482	0.721014	-1.46593	-1.07992
Unigene41444	30.5	signalling.G-proteins	0	0.228328	-1.08576	-0.614485	0.195844	1.06535
Unigene51828	30.5	signalling.G-proteins	0	-0.552707	0.367188	-0.878513	-1.13403	-0.652698
Unigene54291	30.5	signalling.G-proteins	0	0.0560313	-0.0833237	0.231836	-1.47473	0.703683
Unigene53144	30.5	signalling.G-proteins	0	-0.0624225	-0.258075	-0.0857436	-1.0457	0.508923
Unigene54554	30.5	signalling.G-proteins	0	-0.382209	-0.207519	-0.580632	0.261092	-1.70156
Unigene2211	30.6	signalling.MAP kinases	0	-0.00514881	0.0857991	0.426301	0.861751	-1.06895
Unigene56476	30.6	signalling.MAP kinases	0	-1.03931	-0.305626	-1.14757	-1.02299	-0.881806
Unigene48382	30.6	signalling.MAP kinases	0	-0.354458	0.155962	0.336059	-1.58857	0.423572
Unigene15892	31.1	cell.organisation	0	0.220688	2.46052	-0.47592	-1.8314	0.52408
Unigene56716	31.1	cell.organisation	0	-0.0655883	1.19251	0.296775	-0.492479	0.0868341
Unigene51902	31.1	cell.organisation	0	-0.733714	-0.0945149	-0.0841259	-0.0770606	-1.18569
Unigene10220	31.1	cell.organisation	0	0.566924	-0.400631	0.421808	0.626586	-1.03242
Unigene54074	31.1	cell.organisation	0	0.286279	1.09999	0.691574	-0.631801	-0.523429
Unigene54987	31.1	cell.organisation	0	0.100007	-1.05505	-0.105855	0.250063	0.555231
Unigene47250	31.1	cell.organisation	0	-0.0849248	1.04392	0.835491	-0.699059	-1.00237
Unigene11359	31.1	cell.organisation	0	-0.37419	0.788846	1.05391	-1.44343	0.217947
Unigene219	31.1	cell.organisation	0	-0.463401	-0.643608	-0.485427	-3.42033	-1.22239
Unigene55961	31.1	cell.organisation	0	-1.02963	-0.189287	-0.608873	-0.352109	-0.475038
Unigene45634	31.2	cell.division	0	-0.985965	-0.164646	-0.142882	-0.252969	-1.3616
Unigene49789	31.3	cell.cycle	0	-0.584963	-0.451532	-1.54453	-0.0883951	-0.448137
Unigene50413	31.3	cell.cycle	0	-0.259609	-0.0574656	-0.334845	-3.11466	-0.912105
Unigene48080	31.4	cell.vesicle transport	0	0.293214	0.767889	0.662179	0.179925	-1.26382
Unigene450	31.4	cell.vesicle transport	0	0.0544478	0.0410273	0.463749	-2.61298	-0.102653
Unigene55109	31.4	cell.vesicle transport	0	-0.181694	1.11318	-0.441774	-0.781517	-0.321823
Unigene37750	31.4	cell.vesicle transport	0	-0.342503	-0.129786	-0.597709	-0.0278141	-1.01212
Unigene27794	31.4	cell.vesicle transport	0	-0.149266	1.78606	-0.0565835	-0.690456	0.154775
Unigene47230	31.4	cell.vesicle transport	0	-0.511161	-0.013346	0.498274	-0.184948	-1.79633
Unigene39193	31.4	cell.vesicle transport	0	-0.89917	0.960559	0.256326	-1.13951	-1.32679
Unigene41561	33.2	development.late embryogenesis abundant	0	-0.328133	-0.0314279	-1.49855	-0.136397	0.894827
Unigene16451	33.99	development.unspecified	0	-0.342888	1.4297	-0.363561	0.807355	-0.77365
Unigene626	33.99	development.unspecified	0	0.14439	1.60925	-1.28326	-0.301257	-0.835802
Unigene54653	33.99	development.unspecified	0	-0.0558821	1.51457	-0.204597	-0.31482	-0.718088
Unigene55790	33.99	development.unspecified	0	-0.0584991	0.0733773	0.184145	-1.03124	0.0212783
Unigene44465	33.99	development.unspecified	0	-0.339247	0.0110589	0.095099	0.338214	-1.09544
Unigene56907	33.99	development.unspecified	0	-0.810868	0.273599	-0.695769	-0.389688	-1.14972
Unigene55216	33.99	development.unspecified	0	0.126272	-0.0520354	0.202635	0.265123	-1.21367
Unigene47985	33.99	development.unspecified	0	0.00311934	0.905363	0.348741	0.60973	-1.41157
Unigene8894	33.99	development.unspecified	0	-0.127576	-0.8071	1.21947	0.0881839	0.0218018
Unigene55414	33.99	development.unspecified	0	-0.227669	-0.651571	0.833697	-0.25246	-1.33009
Unigene51026	33.99	development.unspecified	0	-0.264709	1.93582	-0.0806235	-1.19246	-0.291417
Unigene43757	33.99	development.unspecified	0	-0.664732	0.361201	-0.863751	-1.06552	-1.61483
Unigene10485	33.99	development.unspecified	0	-0.666591	1.03368	-0.0751084	-1.94525	-0.0607245
Unigene33049	33.99	development.unspecified	0	-0.697839	1.28395	-1.10806	0.258068	0.444481
Unigene46714	33.99	development.unspecified	0	-0.868098	0.236781	-0.507159	-1.72754	-0.76885
Unigene15440	33.99	development.unspecified	0	-1.2734	-0.746766	-0.265041	-2.45597	-0.728764
Unigene36371	34.1	transport.p- and v-ATPases	0	-0.0778998	1.42678	-0.685489	0.439794	-0.582191
Unigene52395	34.1	transport.p- and v-ATPases	0	-0.727991	0.0178941	-0.687556	-0.984331	-2.62374
Unigene29067	34.1.2	transport.p- and v-ATPases.H+-exporting ATPase	0	-0.735267	0.648674	-0.862342	-0.428125	-1.52505
Unigene16506	34.10	transport.nucleotides	0	0.909355	-0.725706	1.52838	0.129635	-1.16301
Unigene8194	34.12	transport.metal	0	1.29173	1.13995	-0.0883817	-0.155	-1.49476
Unigene44555	34.12	transport.metal	0	0.829507	-0.547479	-1.38343	-0.166318	-0.160243
Unigene54692	34.12	transport.metal	0	0.40929	1.65221	-0.0525737	-1.07355	-0.946509
Unigene50234	34.12	transport.metal	0	0.0743861	0.231725	-0.779481	-1.38578	-0.0923385
Unigene11482	34.12	transport.metal	0	-0.651809	-0.154415	0.20504	0.679677	-1.81743
Unigene5240	34.13	transport.peptides and oligopeptides	0	-0.0435016	0.269143	0.214266	-0.495173	-1.47916
Unigene52217	34.13	transport.peptides and oligopeptides	0	-0.20777	-1.20777	0.656893	-0.251811	1.12655
Unigene56087	34.14	transport.unspecified cations	0	-0.393738	1.18374	0.0629774	-0.272151	-0.411256
Unigene51812	34.14	transport.unspecified cations	0	-0.190897	0.303026	-0.608421	-1.40988	-0.242122
Unigene56717	34.14	transport.unspecified cations	0	-0.27431	1.62381	0.912174	-1.98651	0.787578
Unigene51237	34.16	transport.ABC transporters and multidrug resistance systems	0	0.152201	1.32983	-0.488204	0.562326	-0.746243
Unigene48426	34.16	transport.ABC transporters and multidrug resistance systems	0	0.0566032	1.35466	0.157154	-0.161457	-0.790215
Unigene6633	34.16	transport.ABC transporters and multidrug resistance systems	0	0.299189	2.41726	-1.48187	-0.50696	-0.217453
Unigene49621	34.16	transport.ABC transporters and multidrug resistance systems	0	0.0978842	1.54001	-0.258091	-0.529765	-0.812428
Unigene57124	34.16	transport.ABC transporters and multidrug resistance systems	0	-0.170043	0.10345	-1.12934	0.210178	-0.593218
Unigene50123	34.16	transport.ABC transporters and multidrug resistance systems	0	-0.556064	-0.504563	-0.193611	-0.622473	-1.05974
Unigene9836	34.16	transport.ABC transporters and multidrug resistance systems	0	-0.626806	-0.563315	0.226353	-1.18147	-0.080737
Unigene53035	34.16	transport.ABC transporters and multidrug resistance systems	0	-0.809897	1.04402	0.473769	-0.623052	0.26134
Unigene47151	34.18	transport.unspecified anions	0	-1.04013	-0.264365	-0.728128	-0.686263	-0.703688
Unigene16358	34.19.1	transport.Major Intrinsic Proteins.PIP	0	-0.190893	-0.201941	0.0277784	-1.83613	-0.543919
Unigene51099	34.2	transport.sugars	0	-0.309218	-0.503544	-0.908885	-1.30997	-0.983744
Unigene22670	34.20	transport.porins	0	-0.652552	0.219854	0.307653	-3.44948	-1.36702
Unigene31450	34.21	transport.calcium	0	-0.443003	-0.647773	-0.64217	-2.04426	-0.332782
Unigene16048	34.3	transport.amino acids	0	-0.768653	0.91213	-1.84494	-2.41372	-1.4944
Unigene8407	34.3	transport.amino acids	0	0.0232489	1.33541	-0.355519	-0.851647	0.214933
Unigene54353	34.6	transport.sulphate	0	-0.358109	0.200504	-0.287103	-1.34889	-0.408316
Unigene56718	34.9	transport.metabolite transporters at the mitochondrial membrane	0	-0.976864	0.0264116	-0.78668	-0.344595	-1.63928
Unigene33148	34.9	transport.metabolite transporters at the mitochondrial membrane	0	0.230001	-0.0999845	1.38884	0.478229	-0.878795
Unigene56773	34.98	transport.membrane system unknown	0	-0.00654656	0.644411	-0.464032	-0.408791	-1.20777
Unigene40679	34.99	transport.misc	0	-0.392934	-0.472775	-1.0011	-1.41175	-0.462173
Unigene46536	34.99	transport.misc	0	-0.249147	-0.328884	-1.30366	-0.42432	-0.266189
Unigene48738	34.99	transport.misc	0	-0.343302	1.14958	-0.881356	-2.00729	-2.04016
Unigene54897	35.1	not assigned.no ontology	0	-0.226689	1.21321	-0.0405481	0.283969	-0.324806
Unigene48598	35.1	not assigned.no ontology	0	-0.0778998	1.00369	-0.0681715	0.416424	-0.278655
Unigene11237	35.1	not assigned.no ontology	0	0.380644	1.03427	-0.0508243	0.479469	-0.859976
Unigene14565	35.1	not assigned.no ontology	0	0.343725	1.14146	-0.507558	-1.31155	-0.366633
Unigene44925	35.1	not assigned.no ontology	0	0.33665	-0.30355	-0.793549	-1.81291	-0.903427
Unigene53314	35.1	not assigned.no ontology	0	0.168271	0.263034	-0.418015	-2.51245	-3.2214
Unigene30630	35.1	not assigned.no ontology	0	0.128733	1.82827	1.42939	-2.14136	-0.236352
Unigene51738	35.1	not assigned.no ontology	0	0.123258	1.47326	0.171102	-1.41252	0.288543
Unigene43771	35.1	not assigned.no ontology	0	-0.0609984	1.01132	-0.447715	-0.458728	-0.0746993
Unigene53823	35.1	not assigned.no ontology	0	-0.102839	1.257	0.02134	-0.886565	-0.597135
Unigene51030	35.1	not assigned.no ontology	0	-0.149935	0.461919	-0.680045	0.636256	-1.03436
Unigene54603	35.1	not assigned.no ontology	0	-0.155964	-0.155292	-1.38262	-0.486996	-0.0274111
Unigene468	35.1	not assigned.no ontology	0	-0.168522	0.348992	0.367966	-1.17696	-0.13218
Unigene51751	35.1	not assigned.no ontology	0	-0.171228	0.190039	-0.299961	-0.0666183	-2.183
Unigene56102	35.1	not assigned.no ontology	0	-0.209453	-0.185069	-1.8551	-1.48898	0.0350186
Unigene52511	35.1	not assigned.no ontology	0	-0.273661	1.19422	0.0677682	0.129679	-0.735425
Unigene49334	35.1	not assigned.no ontology	0	-0.280901	-0.506668	-1.91036	-1.75871	-0.965279
Unigene42968	35.1	not assigned.no ontology	0	-0.29455	0.958039	-1.0452	-0.177246	-0.0736414
Unigene50736	35.1	not assigned.no ontology	0	-0.318975	-0.214295	-0.616041	-1.89687	-0.700381
Unigene41354	35.1	not assigned.no ontology	0	-0.351472	-0.431643	-1.30516	-2.51804	-0.839591
Unigene54348	35.1	not assigned.no ontology	0	-0.376106	-0.0932432	-1.42376	-0.0751627	-0.563552
Unigene56352	35.1	not assigned.no ontology	0	-0.494343	0.907059	-1.08188	-1.04195	0.401969
Unigene6141	35.1	not assigned.no ontology	0	-0.503168	-0.386236	-0.482491	-0.492479	-1.27592
Unigene54929	35.1	not assigned.no ontology	0	-0.507863	-0.398195	-0.174101	0.538599	-1.07981
Unigene23800	35.1	not assigned.no ontology	0	-0.564303	1.55223	-0.850774	0.198414	0.476149
Unigene47461	35.1	not assigned.no ontology	0	-0.613174	0.835965	-0.290562	-1.15436	-0.0552431
Unigene35030	35.1	not assigned.no ontology	0	-0.614834	-0.82141	-0.80464	-1.19838	-0.176935
Unigene49279	35.1	not assigned.no ontology	0	-0.681283	0.184699	-0.278854	-0.621312	-1.40767
Unigene15976	35.1	not assigned.no ontology	0	-0.689113	-0.188612	-0.217603	-0.157897	-1.01394
Unigene46007	35.1	not assigned.no ontology	0	-0.888869	-0.23115	-0.340858	-1.39282	-1.04364
Unigene54585	35.1	not assigned.no ontology	0	-1.0013	-0.357654	0.031525	-0.152148	-0.656637
Unigene18777	35.1	not assigned.no ontology	0	-1.2652	0.0523188	-0.891777	-1.34543	-1.2473
Unigene56007	35.1	not assigned.no ontology	0	0.430169	1.45082	0.229011	0.00479567	-1.11148
Unigene56663	35.1	not assigned.no ontology	0	0.293345	0.829131	0.113219	-0.395611	-1.33994
Unigene44641	35.1	not assigned.no ontology	0	0.283694	1.08942	-0.483209	-0.720872	-0.0960718
Unigene5889	35.1	not assigned.no ontology	0	0.269784	0.664608	-0.0758645	0.342187	-1.27432
Unigene52704	35.1	not assigned.no ontology	0	0.185689	1.01343	-0.648007	-0.419414	0.0567022
Unigene53168	35.1	not assigned.no ontology	0	0.174408	-1.02495	-1.64318	-1.90867	0.078634
Unigene43253	35.1	not assigned.no ontology	0	0.14795	0.521734	0.604433	-2.2687	0.767196
Unigene15936	35.1	not assigned.no ontology	0	0.091169	-0.423682	-1.2887	-0.309058	0.352422
Unigene29971	35.1	not assigned.no ontology	0	0.0884187	1.02164	-0.138892	-0.577252	-1.50065
Unigene35470	35.1	not assigned.no ontology	0	0.0527552	0.0894106	-0.165901	-0.371811	-1.07442
Unigene35619	35.1	not assigned.no ontology	0	0.0129348	0.288237	1.18894	-0.934155	0.205937
Unigene16880	35.1	not assigned.no ontology	0	0.00776062	-0.0450508	0.504422	-1.03625	-0.0932132
Unigene44744	35.1	not assigned.no ontology	0	0.00169829	0.257643	0.505995	1.15302	-1.3633
Unigene48782	35.1	not assigned.no ontology	0	-0.037124	-0.0577835	-0.252412	-0.536636	-1.63928
Unigene52237	35.1	not assigned.no ontology	0	-0.0413511	1.31838	-0.163073	-0.291674	-0.378866
Unigene47573	35.1	not assigned.no ontology	0	-0.055016	1.12692	-0.0162042	-1.32179	0.255315
Unigene51715	35.1	not assigned.no ontology	0	-0.0798074	0.9424	1.3157	-0.735085	-1.177
Unigene52519	35.1	not assigned.no ontology	0	-0.100179	0.0894474	-0.510399	-0.187189	-2.20524
Unigene14388	35.1	not assigned.no ontology	0	-0.263034	-0.0263341	0.0506689	-1.44475	0.223457
Unigene56489	35.1	not assigned.no ontology	0	-0.306861	1.37764	0.212622	-0.725024	0.32722
Unigene15374	35.1	not assigned.no ontology	0	-0.320463	-0.253215	-0.318999	0.22038	-1.44426
Unigene47731	35.1	not assigned.no ontology	0	-0.331846	-0.162348	-0.0227111	0.16526	-1.53334
Unigene54902	35.1	not assigned.no ontology	0	-0.383213	0.735371	0.250582	-1.18596	-1.12481
Unigene53698	35.1	not assigned.no ontology	0	-0.403411	-0.250118	-0.582668	-0.993699	-1.53198
Unigene39030	35.1	not assigned.no ontology	0	-0.496277	-0.0594135	1.50665	0.355624	-1.50805
Unigene8443	35.1	not assigned.no ontology	0	-0.52274	1.73872	-0.443081	-0.944091	0.615336
Unigene52579	35.1	not assigned.no ontology	0	-0.537074	-0.501061	-0.337324	-1.22659	-1.23211
Unigene37235	35.1	not assigned.no ontology	0	-0.537955	-0.00617858	-1.17224	-0.971511	-0.405479
Unigene42575	35.1	not assigned.no ontology	0	-0.564303	2.62898	-0.263034	-2.61298	-0.36059
Unigene25518	35.1	not assigned.no ontology	0	-0.607751	-0.108794	-1.21642	-0.652179	0.19067
Unigene15506	35.1	not assigned.no ontology	0	-0.899836	-0.263034	-0.520422	-4.16993	-0.679959
Unigene11012	35.1.1	not assigned.no ontology.ABC1 family protein	0	0.108524	-0.599777	-0.230798	1.06443	-0.0894149
Unigene54131	35.1.1	not assigned.no ontology.ABC1 family protein	0	-0.130584	-0.380918	-1.1727	-0.0886772	-0.933138
Unigene53461	35.1.19	not assigned.no ontology.C2 domain-containing protein	0	-0.329827	1.14139	0.281299	-0.773434	-0.076253
Unigene55220	35.1.25	not assigned.no ontology.paired amphipathic helix repeat-containing protein	0	0.0766325	1.17986	0.031525	-1.06792	0.048606
Unigene47531	35.1.42	not assigned.no ontology.proline rich family	0	-0.273254	-0.459634	-0.0302189	-1.4245	0.187686
Unigene40264	35.1.42	not assigned.no ontology.proline rich family	0	0.0585522	1.08193	-0.966251	-0.400879	-0.957936
Unigene52742	35.1.5	not assigned.no ontology.pentatricopeptide (PPR) repeat-containing protein	0	-0.467647	0.0453331	-0.147189	-0.0385938	-1.37975
Unigene15234	35.1.5	not assigned.no ontology.pentatricopeptide (PPR) repeat-containing protein	0	-0.140281	0.46675	0.0617158	-1.82002	-0.911944
Unigene6037	35.1.5	not assigned.no ontology.pentatricopeptide (PPR) repeat-containing protein	0	-1.12612	-0.68724	-1.15128	-2.52112	-0.42158
Unigene56807	35.2	not assigned.unknown	0	0.105963	1.15616	-1.06126	0.543273	0.115221
Unigene53421	35.2	not assigned.unknown	0	0.893714	-1.36328	0.419553	0.104878	0.308685
Unigene39935	35.2	not assigned.unknown	0	0.699547	-0.337274	-0.640517	-0.634238	1.1962
Unigene14417	35.2	not assigned.unknown	0	0.653401	1.09564	-0.62293	-1.17462	0.0390219
Unigene58	35.2	not assigned.unknown	0	0.497689	0.504853	-0.058549	-1.56667	0.582826
Unigene55032	35.2	not assigned.unknown	0	0.449867	1.82532	-0.359474	-0.640245	-2.51096
Unigene44847	35.2	not assigned.unknown	0	0.277862	0.472095	0.308997	-0.0634297	-1.09272
Unigene50899	35.2	not assigned.unknown	0	0.206451	1.06307	-0.248744	-0.93928	0.138393
Unigene45209	35.2	not assigned.unknown	0	0.115354	-1.11494	0.155442	-0.313546	0.88115
Unigene46499	35.2	not assigned.unknown	0	0.0974878	1.64928	-0.081173	-0.807355	-1.07654
Unigene48608	35.2	not assigned.unknown	0	0.0873489	-0.126411	-0.0185151	0.151519	-1.21242
Unigene5920	35.2	not assigned.unknown	0	0.071425	1.15064	0.614232	0.42307	-1.17317
Unigene37519	35.2	not assigned.unknown	0	0.0231365	1.44757	0.261368	-0.496128	-0.938044
Unigene52636	35.2	not assigned.unknown	0	0.0213737	1.09513	0.0227874	-1.17856	-1.09954
Unigene6436	35.2	not assigned.unknown	0	0.0110599	0.38055	0.110963	-1.54422	0.0971899
Unigene44675	35.2	not assigned.unknown	0	-0.0138761	0.552375	0.0935663	-1.1167	0.358186
Unigene54646	35.2	not assigned.unknown	0	-0.0298601	0.10513	0.205646	0.415558	-1.06993
Unigene48991	35.2	not assigned.unknown	0	-0.0773226	0.120882	0.129301	-1.10998	-1.65777
Unigene39275	35.2	not assigned.unknown	0	-0.092682	1.85688	-0.894918	-0.259192	-0.106422
Unigene51647	35.2	not assigned.unknown	0	-0.141211	0.106065	-0.348045	0.028694	-1.22508
Unigene48796	35.2	not assigned.unknown	0	-0.165541	-0.150787	-0.511949	-0.0883928	-1.80529
Unigene16517	35.2	not assigned.unknown	0	-0.176995	1.15763	0.130894	-1.06878	0.476186
Unigene48344	35.2	not assigned.unknown	0	-0.183786	0.412527	-2.91999	-2.30994	-0.262232
Unigene43216	35.2	not assigned.unknown	0	-0.212291	0.482718	-0.643981	-1.59949	-0.0312437
Unigene45000	35.2	not assigned.unknown	0	-0.278989	1.23243	-0.0899135	-0.323643	0.0204227
Unigene51918	35.2	not assigned.unknown	0	-0.36059	1.80259	-0.660424	-2.61298	-1.57942
Unigene15130	35.2	not assigned.unknown	0	-0.374184	-0.294394	-1.26053	-0.0936417	-0.828175
Unigene16902	35.2	not assigned.unknown	0	-0.379679	0.799999	-0.403155	0.280566	-1.78228
Unigene56787	35.2	not assigned.unknown	0	-0.441389	-0.272203	-1.97412	-1.88704	-0.762763
Unigene52155	35.2	not assigned.unknown	0	-0.464006	-0.27224	-0.181762	-0.742357	-1.0405
Unigene50301	35.2	not assigned.unknown	0	-0.486553	1.15054	-0.889552	-0.144271	-0.591165
Unigene52478	35.2	not assigned.unknown	0	-0.539348	-0.204592	-0.599136	-0.0450239	-1.86421
Unigene54961	35.2	not assigned.unknown	0	-0.597629	-0.0370433	-0.431951	-0.452512	-1.58244
Unigene51874	35.2	not assigned.unknown	0	-0.612977	-0.321928	-0.793549	-0.210726	-1.09558
Unigene54907	35.2	not assigned.unknown	0	-0.629999	1.21418	0.0172007	-1.28879	-1.56136
Unigene15617	35.2	not assigned.unknown	0	-0.649324	-0.661316	-0.4531	-2.02354	-0.681528
Unigene44361	35.2	not assigned.unknown	0	-0.715188	0.558549	-1.04266	-1.73617	-1.38806
Unigene33687	35.2	not assigned.unknown	0	-0.784932	-0.121536	-0.349546	-1.10737	-1.95434
Unigene281	35.2	not assigned.unknown	0	-0.85044	-0.86048	0.368231	-1.25154	-0.159421
Unigene53280	35.2	not assigned.unknown	0	-0.931261	0.809748	-0.606353	-0.597871	-1.04541
Unigene55925	35.2	not assigned.unknown	0	-1.50825	-0.264811	-0.449478	-1.2073	-1.01562
Unigene50195	35.2	not assigned.unknown	0	0.860837	3.22771	0.665581	0.229482	-6.44294
Unigene27468	35.2	not assigned.unknown	0	0.436417	1.67048	-1.02653	-0.571157	-0.70044
Unigene54101	35.2	not assigned.unknown	0	0.369283	1.66017	-0.574404	0.405164	-0.871193
Unigene44897	35.2	not assigned.unknown	0	0.315298	-0.0785095	0.522421	0.162684	-1.30351
Unigene56642	35.2	not assigned.unknown	0	0.201023	0.600264	-1.16792	0.187872	0.436448
Unigene53284	35.2	not assigned.unknown	0	0.191901	1.37335	-0.382682	-0.620345	-0.130678
Unigene53518	35.2	not assigned.unknown	0	0.162887	-0.546648	1.17143	0.542007	-1.42076
Unigene52291	35.2	not assigned.unknown	0	0.122512	0.652515	0.783726	-1.60929	-0.222593
Unigene38813	35.2	not assigned.unknown	0	0.101989	1.11165	0.15616	-0.198834	-0.449061
Unigene18991	35.2	not assigned.unknown	0	0.0737735	1.66829	-0.197628	0.196425	-0.567657
Unigene14836	35.2	not assigned.unknown	0	0.0702549	-0.00991547	-1.79751	-0.81727	-1.29328
Unigene48174	35.2	not assigned.unknown	0	0.0119232	0.050795	0.347923	0.434229	-1.18745
Unigene50321	35.2	not assigned.unknown	0	-0.0222147	1.22937	-0.334845	-0.353501	-0.912105
Unigene55350	35.2	not assigned.unknown	0	-0.0238894	0.345176	1.05743	-0.916044	-0.303951
Unigene48583	35.2	not assigned.unknown	0	-0.100335	0.492283	-0.0520533	-1.07599	0.312989
Unigene53226	35.2	not assigned.unknown	0	-0.116187	0.611521	0.823616	-0.481836	-1.16945
Unigene44480	35.2	not assigned.unknown	0	-0.11859	1.25976	-0.00287294	-0.0397676	-0.351406
Unigene42336	35.2	not assigned.unknown	0	-0.139197	0.458878	0.706727	-1.53768	-0.170094
Unigene40746	35.2	not assigned.unknown	0	-0.152162	0.0799342	-0.0143339	0.395608	-1.17654
Unigene16827	35.2	not assigned.unknown	0	-0.196823	0.174461	-0.549624	-1.68627	-0.0749231
Unigene39908	35.2	not assigned.unknown	0	-0.198776	0.107241	0.255613	-1.0517	-0.0837648
Unigene50934	35.2	not assigned.unknown	0	-0.199377	0.434214	0.169546	0.188799	-1.0947
Unigene52284	35.2	not assigned.unknown	0	-0.227268	0.97867	-0.107589	-1.39762	0.596597
Unigene56067	35.2	not assigned.unknown	0	-0.23224	0.255303	-0.420938	-0.365698	-1.01098
Unigene56794	35.2	not assigned.unknown	0	-0.251881	1.20257	-0.305868	-0.0995357	0.0768688
Unigene54231	35.2	not assigned.unknown	0	-0.294166	-0.180187	-0.554018	-1.67634	-1.26092
Unigene13521	35.2	not assigned.unknown	0	-0.337184	1.20922	0.508632	-1.20276	-0.355128
Unigene53213	35.2	not assigned.unknown	0	-0.390936	-0.407063	-0.0517185	0.0796109	-1.63133
Unigene4410	35.2	not assigned.unknown	0	-0.422404	0.0417651	-0.217656	-1.44612	-1.16512
Unigene14751	35.2	not assigned.unknown	0	-0.426178	1.22437	0.220806	-0.538552	-0.510615
Unigene56220	35.2	not assigned.unknown	0	-0.429664	-0.167769	-0.360251	-0.425567	-1.76879
Unigene40363	35.2	not assigned.unknown	0	-0.44022	0.243579	-1.0906	-0.104023	-0.805076
Unigene51835	35.2	not assigned.unknown	0	-0.447546	-0.122704	-0.85117	-0.958033	-2.33825
Unigene45837	35.2	not assigned.unknown	0	-0.468128	0.14505	-1.14028	-1.06711	-1.58244
Unigene55146	35.2	not assigned.unknown	0	-0.499776	1.0052	0.145593	-1.12743	-0.593166
Unigene32715	35.2	not assigned.unknown	0	-0.514983	-0.0115186	1.26757	-0.423668	-0.608092
Unigene54469	35.2	not assigned.unknown	0	-0.515393	1.71246	-0.357522	0.58942	-0.531897
Unigene54105	35.2	not assigned.unknown	0	-0.519788	-0.319798	-1.09335	-0.967348	-0.831195
Unigene13292	35.2	not assigned.unknown	0	-0.541975	0.0981729	-0.0594508	-0.0258181	-1.17931
Unigene51507	35.2	not assigned.unknown	0	-0.553618	-0.241573	-0.286334	-1.38674	-0.360973
Unigene56034	35.2	not assigned.unknown	0	-0.600661	0.619926	-1.07477	-0.535845	-1.85928
Unigene54372	35.2	not assigned.unknown	0	-0.608505	-0.461464	-0.4531	-1.37993	-1.44755
Unigene45392	35.2	not assigned.unknown	0	-0.647992	0.628877	0.0975079	-1.26594	-0.537728
Unigene11527	35.2	not assigned.unknown	0	-0.673344	-0.0583155	-0.214386	-1.05068	-0.458411
Unigene45107	35.2	not assigned.unknown	0	-0.701098	0.875791	0.261951	-1.32611	0.467988
Unigene38839	35.2	not assigned.unknown	0	-0.744059	-1.03053	-0.214386	-0.586188	0.286386
Unigene51170	35.2	not assigned.unknown	0	-0.751845	-0.32749	-0.449367	-0.741496	-1.24039
Unigene50496	35.2	not assigned.unknown	0	-0.790477	0.00766713	-1.32321	-1.13699	-0.73185
Unigene14616	35.2	not assigned.unknown	0	-0.812695	0.416813	-0.0933125	-2.13284	-0.571824
Unigene47266	35.2	not assigned.unknown	0	-0.841684	0.919544	-0.580391	0.333701	-1.08486
Unigene50918	35.2	not assigned.unknown	0	-0.885377	0.619684	-0.18159	-1.84246	-0.348176
Unigene56670	35.2	not assigned.unknown	0	-0.920789	-0.166341	-0.675569	-0.785533	-1.58548
Unigene52765	4.11	glycolysis.phosphoglycerate mutase	0	-0.164591	-0.330852	-0.622143	-0.0579987	-1.36532
Unigene7418	4.13	glycolysis.PK	0	-0.591382	0.39041	-2.0016	-1.33157	-1.30363
Unigene15934	4.2	glycolysis.PGM	0	-0.0522619	1.08942	-0.58774	0.770422	-0.477403
Unigene52108	5.10	fermentation.aldehyde dehydrogenase	0	0.0522142	1.01674	0.0298197	0.423872	-1.09146
Unigene50684	6	gluconeogenese/ glyoxylate cycle	0	-0.275627	-0.212891	0.135312	-1.12117	-1.62554
Unigene53374	6.4	gluconeogenese/ glyoxylate cycle.PEPCK	0	-0.825592	-0.328002	-0.578487	-0.55527	-1.04755
Unigene46413	7.1.1	OPP.oxidative PP.G6PD	0	1.35091	2.70205	1	1.89148	-6.10852
Unigene43293	7.1.3	OPP.oxidative PP.6-phosphogluconate dehydrogenase	0	-1.06511	0.161083	-0.985383	-1.26245	-1.08367
Unigene52447	8.1.1.1	TCA / org. transformation.TCA.pyruvate DH.E1	0	-0.147967	0.516058	0.464267	-1.34439	-0.150524
Unigene11362	8.1.1.2	TCA / org. transformation.TCA.pyruvate DH.E2	0	-0.454237	-0.257991	-0.422542	0.195274	-1.02834
Unigene17058	8.3	TCA / org. transformation.carbonic anhydrases	0	-0.632142	-0.0865626	-0.446695	-1.58844	-0.730209
Unigene56328	9.2.1	mitochondrial electron transport / ATP synthesis.NADH-DH.type II.internal matrix	0	-0.267183	0.078544	-0.351293	-0.176337	-2.05045
Unigene40335	9.3	mitochondrial electron transport / ATP synthesis.electron transfer flavoprotein	0	-0.834467	1.38121	-0.342353	-0.811197	-1.07192
Unigene27095	--	--	0	0.267501	1.12291	0.346558	-0.290316	-0.153976
Unigene22535	--	--	0	0.145155	1.0651	-0.0736078	-0.283968	-0.187324
Unigene10442	--	--	0	1.24207	3.31079	-5.70044	0.971986	0
Unigene40188	--	--	0	0.892017	2.48444	0	-1.61298	-0.257496
Unigene12252	--	--	0	0.873711	-0.576647	-7.43463	1.24133	1.89405
Unigene45910	--	--	0	0.82834	1.73697	-0.313859	-0.238278	-1.46522
Unigene11434	--	--	0	0.705269	-0.483657	0.409047	-0.770414	-1.64463
Unigene12393	--	--	0	0.566347	1.40022	-0.886659	-0.906024	0.3247
Unigene40636	--	--	0	0.553707	-1.14212	0.118594	-0.209949	0.447231
Unigene39635	--	--	0	0.498047	0.667972	0.205392	0.0603389	-1.41103
Unigene8705	--	--	0	0.406341	1.57878	0.149226	-1.60592	0.588042
Unigene33879	--	--	0	0.383989	-1.17688	0.395083	-0.476208	1.09212
Unigene30978	--	--	0	0.372188	0.447539	-0.0231031	-0.0440926	-1.78106
Unigene13028	--	--	0	0.354151	1.32982	-0.0657198	-1.50499	-1.10719
Unigene53955	--	--	0	0.333409	1.11301	-0.299912	-0.507923	0.196414
Unigene23506	--	--	0	0.310788	1.49923	-0.584963	0.563221	-1
Unigene42749	--	--	0	0.304755	-0.0223787	-0.309147	1.14762	-1.02027
Unigene21295	--	--	0	0.299834	1.50224	0.396279	-2.27448	0.399607
Unigene27316	--	--	0	0.294834	1.5932	0.217272	-0.335043	-2.05945
Unigene33060	--	--	0	0.232045	1.24966	-0.394177	-0.597505	-0.500651
Unigene33990	--	--	0	0.231809	0.469122	-1.67334	-0.812672	0.560535
Unigene13984	--	--	0	0.226584	-0.525246	-1.16369	-0.344633	-0.584963
Unigene53693	--	--	0	0.213305	0.192645	-0.770829	-1.83066	-0.0662337
Unigene27325	--	--	0	0.206942	0.0102788	-1.05405	-0.0810759	-0.970824
Unigene32753	--	--	0	0.204669	1.38269	-0.0759489	-1.55446	0.0564254
Unigene32718	--	--	0	0.186799	0.131221	-0.0578995	-0.702032	1.04053
Unigene23503	--	--	0	0.186642	1.38895	-1.24101	-0.425162	0.660308
Unigene21304	--	--	0	0.185481	-1.23752	-0.40759	-0.905846	0.968737
Unigene26615	--	--	0	0.17724	-0.030173	1.05171	0.879603	-1.13845
Unigene8449	--	--	0	0.165424	0.549907	-1.54584	-1.34511	-0.877645
Unigene13709	--	--	0	0.157829	0.429558	2.10453	-1.7622	0.00831527
Unigene22151	--	--	0	0.151306	0.391861	-0.1873	-0.845558	-1.69121
Unigene41019	--	--	0	0.0771124	-1.0364	-0.826071	-0.741567	0.186532
Unigene45800	--	--	0	0.0736873	1.3231	0.0777827	-1.25786	-0.119241
Unigene9900	--	--	0	0.0732757	-1.29273	-0.38832	-2.47843	0.456487
Unigene13134	--	--	0	0.0564254	1.18627	-0.509883	-1.15383	0.0731269
Unigene37251	--	--	0	0.0541705	0.180077	-0.985108	-1.4536	0.143276
Unigene29967	--	--	0	0.0479244	0.230046	-0.379663	-1.51677	0.559934
Unigene32766	--	--	0	0.0428494	-0.334617	-1.44306	0.705814	1.09439
Unigene35746	--	--	0	0.0394999	-0.0406119	-0.240242	-0.682505	-1.715
Unigene21684	--	--	0	0.0379694	-1.04796	0.116869	0.571319	0.16409
Unigene12592	--	--	0	0.0368295	-0.183873	0.413519	-1.11461	0.106171
Unigene7696	--	--	0	0.0206595	0.880007	0.376376	-1.47162	0.697021
Unigene11478	--	--	0	0.0206103	2.18484	-0.0104166	-1.44652	-0.418501
Unigene16016	--	--	0	-0.000863114	-1.02173	-0.893578	-0.649367	0.576597
Unigene50506	--	--	0	-0.00130148	0.895484	-0.328774	-1.43909	-2.6721
Unigene44130	--	--	0	-0.00446886	-0.508213	0.341428	1.21515	-0.555519
Unigene27083	--	--	0	-0.0081832	1.32389	0.833234	-1.52581	0.481224
Unigene26693	--	--	0	-0.00898319	0.391336	0.329965	0.557539	-1.28742
Unigene53800	--	--	0	-0.0234272	-0.103691	-1.01362	-0.114832	0.672413
Unigene25928	--	--	0	-0.0310921	-0.180372	-0.474515	-1.20178	-0.380689
Unigene27802	--	--	0	-0.055848	0.215454	-1.01211	-0.284834	0.587926
Unigene8555	--	--	0	-0.0848632	-0.790042	-0.190462	-1.02226	-0.856177
Unigene38465	--	--	0	-0.0857551	1.18169	-0.145355	-0.802525	0.702628
Unigene17563	--	--	0	-0.105216	1.64153	-0.905432	-1.60992	-1.35897
Unigene46292	--	--	0	-0.125161	1.40484	0.195436	-1.05805	0.691974
Unigene13400	--	--	0	-0.125924	-0.0394683	-1.59527	-0.201634	-0.153927
Unigene17461	--	--	0	-0.126353	0.184437	-0.85337	-0.826027	-1.66411
Unigene52620	--	--	0	-0.138364	-0.393214	-3.27397	-2.88695	-1.53147
Unigene56568	--	--	0	-0.139426	0.826217	-0.178759	-1.40176	-0.253141
Unigene36616	--	--	0	-0.144743	0.955316	-0.915698	-0.543729	1.23138
Unigene25756	--	--	0	-0.145207	-0.689928	-1.05555	-0.241696	-0.126081
Unigene14066	--	--	0	-0.149502	0.071182	0.376325	1.05171	-1.42783
Unigene35363	--	--	0	-0.158083	0.593588	-0.350092	-1.23948	0.418644
Unigene34767	--	--	0	-0.158641	0.488456	-0.214386	1.01946	-0.913642
Unigene46010	--	--	0	-0.161281	1.20731	0.332983	-0.773085	0.493614
Unigene34944	--	--	0	-0.167378	-0.150305	-0.971398	-0.729621	-1.80481
Unigene11402	--	--	0	-0.172963	0.21544	-0.419669	-3.02801	-0.880261
Unigene3739	--	--	0	-0.181936	-0.447791	-0.191081	0.0152591	-1.33661
Unigene45193	--	--	0	-0.203351	0.654493	-1.14335	-1.45301	0.553438
Unigene46693	--	--	0	-0.206413	-0.101345	0.393824	1.00268	-0.204168
Unigene42235	--	--	0	-0.217789	-0.453431	-0.358019	-0.0140263	-1.27123
Unigene31214	--	--	0	-0.243023	-1.05071	0.374161	-0.543813	-0.158044
Unigene43160	--	--	0	-0.260063	-0.163618	-1.00298	-2.51245	-0.997028
Unigene5234	--	--	0	-0.264569	0.366015	-1.29605	-2.15521	-1.61933
Unigene47224	--	--	0	-0.26976	-1.21753	-0.47552	-0.395291	0.672547
Unigene25881	--	--	0	-0.276243	-0.67827	-1.04872	-0.251649	0.392899
Unigene8681	--	--	0	-0.277625	0.253109	-0.537815	-0.294544	-1.06417
Unigene26018	--	--	0	-0.283793	-0.204014	-2.39927	-0.773085	-0.996042
Unigene16605	--	--	0	-0.291539	0.0761311	-0.836066	0.0291463	-1.3103
Unigene27767	--	--	0	-0.305436	-0.0576003	-0.425427	-0.619969	-1.48543
Unigene48701	--	--	0	-0.316966	-0.124515	-0.675341	-0.307708	-1.36097
Unigene17510	--	--	0	-0.317716	0.247483	-0.72019	-1.14483	-0.251271
Unigene33244	--	--	0	-0.378064	-0.208139	-0.0149985	0.807547	-1.37187
Unigene35151	--	--	0	-0.383107	0.0825566	-0.572274	-1.54971	-0.363299
Unigene38118	--	--	0	-0.407	0.743399	1.25428	-1.98132	0.882506
Unigene1004	--	--	0	-0.446938	-0.527331	-1.16063	-2.56502	-0.769843
Unigene53295	--	--	0	-0.461814	1.11767	-0.0435016	-0.243174	0.00475353
Unigene36707	--	--	0	-0.462409	0.0410551	-0.722169	-2.51245	0.1971
Unigene36064	--	--	0	-0.502585	1.3849	-0.552338	-1.42557	-1.39855
Unigene10746	--	--	0	-0.503324	0.325875	-0.0768266	0.586843	-1.55424
Unigene46318	--	--	0	-0.509096	1.08193	0.355677	-1.22097	-0.152952
Unigene37714	--	--	0	-0.540256	-0.485289	-0.461411	-0.752181	-1.39206
Unigene18817	--	--	0	-0.562026	-0.23012	0.451563	1.39173	-0.665794
Unigene45267	--	--	0	-0.575564	0.0720348	-0.270598	-1.5025	-1.26492
Unigene32290	--	--	0	-0.592752	0.654999	0.0544478	-1.86048	-0.977974
Unigene22164	--	--	0	-0.595851	1.46042	-0.526503	-1.74543	-1.35484
Unigene22709	--	--	0	-0.599084	0.20534	-0.897553	-2.75723	-0.273062
Unigene15467	--	--	0	-0.616011	-0.449803	1.08092	0.46662	-0.930366
Unigene9002	--	--	0	-0.629546	0.268575	-0.357174	-1.63424	-0.567657
Unigene29665	--	--	0	-0.629546	-0.0321463	-1.53439	-0.343663	-1.77739
Unigene48257	--	--	0	-0.798174	0.109912	-0.412584	-1.03581	-0.885316
Unigene40819	--	--	0	-0.80469	0.0127485	0.0337488	-2.99149	-0.757023
Unigene37144	--	--	0	-0.822299	1.01184	-0.19997	0.188178	0.642857
Unigene5222	--	--	0	-0.840297	-0.467445	-1.25246	-1.96191	-1.40382
Unigene36658	--	--	0	-0.870205	-0.40737	0.648461	-1.34258	-1.69405
Unigene13589	--	--	0	-0.927606	0.210592	-0.422414	0.260859	-1.37091
Unigene10424	--	--	0	-0.97728	-0.425484	-0.678488	-2.01886	0.267192
Unigene31126	--	--	0	-0.97778	1.02064	-1.38236	-2.72952	-2.11654
Unigene19145	--	--	0	-0.978239	-0.135532	0.633823	-2.27448	0.183021
Unigene39647	--	--	0	-0.980351	0.0356317	-1.0335	-1.25042	-1.15663
Unigene50792	--	--	0	-0.981621	1.57878	-1	-0.490986	-0.36059
Unigene51190	--	--	0	-1.21663	-0.395193	-0.253475	-0.193597	-0.332625
Unigene20551	--	--	0	-1.61348	0.688445	-0.635236	-2.73039	-0.150122
Unigene24666	--	--	0	-1.63113	1.45978	0.492442	-1.90122	-2.87321
Unigene26870	--	--	0	1.12406	0.145146	0.927471	-0.463757	-0.412966
Unigene42680	--	--	0	1.02254	-0.344828	1.42212	0.0410627	-0.753468
Unigene9240	--	--	0	1	1.5578	0.169346	-0.851647	-0.469886
Unigene29052	--	--	0	0.980752	2.28049	-0.788012	-1.31268	0.204691
Unigene45129	--	--	0	0.838719	1.52563	-1.80735	-0.2457	0.419983
Unigene42389	--	--	0	0.698731	1.55695	-0.913843	-0.342888	0.00553818
Unigene11324	--	--	0	0.640401	1.61051	0.235506	-0.741932	-0.8029
Unigene5776	--	--	0	0.62599	2.04271	-0.833161	0.0923506	-1.05658
Unigene39587	--	--	0	0.586118	1.3562	-0.543093	0.414604	-0.581499
Unigene38789	--	--	0	0.584391	0.624056	0.171029	-1.20627	0.723058
Unigene20207	--	--	0	0.577506	-0.0236186	0.34746	-0.105699	-1.29789
Unigene41534	--	--	0	0.506127	0.345728	0.197623	0.7996	-1.05781
Unigene18085	--	--	0	0.466851	1.06113	-0.651052	0.36687	-0.330928
Unigene42218	--	--	0	0.455613	0.844816	0.295503	0.630422	-1.07567
Unigene35143	--	--	0	0.431087	-0.118958	0.579859	1.1669	-1.76352
Unigene47964	--	--	0	0.417776	1.70616	-0.440103	-0.627234	0.149809
Unigene7719	--	--	0	0.365789	0.348992	-0.478148	-0.665775	-1.71714
Unigene31907	--	--	0	0.363714	-0.166282	1.17288	0.296123	-0.311027
Unigene4641	--	--	0	0.353637	1.30518	1.0237	-1.07595	-0.580346
Unigene37036	--	--	0	0.339566	1.2191	-0.205693	0.571757	-0.69726
Unigene39088	--	--	0	0.339024	-0.945097	2.0503	-0.338401	-0.926819
Unigene7712	--	--	0	0.268512	-0.193888	-0.0238053	-0.218256	-1.25486
Unigene19949	--	--	0	0.266021	-0.222606	0.186064	-1.23612	1.22988
Unigene12635	--	--	0	0.243749	-0.322919	1.1752	-1.09417	-0.803891
Unigene41287	--	--	0	0.201336	0.840824	-0.506539	-0.0356858	-1.18256
Unigene37226	--	--	0	0.19707	0.140863	-0.364553	-1.9695	-1.66579
Unigene10144	--	--	0	0.177897	1.69255	-0.507558	-0.48089	-1.75347
Unigene24711	--	--	0	0.174029	1.41504	-0.670692	-0.319618	-0.665794
Unigene52731	--	--	0	0.128884	-0.268416	-0.0303965	-0.30976	1.25532
Unigene74	--	--	0	0.114676	0.693001	-1.1809	-1.2015	-0.880844
Unigene9066	--	--	0	0.109367	-0.178372	-0.694013	-1.35805	-0.359742
Unigene15221	--	--	0	0.109218	-1.05733	-0.215124	-0.115911	0.476926
Unigene44389	--	--	0	0.105644	1.04312	-0.568333	-0.517525	0.827448
Unigene36802	--	--	0	0.101605	-0.111635	-0.14321	0.840499	-1.09633
Unigene18108	--	--	0	0.066128	0.0155316	-0.457589	0.501326	-1.77179
Unigene23455	--	--	0	0.064761	0.704945	-0.876152	-1.15924	-0.614276
Unigene9310	--	--	0	0.0564254	-0.228915	-0.45956	-0.0770324	-1.12665
Unigene9020	--	--	0	0.0544621	0.826988	0.226077	-1.0498	0.724812
Unigene35115	--	--	0	0.0476475	0.967854	-0.461704	-1.15993	0.623795
Unigene49045	--	--	0	0.0410446	0.377568	-0.333498	-1.12942	0.50064
Unigene30434	--	--	0	0.0375211	0.160036	0.485685	-1.1188	0.248785
Unigene30346	--	--	0	0.0214691	0.0150618	-0.0584882	-0.561364	1.37418
Unigene18738	--	--	0	0.0211646	-0.236079	0.00658419	-1.19076	0.318879
Unigene38706	--	--	0	0.0209716	-0.0583243	0.0197463	0.693061	-1.4196
Unigene21131	--	--	0	-0.00702281	0.0475947	-0.141272	-1.21898	-0.0331252
Unigene39932	--	--	0	-0.00852156	-0.0589645	-0.223809	-0.880998	1.2844
Unigene20530	--	--	0	-0.0273699	1.05539	0.553016	-0.629954	0.200761
Unigene32167	--	--	0	-0.037124	1.3646	0.484951	-0.496128	-1.47282
Unigene32149	--	--	0	-0.0411505	1.75106	-0.514471	-0.826521	-0.821481
Unigene12736	--	--	0	-0.0551135	0.494974	-1.2678	-0.159956	0.180699
Unigene22233	--	--	0	-0.062631	0.280478	0.129193	0.132064	-1.55233
Unigene640	--	--	0	-0.09906	-0.572942	0.0958124	0.0198425	1.16724
Unigene26119	--	--	0	-0.110739	1.11974	-0.478725	-1.39762	0.279249
Unigene36068	--	--	0	-0.115928	0.333561	-0.269103	-1.20163	0.0768637
Unigene6733	--	--	0	-0.128384	0.383209	-0.212235	-1.36206	-0.227197
Unigene27077	--	--	0	-0.13061	0.781556	0.376653	-1.08134	-0.885612
Unigene34771	--	--	0	-0.133461	0.289504	0.38376	-0.465238	-1.27191
Unigene37093	--	--	0	-0.142566	0.708951	-0.694013	-0.715004	-1.10265
Unigene1754	--	--	0	-0.167287	-0.525804	-0.855364	-1.27838	-0.401615
Unigene21490	--	--	0	-0.169174	0.260744	0.420605	-1.13014	0.131953
Unigene44450	--	--	0	-0.173041	-0.0223748	-0.397295	-1.66294	-0.0143223
Unigene250	--	--	0	-0.190681	1.35355	0.168396	-1.08551	-1.50896
Unigene23418	--	--	0	-0.200391	0.361608	-1.62332	-1.76683	0.213715
Unigene25402	--	--	0	-0.200391	-1.17575	0.0536064	-0.266499	1.00889
Unigene42027	--	--	0	-0.201733	0.548843	0.0313642	-0.831838	1.07058
Unigene35277	--	--	0	-0.20777	0.346056	-0.182533	0.259356	-2.02554
Unigene22256	--	--	0	-0.217968	0.0195195	-0.313859	-1.67069	0.448461
Unigene30173	--	--	0	-0.222933	-0.324905	-0.436099	0.265915	-1.17453
Unigene45553	--	--	0	-0.232882	-0.000236217	-0.471886	-1.32915	-1.01448
Unigene37215	--	--	0	-0.242101	0.588657	1.04507	-1.99262	-0.605922
Unigene22153	--	--	0	-0.248689	0.403826	0.312762	-2.37993	1.03857
Unigene39280	--	--	0	-0.254362	0.652528	-0.782409	-0.388362	1.30719
Unigene21207	--	--	0	-0.273404	-0.15449	-0.586505	-1.7326	0.271875
Unigene26215	--	--	0	-0.283793	1.61503	-1.80735	-0.713379	0.00395801
Unigene27277	--	--	0	-0.286402	-0.409276	-0.968378	-1.597	-1.23376
Unigene48837	--	--	0	-0.304311	1.21903	0.226684	-0.0019376	-0.893787
Unigene17744	--	--	0	-0.312953	0.180969	-0.0818003	-1.17274	0.438478
Unigene48843	--	--	0	-0.321928	0.559414	0.441178	-1.15456	-0.365258
Unigene32059	--	--	0	-0.321928	0.389594	-0.361261	-1.51407	-0.63047
Unigene37895	--	--	0	-0.32466	1.30546	0.0443528	0.481229	-0.450502
Unigene2800	--	--	0	-0.333445	-0.235973	-0.381289	0.363992	-1.28194
Unigene22408	--	--	0	-0.342888	1.0199	0.195724	-1.45251	1.31451
Unigene32485	--	--	0	-0.35258	-0.543924	-0.705205	-0.451574	-1.21922
Unigene45750	--	--	0	-0.360065	-0.3705	-0.280558	-1.52027	-0.134828
Unigene25049	--	--	0	-0.378411	0.349722	-0.578224	-1.4551	-0.214117
Unigene18732	--	--	0	-0.382744	-0.15936	0.287143	0.0358606	-1.43638
Unigene47986	--	--	0	-0.38973	-0.442749	-0.449873	-1.07099	-0.226384
Unigene30946	--	--	0	-0.393619	1.4297	0.634951	-1.60592	0.155467
Unigene6932	--	--	0	-0.394364	1.22282	-0.163618	0.527308	-0.631822
Unigene26755	--	--	0	-0.425255	0.616749	-0.58227	-2.33335	-0.23281
Unigene53759	--	--	0	-0.42705	-0.0964628	-0.670341	-1.02315	-0.346358
Unigene38461	--	--	0	-0.440641	-0.0999776	-0.0953952	-1.15137	0.0449708
Unigene39914	--	--	0	-0.476438	0.499233	0.685423	-1.02331	-1.77365
Unigene46992	--	--	0	-0.50926	1.86115	-0.297681	0.125919	-1.12268
Unigene46046	--	--	0	-0.510496	-0.185856	0.283564	-0.879275	-1.57013
Unigene11207	--	--	0	-0.529253	0.549181	0.470747	-1.77923	-0.645869
Unigene38858	--	--	0	-0.584368	-0.940583	0.344351	-1.83074	0.123051
Unigene30721	--	--	0	-0.590423	0.526317	0.204732	-1.32789	0.269461
Unigene38292	--	--	0	-0.599701	-0.438718	-0.0506753	-1.15485	-0.575741
Unigene32992	--	--	0	-0.601362	0.260744	-0.412465	-1.03738	-0.737824
Unigene6018	--	--	0	-0.612977	0.0633259	0.178939	0.100029	-2.0299
Unigene12156	--	--	0	-0.618571	0.742865	-0.813061	-1.42665	-0.192025
Unigene40838	--	--	0	-0.62587	0.0945956	0.262353	-1.12942	-0.34384
Unigene35027	--	--	0	-0.636724	-0.0918389	0.519079	-1.17406	-1.09863
Unigene43090	--	--	0	-0.640845	1.23425	-0.440103	-1.02209	0.11379
Unigene22330	--	--	0	-0.684825	-0.720313	-0.464502	-1.56689	0.259063
Unigene15242	--	--	0	-0.69773	0.275634	-0.278301	-2.96782	-0.932886
Unigene27361	--	--	0	-0.700166	0.0872049	-1.2482	-2.46713	-0.995622
Unigene38520	--	--	0	-0.705765	-0.0278148	-0.226491	0.276051	-1.44306
Unigene12132	--	--	0	-0.72637	0.636037	0.532014	-0.7176	1.13686
Unigene721	--	--	0	-0.738817	-0.432325	-0.961651	-1.98031	-0.644054
Unigene38937	--	--	0	-0.750508	1.16078	-0.738552	-0.942868	-0.424185
Unigene45895	--	--	0	-0.752399	0.219733	-0.2165	-1.57701	0.19054
Unigene44756	--	--	0	-0.756251	-0.342888	-0.87117	-1.32789	-1.17912
Unigene21594	--	--	0	-0.770856	3.04365	0.416114	-1.83599	-0.377722
Unigene51247	--	--	0	-0.812715	0.854811	0.0315566	-1.00937	-0.302796
Unigene49482	--	--	0	-0.81842	1.26344	1.38659	-1.40771	-0.32868
Unigene43138	--	--	0	-0.823934	-0.0647299	-0.756183	-1.76576	-0.480162
Unigene17005	--	--	0	-0.846427	-0.32	-0.219327	-0.21288	-1.0173
Unigene11859	--	--	0	-0.90079	-0.829532	1.0386	-1.11711	1.64249
Unigene44807	--	--	0	-0.922791	0.191252	-0.724565	1.21262	0.0809319
Unigene13533	--	--	0	-1.02036	0.238444	0.269364	-1.72473	-0.555239
Unigene10961	--	--	0	-1.08388	0.553154	-0.52272	-1.58731	-0.487774
Unigene11447	--	--	0	-1.12752	-0.306365	-0.682711	-0.507883	-0.270439
Unigene45770	--	--	0	-1.22097	-0.300217	-1.11779	-0.22097	-0.474583
Unigene35908	--	--	0	-1.39748	0.170392	-1.10737	-1.26018	-0.320877
