# Supplementary material for: Transcriptome Analysis of Salicornia europaea under Saline Conditions Revealed the Adaptive Primary Metabolic Pathways as Early Events to Facilitate Salt Adaptation
Source: PLoS One. 2013 Nov 12;8(11):e80595. doi: 10.1371/journal.pone.0080595 (PMC3827210; doi:10.1371/journal.pone.0080595)
Supplement: Table S12 — Differentially expressed transcription factors in S. europaea root and shoot after salt treatment. Among the DEGs, 171 transcription factors were found in the root and 143 were found in the shoot. (XLS) [file pone.0080595.s013.xls]

## Sheet: Shoot transcription factor
Table S12. Differentially expressed transcription factors in S. europaea root and shoot after salt treatment. Among the DEGs, 171 transcription factors were found in the root and 143 were found in the shoot.
Gene_ID	MapMan BinCode	MapMan BinName	0hS	0h-Svs3h-S	0h-Svs12h-S	0h-Svs24h-S	0h-Svs3d-S	0h-Svs7d-S
Unigene54581	27.3	RNA.regulation of transcription	0	-0.885817	-0.371855	-0.39487	-0.532845	-1.77505
Unigene52596	27.3	RNA.regulation of transcription	0	-0.293387	-1.38516	0.239406	0.235112	-1.56153
Unigene8385	27.3	RNA.regulation of transcription	0	-0.0195862	1.0266	0.795971	-0.655527	-0.0652626
Unigene16941	27.3.11	RNA.regulation of transcription.C2H2 zinc finger family	0	-0.777101	-0.402098	-1.75002	0.0959866	-0.0578602
Unigene54312	27.3.11	RNA.regulation of transcription.C2H2 zinc finger family	0	-0.625406	0.443369	-1.08573	-1.38454	-0.359106
Unigene50762	27.3.11	RNA.regulation of transcription.C2H2 zinc finger family	0	-0.587398	-1.65609	-0.386234	-0.214374	-0.448681
Unigene47430	27.3.11	RNA.regulation of transcription.C2H2 zinc finger family	0	-0.393873	1.16144	-0.0835973	0.614109	0.231213
Unigene52287	27.3.11	RNA.regulation of transcription.C2H2 zinc finger family	0	-0.300489	0.144114	-0.12865	0.370432	-2.0687
Unigene53531	27.3.11	RNA.regulation of transcription.C2H2 zinc finger family	0	0.14439	1.56854	0.232504	0.247025	-0.224844
Unigene45367	27.3.11	RNA.regulation of transcription.C2H2 zinc finger family	0	0.558756	1.57327	1.06693	-0.220155	-0.195334
Unigene16542	27.3.11	RNA.regulation of transcription.C2H2 zinc finger family	0	0.589912	1.12324	0.565999	0.91184	0.055439
Unigene15750	27.3.11	RNA.regulation of transcription.C2H2 zinc finger family	0	0.942957	1.87655	0.460214	1.16258	0.758601
Unigene36995	27.3.12	RNA.regulation of transcription.C3H zinc finger family	0	-0.482754	0.560224	-0.416773	-0.507899	-1.51744
Unigene41971	27.3.12	RNA.regulation of transcription.C3H zinc finger family	0	0.569923	1.82827	0	1.27898	0.476238
Unigene50550	27.3.15	RNA.regulation of transcription.CCAAT box binding factor family, HAP3	0	-0.872869	-0.058827	-1.89652	-0.815383	-0.449061
Unigene48191	27.3.16	RNA.regulation of transcription.CCAAT box binding factor family, HAP5	0	-0.387893	0.124931	-1.64155	-0.134527	-0.291678
Unigene40922	27.3.2	RNA.regulation of transcription.Alfin-like	0	1.33189	1.74162	1.69505	1.42169	0.608099
Unigene55900	27.3.20	RNA.regulation of transcription.G2-like transcription factor family, GARP	0	-1.55748	2.92039	-1.17688	1.12823	0.919169
Unigene51157	27.3.20	RNA.regulation of transcription.G2-like transcription factor family, GARP	0	-0.56528	1.04103	-0.308122	-8.50779	0.312384
Unigene43911	27.3.20	RNA.regulation of transcription.G2-like transcription factor family, GARP	0	-0.392643	-2.04765	-8.11374	-0.559153	-2.4133
Unigene15743	27.3.20	RNA.regulation of transcription.G2-like transcription factor family, GARP	0	1.13876	2.31079	-0.591915	0.194378	-0.257496
Unigene23516	27.3.22	RNA.regulation of transcription.HB,Homeobox transcription factor family	0	-0.227517	1.78271	-0.548163	-0.807355	-0.654585
Unigene14666	27.3.22	RNA.regulation of transcription.HB,Homeobox transcription factor family	0	0.260447	0.474676	-0.0109001	-1.52124	1.40101
Unigene44286	27.3.22	RNA.regulation of transcription.HB,Homeobox transcription factor family	0	1.02203	1.64829	1.09137	0.592342	0.739183
Unigene8171	27.3.23	RNA.regulation of transcription.HSF,Heat-shock transcription factor family	0	1.17677	1.63166	1.40188	1.00134	1.13824
Unigene51579	27.3.24	RNA.regulation of transcription.MADS box transcription factor family	0	1.21269	1.90863	1.10784	-0.319326	1.04991
Unigene49589	27.3.25	RNA.regulation of transcription.MYB domain transcription factor family	0	-1.75793	0.310788	1.82214	-3.61298	-0.410421
Unigene4615	27.3.25	RNA.regulation of transcription.MYB domain transcription factor family	0	1.07425	1.53885	0.811413	1.50346	0.914187
Unigene49946	27.3.26	RNA.regulation of transcription.MYB-related transcription factor family	0	-1.40599	-4.17153	-1.70164	-0.342354	-0.97723
Unigene53334	27.3.26	RNA.regulation of transcription.MYB-related transcription factor family	0	-1.04921	-2.01836	-1.16182	-0.450635	-1.75479
Unigene56441	27.3.26	RNA.regulation of transcription.MYB-related transcription factor family	0	-0.295544	0.174007	-0.142353	-1.92639	-0.866904
Unigene51836	27.3.26	RNA.regulation of transcription.MYB-related transcription factor family	0	2.59182	3.57116	2.44057	1.95818	-5.12928
Unigene16051	27.3.3	RNA.regulation of transcription.AP2/EREBP, APETALA2/Ethylene-responsive element binding protein family	0	-7.11894	0.396759	-1.98966	-0.224123	3.58496
Unigene52162	27.3.3	RNA.regulation of transcription.AP2/EREBP, APETALA2/Ethylene-responsive element binding protein family	0	-1.47632	-0.92412	-0.564953	-1.06878	-2.62583
Unigene16914	27.3.3	RNA.regulation of transcription.AP2/EREBP, APETALA2/Ethylene-responsive element binding protein family	0	-0.621032	2.01477	-0.354957	0.559003	1.14933
Unigene2083	27.3.3	RNA.regulation of transcription.AP2/EREBP, APETALA2/Ethylene-responsive element binding protein family	0	0.00311934	-0.0584167	0.118836	0.313995	-1.50893
Unigene16966	27.3.3	RNA.regulation of transcription.AP2/EREBP, APETALA2/Ethylene-responsive element binding protein family	0	0.657545	1.66371	-0.163073	-0.874469	0.42783
Unigene16563	27.3.3	RNA.regulation of transcription.AP2/EREBP, APETALA2/Ethylene-responsive element binding protein family	0	1.12399	0.543263	1.41272	0.222392	0.862651
Unigene9738	27.3.3	RNA.regulation of transcription.AP2/EREBP, APETALA2/Ethylene-responsive element binding protein family	0	1.69522	2.36907	1.93065	1.43893	0.863538
Unigene25416	27.3.3	RNA.regulation of transcription.AP2/EREBP, APETALA2/Ethylene-responsive element binding protein family	0	2.43399	2.44422	2.58033	2.09398	3.173
Unigene35397	27.3.30	RNA.regulation of transcription.Trihelix, Triple-Helix transcription factor family	0	-1.38582	0.0309161	-1.6708	-8.11374	-0.18893
Unigene38607	27.3.30	RNA.regulation of transcription.Trihelix, Triple-Helix transcription factor family	0	1.13988	1.60034	0.726461	0.589317	-0.37092
Unigene12922	27.3.32	RNA.regulation of transcription.WRKY domain transcription factor family	0	-0.19326	-0.523831	-1.27601	0.0971412	-2.04817
Unigene44792	27.3.32	RNA.regulation of transcription.WRKY domain transcription factor family	0	-0.165518	1.75451	-0.0937821	-0.979962	-0.516015
Unigene13947	27.3.35	RNA.regulation of transcription.bZIP transcription factor family	0	-1.92785	-0.23012	0.101179	-0.870365	-2.42742
Unigene47756	27.3.35	RNA.regulation of transcription.bZIP transcription factor family	0	-0.775812	0.188897	-0.521692	-0.234923	-1.44306
Unigene52137	27.3.35	RNA.regulation of transcription.bZIP transcription factor family	0	-0.333445	-1.0215	-0.7954	-1.66617	-0.995738
Unigene44600	27.3.35	RNA.regulation of transcription.bZIP transcription factor family	0	0.134307	0.85808	0.875769	1.05851	-0.142925
Unigene23748	27.3.35	RNA.regulation of transcription.bZIP transcription factor family	0	1.12553	2.42321	1.94842	1.34323	0.200078
Unigene40872	27.3.37	RNA.regulation of transcription.AS2,Lateral Organ Boundaries Gene Family	0	1.45542	1.91826	0.952776	0.93242	0.0854477
Unigene40587	27.3.38	RNA.regulation of transcription.AT-rich interaction domain containing transcription factor family	0	1.83399	3.6211	1.3261	1.98423	-0.408085
Unigene53963	27.3.4	RNA.regulation of transcription.ARF, Auxin Response Factor family	0	-0.478545	-0.42004	-1.1217	-0.548158	0.211852
Unigene45620	27.3.4	RNA.regulation of transcription.ARF, Auxin Response Factor family	0	1.49725	1.98957	-0.224373	0.255097	1.8384
Unigene43366	27.3.40	RNA.regulation of transcription.Aux/IAA family	0	0.413991	0.423385	1.60681	1.00139	1.39041
Unigene13723	27.3.40	RNA.regulation of transcription.Aux/IAA family	0	1.50739	2.24107	-0.396279	-0.143513	1.70018
Unigene55587	27.3.42	RNA.regulation of transcription.Bromodomain proteins	0	0.543498	0.309461	0.740292	1.19642	0.950725
Unigene16838	27.3.44	RNA.regulation of transcription.Chromatin Remodeling Factors	0	-0.384729	0.442266	-2.26949	-0.918323	-0.495515
Unigene57120	27.3.44	RNA.regulation of transcription.Chromatin Remodeling Factors	0	1.38639	1.20985	1.22061	0.839025	0.644106
Unigene45766	27.3.48	RNA.regulation of transcription.FHA transcription factor	0	0.862058	1.21831	-0.0788554	1.05274	-0.243003
Unigene33192	27.3.49	RNA.regulation of transcription.GeBP like	0	-0.803904	-0.0766213	-0.399005	0.249381	-1.01389
Unigene53127	27.3.5	RNA.regulation of transcription.ARR	0	0.846938	0.74409	1.07988	1.30853	0.941701
Unigene56429	27.3.50	RNA.regulation of transcription.General Transcription	0	-1.42991	-1.79355	-0.741597	-1.1215	-2.57942
Unigene45156	27.3.51	RNA.regulation of transcription.General Transcription, TBP-binding protein	0	0.723138	1.51989	0.90837	1.02421	0.403897
Unigene53445	27.3.54	RNA.regulation of transcription.Histone acetyltransferases	0	-0.234068	0.255135	-0.166834	-1.90633	0.116689
Unigene54012	27.3.55	RNA.regulation of transcription.HDA	0	0.29969	1.02067	-0.279365	0.0819416	-0.128373
Unigene16888	27.3.57	RNA.regulation of transcription.JUMONJI family	0	-0.21468	0.220719	-0.177425	-0.285849	-1.58107
Unigene664	27.3.57	RNA.regulation of transcription.JUMONJI family	0	0.754637	1.26407	0.71953	0.5095	0.913627
Unigene55359	27.3.57	RNA.regulation of transcription.JUMONJI family	0	1.71711	2.42988	1.31569	0.675475	1.08563
Unigene51066	27.3.59	RNA.regulation of transcription.Methyl binding domain proteins	0	0.195805	1.70183	-0.00362032	0.539664	0.0636586
Unigene46263	27.3.6	RNA.regulation of transcription.bHLH,Basic Helix-Loop-Helix family	0	-1.27009	-1.03803	-0.725284	0.095307	-2.55708
Unigene55084	27.3.6	RNA.regulation of transcription.bHLH,Basic Helix-Loop-Helix family	0	-0.487078	-0.604221	-0.0953619	-0.607647	-1.70213
Unigene51210	27.3.6	RNA.regulation of transcription.bHLH,Basic Helix-Loop-Helix family	0	-0.322255	-0.402091	0.0716447	0.0367983	-1.06532
Unigene44424	27.3.6	RNA.regulation of transcription.bHLH,Basic Helix-Loop-Helix family	0	-0.317095	1.03916	-0.179153	-1.05728	-0.334082
Unigene50516	27.3.6	RNA.regulation of transcription.bHLH,Basic Helix-Loop-Helix family	0	-0.280108	-1.03178	-1.72861	-0.358535	-0.401481
Unigene55438	27.3.6	RNA.regulation of transcription.bHLH,Basic Helix-Loop-Helix family	0	-0.106183	1.54146	-0.177085	-0.981079	0.336142
Unigene56137	27.3.6	RNA.regulation of transcription.bHLH,Basic Helix-Loop-Helix family	0	0.0196824	1.77761	1.24876	0.492205	0.566347
Unigene40759	27.3.6	RNA.regulation of transcription.bHLH,Basic Helix-Loop-Helix family	0	0.284977	2.70171	-0.742504	-0.770518	0.257496
Unigene53840	27.3.6	RNA.regulation of transcription.bHLH,Basic Helix-Loop-Helix family	0	1.11026	2.00909	0.808099	1.18775	0.863538
Unigene47818	27.3.6	RNA.regulation of transcription.bHLH,Basic Helix-Loop-Helix family	0	1.30117	1.30438	1.60464	1.60725	1.19611
Unigene56108	27.3.6	RNA.regulation of transcription.bHLH,Basic Helix-Loop-Helix family	0	--	8.05528	--	--	--
Unigene55164	27.3.65	RNA.regulation of transcription.Polycomb Group (PcG)	0	-0.490182	0.45315	-0.541905	-1.62082	-1.00264
Unigene12718	27.3.65	RNA.regulation of transcription.Polycomb Group (PcG)	0	0.986061	1.35639	1.15932	0.941354	1.19611
Unigene9568	27.3.65	RNA.regulation of transcription.Polycomb Group (PcG)	0	1.45507	1.7494	0.741953	0.436733	1.0217
Unigene55381	27.3.66	RNA.regulation of transcription.Psudo ARR transcription factor family	0	0.598637	4.8103	2.15612	-5.12928	3.38247
Unigene8304	27.3.66	RNA.regulation of transcription.Psudo ARR transcription factor family	0	--	8.44708	--	--	--
Unigene46847	27.3.67	RNA.regulation of transcription.putative transcription regulator	0	-0.697812	-3.13849	-0.157335	0.404142	-0.640168
Unigene45394	27.3.67	RNA.regulation of transcription.putative transcription regulator	0	-0.380201	-0.539546	-0.818369	-0.450736	-1.68032
Unigene15923	27.3.67	RNA.regulation of transcription.putative transcription regulator	0	0.165375	1.14175	0.431011	0.0987567	0.709844
Unigene48402	27.3.67	RNA.regulation of transcription.putative transcription regulator	0	0.566347	1.79941	-0.586698	-2.02801	-0.0565835
Unigene55911	27.3.67	RNA.regulation of transcription.putative transcription regulator	0	0.943416	1.71564	0.557444	0.925846	0.911944
Unigene7765	27.3.67	RNA.regulation of transcription.putative transcription regulator	0	1.68326	3.0842	2.54273	1.85031	0.418501
Unigene24094	27.3.69	RNA.regulation of transcription.SET-domain transcriptional regulator family	0	-0.238796	-1.68251	-0.299083	-1.51116	-0.133038
Unigene56288	27.3.69	RNA.regulation of transcription.SET-domain transcriptional regulator family	0	0.791582	0.958709	1.39718	0.496474	0.452876
Unigene48390	27.3.7	RNA.regulation of transcription.C2C2(Zn) CO-like, Constans-like zinc finger family	0	-0.604385	-1.34032	-0.508824	0.247087	-1.37979
Unigene7905	27.3.7	RNA.regulation of transcription.C2C2(Zn) CO-like, Constans-like zinc finger family	0	-0.557482	1.85926	0.91427	-0.0186157	2.00462
Unigene36482	27.3.7	RNA.regulation of transcription.C2C2(Zn) CO-like, Constans-like zinc finger family	0	-0.325651	-2.27798	-0.418015	0.597795	-0.410088
Unigene53599	27.3.7	RNA.regulation of transcription.C2C2(Zn) CO-like, Constans-like zinc finger family	0	-0.245691	0.167167	-0.237728	-0.658915	-1.08349
Unigene38867	27.3.7	RNA.regulation of transcription.C2C2(Zn) CO-like, Constans-like zinc finger family	0	0.94088	-4.59404	0.950279	-1.08769	-1.12668
Unigene47434	27.3.7	RNA.regulation of transcription.C2C2(Zn) CO-like, Constans-like zinc finger family	0	1.01649	5.82794	0.257496	-0.355481	3.82618
Unigene4405	27.3.7	RNA.regulation of transcription.C2C2(Zn) CO-like, Constans-like zinc finger family	0	--	8.75822	--	--	--
Unigene39788	27.3.71	RNA.regulation of transcription.SNF7	0	-0.355952	-0.0307485	-0.309572	-1.47553	-2.37244
Unigene53626	27.3.71	RNA.regulation of transcription.SNF7	0	0.0580608	0.569041	-0.0394987	-0.285302	1.13225
Unigene52933	27.3.8	RNA.regulation of transcription.C2C2(Zn) DOF zinc finger family	0	-1.16334	-3.09664	-0.228501	-0.20958	-0.598231
Unigene41794	27.3.80	RNA.regulation of transcription.zf-HD	0	-0.839591	-0.648243	-1.13582	-0.468351	-0.890453
Unigene50183	27.3.80	RNA.regulation of transcription.zf-HD	0	-0.0536047	0.502242	0.141882	1.66181	-1.6615
Unigene51002	27.3.9	RNA.regulation of transcription.C2C2(Zn) GATA transcription factor family	0	-1.26043	-2.73262	-1.15128	-0.140444	-0.967724
Unigene42784	27.3.9	RNA.regulation of transcription.C2C2(Zn) GATA transcription factor family	0	-1.02866	-1.73697	-0.542548	-0.528152	-0.797338
Unigene54622	27.3.9	RNA.regulation of transcription.C2C2(Zn) GATA transcription factor family	0	0.198008	1.19684	0.470381	0.152809	0.635125
Unigene32466	27.3.99	RNA.regulation of transcription.unclassified	0	-3.6877	1.50607	-8.81698	-1.39913	-0.0554324
Unigene26566	27.3.99	RNA.regulation of transcription.unclassified	0	-1.03712	-0.894037	-1.05778	-2.67076	-1.47282
Unigene44445	27.3.99	RNA.regulation of transcription.unclassified	0	-0.977974	-1.79355	-2.1035	-1.22795	-2.32193
Unigene49612	27.3.99	RNA.regulation of transcription.unclassified	0	-0.863337	0.485262	0.185257	-1.23828	-0.359106
Unigene54449	27.3.99	RNA.regulation of transcription.unclassified	0	-0.804695	-0.812326	-0.673046	-0.0909164	-1.13702
Unigene16984	27.3.99	RNA.regulation of transcription.unclassified	0	-0.798366	-1.79676	-0.611563	-1.26748	-1.02801
Unigene55747	27.3.99	RNA.regulation of transcription.unclassified	0	-0.783932	0.0535503	-0.789199	-1.14395	-0.884069
Unigene31688	27.3.99	RNA.regulation of transcription.unclassified	0	-0.755593	0.0850624	-0.563863	-0.540963	-1.18782
Unigene15285	27.3.99	RNA.regulation of transcription.unclassified	0	-0.614212	-1.02115	0.0229802	-0.0478367	-1.00944
Unigene30747	27.3.99	RNA.regulation of transcription.unclassified	0	-0.506536	-1.25821	-0.74685	0.152809	-0.778759
Unigene585	27.3.99	RNA.regulation of transcription.unclassified	0	-0.470619	-1.60574	-1.28831	-0.329686	-1.17251
Unigene46090	27.3.99	RNA.regulation of transcription.unclassified	0	-0.403504	0.212887	-0.67423	0.1105	-1.3948
Unigene53636	27.3.99	RNA.regulation of transcription.unclassified	0	-0.354772	0.032357	-0.0317689	0.334978	-1.25348
Unigene53377	27.3.99	RNA.regulation of transcription.unclassified	0	-0.24636	0.57493	-0.550787	0.128181	-1.17621
Unigene31043	27.3.99	RNA.regulation of transcription.unclassified	0	-0.236795	-0.703685	-0.576118	-0.172316	-1.46833
Unigene51543	27.3.99	RNA.regulation of transcription.unclassified	0	-0.223607	1.57992	-0.581843	-0.67184	-0.747587
Unigene13234	27.3.99	RNA.regulation of transcription.unclassified	0	-0.218692	-0.187115	-0.495776	0.489476	-1.04614
Unigene23245	27.3.99	RNA.regulation of transcription.unclassified	0	-0.188686	-0.116536	-0.221765	-0.695392	-1.02037
Unigene51725	27.3.99	RNA.regulation of transcription.unclassified	0	-0.164392	0.367249	0.434229	0.175538	-1.45868
Unigene53797	27.3.99	RNA.regulation of transcription.unclassified	0	-0.0228883	-1.85467	-1.05555	-0.0136894	-1.16275
Unigene52333	27.3.99	RNA.regulation of transcription.unclassified	0	0.0663299	1.62284	-0.0687402	-0.898291	0.90306
Unigene12236	27.3.99	RNA.regulation of transcription.unclassified	0	0.135611	1.31079	-0.00347219	0.346684	-1.7697
Unigene14564	27.3.99	RNA.regulation of transcription.unclassified	0	0.156894	1.97696	0.0121953	0.0732247	-0.478747
Unigene15503	27.3.99	RNA.regulation of transcription.unclassified	0	0.283694	1.46044	0.734189	-0.173745	1.32525
Unigene53433	27.3.99	RNA.regulation of transcription.unclassified	0	0.380466	0.559314	0.440238	0.19193	1.31044
Unigene54102	27.3.99	RNA.regulation of transcription.unclassified	0	0.435031	1.03055	0.0387166	-0.578154	0.995215
Unigene10650	27.3.99	RNA.regulation of transcription.unclassified	0	0.514419	1.30518	0.149226	-0.870365	0.179484
Unigene55670	27.3.99	RNA.regulation of transcription.unclassified	0	0.527411	1.30952	0.629926	0.638581	0.221241
Unigene52588	27.3.99	RNA.regulation of transcription.unclassified	0	0.599989	0.296197	0.0869048	-1.15681	0.869959
Unigene47570	27.3.99	RNA.regulation of transcription.unclassified	0	0.659552	1.20145	0.402576	0.143228	0.929758
Unigene54370	27.3.99	RNA.regulation of transcription.unclassified	0	0.673924	1.30415	0.968216	1.41822	0.411848
Unigene15065	27.3.99	RNA.regulation of transcription.unclassified	0	0.933541	1.17933	1.31216	0.793027	-0.227823
Unigene2638	27.3.99	RNA.regulation of transcription.unclassified	0	1.43399	2.56635	1.6615	2.03427	2.46195
Unigene17434	27.3.99	RNA.regulation of transcription.unclassified	0	1.76908	3.2602	4.10557	1.68467	2.62959
Unigene33891	27.3.99	RNA.regulation of transcription.unclassified	0	2.27518	3.15826	1.70526	1.68589	1.01042
		AT1G01180
		AT1G08290
		AT5G52010
		AT1G68130
		AT2G41900
		AT4G14540
		AT1G07980
		AT5G06800
		AT2G20570
		AT3G61890
		AT5G41410
		AT4G13980
		AT5G15800
		AT3G28910
		AT4G39250
		AT5G52020
		AT1G64380
		AT4G13040
		AT4G36900
		AT3G54390
		AT5G26170
		AT5G06950
		AT1G05270
		AT1G75390
		AT1G07900
		AT2G46530
		AT5G43700
		AT1G15580
		AT1G58025
		AT5G20420
		AT1G50410
		AT3G04930
		AT1G07480
		AT3G56510
		AT4G37280
		AT5G26040
		AT1G11950
		AT3G15790
		AT4G16430
		AT4G17880
		AT1G09250
		AT3G17100
		AT3G26744
		AT3G57800
		AT5G54680
		AT1G73830
		AT5G65910
		AT5G61380
		AT5G60410
		AT1G15720
		AT1G26760
		AT1G77300
		AT1G28050
		AT1G06040
		AT1G78600
		AT4G27310
		AT5G04850
		AT1G03950
		AT5G39660
		AT4G24660
		AT5G39760
		AT3G54810
		AT1G51600
		AT3G18490
		AT3G63140
		AT3G18580
		AT4G38180
		AT5G19910
		AT2G03050
		AT4G02220
		AT4G26000
		AT2G34620
		AT4G30410
		AT3G18620
		AT1G20110
		AT3G18870
		AT4G06634
		AT2G29580

## Sheet: Root transcription factor
Gene_ID	MapMan BinCode	MapMan BinName	0hs	0h-Rvs3h-R	0h-Rvs12h-R	0h-Rvs24h-R	0h-Rvs3d-R	0h-Rvs7d-R
Unigene8385	27.3	RNA.regulation of transcription	0	-0.759796	0.47769	-2.71621	-0.841738	-0.986128
Unigene54581	27.3	RNA.regulation of transcription	0	-0.400727	-0.514874	-0.52847	-1.4785	-0.811834
Unigene47091	27.3	RNA.regulation of transcription	0	-0.0436269	-0.864591	-0.221434	-1.06514	-0.206746
Unigene52596	27.3	RNA.regulation of transcription	0	0.355721	-1.2831	-0.0475107	-0.776027	-0.227321
Unigene54312	27.3.11	RNA.regulation of transcription.C2H2 zinc finger family	0	-1.39829	0.740332	0.0121503	-0.689154	-0.333156
Unigene45367	27.3.11	RNA.regulation of transcription.C2H2 zinc finger family	0	-1.05593	-0.260842	-0.620012	-0.583592	0.172969
Unigene50762	27.3.11	RNA.regulation of transcription.C2H2 zinc finger family	0	-0.500554	-1.55582	-0.928432	-0.505854	0.315652
Unigene47430	27.3.11	RNA.regulation of transcription.C2H2 zinc finger family	0	0.594777	0.729623	0.954988	1.29784	0.239471
Unigene52287	27.3.11	RNA.regulation of transcription.C2H2 zinc finger family	0	0.61397	0.301	1.0305	-0.189846	-1.42919
Unigene51882	27.3.11	RNA.regulation of transcription.C2H2 zinc finger family	0	0.614728	0.895576	1.15456	0.696999	0.131359
Unigene6994	27.3.11	RNA.regulation of transcription.C2H2 zinc finger family	0	0.679378	1.01215	0.686974	0.23725	-0.23816
Unigene50808	27.3.11	RNA.regulation of transcription.C2H2 zinc finger family	0	1.03082	-1.35509	0.849817	-0.224854	-0.550139
Unigene53531	27.3.11	RNA.regulation of transcription.C2H2 zinc finger family	0	1.32193	1.68013	0.711163	-0.542178	-0.938599
Unigene44274	27.3.11	RNA.regulation of transcription.C2H2 zinc finger family	0	8.37504	--	--	--	--
Unigene49042	27.3.12	RNA.regulation of transcription.C3H zinc finger family	0	-2.65711	-8.35755	-2.18763	-1.93129	-2.7137
Unigene8561	27.3.12	RNA.regulation of transcription.C3H zinc finger family	0	-0.634265	-0.819763	-2.59068	-1.30117	-0.147996
Unigene36995	27.3.12	RNA.regulation of transcription.C3H zinc finger family	0	1.12238	1.69126	0.970512	0.0883375	-0.602169
Unigene54523	27.3.14	RNA.regulation of transcription.CCAAT box binding factor family, HAP2	0	-0.782994	-0.623098	-1.17306	-1.24558	-2.7866
Unigene51126	27.3.14	RNA.regulation of transcription.CCAAT box binding factor family, HAP2	0	1.1437	0.491512	-0.0916305	-1.92191	-1.3391
Unigene45297	27.3.15	RNA.regulation of transcription.CCAAT box binding factor family, HAP3	0	1.8419	1.99839	1.11746	0.459432	0.0630098
Unigene14220	27.3.17	RNA.regulation of transcription.CPP(Zn),CPP1-related transcription factor family	0	-0.418526	-0.755378	-1.06231	-1.69067	-1.93194
Unigene40922	27.3.2	RNA.regulation of transcription.Alfin-like	0	2.44513	0.900158	0.477443	0.769187	1.00748
Unigene49436	27.3.2	RNA.regulation of transcription.Alfin-like	0	2.71802	1.31774	0.646363	0.577976	-1.06413
Unigene46193	27.3.20	RNA.regulation of transcription.G2-like transcription factor family, GARP	0	-0.292151	-0.876844	-0.707907	-1.22303	-0.812795
Unigene55900	27.3.20	RNA.regulation of transcription.G2-like transcription factor family, GARP	0	0.503238	1.80436	1.52229	0.311014	0.331099
Unigene15743	27.3.20	RNA.regulation of transcription.G2-like transcription factor family, GARP	0	0.797917	2.54961	2.28064	-0.00599874	-0.0425246
Unigene3858	27.3.20	RNA.regulation of transcription.G2-like transcription factor family, GARP	0	1.2391	1.32811	0.766991	0.818808	0.925347
Unigene55553	27.3.21	RNA.regulation of transcription.GRAS transcription factor family	0	2.2303	2.92892	1.05445	0.725825	1.36565
Unigene14666	27.3.22	RNA.regulation of transcription.HB,Homeobox transcription factor family	0	-1.40808	-0.201634	0.0614005	1.94404	2.78629
Unigene43893	27.3.22	RNA.regulation of transcription.HB,Homeobox transcription factor family	0	-1.02816	-1.14106	-1.28192	-4.06482	-2.28192
Unigene13760	27.3.22	RNA.regulation of transcription.HB,Homeobox transcription factor family	0	-0.177061	-3.72669	-1.50896	-1.73603	-1.03415
Unigene16479	27.3.22	RNA.regulation of transcription.HB,Homeobox transcription factor family	0	-0.108524	0.696682	1.85244	0.895228	0.45626
Unigene49036	27.3.22	RNA.regulation of transcription.HB,Homeobox transcription factor family	0	1.39232	0.355	1.43741	-1.42904	-0.584963
Unigene42931	27.3.22	RNA.regulation of transcription.HB,Homeobox transcription factor family	0	7.29462	8.49586	8.62936	6.42626	6.06609
Unigene9398	27.3.24	RNA.regulation of transcription.MADS box transcription factor family	0	-0.418676	-8.633	-2.46307	-0.0745745	0.23737
Unigene49589	27.3.25	RNA.regulation of transcription.MYB domain transcription factor family	0	-3.64319	-0.588284	-0.488084	0.386555	1.15585
Unigene54215	27.3.25	RNA.regulation of transcription.MYB domain transcription factor family	0	-0.650193	-0.444663	-1.38027	-8.35755	-1.96523
Unigene55454	27.3.25	RNA.regulation of transcription.MYB domain transcription factor family	0	-0.363105	0.283435	-0.272006	-1.2186	-1.16196
Unigene23588	27.3.25	RNA.regulation of transcription.MYB domain transcription factor family	0	2.10336	0.902703	0.383329	-0.201634	-0.464668
Unigene54992	27.3.25	RNA.regulation of transcription.MYB domain transcription factor family	0	2.52539	1.66665	1.80535	1.87192	0.837061
Unigene14055	27.3.25	RNA.regulation of transcription.MYB domain transcription factor family	0	6.93074	7.91289	5.16993	5.08746	5.04439
Unigene56441	27.3.26	RNA.regulation of transcription.MYB-related transcription factor family	0	-1.9929	0.179385	-0.0544022	-0.7926	-0.881605
Unigene53334	27.3.26	RNA.regulation of transcription.MYB-related transcription factor family	0	0.569462	1.1266	0.418151	-0.389128	-1.04618
Unigene51836	27.3.26	RNA.regulation of transcription.MYB-related transcription factor family	0	4.96401	3.44931	1.46949	-5.70044	1.36565
Unigene48422	27.3.3	RNA.regulation of transcription.AP2/EREBP, APETALA2/Ethylene-responsive element binding protein family	0	-2.45251	-1.55309	-1.06168	0.836893	-1.05319
Unigene7926	27.3.3	RNA.regulation of transcription.AP2/EREBP, APETALA2/Ethylene-responsive element binding protein family	0	1.1861	2.7787	1.92214	-7.10852	-2.06413
Unigene16966	27.3.3	RNA.regulation of transcription.AP2/EREBP, APETALA2/Ethylene-responsive element binding protein family	0	1.28235	3.2331	3.331	2.56996	1.94121
Unigene52162	27.3.3	RNA.regulation of transcription.AP2/EREBP, APETALA2/Ethylene-responsive element binding protein family	0	1.3523	2.86727	2.9866	1.75988	0.404834
Unigene10291	27.3.3	RNA.regulation of transcription.AP2/EREBP, APETALA2/Ethylene-responsive element binding protein family	0	1.42884	3.65271	2.16993	2.20645	2.88452
Unigene16563	27.3.3	RNA.regulation of transcription.AP2/EREBP, APETALA2/Ethylene-responsive element binding protein family	0	1.60007	1.74529	-0.0780025	1.33403	2.04669
Unigene670	27.3.3	RNA.regulation of transcription.AP2/EREBP, APETALA2/Ethylene-responsive element binding protein family	0	1.92306	2.90363	2.90457	2.68914	0.614852
Unigene9738	27.3.3	RNA.regulation of transcription.AP2/EREBP, APETALA2/Ethylene-responsive element binding protein family	0	2.2592	2.30319	1.78153	1.12409	-0.316388
Unigene52261	27.3.3	RNA.regulation of transcription.AP2/EREBP, APETALA2/Ethylene-responsive element binding protein family	0	2.63126	3.31879	2.8957	2.38132	-2.06413
Unigene53752	27.3.30	RNA.regulation of transcription.Trihelix, Triple-Helix transcription factor family	0	0.865923	1.02653	0.120361	-0.331584	-1.10409
Unigene38607	27.3.30	RNA.regulation of transcription.Trihelix, Triple-Helix transcription factor family	0	1.38186	0.391935	-0.319352	-0.500401	-1.0266
Unigene46026	27.3.30	RNA.regulation of transcription.Trihelix, Triple-Helix transcription factor family	0	2.45133	3.79442	3.05701	1.09727	0.240204
Unigene32789	27.3.31	RNA.regulation of transcription.TUB transcription factor family	0	-1.97924	-9.43045	-2.0906	-1.62955	-0.199231
Unigene42936	27.3.32	RNA.regulation of transcription.WRKY domain transcription factor family	0	-1.60838	-2.05606	-1.99305	-2.18042	-1.18569
Unigene44514	27.3.32	RNA.regulation of transcription.WRKY domain transcription factor family	0	-1.33837	-2.52447	-3.46307	-1.07841	-0.76263
Unigene54633	27.3.32	RNA.regulation of transcription.WRKY domain transcription factor family	0	-0.77259	-0.550197	1.81362	-0.25952	0.913911
Unigene14568	27.3.32	RNA.regulation of transcription.WRKY domain transcription factor family	0	-0.295342	0.322926	-0.222184	-2.49545	-2.94611
Unigene44792	27.3.32	RNA.regulation of transcription.WRKY domain transcription factor family	0	1.02629	1.36098	0.320703	-0.280691	-0.29439
Unigene35722	27.3.32	RNA.regulation of transcription.WRKY domain transcription factor family	0	1.8365	1.48104	2.2204	0.666186	0.902055
Unigene52137	27.3.35	RNA.regulation of transcription.bZIP transcription factor family	0	-0.324499	-1.44519	-1.12727	0.0631729	-0.235415
Unigene52423	27.3.35	RNA.regulation of transcription.bZIP transcription factor family	0	0.24524	-0.552677	-1.83621	-0.843515	-1.942
Unigene42352	27.3.35	RNA.regulation of transcription.bZIP transcription factor family	0	0.550424	0.918632	2.14384	0.403356	0.695419
Unigene23748	27.3.35	RNA.regulation of transcription.bZIP transcription factor family	0	0.778516	1.057	1.51548	0.0499994	0.285868
Unigene46332	27.3.37	RNA.regulation of transcription.AS2,Lateral Organ Boundaries Gene Family	0	0.418381	-3.0511	-0.996657	-1.19696	-0.881179
Unigene40587	27.3.38	RNA.regulation of transcription.AT-rich interaction domain containing transcription factor family	0	4.30799	2.72583	1.63941	1.39759	1.82312
Unigene53963	27.3.4	RNA.regulation of transcription.ARF, Auxin Response Factor family	0	-0.774204	-1.13738	-1.2194	-0.747953	-0.429463
Unigene12412	27.3.40	RNA.regulation of transcription.Aux/IAA family	0	-1.80463	-1.43642	-1.00182	-0.88971	-0.399956
Unigene15191	27.3.44	RNA.regulation of transcription.Chromatin Remodeling Factors	0	-1.06692	-1.98185	-2.08555	-0.460316	0.099025
Unigene16820	27.3.44	RNA.regulation of transcription.Chromatin Remodeling Factors	0	0.769336	1.39684	2.47561	1.57605	1.51875
Unigene17002	27.3.44	RNA.regulation of transcription.Chromatin Remodeling Factors	0	1.37906	1.07674	0.456824	1.41354	-0.0461119
Unigene57046	27.3.46	RNA.regulation of transcription.DNA methyltransferases	0	-0.185912	-2.93256	-1.00364	-0.832095	-2.98914
Unigene45766	27.3.48	RNA.regulation of transcription.FHA transcription factor	0	0.289363	0.695331	1.16817	0.704078	-0.380723
Unigene23737	27.3.5	RNA.regulation of transcription.ARR	0	0.316766	1.58281	1.7907	0.459432	-0.283793
Unigene50452	27.3.5	RNA.regulation of transcription.ARR	0	0.531433	0.480984	0.487813	1.28516	-0.783078
Unigene53127	27.3.5	RNA.regulation of transcription.ARR	0	1.52754	1.45914	0.2421	0.1196	0.248758
Unigene4889	27.3.50	RNA.regulation of transcription.General Transcription	0	-0.451901	-1.58496	-1.9386	-0.656398	-1.21775
Unigene45729	27.3.52	RNA.regulation of transcription.Global transcription factor group	0	-0.725825	2.43482	2.65322	3.95636	2.88435
Unigene56532	27.3.52	RNA.regulation of transcription.Global transcription factor group	0	-0.639018	1.1473	-0.00818553	-0.462751	-0.704015
Unigene39148	27.3.55	RNA.regulation of transcription.HDA	0	2.60578	0.135978	0.74366	1.80015	1.33529
Unigene57055	27.3.57	RNA.regulation of transcription.JUMONJI family	0	-1.23125	-0.268677	-0.606658	-0.750417	-0.773591
Unigene16888	27.3.57	RNA.regulation of transcription.JUMONJI family	0	-0.140791	0.451439	0.809522	-1.14558	-1.19225
Unigene57138	27.3.57	RNA.regulation of transcription.JUMONJI family	0	-0.129484	1.12915	1.61992	0.988697	0.362213
Unigene14902	27.3.57	RNA.regulation of transcription.JUMONJI family	0	0.23145	-1.05806	-1.41169	-2.66408	-1.10769
Unigene55359	27.3.57	RNA.regulation of transcription.JUMONJI family	0	0.449131	1.69754	1.59883	0.754423	0.586356
Unigene55380	27.3.59	RNA.regulation of transcription.Methyl binding domain proteins	0	0.307288	0.827361	0.967085	1.10531	0.0828065
Unigene10892	27.3.6	RNA.regulation of transcription.bHLH,Basic Helix-Loop-Helix family	0	-2.70044	-1.00182	-1.00182	-0.0424624	0.185807
Unigene46263	27.3.6	RNA.regulation of transcription.bHLH,Basic Helix-Loop-Helix family	0	-0.782994	-4.34299	-3.26053	-0.124391	-0.0467483
Unigene16576	27.3.6	RNA.regulation of transcription.bHLH,Basic Helix-Loop-Helix family	0	-0.574188	-1.36845	-0.750972	-0.6211	-0.289667
Unigene14446	27.3.6	RNA.regulation of transcription.bHLH,Basic Helix-Loop-Helix family	0	-0.529537	0.539743	0.0376629	1.0146	0.166169
Unigene43927	27.3.6	RNA.regulation of transcription.bHLH,Basic Helix-Loop-Helix family	0	-0.459716	-0.890078	-0.633053	-1.40591	-0.450372
Unigene32001	27.3.6	RNA.regulation of transcription.bHLH,Basic Helix-Loop-Helix family	0	-0.371481	0.487794	0.168515	-0.606707	-1.53747
Unigene55889	27.3.6	RNA.regulation of transcription.bHLH,Basic Helix-Loop-Helix family	0	-0.212153	-0.442902	-0.0141615	-1.12121	-0.782902
Unigene47818	27.3.6	RNA.regulation of transcription.bHLH,Basic Helix-Loop-Helix family	0	0.145088	0.0698554	1.28966	0.366589	0.997843
Unigene15236	27.3.6	RNA.regulation of transcription.bHLH,Basic Helix-Loop-Helix family	0	0.205366	-2.59195	-0.938599	-0.934154	-0.97011
Unigene11195	27.3.6	RNA.regulation of transcription.bHLH,Basic Helix-Loop-Helix family	0	0.420016	2.44716	1.86614	1.47833	1.31294
Unigene13535	27.3.6	RNA.regulation of transcription.bHLH,Basic Helix-Loop-Helix family	0	0.601593	1.18288	0.960254	0.876179	0.155449
Unigene54355	27.3.6	RNA.regulation of transcription.bHLH,Basic Helix-Loop-Helix family	0	1.86633	1.69161	1.58403	0.606199	0.441307
Unigene47182	27.3.6	RNA.regulation of transcription.bHLH,Basic Helix-Loop-Helix family	0	1.96072	3.25231	2.5011	1.8788	0.842688
Unigene50163	27.3.60	RNA.regulation of transcription.NIN-like bZIP-related family	0	-0.0293078	0.853596	1.0135	0.842082	-0.293573
Unigene5866	27.3.62	RNA.regulation of transcription.Nucleosome/chromatin assembly factor group	0	0.204505	-1.25915	-2.36535	-0.437243	0.335089
Unigene48825	27.3.62	RNA.regulation of transcription.Nucleosome/chromatin assembly factor group	0	8.12412	--	--	--	--
Unigene51239	27.3.65	RNA.regulation of transcription.Polycomb Group (PcG)	0	-1.28583	-0.91369	-0.70885	-0.519751	-0.482415
Unigene13398	27.3.65	RNA.regulation of transcription.Polycomb Group (PcG)	0	-1.02644	-0.0472494	-0.784506	0.337563	-0.265572
Unigene12718	27.3.65	RNA.regulation of transcription.Polycomb Group (PcG)	0	1.01689	1.68345	1.21228	0.847125	1.69561
Unigene9568	27.3.65	RNA.regulation of transcription.Polycomb Group (PcG)	0	1.39346	1.09728	1.24162	0.685029	1.23486
Unigene13834	27.3.66	RNA.regulation of transcription.Psudo ARR transcription factor family	0	--	9.53138	8.81378	--	7.97154
Unigene41596	27.3.67	RNA.regulation of transcription.putative transcription regulator	0	-8.10852	-1.68226	-1.9386	-1.42202	-0.464668
Unigene16173	27.3.67	RNA.regulation of transcription.putative transcription regulator	0	-1.38495	-0.931254	-1.23505	-0.40171	-0.0706965
Unigene11703	27.3.67	RNA.regulation of transcription.putative transcription regulator	0	-1.06146	-1.08151	-0.988306	0.285365	0.219454
Unigene15923	27.3.67	RNA.regulation of transcription.putative transcription regulator	0	-1.02125	0.351453	0.0252415	0.272943	-0.0586512
Unigene45394	27.3.67	RNA.regulation of transcription.putative transcription regulator	0	-0.531928	-0.398886	-0.382224	-1.31348	-1.54115
Unigene48988	27.3.67	RNA.regulation of transcription.putative transcription regulator	0	-0.16465	-0.433544	-0.0725496	-1.5503	-1.49771
Unigene15136	27.3.67	RNA.regulation of transcription.putative transcription regulator	0	-0.115272	1.12039	0.0649864	-0.572705	0.0767062
Unigene47888	27.3.67	RNA.regulation of transcription.putative transcription regulator	0	0.122692	-0.324671	0.475338	1.08049	0.25764
Unigene46847	27.3.67	RNA.regulation of transcription.putative transcription regulator	0	0.305739	-2.43792	-0.694261	-0.5974	-0.993821
Unigene16105	27.3.67	RNA.regulation of transcription.putative transcription regulator	0	0.497958	1.70399	0.945001	0.550036	0.322369
Unigene55911	27.3.67	RNA.regulation of transcription.putative transcription regulator	0	0.798366	1.28674	0.714046	0.852925	0.445585
Unigene56272	27.3.67	RNA.regulation of transcription.putative transcription regulator	0	0.838666	1.49524	2.04245	1.71063	1.75069
Unigene57070	27.3.67	RNA.regulation of transcription.putative transcription regulator	0	1.0369	0.0728844	0.692781	0.529227	-0.0258938
Unigene45102	27.3.67	RNA.regulation of transcription.putative transcription regulator	0	1.5817	2.4679	1.12319	0.203065	0.206925
Unigene55817	27.3.67	RNA.regulation of transcription.putative transcription regulator	0	8.21432	6.10852	7.87036	5.08746	5.04439
Unigene55087	27.3.69	RNA.regulation of transcription.SET-domain transcriptional regulator family	0	-1.32303	0.240669	-0.0768414	1.06298	0.705594
Unigene53848	27.3.69	RNA.regulation of transcription.SET-domain transcriptional regulator family	0	0.041575	-0.430852	-0.540958	-1.10066	-0.540958
Unigene16793	27.3.69	RNA.regulation of transcription.SET-domain transcriptional regulator family	0	0.948775	1.88888	1.91581	1.6263	1.0973
Unigene47434	27.3.7	RNA.regulation of transcription.C2C2(Zn) CO-like, Constans-like zinc finger family	0	-1.14684	3.50195	2.18126	-0.589624	0.695419
Unigene48376	27.3.7	RNA.regulation of transcription.C2C2(Zn) CO-like, Constans-like zinc finger family	0	-0.84549	-2.73001	-3.26053	-2.00419	-2.03814
Unigene48390	27.3.7	RNA.regulation of transcription.C2C2(Zn) CO-like, Constans-like zinc finger family	0	0.0823598	-1.12905	-0.83874	-1.41959	-1.295
Unigene44856	27.3.7	RNA.regulation of transcription.C2C2(Zn) CO-like, Constans-like zinc finger family	0	1.68517	2.31737	1.30051	0.435769	0.191696
Unigene4405	27.3.7	RNA.regulation of transcription.C2C2(Zn) CO-like, Constans-like zinc finger family	0	--	8.27612	--	--	--
Unigene51002	27.3.9	RNA.regulation of transcription.C2C2(Zn) GATA transcription factor family	0	-0.841663	-1.68966	-0.62371	-0.58208	-0.444184
Unigene27872	27.3.99	RNA.regulation of transcription.unclassified	0	-7.91289	-1.006	-0.742964	-1.006	0.236858
Unigene49612	27.3.99	RNA.regulation of transcription.unclassified	0	-1.92985	-0.869726	-0.905265	-0.133666	-0.100067
Unigene23245	27.3.99	RNA.regulation of transcription.unclassified	0	-1.91341	-2.29248	-1.46549	-1.53922	-0.870632
Unigene51725	27.3.99	RNA.regulation of transcription.unclassified	0	-0.882598	-0.725289	0.0243505	-1.1247	-0.925287
Unigene50881	27.3.99	RNA.regulation of transcription.unclassified	0	-0.876618	0.942515	-0.245112	1.41906	-0.0999958
Unigene585	27.3.99	RNA.regulation of transcription.unclassified	0	-0.823331	-2.19679	-1.579	0.07101	0.500966
Unigene53433	27.3.99	RNA.regulation of transcription.unclassified	0	-0.771563	-1.06325	-1.05014	0.322845	0.764152
Unigene15285	27.3.99	RNA.regulation of transcription.unclassified	0	-0.748193	-2.02573	-1.27462	-1.42867	-0.548521
Unigene16984	27.3.99	RNA.regulation of transcription.unclassified	0	-0.742193	-1.51339	-0.72511	-1.2996	-0.498104
Unigene50031	27.3.99	RNA.regulation of transcription.unclassified	0	-0.689181	-1.25469	-0.8453	-0.320579	-0.0691078
Unigene12236	27.3.99	RNA.regulation of transcription.unclassified	0	-0.456923	0.71198	1.50702	-0.333692	-0.601797
Unigene52835	27.3.99	RNA.regulation of transcription.unclassified	0	-0.427786	-0.837625	-0.500382	-1.2807	-0.456751
Unigene13234	27.3.99	RNA.regulation of transcription.unclassified	0	-0.394887	0.390454	0.616133	-1.00248	-0.877194
Unigene53636	27.3.99	RNA.regulation of transcription.unclassified	0	-0.387607	-0.423475	-0.232981	-1.50925	-1.00006
Unigene13383	27.3.99	RNA.regulation of transcription.unclassified	0	-0.368208	-1.76849	-8.19476	-3.10729	-3.15036
Unigene16185	27.3.99	RNA.regulation of transcription.unclassified	0	-0.185692	-0.667952	-1.2841	-0.118218	-0.461923
Unigene54808	27.3.99	RNA.regulation of transcription.unclassified	0	-0.0745414	-0.206338	-0.360789	1.08686	0.340303
Unigene52333	27.3.99	RNA.regulation of transcription.unclassified	0	-0.0641434	1.4165	0.841968	1.4539	0.715435
Unigene14292	27.3.99	RNA.regulation of transcription.unclassified	0	0.0643688	1.0439	0.176614	-0.011013	-0.194998
Unigene30722	27.3.99	RNA.regulation of transcription.unclassified	0	0.10653	-0.100499	-1.72355	-1.96536	-2.67108
Unigene31688	27.3.99	RNA.regulation of transcription.unclassified	0	0.107189	0.813918	2.09897	1.95221	-0.170021
Unigene16813	27.3.99	RNA.regulation of transcription.unclassified	0	0.178108	1.23256	0.783954	0.295091	-0.0450097
Unigene14632	27.3.99	RNA.regulation of transcription.unclassified	0	0.289507	-0.587578	-0.66282	-2.1389	-1.16993
Unigene53242	27.3.99	RNA.regulation of transcription.unclassified	0	0.3357	-0.173156	-0.0292096	-1.2217	-0.38607
Unigene54102	27.3.99	RNA.regulation of transcription.unclassified	0	0.36285	0.793452	0.126369	1.01034	0.156022
Unigene56133	27.3.99	RNA.regulation of transcription.unclassified	0	0.458707	1.2204	0.452895	0.325113	0.628148
Unigene47570	27.3.99	RNA.regulation of transcription.unclassified	0	0.648336	-0.308214	-0.0140894	1.11272	0.689089
Unigene14564	27.3.99	RNA.regulation of transcription.unclassified	0	0.704401	0.739489	1.09911	0.861207	-0.604029
Unigene56459	27.3.99	RNA.regulation of transcription.unclassified	0	1.17039	0.675456	-0.0489096	0.0593954	-0.461786
Unigene9421	27.3.99	RNA.regulation of transcription.unclassified	0	1.38014	0.147583	-0.274667	-0.026915	0.490933
Unigene15065	27.3.99	RNA.regulation of transcription.unclassified	0	1.41622	2.2633	2.07948	0.229619	-0.0341834
Unigene2638	27.3.99	RNA.regulation of transcription.unclassified	0	1.57964	0.733774	0.80165	0.920114	0.649901
Unigene52638	27.3.99	RNA.regulation of transcription.unclassified	0	2.08168	2.32473	1.29078	1.22039	1.3742
Unigene57054	27.3.99	RNA.regulation of transcription.unclassified	0	2.37529	1.38733	0.0614005	0.692375	0.863019
Unigene56695	27.3.99	RNA.regulation of transcription.unclassified	0	2.71802	0.31774	-0.938599	0.577976	0.76184
Unigene17434	27.3.99	RNA.regulation of transcription.unclassified	0	3.14828	2.92106	2.38571	2.3115	2.05102
Unigene56467	27.3.99	RNA.regulation of transcription.unclassified	0	5.12928	8.10329	6.75489	5.08746	7.06609
Unigene32466	27.3.99	RNA.regulation of transcription.unclassified	0	--	8.62936	--	8.26679	--
