# Supplementary material for: Transcriptome Analysis of Salicornia europaea under Saline Conditions Revealed the Adaptive Primary Metabolic Pathways as Early Events to Facilitate Salt Adaptation
Source: PLoS One. 2013 Nov 12;8(11):e80595. doi: 10.1371/journal.pone.0080595 (PMC3827210; doi:10.1371/journal.pone.0080595)
Supplement: Table S13 — Differentially expressed chloroplast chromosome encoded genes in S. europaea shoots annotated by the MapMan classification. (XLS) [file pone.0080595.s014.xls]

## Sheet: Sheet1
Table S13. Differentially expressed chloroplast chromosome encoded genes in S. europaea shoots annotated by the MapMan classification.
	Gene_ID	Ara_ID	MapMan BinName	MapMan BinCode	0hS	0h-Svs3h-S	0h-Svs12h-S	0h-Svs24h-S	0h-Svs3d-S	0h-Svs7d-S
Plastid-encoded	Unigene35973	ATCG00020.1	1.1.1.2	PS.lightreaction.photosystem II.PSII polypeptide subunits	0	-2.37535	-1.74783	-2.25523	-2.75906	-3.0517
	Unigene55754	ATCG00120.1	1.1.4	PS.lightreaction.ATP synthase	0	2.0259	2.6497	1.59192	0.563901	0.334419
	Unigene12934	ATCG00170.1	27.2	RNA.transcription	0	0.547488	1.0253	-0.772543	0.255617	-0.470852
	Unigene8739	ATCG00330.1	29.2.1.1.1.1.14	protein.synthesis.ribosomal protein.prokaryotic.chloroplast.30S subunit.S14	0	-0.775491	-1.44074	-0.906178	-0.405565	-1.54337
	Unigene37544	ATCG00340.1	1.1.2.2	PS.lightreaction.photosystem I.PSI polypeptide subunits	0	1.87655	1.68201	0.692697	1.40388	-0.946509
	Unigene15266	ATCG00520.1	29.8	protein assembly and cofactor ligation	0	0.98383	1.19763	0.183617	1.19005	-0.425617
	Unigene52034	ATCG00540.1	1.1.3	PS.lightreaction.cytochrome b6/f	0	0.317495	0.0639012	0.103675	0.387643	-1.39377
	Unigene41756	ATCG00580.1	1.1.1.2	PS.lightreaction.photosystem II.PSII polypeptide subunits	0	0.307636	1.02826	-0.0345601	-0.0887499	-0.813332
	Unigene34404	ATCG00650.1	29.2.1.1.1.1.18	protein.synthesis.ribosomal protein.prokaryotic.chloroplast.30S subunit.S18	0	1.882	2.28676	0.341434	1.09853	0.450477
	Unigene54958	ATCG00720.1	1.1.3	PS.lightreaction.cytochrome b6/f	0	1.27139	1.26944	0.103093	0.4975	0.254365
	Unigene14461	ATCG01050.1	1.1.6	PS.lightreaction.NADH DH	0	1.56259	1.98092	1.20645	1.26688	0.343954
	Unigene48388	ATCG01130.1	29.8	protein assembly and cofactor ligation	0	2.27718	1.60276	1.06693	1.25202	0.908502
	Unigene46116	ATCG01130.1	29.8	protein assembly and cofactor ligation	0	2.70867	1.30996	1.89492	3.23975	0.788496
	Unigene44851	ATCG01130.1	29.8	protein assembly and cofactor ligation	0	1.96288	1.34244	0.998333	0.919496	-0.391901
GLK	Unigene8385	AT1G74850.1	27.3	RNA.regulation of transcription	0	-0.0195862	1.0266	0.795971	-0.655527	-0.0652626
